# Supplementary material for: Phylogenetic and Functional Metagenomic Profiling for Assessing Microbial Biodiversity in Environmental Monitoring
Source: PLoS One. 2012 Aug 27;7(8):e43630. doi: 10.1371/journal.pone.0043630 (PMC3428334; doi:10.1371/journal.pone.0043630)
Supplement: Data S1 — Minimal Information about Metagenomics Sequences (MIMS). (XLS) [file pone.0043630.s001.xls]

## Sheet: Sheet1
	INSDC name of field	Units
Investigation
Investigation type	investigation_type		metagenome (ME)	metagenome (ME)	metagenome (ME)	metagenome (ME)
Project name	project_name		Polluted site sample 1 (PolS1) Genova Port	Polluted site sample 2 (PolS2) Genova Port	Pristine site sample 1 (PriS1) Montecristo Island	Pristine site sample 2 (PriS2) Montecristo Island
Environment
Collection date	collection_date		2009-03-12	2009-09-18	2010-06-03	2010-08-26
Geographic location (latitude and longitude)	lat_lon		+44.24-8.55	+44.24-8.55	+42.19-10.17	+42.19-10.17
Geographic location (country and/or sea,region)	geo_loc_name		Italy:Ligurian Sea	Italy:Ligurian Sea	Italy:Tyrrhenian Sea	Italy:Tyrrhenian Sea
Environment (biome)	biome		coastal sea	coastal sea	coastal sea	coastal sea
Environment (feature)	feature		marine	marine	marine	marine
Environment (material)	material		aerobic water	aerobic water	aerobic water	aerobic water
MIMS/MIENS Extension
Environmental package	env_package		water	water	water	water
depth	depth	meter	8	8	15	15
alkalinity	alkalinity	milliequivalent per liter	not known	not known	not known	not known
ammonium	ammonium	microgram per liter	not known	not known	not known	not known
calcium	calcium	gram per liter	not known	not known	not known	not known
carbon/nitrogen ratio	carb_nitro_ratio		not known	not known	not known	not known
chloride	chloride	gram per liter	not known	not known	not known	not known
chlorophyll	chlorophyll	milligram per cubicmeter	0.57-1.26	0.67-0.99	0.04-0.37	0.10-0.18
dissolved organic carbon	diss_org_carb	gram per liter	not known	not known	not known	not known
dissolved oxygen	diss_oxygen	milligram per liter	7.65-8.5	8.54-8.64	7.67-8.93	9.61-10.11
magnesium	magnesium	gram per liter	not known	not known	not known	not known
nitrate	nitrate	milligram per liter	not known	not known	not known	not known
organic carbon	org_carb	milligram per liter	not known	not known	not known	not known
organic nitrogen	org_nitro	milligram per liter	not known	not known	not known	not known
oxygenation status of sample	oxy_stat_samp		aerobic	aerobic	aerobic	aerobic
pH	ph		7.1-7.9	7.6	7.3	7.2
phosphate	phosphate	milligram per liter	not known	not known	not known	not known
potassium	potassium	gram per liter	not known	not known	not known	not known
pressure	pressure	atm	1	1	1	1
salinity	salinity	microsiemens per centimeter	56049-56693	54696-54926	55828-56705	57668-58219
sample storage duration	samp_store_dur	month	12	9	3	1
sample storage location	samp_store_loc		ultrafreezer	ultrafreezer	ultrafreezer	ultrafreezer
sample storage temperature	samp_store_temp	degree Celsius	-86	-86	-86	-86
silicate	silicate	milligram per liter	not known	not known	not known	not known
sulfate	sulfate	gram per liter	not known	not known	not known	not known
temperature	temp	degree Celsius	13.5	23.7	17.6-20.4	24.2-26.4
total nitrogen	tot_nitro	milligram per liter	not known	not known	not known	not known
total organic carbon	tot_org_carb	milligram per liter	not known	not known	not known	not known
turbidity	turbidity	meter	not known	not known	not known	not known
Relationship to oxygen	rel_to_oxygen		aerobic	aerobic	aerobic	aerobic
Sample collection device or method			Ruttner type water sampler	Ruttner type water sampler	Ruttner type water sampler	Ruttner type water sampler
Sample material processing			Storing filtered seawater -86 degree Celsius	Storing filtered seawater -86 degree Celsius	Storing filtered seawater -86 degree Celsius	Storing filtered seawater -86 degree Celsius
Amount or size of sample collected		milliliter	20 000	20 000	20 000	20 000
Sequencing
Sequencing method	sequencing_meth		Roche GS FLX	Roche GS FLX	Roche GS FLX	Roche GS FLX
Finishing stratgegy	finishing_strategy		draft	draft	draft	draft
Relevant electronic resources	url
