# Supplementary material for: Phylogenetic and Functional Metagenomic Profiling for Assessing Microbial Biodiversity in Environmental Monitoring
Source: PLoS One. 2012 Aug 27;7(8):e43630. doi: 10.1371/journal.pone.0043630 (PMC3428334; doi:10.1371/journal.pone.0043630)
Supplement: Data S2 — Description of the analysis workflow together with a collection of custom-written Perl scripts and example data files. (ZIP) [file pone.0043630.s002.zip]

Archive with 44 entries (44 files):
- functions_ko_e5.tsv.list.shotgun.ko.ec.txt
- functions_ko_e5.tsv.list.shotgun.ko.txt
- functions_ko_ec.shotgun.stat.txt
- functions_ko_ec_pathways.shotgun.stat.txt
- functions_seed_ec_pathways.shotgun.stat.txt
- functions_seed_funclevel.shotgun.stat.txt
- functions_seed_level2.shotgun.stat.txt
- functions_seed_level3.shotgun.stat.txt
- functions_seed_level3_ec.shotgun.stat.txt
- functions_subsystems_e5.tsv.list.shotgun.seed.ec.annotation.txt
- functions_subsystems_e5.tsv.list.shotgun.seed.ec.txt
- functions_subsystems_e5.tsv.list.shotgun.seed.funclevel.annotation.txt
- functions_subsystems_e5.tsv.list.shotgun.seed.funclevel.txt
- functions_subsystems_e5.tsv.list.shotgun.seed.level2.annotation.txt
- functions_subsystems_e5.tsv.list.shotgun.seed.level2.txt
- functions_subsystems_e5.tsv.list.shotgun.seed.level3.annotation.txt
- functions_subsystems_e5.tsv.list.shotgun.seed.level3.txt
- greengenes_classification_summary_class_level.txt
- greengenes_classification_summary_order_level.txt
- greengenes_classification_summary_otu_level.txt
- greengenes_classification_summary_phylum_level.txt
- pfam.shotgun.stat.txt
- pfam_shotgun.annotation.txt
- pfam_shotgun.txt
- samplenames_ko.txt
- ShotgunFunctionalize_R_code.txt
- functions_ko_e5.tsv
- run_rammcap.csh
- Data_processing_workflow.doc
- cog-summary.pl
- greengenes_summary.pl
- pfam_summary.pl
- reformat_functions_ko.pl
- reformat_functions_seed.pl
- classifications_greengenes_PolS1.txt
- classifications_greengenes_PolS2.txt
- classifications_greengenes_PriS1.txt
- classifications_greengenes_PriS2.txt
- COG_shotgun.txt
- functions_cog.shotgun.stat.txt
- functions_cog_pathways.shotgun.stat.txt
- functions_ko.shotgun.stat.txt
- functions_ko_e5.tsv.list.shotgun.ko.annotation.txt
- functions_ko_e5.tsv.list.shotgun.ko.ec.annotation.txt
