# Supplementary material for: Phylogenetic and Functional Metagenomic Profiling for Assessing Microbial Biodiversity in Environmental Monitoring
Source: PLoS One. 2012 Aug 27;7(8):e43630. doi: 10.1371/journal.pone.0043630 (PMC3428334; doi:10.1371/journal.pone.0043630)
Supplement: Data S2 — Description of the analysis workflow together with a collection of custom-written Perl scripts and example data files. (ZIP) [file pone.0043630.s002.zip › functions_ko_e5.tsv.list.shotgun.ko.ec.txt]

GeneFamily	PolS1	PolS2	PriS1	PriS2
EC2.7.7.7	2682	2874	3788	3194
EC2.7.7.6	2300	2115	3812	3817
EC3.6.3.14	1800	1694	2943	2611
EC1.6.5.3	1190	1035	3032	3290
EC1.4.1.13	1048	857	1995	1721
EC1.9.3.1	1067	1505	1474	1337
EC6.3.5.5	989	904	1732	1566
EC3.6.4.12	1107	1268	1497	1287
EC1.5.3.1	496	346	1697	1232
EC6.3.1.2	623	675	1285	1055
EC6.3.5.3	747	725	1177	1003
EC4.2.1.3	908	866	1077	880
EC1.3.99.1	637	608	1141	1126
EC6.1.1.20	686	705	1094	1014
EC2.2.1.6	624	692	1137	1003
EC6.1.1.5	727	622	1066	1000
EC4.2.1.9	599	546	1060	1061
EC2.5.1.-	718	912	980	779
EC1.2.1.3	662	783	1023	832
EC6.2.1.1	584	524	1157	949
EC6.1.1.9	632	686	987	860
EC1.2.4.2	518	559	1051	958
EC6.1.1.4	551	596	1052	878
EC3.2.1.21	434	183	1443	898
EC1.4.4.2	573	646	924	915
EC2.7.7.8	490	502	997	895
EC2.1.2.10	465	331	1131	851
EC2.3.3.13	373	301	1020	1018
EC6.1.1.7	514	524	970	798
EC3.6.1.1	426	460	857	982
EC1.8.1.4	459	596	768	866
EC6.1.1.14	602	582	828	705
EC4.2.1.17	718	624	944	480
EC3.4.21.53	563	512	783	751
EC6.2.1.3	426	578	824	737
EC6.2.1.5	475	457	780	829
EC3.1.-.-	651	804	659	519
EC2.3.1.9	624	627	765	553
EC6.1.1.3	409	474	846	714
EC2.2.1.1	470	381	755	772
EC1.8.1.9	344	445	804	742
EC6.1.1.6	475	432	786	677
EC4.2.1.20	472	471	728	691
EC6.1.1.12	401	461	764	671
EC1.1.1.100	461	414	817	611
EC2.3.3.9	412	247	779	778
EC1.6.1.2	274	229	849	801
EC1.2.1.12	581	595	591	471
EC3.6.5.3	468	407	626	637
EC1.1.1.23	364	451	640	647
EC3.3.1.1	305	326	684	719
EC3.5.2.3	380	476	626	600
EC2.8.1.7	493	452	606	555
EC1.2.4.1	338	217	806	625
EC3.6.4.13	581	819	442	301
EC1.3.99.-	585	688	520	300
EC2.7.4.1	281	283	659	650
EC6.5.1.2	391	451	604	494
EC6.3.5.2	366	368	614	535
EC6.1.1.10	428	487	529	479
EC6.3.4.2	331	339	590	588
EC2.4.1.- 3.4.-.-	405	461	553	474
EC1.11.1.6 1.11.1.7	364	430	531	532
EC4.1.3.27	436	381	541	497
EC1.1.1.42	484	414	480	465
EC1.1.1.95	375	465	502	458
EC2.4.2.14	345	395	569	452
EC2.7.6.5	489	350	480	451
EC1.1.1.205	327	279	569	527
EC4.2.1.2	327	286	537	536
EC1.2.1.2	370	411	597	356
EC6.3.4.5	274	201	639	535
EC1.5.99.2	362	457	496	411
EC5.4.2.8	303	300	585	481
EC6.1.1.15	350	302	582	450
EC1.1.1.85	257	241	639	503
EC2.1.2.1	355	330	445	532
EC6.1.1.19	373	393	516	411
EC2.3.2.2	464	467	473	332
EC5.4.2.1	375	373	522	412
EC6.3.4.4	367	302	490	487
EC1.3.99.3	398	387	496	385
EC2.5.1.49	238	172	629	527
EC4.2.1.11	352	366	442	469
EC4.1.1.31	278	307	626	384
EC2.1.1.-	373	330	540	379
EC6.6.1.2	247	190	573	518
EC2.5.1.6	314	252	512	455
EC6.1.1.17	336	380	423	415
EC2.3.1.180	345	399	459	359
EC3.1.11.5	468	194	493	399
EC2.7.2.4	322	338	423	443
EC2.6.1.42	317	410	417	391
EC2.7.2.3	214	264	541	451
EC3.4.11.1	436	232	401	447
EC2.6.1.1	341	404	414	365
EC4.2.1.52	313	319	434	428
EC3.4.21.83	415	275	433	394
EC2.3.3.1	324	305	467	396
EC1.1.1.86	308	268	445	420
EC5.3.1.9	348	436	362	341
EC4.1.2.13	286	347	436	380
EC4.3.2.1	309	301	452	384
EC6.1.1.1	311	334	468	340
EC4.1.1.20	277	335	400	416
EC6.1.1.16	285	236	472	420
EC3.1.3.5	302	278	456	384
EC1.1.1.35	232	373	442	371
EC1.1.1.22	260	347	457	357
EC2.7.7.-	302	374	423	335
EC6.4.1.3	344	380	416	308
EC2.7.1.30	345	195	425	433
EC6.1.1.21	299	304	440	362
EC2.6.1.9	269	323	441	362
EC2.7.6.1	247	268	422	420
EC4.3.2.2	300	213	436	413
EC6.3.4.13	285	264	457	359
EC1.2.1.16	300	198	443	409
EC5.4.99.2	398	724	233	140
EC3.1.26.12	280	196	442	396
EC1.1.1.37	211	248	508	342
EC6.1.1.2	228	258	375	433
EC1.2.1.11	305	249	414	356
EC6.1.1.11	244	289	437	336
EC2.7.9.1	191	175	399	482
EC1.1.99.1	275	164	499	325
EC3.4.21.92	210	183	402	436
EC4.2.3.5	255	225	415	363
EC5.1.3.2	324	324	336	314
EC6.5.1.1	115	96	538	434
EC1.14.99.-	224	169	472	368
EC4.99.1.1	252	196	418	362
EC6.3.2.8	303	292	354	299
EC2.8.1.-	350	301	312	291
EC1.7.99.4	193	192	391	397
EC4.2.1.46	199	345	339	319
EC3.2.2.-	281	271	366	279
EC3.1.26.4	207	244	352	352
EC2.7.7.4	386	330	272	243
EC2.7.1.40	274	319	333	268
EC4.3.1.19	313	267	374	245
EC1.14.13.-	297	321	315	261
EC4.2.3.1	211	259	341	339
EC2.3.1.179	291	347	309	250
EC3.4.11.2	299	332	330	236
EC5.4.2.10	236	168	379	344
EC6.2.1.17	241	199	326	358
EC4.1.99.12	267	292	304	291
EC1.3.1.9	168	171	361	386
EC2.3.1.31	110	93	465	387
EC3.1.3.1	338	221	385	209
EC2.5.1.47	186	207	386	313
EC2.5.1.19	213	264	369	265
EC3.2.1.20	292	233	319	279
EC2.7.7.59	401	264	322	177
EC1.4.1.1	238	258	307	273
EC1.1.1.-	278	347	240	230
EC1.1.2.3	141	116	419	322
EC1.2.1.41	202	120	408	290
EC3.2.1.52	263	198	303	265
EC2.3.3.15	98	86	383	378
EC2.3.1.15	370	244	211	238
EC3.5.1.18	199	146	372	278
EC1.6.99.3	172	168	338	301
EC2.3.1.-	327	377	203	165
EC4.1.1.37	241	241	289	241
EC2.6.1.52	236	201	346	223
EC1.3.3.1	180	216	311	272
EC2.5.1.18	271	289	247	212
EC6.3.2.9	249	317	248	200
EC3.1.11.2	200	230	274	270
EC6.3.3.1	205	222	335	216
EC1.1.5.3	238	267	264	217
EC2.7.2.11	208	175	282	288
EC1.2.1.27	172	114	312	325
EC6.4.1.1	225	157	276	289
EC2.5.1.72	123	100	361	318
EC4.2.1.24	183	217	301	244
EC6.3.2.4	193	182	302	257
EC3.5.1.11	211	270	277	191
EC4.1.3.-	165	198	286	266
EC1.7.1.4	186	229	254	255
EC2.3.1.41	205	119	306	271
EC4.4.1.8	188	163	303	248
EC1.10.3.-	434	245	161	151
EC5.4.3.8	166	245	247	242
EC2.4.2.18	168	222	318	195
EC6.4.1.4	257	320	216	149
EC6.6.1.1	313	138	265	198
EC3.1.3.25	160	122	313	265
EC3.5.3.11	249	207	224	218
EC3.4.24.-	238	198	252	201
EC6.3.2.2	225	161	266	220
EC6.3.5.4	292	233	193	187
EC3.4.21.89	236	236	214	202
EC4.2.3.4	211	144	289	217
EC1.1.1.31	210	150	284	217
EC6.3.4.3	140	108	344	235
EC1.1.1.1	123	105	341	249
EC2.5.1.61	222	160	241	225
EC2.2.1.2	179	150	246	253
EC1.1.1.262	166	279	211	192
EC2.7.1.11	133	152	255	267
EC2.5.1.15	185	156	271	213
EC2.7.2.8	123	164	263	253
EC4.2.1.-	193	275	193	186
EC5.1.1.7	180	172	269	202
EC2.3.1.16	218	260	223	146
EC5.4.2.2	179	192	266	183
EC1.1.1.3	130	107	319	229
EC3.5.1.5	66	186	236	279
EC2.1.1.45	193	186	253	182
EC1.1.1.94	146	259	226	177
EC4.1.1.49	264	298	196	98
EC2.1.2.9	202	134	258	203
EC2.5.1.75	140	194	255	201
EC2.3.1.51	157	211	253	178
EC4.2.99.18	155	169	226	231
EC2.3.1.39	185	206	224	186
EC3.1.5.1	224	226	197	168
EC5.3.1.1	157	168	249	202
EC1.4.7.1	143	214	217	204
EC2.6.1.85	199	163	226	197
EC2.7.7.22	188	201	266	139
EC3.6.1.27	155	203	276	150
EC1.3.1.26	146	177	203	238
EC4.2.1.47	133	175	209	242
EC4.2.1.49	165	360	128	153
EC5.1.3.1	174	154	252	189
EC2.7.7.24	188	268	176	159
EC1.1.2.4	105	141	279	214
EC1.4.99.1	116	156	272	200
EC2.7.1.26	176	164	239	185
EC1.1.1.158	135	210	209	195
EC3.4.-.-	328	354	83	75
EC3.6.1.-	236	210	197	138
EC2.1.1.148	113	194	168	250
EC3.1.11.6	185	157	225	180
EC1.15.1.1	119	130	209	253
EC1.2.99.2	211	124	245	157
EC4.2.1.79	38	17	254	336
EC2.3.1.29	244	351	115	79
EC6.1.1.18	272	268	156	85
EC2.6.99.2	176	138	205	200
EC2.-.-.-	163	258	195	129
EC1.8.99.2	38	21	265	320
EC5.4.99.5	180	239	183	140
EC6.3.1.5	194	201	187	156
EC1.3.3.3	185	149	193	189
EC3.6.3.27	116	89	237	237
EC3.5.4.13	127	96	228	232
EC2.7.7.9	211	105	236	163
EC2.4.1.182	190	201	183	153
EC3.2.1.23	191	66	269	175
EC2.7.4.22	208	154	183	169
EC2.5.1.31	155	167	242	142
EC2.6.1.18	60	23	298	258
EC3.1.4.46	137	101	268	177
EC1.1.1.49	200	142	184	176
EC5.1.3.14	109	137	195	226
EC1.5.1.20	127	206	233	128
EC6.2.1.16	68	42	301	225
EC3.5.1.32	235	180	157	142
EC2.7.1.23	119	153	232	169
EC1.3.99.7	118	202	208	154
EC1.17.1.4	274	259	88	113
EC4.1.1.23	213	171	167	143
EC2.4.2.10	123	157	221	159
EC4.1.1.48	88	134	230	187
EC1.4.3.16	194	115	205	155
EC3.5.2.14	185	225	140	135
EC1.1.1.25	165	167	191	146
EC3.1.6.1	102	78	271	178
EC1.17.4.2	38	406	106	123
EC2.3.1.8	123	95	217	200
EC4.1.1.19	319	235	102	70
EC2.8.1.1	118	112	223	175
EC4.2.1.51	105	134	207	176
EC5.3.1.8	118	176	220	122
EC2.7.4.3	141	190	173	137
EC4.1.1.65	169	175	167	131
EC2.7.1.4	135	163	159	168
EC2.8.3.5	205	247	115	97
EC2.5.1.16	163	104	195	159
EC3.6.3.12	10	1	294	244
EC1.1.1.44	124	142	175	169
EC2.7.7.19	143	99	199	168
EC3.5.1.16	138	194	179	118
EC2.4.2.-	135	119	164	186
EC4.2.1.10	149	122	180	158
EC3.1.3.11	186	164	124	151
EC2.4.1.7	238	169	136	99
EC4.2.1.7	87	43	220	210
EC5.3.1.6	158	149	160	136
EC6.3.2.3	143	107	181	158
EC3.7.1.3	174	228	151	74
EC2.3.1.30	144	115	192	139
EC2.7.7.3	110	126	157	184
EC2.4.1.1	123	141	152	167
EC2.7.4.14	160	154	191	95
EC1.5.1.2	104	161	199	117
EC1.4.1.4	141	177	144	128
EC2.5.1.56	119	89	188	165
EC3.1.2.6	115	104	197	149
EC2.4.1.18	137	130	165	142
EC1.2.1.70	154	194	143	100
EC2.7.4.8	118	116	217	114
EC3.6.1.15	104	144	175	140
EC1.1.3.15	126	82	138	203
EC2.5.1.9	183	152	134	118
EC2.7.4.16	188	154	148	99
EC4.6.1.1	104	152	147	156
EC6.3.2.1	152	127	174	118
EC2.1.1.72	93	89	127	223
EC2.1.2.2	129	110	180	139
EC4.3.1.3	168	180	149	84
EC2.6.1.11	77	122	203	138
EC6.3.5.1	88	44	213	178
EC5.3.1.5	76	25	197	212
EC4.2.1.19	62	67	207	180
EC1.11.1.9	166	93	175	122
EC1.3.1.12	71	130	197	136
EC1.5.99.1	85	57	213	167
EC6.1.1.22	230	169	125	67
EC1.8.1.7	165	123	141	125
EC4.1.2.5	138	138	152	121
EC2.3.1.181	130	149	133	128
EC3.5.4.4	77	27	217	178
EC3.6.3.30	146	85	163	132
EC2.7.1.39	98	107	159	146
EC2.1.1.37	130	134	109	148
EC3.1.2.-	151	123	135	120
EC2.7.1.17	107	27	241	122
EC4.1.3.30	62	29	199	185
EC4.3.1.17	127	221	104	84
EC2.3.3.5	74	70	168	171
EC1.14.-.-	98	118	155	133
EC3.6.1.23	113	115	122	152
EC3.5.1.4	143	97	168	105
EC4.2.1.22	88	175	135	111
EC3.1.3.18	205	131	104	94
EC3.6.3.-	51	52	200	164
EC3.6.1.11	165	152	106	95
EC4.2.1.12	188	97	161	69
EC1.2.1.8	162	86	127	124
EC3.6.3.17	60	42	203	155
EC3.1.3.3	119	111	173	90
EC3.6.1.19	132	116	118	126
EC4.1.1.3	244	175	77	40
EC2.5.1.1	96	112	171	92
EC2.7.4.6	101	80	143	136
EC2.7.1.130	126	131	128	92
EC2.7.1.33	115	112	119	121
EC1.1.99.-	95	89	150	122
EC3.1.22.4	84	153	123	101
EC2.7.1.21	113	89	136	116
EC1.1.1.60	77	29	200	127
EC2.7.7.72	183	150	82	73
EC2.3.1.37	70	59	125	173
EC2.7.1.15	93	32	174	131
EC1.4.1.2	285	196	14	26
EC2.7.1.71	104	96	158	86
EC1.1.1.133	96	142	132	78
EC2.6.1.13	73	138	122	104
EC1.14.11.17	87	25	217	87
EC2.5.1.48	81	58	143	131
EC3.8.1.2	99	101	110	116
EC1.1.1.169	90	84	115	129
EC3.2.2.21	21	28	174	157
EC4.1.3.4	90	186	77	80
EC3.4.23.36	79	144	122	78
EC3.5.1.10	119	111	132	64
EC2.4.2.11	70	62	145	120
EC1.4.1.3	63	65	157	110
EC2.4.2.9	118	92	112	91
EC2.4.2.7	70	73	130	120
EC2.1.3.3	87	47	143	112
EC2.7.3.9	218	100	76	47
EC3.5.99.6	48	62	157	112
EC2.7.1.24	95	107	126	76
EC3.5.1.1	133	187	67	44
EC3.4.14.5	243	164	26	26
EC5.3.1.24	77	131	107	85
EC1.2.4.4	123	220	41	48
EC2.4.2.1	130	154	65	69
EC4.2.1.75	74	93	111	106
EC2.7.7.27	96	95	88	109
EC2.7.9.2	191	137	65	34
EC2.7.7.41	93	97	112	83
EC5.3.1.23	52	29	94	174
EC1.1.1.271	79	99	116	87
EC4.4.1.5	116	69	117	80
EC3.1.26.11	66	67	133	97
EC2.7.8.8	93	120	98	72
EC4.1.1.17	73	77	100	111
EC1.1.5.2	87	96	92	93
EC2.7.1.2	56	43	130	118
EC2.1.4.1	76	20	141	111
EC4.1.3.36	65	122	87	89
EC4.2.1.1	96	152	76	57
EC2.5.1.1 2.5.1.10	98	84	96	86
EC3.4.11.5	76	111	98	77
EC5.1.3.13	57	129	104	70
EC2.7.4.9	81	77	101	90
EC2.3.1.1	144	116	86	30
EC3.1.11.1	101	72	119	59
EC3.5.1.14	90	76	101	79
EC1.1.1.157	127	157	57	33
EC1.5.1.12	96	164	52	49
EC2.7.1.45	73	78	93	90
EC4.1.1.15	66	36	135	87
EC5.4.99.16	6	9	169	115
EC2.6.1.17	23	62	152	74
EC2.7.1.6	54	29	119	106
EC3.5.2.7	105	153	77	18
EC1.11.1.6	146	48	52	91
EC1.3.99.2	113	124	68	39
EC4.1.2.25	93	122	57	64
EC2.4.1.21	126	157	42	30
EC4.1.1.32	14	6	140	126
EC1.13.11.27	169	122	26	41
EC3.2.1.1	48	103	96	71
EC6.2.1.30	143	120	41	43
EC5.3.3.2	87	84	87	65
EC1.7.7.1	1	0	150	127
EC2.7.7.4 2.7.1.25	81	44	94	91
EC2.7.2.1	82	96	61	80
EC2.7.9.3	63	35	125	81
EC1.3.3.6	15	12	171	89
EC1.3.99.10	104	85	80	56
EC5.3.1.22	68	43	126	67
EC4.1.1.9	37	24	145	84
EC5.5.1.4	6	5	166	98
EC2.7.7.18	68	110	72	62
EC2.4.1.25	84	36	72	105
EC2.4.1.83	70	70	85	76
EC1.1.1.30	48	69	90	85
EC1.14.13.22	56	21	139	72
EC1.7.1.7	24	58	75	121
EC4.2.1.44	43	9	99	121
EC4.2.3.12	63	78	102	54
EC5.-.-.-	65	29	102	87
EC4.3.1.12	118	157	27	24
EC4.1.2.-	29	67	92	90
EC1.13.11.5	143	165	9	17
EC2.5.1.3	54	54	78	95
EC3.7.1.2	149	173	12	4
EC6.3.3.2	52	76	92	66
EC3.2.2.20	84	108	51	58
EC1.8.4.8	85	89	65	57
EC2.7.8.-	34	77	72	88
EC1.1.1.26	51	29	96	90
EC3.5.2.9	40	28	109	85
EC2.4.2.28	63	65	53	92
EC2.7.1.-	7	13	118	109
EC1.1.1.27	10	4	140	95
EC4.2.1.42	15	14	116	104
EC3.5.99.3	51	51	98	69
EC4.1.1.11	46	95	68	62
EC1.2.1.9	79	99	67	36
EC2.4.2.4	71	55	101	43
EC3.4.13.3	98	201	5	2
EC3.5.4.19	29	42	110	69
EC2.4.1.-	73	131	50	28
EC6.3.5.10	119	88	45	33
EC5.1.3.3	49	36	91	76
EC2.7.1.69	96	80	46	52
EC5.1.1.13	35	25	109	76
EC2.5.1.17	104	69	53	45
EC3.6.1.22	77	66	61	56
EC2.4.1.129 3.4.-.-	141	91	42	14
EC1.1.2.8	62	118	63	25
EC1.2.5.1	0	6	153	67
EC6.4.1.5	46	74	109	25
EC3.5.1.25	46	32	117	49
EC1.1.1.88	54	168	36	14
EC4.2.-.-	42	62	69	71
EC5.3.1.4	3	8	108	102
EC4.1.3.6	21	13	117	77
EC1.1.5.4	73	21	54	93
EC1.5.1.3	52	74	61	58
EC5.4.4.2	40	32	116	49
EC2.3.1.54	18	39	74	94
EC3.2.1.22	71	24	82	62
EC1.4.3.4	20	28	103	73
EC4.1.2.22	0	8	99	105
EC2.7.1.48	65	91	59	36
EC3.5.1.-	71	111	36	36
EC1.6.1.1	109	149	7	8
EC2.8.1.6	98	108	26	28
EC3.5.3.6	0	17	104	88
EC2.6.1.21	60	88	45	49
EC4.3.1.1	6	6	100	94
EC1.13.12.16	71	52	71	39
EC2.7.1.36	51	116	44	25
EC4.1.2.4	81	78	23	51
EC4.1.1.33	52	105	42	33
EC2.7.7.43	81	46	54	48
EC2.3.1.182	31	154	25	25
EC3.1.1.45	101	69	39	28
EC4.4.1.11	101	123	7	13
EC1.14.19.1	107	92	12	28
EC3.2.2.1	26	29	83	61
EC1.4.3.19	56	50	53	51
EC1.18.1.3	42	43	63	56
EC3.5.1.53	49	8	107	38
EC1.1.3.6	0	14	110	62
EC3.1.3.27	59	51	57	44
EC2.7.1.92	74	1	62	66
EC4.1.1.44	52	52	44	57
EC2.6.1.-	46	61	71	31
EC2.7.1.25	59	48	62	40
EC3.5.4.3	77	80	26	37
EC3.5.1.2	77	54	42	41
EC3.5.2.5	9	2	87	83
EC1.4.3.-	46	50	72	37
EC3.4.25.1	10	0	88	82
EC4.2.1.18	71	86	28	32
EC6.2.1.26	23	81	72	26
EC1.1.1.18	46	9	53	81
EC1.1.1.81	62	44	59	39
EC2.4.1.12	21	6	79	73
EC3.1.1.1	51	27	72	44
EC3.1.2.12	66	51	54	31
EC1.1.1.103	63	74	39	29
EC1.1.1.67	84	25	62	31
EC3.1.1.31	60	29	52	52
EC1.2.1.71	165	61	5	2
EC2.3.1.46	70	70	33	32
EC1.3.1.-	59	70	42	28
EC1.4.1.9	76	86	19	25
EC4.1.1.47	0	1	79	84
EC3.5.4.5	68	82	23	28
EC2.7.7.33	18	24	63	66
EC2.7.8.7	34	24	59	60
EC3.2.1.10	15	36	55	65
EC2.4.2.8	43	57	43	42
EC2.3.1.47	57	99	21	18
EC1.14.13.1	38	48	62	31
EC2.1.1.107	57	70	29	27
EC1.1.1.79 1.1.1.81	73	74	25	17
EC1.14.19.3	57	119	6	10
EC2.7.1.107	56	66	37	23
EC1.1.1.28	84	50	30	22
EC1.5.99.8	49	101	22	13
EC2.1.1.80	90	44	25	27
EC4.1.1.50	49	27	42	51
EC5.4.2.7	90	67	10	23
EC4.2.2.3	42	97	38	7
EC1.14.13.7	28	97	39	14
EC1.14.15.3	48	73	26	31
EC2.6.1.57	76	55	28	24
EC5.1.99.4	45	31	70	24
EC3.2.1.55	20	23	66	49
EC1.2.1.-	40	51	34	42
EC3.2.1.4	60	38	47	27
EC3.6.3.29	43	44	44	35
EC3.1.21.2	6	2	99	41
EC3.5.4.2	49	111	4	15
EC1.1.1.36	42	73	28	26
EC1.18.-.-	73	1	62	28
EC2.7.7.39	15	29	51	54
EC3.5.2.2	63	24	28	44
EC3.11.1.2	63	104	4	5
EC4.2.1.45	17	20	44	61
EC3.5.4.12	28	72	29	29
EC3.5.99.7	66	92	10	6
EC3.1.3.8	73	6	52	27
EC3.5.3.3	29	84	26	20
EC3.1.2.- 3.1.1.5	45	42	39	28
EC2.4.1.129	7	1	53	69
EC3.6.1.13	66	29	27	32
EC1.1.1.6	3	0	51	74
EC1.2.1.72	71	35	50	5
EC5.2.1.1	23	0	68	45
EC1.14.16.1	57	81	5	15
EC3.5.2.6	76	61	7	16
EC3.5.3.12	21	10	52	48
EC1.1.1.53	9	6	60	52
EC2.5.1.30	6	0	55	63
EC3.2.1.18	14	13	52	50
EC1.-.-.-	60	58	20	15
EC2.7.7.13	43	17	41	38
EC3.4.21.-	1	0	45	73
EC4.1.2.9	3	6	47	65
EC3.2.2.4	77	29	31	14
EC3.1.6.13	37	4	59	35
EC3.5.1.19 3.5.1.-	29	35	42	32
EC3.2.1.37	14	16	52	46
EC2.1.3.11	37	51	37	17
EC1.7.3.3	4	1	68	48
EC6.3.1.10	74	33	23	18
EC2.7.1.63	7	31	35	52
EC4.2.1.55	49	89	13	0
EC1.3.1.83	63	0	39	33
EC2.4.-.-	28	69	23	19
EC2.3.1.109	109	35	4	8
EC4.-.-.-	1	2	54	55
EC4.1.1.86	29	8	59	29
EC3.2.2.- 4.2.99.18	3	2	62	47
EC1.14.11.1	12	6	67	33
EC2.4.2.3	52	77	6	7
EC3.5.4.1	21	33	41	28
EC1.1.1.41	56	29	27	21
EC2.7.7.63	3	0	63	44
EC1.14.13.40	17	70	18	22
EC1.14.13.2	37	46	37	10
EC4.1.3.39	21	57	26	21
EC3.1.3.-	10	21	49	33
EC1.1.1.125	15	17	60	23
EC2.1.1.10	21	19	36	39
EC6.2.1.-	23	28	41	26
EC3.2.1.51	20	27	29	39
EC3.6.3.25	6	0	50	50
EC4.2.1.113	6	19	50	36
EC1.6.99.5	14	38	43	22
EC6.3.3.3	54	67	3	9
EC4.2.1.8	32	27	19	37
EC3.4.15.1	45	25	36	15
EC2.7.1.12	10	24	45	30
EC3.6.3.41	31	42	30	17
EC2.7.1.31	23	0	55	31
EC5.1.3.4	1	9	53	39
EC3.5.3.8	12	65	21	18
EC3.6.1.31	24	24	41	23
EC1.14.13.59	21	6	25	50
EC4.1.1.28	28	69	4	18
EC1.21.3.1	56	19	25	18
EC1.14.13.9	59	63	5	0
EC6.3.5.9 6.3.1.-	31	6	30	38
EC3.5.5.1	38	38	18	20
EC3.5.1.26	24	70	13	9
EC3.2.1.45	20	38	35	17
EC4.2.1.33	7	4	38	47
EC3.5.1.24	0	1	58	36
EC1.18.1.-	42	1	36	27
EC2.7.1.35	0	6	42	45
EC3.4.16.4	23	32	29	22
EC5.2.1.2	49	44	11	11
EC6.3.4.6	42	19	28	20
EC2.9.1.1	21	19	45	18
EC2.8.3.12	12	8	61	17
EC1.1.1.29	29	14	41	19
EC4.4.1.15	20	23	49	12
EC4.1.1.79	1	66	21	16
EC2.6.1.77	51	58	2	7
EC4.2.1.84	29	20	28	25
EC3.5.2.17	26	38	23	17
EC5.1.3.9	1	0	53	35
EC3.8.1.3	23	10	37	27
EC1.1.1.290	49	27	20	12
EC5.3.1.-	34	2	25	35
EC3.1.1.17	20	10	36	27
EC4.4.1.1	9	31	19	34
EC3.2.1.39	57	38	7	8
EC2.5.1.68	0	0	37	45
EC3.1.6.8	31	5	35	22
EC1.4.1.13 1.4.1.14	15	10	41	23
EC1.14.13.82	49	48	5	3
EC3.1.1.-	21	19	34	18
EC3.5.99.2	9	0	41	33
EC4.1.2.27	3	0	42	36
EC1.5.1.29	1	0	44	34
EC3.1.1.5	54	32	3	12
EC4.1.3.38	43	40	5	10
EC3.1.1.75	51	28	13	7
EC2.7.1.19	40	23	15	15
EC5.1.99.1	15	24	30	16
EC3.1.1.32	62	39	2	0
EC2.7.1.73	76	25	2	1
EC4.1.1.39	15	9	29	28
EC2.6.1.66 2.6.1.2	79	17	2	5
EC3.1.1.24	37	23	10	21
EC6.2.1.4 6.2.1.5	7	0	27	41
EC1.13.11.2	21	61	4	7
EC1.14.99.3	3	0	35	37
EC3.5.1.96	63	35	0	2
EC4.1.2.17	14	6	29	28
EC1.3.99.13	31	28	21	8
EC1.12.99.6	20	72	0	0
EC2.3.1.74	4	28	21	23
EC3.5.1.56	9	23	27	19
EC3.5.3.23	68	10	4	9
EC3.3.2.9	9	8	28	28
EC4.1.2.21	12	4	44	14
EC1.3.5.2	9	4	34	25
EC1.1.99.21	29	9	18	22
EC5.5.1.2	28	31	11	13
EC1.2.1.10	14	40	18	8
EC2.3.1.183	45	17	0	21
EC5.3.1.12	7	20	14	30
EC1.7.99.6	35	52	0	0
EC2.1.1.133	34	5	19	19
EC1.3.3.4	4	0	12	48
EC3.4.24.11	0	1	34	30
EC5.1.3.20	10	48	4	14
EC2.4.2.22	10	12	29	19
EC2.5.1.62	20	2	27	22
EC2.6.1.76	24	51	2	5
EC2.7.1.113	9	10	33	17
EC1.1.1.219	17	14	20	19
EC1.1.1.34	14	13	31	11
EC3.5.3.1	26	46	2	5
EC3.4.11.23	60	21	2	1
EC5.4.3.2	29	28	10	9
EC3.5.3.19	32	25	9	10
EC3.1.1.3	6	14	17	28
EC5.1.3.15	60	19	0	5
EC1.2.7.5	18	57	3	0
EC5.4.2.6	14	46	6	8
EC1.14.19.2	10	67	0	0
EC2.6.1.84	23	44	2	7
EC6.3.2.19	18	16	10	23
EC1.13.11.6	32	42	2	2
EC3.1.4.16	37	36	3	2
EC5.4.1.2	24	12	15	16
EC2.1.1.5	9	2	19	27
EC3.2.1.28	28	39	3	2
EC2.6.1.66	38	12	19	1
EC1.2.1.32	18	40	5	5
EC5.1.1.8	28	33	4	5
EC3.4.24.56	12	13	25	11
EC3.2.1.3	59	16	0	1
EC1.3.-.-	17	32	14	3
EC5.3.3.10	28	20	7	10
EC1.14.12.18	0	67	0	0
EC6.2.1.9	9	1	23	22
EC4.1.1.18	49	10	4	6
EC1.1.1.57	17	25	15	6
EC2.7.11.1	17	10	13	18
EC4.3.1.7	45	21	2	1
EC2.7.8.26	17	13	0	27
EC1.12.1.2	7	57	1	0
EC1.13.11.3	14	40	6	3
EC2.3.1.57	42	20	6	0
EC1.5.99.6	0	5	42	7
EC6.2.1.32	4	38	10	8
EC4.1.1.-	15	19	11	13
EC1.7.99.7	7	50	2	3
EC3.4.24.25	42	17	4	3
EC3.1.3.70	0	27	11	17
EC3.1.1.41	0	0	33	18
EC3.1.3.12	7	2	28	15
EC3.5.1.54	20	19	9	10
EC3.1.6.14	12	5	23	11
EC1.3.1.54	23	5	28	0
EC2.6.-.-	4	0	12	29
EC2.1.1.11	24	1	17	11
EC2.6.1.83	3	4	9	30
EC1.3.1.2	12	13	14	12
EC5.1.3.12	10	13	14	13
EC1.8.7.1	10	19	6	16
EC3.6.3.21	7	17	19	7
EC1.1.1.39	15	27	12	1
EC1.1.1.14	9	5	14	19
EC3.6.4.-	12	6	10	20
EC1.12.98.1	15	0	21	12
EC4.2.1.70	3	2	25	15
EC2.1.1.104	18	5	18	9
EC3.1.30.-	18	23	5	6
EC1.1.1.47	9	0	23	13
EC4.2.1.32	15	5	10	17
EC2.7.1.100	28	5	7	11
EC1.13.11.1	10	31	5	4
EC3.4.21.107	3	21	11	11
EC2.5.1.26	15	25	11	0
EC5.1.3.7	18	4	12	13
EC4.99.1.3	15	2	14	14
EC1.14.11.-	4	10	18	12
EC4.2.3.3	38	12	2	2
EC4.1.1.55	1	4	28	9
EC1.3.1.33	3	2	15	19
EC1.8.2.1	9	20	7	9
EC4.1.1.77	23	13	7	5
EC2.5.1.54	12	8	10	14
EC3.2.1.24	4	8	9	20
EC2.1.3.9	0	0	25	14
EC1.1.1.58	7	25	9	4
EC3.5.1.49	6	9	12	14
EC3.5.1.41	17	8	15	5
EC4.2.1.108	10	38	0	0
EC1.1.1.122	4	9	12	14
EC3.13.1.1	15	1	11	14
EC1.18.1.1	17	9	13	5
EC2.3.1.19	10	17	2	12
EC2.7.8.24	29	10	1	6
EC3.2.1.25	4	20	7	9
EC4.4.1.19	3	0	18	16
EC3.4.24.15	4	0	34	0
EC3.5.1.6	14	10	13	4
EC3.6.1.7	3	4	15	14
EC3.2.1.31	10	0	18	10
EC1.13.11.39	9	5	18	7
EC2.7.1.58	20	16	9	0
EC1.14.14.1	18	16	3	5
EC3.3.2.1	18	8	9	6
EC1.1.1.90	1	42	0	0
EC6.3.1.1	34	10	0	2
EC3.5.4.-	4	6	13	12
EC3.5.3.4	12	5	10	10
EC1.13.11.8	7	0	17	11
EC2.7.6.2	6	29	2	3
EC2.7.1.67	9	6	13	8
EC1.7.7.2	7	0	11	15
EC3.11.1.1	0	1	15	15
EC1.14.15.7	10	4	9	12
EC4.1.3.17	7	0	17	10
EC1.3.99.23	7	28	3	0
EC2.4.2.2	6	6	6	14
EC4.1.3.24	4	1	12	14
EC3.1.1.57	12	1	13	8
EC1.14.11.2	15	0	11	9
EC2.7.1.16	0	9	12	10
EC4.2.1.83	6	0	22	4
EC1.1.1.215	10	5	11	7
EC1.1.3.21	28	12	0	1
EC2.7.1.20	4	27	4	1
EC5.1.1.4	15	6	9	4
EC2.1.1.67	7	25	2	1
EC3.1.2.1	35	4	1	0
EC3.1.2.23	4	5	11	10
EC1.11.1.15	1	0	18	10
EC4.1.3.40	24	13	1	0
EC1.1.1.272	9	0	18	4
EC2.6.1.37	3	5	7	13
EC1.13.11.4	15	12	1	6
EC2.8.3.6	17	12	2	4
EC3.5.2.10	15	5	5	6
EC2.3.3.10	15	0	10	6
EC6.3.2.1 2.7.4.14	4	2	11	10
EC2.6.1.19	23	6	0	5
EC2.7.1.106	0	0	14	12
EC3.1.3.2	10	5	9	6
EC5.1.3.10	3	1	10	13
EC1.1.1.21	4	4	6	12
EC3.1.3.16	7	13	3	6
EC1.7.2.1	17	17	0	0
EC1.4.3.21	4	0	5	16
EC3.1.6.12	6	1	11	9
EC2.7.1.50	0	2	3	19
EC4.2.1.90	4	0	4	17
EC2.7.1.56	0	0	19	6
EC1.2.99.5	0	5	11	9
EC1.2.2.1	0	0	21	4
EC1.1.1.9	0	0	10	14
EC3.5.3.13	7	14	3	4
EC2.4.1.8	12	5	7	3
EC2.1.1.152	4	6	10	5
EC1.17.4.1	0	0	1	21
EC2.4.1.14	7	4	1	13
EC1.3.1.43	6	5	6	8
EC4.2.1.109	18	4	0	7
EC3.5.1.68	12	8	3	4
EC1.3.1.44	9	10	5	2
EC1.3.3.5	1	4	9	9
EC3.5.1.15	9	0	5	10
EC3.1.4.17	6	5	9	5
EC2.1.1.131	6	12	5	3
EC5.4.99.17	7	0	6	10
EC4.1.99.1	4	6	2	11
EC3.8.1.-	7	9	3	5
EC4.2.1.57	3	6	11	3
EC5.5.1.1	4	17	3	1
EC3.1.13.-	7	0	15	1
EC1.1.99.2	4	4	6	8
EC3.5.1.44	17	12	0	0
EC1.1.5.8	15	6	5	0
EC1.2.1.39	0	5	6	9
EC2.4.1.13	0	0	14	6
EC4.1.1.8	0	0	12	8
EC2.3.1.174	14	2	3	4
EC4.3.1.18	6	2	4	8
EC1.1.1.56	14	1	4	4
EC1.8.3.1	3	1	15	1
EC1.17.1.1	6	12	2	3
EC2.6.1.81	0	0	14	5
EC1.13.99.1	12	0	3	6
EC3.7.1.5	9	2	3	6
EC3.1.3.77	9	2	2	7
EC6.2.1.27	14	4	2	3
EC1.16.3.1	9	14	0	0
EC1.1.3.8	0	1	14	2
EC1.2.1.20	4	0	7	6
EC3.1.2.4	3	0	9	6
EC2.1.1.114	3	0	15	0
EC1.1.-.-	1	10	3	4
EC6.1.1.24	6	0	4	8
EC1.14.13.83	4	10	5	0
EC1.2.1.19	6	0	5	6
EC4.1.1.21	3	0	5	8
EC3.1.1.11	3	12	2	2
EC2.7.1.68	6	0	3	8
EC1.14.99.33	0	0	3	12
EC1.4.1.21	3	4	0	9
EC1.18.1.2	0	0	5	9
EC4.2.1.6	4	0	6	5
EC3.2.1.26	7	0	4	5
EC2.8.3.-	4	1	11	0
EC4.1.3.3	9	5	0	4
EC2.7.11.24	4	0	4	7
EC6.4.1.2	9	0	5	3
EC1.5.8.2	4	8	2	2
EC3.1.2.2	0	0	11	3
EC2.1.1.43	3	2	4	5
EC6.2.1.25	9	4	0	4
EC1.3.7.3	0	0	3	10
EC1.3.99.5	1	0	5	7
EC2.4.1.157	3	0	4	7
EC1.1.1.61	4	4	5	2
EC3.5.1.78	12	6	0	0
EC2.3.1.48	1	0	9	3
EC4.2.1.80	0	6	6	1
EC1.10.3.3	3	12	0	1
EC2.7.1.59	0	1	5	6
EC2.7.11.11	6	2	1	5
EC5.2.1.8	7	4	3	1
EC2.4.1.4	1	14	0	0
EC4.1.1.7	0	4	6	3
EC3.6.1.3	3	0	4	6
EC1.13.11.52	1	0	3	8
EC4.1.2.20	3	1	2	7
EC1.2.1.5	4	1	1	6
EC2.7.7.23	3	2	0	7
EC5.3.3.-	6	0	6	1
EC1.14.99.30	0	0	3	8
EC2.7.2.2	1	9	1	2
EC1.17.1.4 1.17.3.2	0	4	5	3
EC4.2.2.2	7	6	0	1
EC1.2.1.36	0	1	7	3
EC1.14.12.10	0	14	0	0
EC2.3.1.178	3	12	0	0
EC1.14.12.-	3	0	6	3
EC3.5.5.7	4	0	6	2
EC6.2.1.12	6	5	0	3
EC1.2.1.47	0	0	9	3
EC4.1.1.82	4	2	4	1
EC4.3.-.-	3	0	2	6
EC3.5.4.27	0	2	6	2
EC1.1.1.11	7	0	4	1
EC1.14.11.18	3	1	4	3
EC3.6.4.6	4	0	2	5
EC1.5.1.6	0	0	3	7
EC3.1.6.4	4	4	1	3
EC3.5.1.59	1	1	4	4
EC1.5.1.8 1.5.1.9	4	0	5	2
EC2.5.1.56 2.5.1.57	0	0	5	5
EC1.14.13.20	3	8	2	0
EC2.7.11.22	3	2	4	2
EC1.8.98.1	10	4	0	0
EC3.1.3.71	0	1	2	6
EC3.1.3.46	4	1	5	0
EC1.14.13.39	6	0	4	1
EC2.7.7.53	1	0	2	6
EC5.1.3.8	4	0	3	3
EC1.10.99.1	3	0	1	6
EC3.3.2.6	6	2	3	0
EC2.7.1.105	4	1	5	0
EC2.1.1.17	6	2	1	1
EC2.5.1.84	0	0	1	7
EC2.7.7.2	1	1	3	3
EC5.3.2.-	0	6	0	3
EC1.14.13.90	9	0	0	2
EC5.1.3.18 5.1.3.-	0	2	3	3
EC3.1.6.-	3	0	2	4
EC1.13.-.-	4	5	1	0
EC1.1.1.184	3	1	3	2
EC2.7.1.29	7	0	0	3
EC3.6.3.6	1	4	0	3
EC1.3.7.5	0	0	2	5
EC3.3.2.10	0	0	4	3
EC4.6.1.2	3	5	1	0
EC3.4.11.7	1	0	0	6
EC2.7.7.15	3	5	1	0
EC3.2.1.91	3	2	2	1
EC3.1.6.2	1	0	2	4
EC2.4.2.12	1	4	1	2
EC3.1.3.6	3	6	0	0
EC1.7.99.1	3	6	0	0
EC2.7.8.20	9	1	0	0
EC4.4.1.21	6	2	0	1
EC2.3.1.176	0	4	4	0
EC3.6.5.5	4	0	3	1
EC1.1.1.10	0	2	5	0
EC1.1.1.50	3	4	2	0
EC4.1.1.22	0	9	0	0
EC1.1.99.3	9	1	0	0
EC1.1.1.202	0	2	3	2
EC2.8.3.1	3	0	3	2
EC4.1.1.74	0	4	0	3
EC3.1.4.11	0	0	1	5
EC1.7.1.1	3	0	2	2
EC1.3.99.12	0	0	3	3
EC3.1.1.23	3	0	3	1
EC1.2.1.24	1	0	2	3
EC3.4.18.1	4	0	0	3
EC5.3.1.25	0	0	0	6
EC1.1.1.132	3	2	2	0
EC4.1.1.4	0	8	0	0
EC2.1.2.5	4	1	1	1
EC1.1.1.45	3	0	1	3
EC5.1.2.2	0	0	3	3
EC1.1.2.7	4	1	0	2
EC3.4.22.15	1	0	3	2
EC1.1.1.2	4	1	0	2
EC1.3.1.38	1	5	0	1
EC2.7.1.5	1	0	0	5
EC2.7.4.23	0	1	0	5
EC1.13.11.15	3	5	0	0
EC3.5.1.107	3	1	1	1
EC1.7.3.4	1	5	0	0
EC2.4.2.30	0	4	0	2
EC2.7.1.51	0	0	0	5
EC4.2.1.28	0	2	0	3
EC3.5.1.98	1	0	4	0
EC2.6.1.36	0	0	1	4
EC2.7.1.144	4	0	0	2
EC2.1.1.41	1	1	3	0
EC2.3.1.20	3	4	0	0
EC3.1.3.7	1	0	2	2
EC1.5.1.-	0	0	2	3
EC1.2.1.28	4	0	2	0
EC1.13.12.4	0	1	0	4
EC4.2.1.25	3	0	2	1
EC4.1.1.41	6	1	0	0
EC4.1.1.5	0	1	2	2
EC3.1.3.48	6	0	0	1
EC6.3.1.11	0	2	2	1
EC6.3.4.16	1	0	1	3
EC2.7.11.26	0	1	1	2
EC4.1.1.46	0	0	1	3
EC3.4.16.2	0	0	2	2
EC4.2.1.76	0	0	0	4
EC2.4.2.10 4.1.1.23	0	0	3	1
EC1.3.1.21	0	0	1	3
EC2.7.12.2	0	2	0	2
EC1.1.1.51	3	0	2	0
EC3.1.3.36	1	0	0	3
EC2.7.1.76	0	2	1	1
EC1.1.1.295	1	0	0	3
EC4.1.2.43	3	2	0	0
EC5.1.1.18	4	1	0	0
EC3.1.3.15	1	1	0	2
EC1.1.1.17	1	0	1	2
EC3.5.3.7	3	0	1	1
EC1.13.11.-	0	4	0	1
EC2.7.1.3	0	4	0	1
EC2.6.1.2	1	0	3	0
EC3.7.1.9	0	4	1	0
EC5.3.3.1	3	1	0	1
EC1.3.1.32	0	2	2	0
EC3.2.1.86	3	1	0	1
EC2.7.2.15	0	4	0	1
EC1.2.-.-	3	1	1	0
EC2.1.1.6	0	0	0	4
EC1.14.21.6	1	4	0	0
EC3.6.-.-	0	0	4	0
EC4.1.2.34	0	5	0	0
EC2.7.3.3	6	0	0	0
EC6.2.1.2	0	1	2	1
EC2.3.1.86	0	0	1	3
EC2.7.7.14	0	5	0	0
EC3.6.3.8	3	0	2	0
EC4.4.1.16	0	4	0	0
EC2.7.1.53	3	1	0	0
EC2.4.1.20	1	1	0	1
EC1.14.11.8	0	0	3	0
EC2.5.1.44	4	0	0	0
EC2.7.7.64	0	0	3	0
EC1.1.1.48	3	1	0	0
EC5.3.3.8	0	1	0	2
EC1.4.1.20	0	0	1	2
EC1.14.12.7	3	1	0	0
EC3.2.1.93	0	1	0	2
EC4.2.1.41	3	0	0	1
EC2.4.2.- 4.1.3.-	0	0	3	0
EC4.2.3.4 4.2.1.10	0	0	0	3
EC2.3.1.164	3	1	0	0
EC3.5.1.23	0	4	0	0
EC3.1.1.47	0	0	0	3
EC5.1.3.- 1.1.1.-	0	0	0	3
EC2.1.1.125	1	0	1	1
EC3.2.1.84	0	0	2	1
EC2.8.2.1	4	0	0	0
EC2.7.10.2	0	0	1	2
EC4.2.1.36	1	0	2	0
EC1.2.1.31	0	1	0	2
EC3.4.22.27	0	0	1	2
EC6.3.2.6 6.3.4.13	0	0	0	3
EC1.3.99.20	1	1	0	1
EC2.4.1.130	3	0	1	0
EC1.13.11.37	1	0	0	2
EC4.2.1.43	1	0	1	1
EC2.7.11.21	0	1	2	0
EC3.3.2.8	0	0	3	0
EC2.7.1.137	3	0	1	0
EC3.2.2.8	0	0	3	0
EC1.4.3.10	0	0	1	1
EC5.4.2.3	0	0	1	1
EC2.7.10.1	1	0	0	1
EC2.3.1.4	0	0	2	0
EC1.1.1.206	0	0	1	1
EC6.3.2.-	0	1	1	0
EC3.1.4.4	0	0	0	2
EC2.3.3.8	0	2	0	0
EC2.6.1.7	1	0	1	0
EC2.6.1.82	3	0	0	0
EC4.2.1.40	0	1	0	1
EC2.5.1.82 2.5.1.83	0	0	0	2
EC6.3.1.8	0	2	0	0
EC2.7.7.7 4.2.99.-	0	1	0	1
EC1.3.1.31	1	0	1	0
EC5.4.99.7	1	0	0	1
EC2.7.4.10	0	0	2	0
EC3.2.1.108 3.2.1.62	0	0	2	0
EC2.3.2.3	0	0	0	2
EC5.1.3.6	0	0	0	2
EC2.4.1.11	0	0	1	1
EC2.4.1.16	1	0	1	0
EC3.5.3.9	0	0	1	1
EC2.7.11.13	0	0	2	0
EC4.1.1.35	0	0	2	0
EC3.2.1.46	0	0	2	0
EC1.3.1.70	0	1	0	1
EC1.3.1.56	1	1	0	0
EC5.3.4.1	1	0	1	0
EC3.4.16.5	1	1	0	0
EC4.1.1.29	1	0	0	1
EC1.1.1.82	0	0	1	1
EC3.5.4.6	1	0	0	1
EC2.3.3.14	0	0	0	2
EC2.7.1.52	3	0	0	0
EC1.9.3.-	0	0	0	2
EC2.3.1.42	0	0	0	2
EC2.7.4.- 2.7.4.14	1	1	0	0
EC2.4.1.129 2.3.2.-	3	0	0	0
EC5.4.99.8	0	0	0	2
EC3.6.1.17	1	0	0	1
EC1.1.1.294	3	0	0	0
EC1.18.6.1	1	1	0	0
EC2.3.1.89	3	0	0	0
EC2.7.7.48	0	0	1	1
EC3.1.1.15	1	0	0	1
EC1.3.1.62	0	1	1	0
EC2.7.11.12	3	0	0	0
EC1.1.1.87	0	0	2	0
EC1.4.2.-	0	2	0	0
EC3.2.1.50	0	0	1	1
EC3.1.4.14	3	0	0	0
EC3.1.2.15	1	1	0	0
EC4.1.1.36	0	0	2	0
EC2.7.1.60	0	1	1	0
EC3.1.2.27	0	0	1	1
EC5.3.1.14	1	0	1	0
EC1.1.1.62	0	0	2	0
EC1.1.1.65	0	2	0	0
EC6.3.2.17	0	0	0	2
EC2.7.1.47	3	0	0	0
EC2.4.1.90 2.4.1.-	1	0	1	0
EC2.7.1.1	0	0	0	2
EC3.1.3.37	3	0	0	0
EC1.17.99.1	0	2	0	0
EC3.2.1.35	0	1	0	0
EC3.1.1.7	0	0	1	0
EC3.4.22.16	1	0	0	0
EC2.1.1.56	1	0	0	0
EC2.7.7.69	0	0	0	1
EC2.7.3.2	0	0	0	1
EC3.1.4.50	0	1	0	0
EC3.4.23.15	0	0	0	1
EC6.2.1.13	0	1	0	0
EC4.1.99.2	1	0	0	0
EC1.2.1.44	1	0	0	0
EC3.1.1.4	0	0	0	1
EC5.2.1.4	0	1	0	0
EC3.2.1.147	0	0	1	0
EC4.3.1.2	0	0	1	0
EC5.4.3.3	0	0	0	1
EC3.2.1.49	0	0	1	0
EC2.7.11.18	1	0	0	0
EC3.1.4.3	0	0	1	0
EC1.2.3.3	0	0	0	1
EC1.4.3.3	0	0	0	1
EC1.4.1.16	0	1	0	0
EC3.4.22.-	0	0	0	1
EC3.6.5.-	0	1	0	0
EC3.2.1.58	0	0	1	0
EC6.3.4.9 6.3.4.10 6.3.4.11	0	0	1	0
EC1.14.12.13	0	0	0	1
EC1.6.2.2	0	0	0	1
EC2.7.11.16	1	0	0	0
EC1.11.1.7 1.11.1.15	0	0	0	1
EC2.1.3.1	0	0	0	1
EC1.2.1.26	0	0	1	0
EC1.4.99.3	1	0	0	0
EC2.4.1.117	0	1	0	0
EC2.7.7.58	1	0	0	0
EC1.3.99.15	0	1	0	0
EC2.6.1.50	0	0	1	0
EC3.4.22.43	0	1	0	0
EC3.6.1.13 3.6.1.-	1	0	0	0
EC2.4.1.90 2.4.1.38	0	0	0	1
EC1.5.1.15	0	0	1	0
EC1.1.1.77	0	1	0	0
EC2.7.11.14	1	0	0	0
EC1.8.4.-	0	0	1	0
EC2.7.8.27	0	0	0	1
EC3.6.4.1	0	1	0	0
EC2.7.1.151	1	0	0	0
EC1.14.14.-	0	0	1	0
EC3.1.3.39	0	0	0	1
EC4.1.1.81	0	1	0	0
EC2.4.1.141	0	0	1	0
EC1.14.16.4	0	0	0	1
EC1.12.99.-	0	1	0	0
EC1.3.1.72	0	1	0	0
EC1.1.99.10	1	0	0	0
EC4.4.1.17	0	1	0	0
EC4.1.-.-	0	1	0	0
EC2.3.2.-	0	0	1	0
EC2.4.1.142	1	0	0	0
EC3.4.23.-	1	0	0	0
EC3.4.23.43 2.1.1.-	1	0	0	0
EC3.4.22.41	0	0	0	1
EC1.1.2.-	1	0	0	0
EC1.13.12.3	1	0	0	0
EC4.1.1.75	0	0	1	0
EC2.8.2.11	1	0	0	0
EC1.14.13.72	0	0	0	1
EC1.13.12.-	0	1	0	0
EC1.13.11.51	0	0	0	1
EC2.7.11.5	0	0	0	1
EC2.7.8.25	0	1	0	0
EC3.4.22.34	0	0	0	1
EC6.2.1.22	0	0	0	1
EC6.-.-.-	0	0	0	1
EC2.4.1.241	0	0	0	1
EC6.1.1.23	1	0	0	0
EC3.5.1.31	1	0	0	0
EC5.4.99.1	0	0	0	1
EC4.1.1.12	0	0	1	0
EC3.6.1.29	0	1	0	0
EC2.7.1.150	0	0	0	1
EC1.5.-.-	0	0	0	1
EC2.5.1.86	0	0	1	0
EC2.4.1.10	1	0	0	0
EC1.10.99.3	0	0	0	1
EC3.1.4.53	1	0	0	0
EC1.2.3.14	0	0	0	1
EC3.6.3.10	1	0	0	0
EC1.3.1.42	0	0	0	1
EC1.10.2.2	0	0	0	1
EC4.2.2.6	0	0	1	0
EC2.7.2.7	0	1	0	0
EC1.12.7.2	1	0	0	0
EC4.3.1.4	1	0	0	0
EC2.7.1.82	0	1	0	0
EC2.4.1.17	0	0	1	0
EC3.4.14.1	0	0	0	1
