# Supplementary material for: Phylogenetic and Functional Metagenomic Profiling for Assessing Microbial Biodiversity in Environmental Monitoring
Source: PLoS One. 2012 Aug 27;7(8):e43630. doi: 10.1371/journal.pone.0043630 (PMC3428334; doi:10.1371/journal.pone.0043630)
Supplement: Data S2 — Description of the analysis workflow together with a collection of custom-written Perl scripts and example data files. (ZIP) [file pone.0043630.s002.zip › functions_ko_e5.tsv.list.shotgun.ko.txt]

GeneFamily	PolS1	PolS2	PriS1	PriS2
KO02010	9491	8713	18563	16107
KO00970	9027	9083	14481	12381
KO02020	8190	6348	7579	6489
KO03010	5472	5151	8360	7283
KO03440	5176	5064	6874	5699
KO00240	4193	5300	6408	6128
KO00250	4230	3746	6932	6087
KO00330	5539	5006	5790	4647
KO00520	3959	4144	6230	5265
KO00190	3325	3484	6079	6196
KO03018	3981	4234	5660	5011
KO00230	4578	4345	5492	4640
KO00260	3841	3749	6122	4871
KO03070	4210	3498	4816	4057
KO03020	3098	2934	4733	4478
KO00550	3374	3806	4506	3722
KO00860	3994	3208	4260	3636
KO00680	3149	3150	4826	3612
KO00290	2465	2280	4889	4365
KO00670	2933	2869	4390	3674
KO04112	2832	2761	3768	3684
KO00400	2755	2827	3956	3249
KO00770	2394	2374	3560	3318
KO00300	2412	2513	3102	2835
KO00280	2603	3155	2614	2304
KO00450	1916	1842	3021	2815
KO02040	2441	2210	2907	1925
KO00760	1772	1707	3008	2571
KO00195	1870	1613	2789	2714
KO00710	1819	1869	2773	2554
KO03420	1866	1691	2869	2546
KO00480	2339	1945	2386	2173
KO03430	1905	1934	2356	1977
KO00340	1627	2082	2316	1998
KO00061	1666	1836	2258	2022
KO00270	1325	1230	2545	2237
KO00630	1705	1271	2262	2168
KO00720	1785	1574	2245	1903
KO00900	1590	1585	2307	1945
KO00540	1845	2154	1847	1497
KO00564	1623	1627	1839	1537
KO00130	1433	1490	1659	1281
KO00620	1176	978	1960	1531
KO00983	1149	1092	1547	1357
KO00940	806	619	1975	1434
KO00500	1269	1115	1434	1201
KO03320	979	1104	1550	1254
KO00730	1067	1013	1407	1265
KO04626	1023	715	1529	1356
KO05016	573	533	1446	1553
KO00623	894	967	1245	1157
KO00750	919	953	1283	1089
KO00380	869	956	1237	1058
KO00521	774	1093	1242	990
KO04146	926	960	1167	958
KO00930	1160	925	1254	675
KO00790	911	931	1138	894
KO03410	727	774	1161	1021
KO00401	803	945	1089	895
KO04122	954	840	1008	882
KO00430	683	623	1190	1026
KO00625	732	906	1089	860
KO00740	872	906	947	843
KO00910	683	965	910	805
KO00640	498	418	986	1099
KO01040	629	604	990	747
KO04940	535	578	886	849
KO00030	750	576	836	704
KO00982	556	494	953	684
KO00253	736	571	721	701
KO03030	490	605	766	675
KO00626	627	762	757	475
KO00360	624	862	604	481
KO01051	470	381	755	772
KO00040	397	312	885	704
KO05010	607	619	666	528
KO00310	408	544	720	607
KO02030	919	525	468	419
KO00650	309	385	763	635
KO00350	486	508	618	552
KO00460	632	665	540	378
KO05111	729	638	545	276
KO00362	520	589	448	341
KO00906	364	270	606	527
KO00071	408	514	493	415
KO00051	328	300	587	516
KO00624	361	432	579	393
KO00643	596	619	333	219
KO05143	422	277	472	408
KO00920	577	433	362	267
KO00780	587	676	150	214
KO04070	311	286	465	377
KO05215	286	351	472	335
KO04142	324	268	418	345
KO00562	342	27	480	455
KO05211	191	217	404	462
KO03060	317	380	338	284
KO03450	105	95	542	429
KO04930	280	319	333	274
KO02060	362	201	317	268
KO00311	271	290	335	227
KO04910	345	279	223	274
KO03013	327	288	277	225
KO00633	370	313	266	170
KO04964	163	150	349	277
KO00410	133	47	366	297
KO05120	224	268	157	201
KO00642	213	260	218	143
KO00908	140	194	255	201
KO00600	110	82	313	216
KO04113	158	149	214	214
KO00363	180	160	221	177
KO00791	95	148	208	197
KO00785	133	149	197	173
KO00561	57	31	214	253
KO00010	193	157	158	120
KO00903	132	131	172	133
KO00361	127	120	150	145
KO00052	99	31	221	162
KO03050	21	6	239	211
KO00511	165	93	145	93
KO00627	140	196	86	81
KO05145	91	110	122	133
KO00281	84	107	176	68
KO04974	247	167	33	35
KO05340	88	80	131	98
KO04011	127	81	117	81
KO00053	38	43	150	134
KO00621	70	199	77	46
KO00524	56	43	130	118
KO00196	15	1	77	190
KO00440	119	142	34	55
KO01053	82	52	127	58
KO00510	77	72	92	76
KO05014	124	44	53	92
KO00072	48	77	90	85
KO05219	71	55	101	43
KO00100	14	23	123	81
KO00603	71	24	82	62
KO00473	60	88	45	49
KO04141	42	39	67	67
KO04115	37	59	58	40
KO00591	57	119	10	23
KO00140	21	12	75	62
KO03040	51	14	60	51
KO05020	28	28	52	41
KO05142	52	27	46	26
KO00232	4	1	68	48
KO00020	56	29	27	21
KO00941	35	20	38	28
KO05146	45	50	12	18
KO00965	28	69	4	22
KO04976	32	21	35	24
KO00120	0	1	58	36
KO00960	59	10	11	23
KO04712	9	32	21	29
KO00592	70	39	2	1
KO00980	10	12	30	28
KO00622	23	48	9	6
KO04120	20	14	12	25
KO05012	15	13	20	22
KO03015	26	5	11	19
KO00364	1	61	0	1
KO00830	9	33	11	3
KO04210	18	23	6	6
KO05144	15	17	11	6
KO05100	7	6	18	10
KO04144	14	1	12	12
KO04080	3	13	3	17
KO05322	21	4	6	9
KO04962	6	8	9	12
KO04614	17	8	0	10
KO05130	20	1	5	8
KO05416	10	0	4	16
KO04914	9	4	7	11
KO04111	14	2	7	8
KO04622	14	1	5	8
KO04623	4	4	9	5
KO05110	10	5	5	2
KO00590	9	4	6	2
KO05150	6	5	4	5
KO04722	1	0	3	13
KO04666	7	0	4	8
KO04114	10	2	3	4
KO04612	4	1	5	7
KO05160	7	1	1	5
KO04340	9	4	1	2
KO04720	6	5	2	2
KO04330	1	4	2	5
KO00563	9	1	2	2
KO04010	1	1	1	8
KO03022	9	2	0	2
KO04710	3	2	1	5
KO04360	3	0	1	7
KO05212	4	1	2	3
KO04745	0	1	4	4
KO04320	3	4	0	4
KO00513	4	0	5	0
KO04110	0	4	3	2
KO04975	1	0	1	5
KO04062	1	1	0	4
KO04130	3	0	2	2
KO04810	3	0	1	3
KO05210	3	1	1	2
KO04740	4	1	2	0
KO00660	0	1	2	3
KO04972	4	0	2	1
KO04380	0	1	2	2
KO04140	4	0	2	0
KO00523	0	0	1	3
KO00565	0	0	1	3
KO05220	1	0	3	0
KO04530	1	0	2	1
KO00904	1	0	0	3
KO04920	3	1	0	1
KO00351	3	1	1	0
KO04145	1	2	1	0
KO05410	0	0	1	2
KO04075	3	1	0	0
KO04540	0	1	0	2
KO04510	0	0	0	3
KO05217	0	1	2	0
KO05414	1	0	0	2
KO04020	0	0	1	2
KO04973	0	0	3	0
KO04966	1	1	1	0
KO05223	0	0	2	1
KO00601	1	0	1	1
KO04730	3	1	0	0
KO00514	0	0	0	3
KO04370	0	1	1	0
KO04950	0	0	0	2
KO04310	0	1	0	1
KO00905	0	0	0	2
KO00534	1	1	0	0
KO05213	0	0	0	2
KO05140	0	0	2	0
KO04912	0	0	0	2
KO04971	1	0	0	0
KO04150	0	0	0	1
KO04512	0	0	0	1
KO00062	0	0	0	1
KO04270	0	0	1	0
KO00522	0	0	1	0
KO04970	0	0	0	1
KO05214	1	0	0	0
KO04711	0	0	1	0
KO04514	1	0	0	0
KO00512	1	0	0	0
KO04013	0	1	0	0
KO05216	1	0	0	0
KO00531	0	1	0	0
KO05131	0	0	0	1
KO04742	0	0	1	0
KO05222	0	1	0	0
KO04744	1	0	0	0
KO05200	1	0	0	0
KO04621	1	0	0	0
KO05221	0	0	0	1
