# Supplementary material for: Phylogenetic and Functional Metagenomic Profiling for Assessing Microbial Biodiversity in Environmental Monitoring
Source: PLoS One. 2012 Aug 27;7(8):e43630. doi: 10.1371/journal.pone.0043630 (PMC3428334; doi:10.1371/journal.pone.0043630)
Supplement: Data S2 — Description of the analysis workflow together with a collection of custom-written Perl scripts and example data files. (ZIP) [file pone.0043630.s002.zip › functions_ko_ec.shotgun.stat.txt]

GeneFamily	Coefficient	AIC	P-value	Adjusted P-value (BH)	Annotation
4	EC1.6.5.3	-0.756958562	135.1622002	2.14E-229	2.70E-226	NADH dehydrogenase I subunit C/D [EC:1.6.5.3]
9	EC1.5.3.1	-0.959316196	85.55942809	2.22E-154	1.39E-151	sarcosine oxidase, subunit gamma [EC:1.5.3.1]
119	EC5.4.99.2	1.388609803	143.341398	6.31E-141	2.65E-138	methylmalonyl-CoA mutase, N-terminal domain [EC:5.4.99.2]
24	EC3.2.1.21	-1.046144307	201.0329339	1.74E-140	5.48E-138	beta-glucosidase [EC:3.2.1.21]
361	EC1.4.1.2	2.774307952	50.08412598	1.32E-127	3.32E-125	glutamate dehydrogenase [EC:1.4.1.2]
235	EC3.4.-.-	1.749754761	32.93287861	3.97E-115	8.33E-113	putative protease [EC:3.4.-.-]
285	EC3.6.3.12	-3.602643151	33.72353186	1.31E-113	2.36E-111	K+-transporting ATPase ATPase C chain [EC:3.6.3.12]
462	EC3.4.13.3	4.041853561	61.18867981	2.32E-99	3.64E-97	aminoacylhistidine dipeptidase [EC:3.4.13.3]
55	EC3.6.4.13	0.920851607	87.87929213	3.70E-97	5.17E-95	ATP-dependent RNA helicase DHX36 [EC:3.6.4.13]
447	EC3.7.1.2	3.28928296	30.40724071	1.63E-96	2.04E-94	fumarylacetoacetase [EC:3.7.1.2]
382	EC3.4.14.5	2.344889603	43.89788397	4.48E-94	5.12E-92	dipeptidyl-peptidase 4 [EC:3.4.14.5]
28	EC2.3.3.13	-0.819173966	55.15672491	4.09E-85	4.29E-83	2-isopropylmalate synthase [EC:2.3.3.13]
241	EC4.2.1.79	-2.085469215	64.15956207	3.89E-84	3.76E-82	2-methylcitrate dehydratase [EC:4.2.1.79]
445	EC1.13.11.5	2.759323381	31.96745084	4.53E-82	4.07E-80	homogentisate 1,2-dioxygenase [EC:1.13.11.5]
246	EC1.8.99.2	-2.006754267	50.83731035	2.27E-80	1.91E-78	adenylylsulfate reductase, subunit B [EC:1.8.99.2]
47	EC1.6.1.2	-0.90062026	43.02783108	5.74E-80	4.51E-78	NAD(P) transhydrogenase subunit beta [EC:1.6.1.2]
242	EC2.3.1.29	1.408023383	54.02708577	5.00E-77	3.70E-75	glycine C-acetyltransferase [EC:2.3.1.29]
489	EC1.6.1.1	3.13222952	31.79390731	2.03E-75	1.42E-73	NAD(P) transhydrogenase [EC:1.6.1.1]
130	EC6.5.1.1	-1.240177535	35.73719753	4.17E-75	2.74E-73	DNA ligase 3 [EC:6.5.1.1]
276	EC4.1.1.19	1.456990346	46.11790943	4.35E-75	2.74E-73	arginine decarboxylase [EC:4.1.1.19]
528	EC1.2.1.71	3.761944987	73.23344198	2.81E-73	1.68E-71	succinylglutamic semialdehyde dehydrogenase [EC:1.2.1.71]
425	EC1.7.7.1	-5.33669737	20.93850638	6.80E-67	3.89E-65	ferredoxin-nitrite reductase [EC:1.7.7.1]
349	EC4.1.1.3	1.563017121	48.27493199	1.73E-62	9.44E-61	oxaloacetate decarboxylase, gamma subunit [EC:4.1.1.3]
56	EC1.3.99.-	0.727147395	76.59968133	4.10E-61	2.15E-59	citronellyl-CoA dehydrogenase [EC:1.3.99.-]
257	EC2.6.1.18	-1.61460755	46.79561421	1.42E-60	7.17E-59	beta-alanine--pyruvate transaminase [EC:2.6.1.18]
266	EC1.17.1.4	1.262536652	40.02322341	7.46E-60	3.61E-58	xanthine dehydrogenase large subunit [EC:1.17.1.4]
185	EC1.10.3.-	1.064938076	86.18185201	1.37E-59	6.40E-58	cytochrome o ubiquinol oxidase subunit III [EC:1.10.3.-]
150	EC2.3.1.31	-1.147060411	34.31690748	1.81E-59	8.13E-58	homoserine O-acetyltransferase [EC:2.3.1.31]
501	EC4.4.1.11	2.703233915	30.40347095	2.94E-59	1.27E-57	methionine-gamma-lyase [EC:4.4.1.11]
384	EC1.2.4.4	1.636414214	59.40205787	2.06E-54	8.65E-53	2-oxoisovalerate dehydrogenase E1 component [EC:1.2.4.4]
443	EC4.3.1.12	1.972265601	33.37625425	3.54E-54	1.44E-52	ornithine cyclodeaminase [EC:4.3.1.12]
27	EC2.1.2.10	-0.624942393	68.30836936	5.49E-54	2.16E-52	aminomethyltransferase [EC:2.1.2.10]
161	EC2.3.3.15	-1.132377464	36.48285122	2.22E-52	8.45E-51	sulfoacetaldehyde acetyltransferase [EC:2.3.3.15]
165	EC2.3.1.-	0.936015554	37.55773065	5.17E-51	1.91E-49	monolysocardiolipin acyltransferase [EC:2.3.1.-]
412	EC5.4.99.16	-2.653603901	29.7654595	1.01E-50	3.65E-49	maltose alpha-D-glucosyltransferase [EC:5.4.99.16]
421	EC1.13.11.27	1.755950784	41.69643641	2.15E-50	7.52E-49	4-hydroxyphenylpyruvate dioxygenase [EC:1.13.11.27]
564	EC3.11.1.2	3.208089371	33.84638787	3.39E-50	1.15E-48	phosphonoacetate hydrolase [EC:3.11.1.2]
433	EC5.5.1.4	-2.890733694	33.68632727	3.62E-50	1.20E-48	myo-inositol-1-phosphate synthase [EC:5.5.1.4]
243	EC6.1.1.18	1.094092342	44.09295788	1.21E-49	3.91E-48	glutaminyl-tRNA synthetase [EC:6.1.1.18]
542	EC1.14.19.3	2.685215409	48.55739274	1.05E-46	3.32E-45	linoleoyl-CoA desaturase [EC:1.14.19.3]
388	EC2.7.9.2	1.485213895	43.78540871	2.68E-46	8.24E-45	pyruvate, water dikinase [EC:2.7.9.2]
419	EC2.4.1.21	1.656100915	32.54051447	7.57E-46	2.27E-44	starch synthase [EC:2.4.1.21]
473	EC1.2.5.1	-3.314547939	51.90636284	1.21E-45	3.55E-44	pyruvate dehydrogenase (quinone) [EC:1.2.5.1]
2	EC2.7.7.6	-0.259628805	92.90551103	9.41E-44	2.69E-42	DNA-directed RNA polymerase subunit B [EC:2.7.7.6]
262	EC6.2.1.16	-1.277500711	39.18908039	4.24E-43	1.18E-41	acetoacetyl-CoA synthetase [EC:6.2.1.16]
5	EC1.4.1.13	-0.380845676	58.58318809	4.55E-43	1.24E-41	glutamate synthase (NADPH/NADH) small chain [EC:1.4.1.13
54	EC1.2.4.1	-0.659840529	65.81053069	4.83E-43	1.29E-41	pyruvate dehydrogenase E1 component [EC:1.2.4.1]
83	EC2.5.1.49	-0.749243753	45.34707273	8.36E-43	2.19E-41	O-acetylhomoserine (thiol)-lyase [EC:2.5.1.49]
420	EC4.1.1.32	-2.300443899	28.98535848	1.67E-42	4.28E-41	phosphoenolpyruvate carboxykinase (GTP) [EC:4.1.1.32]
214	EC4.1.1.49	0.935242219	55.0695233	4.99E-41	1.26E-39	phosphoenolpyruvate carboxykinase (ATP) [EC:4.1.1.49]
456	EC1.1.1.27	-2.533208048	30.52232887	7.94E-41	1.96E-39	L-lactate dehydrogenase [EC:1.1.1.27]
567	EC3.5.99.7	2.577326447	29.10766412	9.11E-41	2.20E-39	1-aminocyclopropane-1-carboxylate deaminase [EC:3.5.99.7]
381	EC3.5.1.1	1.346110931	40.830872	7.09E-40	1.68E-38	L-asparaginase [EC:3.5.1.1]
486	EC4.1.2.22	-2.951358313	34.17104106	1.09E-39	2.54E-38	fructose-6-phosphate phosphoketolase [EC:4.1.2.22]
597	EC2.3.1.109	2.772226787	64.78215036	1.82E-39	4.17E-38	arginine N-succinyltransferase [EC:2.3.1.109]
476	EC1.1.1.88	1.777974514	95.59963041	2.08E-39	4.68E-38	hydroxymethylglutaryl-CoA reductase [EC:1.1.1.88]
471	EC2.4.1.129 3.4.-.-	1.708705817	48.6901375	2.70E-39	5.91E-38	penicillin-binding protein 1B [EC:2.4.1.129 3.4.-.-]
532	EC4.1.1.47	-4.806430064	21.65846102	2.73E-39	5.91E-38	tartronate-semialdehyde synthase [EC:4.1.1.47]
283	EC2.8.3.5	1.044416042	35.60091732	3.74E-39	7.98E-38	3-oxoacid CoA-transferase subunit B [EC:2.8.3.5]
559	EC3.5.4.2	2.418054972	57.5200885	4.05E-39	8.48E-38	adenine deaminase [EC:3.5.4.2]
629	EC1.14.13.9	3.481903268	25.74705343	6.90E-39	1.42E-37	kynurenine 3-monooxygenase [EC:1.14.13.9]
408	EC1.1.1.157	1.436484704	35.5054103	1.14E-38	2.31E-37	3-hydroxybutyryl-CoA dehydrogenase [EC:1.1.1.157]
478	EC5.3.1.4	-2.661892121	26.72717694	4.78E-38	9.54E-37	L-arabinose isomerase [EC:5.3.1.4]
502	EC1.14.19.1	1.891745507	36.6356552	5.48E-38	1.08E-36	stearoyl-CoA desaturase (delta-9 desaturase) [EC:1.14.19.1]
37	EC3.1.-.-	0.498507952	56.35261168	2.58E-37	5.00E-36	ribonuclease J [EC:3.1.-.-]
46	EC2.3.3.9	-0.572472501	85.73004918	3.85E-37	7.34E-36	malate synthase [EC:2.3.3.9]
228	EC4.2.1.49	0.91236373	114.6280874	4.76E-37	8.94E-36	urocanate hydratase [EC:4.2.1.49]
369	EC3.2.2.21	-1.622977941	29.15902851	5.45E-37	1.01E-35	DNA-3-methyladenine glycosylase [EC:3.2.2.21]
594	EC4.2.1.55	2.649624463	48.55639731	1.29E-36	2.35E-35	3-hydroxybutyryl-CoA dehydratase [EC:4.2.1.55]
429	EC1.3.3.6	-1.977524629	42.1087105	3.40E-36	6.12E-35	acyl-CoA oxidase [EC:1.3.3.6]
680	EC1.12.99.6	21.41580432	46.35303111	9.06E-36	1.61E-34	hydrogenase small subunit [EC:1.12.99.6]
423	EC6.2.1.30	1.42865737	31.32058631	1.08E-35	1.89E-34	phenylacetate-CoA ligase [EC:6.2.1.30]
378	EC2.7.3.9	1.237187164	77.21977395	1.91E-35	3.30E-34	phosphotransferase system, enzyme I, PtsP [EC:2.7.3.9]
669	EC3.1.1.32	4.209293473	25.77239669	2.80E-35	4.76E-34	phospholipase A1 [EC:3.1.1.32]
455	EC2.7.1.-	-2.141897608	27.48278227	2.67E-34	4.49E-33	dihydroxyacetone kinase, C-terminal domain [EC:2.7.1.-]
677	EC3.5.1.96	4.179140433	29.08333455	3.40E-34	5.63E-33	succinylglutamate desuccinylase [EC:3.5.1.96]
692	EC1.7.99.6	23.3599237	18.59758187	6.44E-34	1.05E-32	nitrous-oxide reductase [EC:1.7.99.6]
670	EC2.7.1.73	3.803828365	46.84202643	6.80E-34	1.10E-32	inosine kinase [EC:2.7.1.73]
602	EC2.4.2.3	2.582183183	28.70744327	1.19E-33	1.90E-32	uridine phosphorylase [EC:2.4.2.3]
493	EC4.3.1.1	-2.495631373	24.50298351	1.30E-33	2.04E-32	aspartate ammonia-lyase [EC:4.3.1.1]
324	EC6.1.1.22	1.018786181	50.34941809	1.51E-33	2.35E-32	asparaginyl-tRNA synthetase [EC:6.1.1.22]
274	EC1.17.4.2	0.949422695	392.9343885	1.65E-33	2.54E-32	ribonucleoside-triphosphate reductase [EC:1.17.4.2]
490	EC2.8.1.6	1.626212259	28.41493535	3.93E-33	5.96E-32	biotin synthetase [EC:2.8.1.6]
72	EC6.3.4.5	-0.61753706	46.25680626	4.49E-32	6.73E-31	argininosuccinate synthase [EC:6.3.4.5]
617	EC6.3.3.3	2.598204032	28.46336544	7.99E-32	1.18E-30	dethiobiotin synthetase [EC:6.3.3.3]
576	EC1.14.16.1	2.218841548	35.26545224	1.84E-31	2.69E-30	phenylalanine-4-hydroxylase [EC:1.14.16.1]
87	EC6.6.1.2	-0.627596654	42.56249569	1.06E-30	1.54E-29	cobaltochelatase CobT [EC:6.6.1.2]
415	EC3.5.2.7	1.28640283	68.68626552	1.29E-30	1.85E-29	imidazolonepropionase [EC:3.5.2.7]
646	EC2.6.1.77	2.781443441	26.30411279	2.33E-30	3.29E-29	taurine-pyruvate aminotransferase [EC:2.6.1.77]
711	EC1.14.19.2	21.23782119	61.6950301	3.26E-30	4.56E-29	acyl-[acyl-carrier-protein] desaturase [EC:1.14.19.2]
517	EC3.4.25.1	-2.545893204	34.80148059	4.05E-30	5.60E-29	proteasome beta subunit [EC:3.4.25.1]
57	EC2.7.4.1	-0.554644378	41.52881433	6.28E-30	8.58E-29	polyphosphate kinase [EC:2.7.4.1]
177	EC2.5.1.72	-0.82612922	34.79196059	6.62E-30	8.95E-29	quinolinate synthase [EC:2.5.1.72]
188	EC6.4.1.4	0.745265049	44.62373824	9.13E-30	1.22E-28	3-methylcrotonyl-CoA carboxylase beta subunit [EC:6.4.1.4]
358	EC2.7.7.72	1.052037509	33.46772169	1.35E-29	1.79E-28	tRNA nucleotidyltransferase (CCA-adding enzyme) [EC:2.7.7.72
548	EC5.4.2.7	1.84705838	36.18837844	1.45E-29	1.90E-28	phosphopentomutase [EC:5.4.2.7]
158	EC1.1.2.3	-0.771604404	37.63733743	2.53E-29	3.29E-28	L-lactate dehydrogenase (cytochrome) [EC:1.1.2.3]
499	EC2.3.1.182	1.595652956	116.2368508	2.88E-29	3.70E-28	D-citramalate synthase [EC:2.3.1.182]
577	EC3.5.2.6	2.071806846	31.21811148	2.92E-29	3.71E-28	beta-lactamase [EC:3.5.2.6]
515	EC3.5.2.5	-2.450583028	28.45751713	3.03E-29	3.82E-28	allantoinase [EC:3.5.2.5]
491	EC3.5.3.6	-2.136961886	45.12957375	3.29E-29	4.10E-28	arginine deiminase [EC:3.5.3.6]
409	EC1.5.1.12	1.232881251	47.31532375	3.76E-29	4.64E-28	1-pyrroline-5-carboxylate dehydrogenase [EC:1.5.1.12]
30	EC3.6.1.1	-0.442940138	75.72896274	1.65E-28	2.01E-27	pyrophosphatase PpaX [EC:3.6.1.1]
584	EC3.4.21.-	-4.483364488	30.66561021	2.03E-28	2.46E-27	putative serine protease PepD [EC:3.4.21.-]
319	EC5.3.1.5	-1.111274502	61.35363051	3.16E-28	3.78E-27	xylose isomerase [EC:5.3.1.5]
51	EC3.3.1.1	-0.511742081	50.50047332	4.89E-28	5.81E-27	adenosylhomocysteinase [EC:3.3.1.1]
334	EC4.1.3.30	-1.15246291	42.03274276	6.34E-28	7.45E-27	methylisocitrate lyase [EC:4.1.3.30]
672	EC2.6.1.66 2.6.1.2	2.905758179	65.99546614	8.91E-28	1.04E-26	alanine-synthesizing transaminase [EC:2.6.1.66 2.6.1.2]
723	EC3.2.1.3	4.60480825	44.13945062	2.19E-27	2.53E-26	glucoamylase [EC:3.2.1.3]
507	EC1.1.3.6	-2.221117006	47.86240464	2.97E-27	3.39E-26	cholesterol oxidase [EC:1.1.3.6]
659	EC1.14.13.82	2.782589573	22.17785572	3.30E-27	3.74E-26	vanillate monooxygenase [EC:1.14.13.82]
573	EC1.1.1.6	-3.442381312	31.40668101	3.56E-27	3.99E-26	glycerol dehydrogenase [EC:1.1.1.6]
457	EC4.2.1.42	-1.73901158	26.23677073	4.21E-27	4.69E-26	galactarate dehydratase [EC:4.2.1.42]
139	EC2.7.7.4	0.616833403	38.54582997	4.66E-27	5.15E-26	3&#39;-phosphoadenosine 5&#39;-phosphosulfate synthase [EC:2.7.7.4
704	EC3.4.11.23	3.583157003	39.08172741	9.14E-27	1.00E-25	PepB aminopeptidase [EC:3.4.11.23]
296	EC3.7.1.3	0.867671823	55.4606916	1.06E-26	1.15E-25	kynureninase [EC:3.7.1.3]
545	EC1.5.99.8	1.742607369	45.34022057	1.41E-26	1.52E-25	proline dehydrogenase [EC:1.5.99.8]
726	EC1.14.12.18	20.09870835	103.1778954	1.67E-26	1.78E-25	biphenyl 2,3-dioxygenase [EC:1.14.12.18]
538	EC2.3.1.47	1.673614497	37.55295666	2.39E-26	2.53E-25	8-amino-7-oxononanoate synthase [EC:2.3.1.47]
531	EC1.4.1.9	1.590726838	28.92632285	9.69E-26	1.02E-24	leucine dehydrogenase [EC:1.4.1.9]
292	EC2.4.1.7	0.836547808	44.61950477	1.41E-25	1.47E-24	sucrose phosphorylase [EC:2.4.1.7]
76	EC1.1.1.85	-0.542616177	37.86884589	2.07E-25	2.13E-24	3-isopropylmalate dehydrogenase [EC:1.1.1.85]
558	EC3.1.21.2	-2.574880744	41.28048672	2.63E-25	2.69E-24	deoxyribonuclease IV [EC:3.1.21.2]
328	EC3.5.4.4	-1.047174729	54.6827056	3.31E-25	3.36E-24	adenosine deaminase [EC:3.5.4.4]
385	EC2.4.2.1	1.038454575	33.24037758	5.07E-25	5.10E-24	purine-nucleoside phosphorylase [EC:2.4.2.1]
405	EC2.3.1.1	1.094411576	52.39256986	8.62E-25	8.61E-24	amino-acid N-acetyltransferase [EC:2.3.1.1]
335	EC4.3.1.17	0.903080653	56.93598533	9.53E-25	9.44E-24	L-serine dehydratase [EC:4.3.1.17]
709	EC1.2.7.5	3.506195961	42.80037593	1.23E-24	1.21E-23	aldehyde:ferredoxin oxidoreductase [EC:1.2.7.5]
465	EC6.3.5.10	1.263330103	32.97095574	2.61E-24	2.55E-23	adenosylcobyric acid synthase [EC:6.3.5.10]
708	EC5.1.3.15	3.047330069	48.10778005	7.05E-24	6.82E-23	glucose-6-phosphate 1-epimerase [EC:5.1.3.15]
464	EC2.4.1.-	1.248731304	48.16988918	1.28E-23	1.23E-22	UDP-glucose:glycoprotein glucosyltransferase [EC:2.4.1.-]
598	EC4.-.-.-	-3.305415457	21.39062571	1.99E-23	1.89E-22	pyridoxine biosynthesis protein [EC:4.-.-.-]
733	EC1.12.1.2	4.44620322	61.65886791	2.27E-23	2.14E-22	hydrogen dehydrogenase [EC:1.12.1.2]
714	EC1.13.11.6	3.205090868	21.53088457	3.61E-23	3.39E-22	3-hydroxyanthranilate 3,4-dioxygenase [EC:1.13.11.6]
605	EC2.7.7.63	-3.286896409	23.91216596	5.82E-23	5.43E-22	lipoate-protein ligase A [EC:2.7.7.63]
125	EC2.7.9.1	-0.591104156	59.54142329	7.41E-23	6.85E-22	pyruvate,orthophosphate dikinase [EC:2.7.9.1]
591	EC1.7.3.3	-2.856832142	24.0924739	8.13E-23	7.47E-22	urate oxidase [EC:1.7.3.3]
541	EC1.1.1.79 1.1.1.81	1.540083105	26.60823171	1.25E-22	1.13E-21	gyoxylate/hydroxypyruvate reductase A [EC:1.1.1.79 1.1.1.81]
635	EC3.5.1.24	-4.255974646	21.16977351	1.25E-22	1.13E-21	choloylglycine hydrolase [EC:3.5.1.24]
155	EC2.7.7.59	0.574501081	85.78950507	1.56E-22	1.40E-21	[protein-PII] uridylyltransferase [EC:2.7.7.59]
162	EC2.3.1.15	0.600292177	67.24869578	1.92E-22	1.71E-21	glycerol-3-phosphate acyltransferase PlsY [EC:2.3.1.15]
417	EC1.3.99.2	1.082551443	33.59304639	2.11E-22	1.87E-21	butyryl-CoA dehydrogenase [EC:1.3.99.2]
293	EC4.2.1.7	-0.908930622	46.46204156	2.14E-22	1.88E-21	altronate hydrolase [EC:4.2.1.7]
20	EC6.2.1.1	-0.354913689	42.22778541	2.53E-22	2.21E-21	acetyl-CoA synthetase [EC:6.2.1.1]
580	EC2.5.1.30	-2.691605017	30.16004843	2.82E-22	2.44E-21	heptaprenyl diphosphate synthase [EC:2.5.1.30]
715	EC3.1.4.16	2.968341665	20.5756805	8.13E-22	7.00E-21	2&#39;,3&#39;-cyclic-nucleotide 2&#39;-phosphodiesterase [EC:3.1.4.16]
656	EC2.5.1.68	-23.72883527	17.51848031	9.58E-22	8.20E-21	short-chain Z-isoprenyl diphosphate synthase [EC:2.5.1.68]
731	EC4.3.1.7	3.37836259	28.20128428	1.86E-21	1.58E-20	ethanolamine ammonia-lyase small subunit [EC:4.3.1.7]
655	EC3.2.1.39	2.133146827	27.16152728	2.25E-21	1.90E-20	glucan endo-1,3-beta-D-glucosidase [EC:3.2.1.39]
571	EC2.4.1.129	-2.437259367	31.87736544	2.34E-21	1.97E-20	peptidoglycan glycosyltransferase [EC:2.4.1.129]
600	EC3.2.2.- 4.2.99.18	-2.794589833	21.9082985	3.14E-21	2.61E-20	endonuclease VIII [EC:3.2.2.- 4.2.99.18]
649	EC5.1.3.9	-4.190016678	20.11512142	3.48E-21	2.88E-20	N-acylglucosamine-6-phosphate 2-epimerase [EC:5.1.3.9]
342	EC3.6.3.-	-0.975104743	29.8829408	3.52E-21	2.90E-20	glutamine transport system ATP-binding protein [EC:3.6.3.-]
157	EC1.1.1.-	0.572339091	42.95208506	3.81E-21	3.11E-20	retinol dehydrogenase 11 [EC:1.1.1.-]
7	EC6.3.5.5	-0.267833216	45.22380948	6.08E-21	4.94E-20	carbamoyl-phosphate synthase small subunit [EC:6.3.5.5]
699	EC2.6.1.76	2.6588981	32.74440794	1.05E-20	8.47E-20	diaminobutyrate-2-oxoglutarate transaminase [EC:2.6.1.76]
346	EC3.6.3.17	-0.968240037	33.98075809	1.18E-20	9.47E-20	rhamnose transport system ATP-binding protein [EC:3.6.3.17]
341	EC3.1.3.18	0.816164266	47.00832079	1.26E-20	1.00E-19	phosphoglycolate phosphatase [EC:3.1.3.18]
26	EC2.7.7.8	-0.358346506	38.42440415	1.52E-20	1.20E-19	polyribonucleotide nucleotidyltransferase [EC:2.7.7.8]
488	EC3.5.1.-	1.214660704	36.91255927	1.73E-20	1.36E-19	NAD-dependent deacetylase [EC:3.5.1.-]
48	EC1.2.1.12	0.389285063	38.49682052	3.66E-20	2.86E-19	glyceraldehyde 3-phosphate dehydrogenase [EC:1.2.1.12]
675	EC1.13.11.2	2.296144111	43.76947468	5.97E-20	4.63E-19	catechol 2,3-dioxygenase [EC:1.13.11.2]
194	EC6.3.5.4	0.610547146	40.69134313	6.03E-20	4.66E-19	asparagine synthase (glutamine-hydrolysing) [EC:6.3.5.4]
533	EC3.5.4.5	1.366129798	29.33625214	6.27E-20	4.81E-19	cytidine deaminase [EC:3.5.4.5]
17	EC4.2.1.9	-0.329162902	52.0244645	8.55E-20	6.52E-19	dihydroxy-acid dehydratase [EC:4.2.1.9]
718	EC3.2.1.28	2.882574843	22.22348738	9.12E-20	6.91E-19	alpha,alpha-trehalase [EC:3.2.1.28]
479	EC4.1.3.6	-1.454177498	31.40511936	9.39E-20	7.07E-19	citrate lyase subunit beta / citryl-CoA lyase [EC:4.1.3.6
703	EC3.5.3.1	2.618076106	28.38250844	1.04E-19	7.80E-19	arginase [EC:3.5.3.1]
22	EC1.2.4.2	-0.336137551	41.01354628	1.66E-19	1.24E-18	2-oxoglutarate dehydrogenase E1 component [EC:1.2.4.2]
781	EC4.2.1.108	21.76521672	31.15706864	1.92E-19	1.42E-18	L-ectoine synthase [EC:4.2.1.108]
549	EC4.2.2.3	1.41513158	66.99304702	2.08E-19	1.53E-18	poly(beta-D-mannuronate) lyase [EC:4.2.2.3]
79	EC2.3.2.2	0.432737136	43.9736209	2.19E-19	1.60E-18	gamma-glutamyltranspeptidase [EC:2.3.2.2]
500	EC3.1.1.45	1.218425954	33.7027979	2.55E-19	1.85E-18	carboxymethylenebutenolidase [EC:3.1.1.45]
41	EC1.8.1.9	-0.385339772	51.71486114	3.01E-19	2.18E-18	thioredoxin reductase (NADPH) [EC:1.8.1.9]
13	EC1.3.99.1	-0.312001705	49.16677515	3.15E-19	2.26E-18	fumarate reductase iron-sulfur protein [EC:1.3.99.1]
271	EC3.5.2.14	0.686706198	36.75707692	4.45E-19	3.18E-18	N-methylhydantoinase B [EC:3.5.2.14]
199	EC1.1.1.1	-0.663456772	37.53449248	7.22E-19	5.13E-18	alcohol dehydrogenase [EC:1.1.1.1]
663	EC1.5.1.29	-4.06938869	18.60909435	8.89E-19	6.28E-18	FMN reductase [EC:1.5.1.29]
10	EC6.3.1.2	-0.302006175	42.09946251	9.75E-19	6.85E-18	glutamine synthetase [EC:6.3.1.2]
664	EC3.1.1.5	2.033617232	35.27442661	1.24E-18	8.70E-18	lysophospholipase II [EC:3.1.1.5]
518	EC4.2.1.18	1.249221379	29.56262386	1.49E-18	1.04E-17	methylglutaconyl-CoA hydratase [EC:4.2.1.18]
585	EC4.1.2.9	-2.233954158	29.5733161	2.15E-18	1.48E-17	phosphoketolase [EC:4.1.2.9]
370	EC4.1.3.4	0.851475197	65.63276078	2.53E-18	1.74E-17	hydroxymethylglutaryl-CoA lyase [EC:4.1.3.4]
400	EC4.2.1.1	0.910399754	42.92445942	2.65E-18	1.81E-17	carbonic anhydrase [EC:4.2.1.1]
614	EC3.6.3.25	-2.526090578	28.00763517	2.83E-18	1.92E-17	sulfate transport system ATP-binding protein [EC:3.6.3.25]
627	EC4.1.1.28	1.770988662	53.12591043	4.63E-18	3.13E-17	aromatic-L-amino-acid decarboxylase [EC:4.1.1.28]
495	EC2.7.1.36	1.171207444	56.14252657	4.79E-18	3.22E-17	mevalonate kinase [EC:2.7.1.36]
582	EC1.-.-.-	1.502656699	25.42977341	5.94E-18	3.98E-17	N-ethylmaleimide reductase [EC:1.-.-.-]
665	EC4.1.3.38	1.998110543	25.39129691	9.93E-18	6.61E-17	4-amino-4-deoxychorismate lyase [EC:4.1.3.38]
513	EC3.5.4.3	1.200431215	30.93669494	1.28E-17	8.51E-17	guanine deaminase [EC:3.5.4.3]
797	EC1.1.1.90	20.65521584	61.84488526	1.40E-17	9.21E-17	aryl-alcohol dehydrogenase [EC:1.1.1.90]
683	EC3.5.3.23	2.079079606	72.49430977	2.09E-17	1.37E-16	succinylarginine dihydrolase [EC:3.5.3.23]
320	EC4.2.1.19	-0.811292152	30.4357668	2.80E-17	1.82E-16	imidazoleglycerol-phosphate dehydratase [EC:4.2.1.19]
632	EC3.5.1.26	1.739572466	47.52088934	3.24E-17	2.10E-16	N4-(beta-N-acetylglucosaminyl)-L-asparaginase [EC:3.5.1.26]
735	EC2.3.1.57	2.622695052	33.4373807	3.28E-17	2.12E-16	diamine N-acetyltransferase [EC:2.3.1.57]
318	EC6.3.5.1	-0.798585501	45.04556462	4.75E-17	3.05E-16	NAD+ synthase (glutamine-hydrolysing) [EC:6.3.5.1]
343	EC3.6.1.11	0.742917002	31.26446147	5.41E-17	3.45E-16	exopolyphosphatase [EC:3.6.1.11]
639	EC5.2.1.2	1.728877176	24.23200404	6.16E-17	3.92E-16	maleylacetoacetate isomerase [EC:5.2.1.2]
230	EC2.7.7.24	0.595682414	47.01224416	7.20E-17	4.55E-16	glucose-1-phosphate thymidylyltransferase [EC:2.7.7.24]
440	EC4.2.1.44	-1.155063691	57.44070867	1.00E-16	6.30E-16	inosose dehydratase [EC:4.2.1.44]
170	EC6.3.2.9	0.521120982	42.38531592	1.25E-16	7.85E-16	UDP-N-acetylmuramoylalanine--D-glutamate ligase [EC:6.3.2.9]
712	EC2.6.1.84	2.294788178	31.533178	1.41E-16	8.77E-16	arginine:pyruvate transaminase [EC:2.6.1.84]
316	EC4.3.1.3	0.688484163	41.59009366	1.72E-16	1.06E-15	histidine ammonia-lyase [EC:4.3.1.3]
739	EC1.7.99.7	2.720933492	56.26051624	2.21E-16	1.36E-15	nitric-oxide reductase NorQ protein [EC:1.7.99.7]
3	EC3.6.3.14	-0.176151041	46.09063433	2.26E-16	1.38E-15	flagellum-specific ATP synthase [EC:3.6.3.14]
263	EC3.5.1.32	0.615155083	39.29610877	2.79E-16	1.71E-15	hippurate hydrolase [EC:3.5.1.32]
662	EC4.1.2.27	-2.970776401	22.14573599	3.09E-16	1.88E-15	sphinganine-1-phosphate aldolase [EC:4.1.2.27]
94	EC2.7.2.3	-0.442792238	40.40974998	4.22E-16	2.55E-15	phosphoglycerate kinase [EC:2.7.2.3]
544	EC1.1.1.28	1.233916218	35.13549317	8.25E-16	4.94E-15	D-lactate dehydrogenase [EC:1.1.1.28]
546	EC2.1.1.80	1.233916218	42.77223699	8.25E-16	4.94E-15	chemotaxis protein methyltransferase CheR [EC:2.1.1.80]
472	EC1.1.2.8	1.002940173	57.36287761	1.14E-15	6.77E-15	alcohol dehydrogenase (cytochrome c) [EC:1.1.2.8]
522	EC2.4.1.12	-1.440723518	33.83897789	1.20E-15	7.15E-15	cellulose synthase (UDP-forming) [EC:2.4.1.12]
236	EC3.6.1.-	0.573508557	37.33715601	1.39E-15	8.19E-15	ADP-ribose diphosphatase [EC:3.6.1.-]
357	EC1.1.1.60	-0.83920094	58.99393071	1.45E-15	8.53E-15	2-hydroxy-3-oxopropionate reductase [EC:1.1.1.60]
740	EC3.4.24.25	2.418947431	31.39360662	1.91E-15	1.12E-14	vibriolysin [EC:3.4.24.25]
637	EC2.7.1.35	-2.386828511	28.25058082	1.99E-15	1.16E-14	pyridoxine kinase [EC:2.7.1.35]
695	EC3.4.24.11	-3.871562947	18.01225341	2.05E-15	1.19E-14	neprilysin [EC:3.4.24.11]
208	EC2.3.1.16	0.546134225	43.34494433	2.28E-15	1.32E-14	acetyl-CoA acyltransferase [EC:2.3.1.16]
131	EC1.14.99.-	-0.472272144	43.58384202	2.37E-15	1.36E-14	phytoene dehydrogenase [EC:1.14.99.-]
149	EC1.3.1.9	-0.502744941	42.14210489	3.07E-15	1.76E-14	enoyl-[acyl-carrier protein] reductase I [EC:1.3.1.9]
127	EC3.4.21.92	-0.469888352	46.7555901	3.39E-15	1.93E-14	ATP-dependent Clp protease, protease subunit [EC:3.4.21.92]
552	EC2.6.1.57	1.211273741	29.52121838	3.97E-15	2.25E-14	aromatic-amino-acid transaminase [EC:2.6.1.57]
432	EC4.1.1.9	-1.035528003	38.96950114	4.75E-15	2.68E-14	malonyl-CoA decarboxylase [EC:4.1.1.9]
306	EC1.2.1.70	0.646461173	38.59810868	5.48E-15	3.08E-14	glutamyl-tRNA reductase [EC:1.2.1.70]
496	EC4.1.2.4	1.052159245	42.64872888	5.85E-15	3.27E-14	deoxyribose-phosphate aldolase [EC:4.1.2.4]
770	EC4.2.3.3	2.813048782	33.17541195	6.75E-15	3.76E-14	methylglyoxal synthase [EC:4.2.3.3]
418	EC4.1.2.25	0.862167619	35.03777675	7.10E-15	3.93E-14	dihydroneopterin aldolase [EC:4.1.2.25]
676	EC1.14.99.3	-2.890733693	22.73761267	7.37E-15	4.06E-14	heme oxygenase [EC:1.14.99.3]
798	EC6.3.1.1	3.378362589	32.96266198	8.02E-15	4.41E-14	aspartate--ammonia ligase [EC:6.3.1.1]
169	EC2.5.1.18	0.48620671	34.13914936	9.46E-15	5.18E-14	glutathione S-transferase [EC:2.5.1.18]
721	EC5.1.1.8	2.200969423	21.99994432	1.10E-14	5.99E-14	4-hydroxyproline epimerase [EC:5.1.1.8]
816	EC1.1.3.21	3.97619959	23.57552452	1.23E-14	6.68E-14	alpha-glycerophosphate oxidase [EC:1.1.3.21]
390	EC5.3.1.23	-0.909217689	72.49293164	1.50E-14	8.11E-14	methylthioribose-1-phosphate isomerase [EC:5.3.1.23]
579	EC1.1.1.53	-1.723128534	24.03193078	1.97E-14	1.06E-13	3alpha(or 20beta)-hydroxysteroid dehydrogenase [EC:1.1.1.53]
101	EC5.3.1.9	0.396372265	46.60856521	2.28E-14	1.22E-13	glucose-6-phosphate isomerase [EC:5.3.1.9]
198	EC6.3.4.3	-0.560553595	43.96741332	2.40E-14	1.28E-13	formate--tetrahydrofolate ligase [EC:6.3.4.3]
497	EC4.1.1.33	1.026077828	45.81205819	2.69E-14	1.43E-13	diphosphomevalonate decarboxylase [EC:4.1.1.33]
820	EC3.1.2.1	3.950881782	44.06378327	2.84E-14	1.50E-13	acetyl-CoA hydrolase [EC:3.1.2.1]
837	EC1.7.2.1	26.42037628	13.36190559	3.21E-14	1.69E-13	nitrite reductase (NO-forming) [EC:1.7.2.1]
742	EC3.1.1.41	-23.25394166	16.61157972	4.15E-14	2.17E-13	cephalosporin-C deacetylase [EC:3.1.1.41]
666	EC3.1.1.75	1.661035715	30.92915478	5.34E-14	2.79E-13	poly(3-hydroxybutyrate) depolymerase [EC:3.1.1.75]
245	EC2.-.-.-	0.549209454	59.65071966	7.79E-14	4.05E-13	molybdopterin synthase catalytic subunit [EC:2.-.-.-]
247	EC5.4.99.5	0.547538733	41.87483465	1.04E-13	5.36E-13	chorismate mutase / prephenate dehydrogenase [EC:5.4.99.5
175	EC1.2.1.27	-0.513457708	50.07894764	1.19E-13	6.11E-13	methylmalonate-semialdehyde dehydrogenase [EC:1.2.1.27]
323	EC1.5.99.1	-0.697024059	36.62607935	1.22E-13	6.25E-13	sarcosine dehydrogenase [EC:1.5.99.1]
159	EC1.2.1.41	-0.486347421	60.32655569	1.29E-13	6.57E-13	glutamate-5-semialdehyde dehydrogenase [EC:1.2.1.41]
311	EC2.7.4.16	0.612742537	38.36072752	1.33E-13	6.80E-13	thiamine-monophosphate kinase [EC:2.7.4.16]
823	EC4.1.3.40	3.898238049	19.96128781	1.51E-13	7.67E-13	chorismate--pyruvate lyase [EC:4.1.3.40]
623	EC5.1.3.4	-1.931883348	29.3306572	1.55E-13	7.83E-13	L-ribulose-5-phosphate 4-epimerase [EC:5.1.3.4]
273	EC3.1.6.1	-0.6267459	42.32717671	1.57E-13	7.90E-13	arylsulfatase [EC:3.1.6.1]
550	EC1.14.13.7	1.14534196	75.00960087	1.70E-13	8.53E-13	phenol 2-monooxygenase [EC:1.14.13.7]
728	EC4.1.1.18	2.062272487	49.51349908	1.96E-13	9.77E-13	lysine decarboxylase [EC:4.1.1.18]
333	EC2.7.1.17	-0.709242898	104.5213181	1.97E-13	9.80E-13	xylulokinase [EC:2.7.1.17]
529	EC2.3.1.46	1.054575289	27.04995337	2.16E-13	1.07E-12	homoserine O-succinyltransferase [EC:2.3.1.46]
210	EC1.1.1.3	-0.550895009	38.7623791	2.66E-13	1.31E-12	homoserine dehydrogenase [EC:1.1.1.3]
449	EC3.2.2.20	0.853467626	33.6497543	2.97E-13	1.46E-12	DNA-3-methyladenine glycosylase I [EC:3.2.2.20]
720	EC1.2.1.32	2.045178054	29.92449029	3.95E-13	1.93E-12	aminomuconate-semialdehyde dehydrogenase [EC:1.2.1.32]
6	EC1.9.3.1	0.198463651	118.5340258	3.96E-13	1.93E-12	cytochrome c oxidase subunit III [EC:1.9.3.1]
144	EC2.3.1.179	0.419508947	39.82668604	4.23E-13	2.05E-12	3-oxoacyl-[acyl-carrier-protein] synthase II [EC:2.3.1.179]
592	EC6.3.1.10	1.246576904	41.26308959	4.30E-13	2.08E-12	adenosylcobinamide-phosphate synthase CobD [EC:6.3.1.10]
540	EC2.1.1.107	1.106155532	27.78779109	4.42E-13	2.13E-12	uroporphyrin-III C-methyltransferase [EC:2.1.1.107]
206	EC4.2.1.-	0.498252227	48.64394634	4.62E-13	2.22E-12	3-vinyl bacteriochlorophyllide hydratase [EC:4.2.1.-]
569	EC3.5.3.3	1.186066559	53.72229401	6.62E-13	3.17E-12	creatinase [EC:3.5.3.3]
467	EC2.7.1.69	0.872836653	31.27984633	1.16E-12	5.50E-12	PTS system, ascorbate-specific IIA component [EC:2.7.1.69]
220	EC3.1.5.1	0.496670366	32.62321854	1.49E-12	7.06E-12	dGTPase [EC:3.1.5.1]
734	EC1.13.11.3	2.079079606	34.44432444	1.63E-12	7.70E-12	protocatechuate 3,4-dioxygenase, beta subunit [EC:1.13.11.3]
135	EC1.7.99.4	-0.428934619	39.08376629	1.83E-12	8.64E-12	nitrate reductase 2, alpha subunit [EC:1.7.99.4]
40	EC2.2.1.1	-0.29732804	56.80197348	1.96E-12	9.19E-12	transketolase [EC:2.2.1.1]
866	EC3.5.1.44	24.26131171	13.86533344	2.39E-12	1.12E-11	chemotaxis protein CheD [EC:3.5.1.44]
469	EC2.5.1.17	0.855644252	35.02322142	3.94E-12	1.84E-11	cob(I)alamin adenosyltransferase [EC:2.5.1.17]
525	EC1.1.1.103	0.987793357	28.13736594	4.90E-12	2.28E-11	threonine 3-dehydrogenase [EC:1.1.1.103]
310	EC2.5.1.9	0.572021581	34.04365648	4.98E-12	2.30E-11	riboflavin synthase alpha chain [EC:2.5.1.9]
460	EC1.2.1.9	0.834374698	35.89019262	5.25E-12	2.42E-11	glyceraldehyde-3-phosphate dehydrogenase (NADP) [EC:1.2.1.9]
145	EC3.4.11.2	0.396031921	40.83356081	7.76E-12	3.56E-11	aminopeptidase N [EC:3.4.11.2]
250	EC3.6.3.27	-0.550877206	37.60033664	1.05E-11	4.82E-11	phosphate transport system ATP-binding protein [EC:3.6.3.27]
586	EC3.2.2.4	1.144096741	51.84090418	1.19E-11	5.41E-11	AMP nucleosidase [EC:3.2.2.4]
39	EC6.1.1.3	-0.281795763	42.05296772	1.30E-11	5.89E-11	threonyl-tRNA synthetase [EC:6.1.1.3]
485	EC1.4.3.4	-1.011962848	29.65098541	1.46E-11	6.59E-11	monoamine oxidase [EC:1.4.3.4]
551	EC1.14.15.3	1.040059414	33.01221282	1.46E-11	6.59E-11	alkane 1-monooxygenase [EC:1.14.15.3]
710	EC5.4.2.6	1.742607369	40.51931655	1.50E-11	6.73E-11	beta-phosphoglucomutase [EC:5.4.2.6]
365	EC1.14.11.17	-0.711208691	104.8221536	1.56E-11	6.99E-11	taurine dioxygenase [EC:1.14.11.17]
634	EC4.2.1.33	-1.757435847	25.81677167	1.57E-11	7.00E-11	3-isopropylmalate dehydratase [EC:4.2.1.33]
694	EC1.3.3.4	-2.420730064	51.63824899	3.24E-11	1.44E-10	protoporphyrinogen oxidase [EC:1.3.3.4]
777	EC2.1.3.9	-22.98567767	15.28120193	3.90E-11	1.73E-10	N-acetylornithine carbamoyltransferase [EC:2.1.3.9]
560	EC1.1.1.36	1.043268218	34.63971382	4.19E-11	1.85E-10	acetoacetyl-CoA reductase [EC:1.1.1.36]
267	EC4.1.1.23	0.501390391	36.38999194	4.37E-11	1.92E-10	orotidine-5&#39;-phosphate decarboxylase [EC:4.1.1.23]
291	EC3.1.3.11	0.528482193	40.98607056	4.40E-11	1.93E-10	fructose-1,6-bisphosphatase III [EC:3.1.3.11]
543	EC2.7.1.107	0.996996619	28.74011971	5.18E-11	2.26E-10	diacylglycerol kinase [EC:2.7.1.107]
575	EC5.2.1.1	-1.30457346	54.41324343	9.83E-11	4.28E-10	maleate isomerase [EC:5.2.1.1]
808	EC1.3.99.23	2.744055909	33.27713497	1.08E-10	4.70E-10	all-trans-retinol 13,14-reductase [EC:1.3.99.23]
601	EC1.14.11.1	-1.427478292	32.69885437	1.09E-10	4.71E-10	gamma-butyrobetaine dioxygenase [EC:1.14.11.1]
674	EC6.2.1.4 6.2.1.5	-1.986277417	33.53144925	1.20E-10	5.18E-10	succinyl-CoA synthetase beta subunit [EC:6.2.1.4 6.2.1.5]
134	EC2.8.1.-	0.363912582	38.77232106	1.23E-10	5.27E-10	tRNA 2-thiouridine synthesizing protein E [EC:2.8.1.-]
661	EC3.5.99.2	-1.819520376	31.47848909	1.43E-10	6.13E-10	thiaminase (transcriptional activator TenA) [EC:3.5.99.2]
596	EC2.4.-.-	1.124361497	43.08192268	1.50E-10	6.39E-10	heptosyltransferase III [EC:2.4.-.-]
36	EC6.2.1.5	-0.258715196	54.8818575	2.16E-10	9.18E-10	succinyl-CoA synthetase beta subunit [EC:6.2.1.5]
29	EC6.1.1.7	-0.245233043	38.52175108	2.43E-10	1.03E-09	alanyl-tRNA synthetase [EC:6.1.1.7]
23	EC6.1.1.4	-0.233050028	40.23861285	2.85E-10	1.20E-09	leucyl-tRNA synthetase [EC:6.1.1.4]
881	EC1.16.3.1	23.02951008	13.65693677	4.31E-10	1.81E-09	ferritin [EC:1.16.3.1]
530	EC1.3.1.-	0.898637299	28.8716276	4.69E-10	1.97E-09	enoyl-[acyl carrier protein] reductase III [EC:1.3.1.-]
142	EC1.14.13.-	0.357700933	35.38747306	6.71E-10	2.80E-09	p-cymene monooxygenase [EC:1.14.13.-]
195	EC3.4.21.89	0.413613862	33.80767382	7.49E-10	3.12E-09	signal peptidase I [EC:3.4.21.89]
487	EC2.7.1.48	0.783299252	34.89813223	8.41E-10	3.49E-09	uridine kinase [EC:2.7.1.48]
18	EC2.5.1.-	0.211154685	65.0473879	8.91E-10	3.69E-09	decaprenyl diphosphate synthase subunit 1 [EC:2.5.1.-]
69	EC1.1.1.205	-0.305222345	40.4111107	1.01E-09	4.17E-09	IMP dehydrogenase [EC:1.1.1.205]
819	EC2.1.1.67	2.65444375	28.50114161	1.12E-09	4.62E-09	thiopurine S-methyltransferase [EC:2.1.1.67]
190	EC3.1.3.25	-0.430346661	37.60310764	1.43E-09	5.84E-09	myo-inositol-1(or 4)-monophosphatase [EC:3.1.3.25]
468	EC5.1.1.13	-0.838691126	30.84289091	1.97E-09	8.05E-09	aspartate racemase [EC:5.1.1.13]
33	EC4.2.1.17	0.228011362	136.6711339	2.23E-09	9.08E-09	enoyl-CoA hydratase [EC:4.2.1.17]
38	EC2.3.1.9	0.235147932	47.27017295	2.78E-09	1.13E-08	acetyl-CoA C-acetyltransferase [EC:2.3.1.9]
696	EC5.1.3.20	1.457391389	56.31187591	2.96E-09	1.20E-08	ADP-L-glycero-D-manno-heptose 6-epimerase [EC:5.1.3.20]
336	EC2.3.3.5	-0.568866671	32.60332598	3.43E-09	1.38E-08	2-methylcitrate synthase [EC:2.3.3.5]
253	EC2.4.1.182	0.438916536	32.57698292	3.44E-09	1.38E-08	lipid-A-disaccharide synthase [EC:2.4.1.182]
360	EC2.7.1.15	-0.604677903	61.62775256	3.57E-09	1.43E-08	ribokinase [EC:2.7.1.15]
398	EC2.1.4.1	-0.67776076	63.48679934	3.62E-09	1.44E-08	glycine amidinotransferase [EC:2.1.4.1]
802	EC2.7.6.2	2.233230285	35.38727736	3.74E-09	1.49E-08	thiamine pyrophosphokinase [EC:2.7.6.2]
786	EC2.7.8.24	2.004971633	33.35869818	3.90E-09	1.55E-08	phosphatidylcholine synthase [EC:2.7.8.24]
690	EC2.3.1.183	1.369932084	64.56852561	3.93E-09	1.56E-08	phosphinothricin acetyltransferase [EC:2.3.1.183]
126	EC1.1.99.1	-0.34235098	77.78207626	4.04E-09	1.59E-08	choline dehydrogenase [EC:1.1.99.1]
574	EC1.2.1.72	0.943426045	73.4429212	4.48E-09	1.76E-08	D-erythrose 4-phosphate dehydrogenase [EC:1.2.1.72]
606	EC1.14.13.40	1.064348801	60.51338383	5.71E-09	2.24E-08	anthraniloyl-CoA monooxygenase [EC:1.14.13.40]
248	EC6.3.1.5	0.428475454	32.4520312	6.15E-09	2.40E-08	NAD+ synthase [EC:6.3.1.5]
414	EC2.7.1.6	-0.709939658	35.77633574	6.96E-09	2.71E-08	galactokinase [EC:2.7.1.6]
61	EC6.3.4.2	-0.276975515	42.03374607	7.09E-09	2.75E-08	CTP synthase [EC:6.3.4.2]
651	EC1.1.1.290	1.152317574	31.44137686	7.81E-09	3.02E-08	erythronate-4-phosphate dehydrogenase [EC:1.1.1.290]
121	EC1.1.1.37	-0.328866003	50.10183177	8.42E-09	3.25E-08	malate dehydrogenase [EC:1.1.1.37]
12	EC4.2.1.3	0.189144332	40.93825503	8.59E-09	3.30E-08	aconitate hydratase 2 [EC:4.2.1.3]
15	EC2.2.1.6	-0.19888886	42.32599431	1.08E-08	4.13E-08	acetolactate synthase II small subunit [EC:2.2.1.6]
492	EC2.6.1.21	0.741237628	34.34672394	1.11E-08	4.23E-08	D-alanine transaminase [EC:2.6.1.21]
764	EC1.13.11.1	1.803667627	31.55608512	1.26E-08	4.79E-08	catechol 1,2-dioxygenase [EC:1.13.11.1]
453	EC3.5.2.9	-0.761030318	30.08857438	1.28E-08	4.83E-08	5-oxoprolinase (ATP-hydrolysing) [EC:3.5.2.9]
706	EC3.5.3.19	1.385932425	23.72383463	1.28E-08	4.83E-08	ureidoglycolate hydrolase [EC:3.5.3.19]
705	EC5.4.3.2	1.385932425	22.62036882	1.28E-08	4.83E-08	lysine 2,3-aminomutase [EC:5.4.3.2]
344	EC4.2.1.12	0.501730008	85.19431767	1.33E-08	5.03E-08	phosphogluconate dehydratase [EC:4.2.1.12]
211	EC3.5.1.5	-0.427417677	104.6339511	1.36E-08	5.10E-08	urease subunit gamma/beta [EC:3.5.1.5]
438	EC1.14.13.22	-0.720732575	56.90071128	1.36E-08	5.10E-08	cyclohexanone monooxygenase [EC:1.14.13.22]
413	EC2.6.1.17	-0.690563606	63.84660342	1.39E-08	5.18E-08	N-succinyldiaminopimelate aminotransferase [EC:2.6.1.17]
202	EC1.1.1.262	0.386457857	62.43392036	1.90E-08	7.09E-08	4-hydroxythreonine-4-phosphate dehydrogenase [EC:1.1.1.262]
74	EC5.4.2.8	-0.282431272	35.92200665	2.06E-08	7.63E-08	phosphomannomutase [EC:5.4.2.8]
379	EC3.5.99.6	-0.606910877	33.34324278	2.68E-08	9.92E-08	glucosamine-6-phosphate deaminase [EC:3.5.99.6]
430	EC1.3.99.10	0.616412266	32.14440078	3.18E-08	1.17E-07	isovaleryl-CoA dehydrogenase [EC:1.3.99.10]
910	EC3.5.1.78	22.78438759	14.0104428	3.35E-08	1.23E-07	glutathionylspermidine amidase/synthetase [EC:3.5.1.78
397	EC2.7.1.2	-0.63098876	30.6123508	3.46E-08	1.27E-07	glucokinase [EC:2.7.1.2]
450	EC1.8.4.8	0.642354391	28.62572275	3.87E-08	1.42E-07	phosphoadenosine phosphosulfate reductase [EC:1.8.4.8]
736	EC1.5.99.6	-1.995062248	46.63724845	4.30E-08	1.57E-07	spermidine dehydrogenase [EC:1.5.99.6]
483	EC2.3.1.54	-0.793592575	41.04301445	4.40E-08	1.60E-07	formate C-acetyltransferase [EC:2.3.1.54]
251	EC3.5.4.13	-0.436734582	38.9991635	4.49E-08	1.63E-07	dCTP deaminase [EC:3.5.4.13]
111	EC6.4.1.3	0.287320136	40.96088449	4.83E-08	1.75E-07	propionyl-CoA carboxylase beta chain [EC:6.4.1.3]
281	EC4.1.1.65	0.430868307	32.43134823	4.99E-08	1.80E-07	phosphatidylserine decarboxylase [EC:4.1.1.65]
70	EC4.2.1.2	-0.27252867	43.69994785	5.26E-08	1.89E-07	fumarate hydratase, class II [EC:4.2.1.2]
416	EC1.11.1.6	0.592333666	97.50813169	6.10E-08	2.19E-07	catalase [EC:1.11.1.6]
832	EC2.7.1.106	-25.58021256	12.82573662	6.85E-08	2.44E-07	glucose-1,6-bisphosphate synthase [EC:2.7.1.106]
817	EC2.7.1.20	2.111869428	38.40140726	6.85E-08	2.44E-07	adenosine kinase [EC:2.7.1.20]
514	EC3.5.1.2	0.743676852	31.44141999	7.05E-08	2.50E-07	glutaminase [EC:3.5.1.2]
359	EC2.3.1.37	-0.549960946	47.07759488	7.32E-08	2.59E-07	5-aminolevulinate synthase [EC:2.3.1.37]
302	EC1.4.1.4	0.443569453	35.58557151	7.46E-08	2.64E-07	glutamate dehydrogenase (NADP+) [EC:1.4.1.4]
231	EC1.1.2.4	-0.407857502	39.04542679	9.88E-08	3.48E-07	D-lactate dehydrogenase (cytochrome) [EC:1.1.2.4]
760	EC3.1.30.-	1.60299693	21.78580926	1.14E-07	4.02E-07	endonuclease [EC:3.1.30.-]
842	EC2.7.1.56	-21.54099185	17.76256413	1.22E-07	4.26E-07	1-phosphofructokinase [EC:2.7.1.56]
844	EC1.2.2.1	-20.54099185	22.44794364	1.22E-07	4.26E-07	formate dehydrogenase (cytochrome) [EC:1.2.2.1]
163	EC3.5.1.18	-0.346107809	44.43241251	1.31E-07	4.58E-07	succinyl-diaminopimelate desuccinylase [EC:3.5.1.18]
173	EC1.1.5.3	0.336011296	35.41952442	1.37E-07	4.77E-07	glycerol-3-phosphate dehydrogenase subunit C [EC:1.1.5.3]
581	EC3.2.1.18	-1.041815811	24.78571564	1.51E-07	5.24E-07	sialidase-1 [EC:3.2.1.18]
44	EC6.1.1.12	-0.222344721	41.15555562	1.96E-07	6.79E-07	aspartyl-tRNA synthetase [EC:6.1.1.12]
164	EC1.6.99.3	-0.3436387	33.35486841	2.01E-07	6.94E-07	NADH dehydrogenase [EC:1.6.99.3]
688	EC5.5.1.2	1.18680375	23.87874463	2.04E-07	7.01E-07	3-carboxy-cis,cis-muconate cycloisomerase [EC:5.5.1.2]
766	EC2.5.1.26	1.578304317	34.11522289	2.14E-07	7.34E-07	alkyldihydroxyacetonephosphate synthase [EC:2.5.1.26]
845	EC1.1.1.9	-22.50016985	14.04011376	2.18E-07	7.44E-07	D-xylulose reductase [EC:1.1.1.9]
724	EC1.3.-.-	1.34592709	32.37936749	2.33E-07	7.93E-07	[EC:1.3.-.-]
566	EC3.5.4.12	0.832047312	46.23671838	2.48E-07	8.43E-07	dCMP deaminase [EC:3.5.4.12]
805	EC3.11.1.1	-3.113877245	16.66865364	2.71E-07	9.19E-07	phosphonoacetaldehyde hydrolase [EC:3.11.1.1]
831	EC2.6.1.19	2.045178046	34.38809534	2.87E-07	9.71E-07	4-aminobutyrate aminotransferase [EC:2.6.1.19]
631	EC3.5.5.1	0.980467317	25.14950766	3.12E-07	1.05E-06	nitrilase [EC:3.5.5.1]
129	EC5.1.3.2	0.28423847	35.53352669	3.20E-07	1.08E-06	UDP-glucose 4-epimerase [EC:5.1.3.2]
794	EC2.7.1.58	1.673614497	29.13930382	3.36E-07	1.13E-06	2-dehydro-3-deoxygalactonokinase [EC:2.7.1.58]
624	EC3.5.3.8	0.967563912	64.28514882	3.44E-07	1.15E-06	formiminoglutamase [EC:3.5.3.8]
747	EC2.6.-.-	-2.039957568	32.35362539	4.03E-07	1.34E-06	glutamine amidotransferase [EC:2.6.-.-]
795	EC1.14.14.1	1.734239119	20.78677042	4.08E-07	1.36E-06	cytochrome P450, family 3, subfamily A [EC:1.14.14.1]
725	EC5.3.3.10	1.325307803	24.36245161	4.10E-07	1.36E-06	5-carboxymethyl-2-hydroxymuconate isomerase [EC:5.3.3.10]
65	EC1.1.1.42	0.236305277	44.27816799	4.20E-07	1.39E-06	isocitrate dehydrogenase [EC:1.1.1.42]
754	EC1.1.1.39	1.460040397	32.96766672	4.30E-07	1.42E-06	malate dehydrogenase (decarboxylating) [EC:1.1.1.39]
931	EC2.3.1.178	21.60206592	17.14461031	4.63E-07	1.52E-06	L-2,4-diaminobutyric acid acetyltransferase [EC:2.3.1.178]
917	EC2.4.1.4	20.60206597	23.98408273	4.63E-07	1.52E-06	amylosucrase [EC:2.4.1.4]
85	EC4.1.1.31	-0.258773626	64.8777293	4.86E-07	1.59E-06	phosphoenolpyruvate carboxylase [EC:4.1.1.31]
434	EC2.7.7.18	0.571263887	38.84639965	4.95E-07	1.62E-06	nicotinate-nucleotide adenylyltransferase [EC:2.7.7.18]
394	EC2.7.8.8	0.512813865	34.14575978	5.53E-07	1.80E-06	phosphatidylserine synthase [EC:2.7.8.8]
288	EC3.5.1.16	0.398722966	46.418985	5.91E-07	1.92E-06	acetylornithine deacetylase [EC:3.5.1.16]
534	EC2.7.7.33	-0.83482265	27.87863064	5.97E-07	1.93E-06	glucose-1-phosphate cytidylyltransferase [EC:2.7.7.33]
849	EC1.17.4.1	-19.41315848	36.33722286	6.95E-07	2.25E-06	ribonucleotide reductase, class II [EC:1.17.4.1]
822	EC1.11.1.15	-3.044884374	17.56315676	8.07E-07	2.60E-06	alkyl hydroperoxide reductase 1 [EC:1.11.1.15]
120	EC3.1.26.12	-0.27828011	49.23391893	9.40E-07	3.03E-06	ribonuclease E [EC:3.1.26.12]
604	EC1.1.1.41	0.858770382	33.85952114	1.07E-06	3.44E-06	isocitrate dehydrogenase (NAD+) [EC:1.1.1.41]
827	EC2.8.3.6	1.862856497	20.75366314	1.08E-06	3.46E-06	3-oxoadipate CoA-transferase, beta subunit [EC:2.8.3.6]
949	EC1.8.98.1	22.53307332	14.05703078	1.12E-06	3.55E-06	heterodisulfide reductase subunit C [EC:1.8.98.1]
930	EC1.14.12.10	20.53307304	27.94943015	1.12E-06	3.55E-06	benzoate 1,2-dioxygenase beta subunit [EC:1.14.12.10]
180	EC3.5.1.11	0.314719111	46.37540331	1.29E-06	4.11E-06	penicillin amidase [EC:3.5.1.11]
667	EC2.7.1.19	1.029257481	28.3713756	1.34E-06	4.25E-06	phosphoribulokinase [EC:2.7.1.19]
719	EC2.6.1.66	1.203610868	51.94481053	1.36E-06	4.29E-06	valine--pyruvate aminotransferase [EC:2.6.1.66]
352	EC2.7.1.130	0.442768675	32.34889959	1.38E-06	4.34E-06	tetraacyldisaccharide 4&#39;-kinase [EC:2.7.1.130]
607	EC1.14.13.2	0.856013142	38.50408134	1.52E-06	4.79E-06	p-hydroxybenzoate 3-monooxygenase [EC:1.14.13.2]
146	EC5.4.2.10	-0.294674208	45.44102508	1.57E-06	4.91E-06	phosphoglucosamine mutase [EC:5.4.2.10]
622	EC2.7.1.31	-1.031532938	55.60752702	1.69E-06	5.30E-06	glycerate kinase [EC:2.7.1.31]
191	EC3.5.3.11	0.318503064	38.33558148	1.88E-06	5.88E-06	agmatinase [EC:3.5.3.11]
45	EC1.1.1.100	-0.20248612	46.11277542	2.02E-06	6.30E-06	3-oxoacyl-[acyl-carrier protein] reductase [EC:1.1.1.100]
88	EC2.5.1.6	-0.248284281	41.78477952	2.17E-06	6.74E-06	S-adenosylmethionine synthetase [EC:2.5.1.6]
870	EC4.1.1.8	-23.3178483	12.59718778	2.22E-06	6.88E-06	oxalyl-CoA decarboxylase [EC:4.1.1.8]
869	EC2.4.1.13	-22.3178483	14.3617626	2.22E-06	6.88E-06	sucrose synthase [EC:2.4.1.13]
463	EC3.5.4.19	-0.637385792	34.22855367	2.29E-06	7.04E-06	phosphoribosyl-AMP cyclohydrolase [EC:3.5.4.19]
96	EC2.6.1.1	0.242693309	40.78041326	2.29E-06	7.04E-06	aspartate aminotransferase, mitchondrial [EC:2.6.1.1]
788	EC4.4.1.19	-2.140428099	20.50571718	2.30E-06	7.07E-06	phosphosulfolactate synthase [EC:4.4.1.19]
140	EC2.7.1.40	0.273919601	38.42792945	2.32E-06	7.09E-06	pyruvate kinase [EC:2.7.1.40]
642	EC2.8.3.12	-1.073656417	43.9456593	2.68E-06	8.20E-06	glutaconate CoA-transferase, subunit B [EC:2.8.3.12]
572	EC3.6.1.13	0.763659584	41.83915785	2.72E-06	8.28E-06	ADP-ribose pyrophosphatase [EC:3.6.1.13]
758	EC4.2.1.70	-1.792121405	20.68789616	2.94E-06	8.92E-06	pseudouridylate synthase [EC:4.2.1.70]
300	EC2.7.4.14	0.380721311	51.56870633	3.20E-06	9.70E-06	cytidylate kinase [EC:2.7.4.14]
427	EC2.7.2.1	0.520343796	36.13627746	3.55E-06	1.07E-05	acetate kinase [EC:2.7.2.1]
152	EC2.5.1.47	-0.288520994	35.47134509	3.64E-06	1.10E-05	cysteine synthase B [EC:2.5.1.47]
876	EC2.6.1.81	-21.266555	15.17889066	3.99E-06	1.20E-05	succinylornithine aminotransferase [EC:2.6.1.81]
372	EC3.5.1.10	0.447284786	45.22575611	4.04E-06	1.21E-05	formyltetrahydrofolate deformylase [EC:3.5.1.10]
589	EC3.2.1.37	-0.896449961	24.72917633	4.26E-06	1.27E-05	xylan 1,4-beta-xylosidase [EC:3.2.1.37]
439	EC1.7.1.7	-0.584075276	61.1651675	4.32E-06	1.29E-05	GMP reductase [EC:1.7.1.7]
578	EC3.5.3.12	-0.883862845	28.61658378	4.33E-06	1.29E-05	agmatine deiminase [EC:3.5.3.12]
8	EC3.6.4.12	0.128428831	51.51767722	4.47E-06	1.33E-05	bloom syndrome protein [EC:3.6.4.12]
106	EC6.1.1.16	-0.250395954	39.3205235	4.53E-06	1.34E-05	cysteinyl-tRNA synthetase [EC:6.1.1.16]
590	EC2.1.3.11	0.775672904	32.56924829	4.81E-06	1.42E-05	N-succinyl-L-ornithine transcarbamylase [EC:2.1.3.11]
679	EC1.3.99.13	0.99756175	27.69638149	4.93E-06	1.46E-05	long-chain-acyl-CoA dehydrogenase [EC:1.3.99.13]
132	EC4.99.1.1	-0.267180551	40.90243627	5.23E-06	1.54E-05	ferrochelatase [EC:4.99.1.1]
42	EC6.1.1.6	-0.190781815	38.65103252	5.50E-06	1.62E-05	lysyl-tRNA synthetase, class II [EC:6.1.1.6]
774	EC4.1.1.77	1.385932425	23.56612006	6.15E-06	1.80E-05	4-oxalocrotonate decarboxylase [EC:4.1.1.77]
628	EC1.21.3.1	0.843608135	43.74003894	6.25E-06	1.83E-05	isopenicillin-N synthase [EC:1.21.3.1]
615	EC4.2.1.113	-0.948151334	31.46620962	6.94E-06	2.02E-05	O-succinylbenzoate synthase [EC:4.2.1.113]
686	EC1.3.5.2	-1.22526795	24.0749805	7.44E-06	2.17E-05	dihydroorotate dehydrogenase [EC:1.3.5.2]
118	EC1.2.1.16	-0.249666313	56.10476846	7.84E-06	2.28E-05	succinate-semialdehyde dehydrogenase (NADP+) [EC:1.2.1.16]
280	EC2.7.4.3	0.352866214	39.64565005	8.14E-06	2.36E-05	adenylate kinase [EC:2.7.4.3]
503	EC3.2.2.1	-0.675159978	27.60270414	8.73E-06	2.52E-05	purine nucleosidase [EC:3.2.2.1]
689	EC1.2.1.10	1.018207645	38.45437739	9.06E-06	2.61E-05	acetaldehyde dehydrogenase [EC:1.2.1.10]
673	EC3.1.1.24	0.947677494	32.51574333	9.50E-06	2.74E-05	3-oxoadipate enol-lactonase [EC:3.1.1.24]
645	EC4.1.1.79	0.881094845	104.4119956	9.87E-06	2.83E-05	sulfopyruvate decarboxylase subunit beta [EC:4.1.1.79]
275	EC2.3.1.8	-0.361271023	35.36388647	1.11E-05	3.18E-05	phosphate acetyltransferase [EC:2.3.1.8]
789	EC3.4.24.15	-1.852746028	60.44734117	1.14E-05	3.25E-05	thimet oligopeptidase [EC:3.4.24.15]
608	EC4.1.3.39	0.793881362	42.2139315	1.15E-05	3.28E-05	4-hydroxy 2-oxovalerate aldolase [EC:4.1.3.39]
771	EC4.1.1.55	-1.714159857	28.05999628	1.16E-05	3.29E-05	4,5-dihydroxyphthalate decarboxylase [EC:4.1.1.55]
203	EC2.7.1.11	-0.317858271	38.65467837	1.21E-05	3.45E-05	6-phosphofructokinase [EC:2.7.1.11]
913	EC1.10.3.3	2.995370337	20.68457304	1.27E-05	3.61E-05	L-ascorbate oxidase [EC:1.10.3.3]
363	EC1.1.1.133	0.412483279	46.43031589	1.30E-05	3.68E-05	dTDP-4-dehydrorhamnose reductase [EC:1.1.1.133]
826	EC1.13.11.4	1.637246853	23.61572191	1.30E-05	3.68E-05	gentisate 1,2-dioxygenase [EC:1.13.11.4]
325	EC1.8.1.7	0.366784308	37.09317892	1.62E-05	4.56E-05	glutathione reductase (NADPH) [EC:1.8.1.7]
506	EC3.5.1.53	-0.646362338	83.06281624	1.68E-05	4.72E-05	N-carbamoylputrescine amidase [EC:3.5.1.53]
452	EC1.1.1.26	-0.556399903	34.09856573	1.74E-05	4.88E-05	glyoxylate reductase [EC:1.1.1.26]
524	EC3.1.2.12	0.606842815	32.1425924	1.75E-05	4.90E-05	S-formylglutathione hydrolase [EC:3.1.2.12]
258	EC3.1.4.46	-0.338483472	44.68737015	1.88E-05	5.25E-05	glycerophosphoryl diester phosphodiesterase [EC:3.1.4.46]
239	EC1.15.1.1	-0.330791858	45.65699633	1.96E-05	5.46E-05	Cu/Zn superoxide dismutase [EC:1.15.1.1]
374	EC1.4.1.3	-0.447898258	32.28915408	2.03E-05	5.63E-05	glutamate dehydrogenase (NAD(P)+) [EC:1.4.1.3]
863	EC5.5.1.1	1.945548213	26.42115801	2.13E-05	5.89E-05	muconate cycloisomerase [EC:5.5.1.1]
737	EC6.2.1.32	1.134617997	52.80038123	2.20E-05	6.10E-05	2-aminobenzoate-CoA ligase [EC:6.2.1.32]
183	EC2.3.1.41	-0.289778614	55.66741818	2.40E-05	6.61E-05	3-oxoacyl-[acyl-carrier-protein] synthase I [EC:2.3.1.41]
411	EC4.1.1.15	-0.490384432	41.91510435	2.58E-05	7.10E-05	glutamate decarboxylase [EC:4.1.1.15]
255	EC2.7.4.22	0.315333173	40.36659189	2.59E-05	7.11E-05	uridylate kinase [EC:2.7.4.22]
269	EC4.1.1.48	-0.343088704	41.53170436	2.75E-05	7.54E-05	indole-3-glycerol phosphate synthase [EC:4.1.1.48]
60	EC6.1.1.10	0.190520753	40.67458146	3.14E-05	8.59E-05	methionyl-tRNA synthetase [EC:6.1.1.10]
565	EC4.2.1.45	-0.755722301	31.21458693	3.16E-05	8.61E-05	CDP-glucose 4,6-dehydratase [EC:4.2.1.45]
213	EC1.1.1.94	0.292270642	65.78926912	3.37E-05	9.17E-05	glycerol-3-phosphate dehydrogenase (NAD(P)+) [EC:1.1.1.94]
332	EC3.1.2.-	0.359184698	33.69992778	3.70E-05	0.000100398	1,4-dihydroxy-2-naphthoyl-CoA thioesterase [EC:3.1.2.-]
979	EC2.7.8.20	21.19660078	17.38497587	3.85E-05	0.000104086	phosphoglycerol transferase [EC:2.7.8.20]
986	EC1.1.99.3	21.19660078	17.38497587	3.85E-05	0.000104086	gluconate 2-dehydrogenase gamma chain [EC:1.1.99.3]
205	EC2.7.2.8	-0.299304413	39.94654901	3.86E-05	0.000104086	acetylglutamate/acetylaminoadipate kinase [EC:2.7.2.8
327	EC2.3.1.181	0.354011511	33.12370763	3.99E-05	0.000107355	lipoyl(octanoyl) transferase [EC:2.3.1.181]
893	EC1.14.99.33	-21.03016622	18.52678038	4.17E-05	0.000112048	delta12-fatty acid dehydrogenase [EC:1.14.99.33]
772	EC1.3.1.33	-1.629602476	20.40219413	4.46E-05	0.000119657	protochlorophyllide reductase [EC:1.3.1.33]
314	EC2.1.1.72	-0.366606331	73.52060701	4.51E-05	0.00012071	modification methylase [EC:2.1.1.72]
554	EC3.2.1.55	-0.696411876	26.44045252	4.58E-05	0.000122313	alpha-N-arabinofuranosidase [EC:3.2.1.55]
371	EC3.4.23.36	0.396174541	53.66293545	4.71E-05	0.000125648	signal peptidase II [EC:3.4.23.36]
749	EC2.6.1.83	-1.430331361	34.95827224	5.44E-05	0.000144783	LL-diaminopimelate aminotransferase [EC:2.6.1.83]
928	EC4.2.2.2	2.852269494	15.07823238	6.54E-05	0.000173618	pectate lyase [EC:4.2.2.2]
340	EC4.2.1.22	0.354142633	60.40746816	6.60E-05	0.000174884	cystathionine beta-synthase [EC:4.2.1.22]
16	EC6.1.1.5	-0.138930657	49.70599052	6.70E-05	0.000177015	isoleucyl-tRNA synthetase [EC:6.1.1.5]
294	EC5.3.1.6	0.32380843	31.65668852	7.18E-05	0.000189294	ribose 5-phosphate isomerase B [EC:5.3.1.6]
867	EC1.1.5.8	1.722404661	25.86423777	7.35E-05	0.000193408	quinate dehydrogenase (quinone) [EC:1.1.5.8]
895	EC1.18.1.2	-21.96117335	13.36267377	7.53E-05	0.000197265	ferredoxin--NADP+ reductase [EC:1.18.1.2]
903	EC3.1.2.2	-20.96117335	14.99396444	7.53E-05	0.000197265	palmitoyl-CoA hydrolase [EC:3.1.2.2]
482	EC5.4.4.2	-0.541959219	47.01129094	7.63E-05	0.000199648	menaquinone-specific isochorismate synthase [EC:5.4.4.2]
621	EC3.6.3.41	0.727631976	28.46203172	7.76E-05	0.000202446	heme exporter protein A [EC:3.6.3.41]
189	EC6.6.1.1	0.261060422	104.3035411	8.21E-05	0.000213924	magnesium chelatase subunit I [EC:6.6.1.1]
743	EC3.1.3.12	-1.2766554	25.37945788	8.37E-05	0.000217664	trehalose-phosphatase [EC:3.1.3.12]
470	EC3.6.1.22	0.487990832	28.95241308	8.60E-05	0.00022299	NAD+ diphosphatase [EC:3.6.1.22]
373	EC2.4.2.11	-0.409607767	30.06544733	8.78E-05	0.000227354	nicotinate phosphoribosyltransferase [EC:2.4.2.11]
977	EC3.1.3.6	22.09124027	11.67989324	9.43E-05	0.000242301	3&#39;-nucleotidase [EC:3.1.3.6]
978	EC1.7.99.1	22.09124027	11.67989324	9.43E-05	0.000242301	hydroxylamine reductase [EC:1.7.99.1]
985	EC4.1.1.22	20.09124035	20.56399381	9.43E-05	0.000242301	histidine decarboxylase [EC:4.1.1.22]
520	EC1.1.1.18	-0.603186478	63.63385436	9.44E-05	0.000242301	myo-inositol 2-dehydrogenase [EC:1.1.1.18]
116	EC4.3.2.2	-0.216463205	50.89311696	9.54E-05	0.000244466	adenylosuccinate lyase [EC:4.3.2.2]
727	EC6.2.1.9	-1.21675726	27.4229348	9.85E-05	0.000251771	malate-CoA ligase subunit beta [EC:6.2.1.9]
122	EC6.1.1.2	-0.221033298	53.49391257	0.000103472	0.000264033	tryptophanyl-tRNA synthetase [EC:6.1.1.2]
685	EC4.1.2.21	-1.000534152	38.04176851	0.000121264	0.000308805	2-dehydro-3-deoxyphosphogalactonate aldolase [EC:4.1.2.21]
68	EC2.7.6.5	0.183271566	60.01847732	0.000122403	0.000311077	GTP pyrophosphokinase [EC:2.7.6.5]
141	EC4.3.1.19	0.222242967	48.95564932	0.000124461	0.000315536	threonine dehydratase [EC:4.3.1.19]
151	EC3.1.3.1	0.22659029	88.22180749	0.000124659	0.000315536	alkaline phosphatase D [EC:3.1.3.1]
73	EC1.5.99.2	0.18526177	47.35397679	0.000125769	0.000317706	dimethylglycine dehydrogenase [EC:1.5.99.2]
778	EC1.1.1.58	1.188106682	32.30265468	0.000128475	0.000323891	tagaturonate reductase [EC:1.1.1.58]
366	EC2.5.1.48	-0.391334037	33.63977913	0.000129022	0.000324619	cystathionine gamma-synthase [EC:2.5.1.48]
35	EC6.2.1.3	-0.154014484	61.27753361	0.000129957	0.000326319	long-chain acyl-CoA synthetase [EC:6.2.1.3]
498	EC2.7.7.43	0.50653441	37.11151748	0.000130976	0.000328222	N-acylneuraminate cytidylyltransferase [EC:2.7.7.43]
648	EC3.5.2.17	0.757323766	26.78596054	0.000131273	0.000328314	5-hydroxyisourate hydrolase [EC:3.5.2.17]
31	EC1.8.1.4	-0.150170093	85.00204912	0.000132851	0.000331601	dihydrolipoamide dehydrogenase [EC:1.8.1.4]
906	EC1.3.7.3	-20.88706538	16.23407378	0.000136196	0.000339276	phycoerythrobilin:ferredoxin oxidoreductase [EC:1.3.7.3]
148	EC4.1.99.12	0.224908204	36.84319061	0.000139068	0.000345227	3,4-dihydroxy 2-butanone 4-phosphate synthase [EC:4.1.99.12]
50	EC1.1.1.23	-0.169560958	54.06278445	0.000139134	0.000345227	histidinol dehydrogenase [EC:1.1.1.23]
729	EC1.1.1.57	0.980467317	26.28838243	0.00014277	0.000353552	fructuronate reductase [EC:1.1.1.57]
428	EC2.7.9.3	-0.455588554	40.37220501	0.000144602	0.000357385	selenide, water dikinase [EC:2.7.9.3]
90	EC2.3.1.180	0.192498835	41.24931936	0.000150017	0.000370041	3-oxoacyl-[acyl-carrier-protein] synthase III [EC:2.3.1.180]
840	EC2.7.1.50	-2.110575136	32.64128743	0.000160047	0.000394011	hydroxyethylthiazole kinase [EC:2.7.1.50]
717	EC2.1.1.5	-1.143425987	28.22645786	0.000162997	0.000400489	betaine-homocysteine S-methyltransferase [EC:2.1.1.5]
744	EC3.5.1.54	1.006442803	22.17084804	0.000184815	0.000453211	allophanate hydrolase [EC:3.5.1.54]
14	EC6.1.1.20	-0.128396581	41.43979144	0.000189948	0.000464891	phenylalanyl-tRNA synthetase beta chain [EC:6.1.1.20]
556	EC3.2.1.4	0.568222522	34.06078594	0.000204084	0.00049852	endoglucanase [EC:3.2.1.4]
192	EC3.4.24.-	0.249070254	37.15551198	0.000211588	0.000515849	regulator of sigma E protease [EC:3.4.24.-]
355	EC3.1.22.4	0.343734226	51.02053683	0.000228185	0.000555237	crossover junction endodeoxyribonuclease RuvC [EC:3.1.22.4]
1008	EC1.13.11.15	22.97345738	10.98530967	0.000231864	0.000562013	3,4-dihydroxyphenylacetate 2,3-dioxygenase [EC:1.13.11.15]
998	EC4.1.1.4	19.97345732	19.05848002	0.000231864	0.000562013	acetoacetate decarboxylase [EC:4.1.1.4]
115	EC2.7.6.1	-0.204292977	39.80263074	0.000234088	0.000566312	ribose-phosphate pyrophosphokinase [EC:2.7.6.1]
383	EC5.3.1.24	0.367362844	44.39637457	0.000243141	0.000587085	phosphoribosylanthranilate isomerase [EC:5.3.1.24]
935	EC1.2.1.47	-21.80702267	13.36165901	0.000247039	0.000595353	aldehyde dehydrogenase family 9 member A1 [EC:1.2.1.47
424	EC5.3.3.2	0.405103172	29.70794548	0.000276872	0.000665975	isopentenyl-diphosphate delta-isomerase [EC:5.3.3.2]
852	EC4.2.1.109	1.432452429	36.17458023	0.000302597	0.000726463	methylthioribulose-1-phosphate dehydratase [EC:4.2.1.109]
331	EC2.1.1.37	0.314193155	44.01705853	0.000342747	0.000821286	DNA (cytosine-5-)-methyltransferase [EC:2.1.1.37]
93	EC2.6.1.42	0.181684555	48.82595411	0.000391023	0.000935184	branched-chain amino acid aminotransferase [EC:2.6.1.42]
272	EC1.1.1.25	0.272372175	33.04297597	0.000438513	0.001046772	shikimate dehydrogenase [EC:1.1.1.25]
536	EC3.2.1.10	-0.568345974	37.80890144	0.0004425	0.001054289	oligo-1,6-glucosidase [EC:3.2.1.10]
925	EC1.14.99.30	-20.7200113	14.08951623	0.000449342	0.001068568	zeta-carotene desaturase [EC:1.14.99.30]
232	EC1.4.99.1	-0.263856783	41.06304077	0.000460617	0.001093313	D-amino-acid dehydrogenase [EC:1.4.99.1]
684	EC3.3.2.9	-0.90481821	22.70613098	0.000463515	0.001098121	microsomal epoxide hydrolase [EC:3.3.2.9]
82	EC1.3.99.3	0.171946228	37.97953808	0.00047336	0.001119335	acyl-CoA dehydrogenase [EC:1.3.99.3]
475	EC3.5.1.25	-0.467958825	49.3138297	0.000478259	0.0011288	N-acetylgalactosamine-6-phosphate deacetylase [EC:3.5.1.25]
326	EC4.1.2.5	0.298249207	31.46289083	0.00048565	0.001144096	threonine aldolase [EC:4.1.2.5]
224	EC2.7.7.22	0.247012413	56.80373709	0.000516259	0.001213931	mannose-1-phosphate guanylyltransferase [EC:2.7.7.22]
880	EC6.2.1.27	1.568253982	23.58359619	0.000529722	0.001240951	4-hydroxybenzoate-CoA ligase [EC:6.2.1.27]
875	EC1.17.1.1	1.568253982	20.0378894	0.000529722	0.001240951	CDP-4-dehydro-6-deoxyglucose reductase [EC:1.17.1.1]
882	EC1.1.3.8	-2.485268586	22.92619772	0.000531881	0.001243692	L-gulonolactone oxidase [EC:1.1.3.8]
75	EC6.1.1.15	-0.171889248	41.7866644	0.000547832	0.001278613	prolyl-tRNA synthetase [EC:6.1.1.15]
846	EC3.5.3.13	1.385932425	21.28881031	0.000554199	0.001291077	formimidoylglutamate deiminase [EC:3.5.3.13]
1018	EC2.3.1.20	23.83992593	10.40471407	0.000573749	0.00133169	diacylglycerol O-acyltransferase [EC:2.3.1.20]
1024	EC4.1.1.41	20.83992591	13.60112298	0.000573749	0.00133169	methylmalonyl-CoA decarboxylase gamma chain [EC:4.1.1.41]
626	EC1.14.13.59	-0.734331108	44.74500831	0.000588341	0.001363044	lysine N6-hydroxylase [EC:1.14.13.59]
59	EC6.3.5.2	-0.160818113	35.91273496	0.000621897	0.001438137	GMP synthase (glutamine-hydrolysing) [EC:6.3.5.2]
133	EC6.3.2.8	0.194304413	34.54744313	0.000624901	0.001442431	UDP-N-acetylmuramate--alanine ligase [EC:6.3.2.8]
609	EC3.1.3.-	-0.685411906	29.37171848	0.000680563	0.001568038	[EC:3.1.3.-]
128	EC4.2.3.5	-0.195620284	36.03900671	0.000688682	0.001581784	chorismate synthase [EC:4.2.3.5]
570	EC3.1.2.- 3.1.1.5	0.548535636	26.55366239	0.000689044	0.001581784	acyl-CoA thioesterase I [EC:3.1.2.- 3.1.1.5]
377	EC2.1.3.3	-0.356103609	41.91481751	0.000694347	0.001591055	ornithine carbamoyltransferase [EC:2.1.3.3]
219	EC2.3.1.39	0.239870537	33.89361828	0.000708694	0.001620977	malonate decarboxylase epsilon subunit [EC:2.3.1.39]
25	EC1.4.4.2	-0.123870959	51.27015431	0.000760176	0.001735574	glycine dehydrogenase subunit 2 [EC:1.4.4.2]
348	EC3.6.1.19	0.303580657	34.3602877	0.000774625	0.00176536	nucleoside-triphosphate pyrophosphatase [EC:3.6.1.19]
402	EC3.4.11.5	0.353642779	36.42343954	0.000778761	0.001771576	proline iminopeptidase [EC:3.4.11.5]
562	EC2.7.7.39	-0.58245058	31.0625397	0.000791838	0.001798072	glycerol-3-phosphate cytidylyltransferase [EC:2.7.7.39]
403	EC5.1.3.13	0.354011511	60.64083205	0.000795263	0.001802595	dTDP-4-dehydrorhamnose 3,5-epimerase [EC:5.1.3.13]
946	EC2.5.1.56 2.5.1.57	-23.62470112	11.01605466	0.000819995	0.001851983	sialic acid synthase [EC:2.5.1.56 2.5.1.57]
942	EC1.5.1.6	-21.62470112	13.09266453	0.000819995	0.001851983	formyltetrahydrofolate dehydrogenase [EC:1.5.1.6]
254	EC3.2.1.23	-0.259428341	103.104343	0.000825662	0.001861438	beta-galactosidase [EC:3.2.1.23]
610	EC1.1.1.125	-0.665784569	36.34762257	0.00084666	0.001905364	2-deoxy-D-gluconate 3-dehydrogenase [EC:1.1.1.125]
442	EC5.-.-.-	-0.411132096	42.01277542	0.000890048	0.001999429	carotenoid isomerase [EC:5.-.-.-]
399	EC4.1.3.36	0.347944758	48.44455767	0.000931023	0.002087749	naphthoate synthase [EC:4.1.3.36]
619	EC3.4.15.1	0.603989746	36.49228906	0.000939266	0.002102485	peptidyl-dipeptidase A [EC:3.4.15.1]
853	EC3.5.1.68	1.337142261	19.65284422	0.001005573	0.00224691	N-formylglutamate deformylase [EC:3.5.1.68]
1	EC2.7.7.7	0.058863153	51.76134301	0.001074401	0.002396448	DNA polymerase sigma subunit [EC:2.7.7.7]
110	EC2.7.7.-	0.172829827	44.16134106	0.00111554	0.002480667	adenylyltransferase [EC:2.7.7.-]
375	EC2.4.2.9	0.321221688	33.1884034	0.001116103	0.002480667	uracil phosphoribosyltransferase [EC:2.4.2.9]
66	EC1.1.1.95	0.153788744	46.53127647	0.001162368	0.002578939	D-3-phosphoglycerate dehydrogenase [EC:1.1.1.95]
761	EC1.1.1.47	-1.098974222	31.42311268	0.001184141	0.002622622	glucose 1-dehydrogenase [EC:1.1.1.47]
112	EC2.7.1.30	-0.175714824	82.2188185	0.001289461	0.002850865	glycerol kinase [EC:2.7.1.30]
891	EC3.1.1.11	1.609075976	22.39395994	0.001305963	0.002882283	pectinesterase [EC:3.1.1.11]
810	EC4.1.3.24	-1.361338489	20.6004562	0.001414196	0.003115689	malyl-CoA lyase [EC:4.1.3.24]
1010	EC1.7.3.4	20.68577523	12.40663502	0.001431247	0.00314225	hydroxylamine oxidase [EC:1.7.3.4]
1058	EC2.7.3.3	19.68577521	15.9527091	0.001431247	0.00314225	arginine kinase [EC:2.7.3.3]
277	EC2.8.1.1	-0.26105256	32.4252353	0.001449786	0.003177406	thiosulfate/3-mercaptopyruvate sulfurtransferase [EC:2.8.1.1
526	EC1.1.1.67	0.446068525	66.52186485	0.001548129	0.003387036	mannitol 2-dehydrogenase [EC:1.1.1.67]
260	EC5.1.3.14	-0.249981161	44.14776576	0.001658227	0.003621613	UDP-N-acetylglucosamine 2-epimerase [EC:5.1.3.14]
834	EC5.1.3.10	-1.461879718	19.5667528	0.001676226	0.003654579	CDP-paratose 2-epimerase [EC:5.1.3.10]
965	EC1.13.-.-	2.484544714	14.1050692	0.001684049	0.003665284	[EC:1.13.-.-]
763	EC2.7.1.100	0.89345594	39.89298855	0.001710892	0.003717274	5-methylthioribose kinase [EC:2.7.1.100]
11	EC6.3.5.3	-0.10538272	38.86287014	0.001725643	0.00374286	phosphoribosylformylglycinamidine synthase [EC:6.3.5.3]
854	EC1.3.1.44	1.285848966	19.28363991	0.001806292	0.003911041	trans-2-enoyl-CoA reductase (NAD+) [EC:1.3.1.44]
259	EC1.1.1.49	0.236026842	42.62968491	0.001814531	0.00392213	glucose-6-phosphate 1-dehydrogenase [EC:1.1.1.49]
947	EC1.14.13.20	1.992068229	18.40792368	0.001830001	0.003948785	2,4-dichlorophenol 6-monooxygenase [EC:1.14.13.20]
678	EC4.1.2.17	-0.759998858	25.97659158	0.002067494	0.004453609	L-fuculose-phosphate aldolase [EC:4.1.2.17]
345	EC1.2.1.8	0.275295943	54.91706207	0.002147117	0.004617219	betaine-aldehyde dehydrogenase [EC:1.2.1.8]
599	EC4.1.1.86	-0.579098765	43.33123553	0.002235714	0.004799536	L-2,4-diaminobutyrate decarboxylase [EC:4.1.1.86]
537	EC2.4.2.8	0.449839066	29.01827174	0.002251418	0.004825016	hypoxanthine phosphoribosyltransferase [EC:2.4.2.8]
166	EC4.1.1.37	0.192387244	33.62381148	0.002290797	0.004901058	uroporphyrinogen decarboxylase [EC:4.1.1.37]
494	EC1.13.12.16	0.399024126	35.68635093	0.002350953	0.00502122	nitronate monooxygenase [EC:1.13.12.16]
459	EC4.1.1.11	0.368545576	45.76490909	0.002445454	0.005214206	aspartate 1-decarboxylase [EC:4.1.1.11]
899	EC4.1.3.3	1.5400831	22.10382916	0.00251824	0.005360314	N-acetylneuraminate lyase [EC:4.1.3.3]
555	EC1.2.1.-	0.467446303	30.07295073	0.002564891	0.005450394	[EC:1.2.1.-]
563	EC3.5.2.2	0.476562136	50.13509117	0.002703856	0.005736006	dihydropyrimidinase [EC:3.5.2.2]
959	EC2.5.1.84	-20.40155757	15.80259248	0.002765091	0.005856034	all-trans-nonaprenyl-diphosphate synthase [EC:2.5.1.84
587	EC3.1.6.13	-0.542402579	57.69046808	0.002810566	0.00594234	iduronate 2-sulfatase [EC:3.1.6.13]
791	EC3.6.1.7	-1.134065545	19.49594696	0.002917232	0.006157514	acylphosphatase [EC:3.6.1.7]
466	EC5.1.3.3	-0.38802242	29.67046825	0.003016678	0.006356753	aldose 1-epimerase [EC:5.1.3.3]
785	EC2.3.1.19	0.944099673	31.13389653	0.003058246	0.006433567	phosphate butyryltransferase [EC:2.3.1.19]
1040	EC4.1.2.43	23.50345372	9.803179019	0.003608707	0.007518574	3-hexulose-6-phosphate synthase [EC:4.1.2.43]
1055	EC1.14.21.6	21.50345368	11.20445134	0.003608707	0.007518574	lathosterol oxidase [EC:1.14.21.6]
1041	EC5.1.1.18	21.50345365	11.18198441	0.003608707	0.007518574	serine racemase [EC:5.1.1.18]
1057	EC4.1.2.34	20.50345369	14.43081615	0.003608707	0.007518574	4-(2-carboxyphenyl)-2-oxobut-3-enoate aldolase [EC:4.1.2.34]
1061	EC2.7.7.14	20.50345369	14.43081615	0.003608707	0.007518574	ethanolamine-phosphate cytidylyltransferase [EC:2.7.7.14]
773	EC1.8.2.1	0.882027244	25.71152668	0.003609872	0.007518574	sulfite dehydrogenase [EC:1.8.2.1]
43	EC4.2.1.20	-0.121321258	40.05829641	0.003748338	0.007789197	tryptophan synthase beta chain [EC:4.2.1.20]
980	EC4.4.1.21	2.366761678	15.88909984	0.003764572	0.007789197	S-ribosylhomocysteine lyase [EC:4.4.1.21]
971	EC4.6.1.2	2.366761678	14.22890483	0.003764572	0.007789197	guanylate cyclase soluble subunit beta [EC:4.6.1.2]
973	EC2.7.7.15	2.366761678	14.22890483	0.003764572	0.007789197	choline-phosphate cytidylyltransferase [EC:2.7.7.15]
814	EC4.2.1.83	-1.179016931	35.34910399	0.003776613	0.00780128	4-oxalmesaconate hydratase [EC:4.2.1.83]
380	EC2.7.1.24	0.287320136	36.71550782	0.003944224	0.008106578	dephospho-CoA kinase [EC:2.7.1.24]
658	EC1.4.1.13 1.4.1.14	-0.652687122	27.05358575	0.003945383	0.008106578	glutamate synthase (NADPH/NADH) [EC:1.4.1.13 1.4.1.14]
313	EC6.3.2.1	0.241778116	37.41436883	0.003953731	0.008106578	pantoate--beta-alanine ligase [EC:6.3.2.1]
841	EC4.2.1.90	-1.370907939	31.44602584	0.003956629	0.008106578	L-rhamnonate dehydratase [EC:4.2.1.90]
838	EC1.4.3.21	-1.370907939	28.70210738	0.003956629	0.008106578	primary-amine oxidase [EC:1.4.3.21]
593	EC2.7.1.63	-0.541001823	47.07731309	0.004131296	0.008450683	polyphosphate glucokinase [EC:2.7.1.63]
801	EC1.13.11.8	-1.098974222	26.97747228	0.004239502	0.008657944	protocatechuate 4,5-dioxygenase, beta chain [EC:1.13.11.8]
317	EC2.6.1.11	-0.251257516	45.88345294	0.004449773	0.009072633	acetylornithine/acetyl-lysine aminotransferase [EC:2.6.1.11
907	EC1.3.99.5	-2.197586513	15.36781504	0.004481179	0.009107146	3-oxo-5-alpha-steroid 4-dehydrogenase 2 [EC:1.3.99.5]
911	EC2.3.1.48	-2.197586513	16.74421238	0.004481179	0.009107146	histone acetyltransferase [EC:2.3.1.48]
444	EC4.1.2.-	-0.352338359	44.28480192	0.004540217	0.009212246	2-dehydro-3-deoxy-L-rhamnonate aldolase [EC:4.1.2.-]
836	EC3.1.3.16	1.085827833	22.23632469	0.004586444	0.009291056	serine/threonine protein phosphatase Stp1 [EC:3.1.3.16]
905	EC6.2.1.25	1.465975127	22.69983291	0.004802579	0.009713255	benzoate-CoA ligase [EC:6.2.1.25]
970	EC3.3.2.10	-24.26802617	10.2911534	0.005119335	0.010320711	soluble epoxide hydrolase [EC:3.3.2.10]
969	EC1.3.7.5	-21.26802617	11.90553983	0.005119335	0.010320711	phycocyanobilin:ferredoxin oxidoreductase [EC:1.3.7.5]
303	EC2.5.1.56	-0.241609841	35.22475105	0.005272317	0.010612119	N-acetylneuraminate synthase [EC:2.5.1.56]
535	EC2.7.8.7	-0.431360346	28.75004867	0.005922225	0.011901213	holo-[acyl-carrier protein] synthase [EC:2.7.8.7]
640	EC6.3.4.6	0.52699299	33.61030799	0.006063993	0.012166672	urea carboxylase [EC:6.3.4.6]
807	EC4.1.3.17	-1.062606578	27.26998079	0.006127834	0.012275183	4-hydroxy-4-methyl-2-oxoglutarate aldolase [EC:4.1.3.17]
401	EC2.5.1.1 2.5.1.10	0.287320136	30.48563517	0.006215941	0.012431883	farnesyl diphosphate synthase [EC:2.5.1.1 2.5.1.10]
934	EC6.2.1.12	1.586603118	18.8370554	0.00635637	0.01269256	4-coumarate--CoA ligase [EC:6.2.1.12]
888	EC1.14.13.83	1.316939553	23.80054481	0.006466212	0.012891433	precorrin-3B synthase [EC:1.14.13.83]
261	EC1.5.1.20	0.206584668	68.45607173	0.006672975	0.013282598	methylenetetrahydrofolate reductase (NADPH) [EC:1.5.1.20]
858	EC2.1.1.131	1.098250353	20.78067847	0.0066875	0.013290481	precorrin-3B C17-methyltransferase [EC:2.1.1.131]
508	EC3.1.3.27	0.372679985	28.05915166	0.006858526	0.013608874	phosphatidylglycerophosphatase B [EC:3.1.3.27]
481	EC1.5.1.3	0.34447855	32.01680048	0.007088784	0.014043607	dihydrofolate reductase / thymidylate synthase [EC:1.5.1.3
914	EC2.7.1.59	-2.110575136	14.82758456	0.007601308	0.015011688	N-acetylglucosamine kinase [EC:2.7.1.59]
920	EC1.13.11.52	-2.110575136	17.4720696	0.007601308	0.015011688	indoleamine 2,3-dioxygenase [EC:1.13.11.52]
962	EC1.14.13.90	1.791397535	26.1902241	0.007901529	0.015580131	zeaxanthin epoxidase [EC:1.14.13.90]
396	EC1.1.5.2	0.276450464	31.08879066	0.008127732	0.016001075	quinoprotein glucose dehydrogenase [EC:1.1.5.2]
796	EC3.3.2.1	0.837366473	24.53816018	0.008189865	0.016098204	isochorismatase [EC:3.3.2.1]
700	EC2.7.1.113	-0.68026389	25.40199029	0.008378006	0.016442328	deoxyguanosine kinase [EC:2.7.1.113]
138	EC3.1.26.4	-0.15799088	40.95126488	0.008454569	0.016566741	ribonuclease H2 subunit A [EC:3.1.26.4]
154	EC3.2.1.20	0.157127645	40.33354798	0.008756967	0.017132605	alpha-glucosidase [EC:3.2.1.20]
804	EC1.7.7.2	-1.02486625	27.64658077	0.008806639	0.017203032	ferredoxin-nitrate reductase [EC:1.7.7.2]
376	EC2.4.2.7	-0.271296151	29.91691778	0.00889808	0.017354706	adenine phosphoribosyltransferase [EC:2.4.2.7]
902	EC1.5.8.2	1.385932425	17.82745588	0.009046478	0.017616825	trimethylamine dehydrogenase [EC:1.5.8.2]
521	EC1.1.1.81	0.365791752	31.70620487	0.009074221	0.017643538	hydroxypyruvate reductase [EC:1.1.1.81]
1064	EC2.7.1.53	21.28031012	10.03086654	0.009235401	0.01773761	L-xylulokinase [EC:2.7.1.53]
1069	EC1.1.1.48	21.28031012	10.03086654	0.009235401	0.01773761	D-galactose 1-dehydrogenase [EC:1.1.1.48]
1072	EC1.14.12.7	21.28031012	10.03086654	0.009235401	0.01773761	phthalate 4,5-dioxygenase [EC:1.14.12.7]
1077	EC2.3.1.164	21.28031012	10.03086654	0.009235401	0.01773761	isopenicillin-N N-acyltransferase [EC:2.3.1.164]
1063	EC4.4.1.16	20.28031008	12.82592221	0.009235401	0.01773761	selenocysteine lyase [EC:4.4.1.16]
1078	EC3.5.1.23	20.28031008	12.82592221	0.009235401	0.01773761	neutral ceramidase [EC:3.5.1.23]
1067	EC2.5.1.44	20.28031013	12.7959663	0.009235401	0.01773761	homospermidine synthase [EC:2.5.1.44]
1083	EC2.8.2.1	20.28031013	12.7959663	0.009235401	0.01773761	aryl sulfotransferase [EC:2.8.2.1]
992	EC1.3.99.12	-24.11387549	10.01659798	0.009548469	0.018227579	short/branched chain acyl-CoA dehydrogenase [EC:1.3.99.12]
1001	EC5.1.2.2	-24.11387549	10.01659798	0.009548469	0.018227579	mandelate racemase [EC:5.1.2.2]
990	EC3.1.4.11	-20.11387549	13.01727878	0.009548469	0.018227579	phospholipase C, beta [EC:3.1.4.11]
996	EC5.3.1.25	-19.11387549	16.89716533	0.009548469	0.018227579	L-fucose isomerase [EC:5.3.1.25]
871	EC2.3.1.174	1.11399871	27.7692506	0.009768931	0.018620174	3-oxoadipyl-CoA thiolase [EC:2.3.1.174]
389	EC2.7.7.41	0.26134465	30.80405178	0.010506897	0.019996486	phosphatidate cytidylyltransferase [EC:2.7.7.41]
89	EC6.1.1.17	0.129982203	41.54604677	0.010807233	0.020537009	bifunctional glutamyl/prolyl-tRNA synthetase [EC:6.1.1.17
147	EC6.2.1.17	-0.153863054	47.64998772	0.011386883	0.021605881	propionyl-CoA synthetase [EC:6.2.1.17]
62	EC2.4.1.- 3.4.-.-	0.116807835	39.81237535	0.011505067	0.021797251	penicillin-binding protein 1A [EC:2.4.1.- 3.4.-.-]
387	EC2.7.7.27	0.256389836	36.08265452	0.011744082	0.022216624	glucose-1-phosphate adenylyltransferase [EC:2.7.7.27]
620	EC2.7.1.12	-0.503807453	31.27410623	0.012281827	0.023199006	gluconokinase [EC:2.7.1.12]
926	EC2.7.2.2	1.491292941	22.56302896	0.012383354	0.02335571	carbamate kinase [EC:2.7.2.2]
353	EC2.7.1.33	0.23163123	32.05411658	0.012547293	0.023629482	type II pantothenate kinase [EC:2.7.1.33]
929	EC1.2.1.36	-2.015264957	15.29723653	0.012864808	0.024191224	retinal dehydrogenase [EC:1.2.1.36]
557	EC3.6.3.29	0.383780403	26.39536767	0.013529847	0.025403802	molybdate transport system ATP-binding protein [EC:3.6.3.29]
519	EC6.2.1.26	0.346743557	77.11178934	0.013852668	0.025971172	O-succinylbenzoic acid--CoA ligase [EC:6.2.1.26]
671	EC4.1.1.39	-0.577677301	24.67323205	0.01408131	0.026338813	ribulose-bisphosphate carboxylase small chain [EC:4.1.1.39]
322	EC1.3.1.12	-0.217517446	52.50568508	0.014090637	0.026338813	prephenate dehydrogenase [EC:1.3.1.12]
828	EC3.5.2.10	0.885157138	24.67028996	0.015362758	0.02867411	creatinine amidohydrolase [EC:3.5.2.10]
282	EC2.7.1.4	0.194453452	37.66320038	0.015413672	0.028726517	fructokinase [EC:2.7.1.4]
511	EC2.6.1.-	0.335176158	39.91545485	0.015534088	0.028839239	putrescine aminotransferase [EC:2.6.1.-]
512	EC2.7.1.25	0.335176158	30.30341559	0.015534088	0.028839239	adenylylsulfate kinase [EC:2.7.1.25]
406	EC3.1.11.1	0.258828181	46.59595294	0.015542928	0.028839239	exodeoxyribonuclease I [EC:3.1.11.1]
843	EC1.2.99.5	-1.098974223	22.74900736	0.015651355	0.02899765	formylmethanofuran dehydrogenase subunit C [EC:1.2.99.5]
393	EC3.1.26.11	-0.260410044	30.81548831	0.015721698	0.029085141	ribonuclease Z [EC:3.1.26.11]
184	EC4.4.1.8	-0.163628449	34.97282071	0.015984587	0.029528063	cystathione beta-lyase [EC:4.4.1.8]
738	EC4.1.1.-	0.635626831	23.09632293	0.016036147	0.029579872	carboxynorspermidine decarboxylase [EC:4.1.1.-]
958	EC2.1.1.17	1.673614498	16.36010628	0.016168169	0.029779731	phosphatidylethanolamine N-methyltransferase [EC:2.1.1.17]
916	EC5.2.1.8	1.298921048	17.65468973	0.016804137	0.030905855	peptidyl-prolyl cis-trans isomerase-like 1 [EC:5.2.1.8]
884	EC3.1.2.4	-1.322117776	19.09228963	0.017401007	0.031910301	3-hydroxyisobutyryl-CoA hydrolase [EC:3.1.2.4]
885	EC2.1.1.114	-1.322117777	34.35046949	0.017401007	0.031910301	hexaprenyldihydroxybenzoate methyltransferase [EC:2.1.1.114]
309	EC1.1.3.15	-0.207024261	64.0230731	0.017744008	0.032491939	(S)-2-hydroxy-acid oxidase [EC:1.1.3.15]
1020	EC1.5.1.-	-21.93155394	9.982512747	0.017983978	0.032788181	methylene-tetrahydromethanopterin dehydrogenase [EC:1.5.1.-]
1015	EC2.6.1.36	-20.93155394	11.6651747	0.017983978	0.032788181	L-lysine 6-transaminase [EC:2.6.1.36]
1012	EC2.7.1.51	-18.93155394	15.18041815	0.017983978	0.032788181	L-fuculokinase [EC:2.7.1.51]
1005	EC1.3.1.38	2.079079606	15.94659776	0.018554684	0.033730914	peroxisomal trans-2-enoyl-CoA reductase [EC:1.3.1.38]
1026	EC3.1.3.48	2.079079607	19.49267181	0.018554684	0.033730914	protein tyrosine phosphatase, receptor type, N [EC:3.1.3.48]
861	EC3.8.1.-	0.980467317	19.4374304	0.018901903	0.034312545	[EC:3.8.1.-]
364	EC2.6.1.13	0.218643271	50.6286554	0.022675158	0.041102807	ornithine--oxo-acid transaminase [EC:2.6.1.13]
137	EC3.2.2.-	0.131617866	36.69004866	0.023495247	0.042528088	TDG/mug DNA glycosylase family protein [EC:3.2.2.-]
510	EC4.1.1.44	0.316590519	31.25297479	0.023621307	0.042694833	4-carboxymuconolactone decarboxylase [EC:4.1.1.44]
431	EC5.3.1.22	-0.265839851	44.61326499	0.024104962	0.043063962	hydroxypyruvate isomerase [EC:5.3.1.22]
1106	EC2.6.1.82	19.99262805	11.13950536	0.024167852	0.043063962	putrescine aminotransferase [EC:2.6.1.82]
1131	EC2.7.1.52	19.99262805	11.13950536	0.024167852	0.043063962	fucokinase [EC:2.7.1.52]
1135	EC2.4.1.129 2.3.2.-	19.99262805	11.13950536	0.024167852	0.043063962	penicillin-binding protein 2A [EC:2.4.1.129 2.3.2.-]
1138	EC1.1.1.294	19.99262805	11.13950536	0.024167852	0.043063962	chlorophyll(ide) b reductase [EC:1.1.1.294]
1140	EC2.3.1.89	19.99262805	11.13950536	0.024167852	0.043063962	tetrahydrodipicolinate N-acetyltransferase [EC:2.3.1.89]
1144	EC2.7.11.12	19.99262805	11.13950536	0.024167852	0.043063962	protein kinase, cGMP-dependent [EC:2.7.11.12]
1148	EC3.1.4.14	19.99262805	11.13950536	0.024167852	0.043063962	acyl carrier protein phosphodiesterase [EC:3.1.4.14]
1157	EC2.7.1.47	19.99262805	11.13950536	0.024167852	0.043063962	D-ribulokinase [EC:2.7.1.47]
1160	EC3.1.3.37	19.99262805	11.13950536	0.024167852	0.043063962	sedoheptulose-bisphosphatase [EC:3.1.3.37]
830	EC6.3.2.1 2.7.4.14	-0.965442832	18.97425933	0.024324622	0.043282	pantoate ligase / cytidylate kinase [EC:6.3.2.1 2.7.4.14]
278	EC4.2.1.51	-0.184251301	35.06682386	0.024470776	0.04348056	prephenate dehydratase [EC:4.2.1.51]
100	EC1.1.1.86	-0.11930171	39.2073355	0.025973271	0.046085155	ketol-acid reductoisomerase [EC:1.1.1.86]
504	EC1.4.3.19	0.306368331	27.83392545	0.026657048	0.047231784	glycine oxidase [EC:1.4.3.19]
818	EC5.1.1.4	0.766893217	24.78894438	0.026888157	0.047574264	proline racemase [EC:5.1.1.4]
392	EC4.4.1.5	0.224472233	43.97619351	0.028691778	0.050694181	lactoylglutathione lyase [EC:4.4.1.5]
787	EC3.2.1.25	0.692785244	32.30778678	0.029604602	0.052233646	beta-mannosidase [EC:3.2.1.25]
874	EC1.8.3.1	-1.098974225	29.30046036	0.030634992	0.053975939	sulfite oxidase [EC:1.8.3.1]
784	EC1.18.1.1	0.655044916	25.69904925	0.030761857	0.054123659	rubredoxin-NAD+ reductase [EC:1.18.1.1]
873	EC1.1.1.56	0.915928796	30.46210827	0.031073397	0.054595437	ribitol 2-dehydrogenase [EC:1.1.1.56]
984	EC1.1.1.50	1.540083105	15.50561003	0.032657463	0.057298589	3-alpha-hydroxysteroid dehydrogenase [EC:1.1.1.50]
156	EC1.4.1.1	0.13086796	34.73591842	0.03272403	0.057335417	alanine dehydrogenase [EC:1.4.1.1]
265	EC1.3.99.7	0.16399692	56.50410061	0.032960787	0.057669917	glutaryl-CoA dehydrogenase [EC:1.3.99.7]
855	EC1.3.3.5	-0.993613709	19.41039916	0.033156265	0.057931364	bilirubin oxidase [EC:1.3.3.5]
212	EC2.1.1.45	0.14951031	36.19035188	0.033741897	0.058872824	thymidylate synthase [EC:2.1.1.45]
792	EC3.2.1.31	-0.742299277	32.16326045	0.034141599	0.059161353	beta-glucuronidase [EC:3.2.1.31]
1031	EC3.4.16.2	-23.70841038	9.249349654	0.034330515	0.059161353	lysosomal Pro-X carboxypeptidase [EC:3.4.16.2]
1033	EC2.4.2.10 4.1.1.23	-21.70841038	9.763912284	0.034330515	0.059161353	uridine monophosphate synthetase [EC:2.4.2.10 4.1.1.23]
1030	EC4.1.1.46	-20.70841038	10.35664746	0.034330515	0.059161353	2,3-dihydroxybenzoate decarboxylase [EC:4.1.1.46]
1034	EC1.3.1.21	-20.70841038	10.35664746	0.034330515	0.059161353	7-dehydrocholesterol reductase [EC:1.3.1.21]
1060	EC2.3.1.86	-20.70841038	10.35664746	0.034330515	0.059161353	fatty acid synthase subunit beta, fungi type [EC:2.3.1.86]
1032	EC4.2.1.76	-19.70841038	13.42560378	0.034330515	0.059161353	UDP-glucose 4,6-dehydratase [EC:4.2.1.76]
1054	EC2.1.1.6	-19.70841038	13.42560378	0.034330515	0.059161353	catechol O-methyltransferase [EC:2.1.1.6]
1056	EC3.6.-.-	-19.70841038	12.24013343	0.034330515	0.059161353	DNA repair protein RAD50 [EC:3.6.-.-]
847	EC2.4.1.8	0.817948387	22.66820526	0.035890936	0.061765797	maltose phosphorylase [EC:2.4.1.8]
653	EC3.1.1.17	-0.454617208	27.22761711	0.035940787	0.061767091	gluconolactonase [EC:3.1.1.17]
950	EC3.1.3.71	-1.792121405	16.39074129	0.03654397	0.062632581	2-phosphosulfolactate phosphatase [EC:3.1.3.71]
953	EC2.7.7.53	-1.792121405	16.38325231	0.03654397	0.062632581	ATP adenylyltransferase [EC:2.7.7.53]
633	EC3.2.1.45	0.396519428	34.12726672	0.037804568	0.064704962	glucosylceramidase [EC:3.2.1.45]
698	EC2.5.1.62	-0.513457708	38.59811217	0.039638974	0.067752485	chlorophyll synthase [EC:2.5.1.62]
98	EC3.4.21.83	0.106207039	63.7240836	0.039773266	0.067889781	oligopeptidase B [EC:3.4.21.83]
890	EC4.1.1.21	-1.179016932	19.77268913	0.040564685	0.069146847	phosphoribosylaminoimidazole carboxylase [EC:4.1.1.21]
249	EC1.3.3.3	0.153040521	37.38243467	0.041503516	0.070651452	coproporphyrinogen III oxidase [EC:1.3.3.3]
790	EC3.5.1.6	0.632160623	24.75862425	0.044027417	0.074846609	beta-ureidopropionase [EC:3.5.1.6]
752	EC1.8.7.1	0.563573512	30.41910354	0.044856853	0.076078924	sulfite reductase (ferredoxin) [EC:1.8.7.1]
707	EC3.1.1.3	-0.52361008	29.91765089	0.044921214	0.076078924	triacylglycerol lipase [EC:3.1.1.3]
956	EC3.3.2.6	1.268149389	19.07176778	0.044933736	0.076078924	leukotriene-A4 hydrolase [EC:3.3.2.6]
117	EC6.3.4.13	-0.108995777	37.06824463	0.047575055	0.080411351	phosphoribosylamine--glycine ligase [EC:6.3.4.13]
304	EC3.1.2.6	-0.170046909	33.01065229	0.047620395	0.080411351	hydroxyacylglutathione hydrolase [EC:3.1.2.6]
78	EC6.1.1.19	0.096548741	37.55670977	0.048393125	0.081606638	arginyl-tRNA synthetase [EC:6.1.1.19]
697	EC2.4.2.22	-0.492838421	23.56552939	0.049395957	0.083186231	xanthine phosphoribosyltransferase [EC:2.4.2.22]
181	EC4.1.3.-	-0.131825076	36.90587282	0.050113328	0.084281506	isochorismate pyruvate-lyase [EC:4.1.3.-]
407	EC3.5.1.14	0.206351074	30.72751715	0.055715531	0.093578288	aminoacylase [EC:3.5.1.14]
638	EC3.4.16.4	0.362827689	26.15636897	0.062098718	0.10416025	D-alanyl-D-alanine carboxypeptidase [EC:3.4.16.4]
53	EC2.8.1.7	0.081468082	39.07328395	0.063362958	0.106139282	cysteine desulfurase / selenocysteine lyase [EC:2.8.1.7
755	EC1.1.1.14	-0.570130095	23.64056156	0.064698079	0.108231627	L-iditol 2-dehydrogenase [EC:1.1.1.14]
1124	EC1.3.1.56	23.58716293	8.000007011	0.065658057	0.108379045	cis-2,3-dihydrobiphenyl-2,3-diol dehydrogenase [EC:1.3.1.56]
1126	EC3.4.16.5	23.58716293	8.000007011	0.065658057	0.108379045	cathepsin A (carboxypeptidase C) [EC:3.4.16.5]
1134	EC2.7.4.- 2.7.4.14	23.58716293	8.000007011	0.065658057	0.108379045	UMP-CMP kinase [EC:2.7.4.- 2.7.4.14]
1139	EC1.18.6.1	23.58716293	8.000007011	0.065658057	0.108379045	nitrogenase iron protein NifH [EC:1.18.6.1]
1149	EC3.1.2.15	23.58716293	8.000007011	0.065658057	0.108379045	ubiquitin carboxyl-terminal hydrolase 8 [EC:3.1.2.15]
1104	EC2.3.3.8	19.58716294	9.393790366	0.065658058	0.108379045	ATP citrate (pro-S)-lyase [EC:2.3.3.8]
1109	EC6.3.1.8	19.58716294	9.393790366	0.065658058	0.108379045	glutathionylspermidine synthase [EC:6.3.1.8]
1146	EC1.4.2.-	19.58716294	9.393790366	0.065658058	0.108379045	taurine dehydrogenase large subunit [EC:1.4.2.-]
1155	EC1.1.1.65	19.58716294	9.393790366	0.065658058	0.108379045	pyridoxine 4-dehydrogenase [EC:1.1.1.65]
1161	EC1.17.99.1	19.58716294	9.393790366	0.065658058	0.108379045	4-cresol dehydrogenase (hydroxylating) [EC:1.17.99.1]
223	EC2.6.1.85	0.131592169	35.91064118	0.066637721	0.108379045	para-aminobenzoate synthetase [EC:2.6.1.85]
1082	EC3.2.1.84	-22.42072831	8.821773701	0.066853846	0.108379045	alpha 1,3-glucosidase [EC:3.2.1.84]
1071	EC1.4.1.20	-21.42072831	9.11814129	0.066853846	0.108379045	phenylalanine dehydrogenase [EC:1.4.1.20]
1084	EC2.7.10.2	-21.42072831	9.11814129	0.066853846	0.108379045	proto-oncogene tyrosine-protein kinase Fes/Fps [EC:2.7.10.2]
1087	EC3.4.22.27	-21.42072831	9.11814129	0.066853846	0.108379045	cathepsin S [EC:3.4.22.27]
1066	EC1.14.11.8	-19.42072831	10.72263071	0.066853847	0.108379045	trimethyllysine dioxygenase [EC:1.14.11.8]
1068	EC2.7.7.64	-19.42072831	10.72263071	0.066853847	0.108379045	UDP-sugar pyrophosphorylase [EC:2.7.7.64]
1075	EC2.4.2.- 4.1.3.-	-19.42072831	10.72263071	0.066853847	0.108379045	glutamine amidotransferase / cyclase [EC:2.4.2.- 4.1.3.-]
1094	EC3.3.2.8	-19.42072831	10.72263071	0.066853847	0.108379045	limonene-1,2-epoxide hydrolase [EC:3.3.2.8]
1096	EC3.2.2.8	-19.42072831	10.72263071	0.066853847	0.108379045	ribosylpyrimidine nucleosidase [EC:3.2.2.8]
1076	EC4.2.3.4 4.2.1.10	-19.42072831	11.61173347	0.066853847	0.108379045	pentafunctional AROM polypeptide [EC:4.2.3.4 4.2.1.10
1079	EC3.1.1.47	-19.42072831	11.61173347	0.066853847	0.108379045	1-alkyl-2-acetylglycerophosphocholine esterase [EC:3.1.1.47]
1080	EC5.1.3.- 1.1.1.-	-19.42072831	11.61173347	0.066853847	0.108379045	3,5-epimerase/4-reductase [EC:5.1.3.- 1.1.1.-]
1088	EC6.3.2.6 6.3.4.13	-19.42072831	11.61173347	0.066853847	0.108379045	fusion protein PurCD [EC:6.3.2.6 6.3.4.13]
839	EC3.1.6.12	-0.762501988	21.91931418	0.067329502	0.10900967	arylsulfatase B [EC:3.1.6.12]
201	EC2.2.1.2	-0.129228209	38.91604199	0.067680711	0.109437449	transaldolase [EC:2.2.1.2]
71	EC1.2.1.2	0.088280383	68.98843297	0.067845214	0.109457388	formate dehydrogenase-N, beta subunit [EC:1.2.1.2]
81	EC6.3.4.4	-0.091382455	46.35908715	0.067867061	0.109457388	adenylosuccinate synthase [EC:6.3.4.4]
618	EC4.2.1.8	0.33950589	33.96296315	0.069048086	0.111113283	mannonate dehydratase [EC:4.2.1.8]
217	EC2.3.1.51	0.129294984	45.00211834	0.069070419	0.111113283	1-acyl-sn-glycerol-3-phosphate acyltransferase [EC:2.3.1.51]
49	EC3.6.5.3	-0.0797011	49.08974808	0.069343063	0.111409416	elongation factor EF-1 alpha subunit [EC:3.6.5.3]
568	EC3.1.3.8	0.287320136	96.30002221	0.071437271	0.114627662	3-phytase [EC:3.1.3.8]
776	EC3.2.1.24	-0.595069044	27.54144739	0.072525919	0.11622625	lysosomal alpha-mannosidase [EC:3.2.1.24]
339	EC3.5.1.4	0.158487265	46.20454975	0.073913704	0.118299542	amidase [EC:3.5.1.4]
716	EC5.4.1.2	0.43685187	26.92070125	0.074175622	0.118567893	precorrin-8X methylmutase [EC:5.4.1.2]
650	EC3.8.1.3	-0.375055386	29.38311114	0.074943173	0.119642782	haloacetate dehalogenase [EC:3.8.1.3]
611	EC2.1.1.10	-0.341288523	25.68178111	0.076764505	0.122395116	homocysteine S-methyltransferase [EC:2.1.1.10]
321	EC1.11.1.9	0.150416059	54.83827632	0.07749946	0.123410533	glutathione peroxidase [EC:1.11.1.9]
234	EC1.1.1.158	0.129449675	49.56665912	0.078023321	0.124087659	UDP-N-acetylmuramate dehydrogenase [EC:1.1.1.158]
305	EC2.4.1.18	0.147721047	31.36403035	0.078161507	0.124150475	1,4-alpha-glucan branching enzyme [EC:2.4.1.18]
799	EC3.5.4.-	-0.628970596	20.1146314	0.080662816	0.127961946	[EC:3.5.4.-]
967	EC2.7.1.29	1.134617996	25.09718773	0.083232954	0.131872867	dihydroxyacetone kinase [EC:2.7.1.29]
270	EC1.4.3.16	0.134557382	53.39581169	0.083363574	0.131913681	L-aspartate oxidase [EC:1.4.3.16]
34	EC3.4.21.53	-0.068237905	43.78101971	0.085644315	0.135352447	ATP-dependent Lon protease [EC:3.4.21.53]
509	EC2.7.1.92	-0.247222012	118.6391437	0.086071708	0.135857225	5-dehydro-2-deoxygluconokinase [EC:2.7.1.92]
780	EC3.5.1.41	0.510463688	27.7972842	0.087550366	0.138017995	chitin deacetylase [EC:3.5.1.41]
279	EC5.3.1.8	0.136089167	59.06369804	0.087720009	0.138112355	mannose-6-phosphate isomerase [EC:5.3.1.8]
1045	EC1.13.11.-	1.673614498	16.36588494	0.089006761	0.138921223	PAH dioxygenase large subunit [EC:1.13.11.-]
1046	EC2.7.1.3	1.673614498	16.36588494	0.089006761	0.138921223	ketohexokinase [EC:2.7.1.3]
1052	EC2.7.2.15	1.673614498	16.36588494	0.089006761	0.138921223	propionate kinase [EC:2.7.2.15]
1049	EC5.3.3.1	1.673614497	13.57082929	0.089006761	0.138921223	steroid delta-isomerase [EC:5.3.3.1]
1051	EC3.2.1.86	1.673614497	13.57082929	0.089006761	0.138921223	6-phospho-beta-glucosidase [EC:3.2.1.86]
1053	EC1.2.-.-	1.673614497	13.2744617	0.089006761	0.138921223	[EC:1.2.-.-]
1048	EC3.7.1.9	1.673614499	16.06951735	0.089006761	0.138921223	2-hydroxymuconate-semialdehyde hydrolase [EC:3.7.1.9]
222	EC1.4.7.1	0.122423084	47.64813682	0.089471837	0.139474065	glutamate synthase (ferredoxin) [EC:1.4.7.1]
367	EC3.8.1.2	0.165102504	32.33822688	0.089723839	0.139693798	2-haloacid dehalogenase [EC:3.8.1.2]
347	EC3.1.3.3	0.153245413	46.53836953	0.090309563	0.1403001	phosphoserine / homoserine phosphotransferase [EC:3.1.3.3
186	EC5.4.3.8	0.113550861	50.53538545	0.090336313	0.1403001	glutamate-1-semialdehyde 2,1-aminomutase [EC:5.4.3.8]
908	EC2.4.1.157	-1.011962847	19.54635961	0.091415376	0.141800916	1,2-diacylglycerol 3-glucosyltransferase [EC:2.4.1.157]
179	EC6.3.2.4	-0.111903311	33.38760627	0.09252852	0.143350835	D-alanine-D-alanine ligase [EC:6.3.2.4]
174	EC2.7.2.11	-0.110281235	39.96474863	0.093980009	0.145420481	glutamate 5-kinase [EC:2.7.2.11]
136	EC4.2.1.46	0.097064452	75.55198881	0.094498367	0.146042931	dTDP-glucose 4,6-dehydratase [EC:4.2.1.46]
883	EC1.2.1.20	-0.891334859	20.26105076	0.095414989	0.147278597	glutarate semialdehyde dehydrogenase [EC:1.2.1.20]
868	EC1.2.1.39	-0.811292151	23.2727032	0.096008226	0.148012682	phenylacetaldehyde dehydrogenase [EC:1.2.1.39]
943	EC3.1.6.4	0.980467317	16.88818104	0.09693359	0.149256372	N-acetylgalactosamine-6-sulfatase [EC:3.1.6.4]
422	EC3.2.1.1	0.186606161	50.36947534	0.097330459	0.149684251	alpha-amylase [EC:3.2.1.1]
757	EC1.12.98.1	-0.501137219	39.8555965	0.098274775	0.150951974	coenzyme F420 hydrogenase beta subunit [EC:1.12.98.1]
458	EC3.5.99.3	-0.205700863	29.72538861	0.099114935	0.152056814	hydroxyatrazine ethylaminohydrolase [EC:3.5.99.3]
972	EC3.4.11.7	-1.504439333	20.27971866	0.102268573	0.156513218	glutamyl aminopeptidase [EC:3.4.11.7]
975	EC3.1.6.2	-1.504439333	14.27088309	0.102268573	0.156513218	steryl-sulfatase [EC:3.1.6.2]
52	EC3.5.2.3	-0.071921604	50.8689815	0.105660064	0.16150712	dihydroorotase [EC:3.5.2.3]
238	EC3.1.11.6	0.118243806	34.99544394	0.108057109	0.164970684	exodeoxyribonuclease VII small subunit [EC:3.1.11.6]
441	EC4.2.3.12	0.186224019	38.88459271	0.109829184	0.167472864	6-pyruvoyl tetrahydrobiopterin synthase [EC:4.2.3.12]
630	EC6.3.5.9 6.3.1.-	-0.321269656	44.56069415	0.110792317	0.168736967	cobyrinic acid a,c-diamide synthase [EC:6.3.5.9 6.3.1.-]
824	EC1.1.1.272	-0.606497736	36.18228699	0.111965092	0.170111215	(R)-2-hydroxyacid dehydrogenase [EC:1.1.1.272]
813	EC2.7.1.16	-0.606497736	29.06414938	0.111965092	0.170111215	L-ribulokinase [EC:2.7.1.16]
225	EC3.6.1.27	0.113413776	60.47517377	0.114381411	0.173572757	undecaprenyl-diphosphatase [EC:3.6.1.27]
176	EC6.4.1.1	-0.104084986	50.35416986	0.114962338	0.174244122	pyruvate carboxylase subunit B [EC:6.4.1.1]
287	EC2.7.7.19	-0.129103986	39.25298115	0.117470096	0.177830783	poly(A) polymerase [EC:2.7.7.19]
825	EC2.6.1.37	-0.628970596	22.03535102	0.118186031	0.178699551	2-aminoethylphosphonate-pyruvate transaminase [EC:2.6.1.37]
886	EC1.1.-.-	0.73930526	25.32562706	0.120112688	0.181394672	dehydrogenase/reductase SDR family member 4 [EC:1.1.-.-]
107	EC3.1.3.5	-0.083053652	35.78702851	0.12305184	0.18561057	5&#39;-nucleotidase / UDP-sugar diphosphatase [EC:3.1.3.5
168	EC1.3.3.1	-0.099452839	36.71084347	0.125575377	0.18908602	dihydroorotate oxidase [EC:1.3.3.1]
351	EC2.7.4.6	-0.145394614	33.2628004	0.12585793	0.18908602	nucleoside-diphosphate kinase [EC:2.7.4.6]
938	EC3.5.4.27	-1.098974225	17.20901893	0.126360999	0.18908602	methenyltetrahydromethanopterin cyclohydrolase [EC:3.5.4.27]
944	EC3.5.1.59	-1.098974225	14.57538931	0.126360999	0.18908602	N-carbamoylsarcosine amidase [EC:3.5.1.59]
1002	EC1.1.2.7	1.203610867	16.87561554	0.12655837	0.18908602	methanol dehydrogenase (cytochrome c) subunit 1 [EC:1.1.2.7]
1004	EC1.1.1.2	1.203610867	16.87561554	0.12655837	0.18908602	alcohol dehydrogenase (NADP+) [EC:1.1.1.2]
997	EC1.1.1.132	1.203610868	14.90407498	0.12655837	0.18908602	GDP-mannose 6-dehydrogenase [EC:1.1.1.132]
999	EC2.1.2.5	1.203610868	15.19295359	0.12655837	0.18908602	glutamate formiminotransferase [EC:2.1.2.5]
391	EC1.1.1.271	0.155897708	32.84328439	0.129803189	0.193681193	GDP-L-fucose synthase [EC:1.1.1.271]
446	EC2.5.1.3	-0.183840231	33.39168293	0.131363343	0.193681193	thiamine-phosphate pyrophosphorylase [EC:2.5.1.3]
769	EC1.14.11.-	-0.474819916	23.65970703	0.132619972	0.193681193	ectoine hydroxylase [EC:1.14.11.-]
124	EC6.1.1.11	-0.084437488	40.89590295	0.132732038	0.193681193	seryl-tRNA synthetase [EC:6.1.1.11]
1097	EC1.4.3.10	-23.0152632	8.010969188	0.1345607	0.193681193	putrescine oxidase [EC:1.4.3.10]
1098	EC5.4.2.3	-23.0152632	8.010969188	0.1345607	0.193681193	phosphoacetylglucosamine mutase [EC:5.4.2.3]
1101	EC1.1.1.206	-23.0152632	8.010969188	0.1345607	0.193681193	tropine dehydrogenase [EC:1.1.1.206]
1117	EC2.4.1.11	-23.0152632	8.010969188	0.1345607	0.193681193	glycogen(starch) synthase [EC:2.4.1.11]
1119	EC3.5.3.9	-23.0152632	8.010969188	0.1345607	0.193681193	allantoate deiminase [EC:3.5.3.9]
1128	EC1.1.1.82	-23.0152632	8.010969188	0.1345607	0.193681193	malate dehydrogenase (NADP+) [EC:1.1.1.82]
1141	EC2.7.7.48	-23.0152632	8.010969188	0.1345607	0.193681193	RNA-directed RNA polymerase [EC:2.7.7.48]
1147	EC3.2.1.50	-23.0152632	8.010969188	0.1345607	0.193681193	alpha-N-acetylglucosaminidase [EC:3.2.1.50]
1152	EC3.1.2.27	-23.0152632	8.010969188	0.1345607	0.193681193	acyl-CoA thioesterase 8 [EC:3.1.2.27]
1100	EC2.3.1.4	-20.0152632	9.100895967	0.134560701	0.193681193	glucosamine-phosphate N-acetyltransferase [EC:2.3.1.4]
1113	EC2.7.4.10	-20.0152632	9.100895967	0.134560701	0.193681193	nucleoside-triphosphate--adenylate kinase [EC:2.7.4.10]
1114	EC3.2.1.108 3.2.1.62	-20.0152632	9.100895967	0.134560701	0.193681193	lactase-phlorizin hydrolase [EC:3.2.1.108 3.2.1.62]
1120	EC2.7.11.13	-20.0152632	9.100895967	0.134560701	0.193681193	novel protein kinase C [EC:2.7.11.13]
1121	EC4.1.1.35	-20.0152632	9.100895967	0.134560701	0.193681193	UDP-glucuronate decarboxylase [EC:4.1.1.35]
1122	EC3.2.1.46	-20.0152632	9.100895967	0.134560701	0.193681193	galactosylceramidase [EC:3.2.1.46]
1145	EC1.1.1.87	-20.0152632	9.100895967	0.134560701	0.193681193	homoisocitrate dehydrogenase [EC:1.1.1.87]
1150	EC4.1.1.36	-20.0152632	9.100895967	0.134560701	0.193681193	phosphopantothenoylcysteine decarboxylase [EC:4.1.1.36]
1154	EC1.1.1.62	-20.0152632	9.100895967	0.134560701	0.193681193	estradiol 17beta-dehydrogenase [EC:1.1.1.62]
1103	EC3.1.4.4	-19.0152632	9.693631153	0.134560702	0.193681193	phospholipase D [EC:3.1.4.4]
1108	EC2.5.1.82 2.5.1.83	-19.0152632	9.693631153	0.134560702	0.193681193	hexaprenyl-diphosphate synthase [EC:2.5.1.82 2.5.1.83]
1115	EC2.3.2.3	-19.0152632	9.693631153	0.134560702	0.193681193	phosphatidylglycerol lysyltransferase [EC:2.3.2.3]
1116	EC5.1.3.6	-19.0152632	9.693631153	0.134560702	0.193681193	UDP-glucuronate 4-epimerase [EC:5.1.3.6]
1130	EC2.3.3.14	-19.0152632	9.693631153	0.134560702	0.193681193	homocitrate synthase [EC:2.3.3.14]
1132	EC1.9.3.-	-19.0152632	9.693631153	0.134560702	0.193681193	quinol oxidase polypeptide I [EC:1.9.3.-]
1133	EC2.3.1.42	-19.0152632	9.693631153	0.134560702	0.193681193	glyceronephosphate O-acyltransferase [EC:2.3.1.42]
1136	EC5.4.99.8	-19.0152632	9.693631153	0.134560702	0.193681193	cycloartenol synthase [EC:5.4.99.8]
1156	EC6.3.2.17	-19.0152632	9.693631153	0.134560702	0.193681193	folylpolyglutamate synthase [EC:6.3.2.17]
1159	EC2.7.1.1	-19.0152632	9.693631153	0.134560702	0.193681193	hexokinase [EC:2.7.1.1]
919	EC3.6.1.3	-0.916652667	18.8165707	0.135121308	0.194265835	adenosinetriphosphatase [EC:3.6.1.3]
732	EC2.7.8.26	0.392680652	60.33547046	0.138703672	0.199188607	adenosylcobinamide-GDP ribazoletransferase [EC:2.7.8.26]
256	EC2.5.1.31	0.111229129	46.08700154	0.141767679	0.203356603	undecaprenyl diphosphate synthase [EC:2.5.1.31]
821	EC3.1.2.23	-0.559977724	19.28414676	0.1467071	0.2102022	4-hydroxybenzoyl-CoA thioesterase [EC:3.1.2.23]
961	EC5.3.2.-	0.980467316	23.60937638	0.150570353	0.215492041	4-oxalocrotonate tautomerase [EC:5.3.2.-]
240	EC1.2.99.2	0.10499858	63.20073965	0.156553086	0.223799753	carbon-monoxide dehydrogenase large subunit [EC:1.2.99.2]
474	EC6.4.1.5	0.176972079	79.19522731	0.160051778	0.228541586	geranyl-CoA carboxylase beta subunit [EC:6.4.1.5]
312	EC4.6.1.1	0.118764775	43.56194469	0.162627969	0.231956899	adenylate cyclase 9 [EC:4.6.1.1]
539	EC1.14.13.1	0.209067939	34.0906209	0.163215956	0.232531906	salicylate hydroxylase [EC:1.14.13.1]
745	EC3.1.6.14	-0.405827044	26.72874118	0.163552049	0.232747147	N-acetylglucosamine-6-sulfatase [EC:3.1.6.14]
21	EC6.1.1.9	-0.050127129	40.45376849	0.163900493	0.232979457	valyl-tRNA synthetase [EC:6.1.1.9]
209	EC5.4.2.2	0.096499311	38.69321699	0.169742646	0.239851118	phosphoglucomutase [EC:5.4.2.2]
994	EC1.2.1.24	-1.322117776	13.36506612	0.1697492	0.239851118	succinate-semialdehyde dehydrogenase [EC:1.2.1.24]
1003	EC3.4.22.15	-1.322117776	13.06869853	0.1697492	0.239851118	cathepsin L [EC:3.4.22.15]
1006	EC2.7.1.5	-1.322117784	18.56297148	0.1697492	0.239851118	rhamnulokinase [EC:2.7.1.5]
1007	EC2.7.4.23	-1.322117784	18.57046046	0.1697492	0.239851118	ribose 1,5-bisphosphokinase [EC:2.7.4.23]
693	EC2.1.1.133	0.313295623	46.72644569	0.169878653	0.239851118	precorrin-4 C11-methyltransferase [EC:2.1.1.133]
143	EC4.2.3.1	-0.082039967	42.4515974	0.170405506	0.240325254	threonine synthase [EC:4.2.3.1]
77	EC2.1.2.1	-0.067747677	62.22839399	0.17318175	0.243967124	glycine hydroxymethyltransferase [EC:2.1.2.1]
454	EC2.4.2.28	0.162616658	45.4048376	0.180949361	0.254624492	5&#39;-methylthioadenosine phosphorylase [EC:2.4.2.28]
301	EC1.5.1.2	0.111307749	54.81477797	0.182273648	0.25617895	pyrroline-5-carboxylate reductase [EC:1.5.1.2]
80	EC5.4.2.1	0.065246676	37.28834098	0.184166277	0.25617895	phosphoglycerate mutase [EC:5.4.2.1]
877	EC1.13.99.1	0.575002213	33.08985088	0.189189044	0.25617895	inositol oxygenase [EC:1.13.99.1]
1074	EC4.2.1.41	1.385932425	14.67946809	0.191843016	0.25617895	5-dehydro-4-deoxyglucarate dehydratase [EC:4.2.1.41]
1090	EC2.4.1.130	1.385932426	14.3831005	0.191843016	0.25617895	alpha-1,6-mannosyltransferase [EC:2.4.1.130]
1095	EC2.7.1.137	1.385932426	14.3831005	0.191843016	0.25617895	phosphatidylinositol 3-kinase [EC:2.7.1.137]
896	EC4.2.1.6	-0.724280774	19.9371409	0.193043835	0.25617895	galactonate dehydratase [EC:4.2.1.6]
900	EC2.7.11.24	-0.724280774	21.20282055	0.193043835	0.25617895	mitogen-activated protein kinase 6 [EC:2.7.11.24]
1162	EC3.2.1.35	19.89401576	7.390042361	0.193050592	0.25617895	hyaluronoglucosaminidase [EC:3.2.1.35]
1164	EC3.4.22.16	19.89401577	7.382553384	0.193050592	0.25617895	cathepsin H [EC:3.4.22.16]
1165	EC2.1.1.56	19.89401577	7.382553384	0.193050592	0.25617895	mRNA (guanine-N7-)-methyltransferase [EC:2.1.1.56]
1168	EC3.1.4.50	19.89401576	7.390042361	0.193050592	0.25617895	glycosylphosphatidylinositol phospholipase D [EC:3.1.4.50]
1170	EC6.2.1.13	19.89401576	7.390042361	0.193050592	0.25617895	acetyl-CoA synthetase (ADP-forming) [EC:6.2.1.13]
1171	EC4.1.99.2	19.89401577	7.382553384	0.193050592	0.25617895	tyrosine phenol-lyase [EC:4.1.99.2]
1172	EC1.2.1.44	19.89401577	7.382553384	0.193050592	0.25617895	cinnamoyl-CoA reductase [EC:1.2.1.44]
1174	EC5.2.1.4	19.89401576	7.390042361	0.193050592	0.25617895	maleylpyruvate isomerase [EC:5.2.1.4]
1179	EC2.7.11.18	19.89401577	7.382553384	0.193050592	0.25617895	myosin-light-chain kinase [EC:2.7.11.18]
1183	EC1.4.1.16	19.89401576	7.390042361	0.193050592	0.25617895	diaminopimelate dehydrogenase [EC:1.4.1.16]
1185	EC3.6.5.-	19.89401576	7.390042361	0.193050592	0.25617895	GTP-binding protein SAR1 [EC:3.6.5.-]
1190	EC2.7.11.16	19.89401577	7.382553384	0.193050592	0.25617895	G protein-coupled receptor kinase [EC:2.7.11.16]
1194	EC1.4.99.3	19.89401577	7.382553384	0.193050592	0.25617895	amine dehydrogenase [EC:1.4.99.3]
1195	EC2.4.1.117	19.89401576	7.390042361	0.193050592	0.25617895	dolichyl-phosphate beta-glucosyltransferase [EC:2.4.1.117]
1196	EC2.7.7.58	19.89401577	7.382553384	0.193050592	0.25617895	2,3-dihydroxybenzoate-AMP ligase [EC:2.7.7.58]
1197	EC1.3.99.15	19.89401576	7.390042361	0.193050592	0.25617895	benzoyl-CoA reductase subunit [EC:1.3.99.15]
1199	EC3.4.22.43	19.89401576	7.390042361	0.193050592	0.25617895	cathepsin V [EC:3.4.22.43]
1200	EC3.6.1.13 3.6.1.-	19.89401577	7.382553384	0.193050592	0.25617895	ADP-sugar pyrophosphatase [EC:3.6.1.13 3.6.1.-]
1203	EC1.1.1.77	19.89401576	7.390042361	0.193050592	0.25617895	lactaldehyde reductase [EC:1.1.1.77]
1204	EC2.7.11.14	19.89401577	7.382553384	0.193050592	0.25617895	rhodopsin kinase [EC:2.7.11.14]
1207	EC3.6.4.1	19.89401576	7.390042361	0.193050592	0.25617895	myosin ATPase [EC:3.6.4.1]
1208	EC2.7.1.151	19.89401577	7.382553384	0.193050592	0.25617895	inositol-polyphosphate multikinase [EC:2.7.1.151]
1211	EC4.1.1.81	19.89401576	7.390042361	0.193050592	0.25617895	threonine-phosphate decarboxylase [EC:4.1.1.81]
1214	EC1.12.99.-	19.89401576	7.390042361	0.193050592	0.25617895	F420-non-reducing hydrogenase subunit A [EC:1.12.99.-]
1215	EC1.3.1.72	19.89401576	7.390042361	0.193050592	0.25617895	delta24-sterol reductase [EC:1.3.1.72]
1216	EC1.1.99.10	19.89401577	7.382553384	0.193050592	0.25617895	glucose dehydrogenase (acceptor) [EC:1.1.99.10]
1217	EC4.4.1.17	19.89401576	7.390042361	0.193050592	0.25617895	cytochrome c heme-lyase [EC:4.4.1.17]
1218	EC4.1.-.-	19.89401576	7.390042361	0.193050592	0.25617895	2-hydroxyacyl-CoA lyase 1 [EC:4.1.-.-]
1220	EC2.4.1.142	19.89401577	7.382553384	0.193050592	0.25617895	beta-1,4-mannosyltransferase [EC:2.4.1.142]
1221	EC3.4.23.-	19.89401577	7.382553384	0.193050592	0.25617895	presenilin 1 [EC:3.4.23.-]
1222	EC3.4.23.43 2.1.1.-	19.89401577	7.382553384	0.193050592	0.25617895	general secretion pathway protein O [EC:3.4.23.43 2.1.1.-]
1224	EC1.1.2.-	19.89401577	7.382553384	0.193050592	0.25617895	[EC:1.1.2.-]
1225	EC1.13.12.3	19.89401577	7.382553384	0.193050592	0.25617895	tryptophan 2-monooxygenase [EC:1.13.12.3]
1227	EC2.8.2.11	19.89401577	7.382553384	0.193050592	0.25617895	galactosylceramide sulfotransferase [EC:2.8.2.11]
1229	EC1.13.12.-	19.89401576	7.390042361	0.193050592	0.25617895	ammonia monooxygenase subunit B [EC:1.13.12.-]
1232	EC2.7.8.25	19.89401576	7.390042361	0.193050592	0.25617895	triphosphoribosyl-dephospho-CoA synthase [EC:2.7.8.25]
1237	EC6.1.1.23	19.89401577	7.382553384	0.193050592	0.25617895	nondiscriminating aspartyl-tRNA synthetase [EC:6.1.1.23]
1238	EC3.5.1.31	19.89401577	7.382553384	0.193050592	0.25617895	formylmethionine deformylase [EC:3.5.1.31]
1241	EC3.6.1.29	19.89401576	7.390042361	0.193050592	0.25617895	bis(5&#39;-adenosyl)-triphosphatase [EC:3.6.1.29]
1245	EC2.4.1.10	19.89401577	7.382553384	0.193050592	0.25617895	levansucrase [EC:2.4.1.10]
1247	EC3.1.4.53	19.89401577	7.382553384	0.193050592	0.25617895	cAMP-specific phosphodiesterase [EC:3.1.4.53]
1249	EC3.6.3.10	19.89401577	7.382553384	0.193050592	0.25617895	H+/K+-exchanging ATPase [EC:3.6.3.10]
1253	EC2.7.2.7	19.89401576	7.390042361	0.193050592	0.25617895	butyrate kinase [EC:2.7.2.7]
1254	EC1.12.7.2	19.89401577	7.382553384	0.193050592	0.25617895	ferredoxin hydrogenase large subunit [EC:1.12.7.2]
1255	EC4.3.1.4	19.89401577	7.382553384	0.193050592	0.25617895	formiminotetrahydrofolate cyclodeaminase [EC:4.3.1.4]
1256	EC2.7.1.82	19.89401576	7.390042361	0.193050592	0.25617895	ethanolamine kinase [EC:2.7.1.82]
713	EC6.3.2.19	0.317173099	29.9765055	0.194887755	0.258344358	E3 ubiquitin-protein ligase MARCH6 [EC:6.3.2.19]
932	EC1.14.12.-	-0.811292152	18.41294352	0.197282366	0.261243386	[EC:1.14.12.-]
264	EC2.7.1.23	-0.100839225	38.93392709	0.197875359	0.261753104	NAD+ kinase [EC:2.7.1.23]
200	EC2.5.1.61	0.088555111	43.34448591	0.200207344	0.264559705	hydroxymethylbilane synthase [EC:2.5.1.61]
227	EC4.2.1.47	-0.09404742	47.92552152	0.20201202	0.266664345	GDPmannose 4,6-dehydratase [EC:4.2.1.47]
436	EC2.4.1.83	0.147558194	28.68402312	0.202613329	0.267177744	dolichol-phosphate mannosyltransferase [EC:2.4.1.83]
835	EC1.1.1.21	-0.52361008	21.55220567	0.204683368	0.26951013	aldehyde reductase [EC:1.1.1.21]
765	EC3.4.21.107	0.374331513	35.75826292	0.20481056	0.26951013	serine protease Do [EC:3.4.21.107]
461	EC2.4.2.4	0.153788744	46.21935095	0.208417655	0.273970126	thymidine phosphorylase [EC:2.4.2.4]
182	EC1.7.1.4	0.08315064	40.66021114	0.209378769	0.274946233	nitrite reductase (NAD(P)H) small subunit [EC:1.7.1.4]
160	EC3.2.1.52	0.078596761	42.49015903	0.210600294	0.276261909	hexosaminidase [EC:3.2.1.52]
864	EC3.1.13.-	-0.539358434	36.7550481	0.219935585	0.287907353	5&#39;-3&#39; exoribonuclease 2 [EC:3.1.13.-]
859	EC5.4.99.17	-0.539358434	26.99114119	0.219935585	0.287907353	squalene-hopene cyclase [EC:5.4.99.17]
330	EC2.7.1.39	-0.109981661	31.39760951	0.221762613	0.289997264	homoserine kinase type II [EC:2.7.1.39]
782	EC1.1.1.122	-0.405827044	22.73014583	0.223095142	0.291436852	D-threo-aldose 1-dehydrogenase [EC:1.1.1.122]
480	EC1.1.5.4	-0.159817668	74.53533553	0.223735968	0.291970796	malate dehydrogenase (quinone) [EC:1.1.5.4]
299	EC2.4.1.1	0.098078137	37.23344163	0.239299671	0.311957499	starch phosphorylase [EC:2.4.1.1]
1011	EC2.4.2.30	0.980467317	18.51955333	0.240503191	0.312232213	poly [ADP-ribose] polymerase [EC:2.4.2.30]
1016	EC2.7.1.144	0.980467317	18.48959742	0.240503191	0.312232213	tagatose 6-phosphate kinase [EC:2.7.1.144]
1021	EC1.2.1.28	0.980467318	17.89686224	0.240503191	0.312232213	benzaldehyde dehydrogenase (NAD) [EC:1.2.1.28]
1009	EC3.5.1.107	0.980467317	14.04183573	0.240503191	0.312232213	maleamate amidohydrolase [EC:3.5.1.107]
104	EC6.1.1.1	0.062008395	41.61737883	0.240830729	0.312335111	tyrosyl-tRNA synthetase [EC:6.1.1.1]
338	EC3.6.1.23	0.103537659	39.92250729	0.248934373	0.322512298	dUTP pyrophosphatase [EC:3.6.1.23]
516	EC1.4.3.-	0.160320446	34.02704336	0.253094213	0.327564321	gamma-glutamylputrescine oxidase [EC:1.4.3.-]
976	EC2.4.2.12	0.79814576	16.32259262	0.264600896	0.341403002	nicotinamide phosphoribosyltransferase [EC:2.4.2.12]
974	EC3.2.1.91	0.79814576	14.62495272	0.264600896	0.341403002	cellulose 1,4-beta-cellobiosidase [EC:3.2.1.91]
968	EC3.6.3.6	0.798145757	18.81618479	0.264600896	0.341403002	H+-transporting ATPase [EC:3.6.3.6]
879	EC3.1.3.77	0.487990832	25.61282269	0.276071651	0.350809183	enolase-phosphatase E1 [EC:3.1.3.77]
878	EC3.7.1.5	0.487990832	23.62185938	0.276071651	0.350809183	acylpyruvate hydrolase [EC:3.7.1.5]
354	EC1.1.99.-	-0.103546172	30.61877564	0.276516952	0.350809183	[EC:1.1.99.-]
1019	EC3.1.3.7	-1.098974225	12.63190303	0.279745628	0.350809183	3&#39;(2&#39;), 5&#39;-bisphosphate nucleotidase [EC:3.1.3.7]
1014	EC3.5.1.98	-1.098974225	15.62268679	0.279745628	0.350809183	histone deacetylase 1/2 [EC:3.5.1.98]
1025	EC4.1.1.5	-1.098974225	12.63939201	0.279745628	0.350809183	acetolactate decarboxylase [EC:4.1.1.5]
1028	EC6.3.4.16	-1.098974225	13.73920084	0.279745628	0.350809183	carbamoyl-phosphate synthase (ammonia) [EC:6.3.4.16]
1022	EC1.13.12.4	-1.09897423	16.81564612	0.279745628	0.350809183	lactate 2-monooxygenase [EC:1.13.12.4]
939	EC1.1.1.11	0.623792375	24.26152621	0.282224724	0.350809183	D-arabinitol 4-dehydrogenase [EC:1.1.1.11]
746	EC1.3.1.54	0.287320135	64.93051973	0.283175507	0.350809183	precorrin-6X reductase [EC:1.3.1.54]
915	EC2.7.11.11	0.575002209	21.36641586	0.283699713	0.350809183	protein kinase A [EC:2.7.11.11]
937	EC4.3.-.-	-0.693509116	20.14020427	0.283984268	0.350809183	formaldehyde-activating enzyme [EC:4.3.-.-]
19	EC1.2.1.3	0.037544762	50.33928627	0.28499145	0.350809183	aldehyde dehydrogenase (NAD+) [EC:1.2.1.3]
652	EC5.3.1.-	-0.223505487	60.26827486	0.285035187	0.350809183	5-deoxy-glucuronate isomerase [EC:5.3.1.-]
1163	EC3.1.1.7	-19.32211602	7.243595167	0.290017131	0.350809183	acetylcholinesterase [EC:3.1.1.7]
1175	EC3.2.1.147	-19.32211602	7.243595167	0.290017131	0.350809183	myrosinase [EC:3.2.1.147]
1176	EC4.3.1.2	-19.32211602	7.243595167	0.290017131	0.350809183	methylaspartate ammonia-lyase [EC:4.3.1.2]
1178	EC3.2.1.49	-19.32211602	7.243595167	0.290017131	0.350809183	alpha-N-acetylgalactosaminidase [EC:3.2.1.49]
1180	EC3.1.4.3	-19.32211602	7.243595167	0.290017131	0.350809183	phospholipase C [EC:3.1.4.3]
1186	EC3.2.1.58	-19.32211602	7.243595167	0.290017131	0.350809183	glucan 1,3-beta-glucosidase [EC:3.2.1.58]
1187	EC6.3.4.9 6.3.4.10 6.3.4.11	-19.32211602	7.243595167	0.290017131	0.350809183	biotin--protein ligase [EC:6.3.4.9 6.3.4.10 6.3.4.11
1193	EC1.2.1.26	-19.32211602	7.243595167	0.290017131	0.350809183	alpha-ketoglutaric semialdehyde dehydrogenase [EC:1.2.1.26]
1198	EC2.6.1.50	-19.32211602	7.243595167	0.290017131	0.350809183	L-glutamine:scyllo-inosose aminotransferase [EC:2.6.1.50]
1202	EC1.5.1.15	-19.32211602	7.243595167	0.290017131	0.350809183	methylenetetrahydrofolate dehydrogenase (NAD+) [EC:1.5.1.15]
1205	EC1.8.4.-	-19.32211602	7.243595167	0.290017131	0.350809183	ERO1-like protein beta [EC:1.8.4.-]
1209	EC1.14.14.-	-19.32211602	7.243595167	0.290017131	0.350809183	FADH2 O2-dependent halogenase II [EC:1.14.14.-]
1212	EC2.4.1.141	-19.32211602	7.243595167	0.290017131	0.350809183	beta-1,4-N-acetylglucosaminyltransferase [EC:2.4.1.141]
1219	EC2.3.2.-	-19.32211602	7.243595167	0.290017131	0.350809183	penicillin-binding protein 2X [EC:2.3.2.-]
1226	EC4.1.1.75	-19.32211602	7.243595167	0.290017131	0.350809183	5-guanidino-2-oxopentanoate decarboxylase [EC:4.1.1.75]
1240	EC4.1.1.12	-19.32211602	7.243595167	0.290017131	0.350809183	aspartate 4-decarboxylase [EC:4.1.1.12]
1244	EC2.5.1.86	-19.32211602	7.243595167	0.290017131	0.350809183	trans,polycis-decaprenyl diphosphate synthase [EC:2.5.1.86]
1252	EC4.2.2.6	-19.32211602	7.243595167	0.290017131	0.350809183	oligogalacturonide lyase [EC:4.2.2.6]
1257	EC2.4.1.17	-19.32211602	7.243595167	0.290017131	0.350809183	glucuronosyltransferase [EC:2.4.1.17]
1166	EC2.7.7.69	-19.32211602	7.539962755	0.290017131	0.350809183	GDP-L-galactose phosphorylase [EC:2.7.7.69]
1167	EC2.7.3.2	-19.32211602	7.539962755	0.290017131	0.350809183	creatine kinase [EC:2.7.3.2]
1169	EC3.4.23.15	-19.32211602	7.539962755	0.290017131	0.350809183	renin [EC:3.4.23.15]
1173	EC3.1.1.4	-19.32211602	7.539962755	0.290017131	0.350809183	phospholipase A2 [EC:3.1.1.4]
1177	EC5.4.3.3	-19.32211602	7.539962755	0.290017131	0.350809183	beta-lysine 5,6-aminomutase [EC:5.4.3.3]
1181	EC1.2.3.3	-19.32211602	7.539962755	0.290017131	0.350809183	pyruvate oxidase [EC:1.2.3.3]
1182	EC1.4.3.3	-19.32211602	7.539962755	0.290017131	0.350809183	D-amino-acid oxidase [EC:1.4.3.3]
1184	EC3.4.22.-	-19.32211602	7.539962755	0.290017131	0.350809183	cysteine peptidase B [EC:3.4.22.-]
1188	EC1.14.12.13	-19.32211602	7.539962755	0.290017131	0.350809183	2-chlorobenzoate 1,2-dioxygenase [EC:1.14.12.13]
1189	EC1.6.2.2	-19.32211602	7.539962755	0.290017131	0.350809183	cytochrome-b5 reductase [EC:1.6.2.2]
1191	EC1.11.1.7 1.11.1.15	-19.32211602	7.539962755	0.290017131	0.350809183	peroxiredoxin 6, 1-Cys peroxiredoxin [EC:1.11.1.7 1.11.1.15
1192	EC2.1.3.1	-19.32211602	7.539962755	0.290017131	0.350809183	methylmalonyl-CoA carboxyltransferase [EC:2.1.3.1]
1201	EC2.4.1.90 2.4.1.38	-19.32211602	7.539962755	0.290017131	0.350809183	beta-1,4-galactosyltransferase 3 [EC:2.4.1.90 2.4.1.38
1206	EC2.7.8.27	-19.32211602	7.539962755	0.290017131	0.350809183	shingomyelin synthase [EC:2.7.8.27]
1210	EC3.1.3.39	-19.32211602	7.539962755	0.290017131	0.350809183	streptomycin-6-phosphatase [EC:3.1.3.39]
1213	EC1.14.16.4	-19.32211602	7.539962755	0.290017131	0.350809183	tryptophan 5-monooxygenase [EC:1.14.16.4]
1223	EC3.4.22.41	-19.32211602	7.539962755	0.290017131	0.350809183	cathepsin F [EC:3.4.22.41]
1228	EC1.14.13.72	-19.32211602	7.539962755	0.290017131	0.350809183	methylsterol monooxygenase [EC:1.14.13.72]
1230	EC1.13.11.51	-19.32211602	7.539962755	0.290017131	0.350809183	9-cis-epoxycarotenoid dioxygenase [EC:1.13.11.51]
1231	EC2.7.11.5	-19.32211602	7.539962755	0.290017131	0.350809183	serine/threonine kinase 3 [EC:2.7.11.5]
1233	EC3.4.22.34	-19.32211602	7.539962755	0.290017131	0.350809183	legumain [EC:3.4.22.34]
1234	EC6.2.1.22	-19.32211602	7.539962755	0.290017131	0.350809183	[citrate (pro-3S)-lyase] ligase [EC:6.2.1.22]
1235	EC6.-.-.-	-19.32211602	7.539962755	0.290017131	0.350809183	lipoyltransferase 1 [EC:6.-.-.-]
1236	EC2.4.1.241	-19.32211602	7.539962755	0.290017131	0.350809183	digalactosyldiacylglycerol synthase [EC:2.4.1.241]
1239	EC5.4.99.1	-19.32211602	7.539962755	0.290017131	0.350809183	methylaspartate mutase [EC:5.4.99.1]
1242	EC2.7.1.150	-19.32211602	7.539962755	0.290017131	0.350809183	1-phosphatidylinositol-3-phosphate 5-kinase [EC:2.7.1.150]
1243	EC1.5.-.-	-19.32211602	7.539962755	0.290017131	0.350809183	hydroxyproline oxidase [EC:1.5.-.-]
1246	EC1.10.99.3	-19.32211602	7.539962755	0.290017131	0.350809183	violaxanthin de-epoxidase [EC:1.10.99.3]
1248	EC1.2.3.14	-19.32211602	7.539962755	0.290017131	0.350809183	abscisic-aldehyde oxidase [EC:1.2.3.14]
1250	EC1.3.1.42	-19.32211602	7.539962755	0.290017131	0.350809183	12-oxophytodienoic acid reductase [EC:1.3.1.42]
1251	EC1.10.2.2	-19.32211602	7.539962755	0.290017131	0.350809183	ubiquinol-cytochrome c reductase subunit 6 [EC:1.10.2.2]
1258	EC3.4.14.1	-19.32211602	7.539962755	0.290017131	0.350809183	cathepsin C [EC:3.4.14.1]
960	EC2.7.7.2	-0.811292152	14.01660499	0.292462036	0.353087563	FAD synthetase [EC:2.7.7.2]
963	EC5.1.3.18 5.1.3.-	-0.811292152	15.41038833	0.292462036	0.353087563	GDP-D-mannose 3&#39;, 5&#39;-epimerase [EC:5.1.3.18 5.1.3.-]
647	EC4.2.1.84	0.208848521	25.93730382	0.293058081	0.353467945	nitrile hydratase [EC:4.2.1.84]
687	EC1.1.99.21	0.236026843	35.15240407	0.298491546	0.359676595	D-sorbitol dehydrogenase (acceptor) [EC:1.1.99.21]
64	EC4.1.3.27	0.047908168	40.41631708	0.306153795	0.368556434	anthranilate synthase [EC:4.1.3.27]
84	EC4.2.1.11	0.049246808	45.48704838	0.324224082	0.389936802	enolase [EC:4.2.1.11]
484	EC3.2.1.22	-0.128616271	52.08581471	0.328554392	0.394767359	alpha-galactosidase [EC:3.2.1.22]
196	EC4.2.3.4	-0.067098743	47.58027562	0.331552812	0.397989921	3-dehydroquinate synthase [EC:4.2.3.4]
437	EC1.1.1.30	-0.115291903	32.63951706	0.332612404	0.398881225	3-hydroxybutyrate dehydrogenase [EC:1.1.1.30]
298	EC2.7.7.3	-0.080730536	40.32185298	0.339258503	0.406463997	pantetheine-phosphate adenylyltransferase [EC:2.7.7.3]
898	EC2.8.3.-	-0.501137225	29.11245086	0.339820923	0.406750448	[EC:2.8.3.-]
95	EC3.4.11.1	0.048727674	111.4824713	0.346723824	0.414618413	leucyl aminopeptidase [EC:3.4.11.1]
741	EC3.1.3.70	0.2509525	57.9412536	0.353156864	0.4219101	mannosyl-3-phosphoglycerate phosphatase [EC:3.1.3.70]
362	EC2.7.1.71	0.088469278	42.60885502	0.354450433	0.423053742	shikimate kinase / 3-dehydroquinate synthase [EC:2.7.1.71
233	EC2.7.1.26	0.066532299	33.92172999	0.361387516	0.43092464	riboflavin kinase / FMN adenylyltransferase [EC:2.7.1.26
527	EC3.1.1.31	0.131565607	38.21263144	0.363220634	0.432700339	6-phosphogluconolactonase [EC:3.1.1.31]
426	EC2.7.7.4 2.7.1.25	-0.104721951	40.1922043	0.364226026	0.433487551	bifunctional enzyme CysN/CysC [EC:2.7.7.4 2.7.1.25]
404	EC2.7.4.9	0.097641741	29.35066387	0.364729381	0.433676334	dTMP kinase [EC:2.7.4.9]
921	EC4.1.2.20	-0.52361008	20.18437079	0.369805194	0.438882013	2-dehydro-3-deoxyglucarate aldolase [EC:4.1.2.20]
918	EC4.1.1.7	-0.523610079	20.09936038	0.369805194	0.438882013	benzoylformate decarboxylase [EC:4.1.1.7]
204	EC2.5.1.15	-0.062882293	35.97738814	0.372953004	0.442200639	dihydropteroate synthase [EC:2.5.1.15]
595	EC1.3.1.83	0.153788744	107.9360355	0.373739959	0.442716449	geranylgeranyl reductase [EC:1.3.1.83]
793	EC1.13.11.39	-0.292498359	24.74009943	0.375104817	0.443915202	biphenyl-2,3-diol 1,2-dioxygenase [EC:1.13.11.39]
750	EC1.3.1.2	0.248099423	21.62189323	0.376763001	0.445458511	dihydropyrimidine dehydrogenase (NADP+) [EC:1.3.1.2]
410	EC2.7.1.45	0.09511382	29.83230624	0.387772745	0.458045177	2-dehydro-3-deoxygluconokinase [EC:2.7.1.45]
435	EC2.4.1.25	-0.101337853	59.9250918	0.390016033	0.460262823	4-alpha-glucanotransferase [EC:2.4.1.25]
955	EC1.10.99.1	-0.559977724	21.53863733	0.40209466	0.474072242	cytochrome b6-f complex iron-sulfur subunit [EC:1.10.99.1]
193	EC6.3.2.2	0.056948882	43.46105527	0.404095526	0.475650411	glutamate--cysteine ligase [EC:6.3.2.2]
901	EC6.4.1.2	0.405103175	27.22189478	0.40418942	0.475650411	acetyl-CoA carboxylase / biotin carboxylase [EC:6.4.1.2
588	EC3.5.1.19 3.5.1.-	0.142138127	26.3627775	0.406027482	0.476663204	nicotinamidase/pyrazinamidase [EC:3.5.1.19 3.5.1.-]
641	EC2.9.1.1	-0.166935136	32.45900942	0.406307073	0.476663204	L-seryl-tRNA(Ser) seleniumtransferase [EC:2.9.1.1]
1065	EC2.4.1.20	0.980467317	11.53996976	0.406565674	0.476663204	cellobiose phosphorylase [EC:2.4.1.20]
1089	EC1.3.99.20	0.980467317	11.53996976	0.406565674	0.476663204	4-hydroxybenzoyl-CoA reductase subunit alpha [EC:1.3.99.20]
691	EC5.3.1.12	-0.201032631	37.52452763	0.407496165	0.477269183	glucuronate isomerase [EC:5.3.1.12]
887	EC6.1.1.24	-0.405827042	25.17434557	0.407841313	0.477269183	nondiscriminating glutamyl-tRNA synthetase [EC:6.1.1.24]
779	EC3.5.1.49	-0.262726201	21.74482461	0.41289963	0.48273953	formamidase [EC:3.5.1.49]
909	EC1.1.1.61	0.420851529	17.54797065	0.415660967	0.485142569	4-hydroxybutyrate dehydrogenase [EC:1.1.1.61]
657	EC3.1.6.8	-0.172212193	45.267314	0.415804328	0.485142569	arylsulfatase A [EC:3.1.6.8]
290	EC4.2.1.10	0.066393062	34.04056148	0.416111949	0.485142569	3-dehydroquinate dehydratase II [EC:4.2.1.10]
171	EC3.1.11.2	0.052156098	37.93110094	0.419431023	0.488559469	exodeoxyribonuclease III [EC:3.1.11.2]
833	EC3.1.3.2	0.287320136	21.27083245	0.43215369	0.50291336	tartrate-resistant acid phosphatase type 5 [EC:3.1.3.2]
983	EC1.1.1.10	-0.628970596	19.09237052	0.434675187	0.504727948	L-xylulose reductase [EC:1.1.1.10]
987	EC1.1.1.202	-0.628970595	15.07993551	0.434675187	0.504727948	1,3-propanediol dehydrogenase [EC:1.1.1.202]
218	EC4.2.99.18	-0.056619739	36.35207452	0.434916611	0.504727948	endonuclease III [EC:4.2.99.18]
936	EC4.1.1.82	0.469641692	17.32765854	0.436828805	0.506013477	phosphonopyruvate decarboxylase [EC:4.1.1.82]
952	EC1.14.13.39	0.469641695	22.72878099	0.436828805	0.506013477	nitric-oxide synthase, bacterial [EC:1.14.13.39]
1036	EC1.1.1.51	0.692785245	16.2404013	0.441834515	0.510402038	3(or 17)beta-hydroxysteroid dehydrogenase [EC:1.1.1.51]
1044	EC3.5.3.7	0.692785245	15.15047453	0.441834515	0.510402038	guanidinobutyrase [EC:3.5.3.7]
1062	EC3.6.3.8	0.692785245	16.2404013	0.441834515	0.510402038	Ca2+ transporting ATPase, plasma membrane [EC:3.6.3.8]
989	EC4.1.1.74	0.575002207	20.43765565	0.448420776	0.517060803	indolepyruvate decarboxylase [EC:4.1.1.74]
995	EC3.4.18.1	0.575002207	20.40769974	0.448420776	0.517060803	cathepsin X [EC:3.4.18.1]
756	EC3.6.4.-	-0.223505487	28.05386455	0.449678417	0.518036125	regulator of nonsense transcripts 1 [EC:3.6.4.-]
123	EC1.2.1.11	-0.041905692	39.95618521	0.451435425	0.519584414	aspartate-semialdehyde dehydrogenase [EC:1.2.1.11]
523	EC3.1.1.1	-0.109561228	37.38466095	0.452815939	0.520696939	carboxylesterase type B [EC:3.1.1.1]
32	EC6.1.1.14	0.028992073	37.72433884	0.453937635	0.521510087	glycyl-tRNA synthetase [EC:6.1.1.14]
1029	EC2.7.11.26	-0.811292152	12.50818364	0.456636505	0.521751792	glycogen synthase kinase 3 beta [EC:2.7.11.26]
1043	EC1.1.1.17	-0.811292152	12.50069467	0.456636505	0.521751792	mannitol-1-phosphate 5-dehydrogenase [EC:1.1.1.17]
1059	EC6.2.1.2	-0.811292152	12.21181606	0.456636505	0.521751792	medium-chain acyl-CoA synthetase [EC:6.2.1.2]
1037	EC3.1.3.36	-0.811292155	14.99428683	0.456636505	0.521751792	phosphatidylinositol-bisphosphatase [EC:3.1.3.36]
1039	EC1.1.1.295	-0.811292155	14.99428683	0.456636505	0.521751792	momilactone-A synthase [EC:1.1.1.295]
1047	EC2.6.1.2	-0.811292152	14.10518407	0.456636505	0.521751792	alanine transaminase [EC:2.6.1.2]
753	EC3.6.3.21	0.207277429	29.53959787	0.465029608	0.530859571	histidine transport system ATP-binding protein [EC:3.6.3.21]
252	EC2.7.7.9	0.054100933	72.58130436	0.47298469	0.53945126	UTP--glucose-1-phosphate uridylyltransferase [EC:2.7.7.9]
67	EC2.4.2.14	-0.034567496	40.90304887	0.47359137	0.539653935	amidophosphoribosyltransferase [EC:2.4.2.14]
356	EC2.7.1.21	0.066158746	33.01627369	0.48415758	0.551194783	thymidine kinase [EC:2.7.1.21]
307	EC2.7.4.8	-0.059477124	50.14962011	0.485477908	0.552198199	guanylate kinase [EC:2.7.4.8]
768	EC4.99.1.3	-0.21167103	31.50521171	0.48781165	0.55435145	sirohydrochlorin cobaltochelatase [EC:4.99.1.3]
927	EC1.17.1.4 1.17.3.2	-0.405827043	19.551224	0.499159423	0.566224125	xanthine dehydrogenase/oxidase [EC:1.17.1.4 1.17.3.2]
933	EC3.5.5.7	-0.405827043	20.61119487	0.499159423	0.566224125	aliphatic nitrilase [EC:3.5.5.7]
448	EC6.3.3.2	0.076755367	34.28351498	0.519249854	0.588483168	5-formyltetrahydrofolate cyclo-ligase [EC:6.3.3.2]
889	EC1.2.1.19	-0.318815665	23.39025127	0.524206746	0.593032452	aminobutyraldehyde dehydrogenase [EC:1.2.1.19]
892	EC2.7.1.68	-0.318815665	26.04222528	0.524206746	0.593032452	1-phosphatidylinositol-4-phosphate 5-kinase [EC:2.7.1.68]
451	EC2.7.8.-	-0.078323478	50.10102744	0.525116212	0.593527579	cardiolipin synthase [EC:2.7.8.-]
748	EC2.1.1.11	0.173991451	46.68900897	0.528110863	0.596249582	magnesium-protoporphyrin O-methyltransferase [EC:2.1.1.11]
102	EC4.1.2.13	0.033376204	41.01793996	0.528889853	0.596249582	fructose-bisphosphate aldolase, class II [EC:4.1.2.13]
702	EC1.1.1.34	-0.154512616	29.65373231	0.52894637	0.596249582	hydroxymethylglutaryl-CoA reductase (NADPH) [EC:1.1.1.34]
197	EC1.1.1.31	-0.043181933	44.37124112	0.531511587	0.598604814	3-hydroxyisobutyrate dehydrogenase [EC:1.1.1.31]
865	EC1.1.99.2	-0.272295652	18.78690954	0.534491792	0.601422785	2-hydroxyglutarate dehydrogenase [EC:1.1.99.2]
829	EC2.3.3.10	0.22278162	37.61555396	0.536247229	0.602858815	hydroxymethylglutaryl-CoA synthase [EC:2.3.3.10]
809	EC2.4.2.2	-0.223505488	24.04752295	0.537081961	0.603258131	pyrimidine-nucleoside phosphorylase [EC:2.4.2.2]
964	EC3.1.6.-	-0.405827044	18.02783505	0.558365399	0.626604524	arylsulfatase G [EC:3.1.6.-]
561	EC1.18.-.-	0.091575561	123.6204691	0.560159643	0.628057782	chlorophyllide reductase subunit Z [EC:1.18.-.-]
350	EC2.5.1.1	0.052704184	45.43280374	0.570455858	0.638811269	geranylgeranyl diphosphate synthase, type II [EC:2.5.1.1
308	EC3.6.1.15	0.048176244	38.14571809	0.570766189	0.638811269	nucleoside-triphosphatase [EC:3.6.1.15]
730	EC2.7.11.1	0.149169798	25.52169027	0.571774618	0.639371084	serine/threonine-protein kinase SRK2 [EC:2.7.11.1]
668	EC5.1.99.1	0.122240386	28.0819536	0.575156711	0.642581832	methylmalonyl-CoA epimerase [EC:5.1.99.1]
221	EC5.3.1.1	-0.040322021	33.19151647	0.579062299	0.646371226	triosephosphate isomerase (TIM) [EC:5.3.1.1]
99	EC2.3.3.1	-0.028963298	35.54723335	0.580358708	0.64724402	citrate synthase [EC:2.3.3.1]
547	EC4.1.1.50	0.085453984	35.31989572	0.581112667	0.647510837	S-adenosylmethionine decarboxylase [EC:4.1.1.50]
811	EC3.1.1.57	-0.192252944	30.1964588	0.583346238	0.649424396	2-pyrone-4,6-dicarboxylate lactonase [EC:3.1.1.57]
904	EC2.1.1.43	-0.300466529	16.85842216	0.585388792	0.651122105	histone-lysine N-methyltransferase SUV420H [EC:2.1.1.43]
767	EC5.1.3.7	0.159486765	30.66488347	0.586187921	0.651434987	UDP-N-acetylglucosamine 4-epimerase [EC:5.1.3.7]
856	EC3.5.1.15	-0.223505484	30.65649886	0.592969183	0.658389437	aspartoacylase [EC:3.5.1.15]
103	EC4.3.2.1	-0.02784952	34.98112203	0.60071587	0.666402615	argininosuccinate lyase [EC:4.3.2.1]
368	EC1.1.1.169	-0.05079279	34.2950711	0.608232636	0.674146833	2-dehydropantoate 2-reductase [EC:1.1.1.169]
297	EC2.3.1.30	0.042029823	36.89384264	0.612727309	0.678504599	serine O-acetyltransferase [EC:2.3.1.30]
395	EC4.1.1.17	-0.053902703	32.79126312	0.613243028	0.678504599	ornithine decarboxylase [EC:4.1.1.17]
172	EC6.3.3.1	0.03236934	45.3038859	0.615875487	0.68081842	phosphoribosylformylglycinamidine cyclo-ligase [EC:6.3.3.1]
783	EC3.13.1.1	-0.158966966	34.88633875	0.617652603	0.682183472	UDP-sulfoquinovose synthase [EC:3.13.1.1]
329	EC3.6.3.30	0.042762491	47.12087083	0.626762304	0.6916377	iron(III) transport system ATP-binding protein [EC:3.6.3.30]
553	EC5.1.99.4	0.074758694	45.78595578	0.628433139	0.692873698	alpha-methylacyl-CoA racemase [EC:5.1.99.4]
636	EC1.18.1.-	-0.094614474	72.4057479	0.63147625	0.695619196	chlorophyllide reductase subunit Y [EC:1.18.1.-]
58	EC6.5.1.2	0.021854529	41.30639431	0.633466536	0.697201139	DNA ligase (NAD+) [EC:6.5.1.2]
951	EC3.1.3.46	0.287320136	20.88056457	0.650177718	0.714343728	fructose-2,6-bisphosphatase [EC:3.1.3.46]
957	EC2.7.1.105	0.287320136	20.88056457	0.650177718	0.714343728	6-phosphofructo-2-kinase [EC:2.7.1.105]
759	EC2.1.1.104	0.126977486	30.6330448	0.655171325	0.718575002	caffeoyl-CoA O-methyltransferase [EC:2.1.1.104]
751	EC5.1.3.12	0.126977486	21.91793061	0.655171325	0.718575002	UDP-glucuronate 5&#39;-epimerase [EC:5.1.3.12]
97	EC4.2.1.52	-0.02304574	38.95892469	0.659697059	0.72189687	dihydrodipicolinate synthase [EC:4.2.1.52]
941	EC3.6.4.6	-0.272295651	20.70150611	0.660495467	0.72189687	vesicle-fusing ATPase [EC:3.6.4.6]
940	EC1.14.11.18	-0.272295651	16.32201994	0.660495467	0.72189687	phytanoyl-CoA hydroxylase [EC:1.14.11.18]
945	EC1.5.1.8 1.5.1.9	-0.272295651	19.81240335	0.660495467	0.72189687	alpha-aminoadipic semialdehyde synthase [EC:1.5.1.8 1.5.1.9]
244	EC2.6.99.2	0.032826055	38.08527354	0.662654659	0.723628091	pyridoxine 5-phosphate synthase [EC:2.6.99.2]
613	EC3.2.1.51	-0.082039967	29.10200419	0.664639016	0.725165553	alpha-L-fucosidase [EC:3.2.1.51]
981	EC2.3.1.176	0.287320137	21.06605561	0.685009758	0.74604756	sterol carrier protein 2 [EC:2.3.1.176]
982	EC3.6.5.5	0.287320137	18.55987856	0.685009758	0.74604756	dynamin GTPase [EC:3.6.5.5]
215	EC2.1.2.9	-0.028966747	46.98705899	0.686123205	0.74604756	methionyl-tRNA formyltransferase [EC:2.1.2.9]
289	EC2.4.2.-	-0.033278751	38.87900775	0.68615026	0.74604756	glutamine amidotransferase [EC:2.4.2.-]
86	EC2.1.1.-	0.019390906	47.31072527	0.69888356	0.759236199	O-methyltransferase [EC:2.1.1.-]
800	EC3.5.3.4	0.124801207	23.18494954	0.705757262	0.766041963	allantoicase [EC:3.5.3.4]
286	EC1.1.1.44	0.030174788	33.81632157	0.711883364	0.772025234	6-phosphogluconate dehydrogenase [EC:1.1.1.44]
167	EC2.6.1.52	0.023372897	47.74563015	0.713418777	0.773023964	phosphoserine aminotransferase [EC:2.6.1.52]
862	EC4.2.1.57	-0.154512616	22.67385765	0.716225056	0.775396834	isohexenylglutaconyl-CoA hydratase [EC:4.2.1.57]
1023	EC4.2.1.25	0.287320137	15.96127904	0.725369707	0.784621746	L-arabonate dehydrase [EC:4.2.1.25]
505	EC1.18.1.3	-0.0491521	27.07552017	0.72891978	0.787383458	ferredoxin--NAD+ reductase [EC:1.18.1.3]
775	EC2.5.1.54	0.10499858	23.10543698	0.729215273	0.787383458	3-deoxy-7-phosphoheptulonate synthase [EC:2.5.1.54]
616	EC1.6.99.5	0.064176585	40.2588027	0.730470124	0.787383458	NADH dehydrogenase (quinone) [EC:1.6.99.5]
806	EC1.14.15.7	-0.118144972	23.43708178	0.731091827	0.787383458	choline monooxygenase [EC:1.14.15.7]
1081	EC2.1.1.125	-0.405827044	11.39352257	0.735433675	0.787383458	protein arginine N-methyltransferase 5 [EC:2.1.1.125]
1091	EC1.13.11.37	-0.405827045	13.07618451	0.735433675	0.787383458	hydroxyquinol 1,2-dioxygenase [EC:1.13.11.37]
1092	EC4.2.1.43	-0.405827044	11.39352257	0.735433675	0.787383458	2-keto-3-deoxy-L-arabinonate dehydratase [EC:4.2.1.43]
1093	EC2.7.11.21	-0.405827044	12.49093832	0.735433675	0.787383458	polo-like kinase 1 [EC:2.7.11.21]
1085	EC4.2.1.36	-0.405827044	12.48344934	0.735433675	0.787383458	homoaconitate hydratase [EC:4.2.1.36]
1070	EC5.3.3.8	-0.405827045	13.08367349	0.735433675	0.787383458	peroxisomal 3,2-trans-enoyl-CoA isomerase [EC:5.3.3.8]
1073	EC3.2.1.93	-0.405827045	13.08367349	0.735433675	0.787383458	trehalose-6-phosphate hydrolase [EC:3.2.1.93]
1086	EC1.2.1.31	-0.405827045	13.08367349	0.735433675	0.787383458	aldehyde dehydrogenase family 7 member A1 [EC:1.2.1.31
178	EC4.2.1.24	-0.022001111	36.68530207	0.738117923	0.789291257	porphobilinogen synthase [EC:4.2.1.24]
216	EC2.5.1.75	-0.02403168	42.29027758	0.738470437	0.789291257	tRNA dimethylallyltransferase [EC:2.5.1.75]
682	EC3.5.1.56	-0.075585357	29.82006161	0.742109224	0.791968991	N,N-dimethylformamidase [EC:3.5.1.56]
226	EC1.3.1.26	-0.024072416	45.78321378	0.74223485	0.791968991	dihydrodipicolinate reductase [EC:1.3.1.26]
114	EC2.6.1.9	-0.017527943	40.32564167	0.746160098	0.795482545	histidinol-phosphate aminotransferase [EC:2.6.1.9]
644	EC4.4.1.15	-0.062353612	43.03843716	0.753761445	0.802905926	D-cysteine desulfhydrase [EC:4.4.1.15]
988	EC2.8.3.1	-0.223505487	16.8256505	0.757613792	0.806326693	propionate CoA-transferase [EC:2.8.3.1]
92	EC2.7.2.4	0.015675063	43.71723972	0.761695723	0.809985816	aspartate kinase [EC:2.7.2.4]
815	EC1.1.1.215	0.10499858	21.7788893	0.764336083	0.812107088	gluconate 2-dehydrogenase [EC:1.1.1.215]
722	EC3.4.24.56	-0.077322977	25.82408844	0.765961525	0.81314734	insulysin [EC:3.4.24.56]
848	EC2.1.1.152	-0.118144972	20.01144382	0.771466537	0.81830093	precorrin-6A synthase [EC:2.1.1.152]
1035	EC2.7.12.2	0.287320136	15.08742149	0.774243816	0.818486319	mitogen-activated protein kinase kinase [EC:2.7.12.2]
1050	EC1.3.1.32	0.287320137	14.49468631	0.774243816	0.818486319	maleylacetate reductase [EC:1.3.1.32]
1038	EC2.7.1.76	0.287320137	13.40475954	0.774243816	0.818486319	deoxyadenosine kinase [EC:2.7.1.76]
1042	EC3.1.3.15	0.287320135	13.69363815	0.774243816	0.818486319	histidinol-phosphatase (PHP family) [EC:3.1.3.15]
237	EC2.1.1.148	-0.021313549	84.56156892	0.776631787	0.8203214	thymidylate synthase (FAD) [EC:2.1.1.148]
872	EC4.3.1.18	-0.118144971	21.5707736	0.795023634	0.839043399	D-serine dehydratase [EC:4.3.1.18]
386	EC4.2.1.75	0.025416595	32.37081094	0.805085224	0.848949884	uroporphyrinogen-III synthase [EC:4.2.1.75]
701	EC1.1.1.219	0.057745695	23.17377133	0.810559155	0.85326045	dihydroflavonol-4-reductase [EC:1.1.1.219]
912	EC4.2.1.80	0.133169459	24.91493698	0.811207868	0.85326045	2-keto-4-pentenoate hydratase [EC:4.2.1.80]
924	EC5.3.3.-	0.133169458	24.87000311	0.811207868	0.85326045	delta(3,5)-Delta(2,4)-dienoyl-CoA isomerase [EC:5.3.3.-]
603	EC3.5.4.1	0.042197678	28.61152423	0.816504284	0.858113943	cytosine deaminase [EC:3.5.4.1]
643	EC1.1.1.29	-0.04582431	34.66148958	0.818384308	0.858813766	glycerate dehydrogenase [EC:1.1.1.29]
268	EC2.4.2.10	-0.018061513	39.01620201	0.818535537	0.858813766	orotate phosphoribosyltransferase [EC:2.4.2.10]
91	EC3.1.11.5	-0.01088044	151.7133956	0.831988154	0.86612848	exodeoxyribonuclease V gamma subunit [EC:3.1.11.5]
295	EC6.3.2.3	-0.017219053	36.33383493	0.836293685	0.86612848	glutathione synthase [EC:6.3.2.3]
1099	EC2.7.10.1	0.287320136	10.92251613	0.83927712	0.86612848	Eph receptor A2 [EC:2.7.10.1]
1102	EC6.3.2.-	0.287320136	10.63363752	0.83927712	0.86612848	mycobactin salicyl-AMP ligase [EC:6.3.2.-]
1105	EC2.6.1.7	0.287320136	10.62614854	0.83927712	0.86612848	kynurenine/2-aminoadipate aminotransferase [EC:2.6.1.7
1107	EC4.2.1.40	0.287320136	10.9300051	0.83927712	0.86612848	glucarate dehydratase [EC:4.2.1.40]
1110	EC2.7.7.7 4.2.99.-	0.287320136	10.9300051	0.83927712	0.86612848	DNA polymerase beta subunit [EC:2.7.7.7 4.2.99.-]
1111	EC1.3.1.31	0.287320136	10.62614854	0.83927712	0.86612848	2-enoate reductase [EC:1.3.1.31]
1112	EC5.4.99.7	0.287320136	10.92251613	0.83927712	0.86612848	lanosterol synthase [EC:5.4.99.7]
1118	EC2.4.1.16	0.287320136	10.62614854	0.83927712	0.86612848	chitin synthase [EC:2.4.1.16]
1123	EC1.3.1.70	0.287320136	10.9300051	0.83927712	0.86612848	delta14-sterol reductase [EC:1.3.1.70]
1125	EC5.3.4.1	0.287320136	10.62614854	0.83927712	0.86612848	protein disulfide-isomerase A4 [EC:5.3.4.1]
1127	EC4.1.1.29	0.287320136	10.92251613	0.83927712	0.86612848	sulfinoalanine decarboxylase [EC:4.1.1.29]
1129	EC3.5.4.6	0.287320136	10.92251613	0.83927712	0.86612848	AMP deaminase [EC:3.5.4.6]
1137	EC3.6.1.17	0.287320136	10.92251613	0.83927712	0.86612848	bis(5&#39;-nucleosidyl)-tetraphosphatase [EC:3.6.1.17]
1142	EC3.1.1.15	0.287320136	10.92251613	0.83927712	0.86612848	L-arabinonolactonase [EC:3.1.1.15]
1143	EC1.3.1.62	0.287320136	10.63363752	0.83927712	0.86612848	pimeloyl-CoA dehydrogenase [EC:1.3.1.62]
1151	EC2.7.1.60	0.287320136	10.63363752	0.83927712	0.86612848	N-acylmannosamine kinase [EC:2.7.1.60]
1153	EC5.3.1.14	0.287320136	10.62614854	0.83927712	0.86612848	L-rhamnose isomerase [EC:5.3.1.14]
1158	EC2.4.1.90 2.4.1.-	0.287320136	10.62614854	0.83927712	0.86612848	beta-1,4-galactosyltransferase 4 [EC:2.4.1.90 2.4.1.-]
187	EC2.4.2.18	0.01319103	54.98837801	0.844384577	0.87068508	anthranilate phosphoribosyltransferase [EC:2.4.2.18]
954	EC5.1.3.8	-0.118144971	18.81256426	0.854247849	0.880134147	N-acylglucosamine 2-epimerase [EC:5.1.3.8]
948	EC2.7.11.22	0.10499858	16.09877355	0.86258478	0.887996442	negative regulator of the PHO system [EC:2.7.11.22]
108	EC1.1.1.35	-0.008182515	68.57104006	0.878851255	0.904002354	3-hydroxyacyl-CoA dehydrogenase [EC:1.1.1.35]
803	EC2.7.1.67	-0.0491521	21.23391609	0.884248611	0.908811072	phosphatidylinositol 4-kinase [EC:2.7.1.67]
681	EC2.3.1.74	-0.031133595	43.27947837	0.893313143	0.917377905	chalcone synthase [EC:2.3.1.74]
1013	EC4.2.1.28	-0.118144975	17.0055238	0.896648408	0.918553499	propanediol dehydratase medium subunit [EC:4.2.1.28]
1017	EC2.1.1.41	-0.118144972	14.7226377	0.896648408	0.918553499	sterol 24-C-methyltransferase [EC:2.1.1.41]
1027	EC6.3.1.11	-0.118144972	14.21556405	0.896648408	0.918553499	gamma-glutamylputrescine synthase [EC:6.3.1.11]
229	EC5.1.3.1	-0.008711131	35.58279636	0.904881058	0.926210752	ribulose-phosphate 3-epimerase [EC:5.1.3.1]
660	EC3.1.1.-	0.024955872	26.79887925	0.905595569	0.926210752	sn1-specific diacylglycerol lipase alpha [EC:3.1.1.-]
857	EC3.1.4.17	0.04615808	19.40252536	0.908880536	0.926940129	3&#39;,5&#39;-cyclic-nucleotide phosphodiesterase [EC:3.1.4.17]
850	EC2.4.1.14	0.046158079	32.36461082	0.908880536	0.926940129	sucrose-phosphate synthase [EC:2.4.1.14]
851	EC1.3.1.43	0.04615808	19.48069791	0.908880536	0.926940129	cyclohexadienyl dehydrogenase [EC:1.3.1.43]
109	EC1.1.1.22	-0.006111439	49.56853684	0.909256057	0.926940129	UDPglucose 6-dehydrogenase [EC:1.1.1.22]
966	EC1.1.1.184	0.064176585	15.71701169	0.923880224	0.940919056	carbonyl reductase (NADPH) [EC:1.1.1.184]
63	EC1.11.1.6 1.11.1.7	-0.004446781	47.58697417	0.924464191	0.940919056	catalase/peroxidase [EC:1.11.1.6 1.11.1.7]
923	EC2.7.7.23	-0.0491521	24.3904989	0.933013632	0.948086551	UDP-N-acetylglucosamine pyrophosphorylase [EC:2.7.7.23]
922	EC1.2.1.5	-0.0491521	21.58111639	0.933013632	0.948086551	aldehyde dehydrogenase (NAD(P)+) [EC:1.2.1.5]
612	EC6.2.1.-	0.01445315	26.85598567	0.938026933	0.952411527	citronellyl-CoA synthetase [EC:6.2.1.-]
477	EC4.2.-.-	-0.009931387	32.7627735	0.938833322	0.952461548	N-acetylmuramic acid 6-phosphate etherase [EC:4.2.-.-]
897	EC3.2.1.26	0.03600571	24.54069742	0.943086441	0.954523558	beta-fructofuranosidase [EC:3.2.1.26]
894	EC1.4.1.21	0.036005708	28.31799137	0.943086441	0.954523558	aspartate dehydrogenase [EC:1.4.1.21]
583	EC2.7.7.13	0.012216846	36.97352391	0.943142116	0.954523558	mannose-1-phosphate guanylyltransferase [EC:2.7.7.13]
284	EC2.5.1.16	0.005271882	44.63605864	0.948148963	0.95881945	spermidine synthase [EC:2.5.1.16]
860	EC4.1.99.1	0.024955872	26.46238319	0.952714821	0.962662848	tryptophanase [EC:4.1.99.1]
207	EC5.1.1.7	-0.003906782	34.96951107	0.955775868	0.964980772	diaminopimelate epimerase [EC:5.1.1.7]
153	EC2.5.1.19	0.002787673	44.6410781	0.963318507	0.971816105	3-phosphoshikimate 1-carboxyvinyltransferase [EC:2.5.1.19]
762	EC4.2.1.32	-0.012784456	29.09184738	0.965424325	0.973160096	L(+)-tartrate dehydratase beta subunit [EC:4.2.1.32]
113	EC6.1.1.21	0.002128725	35.24998734	0.9684984	0.975477172	histidyl-tRNA synthetase [EC:6.1.1.21]
654	EC4.4.1.1	0.005907677	43.18956129	0.977500876	0.983756882	cystathionine gamma-lyase [EC:4.4.1.1]
315	EC2.1.2.2	-0.001407414	33.44415894	0.986873944	0.99239602	phosphoribosylglycinamide formyltransferase 1 [EC:2.1.2.2]
105	EC4.1.1.20	-0.000361936	47.69815309	0.994599561	0.999366013	diaminopimelate decarboxylase [EC:4.1.1.20]
337	EC1.14.-.-	-0.000361936	32.57824348	0.996791645	0.999621891	lycopene epsilon cyclase [EC:1.14.-.-]
625	EC3.6.1.31	-0.000361936	27.39720299	0.998487564	0.999621891	phosphoribosyl-ATP pyrophosphohydrolase [EC:3.6.1.31]
812	EC1.14.11.2	-0.000361931	37.61352862	0.999154522	0.999621891	prolyl 4-hydroxylase [EC:1.14.11.2]
991	EC1.7.1.1	-0.000361936	16.38885499	0.999621891	0.999621891	nitrate reductase (NADH) [EC:1.7.1.1]
993	EC3.1.1.23	-0.000361936	16.90341762	0.999621891	0.999621891	acylglycerol lipase [EC:3.1.1.23]
1000	EC1.1.1.45	-0.000361936	17.4961528	0.999621891	0.999621891	L-gulonate 3-dehydrogenase [EC:1.1.1.45]
