# Supplementary material for: Phylogenetic and Functional Metagenomic Profiling for Assessing Microbial Biodiversity in Environmental Monitoring
Source: PLoS One. 2012 Aug 27;7(8):e43630. doi: 10.1371/journal.pone.0043630 (PMC3428334; doi:10.1371/journal.pone.0043630)
Supplement: Data S2 — Description of the analysis workflow together with a collection of custom-written Perl scripts and example data files. (ZIP) [file pone.0043630.s002.zip › functions_ko_ec_pathways.shotgun.stat.txt]

Category size	Gene families found	Coefficient	AIC	P-value	Adjusted P-value (BH)	Category
109	12	4	1.77564247019023	131.946644704183	1.35567529213976e-198	2.15552371450222e-196	Biotin metabolism
62	34	26	0.288751161226048	3096.77314453678	2.68576539576562e-128	2.13518348963367e-126	Valine, leucine and isoleucine degradation
73	21	16	0.772501122718539	1061.38850081141	3.78064417169658e-100	2.00374141099919e-98	Styrene degradation
85	16	14	-0.226189387079074	2096.55256916884	5.92595214320734e-99	2.35556597692492e-97	Oxidative phosphorylation
142	47	23	0.409304056567967	1454.51029101414	2.84126891166576e-86	9.03523513909713e-85	Phenylalanine metabolism
153	51	26	0.456472307298007	1250.99019419378	1.66326217782774e-81	4.40764477124351e-80	Glycerophospholipid metabolism
149	44	26	0.276367124349019	1713.30785946697	2.6029155478432e-81	5.91233674438671e-80	Benzoate degradation via CoA ligation
136	17	12	0.465457823204234	736.432095673783	4.04524767582125e-78	8.03992975569473e-77	1- and 2-Methylnaphthalene degradation
77	18	15	-0.226473971286518	1569.82980857726	4.75632507173327e-75	8.40284096006212e-74	Valine, leucine and isoleucine biosynthesis
50	15	11	-0.299737083569723	1450.85660940217	1.40522080394662e-74	2.23430107827513e-73	Ubiquinone biosynthesis
18	22	14	0.447820636765194	1026.70271131206	4.48908089031968e-74	6.48876237782573e-73	Lipopolysaccharide biosynthesis
72	70	30	0.318536733863221	2447.11514378415	6.11770764113701e-69	8.10596262450654e-68	Tyrosine metabolism
26	9	4	0.757639771304682	160.37015838248	6.4957154425288e-65	7.94475965663138e-64	Ethylbenzene degradation
127	65	41	-0.181261689334049	3797.13902010854	6.11840138731854e-58	6.94875586131177e-57	Pyruvate metabolism
117	15	13	0.311830213735988	1335.60382643993	3.83629320746828e-56	4.06647079991637e-55	Biosynthesis of unsaturated fatty acids
28	3	3	0.511413355370132	203.892868675492	1.29118440456371e-55	1.28311450203519e-54	Brassinosteroid biosynthesis
112	30	7	-0.475389928629023	780.693326139678	1.75093817504175e-55	1.63764217548023e-54	Phenylpropanoid biosynthesis
61	12	9	0.351221383674496	642.881704452527	1.81774763732217e-53	1.60567707963458e-52	Geraniol degradation
159	40	21	0.263640574338234	1510.73004473263	7.67556922990303e-52	6.42323951344517e-51	Glutathione metabolism
129	22	15	0.694123037318042	625.113075174966	3.41401114210426e-50	2.71413885797289e-49	Toluene and xylene degradation
83	12	5	0.780341135500701	268.591159757217	1.74576827851726e-45	1.32179598230593e-44	Linoleic acid metabolism
137	22	14	0.548132600773938	545.867075137015	1.69771356643794e-44	1.22698389574379e-43	1,4-Dichlorobenzene degradation
147	21	10	0.326013397800702	848.797283099604	6.50451875675367e-44	4.49660209706015e-43	Caprolactam degradation
33	22	14	0.263597883177596	742.822132776406	1.84370758140807e-43	1.22145627268285e-42	Limonene and pinene degradation
99	3	3	0.604073186804734	297.385521507045	7.39422553837348e-42	4.70272744240553e-41	Biosynthesis of type II polyketide backbone
70	14	8	0.678001448292143	332.498247517324	9.00080017256343e-41	5.50433549014456e-40	Alkaloid biosynthesis II
155	30	13	-0.655313023452647	588.481992627009	1.31903599638064e-39	7.76765642313043e-39	Inositol phosphate metabolism
124	6	6	0.408057034868307	359.616228899961	5.55166194343822e-38	3.12967387668166e-37	Synthesis and degradation of ketone bodies
146	10	6	1.15331012976757	186.390948110622	5.70821021533133e-38	3.12967387668166e-37	Fluorobenzoate degradation
45	51	38	0.204702606150413	3432.83034595175	2.9938459331596e-37	1.58673834457459e-36	Arginine and proline metabolism
130	11	8	1.1962848281503	305.484393105525	4.3002994014791e-36	2.20563743495218e-35	Carbazole degradation
114	9	3	0.453020811925273	302.978844860224	5.59309292595911e-35	2.77906804758593e-34	Anthocyanin biosynthesis
68	26	12	0.234973849307454	1169.01605736011	1.35792896706947e-33	6.54274865951653e-33	Bile acid biosynthesis
23	22	16	-0.151303497327074	1551.33154779371	2.04596127347488e-33	9.56787772007368e-33	Citrate cycle (TCA cycle)
108	33	4	0.690721260255528	257.733903944567	7.81433887853954e-33	3.54994251910796e-32	Glycan structures - biosynthesis 2
27	21	4	0.594462282374709	182.025941981113	9.2854239567555e-33	4.10106224756701e-32	Diterpenoid biosynthesis
69	56	32	-0.296150219303497	1495.21812440006	1.16992665601195e-30	5.02752265691622e-30	Pentose and glucuronate interconversions
96	40	26	0.174119832415989	2239.66400975949	8.161400397441e-30	3.41490174524505e-29	Histidine metabolism
145	9	4	0.468217529617398	124.642043182538	2.29198814594062e-29	9.34425936421943e-29	Bisphenol A degradation
123	30	19	0.158830398402118	1562.14313768993	6.35209250063038e-29	2.52495676900058e-28	Fatty acid metabolism
154	28	9	0.486345378233538	376.486678809743	1.4192626629813e-28	5.50396983936649e-28	Ether lipid metabolism
12	54	21	0.170936054522707	1770.27440361693	1.97171351288882e-28	7.46434401307909e-28	Lysine degradation
66	11	4	0.396377513917736	443.25420531887	4.10779120248226e-28	1.51892744463879e-27	Glycosphingolipid biosynthesis - ganglioseries
134	8	6	0.411627789502154	304.207050599051	1.94312084794001e-27	7.02173215505596e-27	Biosynthesis of siderophore group nonribosomal peptides
84	29	10	0.425797085450451	268.148390065696	7.44609669767376e-27	2.6309541665114e-26	Arachidonic acid metabolism
143	24	14	0.336526849800621	602.27604776389	2.76319042374214e-26	9.55102776902175e-26	gamma-Hexachlorocyclohexane degradation
144	50	34	0.306640350925998	1419.00616912007	4.36292659099278e-26	1.47596878291033e-25	Benzoate degradation via hydroxylation
106	63	49	-0.104902394589639	4140.49122547258	6.3285236618933e-26	2.09632346300216e-25	Glycine, serine and threonine metabolism
126	13	8	1.15635798337678	399.596809216154	1.40400751792782e-25	4.55586112960253e-25	Biphenyl degradation
29	19	14	0.209593214016773	880.351610326093	5.70206811403697e-25	1.81325766026376e-24	Carotenoid biosynthesis - General
93	25	13	0.286887142206873	577.063563476722	2.19899444109059e-22	6.85568855163537e-22	Folate biosynthesis
122	7	3	0.560750186112794	71.2907907352238	1.58705814088021e-20	4.85273546922986e-20	Tetrachloroethene degradation
94	38	4	0.425544036714596	220.326250363746	2.8676460945813e-20	8.6029382837439e-20	Alkaloid biosynthesis I
59	34	18	0.195934572562858	871.346744352555	4.2256454297645e-19	1.24421782098621e-18	Nucleotide sugars metabolism
43	17	6	-0.229339500232237	150.214278944029	3.43659611631899e-18	9.93488695444944e-18	C5-Branched dibasic acid metabolism
116	25	2	0.989857057278948	108.374317285356	5.24128075232271e-18	1.48814935646306e-17	Flavone and flavonol biosynthesis
58	5	4	0.320882729611531	254.408513009566	2.26083848351734e-17	6.30654945402205e-17	Polyketide sugar unit biosynthesis
103	20	13	0.164276980706617	1062.56498108923	3.76987546790119e-17	1.03346586102808e-16	Fatty acid biosynthesis
74	3	3	-0.179066722896727	90.9624300501302	6.66553918587588e-17	1.79630632297333e-16	Photosynthesis
132	26	13	-0.183981549792498	952.32100838255	9.48015150161385e-17	2.51224014792767e-16	Cysteine metabolism
11	14	6	0.460785757551727	312.557819745416	1.72344006719088e-16	4.49224542103853e-16	Penicillin and cephalosporin biosynthesis
131	13	9	0.649244436193101	244.51886550021	2.07007838058375e-16	5.30874939536799e-16	Fluorene degradation
65	24	15	-0.169018560964212	859.858566309171	2.15854378365951e-16	5.4477533587597e-16	One carbon pool by folate
86	47	19	-0.166015363589897	1915.77412842579	3.49856529329902e-16	8.69174815053976e-16	Nicotinate and nicotinamide metabolism
47	6	3	0.302651447114417	209.933529277532	5.75640309771798e-16	1.40810475774948e-15	Insect hormone biosynthesis
150	8	3	0.508172735935869	300.265059179244	1.93520705083976e-15	4.66208971338669e-15	Trinitrotoluene degradation
81	26	7	0.645223833277438	160.554208728999	5.54881714939706e-15	1.31680884590169e-14	N-Glycan biosynthesis
16	42	26	-0.0989781642391835	2661.44540287166	6.04717582549181e-15	1.41397199449e-14	Alanine and aspartate metabolism
15	32	23	-0.0935796106333863	2301.7131514397	8.18079904976266e-15	1.88514065059748e-14	Glutamate metabolism
102	7	4	0.217422696750837	303.46480452086	1.42360113036461e-14	3.23360828182818e-14	Fatty acid elongation in mitochondria
133	40	26	-0.119711449444257	1838.98845702792	1.59407637798545e-14	3.56983301548854e-14	Methionine metabolism
82	18	12	0.189606602436569	918.490249683189	2.44123216399702e-14	5.39105436216008e-14	alpha-Linolenic acid metabolism
156	8	3	0.850530895221498	154.010962067083	3.18020901216012e-14	6.92675661552683e-14	Glycosylphosphatidylinositol(GPI)-anchor biosynthesis
1	13	11	-0.105106148121249	976.061567971242	7.22498113639265e-14	1.55239459552221e-13	Reductive carboxylate cycle (CO2 fixation)
128	29	10	0.654318963642923	398.833828527384	1.32432402907359e-13	2.80756694163601e-13	2,4-Dichlorobenzoate degradation
42	14	6	0.211634876821253	232.577638279766	1.60170039565758e-13	3.3509258277573e-13	Riboflavin metabolism
24	58	31	0.105279675851586	1904.6886067159	2.48974136466838e-13	5.14115424652303e-13	Tryptophan metabolism
4	30	15	-0.178167945021298	1280.16804326975	7.19710938287636e-13	1.46710306650941e-12	Sulfur metabolism
148	2	2	-0.294435601848612	115.18733261357	1.16101336196144e-12	2.33672309559328e-12	Biosynthesis of ansamycins
118	12	4	0.265724034079351	211.623549462218	1.20543211136176e-12	2.39579632133151e-12	D-Glutamine and D-glutamate metabolism
19	58	38	-0.0921810641012334	3550.97777055664	1.11421825617625e-11	2.18716916953117e-11	Nitrogen metabolism
56	22	21	-0.0666404061881356	1448.8907725913	1.94523999922869e-11	3.77186780338246e-11	Aminoacyl-tRNA biosynthesis
78	4	2	0.567622101548228	152.762134266454	2.88417955337916e-11	5.5251150480396e-11	High-mannose type N-glycan biosynthesis
105	18	8	-0.152871451281226	1406.86946871284	6.93920213794704e-11	1.31349183325426e-10	Cyanoamino acid metabolism
158	65	42	-0.0571733518797172	3151.79066302737	8.32927013648106e-11	1.55806347258881e-10	Pyrimidine metabolism
151	58	29	-0.107678946444907	1847.47796058076	1.03810972388554e-10	1.91929588485814e-10	Glyoxylate and dicarboxylate metabolism
110	52	7	0.483667168516676	221.423093956423	6.67727214783285e-10	1.22032904770738e-09	Glycan structures - biosynthesis 1
20	15	3	-1.19951545397355	77.1262470996865	7.07023363975703e-10	1.27746266900156e-09	C21-Steroid hormone metabolism
3	33	15	0.14569952137591	830.844961048968	2.30045124661332e-09	4.10979492372492e-09	Methane metabolism
107	46	17	0.264870213928994	641.703804882712	4.87566887517884e-09	8.61368167948262e-09	Biosynthesis of steroids
119	8	2	0.730655518531792	41.7714983536375	1.6408083767643e-08	2.86690694401675e-08	D-Arginine and D-ornithine metabolism
63	27	15	-0.101000749079906	635.529487571195	2.50058526331358e-08	4.32166366159629e-08	Pantothenate and CoA biosynthesis
35	67	41	0.0854641071325246	2378.73851617397	4.8149629791388e-08	8.2320334804631e-08	Porphyrin and chlorophyll metabolism
22	31	22	-0.0936284775015652	906.926930715554	1.38010611577618e-07	2.33443481285546e-07	Lysine biosynthesis
10	17	8	0.112470594412962	1076.89915564406	1.48641369611038e-07	2.48778713349001e-07	Peptidoglycan biosynthesis
51	10	3	-0.844081975122869	147.930614238338	7.93128926983744e-07	1.31361978531683e-06	Caffeine metabolism
95	52	35	0.0597376457200412	3239.77189096615	8.53945545748181e-07	1.39976641004083e-06	Butanoate metabolism
135	19	10	0.203793347405683	513.17795444718	1.10789389927674e-06	1.79750132637757e-06	Retinol metabolism
5	12	4	0.247340601880939	224.359155919035	1.1778374474922e-06	1.8916783247602e-06	Glycosphingolipid biosynthesis - globoseries
92	12	5	-0.273317972324161	225.22032501416	6.38036015615122e-06	1.01447726482804e-05	Atrazine degradation
104	25	21	-0.0711060955112532	1580.03969605018	7.28521031036514e-06	1.14687964291887e-05	Carbon fixation in photosynthetic organisms
55	7	5	-0.190366360268968	411.571336099528	1.01984692808567e-05	1.58976138789824e-05	Inositol metabolism
2	32	18	0.0751043334682426	1688.33277993484	8.21936488852233e-05	0.000126881457987869	beta-Alanine metabolism
138	6	5	0.122512162067057	251.215950202419	0.000227364395679355	0.000347605181855937	Novobiocin biosynthesis
67	15	10	0.132290721862268	532.180862271234	0.000476602955261506	0.000721713046538852	Aminophosphonate metabolism
141	16	9	0.108747840973187	445.388213711735	0.000619934152114577	0.000929901228171866	Thiamine metabolism
14	42	31	-0.0360044887622715	2691.46286029642	0.0024356335554714	0.00361930593756965	Glycolysis / Gluconeogenesis
30	17	3	0.156467077636531	123.827774826876	0.00255431070853301	0.00376051298756248	Terpenoid biosynthesis
71	10	6	-0.153929831349775	278.497917395446	0.00280547179768276	0.00409238546634458	1,1,1-Trichloro-2,2-bis(4-chlorophenyl)ethane (DDT) degradation
76	47	32	-0.0368952633163759	3567.1674897401	0.00349280563448027	0.00504869178074876	Propanoate metabolism
9	27	12	-0.0839595710700254	453.821541305272	0.00430878163130966	0.00617203855295708	Androgen and estrogen metabolism
100	73	48	-0.0471647171664054	3418.81642439446	0.00456721281811062	0.00648381105428205	Starch and sucrose metabolism
91	64	39	0.0497477999240867	1865.57653942686	0.00621425915243811	0.00874395756847486	Fructose and mannose metabolism
90	43	23	0.0637525610600105	896.390115825128	0.00639247864146041	0.00891582547361584	Ascorbate and aldarate metabolism
75	4	3	-0.0817556301825181	185.837193532577	0.00923104448721428	0.0127629223779745	3-Chloroacrylic acid degradation
49	22	18	0.063184029141253	954.700566715124	0.00971505760148914	0.0133163289537653	Drug metabolism - other enzymes
139	34	25	0.0329463542836066	1341.18396769666	0.0144891801975166	0.0196904243709841	Phenylalanine, tyrosine and tryptophan biosynthesis
36	15	9	-0.110635549717817	332.614001528226	0.0150370113433496	0.020261735623666	Glycosaminoglycan degradation
8	28	15	-0.0697817626755581	893.235336810301	0.0444076117341741	0.0593345400481822	Sphingolipid metabolism
125	21	10	0.0507677744142966	513.040615752341	0.0719932332176543	0.0953910340133919	Naphthalene and anthracene degradation
41	18	11	-0.0406696595716577	922.988087802454	0.133719224484494	0.175713691677971	Taurine and hypotaurine metabolism
157	39	23	0.0315406281115602	1376.10322110624	0.146045943861558	0.190338566180227	Glycerolipid metabolism
48	9	6	-0.0621287624787766	350.028875768739	0.158587455077291	0.205003295587718	Drug metabolism - cytochrome P450
21	26	10	0.0419876604829528	660.282585949634	0.175025694982291	0.224428108888583	Vitamin B6 metabolism
152	5	3	0.0417831920332503	113.61359567536	0.200219406995628	0.254679085698439	1,2-Dichloroethane degradation
121	23	10	-0.0622211845823046	283.0962475479	0.234995863145946	0.295154787869092	Phosphatidylinositol signaling system
54	39	31	0.0190906864212403	1923.79596031426	0.235752566411161	0.295154787869092	Pentose phosphate pathway
88	22	18	-0.0194253249511752	1733.82467805819	0.245095160704247	0.304454144937306	Selenoamino acid metabolism
64	25	15	-0.0447115358681254	631.898180296595	0.265195133784255	0.325622542830657	Glycan structures - degradation
120	6	2	0.0653244711567052	99.9723745954013	0.266232267723179	0.325622542830657	D-Alanine metabolism
37	41	26	-0.0235685468512512	1068.39724560508	0.319476687347792	0.38776178082671	Aminosugars metabolism
25	52	39	0.013375340988528	3067.71593516986	0.373253174696036	0.449600414974771	Urea cycle and metabolism of amino groups
52	100	69	-0.00537089110010283	5085.70966207061	0.508264976459754	0.607625047045871	Purine metabolism
89	37	20	-0.0121037539602472	970.46789142346	0.61246715736391	0.726733418066132	Galactose metabolism
80	8	7	-0.0162331502007683	414.376971777328	0.708389800197841	0.834325764677458	N-Glycan degradation
113	19	3	0.0411870668293085	93.2794486644508	0.774962646986846	0.90602250640374	Flavonoid biosynthesis
111	4	3	0.0184305632873748	175.8643991752	0.815824440567091	0.946832744891734	Lipoic acid metabolism
46	7	6	0.00349620789201182	311.734447141828	0.938853934688856	1	Metabolism of xenobiotics by cytochrome P450
60	14	10	-0.00139021380912402	766.274123474453	0.960793126127291	1	Streptomycin biosynthesis
6	14	1	NA	NA	NA	NA	Glycosphingolipid biosynthesis - neo-lactoseries
7	9	1	NA	NA	NA	NA	Glycosphingolipid biosynthesis - lactoseries
13	1	1	NA	NA	NA	NA	beta-Lactam resistance
17	3	1	NA	NA	NA	NA	Tetracycline biosynthesis
31	24	1	NA	NA	NA	NA	Indole and ipecac alkaloid biosynthesis
32	16	0	NA	NA	NA	NA	Monoterpenoid biosynthesis
34	8	0	NA	NA	NA	NA	Zeatin biosynthesis
38	7	1	NA	NA	NA	NA	Keratan sulfate biosynthesis
39	12	0	NA	NA	NA	NA	Chondroitin sulfate biosynthesis
40	9	1	NA	NA	NA	NA	Heparan sulfate biosynthesis
44	4	0	NA	NA	NA	NA	Clavulanic acid biosynthesis
53	1	0	NA	NA	NA	NA	Puromycin biosynthesis
57	2	0	NA	NA	NA	NA	Biosynthesis of 12-, 14- and 16-membered macrolides
79	8	1	NA	NA	NA	NA	O-Glycan biosynthesis
87	1	1	NA	NA	NA	NA	Photosynthesis - antenna proteins
97	1	1	NA	NA	NA	NA	Biosynthesis of vancomycin group antibiotics
98	2	1	NA	NA	NA	NA	Biosynthesis of type II polyketide products
101	3	1	NA	NA	NA	NA	Acridone alkaloid biosynthesis
115	18	1	NA	NA	NA	NA	Isoflavonoid biosynthesis
140	2	0	NA	NA	NA	NA	Benzoxazinone biosynthesis
