# Supplementary material for: Phylogenetic and Functional Metagenomic Profiling for Assessing Microbial Biodiversity in Environmental Monitoring
Source: PLoS One. 2012 Aug 27;7(8):e43630. doi: 10.1371/journal.pone.0043630 (PMC3428334; doi:10.1371/journal.pone.0043630)
Supplement: Data S2 — Description of the analysis workflow together with a collection of custom-written Perl scripts and example data files. (ZIP) [file pone.0043630.s002.zip › functions_seed_ec_pathways.shotgun.stat.txt]

Category size	Gene families found	Coefficient	AIC	P-value	Adjusted P-value (BH)	Category
24	58	27	0.219527789868174	3748.21512070154	0	0	Tryptophan metabolism
62	34	28	0.322696494950438	9852.8761550119	0	0	Valine, leucine and isoleucine degradation
73	21	10	1.24588718130702	1417.86986017753	0	0	Styrene degradation
85	16	11	-0.348135839945466	2335.12930993846	0	0	Oxidative phosphorylation
123	30	18	0.215018531808161	5373.71764821753	0	0	Fatty acid metabolism
149	44	23	0.23352693842376	3640.5284125837	0	0	Benzoate degradation via CoA ligation
72	70	26	0.297962793070421	7162.40275192579	1.07929855735509e-316	2.45154957957218e-315	Tyrosine metabolism
124	6	6	0.387416763375289	1117.54090256993	3.92929852549722e-299	7.80948081942572e-298	Synthesis and degradation of ketone bodies
15	32	23	-0.205380288848235	7105.6829708018	2.6100018363083e-257	4.61100324414467e-256	Glutamate metabolism
77	18	15	-0.27907405520624	1945.47668844785	1.62476787119592e-255	2.58338091520152e-254	Valine, leucine and isoleucine biosynthesis
12	54	29	0.197849221298764	3231.37694525044	1.20807523554984e-229	1.74621784047658e-228	Lysine degradation
95	52	35	0.159611904139087	12736.4307499468	3.21329567237805e-229	4.25761676590091e-228	Butanoate metabolism
109	12	6	1.13400140024648	706.346561881235	2.83386119346129e-224	3.46603022892573e-223	Biotin metabolism
16	42	29	-0.218410774766846	4900.57945378185	4.03994488591235e-208	4.58822312042903e-207	Alanine and aspartate metabolism
23	22	18	-0.210505706530061	2907.45843972729	8.32765826188223e-204	8.82731775759517e-203	Citrate cycle (TCA cycle)
82	18	7	0.221094244052604	1132.96489741951	6.39973390309455e-194	6.35973556620021e-193	alpha-Linolenic acid metabolism
147	21	9	0.254981107935356	758.018124224001	2.17861122681376e-191	2.03764226507875e-190	Caprolactam degradation
151	58	29	-0.260377571387911	3752.28364873169	2.22349359823598e-189	1.96408601177512e-188	Glyoxylate and dicarboxylate metabolism
1	13	11	-0.241032606738854	1962.76456300964	1.30309477251221e-184	1.09048457278654e-183	Reductive carboxylate cycle (CO2 fixation)
102	7	3	0.211091050349442	886.412660309646	5.8092407575791e-168	4.61834640227538e-167	Fatty acid elongation in mitochondria
33	22	10	0.236628083596137	1256.21857552412	1.50746017983868e-167	1.14136270759215e-166	Limonene and pinene degradation
61	12	5	0.209883903690307	956.304501747405	2.93915907502351e-166	2.12421042240336e-165	Geraniol degradation
37	41	27	-0.245370310178182	2771.64798354738	6.02617471679314e-157	4.16592078247874e-156	Aminosugars metabolism
129	22	12	0.752678357517026	436.216711422281	2.01372486767958e-132	1.33409272483772e-131	Toluene and xylene degradation
8	28	10	-0.392685243701553	1648.2350917533	6.48012964496429e-131	4.12136245419729e-130	Sphingolipid metabolism
106	63	42	-0.132225826018777	9010.34086256378	5.90356477060981e-124	3.61025691741138e-123	Glycine, serine and threonine metabolism
135	19	3	-0.489980040980998	375.556493749201	8.9474878912135e-112	5.26907620260351e-111	Retinol metabolism
142	47	16	0.239255127191487	3101.45806767024	3.17134012166204e-110	1.80086814051523e-109	Phenylalanine metabolism
45	51	32	0.213797069097097	4776.33953950034	2.89880579733438e-108	1.58934524750402e-107	Arginine and proline metabolism
131	13	5	1.00854375904193	214.154942758896	5.08628640872397e-94	2.69573179662371e-93	Fluorene degradation
11	14	2	1.45712540585313	432.632122894988	6.87904798662665e-93	3.52828590281819e-92	Penicillin and cephalosporin biosynthesis
14	42	31	-0.118755333190149	5674.38663650682	1.12791662575783e-82	5.6043357342342e-82	Glycolysis / Gluconeogenesis
96	40	25	0.158397266366476	2950.17586379414	6.44838490645565e-82	3.10694909129227e-81	Histidine metabolism
117	15	7	0.143551818422742	1683.74069131815	2.65625625912476e-76	1.24219042706129e-75	Biosynthesis of unsaturated fatty acids
89	37	19	-0.222814739056328	3201.12501670876	1.90602302496574e-73	8.6587903134158e-73	Galactose metabolism
126	13	7	0.723301273923463	440.226397127618	2.88546279806557e-72	1.27441273581229e-71	Biphenyl degradation
19	58	30	-0.14684889513844	6318.16699652012	1.10810923372538e-70	4.76187481519824e-70	Nitrogen metabolism
80	8	6	-0.428189008730353	945.904508525459	5.3517371272683e-69	2.23927948219911e-68	N-Glycan degradation
56	22	21	-0.137722402447757	1689.78602416178	2.13111785381013e-67	8.6884035578413e-67	Aminoacyl-tRNA biosynthesis
145	9	2	0.498047692072602	185.086921411055	3.30849502651384e-64	1.31512677303925e-63	Bisphenol A degradation
114	9	3	0.19630270699313	210.73998428841	4.99365971420637e-63	1.93656559648491e-62	Anthocyanin biosynthesis
148	2	2	-0.388016284678088	215.331465843224	8.76279410119494e-63	3.31734348116666e-62	Biosynthesis of ansamycins
146	10	4	1.10148242308316	341.488571710561	1.39553180786867e-62	5.16022226630509e-62	Fluorobenzoate degradation
47	6	3	0.207058544558497	300.026571225867	2.58989178719003e-61	9.35892714007305e-61	Insect hormone biosynthesis
99	3	3	0.364792392196092	136.873748444215	2.68763121018038e-59	9.49629694263735e-59	Biosynthesis of type II polyketide backbone
157	39	17	-0.200014301561144	2799.71744742727	2.41771094722758e-58	8.35687044802575e-58	Glycerolipid metabolism
2	32	15	0.145351301843596	2650.11355000887	1.96101617054428e-55	6.634075981203e-55	beta-Alanine metabolism
104	25	22	-0.123047225834927	4083.27776102647	2.47110352740956e-55	8.18553043454417e-55	Carbon fixation in photosynthetic organisms
150	8	7	0.433263487779224	946.474154247339	2.55796280562842e-53	8.30032828765141e-53	Trinitrotoluene degradation
143	24	7	0.353873338238591	568.044431665425	2.6140891119052e-53	8.31280337585855e-53	gamma-Hexachlorocyclohexane degradation
29	19	10	0.135778796421724	1679.70029898265	5.51788592112513e-53	1.72028208129195e-52	Carotenoid biosynthesis - General
43	17	3	-0.288063444721902	182.494432166514	1.46328671815663e-47	4.47428054205586e-47	C5-Branched dibasic acid metabolism
22	31	29	0.140368275668623	2683.40509831672	8.1261344980551e-47	2.43784034941653e-46	Lysine biosynthesis
84	29	3	0.339629812240988	131.578048132488	1.25236264821551e-46	3.6875122419679e-46	Arachidonic acid metabolism
118	12	4	0.343729627554896	302.711036970147	2.92165534095552e-45	8.44623998567141e-45	D-Glutamine and D-glutamate metabolism
133	40	30	-0.136354542430896	3910.96726511156	7.27994317187223e-45	2.06698386487087e-44	Methionine metabolism
137	22	9	0.354728882195665	862.249402306968	8.41429279042683e-45	2.3471448310138e-44	1,4-Dichlorobenzene degradation
134	8	8	0.27207711745506	345.496176383972	2.04768040853175e-43	5.61346870614738e-43	Biosynthesis of siderophore group nonribosomal peptides
28	3	3	0.435188816270292	334.898456536303	1.94610707579527e-42	5.24459364493978e-42	Brassinosteroid biosynthesis
75	4	3	-0.202349182160029	1160.39987936637	2.2823983802503e-39	6.0483557076633e-39	3-Chloroacrylic acid degradation
91	64	33	-0.143132893804222	2973.39850155488	9.82438369306584e-39	2.56078197901224e-38	Fructose and mannose metabolism
130	11	3	1.81086372640493	126.385518889675	2.95736521938172e-35	7.58421080454344e-35	Carbazole degradation
76	47	32	0.0714136479494992	8454.69789490446	3.71748142513194e-34	9.38221502533299e-34	Propanoate metabolism
18	22	18	0.130586245824897	1316.65788119956	7.99414320507172e-34	1.98604495251001e-33	Lipopolysaccharide biosynthesis
127	65	44	-0.0660044337268479	11152.2139688191	1.70883229506787e-33	4.18006669101218e-33	Pyruvate metabolism
94	38	4	0.199596179024671	634.020485911883	2.67687532525364e-33	6.4488360108383e-33	Alkaloid biosynthesis I
67	15	9	0.153876552832087	406.705983373402	6.53701286804729e-32	1.55132096420824e-31	Aminophosphonate metabolism
108	33	6	0.244656980046918	334.521179563114	7.29124764869315e-32	1.70486525903266e-31	Glycan structures - biosynthesis 2
125	21	9	0.139225702662323	1148.8552131672	1.01884568010941e-31	2.34777482807822e-31	Naphthalene and anthracene degradation
46	7	2	-0.222668113970221	932.328391845214	3.62756842117923e-31	8.12370956292249e-31	Metabolism of xenobiotics by cytochrome P450
48	9	2	-0.222668113970221	932.328391845214	3.62756842117923e-31	8.12370956292249e-31	Drug metabolism - cytochrome P450
74	3	2	-0.241024530415208	85.5392362817211	9.5120793703096e-30	2.1005841942767e-29	Photosynthesis
128	29	7	0.720320645785357	409.304191165368	1.10614797241245e-29	2.40928120018602e-29	2,4-Dichlorobenzoate degradation
132	26	13	-0.128215516512481	1611.03722392863	8.02053367122936e-28	1.7233308834128e-27	Cysteine metabolism
35	67	44	0.116613162293153	4428.34934325707	1.00191189296442e-27	2.12405321308458e-27	Porphyrin and chlorophyll metabolism
144	50	26	0.126428203925633	2732.74231067295	2.6550132147425e-27	5.55456712031656e-27	Benzoate degradation via hydroxylation
107	46	18	0.119201871718713	2484.64720177223	2.60881071797639e-26	5.38702472932786e-26	Biosynthesis of steroids
54	39	31	-0.0956941481755627	3787.25966741287	2.57568383863745e-25	5.25043244029942e-25	Pentose phosphate pathway
59	34	17	0.109982052363443	2014.40956672371	9.6664634098867e-25	1.94552871161011e-24	Nucleotide sugars metabolism
141	16	10	0.0891133695412516	1422.59091496411	1.47102221014209e-23	2.9236566426574e-23	Thiamine metabolism
58	5	4	0.227568235635761	448.296614295846	1.86322009353219e-23	3.65743203545207e-23	Polyketide sugar unit biosynthesis
105	18	7	-0.121717790178048	1643.0551925651	6.31852765629706e-23	1.22517792359906e-22	Cyanoamino acid metabolism
70	14	3	0.274555204413736	115.718277212242	3.74383460924804e-22	7.17192413096914e-22	Alkaloid biosynthesis II
159	40	19	0.0940682843465682	2225.34563015757	4.32490141512768e-21	8.18642053577739e-21	Glutathione metabolism
92	12	3	-0.224279915424883	581.039013749981	1.0484435381858e-20	1.9612061479005e-20	Atrazine degradation
30	17	5	0.134123920090234	338.520621841938	9.12152389076951e-20	1.68642127747948e-19	Terpenoid biosynthesis
60	14	7	0.18180843311918	643.363229704652	1.86821190939040e-19	3.41431831716176e-19	Streptomycin biosynthesis
3	33	17	-0.0843823818803974	2434.83382877144	2.85912326611304e-17	5.16591590127242e-17	Methane metabolism
155	30	4	-0.44988096796536	302.114183698927	5.63101511357119e-17	1.0059903405144e-16	Inositol phosphate metabolism
93	25	20	0.0732184935503089	2285.72486313702	1.56776029769166e-16	2.76970985925527e-16	Folate biosynthesis
65	24	17	-0.0732856160036187	1797.09021386071	1.96783633530254e-15	3.43830744300114e-15	One carbon pool by folate
136	17	10	0.109564232788961	2113.96833633751	4.14366335793015e-15	7.16133123816189e-15	1- and 2-Methylnaphthalene degradation
63	27	18	-0.0859262390892587	1155.26695800103	1.74526107149521e-13	2.98383344481438e-13	Pantothenate and CoA biosynthesis
153	51	18	0.109410642540528	1643.08174836505	7.92348415109406e-13	1.3402489149191e-12	Glycerophospholipid metabolism
4	30	14	-0.108307137922467	3271.24198195628	1.26568720326782e-12	2.11836068757457e-12	Sulfur metabolism
42	14	9	0.0963690522446043	463.497054095816	3.37992185867373e-12	5.59799557842836e-12	Riboflavin metabolism
6	14	2	0.172139355540275	83.7905918558947	1.02605969575387e-11	1.68189166623572e-11	Glycosphingolipid biosynthesis - neo-lactoseries
10	17	13	-0.0623738976021915	2220.91487274872	1.24471095734771e-11	2.01948002263557e-11	Peptidoglycan biosynthesis
69	56	29	-0.0865327648968743	3045.73871719193	4.22626117002639e-10	6.78763157610299e-10	Pentose and glucuronate interconversions
27	21	2	0.1685040687219	220.489508415468	8.41341375911611e-10	1.33773278769946e-09	Diterpenoid biosynthesis
41	18	6	0.0967399199181059	979.311962433006	1.23062873628433e-09	1.93732642642781e-09	Taurine and hypotaurine metabolism
81	26	3	0.222972314962818	69.9978335058215	3.41746062302775e-09	5.32721803001384e-09	N-Glycan biosynthesis
5	12	4	0.120191600232882	308.587482040693	3.9327171687289e-09	6.07089349347471e-09	Glycosphingolipid biosynthesis - globoseries
26	9	4	0.0734508991168435	433.822274537607	1.91605447761048e-08	2.92935251865448e-08	Ethylbenzene degradation
25	52	34	-0.0523880131367791	4463.4217551193	2.64394559736104e-08	4.00368904743243e-08	Urea cycle and metabolism of amino groups
116	25	2	0.209461329864552	83.9777657516386	2.82665769710597e-08	4.23998654565896e-08	Flavone and flavonol biosynthesis
64	25	11	-0.0963623300198639	1485.96830667994	3.50555088559007e-08	5.20918309167122e-08	Glycan structures - degradation
9	27	7	0.0610892746460955	1767.73653422925	5.61298042149622e-08	8.26355450942498e-08	Androgen and estrogen metabolism
154	28	3	0.117945852780123	232.007679955139	6.45341467103329e-08	9.41369663022287e-08	Ether lipid metabolism
36	15	7	-0.0962474398416333	1269.60632993224	8.05848431694353e-08	1.16481727854002e-07	Glycosaminoglycan degradation
78	4	2	0.163104822079343	85.1925955595723	2.477512826243e-07	3.54886972407781e-07	High-mannose type N-glycan biosynthesis
110	52	4	0.154258625848354	122.606554630177	5.01855190681688e-07	7.12455136771326e-07	Glycan structures - biosynthesis 1
156	8	2	0.170740618037481	75.800618924686	1.45300007598502e-06	2.04448683258069e-06	Glycosylphosphatidylinositol(GPI)-anchor biosynthesis
86	47	23	0.0476817373199261	3698.43390391238	0.000161476171018708	0.000225216764841882	Nicotinate and nicotinamide metabolism
90	43	21	0.0482763642079395	1948.07187067557	0.000490265060501117	0.000677844735823283	Ascorbate and aldarate metabolism
49	22	15	0.0593984399499221	1316.72324413749	0.000735704381571632	0.00100842238508525	Drug metabolism - other enzymes
138	6	5	0.0528284199526336	348.9603772524	0.00111549304796545	0.0015159264497992	Novobiocin biosynthesis
119	8	3	0.412441613158977	52.5748627173	0.0011508071869712	0.00155066392142729	D-Arginine and D-ornithine metabolism
88	22	18	0.0260969348612522	3402.9952953075	0.00196538145398359	0.00262601387549068	Selenoamino acid metabolism
21	26	13	0.0728737934900803	623.032835425567	0.00206158802357979	0.00273160413124322	Vitamin B6 metabolism
68	26	9	-0.0302504182555738	2145.02337812187	0.00209273878592996	0.00274996253688317	Bile acid biosynthesis
152	5	3	-0.064264199125381	118.005196170119	0.00285829241927922	0.003725151595618	1,2-Dichloroethane degradation
120	6	3	0.110036364649739	131.471914704161	0.00388542681585106	0.00502262490829527	D-Alanine metabolism
100	73	36	-0.0317043018575973	5293.84400724596	0.00411579226689587	0.00527750782610035	Starch and sucrose metabolism
50	15	13	0.0263687801267493	2738.94253144133	0.00454149319527174	0.00577677934438565	Ubiquinone biosynthesis
139	34	27	0.0197538336377269	3742.26099536644	0.0133228327764123	0.0168121461226156	Phenylalanine, tyrosine and tryptophan biosynthesis
51	10	2	-1.06400384408586	30.1524481866209	0.0250499789601442	0.0313617846823852	Caffeine metabolism
122	7	2	0.120295789343447	78.1856163135919	0.0286497906728381	0.0355884118514161	Tetrachloroethene degradation
121	23	3	0.0952176867102704	206.86028799968	0.0317350275332839	0.0391152664945127	Phosphatidylinositol signaling system
66	11	5	-0.0258127917026796	1306.27429076051	0.0903567490023032	0.110513254548971	Glycosphingolipid biosynthesis - ganglioseries
52	100	68	0.00720059992722396	9857.10493394736	0.137123372635553	0.166432185107275	Purine metabolism
113	19	2	0.176108006040167	63.997400846228	0.204224789362503	0.245998041732106	Flavonoid biosynthesis
112	30	7	0.0205591876630681	1862.03894869812	0.21558381055877	0.25772801412665	Phenylpropanoid biosynthesis
71	10	5	0.0180364514161033	929.240111897393	0.507807384138556	0.602547567746495	1,1,1-Trichloro-2,2-bis(4-chlorophenyl)ethane (DDT) degradation
103	20	11	0.00707673007418926	1270.37756246956	0.522360410650151	0.615224483654623	Fatty acid biosynthesis
158	65	38	-0.00289712900123633	7490.45037876636	0.572251645297713	0.669029497076003	Pyrimidine metabolism
55	7	6	-0.00613836001067259	719.45560355471	0.778476552050438	0.903487385226421	Inositol metabolism
7	9	1	NA	NA	NA	NA	Glycosphingolipid biosynthesis - lactoseries
13	1	1	NA	NA	NA	NA	beta-Lactam resistance
17	3	1	NA	NA	NA	NA	Tetracycline biosynthesis
20	15	1	NA	NA	NA	NA	C21-Steroid hormone metabolism
31	24	1	NA	NA	NA	NA	Indole and ipecac alkaloid biosynthesis
32	16	0	NA	NA	NA	NA	Monoterpenoid biosynthesis
34	8	1	NA	NA	NA	NA	Zeatin biosynthesis
38	7	1	NA	NA	NA	NA	Keratan sulfate biosynthesis
39	12	0	NA	NA	NA	NA	Chondroitin sulfate biosynthesis
40	9	1	NA	NA	NA	NA	Heparan sulfate biosynthesis
44	4	0	NA	NA	NA	NA	Clavulanic acid biosynthesis
53	1	0	NA	NA	NA	NA	Puromycin biosynthesis
57	2	0	NA	NA	NA	NA	Biosynthesis of 12-, 14- and 16-membered macrolides
79	8	1	NA	NA	NA	NA	O-Glycan biosynthesis
83	12	1	NA	NA	NA	NA	Linoleic acid metabolism
87	1	1	NA	NA	NA	NA	Photosynthesis - antenna proteins
97	1	1	NA	NA	NA	NA	Biosynthesis of vancomycin group antibiotics
98	2	1	NA	NA	NA	NA	Biosynthesis of type II polyketide products
101	3	0	NA	NA	NA	NA	Acridone alkaloid biosynthesis
111	4	0	NA	NA	NA	NA	Lipoic acid metabolism
115	18	1	NA	NA	NA	NA	Isoflavonoid biosynthesis
140	2	0	NA	NA	NA	NA	Benzoxazinone biosynthesis
