# Supplementary material for: Phylogenetic and Functional Metagenomic Profiling for Assessing Microbial Biodiversity in Environmental Monitoring
Source: PLoS One. 2012 Aug 27;7(8):e43630. doi: 10.1371/journal.pone.0043630 (PMC3428334; doi:10.1371/journal.pone.0043630)
Supplement: Data S2 — Description of the analysis workflow together with a collection of custom-written Perl scripts and example data files. (ZIP) [file pone.0043630.s002.zip › functions_seed_funclevel.shotgun.stat.txt]

GeneFamily	Coefficient	AIC	P-value	Adjusted P-value (BH)	Annotation
5	SEEDFLEVEL5	0.969701099469742	695.677337708325	0	0	TonB-dependent receptor
12	SEEDFLEVEL12	0.732163049742286	108.808332793747	0	0	Butyryl-CoA dehydrogenase (EC 1.3.99.2)
21	SEEDFLEVEL21	-1.0487089719942	141.675301531073	0	0	Glutamine synthetase type I (EC 6.3.1.2)
24	SEEDFLEVEL24	-1.09701630257962	170.408727075462	0	0	Sarcosine oxidase alpha subunit (EC 1.5.3.1)
47	SEEDFLEVEL47	1.29307034452714	243.119863905415	0	0	Copper-translocating P-type ATPase (EC 3.6.3.4)
141	SEEDFLEVEL141	2.14759507587187	46.5485762400785	0	0	Cobalt-zinc-cadmium resistance protein
208	SEEDFLEVEL208	2.43606727372459	68.2310323784902	0	0	Cobalt-zinc-cadmium resistance protein CzcA
210	SEEDFLEVEL210	2.43194598440582	68.2304003072059	0	0	Cation efflux system protein CusA
310	SEEDFLEVEL310	-2.95130816653067	71.2069224587907	0	0	Acetaldehyde dehydrogenase (EC 1.2.1.10)
401	SEEDFLEVEL401	2.31283681584621	89.9984135409429	0	0	Fumarylacetoacetase (EC 3.7.1.2)
419	SEEDFLEVEL419	2.19953791448908	70.2696424028663	0	0	Membrane-bound lytic murein transglycosylase D precursor (EC 3.2.1.-)
442	SEEDFLEVEL442	2.20452108098622	54.9712606714668	0	0	Type I restriction-modification system, restriction subunit R (EC 3.1.21.3)
123	SEEDFLEVEL123	-1.32092374140026	147.227877951461	1.25266404248657e-305	5.76321818316321e-303	Tricarboxylate transport membrane protein TctA
347	SEEDFLEVEL347	1.73709969095254	77.1555840041205	2.98644508129022e-305	1.27585200222834e-302	4-hydroxyphenylpyruvate dioxygenase (EC 1.13.11.27)
192	SEEDFLEVEL192	1.35314627003327	185.707019958645	1.60791301007408e-304	6.41128514216873e-302	Branched-chain alpha-keto acid dehydrogenase, E1 component, alpha subunit (EC 1.2.4.4)
669	SEEDFLEVEL669	3.03237169496659	47.250176999587	1.30527716549064e-294	4.87928920424972e-292	Transcription accessory protein (S1 RNA-binding domain)
587	SEEDFLEVEL587	2.64979412381013	91.100427104919	6.96714951661948e-294	2.45120713287654e-291	Homogentisate 1,2-dioxygenase (EC 1.13.11.5)
378	SEEDFLEVEL378	1.79684933910404	60.9250024204417	1.40663636841165e-290	4.67394006637226e-288	GTP cyclohydrolase I (EC 3.5.4.16) type 2
198	SEEDFLEVEL198	1.31148051253406	204.816970545111	4.79253741268491e-283	1.50864032975097e-280	Branched-chain alpha-keto acid dehydrogenase, E1 component, beta subunit (EC 1.2.4.4)
134	SEEDFLEVEL134	1.16049460022506	283.248276317327	2.485928387508e-281	7.43416884284266e-279	Methylmalonyl-CoA mutase (EC 5.4.99.2)
803	SEEDFLEVEL803	3.35794919481358	34.9257182530428	1.71604728174386e-245	4.88746609148097e-243	DNA topoisomerase III (EC 5.99.1.2)
298	SEEDFLEVEL298	1.38386816879157	180.162975532169	3.41948411718627e-234	9.29633386585959e-232	Purine nucleoside phosphorylase (EC 2.4.2.1)
640	SEEDFLEVEL640	-3.18979748931024	35.7371454411298	3.81195929046149e-231	9.91275152880442e-229	Maltose/maltodextrin ABC transporter, substrate binding periplasmic protein MalE
908	SEEDFLEVEL908	4.1153907260794	115.405468198774	2.00937310123752e-230	5.00752521604234e-228	Type cbb3 cytochrome oxidase biogenesis protein CcoG, involved in Cu oxidation
41	SEEDFLEVEL41	-0.731393506492485	63.716802776268	1.451457546816e-220	3.4724670350026e-218	Pyruvate dehydrogenase E1 component (EC 1.2.4.1)
10	SEEDFLEVEL10	-0.556014953496116	64.0636543102234	4.36954631624351e-214	1.00516371220971e-211	Glutamate synthase [NADPH] large chain (EC 1.4.1.13)
801	SEEDFLEVEL801	2.62658080132484	63.7669987070649	2.8062804865983e-200	6.21643095938683e-198	NAD-specific glutamate dehydrogenase (EC 1.4.1.2), large form
708	SEEDFLEVEL708	2.28707366111822	36.5247290745466	7.59611768927507e-199	1.62258499641265e-196	Probable Co/Zn/Cd efflux system membrane fusion protein
654	SEEDFLEVEL654	2.04267415914916	123.885014867754	1.05897091185793e-192	2.18403621511113e-190	Phenylalanine-4-hydroxylase (EC 1.14.16.1)
1105	SEEDFLEVEL1105	4.90927234386738	61.2651076634026	2.28405947745922e-192	4.55365324489453e-190	tRNA pseudouridine 13 synthase (EC 4.2.1.-)
333	SEEDFLEVEL333	-1.43753942067021	91.3080041615727	4.75061449323473e-188	9.16562105936674e-186	Beta-glucosidase (EC 3.2.1.21)
947	SEEDFLEVEL947	2.98951842899923	209.333229280301	1.127887496218e-185	2.10809222339996e-183	diguanylate cyclase/phosphodiesterase (GGDEF & EAL domains) with PAS/PAC sensor(s)
719	SEEDFLEVEL719	2.1168368435381	42.9189630338738	1.59033377802338e-178	2.88235949283572e-176	Type I restriction-modification system, DNA-methyltransferase subunit M (EC 2.1.1.72)
901	SEEDFLEVEL901	2.7661102127425	172.454774401911	6.7470183940635e-175	1.18687991220276e-172	Coproporphyrinogen III oxidase, oxygen-independent (EC 1.3.99.22)
409	SEEDFLEVEL409	-1.57931150172494	39.7836635338158	1.14471744184842e-173	1.95615857705582e-171	ATP-dependent DNA ligase (EC 6.5.1.1)
359	SEEDFLEVEL359	-1.42722325817737	49.1742701923502	6.81328396065257e-173	1.13195142690731e-170	Homoserine O-acetyltransferase (EC 2.3.1.31)
972	SEEDFLEVEL972	2.90310781330752	40.3803417110362	3.9406514334665e-171	6.37000979015219e-169	LSU m5C1962 methyltransferase RlmI
247	SEEDFLEVEL247	-1.17741145978101	48.2870467114824	1.1034274003487e-169	1.73673665302252e-167	Acetoacetyl-CoA synthetase (EC 6.2.1.16)
472	SEEDFLEVEL472	1.46351632132091	65.1926267238684	1.80408306000098e-169	2.7667232774015e-167	Fructose-1,6-bisphosphatase, type I (EC 3.1.3.11)
443	SEEDFLEVEL443	1.41303703637368	50.5632372501905	2.64078871907319e-169	3.94863933219419e-167	Ribosomal large subunit pseudouridine synthase A (EC 4.2.1.70)
81	SEEDFLEVEL81	-0.79840224161372	57.8648772344272	8.07046546859919e-169	1.17730375530956e-166	Polyphosphate kinase (EC 2.7.4.1)
417	SEEDFLEVEL417	-1.56307394058706	79.1543027997832	3.51094920470607e-168	4.99975885555881e-166	Omega-amino acid--pyruvate aminotransferase (EC 2.6.1.18)
582	SEEDFLEVEL582	1.68184283499625	43.1531296146935	1.15151101307992e-167	1.60167148121652e-165	Biosynthetic arginine decarboxylase (EC 4.1.1.19)
529	SEEDFLEVEL529	1.5831923725911	350.738122322948	1.84233922258491e-166	2.50432520233644e-164	Two-component system response regulator
830	SEEDFLEVEL830	-3.23656948932731	35.2901179066151	1.68809905046231e-163	2.24367120462557e-161	Zn-dependent hydrolase, RNA-metabolising
630	SEEDFLEVEL630	-2.14349602721134	77.8989550318159	1.44344964169444e-161	1.87679832760314e-159	2-methylcitrate dehydratase (EC 4.2.1.79)
125	SEEDFLEVEL125	-0.900908497527171	313.3472107298	5.72217907478644e-161	7.28177724389313e-159	Beta-galactosidase (EC 3.2.1.23)
806	SEEDFLEVEL806	-2.94936830171282	52.3143744257198	3.51704294174463e-160	4.38238204886972e-158	N-Acetyl-D-glucosamine ABC transport system, sugar-binding protein
625	SEEDFLEVEL625	-2.07284637837406	78.3878783148401	1.13534072635494e-156	1.38581079272018e-154	Phosphoglycerate mutase (EC 5.4.2.1)
1165	SEEDFLEVEL1165	4.04456467351092	85.8373201225355	5.06237042820399e-153	6.05560750621762e-151	Type cbb3 cytochrome oxidase biogenesis protein CcoI
1002	SEEDFLEVEL1002	2.69123527132179	49.7113426089381	6.06089253664845e-153	7.10788201209694e-151	DNA polymerase II (EC 2.7.7.7)
1032	SEEDFLEVEL1032	2.7294679050124	145.18459452491	7.83040475562563e-151	9.00647131603787e-149	Thiamine biosynthesis protein ThiI
911	SEEDFLEVEL911	-3.47836122157271	62.5836689371886	3.30157293482652e-150	3.72579391003724e-148	Alpha-xylosidase (EC 3.2.1.-)
1161	SEEDFLEVEL1161	3.53750959016621	37.4865862542846	1.4189049567471e-147	1.571568619686e-145	Heavy metal RND efflux outer membrane protein, CzcC family
95	SEEDFLEVEL95	0.719719412325348	65.2013306576112	2.70160509291448e-147	2.93787273831301e-145	3-hydroxybutyryl-CoA epimerase (EC 5.1.2.3)
132	SEEDFLEVEL132	-0.871545611002648	89.5190119174193	8.63519782145893e-147	9.22269967324033e-145	Sarcosine oxidase beta subunit (EC 1.5.3.1)
1031	SEEDFLEVEL1031	2.65131866391636	73.1388004946922	2.37916401238379e-145	2.49645262422236e-143	Predicted signal-transduction protein containing cAMP-binding and CBS domains
57	SEEDFLEVEL57	-0.624643669295841	102.185856990496	3.07298453690139e-141	3.16888284744952e-139	Alcohol dehydrogenase (EC 1.1.1.1)
1202	SEEDFLEVEL1202	3.9523689050203	127.191875044126	1.85354994241962e-138	1.87899698400199e-136	Cytochrome c oxidase subunit CcoN (EC 1.9.3.1)
835	SEEDFLEVEL835	-2.61523375609356	32.8125307210867	2.61705925407704e-137	2.56600514731718e-135	Tartrate decarboxylase (EC 4.1.1.73)
836	SEEDFLEVEL836	-2.61523375609356	32.8125307210867	2.61705925407704e-137	2.56600514731718e-135	D-malic enzyme (EC 1.1.1.83)
851	SEEDFLEVEL851	-2.72010852338122	98.0136806885393	3.76626646984677e-137	3.57556186605612e-135	Fructose-6-phosphate phosphoketolase (EC 4.1.2.22)
852	SEEDFLEVEL852	-2.72010852338122	98.0136806885393	3.76626646984677e-137	3.57556186605612e-135	Xylulose-5-phosphate phosphoketolase (EC 4.1.2.9)
929	SEEDFLEVEL929	2.21369501889919	43.2598067368166	7.52408435917164e-136	7.03149196128212e-134	RND efflux system, inner membrane transporter CmeB
885	SEEDFLEVEL885	2.06257332829743	65.2018854854358	7.38294045331555e-134	6.79344105404312e-132	Beta-lactamase (EC 3.5.2.6)
760	SEEDFLEVEL760	-2.21165280167304	85.0469639177972	1.48467096560596e-131	1.34542682504383e-129	Adenylylsulfate reductase alpha-subunit (EC 1.8.99.2)
89	SEEDFLEVEL89	-0.708345680043103	127.268579864635	2.29557502347933e-131	2.04922898737759e-129	Transketolase (EC 2.2.1.1)
11	SEEDFLEVEL11	-0.433383486472833	184.962054856096	2.28456528366515e-129	2.00940955317665e-127	GTP cyclohydrolase I (EC 3.5.4.16) type 1
1151	SEEDFLEVEL1151	2.86521441189719	82.9120816561144	9.14664073837189e-129	7.92841424002932e-127	BarA sensory histidine kinase (= VarS = GacS)
13	SEEDFLEVEL13	-0.459905835389156	59.9874829369963	3.33121726886514e-128	2.84628721215463e-126	Acetyl-coenzyme A synthetase (EC 6.2.1.1)
1135	SEEDFLEVEL1135	-4.96427132151205	28.1645654482866	2.7482590016994e-126	2.31511789988227e-124	Bacterial proteasome-activating AAA-ATPase (PAN)
924	SEEDFLEVEL924	-2.79717648637104	78.7039491258366	1.34289944637774e-125	1.11553910955351e-123	Maltose/maltodextrin ABC transporter, permease protein MalF
447	SEEDFLEVEL447	1.18846137244896	61.3818913277483	4.74724051035944e-125	3.88948568389861e-123	Hydrogen peroxide-inducible genes activator
1108	SEEDFLEVEL1108	-4.02905257989759	36.543325601758	3.99742345972683e-124	3.23089050170624e-122	Alkanesulfonate monooxygenase (EC 1.14.14.5)
605	SEEDFLEVEL605	1.42444286000761	51.8359872442808	7.72096814487869e-124	6.15721472993592e-122	Phosphoenolpyruvate synthase (EC 2.7.9.2)
895	SEEDFLEVEL895	-2.52022070896116	37.3663654417889	2.13331408454835e-121	1.67886204469522e-119	Glutamate synthase [NADPH] putative GlxC chain (EC 1.4.1.13)
1264	SEEDFLEVEL1264	3.46736398079939	27.9315617603415	1.67851433908048e-120	1.30379146260264e-118	ATPase required for both assembly of type IV secretion complex and secretion of T-DNA complex, VirB4
1305	SEEDFLEVEL1305	3.9082625896145	143.165724620181	5.76233856575284e-119	4.41853166176509e-117	Aminoacyl-histidine dipeptidase (Peptidase D) (EC 3.4.13.3)
1090	SEEDFLEVEL1090	-3.62570836081831	45.6018980651895	6.70679315233916e-119	5.07763668913171e-117	Glyoxylate carboligase (EC 4.1.1.47)
518	SEEDFLEVEL518	1.25383469443829	123.043775885434	9.83475211070185e-119	7.35270654676347e-117	ethylmalonyl-CoA mutase
322	SEEDFLEVEL322	0.971046361351514	90.045469008078	2.12416785600248e-118	1.56847505515442e-116	Succinyl-CoA:3-ketoacid-coenzyme A transferase subunit A (EC 2.8.3.5)
821	SEEDFLEVEL821	-2.19020002005514	54.9380501851445	5.77495807843831e-118	4.21219808135848e-116	Maltose/maltodextrin ABC transporter, permease protein MalG
1293	SEEDFLEVEL1293	3.71920642724013	124.389318405292	9.20010714030597e-118	6.62961937423735e-116	Cytochrome c oxidase subunit CcoO (EC 1.9.3.1)
560	SEEDFLEVEL560	-1.51650878740138	103.368864616498	3.98756658775391e-117	2.83924235254239e-115	Alpha-1,2-mannosidase
689	SEEDFLEVEL689	-1.76097400296878	204.731783703159	5.17676250847859e-117	3.64261371331888e-115	Glutamine amidotransferase protein GlxB (EC 2.4.2.-)
572	SEEDFLEVEL572	1.32236301701733	52.9420009114175	1.59323194883453e-116	1.10803724255574e-114	Succinyl-CoA:3-ketoacid-coenzyme A transferase subunit B (EC 2.8.3.5)
543	SEEDFLEVEL543	-1.43713271723514	89.1561412535024	5.81383588177212e-115	3.99684510446886e-113	Rubrerythrin
18	SEEDFLEVEL18	-0.451663934386769	48.8899684332606	1.11845519230905e-113	7.60168239227323e-112	DNA polymerase I (EC 2.7.7.7)
1492	SEEDFLEVEL1492	21.5325858071963	89.0934840936768	1.35274586769958e-113	9.09075621877662e-112	Predicted P-loop ATPase fused to an acetyltransferase COG1444
537	SEEDFLEVEL537	1.23018907591315	272.640574976642	5.01508447662186e-113	3.33280225051948e-111	Ferrichrome-iron receptor
61	SEEDFLEVEL61	-0.568751706969151	61.4154819890095	1.20012890369147e-112	7.88788019008646e-111	Phosphoglycerate kinase (EC 2.7.2.3)
507	SEEDFLEVEL507	1.19504827071221	70.4475690005922	7.48870486118681e-112	4.86847214943025e-110	2-amino-3-ketobutyrate coenzyme A ligase (EC 2.3.1.29)
317	SEEDFLEVEL317	0.938993196694728	532.220641319398	2.41316885585871e-111	1.5519530028915e-109	Ribonucleotide reductase of class II (coenzyme B12-dependent) (EC 1.17.4.1)
1156	SEEDFLEVEL1156	2.52175580198753	34.3576591654477	1.48806864113973e-110	9.46823249218799e-109	Sucrose phosphorylase (EC 2.4.1.7)
85	SEEDFLEVEL85	0.598911137543443	100.864455780248	1.20953370666441e-109	7.61496957848401e-108	Delta-1-pyrroline-5-carboxylate dehydrogenase (EC 1.5.1.12)
100	SEEDFLEVEL100	0.621995890209924	104.946307022591	5.60476478873115e-107	3.49188522931261e-105	RNA polymerase sigma-54 factor RpoN
1477	SEEDFLEVEL1477	5.21684796686325	24.5403476075403	6.19052305561294e-107	3.81706375212587e-105	Plasmid replication protein RepA
1381	SEEDFLEVEL1381	3.54790932733755	73.1542553340081	5.52976001537284e-106	3.37484639305561e-104	FKBP-type peptidyl-prolyl cis-trans isomerase SlyD (EC 5.2.1.8)
119	SEEDFLEVEL119	-0.696775508590687	43.2579257359949	9.15071142640491e-105	5.52832374154826e-103	N-acetylglucosamine-1-phosphate uridyltransferase (EC 2.7.7.23)
489	SEEDFLEVEL489	1.12093477688446	37.9305800329894	3.06103032804095e-104	1.83080223920129e-102	Aerobic glycerol-3-phosphate dehydrogenase (EC 1.1.5.3)
131	SEEDFLEVEL131	0.67139243782186	39.7281274940578	1.73362475573165e-103	1.02661481822089e-101	Acriflavin resistance protein
14	SEEDFLEVEL14	-0.412813914467578	53.2853139217205	3.12048240002264e-102	1.81652434717638e-100	Polyribonucleotide nucleotidyltransferase (EC 2.7.7.8)
590	SEEDFLEVEL590	1.26994840088845	334.203561831961	3.12827299379982e-102	1.81652434717638e-100	Glutamine synthetase type III, GlnN (EC 6.3.1.2)
959	SEEDFLEVEL959	-2.2872172215219	70.8061035632522	8.20696670561906e-102	4.71979498714496e-100	Alpha-N-arabinofuranosidase (EC 3.2.1.55)
2	SEEDFLEVEL2	0.245483539389878	216.96116517446	2.0025001073862e-101	1.14066220402637e-99	Acetyl-CoA acetyltransferase (EC 2.3.1.9)
1229	SEEDFLEVEL1229	2.6265808013287	44.4130756108731	3.8448324287949e-101	2.1694285619455e-99	NAD-specific glutamate dehydrogenase (EC 1.4.1.2), large
366	SEEDFLEVEL366	0.942483344851487	126.818006322253	8.21536587226392e-101	4.59215918523463e-99	Survival protein SurA precursor (Peptidyl-prolyl cis-trans isomerase SurA) (EC 5.2.1.8)
904	SEEDFLEVEL904	1.75774192261836	95.052961147219	1.68876394466592e-100	9.35231217874711e-99	2&#39;,3&#39;-cyclic-nucleotide 2&#39;-phosphodiesterase (EC 3.1.4.16)
285	SEEDFLEVEL285	-0.911647758612049	53.2249681846242	2.47272531530471e-100	1.35682294594839e-98	Aspartyl-tRNA(Asn) amidotransferase subunit A (EC 6.3.5.6)
284	SEEDFLEVEL284	-0.908354137166926	52.2527194960912	6.76861711729701e-100	3.68028172532304e-98	Glutamyl-tRNA(Gln) amidotransferase subunit A (EC 6.3.5.7)
1261	SEEDFLEVEL1261	2.91094297595756	531.302221346171	1.3809476536004e-99	7.44094406863422e-98	T7-like phage head-to-tail joining protein
423	SEEDFLEVEL423	1.01447220525153	66.0112607430632	2.15128385336948e-99	1.1488239934824e-97	3-hydroxybutyryl-CoA dehydrogenase (EC 1.1.1.157)
1028	SEEDFLEVEL1028	1.96733517254918	60.6857018382041	2.48975240948092e-99	1.31780612045181e-97	Outer membrane protein H precursor
1178	SEEDFLEVEL1178	-3.39010154530658	47.4006235610882	1.18254908061614e-98	6.20423337821502e-97	Iron-dependent repressor IdeR/DtxR
239	SEEDFLEVEL239	0.776957783797888	48.0282868433557	1.01041156150034e-97	5.25501873855088e-96	2,3-bisphosphoglycerate-independent phosphoglycerate mutase (EC 5.4.2.1)
200	SEEDFLEVEL200	-0.775114381616249	50.4325274937355	1.07014403474339e-96	5.51769954465537e-95	L-lactate dehydrogenase (EC 1.1.2.3)
617	SEEDFLEVEL617	1.25299105767734	217.162603984829	1.56841491843859e-96	8.01768344203524e-95	Hydroxymethylglutaryl-CoA reductase (EC 1.1.1.34)
1212	SEEDFLEVEL1212	2.52245999307733	157.985503683279	7.85701216264863e-96	3.98243980888148e-94	Phenylalanine-4-hydroxylase (EC 1.14.16.1) - Long
1182	SEEDFLEVEL1182	-3.2985149792307	28.6952193503455	1.55671232959675e-95	7.82411465825055e-94	Zn-dependent hydrolase, RNA-metabolising, CPSF 100 kDa analog
1491	SEEDFLEVEL1491	4.07171566230861	33.4306481631592	2.44395440557764e-95	1.21810760831332e-93	Ribosomal RNA large subunit methyltransferase F (EC 2.1.1.51)
101	SEEDFLEVEL101	-0.61755622368036	40.2527657395872	4.50972213346979e-94	2.22914446944486e-92	3-isopropylmalate dehydrogenase (EC 1.1.1.85)
1054	SEEDFLEVEL1054	-2.48356635932084	42.0863772401611	6.498900756446e-94	3.18605946100849e-92	L-arabinose isomerase (EC 5.3.1.4)
259	SEEDFLEVEL259	-0.840168985118168	46.3415168800187	4.44182837285883e-93	2.15988418683485e-91	Quinolinate synthetase (EC 2.5.1.72)
117	SEEDFLEVEL117	-0.644332655975706	362.861377038746	5.97006241595687e-93	2.87959220240629e-91	Arylsulfatase (EC 3.1.6.1)
1188	SEEDFLEVEL1188	2.26890635716162	36.1627512711414	1.06849652800254e-92	5.11254218718656e-91	Membrane fusion protein of RND family multidrug efflux pump
1334	SEEDFLEVEL1334	-5.05044901838658	49.202921729741	1.21337622783224e-92	5.75968509417827e-91	23S rRNA (Uracil-5-) -methyltransferase rumB (EC 2.1.1.-)
1005	SEEDFLEVEL1005	1.80885305877033	33.1810988938616	1.46724850955973e-92	6.90993176037539e-91	Ornithine cyclodeaminase (EC 4.3.1.12)
736	SEEDFLEVEL736	-1.59879202319507	34.8325907873755	2.05981815636063e-92	9.62482218218197e-91	L-proline glycine betaine ABC transport system permease protein ProW (TC 3.A.1.12.1)
1517	SEEDFLEVEL1517	4.03842968467514	28.8849572249396	5.41223527269638e-92	2.50934722217031e-90	Paraquat-inducible protein B
1640	SEEDFLEVEL1640	24.315013286104	21.2330935112244	9.18908300845369e-92	4.22768503642781e-90	NnrS protein involved in response to NO
113	SEEDFLEVEL113	-0.640103626843895	163.139051629741	2.20720359263737e-91	1.00773165553925e-89	Phosphate ABC transporter, periplasmic phosphate-binding protein PstS (TC 3.A.1.7.1)
1373	SEEDFLEVEL1373	-26.2832747141513	18.5085455697281	6.54711540848146e-91	2.96653767107027e-89	Chitobiose phosphorylase (EC 2.4.1.-)
1499	SEEDFLEVEL1499	3.66028038748159	37.0250738487246	1.30878729003226e-90	5.88560660276913e-89	Coupling protein VirD4, ATPase required for T-DNA transfer
25	SEEDFLEVEL25	-0.410906052739374	91.9965939348061	1.62002742660348e-90	7.23088361083242e-89	Aconitate hydratase (EC 4.2.1.3)
1170	SEEDFLEVEL1170	-2.95435584322252	40.8898726266445	2.09276044137093e-90	9.27170385173298e-89	L-lactate dehydrogenase (EC 1.1.1.27)
1273	SEEDFLEVEL1273	-3.73498070785986	44.1854278030254	3.89029581215837e-90	1.71087200386171e-88	Pup ligase PafA&#39; paralog, possible component of postulated heterodimer PafA-PafA&#39;
1377	SEEDFLEVEL1377	-25.2733899550266	19.9770365775368	4.91385840950959e-90	2.14523993775743e-88	Probable glutamate/gamma-aminobutyrate antiporter
140	SEEDFLEVEL140	-0.672021141308659	152.682687943322	8.09291759294447e-90	3.50751740024644e-88	Gamma-glutamyl phosphate reductase (EC 1.2.1.41)
445	SEEDFLEVEL445	-1.08861596099781	74.3669067091468	1.09130358798201e-89	4.69574587030244e-88	2-keto-3-deoxy-D-arabino-heptulosonate-7-phosphate synthase II (EC 2.5.1.54)
82	SEEDFLEVEL82	-0.565619801607974	64.9307721028467	1.16486803729239e-89	4.97648266503269e-88	Succinate dehydrogenase iron-sulfur protein (EC 1.3.99.1)
53	SEEDFLEVEL53	0.46037845294716	110.172393114085	4.53281586461951e-89	1.92274976498505e-87	Aspartokinase (EC 2.7.2.4)
1532	SEEDFLEVEL1532	3.7476659415559	84.3999014889654	6.52271546989789e-89	2.7473493820746e-87	Transcriptional repressor protein TyrR
501	SEEDFLEVEL501	-1.15363754270732	106.812481233545	3.15916972520862e-88	1.3213282605925e-86	Glycogen debranching enzyme (EC 3.2.1.-)
8	SEEDFLEVEL8	-0.316824963891202	233.915295005231	3.48055641919223e-88	1.44563944049922e-86	Serine hydroxymethyltransferase (EC 2.1.2.1)
1268	SEEDFLEVEL1268	2.45851126734668	83.8593217986631	4.1282393112786e-88	1.70282753936257e-86	Type I restriction-modification system, specificity subunit S (EC 3.1.21.3)
771	SEEDFLEVEL771	1.38386816879157	35.6010732088087	5.37888320908936e-88	2.20350003243586e-86	3-polyprenyl-4-hydroxybenzoate carboxy-lyase (EC 4.1.1.-)
1355	SEEDFLEVEL1355	2.71153244546003	29.3316834367514	2.34416903753339e-87	9.53773810441306e-86	Predicted signal transduction protein
1267	SEEDFLEVEL1267	-3.50898408699353	41.2509119966653	2.88052959766086e-87	1.16408429213578e-85	Malto-oligosyltrehalose synthase (EC 5.4.99.15)
143	SEEDFLEVEL143	-0.672864556676453	72.9766285020925	3.44808454673301e-87	1.38409353516847e-85	Adenosylhomocysteinase (EC 3.3.1.1)
899	SEEDFLEVEL899	1.59696138425859	129.667016023241	3.68868592880492e-87	1.47080203601215e-85	Mercuric ion reductase (EC 1.16.1.1)
381	SEEDFLEVEL381	-0.968664999125897	79.9966994015765	5.55781019491512e-87	2.20140813084685e-85	Pyrophosphate-energized proton pump (EC 3.6.1.1)
164	SEEDFLEVEL164	-0.697850642009996	113.289630986898	8.23041113129642e-87	3.23855848528183e-85	ATP-dependent Clp protease ATP-binding subunit ClpX
824	SEEDFLEVEL824	1.46755370881162	50.0825810175609	1.34573945187058e-86	5.19281784621801e-85	Potassium efflux system KefA protein / Small-conductance mechanosensitive channel
825	SEEDFLEVEL825	1.46755370881162	50.0825810175609	1.34573945187058e-86	5.19281784621801e-85	Potassium efflux system KefA protein
826	SEEDFLEVEL826	1.46755370881162	50.0825810175609	1.34573945187058e-86	5.19281784621801e-85	Potassium efflux system KefA
1251	SEEDFLEVEL1251	2.42305703698889	259.622869184948	3.16539566730202e-86	1.21360458244445e-84	Sucrose-6-phosphate hydrolase (EC 3.2.1.26)
1321	SEEDFLEVEL1321	2.6985620964501	500.146269655021	6.06265807132327e-86	2.30960241557863e-84	Phage collar
182	SEEDFLEVEL182	-0.704875765548953	42.0667797142258	6.30182929577307e-86	2.38552158341891e-84	Glucosamine-1-phosphate N-acetyltransferase (EC 2.3.1.157)
700	SEEDFLEVEL700	-1.47158877142881	89.0321612996523	7.5178228981111e-86	2.82793073922028e-84	Fructose-1,6-bisphosphatase, GlpX type (EC 3.1.3.11)
487	SEEDFLEVEL487	-1.10631553809728	46.6824934210727	1.42004885317401e-85	5.3083201192711e-84	Quinone oxidoreductase (EC 1.6.5.5)
1397	SEEDFLEVEL1397	2.97404278215011	230.973642744941	1.67341049787529e-85	6.21656409179635e-84	Gene Transfer Agent terminase protein
430	SEEDFLEVEL430	0.937152410035796	243.769517021248	3.34028628652799e-85	1.23322544936567e-83	Isoquinoline 1-oxidoreductase beta subunit (EC 1.3.99.16)
1327	SEEDFLEVEL1327	-3.93331767928992	32.2265031807102	2.03215511446484e-84	7.45663787706392e-83	Pup ligase PafA, possible component of postulated heterodimer PafA-PafA&#39;
1353	SEEDFLEVEL1353	-4.08720130247261	29.4532611042212	2.54909681451072e-83	9.29643173633451e-82	ATP-dependent DNA ligase (EC 6.5.1.1) clustered with Ku protein, LigD
1203	SEEDFLEVEL1203	-2.88215955127499	32.739327532742	7.5642369957621e-83	2.74192130131231e-81	ABC transport system, sugar-binding protein
951	SEEDFLEVEL951	1.57685346815715	61.2793911691253	2.08359362487791e-82	7.50721293397275e-81	TonB-dependent receptor; Outer membrane receptor for ferrienterochelin and colicins
269	SEEDFLEVEL269	0.745921430761978	163.886769706017	2.67694825152802e-82	9.58732185172998e-81	Ferrous iron transport protein B
1705	SEEDFLEVEL1705	23.1972299867907	31.6386472800574	8.86303065982694e-82	3.15534442716815e-80	Competence protein F homolog, phosphoribosyltransferase domain
1291	SEEDFLEVEL1291	2.33914506473853	33.9094619161605	6.8445286373647e-81	2.42231513491587e-79	50S ribosomal subunit maturation GTPase RbgA (B. subtilis YlqF)
1487	SEEDFLEVEL1487	3.10663476653438	76.3849203893544	1.86506198768628e-79	6.5617269107951e-78	transcriptional regulator, Crp/Fnr family
327	SEEDFLEVEL327	-0.842855544410555	65.1615887312576	2.35785698273632e-79	8.24698398464675e-78	Phytoene dehydrogenase (EC 1.14.99.-)
681	SEEDFLEVEL681	1.1828465345646	80.9774932023254	5.96208576990797e-79	2.07321133661742e-77	Cytochrome c-type biogenesis protein DsbD, protein-disulfide reductase (EC 1.8.1.8)
762	SEEDFLEVEL762	-1.46556780305031	103.360475654822	6.03506572688182e-79	2.0864582723977e-77	Xanthine/uracil/thiamine/ascorbate permease family protein
58	SEEDFLEVEL58	-0.456466178155739	75.197124864595	1.17621125036605e-78	4.04305717726398e-77	3-oxoacyl-[acyl-carrier protein] reductase (EC 1.1.1.100)
982	SEEDFLEVEL982	1.57409111951572	35.8436389437474	6.43459749061388e-78	2.19916157664923e-76	2,4-dienoyl-CoA reductase [NADPH] (EC 1.3.1.34)
49	SEEDFLEVEL49	-0.436946688643465	69.5292447366793	8.18757603976254e-78	2.78238024396703e-76	Succinate dehydrogenase flavoprotein subunit (EC 1.3.99.1)
278	SEEDFLEVEL278	-0.778904456362474	56.3548032761195	6.4765765764352e-77	2.18849742958525e-75	Aspartyl-tRNA(Asn) amidotransferase subunit B (EC 6.3.5.6)
277	SEEDFLEVEL277	-0.776255448190894	56.9220751120159	1.66612696233493e-76	5.59837379872203e-75	Glutamyl-tRNA(Gln) amidotransferase subunit B (EC 6.3.5.7)
1067	SEEDFLEVEL1067	1.6858228997995	74.8281986745212	1.69257497807135e-76	5.65546980103057e-75	Phosphopentomutase (EC 5.4.2.7)
416	SEEDFLEVEL416	0.871779120978808	61.259339582201	2.08944061644769e-76	6.9427468483187e-75	Inactive homolog of metal-dependent proteases, putative molecular chaperone
1450	SEEDFLEVEL1450	2.72500028773703	35.9300550024281	5.80118653004276e-76	1.91695561525888e-74	FIG003492: Threonine dehydrogenase and related Zn-dependent dehydrogenases
997	SEEDFLEVEL997	1.58107833807928	67.0915007604868	6.56212543874918e-76	2.15648748621752e-74	8-amino-7-oxononanoate synthase (EC 2.3.1.47)
1439	SEEDFLEVEL1439	-4.46815184513576	28.9101672490789	1.37572310545586e-75	4.49628409493524e-74	Pyrophosphate--fructose 6-phosphate 1-phosphotransferase, alpha subunit (EC 2.7.1.90)
500	SEEDFLEVEL500	0.941310516154573	90.2510605214337	4.62613019922301e-75	1.503743734867e-73	Ferric siderophore transport system, periplasmic binding protein TonB
196	SEEDFLEVEL196	0.628215375487456	82.9888703885999	2.35214474590492e-74	7.60442039203099e-73	Cell division protein FtsA
624	SEEDFLEVEL624	1.07767257861312	50.1980253370763	8.33552911593991e-74	2.68036557217401e-72	Methylglutaconyl-CoA hydratase (EC 4.2.1.18)
559	SEEDFLEVEL559	1.00629977726456	40.1009144550726	2.78772284351562e-73	8.91624081661333e-72	Integrase
1818	SEEDFLEVEL1818	27.0813991867143	17.3405068038812	4.8595628703263e-73	1.54601305996923e-71	T-DNA border endonuclease VirD2, RP4 TraG-like relaxase
1727	SEEDFLEVEL1727	4.18949869811021	37.8685078725916	1.00542226150912e-72	3.1817092836434e-71	Predicted sucrose-specific TonB-dependent receptor
48	SEEDFLEVEL48	-0.417612730286425	45.7992323160852	1.71832935915652e-72	5.40911994585007e-71	Carbamoyl-phosphate synthase large chain (EC 6.3.5.5)
856	SEEDFLEVEL856	1.33934084727339	37.849960494227	1.80384519420109e-72	5.64858539608205e-71	Sigma-54 dependent transcriptional regulator
223	SEEDFLEVEL223	-0.690358567257437	38.9562218004466	2.02107937561472e-72	6.29587278414147e-71	CDP-diacylglycerol--glycerol-3-phosphate 3-phosphatidyltransferase (EC 2.7.8.5)
190	SEEDFLEVEL190	-0.642695081264504	232.818704585493	1.02865530067837e-71	3.1877654680608e-70	2-hydroxy-3-oxopropionate reductase (EC 1.1.1.60)
775	SEEDFLEVEL775	1.2178830313172	74.9363330154693	2.45507708238853e-71	7.56897733493082e-70	Translation elongation factor G paralog
1493	SEEDFLEVEL1493	-4.79387833621683	22.8757942907205	2.88241191190773e-71	8.84087468980519e-70	Ccs1/ResB-related putative cytochrome C-type biogenesis protein
1282	SEEDFLEVEL1282	-2.75699640910774	29.0414964937778	4.60124990391584e-71	1.40408549363881e-69	ABC-type sugar transport system, permease component
1061	SEEDFLEVEL1061	1.65580188427521	733.636781006304	9.88654850629261e-71	3.00159627493077e-69	Phage capsid and scaffold
967	SEEDFLEVEL967	1.46726386213847	41.6438836774397	3.40298761293596e-70	1.02794287439242e-68	Ribosomal protein L11 methyltransferase (EC 2.1.1.-)
1269	SEEDFLEVEL1269	-2.63525297219294	28.0950063679483	6.33715709516815e-70	1.90465007970858e-68	Tartrate dehydrogenase (EC 1.1.1.93)
70	SEEDFLEVEL70	-0.466891130768159	56.4522337784574	7.50772633174111e-70	2.24518555950718e-68	Phosphomannomutase (EC 5.4.2.8)
1620	SEEDFLEVEL1620	3.25427076475074	42.2934357616568	9.97875400541164e-70	2.96929988588891e-68	Kynurenine 3-monooxygenase (EC 1.14.13.9)
1364	SEEDFLEVEL1364	-3.02831149737646	42.5669995061798	1.02992331109516e-69	3.04949075428719e-68	Lipoate-protein ligase A
1442	SEEDFLEVEL1442	-3.75658793576175	35.0868983050904	1.07300529282683e-69	3.16140130857008e-68	Superoxide dismutase [Mn] (EC 1.15.1.1)
1392	SEEDFLEVEL1392	-3.14205264554238	28.8264019901325	1.42246353423626e-68	4.17046784228777e-67	Alcohol dehydrogenase (EC 1.1.1.1); Acetaldehyde dehydrogenase (EC 1.2.1.10)
184	SEEDFLEVEL184	0.592072538672462	78.8621880149492	2.08484920357632e-68	6.08267467638535e-67	2-amino-4-hydroxy-6-hydroxymethyldihydropteridine pyrophosphokinase (EC 2.7.6.3)
1733	SEEDFLEVEL1733	3.76399282627202	51.9350559703933	2.32359378610263e-68	6.74631768673779e-67	Chemotaxis protein CheV (EC 2.7.3.-)
531	SEEDFLEVEL531	-1.01318084858221	102.145417728296	9.65212858126684e-68	2.78885898765976e-66	Fructose-bisphosphate aldolase class I (EC 4.1.2.13)
1659	SEEDFLEVEL1659	3.30829928616976	40.8647983784234	1.30122105825722e-67	3.74163612953674e-66	Methylmalonyl-CoA mutase, small subunit (EC 5.4.99.2)
178	SEEDFLEVEL178	0.584057540793384	118.489015239554	2.48740005097233e-67	7.11824866261509e-66	Dihydroneopterin aldolase (EC 4.1.2.25)
1545	SEEDFLEVEL1545	2.69557367292041	47.907153571383	5.19746980224397e-67	1.48028889939148e-65	putative Cytochrome bd2, subunit I
1687	SEEDFLEVEL1687	3.39040293966332	27.6741522190322	5.37961404525709e-67	1.52490386752051e-65	Cobalt/zinc/cadmium efflux RND transporter, membrane fusion protein, CzcB family
1556	SEEDFLEVEL1556	-4.73275952116083	43.4932187247258	6.12287679750475e-67	1.72740217574886e-65	Choloylglycine hydrolase (EC 3.5.1.24)
3	SEEDFLEVEL3	0.207387838700567	236.046835496715	1.82501881742923e-66	5.12461856668743e-65	Enoyl-CoA hydratase (EC 4.2.1.17)
1745	SEEDFLEVEL1745	3.9007578644401	58.816001803679	2.12148745211692e-66	5.9292600238838e-65	Cytochrome c oxidase subunit CcoP (EC 1.9.3.1)
37	SEEDFLEVEL37	-0.372910331541271	50.2982838005337	3.14214852142198e-66	8.74101874726737e-65	DNA gyrase subunit A (EC 5.99.1.3)
737	SEEDFLEVEL737	-1.26866736925675	54.9883329201131	1.24758784124287e-65	3.45454762892296e-64	Methylisocitrate lyase (EC 4.1.3.30)
900	SEEDFLEVEL900	1.32411816438579	37.1976889603586	1.32455495604071e-65	3.6507664479629e-64	Biotin synthase (EC 2.8.1.6)
516	SEEDFLEVEL516	-0.970570285812732	42.1323343799941	1.82947893532522e-65	5.01931812485328e-64	Cytochrome c oxidase polypeptide III (EC 1.9.3.1)
1853	SEEDFLEVEL1853	19.9652586800389	286.565268023187	3.10468804018662e-65	8.47905898098456e-64	3-phenylpropionate dioxygenase, alpha subunit (EC 1.14.12.19)
1575	SEEDFLEVEL1575	-5.36973643034887	21.748018611456	4.49351320920783e-65	1.22162284110328e-63	proteasome-activating AAA-ATPase (PAN)
849	SEEDFLEVEL849	1.25434881765701	62.1666043207718	1.23138245941647e-64	3.33253325328954e-63	Multicopper oxidase
1109	SEEDFLEVEL1109	-1.84767434646303	60.7377471930929	2.61513749366732e-64	7.0455573646956e-63	Propionyl-CoA carboxylase beta chain (EC 6.4.1.3)
1703	SEEDFLEVEL1703	3.35039760504962	32.0820208980052	5.00422696746898e-64	1.34216508934673e-62	L-asparaginase I, cytoplasmic (EC 3.5.1.1)
764	SEEDFLEVEL764	-1.28327035571328	124.100751416047	2.05162097679482e-63	5.47801118848653e-62	Malate synthase (EC 2.3.3.9)
1071	SEEDFLEVEL1071	1.48800842803019	76.5408008782595	2.18923475586241e-63	5.81947247769471e-62	Oxaloacetate decarboxylase alpha chain (EC 4.1.1.3)
252	SEEDFLEVEL252	0.630566781320931	107.034730390126	3.04852037331192e-63	8.06778776671618e-62	ATP-dependent DNA helicase RecQ
890	SEEDFLEVEL890	1.26178926989883	73.8366530638095	4.63686306187418e-63	1.22172149661099e-61	Sulfite reductase [NADPH] hemoprotein beta-component (EC 1.8.1.2)
1523	SEEDFLEVEL1523	2.45430958050799	76.0151934351966	8.46150325653938e-63	2.21966013058605e-61	Cytochrome c heme lyase subunit CcmH
1697	SEEDFLEVEL1697	3.09088640465658	65.6968766265723	9.08749463815084e-63	2.37346311924804e-61	Predicted maltose-specific TonB-dependent receptor
1177	SEEDFLEVEL1177	-2.05458377504537	67.3420289411825	1.0971044779792e-62	2.85294864469287e-61	Arginine deiminase (EC 3.5.3.6)
1222	SEEDFLEVEL1222	1.7619620801036	48.5356697297197	1.9563265807837e-62	5.06527674444471e-61	2-methylcitrate dehydratase FeS dependent (EC 4.2.1.79)
152	SEEDFLEVEL152	-0.566512075062374	40.8628308973949	2.32411068553425e-62	5.99159741818119e-61	Dihydrolipoamide succinyltransferase component (E2) of 2-oxoglutarate dehydrogenase complex (EC 2.3.1.61)
40	SEEDFLEVEL40	-0.368957396285845	66.5204712529802	6.09809599699379e-62	1.5653524531339e-60	RecA protein
1668	SEEDFLEVEL1668	-23.8859729168424	20.5873652861734	1.02258585057517e-61	2.61371195397011e-60	Cell division initiation protein DivIVA
1208	SEEDFLEVEL1208	1.7380399825122	29.8633180441693	1.25476029291624e-61	3.19349843060937e-60	Glutathione-regulated potassium-efflux system protein KefB
452	SEEDFLEVEL452	-0.876102342077192	53.5093146316635	1.31609695832197e-61	3.3354135202219e-60	NADH-ubiquinone oxidoreductase chain F (EC 1.6.5.3)
32	SEEDFLEVEL32	-0.349042603725826	45.9091319824332	1.5270753322516e-61	3.8537711232898e-60	Translation elongation factor LepA
643	SEEDFLEVEL643	-1.08454926159787	36.8053520241896	3.29472870920126e-61	8.2797363066104e-60	NAD(P) transhydrogenase subunit beta (EC 1.6.1.2)
1110	SEEDFLEVEL1110	-1.7963155878142	29.1596126449742	4.09644786624428e-61	1.02514036351494e-59	Chitinase (EC 3.2.1.14)
554	SEEDFLEVEL554	-0.988176820416869	42.6035579175791	4.41201598188421e-61	1.09951114948539e-59	Ubiquinol--cytochrome c reductase, cytochrome B subunit (EC 1.10.2.2)
1699	SEEDFLEVEL1699	3.06678885798547	40.5749612673523	5.12110930533031e-61	1.27092758320251e-59	Chemotaxis protein CheC -- inhibitor of MCP methylation
467	SEEDFLEVEL467	0.817177732043498	50.8483069195886	5.7959097915832e-61	1.43245191997765e-59	NAD-specific glutamate dehydrogenase (EC 1.4.1.2)
33	SEEDFLEVEL33	-0.348892743021752	192.955797216484	1.29113820450324e-60	3.1779002473802e-59	Thioredoxin reductase (EC 1.8.1.9)
197	SEEDFLEVEL197	-0.594444336523944	49.9338951525966	1.82758037704694e-60	4.47981894881875e-59	3-isopropylmalate dehydratase large subunit (EC 4.2.1.33)
44	SEEDFLEVEL44	0.358683968729303	70.5718390729697	2.27655913262645e-60	5.55759190703625e-59	Transcription-repair coupling factor
1722	SEEDFLEVEL1722	3.20761068387263	38.5880941301528	3.10216958844496e-60	7.54230744247532e-59	Soluble pyridine nucleotide transhydrogenase (EC 1.6.1.1)
717	SEEDFLEVEL717	-1.1746064088534	32.4527189354891	8.60624084977045e-60	2.08396463653753e-58	Branched-chain amino acid transport system permease protein LivM (TC 3.A.1.4.1)
1690	SEEDFLEVEL1690	2.92073538839083	32.6621529747604	1.43738438046106e-59	3.46653063691032e-58	Flagellar biosynthesis protein FlhF
260	SEEDFLEVEL260	-0.650163493627657	88.5101787971997	1.70990697018114e-59	4.10721027656762e-58	Formate--tetrahydrofolate ligase (EC 6.3.4.3)
107	SEEDFLEVEL107	-0.495465391973463	46.7317278884889	2.10221051983997e-59	5.02932844766515e-58	UDP-N-acetylglucosamine 1-carboxyvinyltransferase (EC 2.5.1.7)
90	SEEDFLEVEL90	0.442407949637659	98.9748756694023	3.26471530622507e-59	7.77938734921598e-58	Homoserine dehydrogenase (EC 1.1.1.3)
1078	SEEDFLEVEL1078	1.42874443364201	105.154522336176	4.02586479418055e-59	9.55503862460074e-58	Predicted beta-glucoside specific TonB-dependent outer membrane receptor
1326	SEEDFLEVEL1326	-2.35800381546288	64.6463033439712	4.71535526920919e-59	1.11472489585534e-57	Thiaminase II (EC 3.5.99.2)
1319	SEEDFLEVEL1319	1.89495691583241	60.2298095446668	6.46185392224928e-59	1.5215885161013e-57	FIG017823: ATPase, MoxR family
1376	SEEDFLEVEL1376	-2.565105401255	29.5819512705438	1.48830726038603e-58	3.49081008798779e-57	Ribonucleotide reductase of class Ib (aerobic), alpha subunit (EC 1.17.4.1)
600	SEEDFLEVEL600	0.922900514950685	36.4845979399245	3.80102074866082e-58	8.86897024711644e-57	Cell division protein FtsX
1546	SEEDFLEVEL1546	2.39597400348003	26.7928718899161	3.81094357717593e-58	8.86897024711644e-57	Phenylacetic acid degradation protein PaaN, ring-opening aldehyde dehydrogenase (EC 1.2.1.3)
1717	SEEDFLEVEL1717	3.02104283619727	33.4562352075181	8.1670254524032e-58	1.89329376863657e-56	3-hydroxyanthranilate 3,4-dioxygenase (EC 1.13.11.6)
1677	SEEDFLEVEL1677	-5.24694085286894	21.0464548005192	1.56605906009772e-57	3.60253816863248e-56	Potassium-transporting ATPase A chain (EC 3.6.3.12) (TC 3.A.3.7.1)
1680	SEEDFLEVEL1680	-5.24694085287735	20.2549420278581	1.56605906009772e-57	3.60253816863248e-56	ATP-dependent DNA helicase SCO5184
149	SEEDFLEVEL149	-0.535557573577881	59.9437019171524	2.60443668943709e-57	5.96825127951081e-56	Glutamate synthase [NADPH] small chain (EC 1.4.1.13)
1015	SEEDFLEVEL1015	1.34315318909298	71.9885136150102	4.12642801831745e-57	9.41991067845675e-56	5-carboxymethyl-2-hydroxymuconate semialdehyde dehydrogenase (EC 1.2.1.60)
1713	SEEDFLEVEL1713	-24.8047099531377	18.7609320749054	4.83589031698746e-57	1.09975133026243e-55	Heme ABC transporter, permease protein HmuU
568	SEEDFLEVEL568	-0.960846153418514	77.3666223182283	6.35783027252876e-57	1.44038571439373e-55	Tricarboxylate transport protein TctC
1860	SEEDFLEVEL1860	3.45704009763509	71.7348145361266	1.39165019731297e-56	3.14092823778449e-55	Succinylglutamic semialdehyde dehydrogenase (EC 1.2.1.71)
4	SEEDFLEVEL4	0.230462139632137	95.9720920787012	1.39938197868612e-56	3.14650511824123e-55	3-hydroxyacyl-CoA dehydrogenase (EC 1.1.1.35)
1029	SEEDFLEVEL1029	-1.56307394059299	38.2633296537091	1.53327861921369e-56	3.43465895936969e-55	Dipeptide transport ATP-binding protein DppD (TC 3.A.1.5.2)
1544	SEEDFLEVEL1544	2.42960692883657	272.159063465356	2.01318296366057e-56	4.49285347225892e-55	DNA packaging
189	SEEDFLEVEL189	0.536505873338782	105.789196923394	2.3708105614674e-56	5.27130779484629e-55	Methylcrotonyl-CoA carboxylase carboxyl transferase subunit (EC 6.4.1.4)
275	SEEDFLEVEL275	-0.647974394088991	47.2723635118756	5.23443026462078e-56	1.15952323750729e-54	Ammonium transporter
1597	SEEDFLEVEL1597	2.58796596575621	321.089845982712	8.48250334805243e-56	1.87209787914028e-54	DNA maturase, phage-associated
1762	SEEDFLEVEL1762	2.99080295100751	34.3183399240798	8.80815009746495e-56	1.93682153429919e-54	Dihydropteridine reductase (EC 1.5.1.34)
39	SEEDFLEVEL39	-0.345527602406237	43.1653818234903	9.69880164545552e-56	2.1248546755117e-54	Glucosamine--fructose-6-phosphate aminotransferase [isomerizing] (EC 2.6.1.16)
663	SEEDFLEVEL663	0.951579102301432	82.9944341163152	1.44611858647303e-55	3.15665520645809e-54	Septum site-determining protein MinD
42	SEEDFLEVEL42	-0.349688587649216	42.8169928813172	1.72474239882242e-55	3.75115792267522e-54	Alanyl-tRNA synthetase (EC 6.1.1.7)
1655	SEEDFLEVEL1655	2.70621203866521	254.739852011906	2.54011300939704e-55	5.50449851782743e-54	Phage DNA packaging
939	SEEDFLEVEL939	1.23324234280421	34.3557322172687	2.9936417771702e-55	6.46388861705956e-54	Delta(3)-cis-delta(2)-trans-enoyl-CoA isomerase (EC 5.3.3.8)
118	SEEDFLEVEL118	0.465810242778223	138.048045700356	4.5303998776765e-55	9.74687829797956e-54	Aconitate hydratase 2 (EC 4.2.1.3)
1901	SEEDFLEVEL1901	3.92792776977058	35.0795545363499	4.61586184816441e-55	9.89515043507933e-54	Gene Transfer Agent host specificity protein
593	SEEDFLEVEL593	0.890458412510779	79.7761236745667	5.46072147768171e-55	1.16644911278622e-53	LSU m3Psi1915 methyltransferase RlmH
504	SEEDFLEVEL504	0.809162568529111	186.072295088563	7.4007470992031e-55	1.57522663346384e-53	Urocanate hydratase (EC 4.2.1.49)
1438	SEEDFLEVEL1438	1.97076791575068	93.0908855636574	8.51317336513344e-55	1.80557765591713e-53	BarA-associated response regulator UvrY (= GacA = SirA)
1387	SEEDFLEVEL1387	1.85614194657184	34.4471564669003	1.27619791828799e-53	2.69715185486941e-52	tRNA (Guanosine18-2&#39;-O-) -methyltransferase (EC 2.1.1.34)
166	SEEDFLEVEL166	-0.532397119080486	81.0324772742822	3.09259976696262e-53	6.51297155148008e-52	ATP-dependent Clp protease proteolytic subunit (EC 3.4.21.92)
1817	SEEDFLEVEL1817	3.10036515351908	39.2876473418092	3.41064273887982e-53	7.15756288464568e-52	Phage portal protein
165	SEEDFLEVEL165	-0.532908189459658	119.89248086193	3.49563808978695e-53	7.31028371154397e-52	Pyruvate,phosphate dikinase (EC 2.7.9.1)
1176	SEEDFLEVEL1176	1.50876867221682	36.1744726959172	8.63975082198681e-53	1.80049998837293e-51	Muramoyltetrapeptide carboxypeptidase (EC 3.4.17.13)
2077	SEEDFLEVEL2077	22.7458029766566	28.098446812683	9.72505669015815e-53	2.01963764110541e-51	Copper sensory histidine kinase CusS
642	SEEDFLEVEL642	-0.988255455756751	64.2534824780813	1.50716317822715e-52	3.11914981625488e-51	Carboxyl-terminal protease (EC 3.4.21.102)
1573	SEEDFLEVEL1573	-3.15003899262525	35.8945437908244	2.29247438184307e-52	4.72803078544946e-51	Heme oxygenase (EC 1.14.99.3)
191	SEEDFLEVEL191	-0.543133557464922	43.1915487149333	3.97048402452558e-52	8.16064087652492e-51	2-isopropylmalate synthase (EC 2.3.3.13)
1641	SEEDFLEVEL1641	-3.48975272494949	29.0962839935632	5.58727666933772e-52	1.14443499175715e-50	Potassium-transporting ATPase B chain (EC 3.6.3.12) (TC 3.A.3.7.1)
735	SEEDFLEVEL735	0.996230999248869	69.7903163106619	6.05435192656867e-52	1.23587299907192e-50	Ferredoxin-dependent glutamate synthase (EC 1.4.7.1)
690	SEEDFLEVEL690	-1.0321269136345	37.0297018485025	1.24443642460944e-51	2.53162389645887e-50	Oligopeptide ABC transporter, periplasmic oligopeptide-binding protein OppA (TC 3.A.1.5.1)
1336	SEEDFLEVEL1336	1.71096826558403	64.802128103793	1.50425786642848e-51	3.04981908444363e-50	Sulfate permease, Trk-type
819	SEEDFLEVEL819	1.04912829989818	195.995313253716	3.68973751185741e-51	7.45551353324972e-50	Chaperone protein HscA
84	SEEDFLEVEL84	-0.419889384034911	255.962062533088	3.83226152415728e-51	7.71742632188036e-50	Glycerol kinase (EC 2.7.1.30)
728	SEEDFLEVEL728	-1.0743242685308	36.3960545530663	5.20548610901261e-51	1.0447655173827e-49	High-affinity branched-chain amino acid transport system permease protein LivH (TC 3.A.1.4.1)
848	SEEDFLEVEL848	-1.20639899663127	61.0858155319731	6.18581910754561e-51	1.23737070509131e-49	Branched-chain amino acid transport ATP-binding protein LivG (TC 3.A.1.4.1)
98	SEEDFLEVEL98	-0.438391869973588	41.7668329268196	6.90579822737129e-51	1.37678597326359e-49	Deoxyribodipyrimidine photolyase (EC 4.1.99.3)
2114	SEEDFLEVEL2114	22.7019086123035	36.994978321858	1.49914424588098e-50	2.97886436365919e-49	Biotin operon repressor
1210	SEEDFLEVEL1210	-1.80819639862573	68.7492904734705	1.54490767024352e-50	3.05963336944587e-49	L-ribulose-5-phosphate 4-epimerase (EC 5.1.3.4)
1598	SEEDFLEVEL1598	2.34494104205777	284.107240541183	1.98600531554907e-50	3.92023029448811e-49	T7-like phage endonuclease (EC 3.1.21.2)
878	SEEDFLEVEL878	1.12517363321304	368.133749803467	2.44352819774337e-50	4.80748097062603e-49	Biotin-protein ligase (EC 6.3.4.15)
1189	SEEDFLEVEL1189	-1.73982445233819	29.9282909008213	3.31291752782937e-50	6.49657696194999e-49	Maltose operon transcriptional repressor MalR, LacI family
384	SEEDFLEVEL384	-0.705297922780262	75.1992642920459	3.69450899848431e-50	7.22119552939041e-49	Phosphate transport ATP-binding protein PstB (TC 3.A.1.7.1)
1834	SEEDFLEVEL1834	-24.6689084117417	17.4747499552468	5.0074208328532e-50	9.75549967468893e-49	Ferredoxin--sulfite reductase, actinobacterial type (EC 1.8.7.1)
1737	SEEDFLEVEL1737	-4.06995949635668	24.0439309543225	8.18395364149597e-50	1.58922814057751e-48	Proteasome subunit alpha (EC 3.4.25.1), bacterial
1836	SEEDFLEVEL1836	-26.6628293653544	16.7246622787532	9.81750884351298e-50	1.90027574087544e-48	Alkanesulfonates ABC transporter ATP-binding protein
73	SEEDFLEVEL73	-0.392468590673333	56.0335913960885	1.380772098533e-49	2.66399932945996e-48	2-oxoglutarate dehydrogenase E1 component (EC 1.2.4.2)
522	SEEDFLEVEL522	-0.831135223063395	36.7087968156808	1.52797336714259e-49	2.93852370060445e-48	Aspartyl-tRNA(Asn) synthetase (EC 6.1.1.23)
386	SEEDFLEVEL386	-0.698722497960888	82.278993100343	1.71824020742523e-49	3.29384444891355e-48	Isocitrate lyase (EC 4.1.3.1)
186	SEEDFLEVEL186	-0.521261281762733	160.29667052752	3.17754850535957e-49	6.07185866151936e-48	1-hydroxy-2-methyl-2-(E)-butenyl 4-diphosphate synthase (EC 1.17.7.1)
459	SEEDFLEVEL459	0.719240188027437	85.2781677664032	3.84840132991469e-49	7.33034660962413e-48	Phosphoenolpyruvate carboxykinase [ATP] (EC 4.1.1.49)
1217	SEEDFLEVEL1217	-1.76601478458964	62.7040437146956	5.59840565195901e-49	1.06298616521799e-47	sulfonate monooxygenase
1083	SEEDFLEVEL1083	1.2991269403692	35.0917516139578	6.27230412787558e-49	1.18717249964632e-47	Excinuclease ABC subunit A paralog in greater Bacteroides group
906	SEEDFLEVEL906	-1.22686482724655	290.014208350775	8.23374935970555e-49	1.55350330979176e-47	Glycerate kinase (EC 2.7.1.31)
1209	SEEDFLEVEL1209	1.48144849713043	49.9199345934094	8.61633122184049e-49	1.62057474961723e-47	Phage integrase
1854	SEEDFLEVEL1854	3.02189353819796	65.8856314717568	1.58509586316068e-48	2.97193051961255e-47	Sodium-dependent phosphate transporter
1780	SEEDFLEVEL1780	-4.04240954458842	39.1891915991595	2.18395170893325e-48	4.08194224097805e-47	Lon-like protease with PDZ domain
1773	SEEDFLEVEL1773	2.64441327772733	38.275985853464	2.63784192614882e-48	4.91493226177449e-47	FIG143828: Hypothetical protein YbgA
147	SEEDFLEVEL147	-0.487768706073498	69.4759280970207	2.97850213954348e-48	5.53242897410234e-47	Malate dehydrogenase (EC 1.1.1.37)
1496	SEEDFLEVEL1496	-2.44270068807341	30.3033996429053	1.04810000802364e-47	1.94076970525987e-46	Phosphoenolpyruvate carboxykinase [GTP] (EC 4.1.1.32)
2065	SEEDFLEVEL2065	4.05369715316738	77.2018218041517	1.12329518435538e-47	2.07358904247826e-46	Glucans biosynthesis glucosyltransferase H (EC 2.4.1.-)
1075	SEEDFLEVEL1075	-1.4380482452373	37.9358441591752	1.19614672953883e-47	2.201278027499e-46	Beta-xylosidase (EC 3.2.1.37)
203	SEEDFLEVEL203	-0.525394202920036	68.4380190422355	1.33886600766982e-47	2.45636735947031e-46	Chromosome partition protein smc
807	SEEDFLEVEL807	-1.11380620853	98.7809879974798	2.55671265271258e-47	4.67636035959448e-46	Xylose isomerase (EC 5.3.1.5)
965	SEEDFLEVEL965	1.15807279942908	80.6707602181451	3.65699126629642e-47	6.66843437918259e-46	Recombination inhibitory protein MutS2
1574	SEEDFLEVEL1574	2.08068507821539	27.0435657219041	4.56627820073355e-47	8.30118842510255e-46	COG0398: uncharacterized membrane protein
650	SEEDFLEVEL650	-0.929793367813204	36.9120545202151	5.87228859994525e-47	1.06430782170523e-45	2-methylcitrate synthase (EC 2.3.3.5)
323	SEEDFLEVEL323	-0.625420580577473	104.727497026236	7.45594264453408e-47	1.3471899370101e-45	Succinyl-CoA ligase [ADP-forming] alpha chain (EC 6.2.1.5)
1637	SEEDFLEVEL1637	2.16261948664366	39.3979896004066	7.47813173528429e-47	1.3471899370101e-45	Ribosomal RNA small subunit methyltransferase C (EC 2.1.1.52)
1890	SEEDFLEVEL1890	-25.5999155394632	16.8430677786132	8.2475740087753e-47	1.48134354794249e-45	Chorismate mutase II (EC 5.4.99.5)
564	SEEDFLEVEL564	-0.85590128467854	60.4050697436977	1.10952258010114e-46	1.98684268011524e-45	Glycerol-3-phosphate dehydrogenase (EC 1.1.5.3)
1837	SEEDFLEVEL1837	-5.0350403931373	26.546471300765	1.62719579377323e-46	2.90515165449484e-45	Putative membrane protein found fused to lysyl-tRNA synthetase like protein
1802	SEEDFLEVEL1802	-4.00251821556115	24.8183254706969	2.16108540583952e-46	3.8468606584304e-45	Proteasome subunit beta (EC 3.4.25.1), bacterial
897	SEEDFLEVEL897	-1.20830194680295	131.955354279024	2.22153471443932e-46	3.94272971129423e-45	Methylthioribose-1-phosphate isomerase (EC 5.3.1.23)
1448	SEEDFLEVEL1448	1.76261588856102	128.415698356963	2.58989657369994e-46	4.58289094890513e-45	Sulfite reductase [NADPH] flavoprotein alpha-component (EC 1.8.1.2)
1783	SEEDFLEVEL1783	-3.73782566137893	34.9674431657427	3.9958744208275e-46	7.04994835131836e-45	Glutaredoxin-like protein NrdH, required for reduction of Ribonucleotide reductase class Ib
1070	SEEDFLEVEL1070	1.24196852649653	46.800194205922	4.26769083405822e-46	7.507370258383e-45	COG0009 YrdC subfamily, required for N6-threonylcarbamoyl adenosine t(6)A37 modification in tRNA
1724	SEEDFLEVEL1724	2.33581977339336	48.5969028495527	5.66756088003819e-46	9.94066909780306e-45	Glycine cleavage system transcriptional activator GcvA
1915	SEEDFLEVEL1915	-22.5802427743589	25.0506873287825	6.22005069791259e-46	1.08778138082501e-44	FtsK/SpoIIIE family protein, putative secretion system component EssC/YukA
684	SEEDFLEVEL684	0.863772692900642	193.620891654715	6.80516709438159e-46	1.18663861199698e-44	Chemotaxis regulator - transmits chemoreceptor signals to flagelllar motor components CheY
875	SEEDFLEVEL875	-1.15280690248577	71.4108133465166	9.78168034474419e-46	1.70070436459055e-44	L-proline glycine betaine ABC transport system permease protein ProV (TC 3.A.1.12.1)
1113	SEEDFLEVEL1113	1.2741120416607	35.2223120369368	1.44065036230751e-45	2.49754487448151e-44	Leucine dehydrogenase (EC 1.4.1.9)
723	SEEDFLEVEL723	0.904005976624941	88.0911255582623	3.47644708985792e-45	6.00943064868214e-44	Ribosomal protein S12p Asp88 (E. coli) methylthiotransferase
536	SEEDFLEVEL536	-0.805189214116234	39.101641900962	3.62857295882936e-45	6.25432128725027e-44	NADH dehydrogenase (EC 1.6.99.3)
1187	SEEDFLEVEL1187	1.3863650485923	56.638292469283	4.02520747875612e-45	6.91803618690815e-44	Ribosomal large subunit pseudouridine synthase F (EC 4.2.1.70)
1433	SEEDFLEVEL1433	-2.11312027750491	31.6356932548881	4.19320746232202e-45	7.18612430720574e-44	Ribulokinase (EC 2.7.1.16)
458	SEEDFLEVEL458	0.690928953331502	251.751013050302	4.41874015432585e-45	7.5509956751494e-44	MiaB family protein, possibly involved in tRNA or rRNA modification
375	SEEDFLEVEL375	-0.652072227470625	59.0213786318724	4.55172735103029e-45	7.75609153461884e-44	HtrA protease/chaperone protein
193	SEEDFLEVEL193	-0.503488585405043	64.2128801828672	4.89358601109585e-45	8.31492554896712e-44	6-phosphofructokinase (EC 2.7.1.11)
1952	SEEDFLEVEL1952	3.13740642519885	38.0124155976835	8.74004234406481e-45	1.48085533314027e-43	Alkylphosphonate utilization operon protein PhnA
977	SEEDFLEVEL977	1.1191445658957	43.2314030450232	9.65882367362132e-45	1.63190464383981e-43	tRNA(Cytosine32)-2-thiocytidine synthetase
790	SEEDFLEVEL790	0.955990480606011	34.3056168100131	1.61705427445659e-44	2.72439482127461e-43	Dipeptidyl carboxypeptidase Dcp (EC 3.4.15.5)
1447	SEEDFLEVEL1447	-2.15086060547148	26.5388102309906	1.65485723761708e-44	2.78025312870442e-43	Aldehyde dehydrogenase A (EC 1.2.1.22)
268	SEEDFLEVEL268	0.538418693986777	52.6504846714166	1.76566447549194e-44	2.95810622630736e-43	Single-stranded-DNA-specific exonuclease RecJ (EC 3.1.-.-)
2086	SEEDFLEVEL2086	3.72897381281902	96.4818689719827	1.83127382791839e-44	3.05945496222902e-43	Ribosomal RNA small subunit methyltransferase F (EC 2.1.1.-)
1968	SEEDFLEVEL1968	3.12597772934249	23.626077669254	3.37339248430436e-44	5.62012825866975e-43	Paraquat-inducible protein A
1714	SEEDFLEVEL1714	2.27548191295328	34.0522869622716	3.69731433655987e-44	6.14267695749016e-43	Dethiobiotin synthetase (EC 6.3.3.3)
1872	SEEDFLEVEL1872	2.67516480066606	44.8560383484355	3.82580563196599e-44	6.33854390160349e-43	Ribosomal small subunit pseudouridine synthase A (EC 4.2.1.70)
1789	SEEDFLEVEL1789	2.40248983150068	46.0893515621569	6.59370286192064e-44	1.08941814412009e-42	diguanylate cyclase (GGDEF domain) with PAS/PAC sensor
1813	SEEDFLEVEL1813	-3.69130564574405	27.9827115216281	7.27103881346148e-44	1.19801881937502e-42	DUF1794
38	SEEDFLEVEL38	0.294470055691046	106.776969468478	2.07152467953969e-43	3.40378821657332e-42	NAD-dependent glyceraldehyde-3-phosphate dehydrogenase (EC 1.2.1.12)
2165	SEEDFLEVEL2165	20.5424018263988	129.839761310573	2.33391583882701e-43	3.8244248306916e-42	HNH homing endonuclease
656	SEEDFLEVEL656	0.821163518369757	67.3784707691456	2.6830629612847e-43	4.38453540203383e-42	Kynureninase (EC 3.7.1.3)
1675	SEEDFLEVEL1675	-2.82359891442384	31.8188000080458	3.07793630325962e-43	5.01611363209694e-42	L-arabinose transport ATP-binding protein AraG (TC 3.A.1.2.2)
1252	SEEDFLEVEL1252	-1.66774456315688	51.1562941353429	3.10289533764459e-43	5.04304810175334e-42	PhnI protein
2118	SEEDFLEVEL2118	3.95838697336305	33.7802564501855	4.15178165807495e-43	6.72948674713992e-42	Inner membrane protein forms channel for type IV secretion of T-DNA complex, VirB8
687	SEEDFLEVEL687	-0.923917143901909	35.9891480959314	4.33150277586608e-43	7.00181570336622e-42	NAD(P) transhydrogenase alpha subunit (EC 1.6.1.2)
2157	SEEDFLEVEL2157	4.32995053368572	42.5997658804075	4.44664363258605e-43	7.16856484272161e-42	Hypothetical transmembrane protein coupled to NADH-ubiquinone oxidoreductase chain 5 homolog
751	SEEDFLEVEL751	-0.981734532444444	35.2410528035361	5.90930901831337e-43	9.50096162326135e-42	Ribose ABC transport system, permease protein RbsC (TC 3.A.1.2.1)
1738	SEEDFLEVEL1738	2.22565084848784	46.8276218860114	6.56773158521863e-43	1.05312607536709e-41	Glycerol-3-phosphate acyltransferase (EC 2.3.1.15)
1704	SEEDFLEVEL1704	-2.9767672713512	35.4897136633742	8.52312737466891e-43	1.35938199541053e-41	PTS system, N-acetylglucosamine-specific IIC component (EC 2.7.1.69)
1706	SEEDFLEVEL1706	-2.9767672713512	35.4897136633742	8.52312737466891e-43	1.35938199541053e-41	PTS system, N-acetylglucosamine-specific IIB component (EC 2.7.1.69)
2140	SEEDFLEVEL2140	4.32303008948997	22.2167597225777	9.0131899411071e-43	1.43372045313196e-41	IncF plasmid conjugative transfer protein TraD
1877	SEEDFLEVEL1877	-4.29744144990297	22.1702055635554	9.14764647505329e-43	1.45124863573723e-41	Collagen alpha 1(I) chain precursor
1716	SEEDFLEVEL1716	-3.07269151565982	33.8430687314068	9.4300668466254e-43	1.49209602671075e-41	Late competence protein ComEC, DNA transport
1603	SEEDFLEVEL1603	1.97627377954998	29.8355430968328	9.87052736167471e-43	1.55766818338196e-41	Probable RND efflux membrane fusion protein
51	SEEDFLEVEL51	0.30935525173581	85.5451832828866	1.07051953773411e-42	1.68494140925992e-41	ClpB protein
1114	SEEDFLEVEL1114	1.21083433359803	159.989257057158	1.15874963943027e-42	1.81902404027098e-41	Cysteine desulfurase CsdA-CsdE (EC 2.8.1.7), main protein CsdA
961	SEEDFLEVEL961	-1.20639899665422	44.140728730281	1.21550495050922e-42	1.90312437408263e-41	Altronate hydrolase (EC 4.2.1.7)
1948	SEEDFLEVEL1948	2.99663387130338	50.3187419116619	1.4317415066327e-42	2.23583445200266e-41	Vitamin B12 ABC transporter, B12-binding component BtuF
1534	SEEDFLEVEL1534	1.8456706467043	32.8459975732866	1.4619589526807e-42	2.27707721249564e-41	Xaa-Pro dipeptidase PepQ (EC 3.4.13.9)
1911	SEEDFLEVEL1911	-4.94406861493161	22.8411200022721	1.85176507220766e-42	2.87672906412312e-41	Lysyl-tRNA synthetase (class II) related protein found fused to membrane protein
2038	SEEDFLEVEL2038	3.48678206665655	72.122800205511	2.73545179250668e-42	4.23853294585038e-41	Nitrite reductase probable [NAD(P)H] subunit (EC 1.7.1.4)
2132	SEEDFLEVEL2132	3.93818426993946	40.9160921426158	3.39321955493367e-42	5.24414629407191e-41	Alkyl hydroperoxide reductase protein F (EC 1.6.4.-)
1186	SEEDFLEVEL1186	-1.50544482681193	114.55438663699	5.38506510842988e-42	8.30105010657709e-41	Epi-inositol hydrolase (EC 3.7.1.-)
461	SEEDFLEVEL461	0.656544854605124	151.665273533691	6.25366548647449e-42	9.61521163871567e-41	Radical SAM family enzyme, similar to coproporphyrinogen III oxidase, oxygen-independent, clustered with nucleoside-triphosphatase RdgB
569	SEEDFLEVEL569	-0.804384150738589	36.6349574524668	7.87026384323912e-42	1.20697559093367e-40	Ribonuclease HI (EC 3.1.26.4)
772	SEEDFLEVEL772	0.897034516706955	66.3853394451792	1.13809397075046e-41	1.74090538083337e-40	SSU rRNA
478	SEEDFLEVEL478	-0.716186673518839	76.8113202644101	1.47369956314235e-41	2.24851966509041e-40	Hydroxypyruvate reductase (EC 1.1.1.81)
335	SEEDFLEVEL335	-0.589624794878885	81.3838545106463	1.50660829374342e-41	2.29288147706856e-40	2-methylisocitrate dehydratase (EC 4.2.1.99)
1124	SEEDFLEVEL1124	1.21315777287822	31.8732828948983	2.02408551119593e-41	3.07260290417839e-40	Cobalt-zinc-cadmium resistance protein CzcD
1352	SEEDFLEVEL1352	1.53045607623713	44.1385617159726	2.59607312294635e-41	3.93091477173217e-40	Uridine kinase (EC 2.7.1.48)
1996	SEEDFLEVEL1996	3.06678885798548	25.407603439989	2.84865995706885e-41	4.30248363717899e-40	Glutathione-regulated potassium-efflux system protein KefC
2095	SEEDFLEVEL2095	3.65728188450285	46.3306372834069	3.8066487010136e-41	5.73490324452453e-40	Murein endopeptidase
1809	SEEDFLEVEL1809	2.28319768711595	48.3564501430983	4.75507317087946e-41	7.14575191834926e-40	Dihydroneopterin triphosphate epimerase
1792	SEEDFLEVEL1792	2.24840783561328	34.8856450590296	7.29325680102692e-41	1.09325736659003e-39	Outer membrane stress sensor protease DegQ, serine protease
2266	SEEDFLEVEL2266	24.4803663840724	17.2684952662316	7.43241294888246e-41	1.11133154618165e-39	Membrane-bound lytic murein transglycosylase A precursor (EC 3.2.1.-)
1294	SEEDFLEVEL1294	-1.66333054433263	57.6374520514252	8.58818721674936e-41	1.28094632776504e-39	Alpha,alpha-trehalose-phosphate synthase [UDP-forming] (EC 2.4.1.15)
1931	SEEDFLEVEL1931	2.79596317585619	77.3145267083769	1.27588248773379e-40	1.89827193013328e-39	Regulatory sensor-transducer, BlaR1/MecR1 family
781	SEEDFLEVEL781	-0.970010218588539	61.9339729427688	1.50117826287551e-40	2.22792734249589e-39	Maltodextrin glucosidase (EC 3.2.1.20)
183	SEEDFLEVEL183	-0.466199271823417	62.000040868263	1.91262335834765e-40	2.83153472927656e-39	Lipoate synthase
1368	SEEDFLEVEL1368	-1.78984725977897	37.3378085435033	2.45340865045268e-40	3.62316966379197e-39	Sulfate and thiosulfate import ATP-binding protein CysA (EC 3.6.3.25)
1542	SEEDFLEVEL1542	1.76837040230891	51.8655932082328	3.40129646644413e-40	5.01062910487743e-39	Oligopeptidase A (EC 3.4.24.70)
881	SEEDFLEVEL881	0.978185645750945	35.5419916124689	3.50776955822582e-40	5.15478371689155e-39	Alpha-amylase (EC 3.2.1.1)
935	SEEDFLEVEL935	1.02966541399834	80.2136897482812	3.88377793244462e-40	5.69335191518413e-39	Diphosphomevalonate decarboxylase (EC 4.1.1.33)
1967	SEEDFLEVEL1967	2.86177269126407	41.0169169545911	3.89886920874279e-40	5.70150042481433e-39	Saccharopine dehydrogenase [NADP , L-glutamate-forming] (EC 1.5.1.10)
1767	SEEDFLEVEL1767	-2.92119742236468	42.1464803592965	4.40689399674584e-40	6.42869097427729e-39	Pyruvate oxidase [ubiquinone, cytochrome] (EC 1.2.2.2)
2006	SEEDFLEVEL2006	-22.4381602607135	23.8417325043078	4.42491578648402e-40	6.43927526008782e-39	Lycopene elongase (EC 2.5.1.-)
87	SEEDFLEVEL87	-0.367305663185343	59.2352709131418	8.72190467845582e-40	1.26615805538457e-38	Chaperone protein DnaK
916	SEEDFLEVEL916	-1.10697321651774	34.2648583390629	1.00376125838303e-39	1.45363101365349e-38	NADH-ubiquinone oxidoreductase chain N (EC 1.6.5.3)
898	SEEDFLEVEL898	0.983856911350143	74.1096760821138	1.00835054568399e-39	1.45674990669951e-38	DNA polymerase III delta subunit (EC 2.7.7.7)
648	SEEDFLEVEL648	0.782070766819867	90.8272865005205	1.43764843067538e-39	2.07194584671553e-38	Monofunctional biosynthetic peptidoglycan transglycosylase (EC 2.4.2.-)
1749	SEEDFLEVEL1749	2.16502622668372	58.2863823871342	1.81706358561124e-39	2.61246569844732e-38	Formiminoglutamic iminohydrolase (EC 3.5.3.13)
1900	SEEDFLEVEL1900	2.48326140244205	28.0622302883009	2.23352116319939e-39	3.20352280026273e-38	Propionate catabolism operon transcriptional regulator of GntR family [predicted]
1418	SEEDFLEVEL1418	-1.83310107781388	68.5736486029642	2.26338314769902e-39	3.23858722640857e-38	Fe-S oxidoreductase-like protein in Rubrerythrin cluster
1505	SEEDFLEVEL1505	-2.06384922850548	62.006474623711	2.27972623001236e-39	3.25418677367636e-38	Methionine ABC transporter substrate-binding protein
1153	SEEDFLEVEL1153	1.23489559168413	89.3065039061579	2.28648480744292e-39	3.25606324602765e-38	Thiamin-regulated outer membrane receptor Omr1
357	SEEDFLEVEL357	-0.59267697294986	172.28288161035	3.12459289319633e-39	4.43900002237701e-38	Urease alpha subunit (EC 3.5.1.5)
67	SEEDFLEVEL67	-0.34096036322538	148.627656243338	4.27030528077988e-39	6.05229760292522e-38	Iron-sulfur cluster assembly protein SufB
1008	SEEDFLEVEL1008	-1.18451628539889	33.2046995762239	4.80757233062011e-39	6.79765723627397e-38	Aerobic cobaltochelatase CobS subunit (EC 6.6.1.2)
534	SEEDFLEVEL534	0.690045084184263	53.732779675491	5.52605386665263e-39	7.79512456991731e-38	Beta-lactamase
1972	SEEDFLEVEL1972	2.76045648739928	25.4974532102013	6.58320634233552e-39	9.26450756082559e-38	FIG003603: membrane protein, putative
2143	SEEDFLEVEL2143	3.8604065688496	94.2136693041725	7.45091765841596e-39	1.04610184307479e-37	MutS-related protein, family 1
1648	SEEDFLEVEL1648	-2.40362641280671	27.8513448976315	8.55950567679237e-39	1.19893216517319e-37	Sulfate and thiosulfate binding protein CysP
621	SEEDFLEVEL621	0.750093261731595	49.8017682893072	8.77611727881313e-39	1.2264008748734e-37	Phosphoribosylanthranilate isomerase (EC 5.3.1.24)
362	SEEDFLEVEL362	-0.593907456670802	96.1245476399424	1.00898909107084e-38	1.40670483769107e-37	Pterin-4-alpha-carbinolamine dehydratase (EC 4.2.1.96)
589	SEEDFLEVEL589	-0.781676071941677	38.8261089887263	1.14010349020034e-38	1.58580441276471e-37	Glycerol-3-phosphate ABC transporter, ATP-binding protein UgpC (TC 3.A.1.1.3)
877	SEEDFLEVEL877	0.953248905428365	75.7808887944575	1.4281783797616e-38	1.98188744532578e-37	Ribosomal protein S6 glutaminyl transferase
62	SEEDFLEVEL62	0.314114083801556	59.4049246463063	1.95812226370172e-38	2.71100214333333e-37	Gamma-glutamyltranspeptidase (EC 2.3.2.2)
1689	SEEDFLEVEL1689	-2.54032537225684	24.7466992192245	2.08903229312747e-38	2.88556631528762e-37	Adenylylsulfate reductase beta-subunit (EC 1.8.99.2)
2047	SEEDFLEVEL2047	-24.3912766746833	17.5496288956132	2.52605896936863e-38	3.48118863958382e-37	FMN reductase (EC 1.5.1.29)
2146	SEEDFLEVEL2146	3.23821112432629	139.718421754193	3.8050520292619e-38	5.22690868127428e-37	Cytochrome O ubiquinol oxidase subunit I (EC 1.10.3.-)
1694	SEEDFLEVEL1694	-2.53493452362196	24.598339599767	3.81028621473932e-38	5.22690868127428e-37	ABC-type Fe3+-siderophore transport system, permease component
1903	SEEDFLEVEL1903	2.37092797155393	104.903694370898	4.4201652599398e-38	6.04965867727687e-37	FIG005121: SAM-dependent methyltransferase (EC 2.1.1.-)
941	SEEDFLEVEL941	1.00719255814619	89.1566724161676	4.60953520444329e-38	6.29443608625007e-37	Cytidine deaminase (EC 3.5.4.5)
724	SEEDFLEVEL724	0.829211219314653	88.4825350128113	6.12012695146024e-38	8.33815018147693e-37	L-serine dehydratase (EC 4.3.1.17)
1563	SEEDFLEVEL1563	-2.14155821283281	25.9540578263612	6.62896349213017e-38	9.01087060146148e-37	Trehalose synthase (EC 5.4.99.16)
1751	SEEDFLEVEL1751	-2.71479605457505	29.2889257194407	6.83360320372234e-38	9.26797749693046e-37	Ku domain protein
2252	SEEDFLEVEL2252	4.20524705518477	76.8797088215439	7.24586460043564e-38	9.80486791294243e-37	Aerobic respiration control sensor protein arcB (EC 2.7.3.-)
1082	SEEDFLEVEL1082	1.10432895373522	74.0376688646639	7.58153689072447e-38	1.0235930506416e-36	Succinylornithine transaminase (EC 2.6.1.81)
1011	SEEDFLEVEL1011	1.046915047333	116.795875717078	8.10452052746892e-38	1.09173732600882e-36	Imidazolonepropionase (EC 3.5.2.7)
1715	SEEDFLEVEL1715	-2.58164352158425	25.9241243938823	1.07967847484178e-37	1.45113639506263e-36	Aspartate ammonia-lyase (EC 4.3.1.1)
83	SEEDFLEVEL83	-0.354738399525814	55.1327040662958	1.12328372540566e-37	1.50635873579625e-36	Ribose-phosphate pyrophosphokinase (EC 2.7.6.1)
510	SEEDFLEVEL510	0.659018703321243	54.2868629216037	1.23405479456772e-37	1.65120396561735e-36	RNA polymerase sigma-70 factor
1898	SEEDFLEVEL1898	2.35999890102174	40.4490298233933	1.54743641993122e-37	2.06589670259121e-36	ATP-dependent protease La (EC 3.4.21.53) Type II
549	SEEDFLEVEL549	-0.73850433129508	41.2600971828027	1.98033198459612e-37	2.63794334072815e-36	NADH-ubiquinone oxidoreductase chain L (EC 1.6.5.3)
634	SEEDFLEVEL634	0.749267327346435	109.756811342196	2.24409394774908e-37	2.9826502003305e-36	Alkyl hydroperoxide reductase subunit C-like protein
2188	SEEDFLEVEL2188	3.56534438220634	31.8696016585572	3.09934452732769e-37	4.11023938313678e-36	Lysophospholipase L2 (EC 3.1.1.5)
102	SEEDFLEVEL102	-0.373853774742587	47.7437826519309	3.796727831283e-37	5.02394450418221e-36	Cell division protein FtsH (EC 3.4.24.-)
370	SEEDFLEVEL370	0.555463969639634	98.1342736097334	4.36761085523074e-37	5.76659614241391e-36	Glucose-1-phosphate thymidylyltransferase (EC 2.7.7.24)
872	SEEDFLEVEL872	0.931935564677736	51.4174026094161	5.21568856032147e-37	6.87115270468782e-36	Peptide chain release factor 3
1618	SEEDFLEVEL1618	1.82953969737759	56.2955489993775	5.38698866507665e-37	7.08122619908208e-36	Flavohemoprotein (Hemoglobin-like protein) (Flavohemoglobin) (Nitric oxide dioxygenase) (EC 1.14.12.17)
710	SEEDFLEVEL710	-0.865537579614262	59.4169999541741	5.49383935003499e-37	7.20584498959633e-36	Flagellin protein FlaA
352	SEEDFLEVEL352	-0.566122610279955	48.8080066369923	6.40041615750584e-37	8.37656215274451e-36	Enoyl-[acyl-carrier-protein] reductase [NADH] (EC 1.3.1.9)
226	SEEDFLEVEL226	-0.475501488959041	181.285075291296	6.99368950081396e-37	9.13302552497125e-36	Malate synthase G (EC 2.3.3.9)
1861	SEEDFLEVEL1861	2.27098752336545	29.3500873427142	7.276918556832e-37	9.48218951817259e-36	1-aminocyclopropane-1-carboxylate deaminase (EC 3.5.99.7)
2062	SEEDFLEVEL2062	-23.3504546800125	21.664385268244	7.35524912331695e-37	9.56342282751276e-36	Heme ABC transporter, ATPase component HmuV
2364	SEEDFLEVEL2364	23.3705515252792	19.1731100369844	8.71948387137507e-37	1.12637653961186e-35	ATP-dependent RNA helicase VF1437
2375	SEEDFLEVEL2375	22.3705514954291	28.5011219833998	8.71948399666084e-37	1.12637653961186e-35	IncF plasmid conjugative transfer protein TraG
2330	SEEDFLEVEL2330	22.3705515607882	32.0398277938139	8.71948399666096e-37	1.12637653961186e-35	[NiFe] hydrogenase metallocenter assembly protein HypD
111	SEEDFLEVEL111	-0.387961237680082	55.9922251234894	8.95226142976101e-37	1.15395421576294e-35	Signal recognition particle, subunit Ffh SRP54 (TC 3.A.5.1.1)
256	SEEDFLEVEL256	-0.494632529558243	90.122983800768	1.2312024637533e-36	1.58361762058247e-35	Hydroxyacylglutathione hydrolase (EC 3.1.2.6)
1999	SEEDFLEVEL1999	2.58128104151573	60.925915341526	1.41322748915393e-36	1.8138441228819e-35	tRNA 5-methylaminomethyl-2-thiouridine synthase TusD
2068	SEEDFLEVEL2068	-26.3420864304868	15.9411101934367	1.44368148742338e-36	1.84896337821825e-35	Iron-sulfur cluster regulator SufR
408	SEEDFLEVEL408	0.580254868538098	68.8465924213418	2.26553689927338e-36	2.89533679370813e-35	Peptidase, M23/M37 family
869	SEEDFLEVEL869	-0.989895086103084	90.9259244458636	2.71283346586797e-36	3.45958570561969e-35	Iron-sulfur cluster assembly scaffold protein IscU
287	SEEDFLEVEL287	-0.516761151327728	61.2812887530337	3.34990449648486e-36	4.26293165818637e-35	Excinuclease ABC subunit B
1969	SEEDFLEVEL1969	-3.76767862448373	26.3786207793053	3.68474998427908e-36	4.67908485264823e-35	N-acetylmannosamine-6-phosphate 2-epimerase (EC 5.1.3.9)
2061	SEEDFLEVEL2061	2.7742168002395	47.3637213081084	4.0067090134029e-36	5.07714546804296e-35	Methionine transporter MetT
112	SEEDFLEVEL112	-0.384128710611224	64.7037464626298	4.23379285853822e-36	5.35355498666324e-35	S-adenosylmethionine synthetase (EC 2.5.1.6)
521	SEEDFLEVEL521	0.650012830583254	55.8031021462998	4.59974863204416e-36	5.80402881186838e-35	Carbonic anhydrase (EC 4.2.1.1)
2024	SEEDFLEVEL2024	2.63036152427334	78.9632326961509	4.95616839072273e-36	6.24059855682372e-35	Guanosine-5&#39;-triphosphate,3&#39;-diphosphate pyrophosphatase (EC 3.6.1.40)
2101	SEEDFLEVEL2101	-24.3251368722535	16.8148051890623	5.56242988850332e-36	6.98926326956688e-35	Ferredoxin--NADP(+) reductase, actinobacterial (eukaryote-like) type (EC 1.18.1.2)
557	SEEDFLEVEL557	0.680794078692769	50.1342236859589	6.10510901147735e-36	7.65506436009351e-35	Protein-L-isoaspartate O-methyltransferase (EC 2.1.1.77)
451	SEEDFLEVEL451	0.604652032206568	39.9064578399669	6.75034735404714e-36	8.44640743191548e-35	Uroporphyrinogen-III methyltransferase (EC 2.1.1.107)
1962	SEEDFLEVEL1962	2.40957368665159	77.3772637508911	8.43476758456278e-36	1.05320135539186e-34	Methylglyoxal synthase (EC 4.2.3.3)
1199	SEEDFLEVEL1199	-1.38932314316399	52.7466714638803	8.65309161401051e-36	1.0782112696541e-34	Arginine/ornithine antiporter ArcD
300	SEEDFLEVEL300	0.496900738310985	39.1942129172741	9.93324195943638e-36	1.2351501072638e-34	Asparagine synthetase [glutamine-hydrolyzing] (EC 6.3.5.4)
704	SEEDFLEVEL704	-0.849428238484699	41.1072435092065	1.16545885241795e-35	1.44618452205638e-34	NADH-ubiquinone oxidoreductase chain G (EC 1.6.5.3)
524	SEEDFLEVEL524	-0.688837923231593	167.68399841927	1.29951302814778e-35	1.60918994230888e-34	Phosphoenolpyruvate-protein phosphotransferase of PTS system (EC 2.7.3.9)
1609	SEEDFLEVEL1609	-2.15589839952506	43.0699131816687	1.3746188921739e-35	1.69867677563886e-34	Hypothetical radical SAM family enzyme in heat shock gene cluster, similarity with CPO of BS HemN-type
1957	SEEDFLEVEL1957	2.4036739645244	28.2826523955608	1.58431763484197e-35	1.95377397401852e-34	MFS family multidrug efflux protein, similarity to bicyclomycin resistance protein Bcr
1304	SEEDFLEVEL1304	1.3315622160896	36.7742698133288	1.82594446435918e-35	2.24711395912187e-34	Aromatic-amino-acid aminotransferase (EC 2.6.1.57)
1136	SEEDFLEVEL1136	1.11226306292534	63.5619160474098	2.82615689630033e-35	3.4708920732592e-34	Tyrosine-protein kinase Wzc (EC 2.7.10.2)
1009	SEEDFLEVEL1009	0.995444526538305	74.9726566014495	2.91480087281982e-35	3.57242295498675e-34	RNA polymerase associated protein RapA (EC 3.6.1.-)
7	SEEDFLEVEL7	-0.191862983310372	98.0782768714034	3.0337370724226e-35	3.71058924952139e-34	Translation initiation factor 2
2224	SEEDFLEVEL2224	3.51209986768752	60.670402177722	3.90595880635077e-35	4.76766114709877e-34	Predicted glucose transporter in beta-glucoside utilization gene cluster
405	SEEDFLEVEL405	-0.600960948665219	53.4536193912086	4.07744181891235e-35	4.96683900588896e-34	Phytoene synthase (EC 2.5.1.32)
1	SEEDFLEVEL1	0.134031059685774	68.8211224666212	4.56604575565615e-35	5.55071537897956e-34	Cysteine desulfurase (EC 2.8.1.7)
1995	SEEDFLEVEL1995	2.60488243971075	65.5919556653436	6.59460548627621e-35	8.00047371468925e-34	Vitamin B12 ABC transporter, permease component BtuC
173	SEEDFLEVEL173	-0.425240938791363	54.122509564125	8.19439913928991e-35	9.92119458544392e-34	Phosphoglucosamine mutase (EC 5.4.2.10)
2291	SEEDFLEVEL2291	4.12390141437964	24.88006350215	8.33917241476573e-35	1.00760788308513e-33	Outer membrane receptor for ferric coprogen and ferric-rhodotorulic acid
1893	SEEDFLEVEL1893	-3.00493815286768	26.0564660280372	8.66772269549919e-35	1.04519454519719e-33	FIG005666: putative helicase
103	SEEDFLEVEL103	-0.360678009102486	54.3814571126351	8.96490321794166e-35	1.07885485204244e-33	ATP-dependent DNA helicase UvrD/PcrA
2003	SEEDFLEVEL2003	-3.73022106194885	39.8317337023509	9.6059344280288e-35	1.15367658261125e-33	Glycosyltransferase MshA involved in mycothiol biosynthesis (EC 2.4.1.-)
1669	SEEDFLEVEL1669	1.83812343982157	250.057488151292	9.82440134177254e-35	1.17754998847979e-33	(S)-2,3-di-O-geranylgeranylglyceryl phosphate synthase
229	SEEDFLEVEL229	0.443039570706427	64.7816056819727	1.25141625290174e-34	1.49694412172106e-33	Enoyl-CoA hydratase [isoleucine degradation] (EC 4.2.1.17)
672	SEEDFLEVEL672	0.73317800900402	69.5246639215195	1.37689462847883e-34	1.64375384689259e-33	Asparaginyl-tRNA synthetase (EC 6.1.1.22)
1266	SEEDFLEVEL1266	1.26605419206246	41.4480655148187	1.82107449236458e-34	2.16969054558418e-33	BatD
914	SEEDFLEVEL914	0.919637318631576	39.295616337696	1.95645863838949e-34	2.32635767717843e-33	Glutaminyl-tRNA synthetase (EC 6.1.1.18)
2093	SEEDFLEVEL2093	2.90856485277058	87.8233265932734	2.68983753760016e-34	3.19204728420368e-33	Uncharacterized protein ImpB
2122	SEEDFLEVEL2122	-24.2724931384865	18.1976850543301	3.18437511723941e-34	3.7639817542617e-33	Phosphoenolpyruvate-dihydroxyacetone phosphotransferase (EC 2.7.1.121), dihydroxyacetone binding subunit DhaK
2136	SEEDFLEVEL2136	-23.2724931388227	19.1162531895373	3.18437513401843e-34	3.7639817542617e-33	Riboflavin transporter PnuX
1042	SEEDFLEVEL1042	1.01304871747196	118.020824366669	3.2569422724357e-34	3.84216404959328e-33	5&#39;-methylthioadenosine nucleosidase (EC 3.2.2.16)
1426	SEEDFLEVEL1426	1.4541645381848	66.0524863895082	3.29542150515734e-34	3.8722821261977e-33	RecD-like DNA helicase Atu2026
1445	SEEDFLEVEL1445	1.45416453818196	35.0035408044649	3.29542150515738e-34	3.8722821261977e-33	DNA repair protein RadC
1707	SEEDFLEVEL1707	1.86233769919286	55.9125137181265	3.92951665742143e-34	4.60832139765443e-33	Thiol peroxidase, Tpx-type (EC 1.11.1.15)
1761	SEEDFLEVEL1761	1.89874806288362	30.9454040785189	4.89340895285023e-34	5.72749098767069e-33	ribosomal protein L7Ae family protein
1284	SEEDFLEVEL1284	-1.44603689527091	41.5142245054094	6.24130870581198e-34	7.29087253309794e-33	Translation elongation factor G-related protein
1983	SEEDFLEVEL1983	2.46355244757462	41.0941947627024	8.31883450115574e-34	9.69882049735136e-33	Phenylacetate-CoA oxygenase/reductase, PaaK subunit
1657	SEEDFLEVEL1657	1.76729738848802	114.278567325456	1.37387172466755e-33	1.59866279868417e-32	DNA polymerase, phage-associated
137	SEEDFLEVEL137	0.375943590713093	53.5917281093643	1.47602903031771e-33	1.71419992821946e-32	Dimethyladenosine transferase (EC 2.1.1.-)
2102	SEEDFLEVEL2102	-4.70722621925921	20.3778081008111	1.74565662007009e-33	2.02340547376729e-32	Cell envelope-associated transcriptional attenuator LytR-CpsA-Psr, subfamily A1 (as in PMID19099556)
1150	SEEDFLEVEL1150	-1.22856056845711	76.6333764675962	1.93736930980408e-33	2.24127772571339e-32	2-keto-3-deoxy-L-fuconate dehydrogenase
604	SEEDFLEVEL604	-0.733111292207333	44.9019203939197	2.34427854590374e-33	2.70678185000971e-32	Branched-chain amino acid ABC transporter, amino acid-binding protein (TC 3.A.1.4.1)
1452	SEEDFLEVEL1452	1.43987858093449	31.590104136274	2.43160252644026e-33	2.80219936621179e-32	Predicted nucleoside ABC transporter, permease 1 component
2259	SEEDFLEVEL2259	3.46409064850116	44.4630757272176	2.44771733296603e-33	2.81534564778265e-32	Sucrose repressor, LacI family, Shewanella subfamily
372	SEEDFLEVEL372	-0.550626408291058	57.5245454210157	2.71344219703262e-33	3.11498997705414e-32	Cytochrome c oxidase polypeptide I (EC 1.9.3.1)
581	SEEDFLEVEL581	0.668997368073396	61.473395220312	3.66422382499025e-33	4.1984143098212e-32	Maleylacetoacetate isomerase (EC 5.2.1.2)
1927	SEEDFLEVEL1927	2.19229525453148	53.5177668728639	3.9380480301897e-33	4.503530644085e-32	Glycine cleavage system transcriptional activator
2247	SEEDFLEVEL2247	3.70992561797076	73.3078543426356	4.24254425950847e-33	4.84249183513744e-32	Periplasmic alpha-amylase (EC 3.2.1.1)
2152	SEEDFLEVEL2152	-25.2357917720632	16.5110285150229	4.73373296006778e-33	5.38259636674159e-32	HspR, transcriptional repressor of DnaK operon
2151	SEEDFLEVEL2151	-24.2357917717697	17.5417076960393	4.73373296924607e-33	5.38259636674159e-32	GlcNAc phosphomutase (EC 5.4.2.3)
2480	SEEDFLEVEL2480	21.2572228729257	38.6411883960334	5.00448331690291e-33	5.67966123688735e-32	ATP-dependent RNA helicase VCA0061
627	SEEDFLEVEL627	0.692108913506471	57.1536474951163	5.15310130649011e-33	5.8372535822192e-32	Aldehyde dehydrogenase B (EC 1.2.1.22)
105	SEEDFLEVEL105	-0.352217338901519	55.5018325926824	5.21784973974924e-33	5.89942519724768e-32	DNA-directed RNA polymerase beta subunit (EC 2.7.7.6)
237	SEEDFLEVEL237	0.433302573419679	198.943421486081	6.06797151140651e-33	6.84764860560798e-32	Proline dehydrogenase (EC 1.5.99.8) (Proline oxidase)
1771	SEEDFLEVEL1771	-2.36954980645869	28.779144026631	6.12579595999609e-33	6.89988430070369e-32	Glutamate decarboxylase (EC 4.1.1.15)
2205	SEEDFLEVEL2205	3.10663475356366	42.8887156958396	7.59242753343344e-33	8.53577238298222e-32	Regulatory protein SoxS
60	SEEDFLEVEL60	-0.291929021850725	77.4420850544613	8.73510933705824e-33	9.80200543057135e-32	Isoleucyl-tRNA synthetase (EC 6.1.1.5)
1055	SEEDFLEVEL1055	1.00811707779202	55.7922670215658	9.81353621664575e-33	1.09915281108161e-31	Glycosyl transferase, group 2 family protein
2366	SEEDFLEVEL2366	4.7098030659525	24.4730997482223	1.01095899802413e-32	1.13019547050136e-31	Integron integrase
1978	SEEDFLEVEL1978	-3.4193719302604	40.6109571038393	1.2743542757381e-32	1.42199867969955e-31	Transcriptional regulator, FUR family
1949	SEEDFLEVEL1949	-3.07453144189596	30.5973637529443	1.46131992637141e-32	1.62758928857121e-31	Ribonucleotide reductase of class Ib (aerobic), beta subunit (EC 1.17.4.1)
555	SEEDFLEVEL555	0.64291301482235	36.5711428937236	1.63771491553985e-32	1.82066410963641e-31	Acyl-CoA dehydrogenase, short-chain specific (EC 1.3.99.2)
1146	SEEDFLEVEL1146	1.07796555022626	45.0266669623909	1.77033706874902e-32	1.96445009428347e-31	Cobyric acid synthase
2437	SEEDFLEVEL2437	22.2370201651754	32.6309393133214	2.11892410395986e-32	2.34256655559776e-31	Predicted ATPase with chaperone activity, associated with Flp pilus assembly
2442	SEEDFLEVEL2442	22.2370201651754	32.6309393133214	2.11892410395986e-32	2.34256655559776e-31	ATPase with chaperone activity, associated with Flp pilus assembly
1819	SEEDFLEVEL1819	1.95060142449213	30.2372190326239	2.22154887474081e-32	2.45149147967247e-31	Ethylmalonyl-CoA mutase, methylsuccinyl-CoA-forming
2299	SEEDFLEVEL2299	4.05369715707363	85.1237491695834	2.32718570772942e-32	2.56333291306255e-31	Alpha-glucosidase, family 31 of glycosyl hydrolases, COG1501
682	SEEDFLEVEL682	-0.777469649211113	65.0716680841341	2.49177920942326e-32	2.73958298741921e-31	(R)-citramalate synthase (EC 2.3.1.182)
794	SEEDFLEVEL794	0.799351152757088	79.3897296965096	2.54212949353265e-32	2.78981220198509e-31	23S rRNA (Uracil-5-) -methyltransferase RumA (EC 2.1.1.-)
264	SEEDFLEVEL264	-0.467487372841417	76.6495729583985	3.27311902747968e-32	3.58544412149377e-31	N-succinyl-L,L-diaminopimelate desuccinylase (EC 3.5.1.18)
71	SEEDFLEVEL71	-0.307836275607592	91.6162121389178	3.61331394203627e-32	3.95086484228865e-31	tRNA (Guanine37-N1) -methyltransferase (EC 2.1.1.31)
2358	SEEDFLEVEL2358	4.69075487087707	85.6924636646514	4.19991399866652e-32	4.58388423832563e-31	Transcriptional regulator, MecI family
1851	SEEDFLEVEL1851	-2.57302059217544	29.3371011578446	8.19587484225874e-32	8.9288756705919e-31	Methionine ABC transporter permease protein
1053	SEEDFLEVEL1053	0.969155268672919	170.319455694073	8.77508980770065e-32	9.54251129815592e-31	5-methylaminomethyl-2-thiouridine-forming enzyme mnmC
2203	SEEDFLEVEL2203	2.84211973523052	131.531690871325	1.05712419136812e-31	1.14670363067168e-30	N-acetylglucosamine-regulated TonB-dependent outer membrane receptor
588	SEEDFLEVEL588	-0.693763417045048	138.167240180816	1.0583186827132e-31	1.14670363067168e-30	Phosphomethylpyrimidine kinase (EC 2.7.4.7)
1829	SEEDFLEVEL1829	1.86987213938375	114.213838258597	1.25865765593005e-31	1.36130767452399e-30	FIG005080: Possible exported protein
2067	SEEDFLEVEL2067	2.52430195231302	25.604339248377	1.48828463412555e-31	1.60675638929692e-30	Capsular polysaccharide ABC transporter, ATP-binding protein KpsT
1172	SEEDFLEVEL1172	1.09881421874606	35.4074750920062	1.49722404128377e-31	1.6134949533186e-30	Guanine deaminase (EC 3.5.4.3)
1518	SEEDFLEVEL1518	-1.75461215249182	52.4533304308224	1.54769000680747e-31	1.66488020336609e-30	RNA binding methyltransferase FtsJ like
1104	SEEDFLEVEL1104	1.02640177268804	131.789259130092	1.58437761995932e-31	1.70128591471754e-30	Mevalonate kinase (EC 2.7.1.36)
2178	SEEDFLEVEL2178	2.9446409092444	30.9414843960166	1.59524554796984e-31	1.70988595383649e-30	Putative formate dehydrogenase oxidoreductase protein
432	SEEDFLEVEL432	-0.581905071344343	59.5263753263403	1.80206530711955e-31	1.9281131667052e-30	4-hydroxy-3-methylbut-2-enyl diphosphate reductase (EC 1.17.1.2)
495	SEEDFLEVEL495	0.588844068377067	42.5800553499183	1.96244470676607e-31	2.09596103413712e-30	DNA mismatch repair protein MutS
1865	SEEDFLEVEL1865	2.00363787858571	33.1518317092289	2.04827196455949e-31	2.18372809626209e-30	Manganese-dependent inorganic pyrophosphatase (EC 3.6.1.1)
2052	SEEDFLEVEL2052	2.35559360755383	96.5561652734276	2.2071568864346e-31	2.34893333412195e-30	Hemin ABC transporter, permease protein
1415	SEEDFLEVEL1415	-1.54726333456634	55.7254486862664	2.87312258685075e-31	3.0522462152672e-30	Alpha-glucosides-binding periplasmic protein AglE precursor
34	SEEDFLEVEL34	-0.245921473734817	101.548917536601	4.31025094879275e-31	4.57085300083855e-30	Glycine dehydrogenase [decarboxylating] (glycine cleavage system P protein) (EC 1.4.4.2)
676	SEEDFLEVEL676	0.699479984335618	49.0732094115221	4.70895545953006e-31	4.98482523954855e-30	Glutamate racemase (EC 5.1.1.3)
2515	SEEDFLEVEL2515	24.1846519945929	16.5136670425578	7.82346119135204e-31	8.23804970180967e-30	Plasmid replication protein RepC
2497	SEEDFLEVEL2497	23.1846521935605	21.366821925758	7.82346123275664e-31	8.23804970180967e-30	Plasmid replication protein RepB
2531	SEEDFLEVEL2531	22.1846522052126	26.7231360142153	7.82346134530663e-31	8.23804970180967e-30	Phosphoglycerol transferase I (EC 2.7.8.20)
1245	SEEDFLEVEL1245	1.15961781050186	49.1723082070614	7.84136709306196e-31	8.24239307268956e-30	Peptidase M23B precursor
1543	SEEDFLEVEL1543	-1.77438303426018	36.9083899892227	8.23066525513147e-31	8.63642261244584e-30	S-adenosylmethionine decarboxylase proenzyme (EC 4.1.1.50), prokaryotic class 1B
1021	SEEDFLEVEL1021	0.939471368247434	75.8666212880197	9.32033739272486e-31	9.76268615514666e-30	Thiamin biosynthesis protein ThiC
2303	SEEDFLEVEL2303	3.38745742248025	25.2882962057495	1.19617027221736e-30	1.2507507689042e-29	RND efflux system, membrane fusion protein CmeA
615	SEEDFLEVEL615	0.659188763562226	90.5083312168243	1.31654905074195e-30	1.37421987303449e-29	Signal transduction histidine kinase CheA (EC 2.7.3.-)
2455	SEEDFLEVEL2455	4.64148382197503	22.9270307266424	1.47632666599434e-30	1.5383118099847e-29	Phospholipase A1 precursor (EC 3.1.1.32, EC 3.1.1.4)
1414	SEEDFLEVEL1414	1.31682651743588	31.5616109034899	1.64132019183747e-30	1.70725844650086e-29	Beta-glucanase precursor (EC 3.2.1.73)
2243	SEEDFLEVEL2243	3.04209624537577	30.2199667722289	1.66953605276736e-30	1.73359290479194e-29	Methyl-directed repair DNA adenine methylase (EC 2.1.1.72)
2183	SEEDFLEVEL2183	2.7166738245898	71.006480356667	1.73599043245472e-30	1.79947292487204e-29	Serine transporter
570	SEEDFLEVEL570	0.631210455952765	47.1324851514707	1.82787659257396e-30	1.89144115920153e-29	3&#39;-to-5&#39; exoribonuclease RNase R
238	SEEDFLEVEL238	-0.438642823996675	58.8607054783983	1.87772685209296e-30	1.93966913685112e-29	Iron-sulfur cluster assembly ATPase protein SufC
2369	SEEDFLEVEL2369	3.37856848201631	177.333074651107	2.37710251988236e-30	2.44927626164822e-29	TonB-dependent hemin , ferrichrome receptor
324	SEEDFLEVEL324	-0.489940737225864	36.930545216044	2.37925013880224e-30	2.44927626164822e-29	Methionine aminopeptidase (EC 3.4.11.18)
2459	SEEDFLEVEL2459	3.98794577985063	129.527557289965	3.19306923112365e-30	3.28139984043824e-29	Phage terminase, ATPase subunit
1410	SEEDFLEVEL1410	-1.50480503245688	28.1337576540707	3.82713342245261e-30	3.92625814745953e-29	Protein RtcB
880	SEEDFLEVEL880	-0.901425427092416	42.08372606384	3.85811756080421e-30	3.95126731698116e-29	Lysyl-tRNA synthetase (class I) (EC 6.1.1.6)
1588	SEEDFLEVEL1588	-1.79616782276038	38.6934017911161	4.32318025640876e-30	4.41998993394543e-29	Uncharacterized PLP-dependent aminotransferase YfdZ
873	SEEDFLEVEL873	-0.893183622197314	35.1584624419937	4.59799690685425e-30	4.6929384812108e-29	Zinc ABC transporter, ATP-binding protein ZnuC
884	SEEDFLEVEL884	-0.895343573017168	43.0046059297452	5.94746876533828e-30	6.05993367725524e-29	Carbon starvation protein A
2516	SEEDFLEVEL2516	22.1518623387462	25.8592955704426	6.82429736265953e-30	6.94151743640589e-29	Acyltransferase family protein associated with ethylmalonyl-CoA pathway
1497	SEEDFLEVEL1497	-1.65838412039704	41.6269534334611	6.84099921705133e-30	6.94669207422479e-29	Ribonucleotide reductase of class III (anaerobic), large subunit (EC 1.17.4.2)
2112	SEEDFLEVEL2112	2.48143824785834	26.7164789362234	6.88527147485908e-30	6.97979808324274e-29	Putative heat shock protein YegD
2148	SEEDFLEVEL2148	2.54630849940204	58.1244465849669	7.07734670763879e-30	7.16237066977793e-29	Arginine N-succinyltransferase (EC 2.3.1.109)
265	SEEDFLEVEL265	0.430626872298671	79.5975289100159	7.80110143259044e-30	7.88148440343301e-29	LSU rRNA
297	SEEDFLEVEL297	-0.466642677871239	48.9638905467712	8.14966435343618e-30	8.21975421549777e-29	Phosphate regulon transcriptional regulatory protein PhoB (SphR)
1814	SEEDFLEVEL1814	1.84917327725575	84.8280064727975	1.01824465038416e-29	1.02527293837503e-28	Nitrate ABC transporter, nitrate-binding protein
2027	SEEDFLEVEL2027	2.3631336709716	167.329268542375	1.08148622149529e-29	1.08712085559048e-28	T7-like phage primase/helicase protein
1462	SEEDFLEVEL1462	-1.55049515838594	33.5280512979323	1.0883363476272e-29	1.09217108979166e-28	Dimethylglycine dehydrogenase (EC 1.5.99.2)
2029	SEEDFLEVEL2029	2.22378592188125	37.4423069598384	1.19406271749378e-29	1.19626283305366e-28	Saccharopine dehydrogenase [NAD+, L-lysine-forming] (EC 1.5.1.7)
2492	SEEDFLEVEL2492	20.1406890604796	101.898169828233	1.40495466723247e-29	1.40518960948452e-28	1,2-dihydroxycyclohexa-3,5-diene-1-carboxylate dehydrogenase (EC 1.3.1.25)
2057	SEEDFLEVEL2057	-3.32951560043847	31.031484593422	1.49943093532013e-29	1.49717803408175e-28	Glycerol dehydrogenase (EC 1.1.1.6)
2238	SEEDFLEVEL2238	-24.1168398290881	16.6091955630108	1.56174917835587e-29	1.55421329201645e-28	Putative sugar ABC transport system, permease protein YjfF
2246	SEEDFLEVEL2246	-23.1168398292966	19.1344929148353	1.56174918659403e-29	1.55421329201645e-28	Acetyl xylan esterase (EC 3.1.1.41)
745	SEEDFLEVEL745	0.734996472046531	69.4913184075421	1.62429859929834e-29	1.6137757346185e-28	UDP-3-O-[3-hydroxymyristoyl] glucosamine N-acyltransferase (EC 2.3.1.-)
1605	SEEDFLEVEL1605	1.49979763598797	81.5119851629269	2.11576266818141e-29	2.09856990354776e-28	Isocitrate dehydrogenase phosphatase (EC 2.7.11.5)/kinase (EC 3.1.3.-)
1014	SEEDFLEVEL1014	0.912434946737589	104.264736910846	2.68203653412628e-29	2.65583783288233e-28	2-keto-3-deoxy-D-arabino-heptulosonate-7-phosphate synthase I beta (EC 2.5.1.54)
1509	SEEDFLEVEL1509	1.432658332961	126.114889363077	2.74829160814242e-29	2.71694745591732e-28	Alginate lyase precursor (EC 4.2.2.3)
1386	SEEDFLEVEL1386	1.25377912035802	32.0547363825964	3.3283423544586e-29	3.28495307294008e-28	Outer membrane protein YfgL, lipoprotein component of the protein assembly complex (forms a complex with YaeT, YfiO, and NlpB)
1380	SEEDFLEVEL1380	1.24130736935354	54.5743615952016	4.18445704434027e-29	4.12310339080711e-28	3-ketoacyl-CoA thiolase [isoleucine degradation] (EC 2.3.1.16)
2286	SEEDFLEVEL2286	2.99953663070866	41.3238599399849	4.80411005461634e-29	4.72588523629282e-28	Predicted iron-dependent peroxidase, Dyp-type family
2149	SEEDFLEVEL2149	-3.92392794160141	21.6676814987057	4.99468619126786e-29	4.90529033004484e-28	Redox-sensitive transcriptional regulator (AT-rich DNA-binding protein)
2015	SEEDFLEVEL2015	2.25050898698575	61.464638972378	5.02758126667479e-29	4.92950222229212e-28	Adenine deaminase (EC 3.5.4.2)
2021	SEEDFLEVEL2021	-2.97406091430228	25.9220384475665	5.23627306811684e-29	5.11734464385736e-28	Endonuclease IV (EC 3.1.21.2)
2014	SEEDFLEVEL2014	-2.97406091153233	28.5495416181776	5.23627306811687e-29	5.11734464385736e-28	ATP-dependent DNA helicase UvrD/PcrA, actinomycete paralog
2044	SEEDFLEVEL2044	-3.12332160883631	22.7650622663931	5.69312350984712e-29	5.55474253057025e-28	Heme ABC transporter, cell surface heme and hemoprotein receptor HmuT
1907	SEEDFLEVEL1907	-2.49738317796977	24.6414064382284	6.14598812808233e-29	5.98683306092189e-28	Allantoinase (EC 3.5.2.5)
1748	SEEDFLEVEL1748	1.7203404061133	77.9760267005986	6.41597844090659e-29	6.23966943984753e-28	SusC, outer membrane protein involved in starch binding
2390	SEEDFLEVEL2390	3.58248066749643	24.1191657426192	7.10736780633226e-29	6.90083877429761e-28	ATPase required for both assembly of type IV secretion complex and secretion of T-DNA complex, VirB11
425	SEEDFLEVEL425	0.518431585302938	42.3372440675752	9.524491492312e-29	9.23273640445998e-28	UDP-N-acetylglucosamine--N-acetylmuramyl-(pentapeptide) pyrophosphoryl-undecaprenol N-acetylglucosamine transferase (EC 2.4.1.227)
1919	SEEDFLEVEL1919	-2.49021468849121	28.1959163339147	1.11881159894179e-28	1.08278514130596e-27	DedA protein
2208	SEEDFLEVEL2208	2.86262775777522	156.929250799887	1.24261883530353e-28	1.20066288432156e-27	Ortho-halobenzoate 1,2-dioxygenase alpha-ISP protein OhbB
2103	SEEDFLEVEL2103	2.33456032738306	47.4873550130468	1.32361313149167e-28	1.27685969991157e-27	DNA recombination-dependent growth factor C
1046	SEEDFLEVEL1046	0.928187701077641	74.7968014583702	1.40975452545253e-28	1.35776840849139e-27	2-hydroxy-6-oxo-6-phenylhexa-2,4-dienoate hydrolase (EC 3.7.1.-)
1604	SEEDFLEVEL1604	1.49217246047519	27.7700502702538	1.66132816934774e-28	1.59749256927152e-27	Ketoglutarate semialdehyde dehydrogenase (EC 1.2.1.26)
1166	SEEDFLEVEL1166	-1.13374135045471	57.8986778369082	1.76606084899986e-28	1.69547511041222e-27	Adenosine deaminase (EC 3.5.4.4)
2153	SEEDFLEVEL2153	-3.90487974663069	21.691622605162	1.85685511642937e-28	1.77693607221825e-27	Coenzyme F420-1:L-glutamate ligase
2154	SEEDFLEVEL2154	-3.90487974663069	21.691622605162	1.85685511642937e-28	1.77693607221825e-27	Coenzyme F420-0:L-glutamate ligase
1747	SEEDFLEVEL1747	-2.02710740285222	27.090713740373	1.95178448600941e-28	1.86479600811857e-27	Cytochrome c551/c552
1432	SEEDFLEVEL1432	1.28638791455742	39.4215433875642	1.97706414717112e-28	1.8859363100846e-27	Glycogen synthase, ADP-glucose transglucosylase (EC 2.4.1.21)
106	SEEDFLEVEL106	-0.325038017749508	55.2306797046055	2.30821311094792e-28	2.198315703277e-27	Phosphate acetyltransferase (EC 2.3.1.8)
1225	SEEDFLEVEL1225	-1.21609212585992	32.9842024962142	2.33417780051859e-28	2.21950992446768e-27	Urea ABC transporter, urea binding protein
2572	SEEDFLEVEL2572	24.0947037348225	16.284446602664	2.52552450847763e-28	2.39764477542932e-27	Oligosaccharide repeat unit polymerase Wzy
585	SEEDFLEVEL585	0.619098612205813	113.12374778949	2.63519856068454e-28	2.49780072764726e-27	Putative metal chaperone, involved in Zn homeostasis, GTPase of COG0523 family
714	SEEDFLEVEL714	0.696951537982261	40.6426205630573	3.19152694565133e-28	3.02033586423111e-27	2-octaprenyl-6-methoxyphenol hydroxylase (EC 1.14.13.-)
2174	SEEDFLEVEL2174	2.57209261591658	26.1486451975912	3.3517977245229e-28	3.16699876625141e-27	Lipocalin-related protein and Bos/Can/Equ allergen
16	SEEDFLEVEL16	-0.20868117129745	57.127126333922	3.45960659452517e-28	3.26370773530837e-27	tRNA-i(6)A37 methylthiotransferase
133	SEEDFLEVEL133	-0.352617792423676	122.705346212664	3.52155826333506e-28	3.3169196807885e-27	1-deoxy-D-xylulose 5-phosphate synthase (EC 2.2.1.7)
1372	SEEDFLEVEL1372	1.21987756868244	29.5261509449413	3.58110596967077e-28	3.36770358562907e-27	Predicted nucleoside ABC transporter, ATP-binding component
1317	SEEDFLEVEL1317	-1.31497365728644	29.2852144224442	3.93910445200172e-28	3.69855317541951e-27	HNH endonuclease family protein
331	SEEDFLEVEL331	0.454978688852171	51.9290766770653	3.96731200899854e-28	3.71919954950161e-27	Uracil phosphoribosyltransferase (EC 2.4.2.9)
1869	SEEDFLEVEL1869	-2.29818532025197	24.2309607128092	4.17551254711513e-28	3.90825360630604e-27	DUF1022 domain-containing protein
206	SEEDFLEVEL206	-0.394720255860011	40.8524353532	5.38419188276869e-28	5.03169557044368e-27	Electron transfer flavoprotein-ubiquinone oxidoreductase (EC 1.5.5.1)
2377	SEEDFLEVEL2377	3.30446050982862	21.7136439521311	5.72647356837641e-28	5.3432197211325e-27	Sigma factor RpoE negative regulatory protein RseB precursor
1839	SEEDFLEVEL1839	1.7885264999298	30.3605318126859	6.08059864940944e-28	5.66480693490932e-27	ATP-dependent DNA helicase, RecQ family
1367	SEEDFLEVEL1367	1.20474800364267	50.5516947980044	6.84967696920063e-28	6.37137137679455e-27	Translation initiation factor SUI1-related protein
1125	SEEDFLEVEL1125	0.955399532452408	72.5697297954717	6.89188439163265e-28	6.40067710347125e-27	Isoquinoline 1-oxidoreductase alpha subunit (EC 1.3.99.16)
850	SEEDFLEVEL850	-0.825076191923674	142.160884400228	7.62224517082235e-28	7.06800749871139e-27	Xylulose kinase (EC 2.7.1.17)
1753	SEEDFLEVEL1753	-1.98058738721726	27.1282975831433	8.45808311488794e-28	7.83092803562612e-27	Phosphonates transport ATP-binding protein PhnK
233	SEEDFLEVEL233	-0.412932313603202	47.6529221335125	8.63001301928218e-28	7.97776010329624e-27	SSU ribosomal protein S2p (SAe)
1455	SEEDFLEVEL1455	1.28064212571927	93.9665480995045	8.85492666009728e-28	8.17304264722868e-27	Membrane-bound lytic murein transglycosylase B (EC 3.2.1.-)
2519	SEEDFLEVEL2519	4.5461736421707	18.7540387039062	8.92441088671533e-28	8.22448405445984e-27	Copper resistance protein B
1992	SEEDFLEVEL1992	2.03227945551844	48.5413275791199	9.17959804381113e-28	8.44664244615913e-27	D-lactate dehydrogenase (EC 1.1.1.28)
1173	SEEDFLEVEL1173	1.01479271165968	100.064940828103	9.57579618714093e-28	8.79767081340859e-27	S-adenosylhomocysteine nucleosidase (EC 3.2.2.9)
2592	SEEDFLEVEL2592	26.0708934157117	15.3501609299932	1.07119476939366e-27	9.82640477874767e-27	IncF plasmid conjugative transfer protein TraN
159	SEEDFLEVEL159	-0.367932241766244	55.516973376018	1.2142095837725e-27	1.11212672596376e-26	Chorismate synthase (EC 4.2.3.5)
1079	SEEDFLEVEL1079	-1.01479075376348	70.6712927500801	1.23738445336648e-27	1.13162024703134e-26	Ubiquinol-cytochrome C reductase iron-sulfur subunit (EC 1.10.2.2)
1763	SEEDFLEVEL1763	1.61599563255626	94.7743235359679	1.28577619858621e-27	1.17408052576246e-26	Outer membrane lipoprotein carrier protein LolA
917	SEEDFLEVEL917	-0.883447506828895	32.5891476427484	1.49707476302261e-27	1.36493965817656e-26	Branched-chain amino acid transport ATP-binding protein LivF (TC 3.A.1.4.1)
266	SEEDFLEVEL266	-0.434075409390679	50.5829322996341	1.52899103976252e-27	1.39191710940938e-26	Dihydroxy-acid dehydratase (EC 4.2.1.9)
389	SEEDFLEVEL389	-0.506093589394141	36.2396057619085	1.66329417175653e-27	1.51187879046745e-26	Cytochrome c oxidase polypeptide II (EC 1.9.3.1)
2469	SEEDFLEVEL2469	3.89651157218398	21.9084326511891	1.7705533989646e-27	1.60693169638957e-26	delta 1-pyrroline-5-carboxylate synthetase
1461	SEEDFLEVEL1461	-1.46197782372163	43.709916072063	1.7981193245894e-27	1.62947752732867e-26	PhnJ protein
2251	SEEDFLEVEL2251	2.72051261684367	37.2765886532174	2.06995588550417e-27	1.87298126341913e-26	ATP-dependent RNA helicase SrmB
1181	SEEDFLEVEL1181	1.00943076953535	138.758920173998	2.11958314475903e-27	1.91498894090691e-26	NADPH-dependent 7-cyano-7-deazaguanine reductase (EC 1.7.1.-)
2593	SEEDFLEVEL2593	23.0587719698724	19.4000119948612	2.20633933082949e-27	1.98437859374013e-26	Type cbb3 cytochrome oxidase biogenesis protein CcoS, involved in heme b insertion
2647	SEEDFLEVEL2647	21.0587719574412	41.0019997581449	2.20633944896517e-27	1.98437859374013e-26	ATP-binding protein ManX
2653	SEEDFLEVEL2653	20.0587719373733	77.3142392427509	2.20633968372712e-27	1.98437859374013e-26	Outer membrane lipoprotein LolB precursor
2399	SEEDFLEVEL2399	3.53271915793736	48.1433583337773	2.27010609558451e-27	2.03866434800164e-26	Uroporphyrinogen-III synthase, divergent, Flavobacterial type (EC 4.2.1.75)
2115	SEEDFLEVEL2115	-3.25868954856992	28.1962665187371	2.52011950995072e-27	2.25979532069194e-26	(GlcNAc)2 ABC transporter, permease component 1
2017	SEEDFLEVEL2017	2.08553161388946	29.518225342672	3.0879986899868e-27	2.76486828814536e-26	Predicted transcriptional regulator LiuR of leucine degradation pathway, MerR family
2306	SEEDFLEVEL2306	-25.0288710566658	16.0659572449653	3.47570568888322e-27	3.10735362110771e-26	Substrate-specific component NikM of nickel ECF transporter
204	SEEDFLEVEL204	0.374270845603402	67.3530185857605	4.21140647544449e-27	3.75946598949753e-26	Permease of the drug/metabolite transporter (DMT) superfamily
1406	SEEDFLEVEL1406	1.21093422830102	48.1183449152481	4.34716722410677e-27	3.87487439156223e-26	Oxaloacetate decarboxylase beta chain (EC 4.1.1.3)
2612	SEEDFLEVEL2612	24.0465016593856	16.2567607525548	4.5447230913597e-27	4.03892850065712e-26	Predicted trehalose permease, MFS family
2620	SEEDFLEVEL2620	24.0465016593856	16.2567607525548	4.5447230913597e-27	4.03892850065712e-26	Predicted trehalose permease, MFS family, FucP subfamily
234	SEEDFLEVEL234	-0.405621151901944	71.2196856161184	4.72490539090297e-27	4.19282776602236e-26	Phosphoenolpyruvate carboxylase (EC 4.1.1.31)
2130	SEEDFLEVEL2130	-3.24947289373229	22.435296653662	4.77638510748824e-27	4.23223101153884e-26	Aminopeptidase Y (Arg, Lys, Leu preference) (EC 3.4.11.15)
1057	SEEDFLEVEL1057	0.889915106225804	97.723089443229	5.45954970230176e-27	4.83040928542409e-26	tRNA (Uracil54-C5-)-methyltransferase (EC 2.1.1.35)
457	SEEDFLEVEL457	0.518949199422717	66.8921080330618	5.62909153097821e-27	4.97305708224234e-26	Ribonuclease BN (EC 3.1.-.-)
575	SEEDFLEVEL575	0.595244127870201	56.4200182849003	5.73084129425751e-27	5.05548108863631e-26	Chorismate mutase I (EC 5.4.99.5)
1148	SEEDFLEVEL1148	-1.08446193675974	61.2126524729206	5.91190518793727e-27	5.20752649912413e-26	Urease beta subunit (EC 3.5.1.5)
1743	SEEDFLEVEL1743	1.58680901278826	32.4294048691014	6.46357571188034e-27	5.68509504893476e-26	putative Glutathione-regulated potassium-efflux system protein KefB
780	SEEDFLEVEL780	-0.757131265887702	69.6626270625298	6.67877709292193e-27	5.86575121773364e-26	2-keto-3-deoxy-D-arabino-heptulosonate-7-phosphate synthase I alpha (EC 2.5.1.54)
1092	SEEDFLEVEL1092	0.927148015258365	59.3973520551776	6.87910238335041e-27	6.03283157695291e-26	ATP-dependent RNA helicase RhlE
1980	SEEDFLEVEL1980	1.97920203930335	25.0421557566204	6.9364356249725e-27	6.07420519369846e-26	Transcriptional activator MetR
2505	SEEDFLEVEL2505	3.87500536696302	24.3517147772988	7.1970083090126e-27	6.29317349359713e-26	Succinylglutamate desuccinylase (EC 3.5.1.96)
35	SEEDFLEVEL35	-0.227393456074447	58.073233113145	7.46778884411563e-27	6.52041533965775e-26	YgjD/Kae1/Qri7 family, required for N6-threonylcarbamoyl adenosine t(6)A37 modification in tRNA
2167	SEEDFLEVEL2167	2.46065305382716	57.24885799285	8.03740750248735e-27	6.99734123324278e-26	[NiFe] hydrogenase metallocenter assembly protein HypF
2191	SEEDFLEVEL2191	2.46065305441518	31.841218294538	8.03740750248752e-27	6.99734123324278e-26	Predicted hydrolase of the metallo-beta-lactamase superfamily, clustered with KDO2-Lipid A biosynthesis genes
2245	SEEDFLEVEL2245	2.61131332931624	41.887741726651	8.260897884671e-27	7.1814578849153e-26	HTH-type transcriptional regulator BetI
1804	SEEDFLEVEL1804	1.67233118622642	28.9894351443472	8.68938880402838e-27	7.54299483844612e-26	Methylsuccinyl-CoA dehydrogenase, predicted by (Erb et al, 2007)
683	SEEDFLEVEL683	0.651585698565331	33.8516638106054	9.55603589350619e-27	8.28328270711022e-26	FIG000325: clustered with transcription termination protein NusA
415	SEEDFLEVEL415	-0.516109274875632	40.6632890903602	1.14292567684837e-26	9.8926750697975e-26	RNA polymerase sigma factor RpoH
2321	SEEDFLEVEL2321	-23.0056141941606	19.1369855108566	1.34328095814926e-26	1.1610062732212e-25	Prokaryotic ubiquitin-like protein Pup
2179	SEEDFLEVEL2179	2.38977105937373	44.4111950323095	1.38682938550502e-26	1.19691580875981e-25	DNA helicase IV
2489	SEEDFLEVEL2489	3.864076297782	20.5162696795144	1.45066848063747e-26	1.25020867185774e-25	Inner membrane protein of type IV secretion of T-DNA complex, VirB6
1362	SEEDFLEVEL1362	-1.320809347832	40.0587599946472	1.47293301308642e-26	1.26757012248488e-25	DNA-binding response regulator ChvI
1631	SEEDFLEVEL1631	1.44187498806545	37.4561784720312	1.5039611310666e-26	1.29241257541801e-25	Peptidyl-prolyl cis-trans isomerase ppiD (EC 5.2.1.8)
1471	SEEDFLEVEL1471	1.28929401943534	69.9851516970046	1.51767366998959e-26	1.30232513919767e-25	2-oxo-hepta-3-ene-1,7-dioic acid hydratase (EC 4.2.-.-)
2346	SEEDFLEVEL2346	2.91804359645747	44.8153830175316	1.9824493500072e-26	1.69871483701906e-25	tRNA 5-methylaminomethyl-2-thiouridine synthase TusC
1953	SEEDFLEVEL1953	1.88373395232122	33.1359789040028	2.3040141068268e-26	1.97143181300874e-25	Phenylacetate-coenzyme A ligase (EC 6.2.1.30)
1081	SEEDFLEVEL1081	-0.976694735447318	77.4244714681738	2.62516294877227e-26	2.24301422808671e-25	Alpha-ketoglutarate-dependent taurine dioxygenase (EC 1.14.11.17)
2323	SEEDFLEVEL2323	-22.9937797363513	17.9292748933309	2.64102222927701e-26	2.25334578506502e-25	TctA citrate transporter
1421	SEEDFLEVEL1421	1.2176659938761	42.3180408063153	2.75250605799232e-26	2.34511947761425e-25	Outer membrane vitamin B12 receptor BtuB
2387	SEEDFLEVEL2387	3.06189886265076	32.2755068394842	2.7882110478981e-26	2.37216077915769e-25	Long-chain fatty acid transport protein
2227	SEEDFLEVEL2227	2.68542130145637	61.4539664655793	2.83544847671602e-26	2.40892291750547e-25	Arginase (EC 3.5.3.1)
22	SEEDFLEVEL22	-0.21050795598085	72.4864730413918	2.9315820147483e-26	2.48706269932051e-25	Translation elongation factor G
2263	SEEDFLEVEL2263	-4.46449553466131	18.7372144739484	2.94529701863808e-26	2.49515884822583e-25	Vancomycin B-type resistance protein VanW
414	SEEDFLEVEL414	-0.510842440270997	46.8021553001402	3.01677355266529e-26	2.55209655141317e-25	1-deoxy-D-xylulose 5-phosphate reductoisomerase (EC 1.1.1.267)
2032	SEEDFLEVEL2032	2.13313155362107	140.10187112973	3.29875828753957e-26	2.78670527087206e-25	T7-like phage DNA Polymerase (EC 2.7.7.7)
236	SEEDFLEVEL236	0.38690309160948	77.161728524756	3.34806918874691e-26	2.8243726118329e-25	UDP-N-acetylmuramoylalanine--D-glutamate ligase (EC 6.3.2.9)
2012	SEEDFLEVEL2012	-2.56859580164529	34.8893126170739	3.45963590331344e-26	2.91437779404475e-25	Arogenate dehydrogenase (EC 1.3.1.43)
2311	SEEDFLEVEL2311	2.90856483980156	59.3184480358652	3.86280887577267e-26	3.24486796151638e-25	Pyruvate-flavodoxin oxidoreductase (EC 1.2.7.-)
2340	SEEDFLEVEL2340	2.90856485250293	30.5976535992059	3.86280887577272e-26	3.24486796151638e-25	Sulfate transporter, CysZ-type
46	SEEDFLEVEL46	-0.238458127261875	57.9717755498135	3.97795378963852e-26	3.33690625747938e-25	RNA polymerase sigma factor
784	SEEDFLEVEL784	0.700535057662246	37.9472228329272	4.43633225143859e-26	3.71620492939135e-25	Rod shape-determining protein MreC
1944	SEEDFLEVEL1944	-2.35153130095725	28.9034885143868	4.52596604075123e-26	3.78598641814449e-25	Phytoene dehydrogenase and related proteins
1582	SEEDFLEVEL1582	1.37696942710097	55.0006790467518	4.66969191621968e-26	3.90075800990362e-25	23S rRNA (guanine-N-2-) -methyltransferase rlmL EC 2.1.1.-)
2119	SEEDFLEVEL2119	2.21351109393923	38.849708649782	5.38791550113211e-26	4.49443830017729e-25	Multidrug efflux transporter MexF
272	SEEDFLEVEL272	-0.419882608521933	43.1808275799514	5.65975804976644e-26	4.71462575148371e-25	Phosphate transport system permease protein PstC (TC 3.A.1.7.1)
2074	SEEDFLEVEL2074	2.12580551352094	25.2917213533585	6.03784212316278e-26	5.02257771051969e-25	tRNA (adenine37-N(6)-)-methyltransferase TrmN6
418	SEEDFLEVEL418	-0.511690535500359	44.7809851238488	6.93867788856003e-26	5.76392117381633e-25	Inosine-5&#39;-monophosphate dehydrogenase (EC 1.1.1.205)
1332	SEEDFLEVEL1332	-1.25168975583347	38.3573940469209	7.13975883899339e-26	5.92273198557829e-25	sugar ABC transporter, permease protein
2158	SEEDFLEVEL2158	2.30972835168176	29.529173894895	7.92554813160742e-26	6.56547138159889e-25	Alanine racemase, biosynthetic (EC 5.1.1.1)
910	SEEDFLEVEL910	0.782910467935612	35.6162510871531	8.96976130618557e-26	7.42021332950151e-25	MG(2+) CHELATASE FAMILY PROTEIN
1394	SEEDFLEVEL1394	-1.32795419823206	31.9846048552026	9.0377422311047e-26	7.46612379616536e-25	Urea ABC transporter, permease protein UrtC
2305	SEEDFLEVEL2305	2.77328265724746	26.998366070151	9.26975327940624e-26	7.64722680884534e-25	COG1683: Uncharacterized conserved protein
1643	SEEDFLEVEL1643	1.432658332961	30.1493246852861	1.15799177558249e-25	9.53562665156692e-25	Electron transport complex protein RnfC
1306	SEEDFLEVEL1306	1.1061364272976	93.2922888915965	1.15907048581995e-25	9.53562665156692e-25	Hypothetical radical SAM family enzyme, NOT coproporphyrinogen III oxidase, oxygen-independent
646	SEEDFLEVEL646	-0.649504298832216	104.48717140944	1.36510288453488e-25	1.121522026429e-24	Thiamin-phosphate pyrophosphorylase (EC 2.5.1.3)
1956	SEEDFLEVEL1956	1.83812344107183	45.8228517441993	1.50583348864726e-25	1.2354444575582e-24	TPR domain protein in aerotolerance operon
92	SEEDFLEVEL92	-0.295372855774738	51.1294695087197	1.54787253546436e-25	1.26819529241265e-24	Cysteinyl-tRNA synthetase (EC 6.1.1.16)
2674	SEEDFLEVEL2674	26.9827859191243	14.9689210341375	1.68725121368232e-25	1.38049924884186e-24	internalin, putative
271	SEEDFLEVEL271	0.400041470176374	43.1894403922909	1.96372860545722e-25	1.60451650126224e-24	Glutathione S-transferase (EC 2.5.1.18)
120	SEEDFLEVEL120	-0.321580941685939	71.3771484493804	2.17902450765747e-25	1.77800076129595e-24	Chromosome (plasmid) partitioning protein ParA
371	SEEDFLEVEL371	-0.472429821589723	45.2280766537819	2.3538112694641e-25	1.91800343360555e-24	ATP synthase beta chain (EC 3.6.3.14)
104	SEEDFLEVEL104	-0.304185378657595	71.6542199649845	2.46612037400829e-25	2.0067844839379e-24	DNA-directed RNA polymerase beta&#39; subunit (EC 2.7.7.6)
2587	SEEDFLEVEL2587	4.45308321899978	22.0945206451251	2.63816437823698e-25	2.14386700356459e-24	Translation elongation factor P-related protein
1027	SEEDFLEVEL1027	0.845119162187798	36.0245905543937	2.81762035739204e-25	2.28659258582928e-24	DnaJ-like protein DjlA
2383	SEEDFLEVEL2383	2.87957731562968	49.2067201248245	2.84980183469283e-25	2.30957517253358e-24	RND efflux system, outer membrane lipoprotein, NodT family
169	SEEDFLEVEL169	-0.35342736218115	40.2656362190285	3.15914185685902e-25	2.55681020918455e-24	Chromosomal replication initiator protein DnaA
2671	SEEDFLEVEL2671	25.9695404357318	15.1301396871276	3.47711891219156e-25	2.80656538379644e-24	Tricarboxylate transport sensor protein TctE
2721	SEEDFLEVEL2721	20.9695407728915	60.8985254107204	3.47711912622163e-25	2.80656538379644e-24	Putative deoxyribonuclease YjjV
2376	SEEDFLEVEL2376	-22.9449895721064	20.5196652434044	3.94909498425482e-25	3.18322602437036e-24	CblZ, a non-orthologous displasment for Alpha-ribazole-5&#39;-phosphate phosphatase
2007	SEEDFLEVEL2007	-2.4550719748476	34.2310929220974	4.35801085760374e-25	3.50811075899435e-24	Succinyl-CoA synthetase, alpha subunit-related enzymes
1940	SEEDFLEVEL1940	1.82522003623309	44.6531135509032	4.67676720846124e-25	3.7596431013181e-24	Flavohemoprotein
332	SEEDFLEVEL332	-0.443373321561003	133.367287988776	4.6891198761593e-25	3.76451355426964e-24	Cytosol aminopeptidase PepA (EC 3.4.11.1)
985	SEEDFLEVEL985	-0.88857531911108	71.5989675522521	4.96431605215316e-25	3.98010379462843e-24	Pyruvate formate-lyase (EC 2.3.1.54)
2379	SEEDFLEVEL2379	2.86972501945432	24.9305149804222	5.54253922300047e-25	4.43774124401149e-24	Phenylacetate-coenzyme A ligase (EC 6.2.1.30) PaaF
94	SEEDFLEVEL94	-0.292349580623118	74.4628998118626	6.64478302838972e-25	5.3131614027806e-24	Transcription termination protein NusA
1920	SEEDFLEVEL1920	1.75424195708797	31.6917715079214	6.79032222888628e-25	5.42228534725886e-24	RND efflux system, outer membrane lipoprotein CmeC
2209	SEEDFLEVEL2209	2.40205889014912	31.2237608877706	6.80519847173697e-25	5.42691894126117e-24	Type II/IV secretion system ATP hydrolase TadA/VirB11/CpaF, TadA subfamily
1134	SEEDFLEVEL1134	-1.00067650969558	31.0367882533356	6.81990094391407e-25	5.43140180366845e-24	Substrate-specific component BioY of biotin ECF transporter
2233	SEEDFLEVEL2233	2.47116669755941	25.8805744736457	7.37430990641088e-25	5.86512600402174e-24	putative Cytochrome bd2, subunit II
155	SEEDFLEVEL155	-0.341999009265738	46.7238819801042	7.63672934393305e-25	6.06577399814921e-24	Excinuclease ABC subunit C
1993	SEEDFLEVEL1993	-2.37602232096555	27.8100714103693	8.396759740437e-25	6.66061273309731e-24	FIG007959: peptidase, M16 family
2248	SEEDFLEVEL2248	-3.7713483540062	21.5412864998895	9.32614275639912e-25	7.3880344140428e-24	Malto-oligosyltrehalose trehalohydrolase (EC 3.2.1.141)
217	SEEDFLEVEL217	-0.373723655134594	52.6318522909807	1.15708701023146e-24	9.15415001083913e-24	Chaperone protein DnaJ
973	SEEDFLEVEL973	0.8001357742176	32.7784212781004	1.31828328618533e-24	1.04156569810759e-23	Ferric siderophore transport system, biopolymer transport protein ExbB
2445	SEEDFLEVEL2445	-19.9196717641986	105.395564748334	1.52775541932712e-24	1.20547561517091e-23	Protoporphyrinogen IX oxidase, aerobic, HemY (EC 1.3.3.4)
1635	SEEDFLEVEL1635	1.36928871918205	74.7291369920379	1.7321306727227e-24	1.36493722708227e-23	TPR domain protein, putative component of TonB system
9	SEEDFLEVEL9	-0.160039451610603	156.944153834221	1.94054700012908e-24	1.52715942207527e-23	Long-chain-fatty-acid--CoA ligase (EC 6.2.1.3)
180	SEEDFLEVEL180	0.340679836146475	55.8509301839952	2.41945309942635e-24	1.90154388799855e-23	tRNA pseudouridine synthase B (EC 4.2.1.70)
2219	SEEDFLEVEL2219	-3.3983185217606	20.351776933301	2.55097106341583e-24	2.00227794360762e-23	Pyridoxine biosynthesis glutamine amidotransferase, synthase subunit (EC 2.4.2.-)
2715	SEEDFLEVEL2715	25.9287191712029	14.9824340093512	3.04485437316904e-24	2.38367475488395e-23	IncF plasmid conjugative transfer pilus assembly protein TraB
2762	SEEDFLEVEL2762	20.9287188417082	47.532056340868	3.04485456066099e-24	2.38367475488395e-23	IncF plasmid conjugative transfer pilus assembly protein TraC
2335	SEEDFLEVEL2335	-4.38445282698778	21.9153083581249	3.09302114075073e-24	2.41821692063139e-23	2,3-butanediol dehydrogenase, R-alcohol forming, (R)- and (S)-acetoin-specific (EC 1.1.1.4)
69	SEEDFLEVEL69	-0.26394879720175	147.000038944751	3.42995348237829e-24	2.6781399188126e-23	Ribonucleotide reductase of class Ia (aerobic), alpha subunit (EC 1.17.4.1)
1102	SEEDFLEVEL1102	-0.946887800319012	69.7224280509687	3.68930544635127e-24	2.87688864075971e-23	Galactokinase (EC 2.7.1.6)
1398	SEEDFLEVEL1398	1.13053557635443	40.7790934985664	3.83912944326688e-24	2.98982203127334e-23	Peptidase B (EC 3.4.11.23)
879	SEEDFLEVEL879	-0.790344775703296	51.5838255932101	3.93450259211222e-24	3.06011183399521e-23	NADH-ubiquinone oxidoreductase chain M (EC 1.6.5.3)
308	SEEDFLEVEL308	0.40611998888929	145.603493548633	4.30137613227117e-24	3.34110787624855e-23	3-deoxy-D-manno-octulosonic-acid transferase (EC 2.-.-.-)
413	SEEDFLEVEL413	0.465211537384291	50.9703353735833	4.32997127028458e-24	3.35895696077459e-23	2-octaprenyl-3-methyl-6-methoxy-1,4-benzoquinol hydroxylase (EC 1.14.13.-)
439	SEEDFLEVEL439	-0.505257416592937	60.2228980771022	4.601998952327e-24	3.56535696034557e-23	HflK protein
2008	SEEDFLEVEL2008	-2.35153130095727	23.1599964095301	4.92599291530675e-24	3.81143125827292e-23	putative RNA polymerase sigma factor
2142	SEEDFLEVEL2142	2.2030971878226	68.8232330391526	4.93369842761376e-24	3.81246127849585e-23	N-formylglutamate deformylase (EC 3.5.1.68)
603	SEEDFLEVEL603	0.571227811283157	47.827140679736	4.94588809007995e-24	3.81694924732492e-23	Ribosomal large subunit pseudouridine synthase B (EC 4.2.1.70)
2310	SEEDFLEVEL2310	2.44425924465888	119.434737272133	4.97970394141787e-24	3.83809397855931e-23	Predicted sucrose permease, MFS family, FucP subfamily
2453	SEEDFLEVEL2453	2.98022084167771	31.9531032483742	6.071722711034e-24	4.67374176765693e-23	Peptide transport system permease protein sapC (TC 3.A.1.5.5)
2678	SEEDFLEVEL2678	20.9147326001815	46.7835925968579	6.27713603399752e-24	4.82564917986365e-23	Thiamin pyrophosphokinase (EC 2.7.6.2)
1096	SEEDFLEVEL1096	0.861582096639041	34.7151221465958	7.77877832248907e-24	5.9723842293719e-23	Flavodoxin
1416	SEEDFLEVEL1416	1.13392642432249	49.5819007424507	7.90636349960086e-24	6.06255898604009e-23	Glutathione-regulated potassium-efflux system ATP-binding protein
2473	SEEDFLEVEL2473	3.15987928092905	34.0070401832606	8.04179804543363e-24	6.1585139705171e-23	Histidine utilization repressor
1857	SEEDFLEVEL1857	1.61497988975495	103.583623180857	8.93344472672381e-24	6.83260011643671e-23	Zinc-regulated outer membrane receptor
990	SEEDFLEVEL990	-0.856196567237051	33.99028140891	9.20514074506512e-24	7.03141082965957e-23	DNA-directed RNA polymerase omega subunit (EC 2.7.7.6)
283	SEEDFLEVEL283	0.390904383111837	93.8189848624795	9.34676801463681e-24	7.13048718055392e-23	Outer membrane protein assembly factor YaeT precursor
1157	SEEDFLEVEL1157	-1.00599729917623	60.8970812354031	1.04761853060503e-23	7.9819190210811e-23	Phosphate butyryltransferase (EC 2.3.1.19)
1349	SEEDFLEVEL1349	-1.19505672005021	78.5306843973688	1.09081882712503e-23	8.30049288172371e-23	Metal-dependent hydrolase involved in phosphonate metabolism
1852	SEEDFLEVEL1852	-1.8995461772142	39.6010289391078	1.15381814990827e-23	8.76872471995094e-23	Xylonate dehydratase (EC 4.2.1.82)
2727	SEEDFLEVEL2727	23.9005477447436	17.1728567984616	1.29418989081883e-23	9.82303266115155e-23	TniA putative transposase
769	SEEDFLEVEL769	0.657021661025793	36.8706607494978	1.43446810881953e-23	1.08739591366915e-22	Flavodoxin reductases (ferredoxin-NADPH reductases) family 1
1037	SEEDFLEVEL1037	0.820701307131069	36.3716827051349	1.51216272131445e-23	1.14484116913693e-22	PF00070 family, FAD-dependent NAD(P)-disulphide oxidoreductase
1784	SEEDFLEVEL1784	1.49465000898898	38.2313657736493	1.54860065843313e-23	1.17094570645873e-22	Hypothetical protein YaeJ with similarity to translation release factor
2500	SEEDFLEVEL2500	3.14870597350005	24.8386980314169	1.58645906442218e-23	1.19805702832185e-22	Glycine cleavage system transcriptional antiactivator GcvR
757	SEEDFLEVEL757	-0.688700493600502	59.3104134867511	1.7374120811431e-23	1.31039869575244e-22	Cytochrome oxidase biogenesis protein Cox11-CtaG, copper delivery to Cox1
2239	SEEDFLEVEL2239	-3.36588324600744	20.2473844567259	1.76353628769144e-23	1.32842701973332e-22	N-Acetyl-D-glucosamine ABC transport system, permease protein 1
2137	SEEDFLEVEL2137	-2.67116497321564	27.8910965216206	1.84245539976448e-23	1.386129024653e-22	DNA-3-methyladenine glycosylase II (EC 3.2.2.21)
1902	SEEDFLEVEL1902	-1.99051795541993	30.0817473171652	2.27970903149227e-23	1.71293212529589e-22	Uracil-DNA glycosylase, family 5
2444	SEEDFLEVEL2444	-23.8670280305435	16.7043603833135	2.28868731552694e-23	1.71752055635717e-22	Pantothenate kinase (EC 2.7.1.33)
395	SEEDFLEVEL395	0.444886025715342	46.9656703271384	2.44139597016089e-23	1.82982322024214e-22	Adenylylsulfate kinase (EC 2.7.1.25)
93	SEEDFLEVEL93	-0.282939775270542	69.1555183003837	2.56515793132201e-23	1.92017641892828e-22	Heat shock protein 60 family chaperone GroEL
2127	SEEDFLEVEL2127	-2.66168622585032	29.677888450127	3.39767905145911e-23	2.54018980084712e-22	Putative SigmaB asociated two-component system sensor protein
882	SEEDFLEVEL882	-0.770081425063328	33.9276201722607	3.62392043180874e-23	2.70595107398852e-22	ubiquinol cytochrome C oxidoreductase, cytochrome C1 subunit
1740	SEEDFLEVEL1740	1.44883119220722	27.2627662137179	3.86917413502006e-23	2.88547761864775e-22	tRNA-(ms[2]io[6]A)-hydroxylase (EC 1.-.-.-)
1777	SEEDFLEVEL1777	1.48366088743824	28.2061455111197	4.29029988586861e-23	3.19555213167873e-22	Methionine gamma-lyase (EC 4.4.1.11)
2462	SEEDFLEVEL2462	-25.8534223777778	14.9644821982963	4.50362917076366e-23	3.35027438685789e-22	Rhodanese domain protein UPF0176, Actinobacterial subgroup
422	SEEDFLEVEL422	-0.480286693069275	35.7204220096833	4.9841125402093e-23	3.70310274571327e-22	O-succinylhomoserine sulfhydrylase (EC 2.5.1.48)
866	SEEDFLEVEL866	-0.762094055229826	37.8807777551253	5.09610101057925e-23	3.78161043973629e-22	NADH-ubiquinone oxidoreductase chain D (EC 1.6.5.3)
1606	SEEDFLEVEL1606	-1.5011985368749	44.2214987716748	5.20725525993904e-23	3.85930529240339e-22	Phosphocarrier protein of PTS system
2752	SEEDFLEVEL2752	25.8715603715033	14.8709509002095	5.50300898706786e-23	4.07345256827387e-22	Predicted mannitol permease
2025	SEEDFLEVEL2025	1.81707003247537	62.0717569166837	5.70282414035069e-23	4.21614229708745e-22	NAD-dependent malic enzyme (EC 1.1.1.38)
1570	SEEDFLEVEL1570	-1.47346177581467	94.9253080204239	5.90944094759842e-23	4.36350201328224e-22	Phage baseplate
632	SEEDFLEVEL632	-0.602097719348263	42.788443941613	6.02965513464526e-23	4.4467777263025e-22	Serine--glyoxylate aminotransferase (EC 2.6.1.45)
2498	SEEDFLEVEL2498	3.12597772606489	31.8971708598902	6.16672116739331e-23	4.54226099780534e-22	Saccharopine dehydrogenase (EC 1.5.1.9)
2288	SEEDFLEVEL2288	2.40721797295913	26.2792041160392	6.29430590139735e-23	4.63053426768235e-22	Heat shock (predicted periplasmic) protein YciM, precursor
497	SEEDFLEVEL497	-0.522800960274163	50.7693724234253	6.42342037614927e-23	4.71971465230329e-22	Glycerol-3-phosphate ABC transporter, permease protein UgpA (TC 3.A.1.1.3)
1958	SEEDFLEVEL1958	-2.09761608396942	42.1911790459318	6.70715714532754e-23	4.92214808419681e-22	Osmosensitive K+ channel histidine kinase KdpD (EC 2.7.3.-)
1909	SEEDFLEVEL1909	1.64322310206834	50.736015078071	6.73304835768577e-23	4.93509341021061e-22	RecD-like DNA helicase YrrC
2477	SEEDFLEVEL2477	-23.8396290566907	17.4758152058738	8.86294366539929e-23	6.4882822598229e-22	Glycine betaine ABC transport system permease protein
2045	SEEDFLEVEL2045	-2.3093309463689	23.9031408493498	9.28059128429581e-23	6.78572328500895e-22	Anaerobic glycerol-3-phosphate dehydrogenase subunit C (EC 1.1.5.3)
27	SEEDFLEVEL27	-0.199214129340047	286.233682687251	1.02996532555486e-22	7.52163933106671e-22	Dihydroorotase (EC 3.5.2.3)
493	SEEDFLEVEL493	0.490768425630441	40.8328000854713	1.08716144759549e-22	7.92964953423006e-22	Holliday junction DNA helicase RuvB
2768	SEEDFLEVEL2768	23.8567452870864	16.1829891863239	1.13492837625277e-22	8.26797395659908e-22	Nitrous-oxide reductase (EC 1.7.99.6)
1580	SEEDFLEVEL1580	1.27850765313374	67.6317608262635	1.17298690064607e-22	8.53483534399535e-22	Predicted nucleoside ABC transporter, substrate-binding component
785	SEEDFLEVEL785	0.649247740025049	37.8759832400389	1.17583068828064e-22	8.54513164836753e-22	DNA mismatch repair protein MutL
2283	SEEDFLEVEL2283	-3.33236055322588	22.9375614661434	1.21614769790829e-22	8.82740216163772e-22	L-cysteine:1D-myo-inosityl 2-amino-2-deoxy-alpha-D-glucopyranoside ligase MshC
2016	SEEDFLEVEL2016	1.86059630351445	225.688506551339	1.30967950307933e-22	9.49477952474846e-22	4-hydroxybenzoate transporter
2562	SEEDFLEVEL2562	3.35447093037779	23.2882667729108	1.41578067723541e-22	1.02515547585291e-21	Nitrite-sensitive transcriptional repressor NsrR
1739	SEEDFLEVEL1739	-1.63163661202851	50.7393719116215	1.51551908882148e-22	1.09604832771962e-21	Phosphonates transport ATP-binding protein PhnL
2106	SEEDFLEVEL2106	-2.44775932850202	32.7484214464008	1.56179231909268e-22	1.12814974160547e-21	Lactyl (2) diphospho-(5&#39;)guanosine:7,8-didemethyl-8-hydroxy-5-deazariboflavin 2-phospho-L-lactate transferase
2478	SEEDFLEVEL2478	-23.825642814359	16.5705483308285	1.7443500071737e-22	1.25698282506977e-21	RNA-binding protein Jag
2466	SEEDFLEVEL2466	-22.8256428146273	18.0441227511058	1.74435001639845e-22	1.25698282506977e-21	KdpE
388	SEEDFLEVEL388	-0.450668329792543	36.2808476742626	2.04235653097928e-22	1.4699560062319e-21	O-acetylhomoserine sulfhydrylase (EC 2.5.1.49)
2789	SEEDFLEVEL2789	25.8417071064896	14.8132514348673	2.34090177570209e-22	1.67675878754666e-21	Cell division protein FtsB
2776	SEEDFLEVEL2776	23.8417077135316	17.2231331464579	2.34090178195475e-22	1.67675878754666e-21	Acyl carrier protein phosphodiesterase (EC 3.1.4.14)
2813	SEEDFLEVEL2813	22.8417074788432	21.3511743379685	2.34090179438016e-22	1.67675878754666e-21	FIG004599: Hypothetical protein
2728	SEEDFLEVEL2728	19.8417074247288	72.835708631834	2.3409021695393e-22	1.67675878754666e-21	Phage intron
2050	SEEDFLEVEL2050	1.82352464164787	32.5660131315304	2.6996136793225e-22	1.93138629378324e-21	Acetyl-CoA acetyltransferase (EC 2.3.1.9) of ethylmalonyl-CoA pathway
678	SEEDFLEVEL678	0.583383796697924	58.2884409605505	2.96558642740181e-22	2.1191364901183e-21	Flagellar motor rotation protein MotA
1960	SEEDFLEVEL1960	-2.03307756912185	30.262666505712	3.08064174406342e-22	2.19872533069729e-21	NAD-dependent formate dehydrogenase (EC 1.2.1.2)
1460	SEEDFLEVEL1460	1.14095211020949	36.8006792360937	3.35721045450459e-22	2.39326289968915e-21	Polyhydroxyalkanoic acid synthase
718	SEEDFLEVEL718	-0.646783208718826	52.6870514797221	3.44745914809136e-22	2.45467299580172e-21	tRNA (cytosine34-2&#39;-O-)-methyltransferase (EC 2.1.1.-)
1612	SEEDFLEVEL1612	1.28259763838517	35.6581545689009	3.66604721144925e-22	2.60720908105564e-21	Ribosylnicotinamide kinase (EC 2.7.1.22)
1728	SEEDFLEVEL1728	-1.61951525149433	30.273159834098	4.14630613692188e-22	2.94525617635746e-21	Predicted D-lactate dehydrogenase, Fe-S protein, FAD/FMN-containing
2685	SEEDFLEVEL2685	3.68395013023417	89.7969066262705	5.22603357046116e-22	3.70781812395353e-21	Periplasmic protein SypC involved in polysaccharide export
2255	SEEDFLEVEL2255	2.24358854917733	41.6594605959115	5.6388061206481e-22	3.99593594876733e-21	Biotin synthesis protein bioC
453	SEEDFLEVEL453	0.465681701752514	46.5264712027706	5.74664278004002e-22	4.06753496655851e-21	tRNA(Ile)-lysidine synthetase
1833	SEEDFLEVEL1833	1.5067663050969	37.7512892545762	6.02647566520099e-22	4.26056157843583e-21	Vanillate O-demethylase oxidoreductase (EC 1.14.13.-)
2223	SEEDFLEVEL2223	2.13469446093819	37.345389521475	6.47427647957791e-22	4.5717411599003e-21	LppC putative lipoprotein
2168	SEEDFLEVEL2168	2.04445987406534	35.4126349546345	6.57141995392233e-22	4.63486588967093e-21	Capsular polysaccharide biosynthesis/export periplasmic protein WcbA
2496	SEEDFLEVEL2496	-22.7970694419712	18.9266025411239	6.7588107296494e-22	4.76141896042792e-21	Copper chaperone
484	SEEDFLEVEL484	-0.499993080264876	40.4123405525238	6.91235444414876e-22	4.86385787417103e-21	Cysteine synthase (EC 2.5.1.47)
1371	SEEDFLEVEL1371	1.04540866473937	29.7424689713481	7.55981485777991e-22	5.31319067736564e-21	YjeF protein, function unknown
2180	SEEDFLEVEL2180	2.00064237056694	75.1238452918873	8.56345545036576e-22	6.01150552214056e-21	Protein ImpG/VasA
23	SEEDFLEVEL23	-0.191307680065894	89.1908472767663	8.63913979138835e-22	6.05752580214463e-21	DNA gyrase subunit B (EC 5.99.1.3)
896	SEEDFLEVEL896	0.699845896008625	39.5428274254386	9.07237638451742e-22	6.35385048662748e-21	Cell division protein FtsQ
2381	SEEDFLEVEL2381	2.53127062159552	22.0379057920555	9.10245391105487e-22	6.36745927976832e-21	Iron-uptake factor PiuB
1838	SEEDFLEVEL1838	1.51472328601532	37.6867383335763	1.02302739323755e-21	7.14804537260959e-21	Rod shape-determining protein MreD
2585	SEEDFLEVEL2585	3.31719953173382	27.6989458350307	1.11235189119675e-21	7.76309995478155e-21	Type II/IV secretion system secretin RcpA/CpaC, associated with Flp pilus assembly
187	SEEDFLEVEL187	-0.332472343920453	38.6147384285827	1.19231107414278e-21	8.31143652033564e-21	COG0536: GTP-binding protein Obg
2529	SEEDFLEVEL2529	-22.7824706427374	17.662964928288	1.33061887791105e-21	9.26476310685212e-21	OpcA, an allosteric effector of glucose-6-phosphate dehydrogenase, actinobacterial
1265	SEEDFLEVEL1265	0.950075921508415	57.1738561115204	1.34786546009544e-21	9.37393408933817e-21	Organic solvent tolerance protein precursor
1645	SEEDFLEVEL1645	-1.47746018786986	59.7431511609795	1.40765767609257e-21	9.77839786377432e-21	Predicted L-lactate dehydrogenase, Iron-sulfur cluster-binding subunit YkgF
1701	SEEDFLEVEL1701	-1.55123948290896	32.3380922488843	1.56443076767762e-21	1.08548264750346e-20	Gluconate dehydratase (EC 4.2.1.39)
1119	SEEDFLEVEL1119	0.831219578890556	36.5900384908846	1.56815645420814e-21	1.08680692382606e-20	D-tyrosyl-tRNA(Tyr) deacylase
496	SEEDFLEVEL496	-0.501231812477763	54.8525196871926	1.70949433168581e-21	1.1833895367839e-20	Argininosuccinate synthase (EC 6.3.4.5)
1788	SEEDFLEVEL1788	-1.68167968283428	34.081109535177	1.76026516109091e-21	1.21712669693465e-20	COG1649 predicted glycoside hydrolase
843	SEEDFLEVEL843	-0.709548904229385	35.0044589143805	1.86038749257766e-21	1.28487039181374e-20	ATP-dependent DNA ligase (EC 6.5.1.1) LigC
1539	SEEDFLEVEL1539	-1.34491793078981	63.4995613476031	1.8997003263121e-21	1.31050837966236e-20	Inosose dehydratase (EC 4.2.1.44)
2144	SEEDFLEVEL2144	1.95178275953639	38.5007614309499	1.94955963671069e-21	1.34335439944316e-20	Capsular polysaccharide export system protein KpsC
2782	SEEDFLEVEL2782	21.7951874230045	31.4785360491939	2.05551524070281e-21	1.41310771690304e-20	Gene Transfer Agent capsid protein
2797	SEEDFLEVEL2797	20.7951874399494	38.9469584642731	2.05551532136039e-21	1.41310771690304e-20	Uptake hydrogenase large subunit (EC 1.12.99.6)
1828	SEEDFLEVEL1828	-1.72519279006501	33.7060795424636	2.0761948732917e-21	1.42568559554049e-20	Methylmalonate-semialdehyde dehydrogenase [inositol] (EC 1.2.1.27)
1481	SEEDFLEVEL1481	1.11310105197877	115.358356866682	2.13309759656011e-21	1.46307989965895e-20	Protein acetyltransferase
1796	SEEDFLEVEL1796	1.42696031184636	33.5781820134479	2.31024057388119e-21	1.58276619385835e-20	FKBP-type peptidyl-prolyl cis-trans isomerase FkpA precursor (EC 5.2.1.8)
2389	SEEDFLEVEL2389	-3.62993670006597	22.3502024495471	2.37207395204879e-21	1.62326937153362e-20	(GlcNAc)2 ABC transporter, periplasmic substrate-binding protein
2533	SEEDFLEVEL2533	-26.7676555561814	14.7199377718822	2.61988441238373e-21	1.78875898588123e-20	Mycothiol S-conjugate amidase Mca
2553	SEEDFLEVEL2553	-23.7676555569918	16.5602655712535	2.61988442005009e-21	1.78875898588123e-20	Hypothetical, related to broad specificity phosphatases COG0406
2740	SEEDFLEVEL2740	4.28047047633278	18.8422615317078	2.70465975825251e-21	1.84453477925978e-20	Outer membrane protein W precursor
2071	SEEDFLEVEL2071	1.76614994182617	62.3944052485219	2.90484515850618e-21	1.97880169624436e-20	Ribosomal RNA large subunit methyltransferase A (EC 2.1.1.51)
2070	SEEDFLEVEL2070	-2.25622112115295	26.4176215255798	3.07465862667836e-21	2.09209707009821e-20	Sulfate transport system permease protein CysT
2374	SEEDFLEVEL2374	2.51021721243128	58.2893566746998	3.29096613799956e-21	2.23673505356538e-20	[NiFe] hydrogenase metallocenter assembly protein HypE
2563	SEEDFLEVEL2563	3.05451875844035	31.8623229081514	3.58453233776986e-21	2.43349465518746e-20	Inner membrane protein of type IV secretion of T-DNA complex, TonB-like, VirB10
244	SEEDFLEVEL244	-0.359991211982242	38.6402582677356	3.91845031241465e-21	2.65717135130976e-20	Dihydroorotate dehydrogenase (EC 1.3.3.1)
2629	SEEDFLEVEL2629	3.64367623245154	86.6635032405461	4.23622296993225e-21	2.86336157141314e-20	Large subunit naph/bph dioxygenase
2639	SEEDFLEVEL2639	3.64367623106577	77.3710498946615	4.23622296993234e-21	2.86336157141314e-20	Uncharacterized protein ImpI/VasC
2847	SEEDFLEVEL2847	24.7791869725965	15.319294145059	4.24166180739102e-21	2.86336157141314e-20	Mercuric resistance operon regulatory protein
2780	SEEDFLEVEL2780	19.7791870863926	94.0840965314593	4.24166251842843e-21	2.86336157141314e-20	1,2-dihydroxynaphthalene dioxygenase
2628	SEEDFLEVEL2628	3.29155710496722	28.0058447582824	4.38825890005008e-21	2.9589826923562e-20	Glucans biosynthesis protein G precursor
1661	SEEDFLEVEL1661	1.27213143599447	33.6639785419764	4.63319795086068e-21	3.12062578199299e-20	Sulfate adenylyltransferase, dissimilatory-type (EC 2.7.7.4)
2241	SEEDFLEVEL2241	2.1542434488414	32.289476746001	5.20294155876811e-21	3.5004267112477e-20	Sensor histidine kinase in cluster with mercury reductase
1937	SEEDFLEVEL1937	-1.91529453418235	26.3886779657085	5.51902846848454e-21	3.70891115393326e-20	Ribose ABC transporter, periplasmic ribose-binding protein RbsB (TC 3.A.1.2.1)
1128	SEEDFLEVEL1128	-0.889729387329224	38.3844932359148	5.85907515393785e-21	3.93301105451204e-20	Cystathionine beta-lyase (EC 4.4.1.8)
739	SEEDFLEVEL739	-0.633921295076423	65.6931162471734	6.07519107958915e-21	4.07351096939716e-20	Flagellin
313	SEEDFLEVEL313	0.380334122086087	105.834518214374	6.36059803932474e-21	4.26010491301246e-20	Acetate kinase (EC 2.7.2.1)
2271	SEEDFLEVEL2271	2.2058482211797	40.8700866457616	6.62499101944113e-21	4.43222273906906e-20	Agglutination protein
1277	SEEDFLEVEL1277	0.944897982126256	60.5404321557789	7.26834764228138e-21	4.85720527916033e-20	Cob(I)alamin adenosyltransferase (EC 2.5.1.17)
505	SEEDFLEVEL505	0.473807986668052	66.85598775198	7.59908213759886e-21	5.07255694921638e-20	Sulfate permease
2644	SEEDFLEVEL2644	3.27848502345937	25.6298197352028	8.71106767190519e-21	5.80834958145651e-20	Similar to phosphoglycolate phosphatase, clustered with ribosomal large subunit pseudouridine synthase C
1537	SEEDFLEVEL1537	1.15382587623713	90.7255885702362	9.21647446306342e-21	6.13850041910717e-20	Iron binding protein IscA for iron-sulfur cluster assembly
2367	SEEDFLEVEL2367	2.32874635759116	42.881589244365	9.6957748177383e-21	6.45054829642856e-20	Multidrug efflux pump component MtrF
860	SEEDFLEVEL860	0.662756275578616	40.7164605660265	9.86081873252603e-21	6.55306187102646e-20	Manganese superoxide dismutase (EC 1.15.1.1)
2554	SEEDFLEVEL2554	-24.7373502070708	15.4602759029932	1.01596696153357e-20	6.74417136174505e-20	ECF sigma factor
1100	SEEDFLEVEL1100	-0.857934610987776	100.801103222582	1.0423258667782e-20	6.91147561995609e-20	Glycerol uptake facilitator protein
1692	SEEDFLEVEL1692	1.29652615863642	32.0614711834742	1.11506234016643e-20	7.38559009583105e-20	Chemotaxis protein methyltransferase CheR (EC 2.1.1.80)
2764	SEEDFLEVEL2764	4.25105659112649	18.5097078746954	1.11844536549599e-20	7.39912547258381e-20	Type III effector
2161	SEEDFLEVEL2161	1.92667683819408	31.1726712880925	1.11958009575127e-20	7.39912547258381e-20	Uncharacterized protein with LysM domain, COG1652
949	SEEDFLEVEL949	0.710643168400204	36.3897456586469	1.1912347119743e-20	7.86398985907093e-20	ComM-related protein
2438	SEEDFLEVEL2438	2.58909019251793	27.5748887465614	1.1989640523628e-20	7.90628886128106e-20	Uncharacterized protein DUF547
2010	SEEDFLEVEL2010	-2.06816888958872	29.5222309173709	1.24611343449247e-20	8.20815468248839e-20	Sulfatase modifying factor 1 precursor (C-alpha-formyglycine- generating enzyme 1)
45	SEEDFLEVEL45	-0.208549626833911	44.8077637933227	1.2710424169405e-20	8.36315148044131e-20	Aldehyde dehydrogenase (EC 1.2.1.3)
1154	SEEDFLEVEL1154	-0.917591431680745	42.9340083673504	1.53855169170732e-20	1.011217326165e-19	Deoxyhypusine synthase
2339	SEEDFLEVEL2339	2.31848985735045	22.6277377866346	1.81312989361525e-20	1.19037649766332e-19	Predicted glucose transporter in maltodextrin utilization gene cluster
602	SEEDFLEVEL602	-0.552787953495813	73.8713107069687	1.82191746635474e-20	1.19483425068725e-19	LSU ribosomal protein L28p
1337	SEEDFLEVEL1337	0.967858531590293	55.5802501515885	2.05932717300675e-20	1.34905102100256e-19	Outer membrane protein Imp, required for envelope biogenesis
65	SEEDFLEVEL65	-0.23113737391042	43.4055931499647	2.32871824055652e-20	1.52385818345389e-19	Protein export cytoplasm protein SecA ATPase RNA helicase (TC 3.A.5.1.1)
926	SEEDFLEVEL926	-0.739504948769057	41.7613806196675	2.66132313908339e-20	1.73960368249811e-19	Zinc ABC transporter, periplasmic-binding protein ZnuA
1476	SEEDFLEVEL1476	-1.2109967058991	36.2355657945077	2.97997920306702e-20	1.94577026348732e-19	NADH-ubiquinone oxidoreductase chain K (EC 1.6.5.3)
328	SEEDFLEVEL328	-0.389345744330353	139.316208819774	3.3579337237138e-20	2.19016375153023e-19	Ferric iron ABC transporter, iron-binding protein
2499	SEEDFLEVEL2499	-4.20213127020219	20.1715148096836	3.37770228526746e-20	2.2006576653796e-19	ATP-dependent DNA helicase SCO5183
2611	SEEDFLEVEL2611	3.25181677797185	106.795358397958	3.42860162270697e-20	2.23116221974717e-19	Benzoate 1,2-dioxygenase alpha subunit (EC 1.14.12.10)
623	SEEDFLEVEL623	-0.557519071145939	47.8552595923539	3.43198335089015e-20	2.23116221974717e-19	Fumarate hydratase class II (EC 4.2.1.2)
2848	SEEDFLEVEL2848	20.7295901486616	35.1919114177823	3.73004516100825e-20	2.42230185754509e-19	Uptake hydrogenase small subunit precursor (EC 1.12.99.6)
2083	SEEDFLEVEL2083	1.78363525578509	58.2820966868587	3.77115661768384e-20	2.44634357162333e-19	D-amino acid dehydrogenase (EC 1.4.99.1) family protein in hydroxy-L-proline catabolic cluster
139	SEEDFLEVEL139	-0.295337034862901	92.4139930415544	3.89555429403832e-20	2.52430230039472e-19	Ubiquinone/menaquinone biosynthesis methyltransferase UbiE (EC 2.1.1.-)
2576	SEEDFLEVEL2576	-24.7060976639396	15.2476289100913	3.94161321382527e-20	2.54862595290141e-19	Additional substrate-specific component NikN of nickel ECF transporter
2545	SEEDFLEVEL2545	-20.7060976639312	57.8161130143066	3.9416134533252e-20	2.54862595290141e-19	Dihydroneopterin triphosphate pyrophosphohydolase
2523	SEEDFLEVEL2523	2.68542130145637	32.6145911618198	4.15792461734277e-20	2.68558824366384e-19	Flagellar protein FlgJ [peptidoglycan hydrolase] (EC 3.2.1.-)
1820	SEEDFLEVEL1820	1.38136503857343	44.764860002735	4.19603712308131e-20	2.7072813412243e-19	Deoxyribonuclease TatD
1558	SEEDFLEVEL1558	-1.29992505466508	30.5564233067305	4.3512640036026e-20	2.80440840577017e-19	L-proline glycine betaine binding ABC transporter protein ProX (TC 3.A.1.12.1)
2805	SEEDFLEVEL2805	4.22075124173608	23.997036262187	4.62325693059888e-20	2.97650158255241e-19	Cyanoglobin
1531	SEEDFLEVEL1531	1.13604762976492	35.196924379055	5.22600873217752e-20	3.36094174485524e-19	Protein YicC
339	SEEDFLEVEL339	-0.394232227788711	50.8047878027575	5.38931363185583e-20	3.46224326875722e-19	Ferrochelatase, protoheme ferro-lyase (EC 4.99.1.1)
1614	SEEDFLEVEL1614	1.19985287073191	38.8225282064553	5.54235212744483e-20	3.55673906376046e-19	ATP-dependent RNA helicase DbpA
99	SEEDFLEVEL99	0.258773967512211	81.5050080036103	5.57919968974832e-20	3.57654805406053e-19	tRNA pseudouridine synthase A (EC 4.2.1.70)
1351	SEEDFLEVEL1351	0.986663243767274	39.0321344204523	5.78153212283564e-20	3.70228518486938e-19	Na+/H+ antiporter NhaD type
1396	SEEDFLEVEL1396	1.02461257710998	74.7398768759514	6.67748095269881e-20	4.27144530246969e-19	Large exoproteins involved in heme utilization or adhesion
2634	SEEDFLEVEL2634	3.23821112426193	34.0200968407562	6.79789846775817e-20	4.34382807004932e-19	Trehalase (EC 3.2.1.28)
2688	SEEDFLEVEL2688	3.58732329588382	28.6814456763768	6.87324822191401e-20	4.38728896641064e-19	Flp pilus assembly protein TadD, contains TPR repeat
1601	SEEDFLEVEL1601	-1.32418203230944	74.3126042362676	7.06081475637042e-20	4.50221034731892e-19	Hydroxymethylpyrimidine ABC transporter, substrate-binding component
2887	SEEDFLEVEL2887	22.7124956342716	19.3048674915277	7.70117292197495e-20	4.90007609003534e-19	General secretion pathway protein K
2906	SEEDFLEVEL2906	22.7124956342716	19.3048674915277	7.70117292197495e-20	4.90007609003534e-19	Conjugative transfer protein s043
548	SEEDFLEVEL548	0.488325184522416	115.18516289513	8.97536798490934e-20	5.70474770645513e-19	Cell division inhibitor
2609	SEEDFLEVEL2609	2.99080295088512	30.0152512378591	1.04484425240384e-19	6.62694960087739e-19	Putative cyclic di-GMP phosphodiesterase, EAL domain protein
2660	SEEDFLEVEL2660	2.99080295198292	107.038924704823	1.04484425240384e-19	6.62694960087739e-19	Cytochrome O ubiquinol oxidase subunit II (EC 1.10.3.-)
1325	SEEDFLEVEL1325	0.942106035487877	35.9656489483225	1.18649528505289e-19	7.51740286006495e-19	Flagellar L-ring protein FlgH
2213	SEEDFLEVEL2213	1.96512313182882	35.5049357175009	1.34440290819959e-19	8.50886115761033e-19	Sulfide dehydrogenase [flavocytochrome C] flavoprotein chain precursor (EC 1.8.2.-)
1529	SEEDFLEVEL1529	-1.24149031646553	49.0927319058243	1.40423892073238e-19	8.87817440264312e-19	Phosphoheptose isomerase 1 (EC 5.3.1.-)
1849	SEEDFLEVEL1849	-1.64429938050316	29.2695415502028	1.48278969147597e-19	9.36490511585827e-19	L-sulfolactate dehydrogenase (EC 1.1.1.272)
2524	SEEDFLEVEL2524	2.66132374987731	30.1445978784452	1.5391830172915e-19	9.71081606162497e-19	NADH-dependent butanol dehydrogenase A (EC 1.1.1.-)
2913	SEEDFLEVEL2913	22.6951038246075	19.9626512321751	1.59023529246903e-19	1.00117871529837e-18	CDP-glycerol: N-acetyl-beta-D-mannosaminyl-1,4-N-acetyl-D-glucosaminyldiphosphoundecaprenyl glycerophosphotransferase
2865	SEEDFLEVEL2865	20.6951039373721	41.9128793491434	1.59023537791916e-19	1.00117871529837e-18	Dihydroorotate dehydrogenase electron transfer subunit (EC 1.3.3.1)
2041	SEEDFLEVEL2041	1.6634647569954	25.2630504675717	1.61441269481905e-19	1.01533147504866e-18	2-amino-3-carboxymuconate-6-semialdehyde decarboxylase (EC 4.1.1.45)
2135	SEEDFLEVEL2135	1.78933327689973	26.9532118297374	1.79663373755106e-19	1.12874646893833e-18	Gamma-aminobutyrate:alpha-ketoglutarate aminotransferase (EC 2.6.1.19)
1339	SEEDFLEVEL1339	-1.0483648168006	32.6512625127522	1.80226180444203e-19	1.13109421326e-18	NADH-ubiquinone oxidoreductase chain B (EC 1.6.5.3)
701	SEEDFLEVEL701	0.556694423524687	41.4439836497268	2.30938915186986e-19	1.44784659510835e-18	Ribosome small subunit-stimulated GTPase EngC
2411	SEEDFLEVEL2411	2.34894906483516	32.371609939059	2.58256906911734e-19	1.6174183876849e-18	Phage terminase large subunit
1193	SEEDFLEVEL1193	0.842566381347194	34.4643804585362	2.7592580966108e-19	1.72626806232523e-18	Glutathione S-transferase family protein
1322	SEEDFLEVEL1322	-1.02952006574944	33.2418965063411	2.87745942332508e-19	1.79833697083671e-18	Phosphonate ABC transporter ATP-binding protein (TC 3.A.1.9.1)
1256	SEEDFLEVEL1256	-0.97411011251785	42.2375677919835	3.12307130645039e-19	1.94980057243004e-18	Respiratory nitrate reductase alpha chain (EC 1.7.99.4)
1464	SEEDFLEVEL1464	1.03961574485139	28.6460445592732	3.25047765929185e-19	2.02722699480965e-18	Bacterioferritin
2889	SEEDFLEVEL2889	22.6774043780702	20.9368090042366	3.28420108922339e-19	2.04399656592815e-18	Nitrous oxide reductase maturation protein NosR
2938	SEEDFLEVEL2938	21.6774043914449	29.5661406224829	3.28420113669445e-19	2.04399656592815e-18	GGDEF and EAL domain proteins
163	SEEDFLEVEL163	-0.30222146807351	66.2439591607422	3.4143471596506e-19	2.12278693990335e-18	CTP synthase (EC 6.3.4.2)
1309	SEEDFLEVEL1309	0.92045434922489	32.0924208048801	4.46523982550073e-19	2.77327096534993e-18	Leucyl/phenylalanyl-tRNA--protein transferase (EC 2.3.2.6)
1673	SEEDFLEVEL1673	1.22109995587951	28.3919644751741	4.54870237933449e-19	2.82217727497921e-18	Type IV fimbrial biogenesis protein PilY1
2550	SEEDFLEVEL2550	-4.14329077017926	19.6155294820811	4.79868013819191e-19	2.97418714057262e-18	Putative phosphatase YfbT
1429	SEEDFLEVEL1429	1.00504248206419	40.421938121863	4.92166573384507e-19	3.04725494349144e-18	Manganese transport protein MntH
2120	SEEDFLEVEL2120	-2.11312027751197	27.5163149649063	4.95803860551623e-19	3.06660071350492e-18	Menaquinone-specific isochorismate synthase (EC 5.4.4.2)
691	SEEDFLEVEL691	-0.578405911272944	76.0635721044267	5.15128553302168e-19	3.18283458398788e-18	PaaD-like protein (DUF59) involved in Fe-S cluster assembly
1723	SEEDFLEVEL1723	1.26138661235363	28.7142664957366	5.15812079676024e-19	3.18376888394458e-18	Uncharacterized protein ImpC
2710	SEEDFLEVEL2710	3.19624692131616	25.7003728276628	5.2848189203525e-19	3.2586084497555e-18	Possible divergent polysaccharide deacetylase
1313	SEEDFLEVEL1313	0.921832709195009	39.4493071678382	5.37465524981345e-19	3.31058836757305e-18	Histidinol-phosphatase (EC 3.1.3.15)
726	SEEDFLEVEL726	0.560791348921927	56.2079344130601	6.02389373995808e-19	3.70667782496803e-18	Iron-sulfur cluster-binding protein
2353	SEEDFLEVEL2353	2.19176348131326	32.9071603264026	6.12674381458003e-19	3.76608990287802e-18	Nitrate ABC transporter, permease protein
702	SEEDFLEVEL702	-0.579341927923303	44.7160804745513	6.28379583628245e-19	3.85866354176646e-18	Nicotinate phosphoribosyltransferase (EC 2.4.2.11)
2675	SEEDFLEVEL2675	2.95052905186961	44.101493656115	7.85315232656124e-19	4.8174055451449e-18	Copper sensory histidine kinase CpxA
2811	SEEDFLEVEL2811	4.15723783590883	23.4533261721604	7.88981970113766e-19	4.83493971644512e-18	Diaminobutyrate-pyruvate aminotransferase (EC 2.6.1.46)
1279	SEEDFLEVEL1279	-0.960814110867184	122.292472448465	8.31590047611246e-19	5.09082914510016e-18	N-carbamoylputrescine amidase (3.5.1.53)
2030	SEEDFLEVEL2030	1.57690794205374	56.6618272587264	8.92668008804964e-19	5.45914863053424e-18	T1SS secreted agglutinin (RTX)
2256	SEEDFLEVEL2256	-2.48506269358177	34.4300141832949	1.02471268713025e-18	6.26027230002655e-18	Ribonucleotide reductase of class III (anaerobic), activating protein (EC 1.97.1.4)
988	SEEDFLEVEL988	-0.734644564509505	54.2283865613404	1.06149009178121e-18	6.47833901933004e-18	AmpG permease
1038	SEEDFLEVEL1038	0.722863918967901	50.2399171356339	1.08879048089283e-18	6.63818131113154e-18	Muconate cycloisomerase (EC 5.5.1.1)
2398	SEEDFLEVEL2398	2.18106819221888	38.9345920635928	1.13086609711185e-18	6.8876885201894e-18	NAD(FAD)-utilizing dehydrogenase, sll0175 homolog
343	SEEDFLEVEL343	0.368641086178345	66.1863861630375	1.16130956430659e-18	7.06591302555208e-18	Methylcrotonyl-CoA carboxylase biotin-containing subunit (EC 6.4.1.4)
2664	SEEDFLEVEL2664	-24.6234059481346	14.8267566645541	1.17113361962384e-18	7.11844530383147e-18	TctC citrate transporter
400	SEEDFLEVEL400	-0.417618743164804	56.6762841289041	1.18903061424351e-18	7.21989046070096e-18	D-amino acid dehydrogenase small subunit (EC 1.4.99.1)
1004	SEEDFLEVEL1004	0.699237253263119	41.0858928859364	1.3585743531758e-18	8.24100730866575e-18	DNA-3-methyladenine glycosylase (EC 3.2.2.20)
2042	SEEDFLEVEL2042	1.61033951019801	32.5268331040713	1.44902065382763e-18	8.78074217886835e-18	sulfur oxidation protein SoxA
1719	SEEDFLEVEL1719	1.25785560858108	83.6314792771443	1.45200395181048e-18	8.78991461111181e-18	BatB
1989	SEEDFLEVEL1989	1.53235769317952	35.8219232581187	1.51980351841888e-18	9.19104635355241e-18	2-hydroxychromene-2-carboxylate isomerase/DsbA-like thioredoxin domain
1050	SEEDFLEVEL1050	0.727360334618543	40.1295963193721	1.56209894191444e-18	9.43728663796997e-18	Dipeptide-binding ABC transporter, periplasmic substrate-binding component (TC 3.A.1.5.2)
1617	SEEDFLEVEL1617	-1.29644527733904	27.3875587500184	1.62894256719703e-18	9.83118616993485e-18	UDP-galactopyranose mutase (EC 5.4.99.9)
2543	SEEDFLEVEL2543	-4.11251911151252	18.8623885007226	1.80766407414476e-18	1.08988294631652e-17	Acting phosphoribosylanthranilate isomerase (EC 5.3.1.24)
1424	SEEDFLEVEL1424	0.986849432302323	32.8288321534787	2.0013956094363e-18	1.20547302518011e-17	Cytochrome oxidase biogenesis protein Sco1/SenC/PrrC, putative copper metallochaperone
2232	SEEDFLEVEL2232	1.96328658402317	52.7861754492558	2.01004963813706e-18	1.20946749353096e-17	Anaerobic dimethyl sulfoxide reductase chain C (EC 1.8.99.-)
2729	SEEDFLEVEL2729	3.16725938834911	40.3709725540163	2.06927345037882e-18	1.24385170921766e-17	Inosine-guanosine kinase (EC 2.7.1.73)
1769	SEEDFLEVEL1769	-1.45771342492843	25.9796147581805	2.21093952562918e-18	1.32767362477793e-17	Probable 3-methyladenine DNA glycosylase/8-oxoguanine DNA glycosylase
2796	SEEDFLEVEL2796	3.51209987462482	27.9367616939306	2.2238052469187e-18	1.3340600984775e-17	NAD(P)H-flavin reductase (EC 1.5.1.29) (EC 1.16.1.3)
255	SEEDFLEVEL255	-0.338279808453468	51.0969209224172	2.60731388278711e-18	1.56255955239977e-17	Fructokinase (EC 2.7.1.4)
2947	SEEDFLEVEL2947	23.6223444766731	16.1828181199026	2.8956159041873e-18	1.73360147376819e-17	Minor pilin of type IV secretion complex, VirB5
1419	SEEDFLEVEL1419	0.974583274580453	71.0456773516197	3.06369662803364e-18	1.83239695322692e-17	carbon monoxide dehydrogenase E protein
1103	SEEDFLEVEL1103	0.75003756538918	76.9406633561741	3.15112149606817e-18	1.88280296383454e-17	Putative cytochrome C-type biogenesis protein
1586	SEEDFLEVEL1586	1.1030120614155	63.0057860411557	3.31122398869566e-18	1.97649008746394e-17	ATP-dependent DNA helicase Rep
2461	SEEDFLEVEL2461	2.38576303795787	50.7460210382123	3.65192359531577e-18	2.17768245499338e-17	Uncharacterized protein ImpJ/VasE
2615	SEEDFLEVEL2615	2.74099115261118	27.2782982281701	3.68739818233592e-18	2.19664626778398e-17	DNA polymerase III chi subunit (EC 2.7.7.7)
476	SEEDFLEVEL476	0.430236475993906	42.9677142442028	3.94488676811623e-18	2.34769828458738e-17	5-methyltetrahydrofolate--homocysteine methyltransferase (EC 2.1.1.13)
2525	SEEDFLEVEL2525	2.48248045745944	28.3227929045369	3.9666776772969e-18	2.35831999879849e-17	MSHA biogenesis protein MshE
2787	SEEDFLEVEL2787	3.49635151630551	20.3936026447034	4.45322249419505e-18	2.64233370414492e-17	FIG138056: a glutathione-dependent thiol reductase
2756	SEEDFLEVEL2756	3.49635151765772	64.8006414837085	4.45322249419508e-18	2.64233370414492e-17	rhamnogalacturonan acetylesterase
2676	SEEDFLEVEL2676	-24.5883146280031	14.7719775262832	4.55194083680486e-18	2.69823172893259e-17	Predicted N-acetyl-glucosamine kinase 2, ROK family (EC 2.7.1.59)
456	SEEDFLEVEL456	-0.434812958002752	48.4771684200196	5.29008086165943e-18	3.1326706567906e-17	Transaldolase (EC 2.2.1.2)
172	SEEDFLEVEL172	0.285764068903425	77.4820611364317	5.3233033145901e-18	3.14922622399242e-17	Guanosine-3&#39;,5&#39;-bis(diphosphate) 3&#39;-pyrophosphohydrolase (EC 3.1.7.2)
792	SEEDFLEVEL792	-0.614694894179181	36.7496379550221	5.34433974955935e-18	3.15854703973463e-17	Thiazole biosynthesis protein ThiG
2684	SEEDFLEVEL2684	2.90856484581727	31.9311300720176	5.87151631812333e-18	3.46668697914073e-17	YciL protein
1578	SEEDFLEVEL1578	1.10241664609042	30.8064483323216	5.89867799059251e-18	3.47928925658124e-17	putative periplasmic protein kinase ArgK and related GTPases of G3E family
2481	SEEDFLEVEL2481	2.2917906509973	32.7904579777165	5.92062733802468e-18	3.48879528164784e-17	Flagellar biosynthesis protein FliL
2948	SEEDFLEVEL2948	24.6032962363825	14.7181316791071	5.9839564150457e-18	3.51572142404076e-17	Integron integrase IntI4
2955	SEEDFLEVEL2955	22.6032964886052	19.9155972138099	5.98395645861003e-18	3.51572142404076e-17	Ribonuclease HI-related protein
2990	SEEDFLEVEL2990	21.6032964848568	30.6196210391308	5.98395654518223e-18	3.51572142404076e-17	FIG138315: Putative alpha helix protein
377	SEEDFLEVEL377	0.378128025400354	60.9163526265352	5.99911281949528e-18	3.52116720053006e-17	Deoxyguanosinetriphosphate triphosphohydrolase (EC 3.1.5.1)
1621	SEEDFLEVEL1621	-1.27963815902194	40.1662920002847	6.13663631069509e-18	3.59835507590856e-17	Potassium uptake protein, integral membrane component, KtrA
2295	SEEDFLEVEL2295	-2.4503771321831	39.5791142640367	6.19896909130386e-18	3.63134516504294e-17	Delta 1-piperideine-2-carboxylate reductase (EC 1.5.1.21)
470	SEEDFLEVEL470	-0.443673716435268	113.920674621405	6.29561841825561e-18	3.68435359682845e-17	Trehalose phosphorylase (EC 2.4.1.64)
2488	SEEDFLEVEL2488	2.37364167742553	33.5595253047606	6.8717903690829e-18	4.01761272702686e-17	TldE/PmbA family protein, Actinobacterial subgroup
2212	SEEDFLEVEL2212	1.79327287490822	39.2841548383397	7.16716484610458e-18	4.18621220161636e-17	Capsular polysaccharide synthesis enzyme CpsA, sugar transferase
1144	SEEDFLEVEL1144	0.761734289185765	43.2258053392005	7.57360329939908e-18	4.41928988621521e-17	16S rRNA processing protein RimM
2798	SEEDFLEVEL2798	3.48035117631024	19.7578634043518	8.9146842408768e-18	5.19675696341951e-17	Transcriptional repressor, BlaI/MecI family
2714	SEEDFLEVEL2714	-21.5702961226875	32.2433262192566	8.97613579123495e-18	5.22748472905319e-17	Glutamine synthetase family protein in hypothetical Actinobacterial gene cluster
1918	SEEDFLEVEL1918	1.41217980161126	33.1355361261066	9.50387100252995e-18	5.52944090137467e-17	Hypothetical protein YbbP, contains nucleotide-binding domain of DisA bacterial checkpoint controller
1946	SEEDFLEVEL1946	1.42568966364491	25.7136516259037	1.00298610136069e-17	5.82979579420628e-17	Putrescine transport system permease protein PotI (TC 3.A.1.11.2)
1469	SEEDFLEVEL1469	0.990228030618465	39.8842998015421	1.05826716565686e-17	6.14514166776083e-17	Type IV pilus biogenesis protein PilQ
286	SEEDFLEVEL286	-0.344212523773282	38.6462705584665	1.30821170433794e-17	7.58915053699829e-17	Ribokinase (EC 2.7.1.15)
315	SEEDFLEVEL315	0.344887536294129	90.7333787414681	1.34795622324114e-17	7.81213776279578e-17	UDP-N-acetylmuramoylalanyl-D-glutamyl-2,6-diaminopimelate--D-alanyl-D-alanine ligase (EC 6.3.2.10)
1232	SEEDFLEVEL1232	-0.901563844976228	30.6961302004322	1.36775444736522e-17	7.91154675985644e-17	Oligopeptide transport system permease protein OppC (TC 3.A.1.5.1)
1234	SEEDFLEVEL1234	-0.901563844976226	96.7582599122402	1.36775444736525e-17	7.91154675985644e-17	Potassium uptake protein, integral membrane component, KtrB
1238	SEEDFLEVEL1238	-0.903588042606175	34.8182937266194	1.55462085568679e-17	8.98375588199296e-17	Ribose ABC transport system, ATP-binding protein RbsA (TC 3.A.1.2.1)
814	SEEDFLEVEL814	0.586657657863819	63.7813630871501	1.6524919143936e-17	9.5401101737337e-17	Xanthine dehydrogenase, FAD binding subunit (EC 1.17.1.4)
888	SEEDFLEVEL888	-0.653013758469472	43.0258110520763	1.75187457947105e-17	1.01041097973157e-16	Glutamine amidotransferase chain of NAD synthetase
2705	SEEDFLEVEL2705	-25.5519469839081	14.4659717639284	1.77031459901635e-17	1.01810111970985e-16	N-acetyl-1-D-myo-inosityl-2-amino-2-deoxy-alpha-D-glucopyranoside deacetylase MshB
2718	SEEDFLEVEL2718	-23.5519469841311	16.6339348331032	1.77031460374225e-17	1.01810111970985e-16	DHA-specific IIA component
2723	SEEDFLEVEL2723	-23.5519469841311	16.6339348331032	1.77031460374225e-17	1.01810111970985e-16	Phosphoenolpyruvate-dihydroxyacetone phosphotransferase (EC 2.7.1.121), subunit DhaM
2815	SEEDFLEVEL2815	3.46409065545449	22.6626365256908	1.78396754723154e-17	1.02300190795704e-16	Putative sulfate permease
2818	SEEDFLEVEL2818	3.46409065408729	23.4168552107385	1.78396754723155e-17	1.02300190795704e-16	Similar to C-terminal Zn-finger domain of DNA topoisomerase I
2825	SEEDFLEVEL2825	3.46409065408729	23.4168552107385	1.78396754723155e-17	1.02300190795704e-16	General secretion pathway protein L
2329	SEEDFLEVEL2329	-2.54390319360373	21.6867192227908	1.83518908791238e-17	1.05136646885095e-16	DMSP breakdown hydrolase protein
2413	SEEDFLEVEL2413	-2.85780110678912	24.5447209741259	2.00629035334402e-17	1.14828924433977e-16	Hemoprotein HemQ, essential component of heme biosynthetic pathway in Gram-positive bacteria
954	SEEDFLEVEL954	-0.696734139127475	97.717325573324	2.20338990058077e-17	1.25989244697644e-16	Cytochrome c-type biogenesis protein CcdA (DsbD analog)
922	SEEDFLEVEL922	-0.666413064763724	61.9599153431241	2.38134986367906e-17	1.36034895269001e-16	N-acetylglucosamine-6-phosphate deacetylase (EC 3.5.1.25)
2457	SEEDFLEVEL2457	2.12580551352095	62.379880731093	2.38440769658136e-17	1.36079603370736e-16	Outer membrane protein NlpB, lipoprotein component of the protein assembly complex (forms a complex with YaeT, YfiO, and YfgL)
2274	SEEDFLEVEL2274	1.87894543556338	26.089941620919	2.51677251417781e-17	1.43496819897974e-16	Mlr7403 protein
3004	SEEDFLEVEL3004	21.5640755964396	33.8676312353084	2.55691035547687e-17	1.45646484153401e-16	IncF plasmid conjugative transfer pilus assembly protein TraH
1361	SEEDFLEVEL1361	0.906224811529021	34.7969186244567	2.65381821346589e-17	1.51022709179253e-16	Multi antimicrobial extrusion protein (Na(+)/drug antiporter), MATE family of MDR efflux pumps
2561	SEEDFLEVEL2561	2.44425924463924	26.3792249250225	2.70197696977286e-17	1.53617150724443e-16	Probable thiol oxidoreductase with 2 cytochrome c heme-binding sites
2878	SEEDFLEVEL2878	4.07171566247067	18.8195901089213	2.72940139525702e-17	1.55028962440952e-16	Aspartokinase (EC 2.7.2.4) associated with ectoine biosynthesis
2345	SEEDFLEVEL2345	-2.67493145601113	45.1100374799554	2.76330740727029e-17	1.56657266378046e-16	Predicted rhamnose oligosaccharide ABC transport system, permease component
2368	SEEDFLEVEL2368	-2.67493145601112	24.4026429501147	2.76330740727033e-17	1.56657266378046e-16	4-amino-4-deoxy-L-arabinose transferase and related glycosyltransferases of PMT family
810	SEEDFLEVEL810	0.57450863106431	52.3256593980934	2.7831548861888e-17	1.5763304331719e-16	Ribose 5-phosphate isomerase A (EC 5.3.1.6)
2574	SEEDFLEVEL2574	2.55866959581732	66.4780447927591	2.80399018967155e-17	1.586628696729e-16	Putative 5-carboxymethyl-2-hydroxymuconate semialdehyde dehydrogenase oxidoreductase protein (EC 1.2.1.60)
1879	SEEDFLEVEL1879	1.33257487440402	29.5499543615752	2.85767915491188e-17	1.61548005912362e-16	Uracil permease
2125	SEEDFLEVEL2125	-1.9395515118284	35.4827416096884	2.99524346036315e-17	1.6916478882372e-16	Alkanesulfonates transport system permease protein
2769	SEEDFLEVEL2769	3.10663476262647	26.7806635790264	3.15377543028285e-17	1.7795029102379e-16	Putative sensor-like histidine kinase YfhK
2216	SEEDFLEVEL2216	-2.16191044168069	29.0684517000095	3.41588124653164e-17	1.92557829740865e-16	Glycine betaine ABC transport system, ATP-binding protein OpuAA (EC 3.6.3.32)
2739	SEEDFLEVEL2739	-22.5332548509997	18.1770083293561	3.49206437477835e-17	1.96667015306491e-16	FIG001886: Cytoplasmic hypothetical protein
1584	SEEDFLEVEL1584	1.07402452453283	29.0273665434398	4.11613385708465e-17	2.31595452485638e-16	COG2740: Predicted nucleic-acid-binding protein implicated in transcription termination
1938	SEEDFLEVEL1938	-1.63032616760213	43.5308018621474	4.24844576699684e-17	2.38815358387294e-16	Low-affinity gluconate/H+ symporter GntU
2532	SEEDFLEVEL2532	2.3363702826283	24.2547104781865	4.55158904063584e-17	2.55615531005098e-16	Phenylacetate-CoA oxygenase, PaaI subunit
1250	SEEDFLEVEL1250	0.82953730405878	51.455068966463	4.67835309736702e-17	2.62488085134636e-16	Endo-1,4-beta-xylanase A precursor (EC 3.2.1.8)
2039	SEEDFLEVEL2039	-1.77279447157506	32.7709405884787	5.02470540491014e-17	2.81656635677297e-16	N-Acetyl-D-glucosamine ABC transport system, permease protein 2
483	SEEDFLEVEL483	0.416950639329868	65.0126610547383	5.10734097943434e-17	2.86020659157273e-16	tRNA dihydrouridine synthase B (EC 1.-.-.-)
2672	SEEDFLEVEL2672	2.68542129141584	38.3090277829096	5.12866249011085e-17	2.8694602762725e-16	LSU rRNA 2&#39;-O-methyl-C2498 methyltransferase RlmM
3010	SEEDFLEVEL3010	23.5438729992831	15.289278910807	5.28690096898057e-17	2.9524701086739e-16	Type IV pilus biogenesis protein PilE
3007	SEEDFLEVEL3007	22.5438729948624	19.1139830074695	5.28690099714053e-17	2.9524701086739e-16	Putative analog of CcoH, COG3198
992	SEEDFLEVEL992	-0.701117559682167	35.0835741284939	5.43765307670831e-17	3.0338249115478e-16	Oligopeptide transport system permease protein OppB (TC 3.A.1.5.1)
2912	SEEDFLEVEL2912	4.05369715707291	17.5966116174973	5.54239317386492e-17	3.08938057529227e-16	MSHA biogenesis protein MshQ
1670	SEEDFLEVEL1670	-1.27093751773575	35.5544422744776	5.83074051026332e-17	3.24708184281982e-16	UDP-N-acetyl-D-mannosaminuronate dehydrogenase
1625	SEEDFLEVEL1625	1.08613576048865	53.4882058217463	6.63170390277795e-17	3.68969498069906e-16	Chemotaxis response regulator protein-glutamate methylesterase CheB (EC 3.1.1.61)
274	SEEDFLEVEL274	-0.330391030384623	61.4116736143038	6.76659072675745e-17	3.76124341419482e-16	Adenylosuccinate lyase (EC 4.3.2.2)
1595	SEEDFLEVEL1595	-1.20919620127541	44.2760323037446	7.07987230333518e-17	3.931728527971e-16	Phage tail sheath monomer
1672	SEEDFLEVEL1672	1.12392285131139	38.716822383634	7.12625378195117e-17	3.95210136161339e-16	Leucine-responsive regulatory protein, regulator for leucine (or lrp) regulon and high-affinity branched-chain amino acid transport system
2836	SEEDFLEVEL2836	3.43075423381969	30.2118303798257	7.13638099070795e-17	3.95210136161339e-16	FIG043197: Inositol monophosphatase family protein
2870	SEEDFLEVEL2870	3.43075423517087	48.2122733407974	7.136380990708e-17	3.95210136161339e-16	Cytochrome O ubiquinol oxidase subunit III (EC 1.10.3.-)
176	SEEDFLEVEL176	-0.286041000604648	39.2175579845969	7.22077861611057e-17	3.99514124911724e-16	Ornithine carbamoyltransferase (EC 2.1.3.3)
129	SEEDFLEVEL129	-0.26259701844404	54.7976843236298	7.24908809980266e-17	4.00709759010348e-16	Seryl-tRNA synthetase (EC 6.1.1.11)
2197	SEEDFLEVEL2197	1.72346053274902	34.9411184318936	7.44098313542594e-17	4.10937397349792e-16	Capsular polysaccharide synthesis enzyme CpsD, exopolysaccharide synthesis
2289	SEEDFLEVEL2289	1.8587427282719	24.0208032065546	7.94212309008875e-17	4.38208839500192e-16	4-hydroxyproline epimerase (EC 5.1.1.8)
1519	SEEDFLEVEL1519	-1.12596589272345	36.7403370157872	8.54827534286558e-17	4.71218754153724e-16	Oligo-1,6-glucosidase (EC 3.2.1.10)
2150	SEEDFLEVEL2150	1.66485171979513	47.2026628496583	8.61397786618373e-17	4.74403329812568e-16	DnaJ-class molecular chaperone CbpA
1866	SEEDFLEVEL1866	1.28312659899005	36.844697927143	8.89299777551174e-17	4.89319408420752e-16	RuBisCO operon transcriptional regulator
1932	SEEDFLEVEL1932	-1.57104211023775	28.5516089331201	8.90967350811497e-17	4.89786371801798e-16	(R)-2-hydroxyacid dehydrogenase, similar to L-sulfolactate dehydrogenase (EC 1.1.1.272)
1924	SEEDFLEVEL1924	-1.54756975405702	28.479265488402	9.83474131267969e-17	5.40143138577936e-16	Xanthine-guanine phosphoribosyltransferase (EC 2.4.2.22)
2657	SEEDFLEVEL2657	2.53127062162928	70.3505664214542	1.02158015559259e-16	5.60043163208004e-16	Transcriptional regulator of beta-glucosides utilization, LacI family
2606	SEEDFLEVEL2606	2.53127060866009	35.2512703993609	1.0215801555926e-16	5.60043163208004e-16	Iron-regulated protein A precursor
2418	SEEDFLEVEL2418	2.03879413653138	29.9436395227893	1.07772799518045e-16	5.90283071352954e-16	Cell division protein FtsL
3006	SEEDFLEVEL3006	26.5232536942654	14.0784495774908	1.09338382837464e-16	5.97217244413401e-16	Similar to phosphoglycolate phosphatase, clustered with ubiquinone biosynthesis SAM-dependent O-methyltransferase
3022	SEEDFLEVEL3022	22.5232538394322	19.8539324128892	1.09338383742145e-16	5.97217244413401e-16	Transcriptional regulator for fatty acid degradation FadR, GntR family
3000	SEEDFLEVEL3000	21.5232536918262	30.2283027949106	1.09338385325644e-16	5.97217244413401e-16	GDSL-like lipase/acylhydrolase
2226	SEEDFLEVEL2226	1.71407079239919	50.0491094295242	1.29252052050568e-16	7.05343543170114e-16	D-glycerate transporter (predicted)
2748	SEEDFLEVEL2748	-24.4947885697794	14.9866534209052	1.35946708168821e-16	7.41200785376223e-16	DHA-specific phosphocarrier protein HPr
2441	SEEDFLEVEL2441	2.09111995553306	22.7074740825229	1.46506999898257e-16	7.98049514017736e-16	Protein involved in catabolism of external DNA
267	SEEDFLEVEL267	-0.325913661677119	79.3826216659266	1.77354828723719e-16	9.6520403148004e-16	Phosphate regulon sensor protein PhoR (SphS) (EC 2.7.13.3)
532	SEEDFLEVEL532	-0.450572539764213	53.0241625060474	1.8094542046754e-16	9.83849599833053e-16	HflC protein
43	SEEDFLEVEL43	-0.182377530538621	42.6302201206658	1.90996818778182e-16	1.03755855868511e-15	DNA topoisomerase I (EC 5.99.1.2)
369	SEEDFLEVEL369	-0.367237877660114	56.2002008094328	2.0506723287596e-16	1.11298286736036e-15	ATP synthase alpha chain (EC 3.6.3.14)
473	SEEDFLEVEL473	0.406708644668807	86.0646118039247	2.18099772549101e-16	1.18264255631566e-15	Fructose-bisphosphate aldolase class II (EC 4.1.2.13)
3017	SEEDFLEVEL3017	21.5022002657112	31.9282384349406	2.26169187835286e-16	1.22528796416924e-15	CRISPR-associated helicase Cas3, protein
887	SEEDFLEVEL887	-0.630116156219604	71.8199946719167	2.44152296041441e-16	1.32151573088132e-15	Methionine ABC transporter ATP-binding protein
1770	SEEDFLEVEL1770	-1.34666442146012	31.476233162932	2.49822576235751e-16	1.35098447420075e-15	Cyclohexadienyl dehydratase (EC 4.2.1.51)(EC 4.2.1.91)
1871	SEEDFLEVEL1871	1.27945417473778	28.1249099586102	2.51551427399954e-16	1.35910486655748e-15	Hydantoinase
2875	SEEDFLEVEL2875	3.39626805774853	25.710531935419	2.85040786266499e-16	1.538654280379e-15	ATP-dependent RNA helicase VVA0939
2586	SEEDFLEVEL2586	2.29765576685733	44.8249058205601	2.98685888810621e-16	1.61075668631479e-15	Transcriptional regulator of maltose utilization, LacI family
1592	SEEDFLEVEL1592	1.0617987541447	80.0416793847066	2.9893661959696e-16	1.61075668631479e-15	Aromatic-L-amino-acid decarboxylase (EC 4.1.1.28)
345	SEEDFLEVEL345	-0.353383567803846	40.1176095061808	3.05445123798362e-16	1.64434499139334e-15	Threonyl-tRNA synthetase (EC 6.1.1.3)
59	SEEDFLEVEL59	0.194394681529365	59.6600283860789	3.11830165744295e-16	1.67720883211927e-15	Pyruvate kinase (EC 2.7.1.40)
122	SEEDFLEVEL122	-0.252325366396446	74.8823418677496	3.14979913929143e-16	1.69262791124007e-15	Acetolactate synthase large subunit (EC 2.2.1.6)
2267	SEEDFLEVEL2267	1.76116239993333	33.8657786360397	3.23625634834522e-16	1.73752685991497e-15	PTS system nitrogen-specific IIA component, PtsN
661	SEEDFLEVEL661	-0.502533599813187	113.637012027122	3.24414464903128e-16	1.74019992339516e-15	Exodeoxyribonuclease V beta chain (EC 3.1.11.5)
1557	SEEDFLEVEL1557	1.00093688868991	61.5206428166876	3.52388243257635e-16	1.88856100620423e-15	Psp operon transcriptional activator
1503	SEEDFLEVEL1503	0.971704539203491	46.0442059003242	3.96037239914698e-16	2.12058973315113e-15	Lipoprotein NlpD
943	SEEDFLEVEL943	-0.653609173789201	31.8467671681479	4.05238284073806e-16	2.16791607964708e-15	Formamidopyrimidine-DNA glycosylase (EC 3.2.2.23)
78	SEEDFLEVEL78	-0.218596956424532	48.0893603536261	4.28558891934943e-16	2.2906262132823e-15	Cell division protein FtsZ (EC 3.4.24.-)
1191	SEEDFLEVEL1191	0.761284951950619	36.434655170822	4.36807428003355e-16	2.33055468460116e-15	DNA polymerase III delta prime subunit (EC 2.7.7.7)
2176	SEEDFLEVEL2176	1.63745274235978	39.6427413665002	4.36808527242585e-16	2.33055468460116e-15	Potassium channel protein
2952	SEEDFLEVEL2952	3.99760769042186	24.2089057211125	4.63672054745885e-16	2.46727985714872e-15	DNA mismatch repair endonuclease MutH
2953	SEEDFLEVEL2953	3.99760769031695	18.6428227348033	4.63672054745888e-16	2.46727985714872e-15	Fumarate and nitrate reduction regulatory protein
2960	SEEDFLEVEL2960	3.99760769031695	18.6428227348033	4.63672054745888e-16	2.46727985714872e-15	Primosomal replication protein N
3113	SEEDFLEVEL3113	19.4806940983808	74.8207083062165	4.67936946884046e-16	2.48776078161198e-15	Oxaloacetate decarboxylase gamma chain (EC 4.1.1.3)
421	SEEDFLEVEL421	0.380049397230996	223.837619232217	5.02976428692417e-16	2.67167142096745e-15	Phage terminase
2792	SEEDFLEVEL2792	-26.4547832357785	14.0884218662739	5.29628893043434e-16	2.80825391719672e-15	2H phosphoesterase superfamily protein Bsu1186 (yjcG)
2800	SEEDFLEVEL2800	-23.4547832356456	15.6199611613696	5.29628894599215e-16	2.80825391719672e-15	Acetyl-CoA:Cys-GlcN-Ins acetyltransferase, mycothiol synthase MshD
2544	SEEDFLEVEL2544	2.28441054373685	35.3740958681157	5.57976714908045e-16	2.95594218942871e-15	Negative transcriptional regulator
2884	SEEDFLEVEL2884	3.3785684820003	30.5604354635364	5.69323883235474e-16	3.01072161417453e-15	Protein of unknown function DUF81, type 2
2864	SEEDFLEVEL2864	3.3785684820003	20.8845110264357	5.69323883235478e-16	3.01072161417453e-15	NLP/P60 family protein
2434	SEEDFLEVEL2434	-2.60687799170446	26.1691554084995	5.92260809732865e-16	3.12925079771402e-15	Molybdate-binding domain of ModE
225	SEEDFLEVEL225	-0.299356885617764	39.6780727541762	6.05107923653451e-16	3.19430758285198e-15	Leucyl-tRNA synthetase (EC 6.1.1.4)
1633	SEEDFLEVEL1633	1.06453089529048	34.3723116377261	6.26034119612554e-16	3.30186073139567e-15	FIG146085: 3&#39;-to-5&#39; oligoribonuclease A, Bacillus type
2508	SEEDFLEVEL2508	2.12580551352123	30.0676599656358	6.52896117705023e-16	3.44050368281387e-15	Putative diheme cytochrome c-553
393	SEEDFLEVEL393	0.360875866502069	90.106135245385	6.66886660584941e-16	3.50944902520222e-15	FIG004453: protein YceG like
254	SEEDFLEVEL254	-0.311733447433817	45.2162829837377	6.67354696061614e-16	3.50944902520222e-15	DNA-directed RNA polymerase alpha subunit (EC 2.7.7.6)
2325	SEEDFLEVEL2325	1.86010234781389	41.7593275669417	6.6774000847352e-16	3.50944902520222e-15	COG1399 protein in cluster with ribosomal protein L32p, Bacteroidetes/Chlorobi subfamily
1830	SEEDFLEVEL1830	1.1959427041024	50.0948903056746	6.85612760768273e-16	3.60021942243638e-15	Mesaconyl-CoA hydratase
1000	SEEDFLEVEL1000	-0.679245484863494	51.6877175158546	6.94615034030213e-16	3.64429168292518e-15	NADH-ubiquinone oxidoreductase chain H (EC 1.6.5.3)
2048	SEEDFLEVEL2048	1.44069050465824	27.3205365075947	6.99555423909947e-16	3.66699473304592e-15	poly(beta-D-mannuronate) lyase (EC 4.2.2.3)
2663	SEEDFLEVEL2663	2.48871100694267	25.7475143287328	7.05482090327219e-16	3.69482345205525e-15	Thiosulfate sulfurtransferase GlpE (EC 2.8.1.1)
931	SEEDFLEVEL931	0.607053297197509	35.4261171304439	7.44438669074906e-16	3.89543978979616e-15	5-nucleotidase SurE (EC 3.1.3.5)
1456	SEEDFLEVEL1456	0.919304262841652	39.9545734074784	7.60770536409524e-16	3.9774200858963e-15	PrpF protein involved in 2-methylcitrate cycle
1507	SEEDFLEVEL1507	0.962654703714729	37.7467234070663	8.58906700301196e-16	4.48656853668249e-15	hypothetical protein PA3071
1085	SEEDFLEVEL1085	0.678886530584622	33.5240860848065	8.90887711300346e-16	4.64956317738863e-15	L-threonine 3-dehydrogenase (EC 1.1.1.103)
1480	SEEDFLEVEL1480	0.93679119312549	29.041919037781	9.05306537218578e-16	4.72069607594099e-15	Beta-ketoadipyl CoA thiolase (EC 2.3.1.-)
2959	SEEDFLEVEL2959	3.97818960445985	17.8283429044006	9.40984594609322e-16	4.90246416407522e-15	MSHA biogenesis protein MshG
1943	SEEDFLEVEL1943	1.3062444081061	41.7545814735487	9.63354952857178e-16	5.01464401482923e-15	Predicted nucleoside ABC transporter, permease 2 component
3082	SEEDFLEVEL3082	22.4587151384288	16.9110488635395	9.68362888979072e-16	5.03632907737724e-15	transcriptional regulator SoxR
1360	SEEDFLEVEL1360	0.862113474494093	59.2990418303588	9.75672922796258e-16	5.06993896719758e-15	Arsenical-resistance protein ACR3
2817	SEEDFLEVEL2817	-21.4341639485761	22.5214985357664	1.04568231530036e-15	5.42901556233635e-15	C50 carotenoid epsilon cyclase
1194	SEEDFLEVEL1194	-0.802023806910121	35.7820434593668	1.12070699292935e-15	5.81348527728571e-15	Galactose-1-phosphate uridylyltransferase (EC 2.7.7.10)
2922	SEEDFLEVEL2922	3.36054997651364	34.9790456205016	1.13665624066772e-15	5.89111003070506e-15	Predicted arginine uptake transporter
712	SEEDFLEVEL712	-0.525422351711573	80.4684262958377	1.14744794886345e-15	5.94189279840028e-15	Exodeoxyribonuclease V gamma chain (EC 3.1.11.5)
2056	SEEDFLEVEL2056	1.43265833296101	31.7313347145282	1.15531484960758e-15	5.97745511721706e-15	Predicted maltose transporter MalT
2783	SEEDFLEVEL2783	2.787203988813	34.194592399215	1.21881656941504e-15	6.29511390472481e-15	HTH-type transcriptional regulator IlvY
2788	SEEDFLEVEL2788	2.78720399576632	51.6388659461168	1.21881656941504e-15	6.29511390472481e-15	Trehalose-regulated TonB-dependent outer membrane receptor
2202	SEEDFLEVEL2202	-1.96853904556302	36.5886042259497	1.27650239311461e-15	6.5873691227079e-15	Predicted glycogen synthase, ADP-glucose transglucosylase (EC 2.4.1.21), Actinobacterial type
1616	SEEDFLEVEL1616	1.03755601188761	35.8553504559164	1.30732179729124e-15	6.74059626689559e-15	Outer membrane protein A precursor
2133	SEEDFLEVEL2133	1.52446588221399	30.2430952535057	1.34203899303628e-15	6.91363929142978e-15	Type IV pilus biogenesis protein PilM
2704	SEEDFLEVEL2704	2.61131332930264	25.6618198918662	1.35257712412348e-15	6.96193096332406e-15	thioredoxin SoxW
1006	SEEDFLEVEL1006	-0.677242416203539	129.620616198863	1.43783100542331e-15	7.3943828404444e-15	Urease gamma subunit (EC 3.5.1.5)
1409	SEEDFLEVEL1409	0.882923474056506	31.2659120180526	1.53175495022356e-15	7.87064120041848e-15	Lipid A biosynthesis lauroyl acyltransferase (EC 2.3.1.-)
1674	SEEDFLEVEL1674	-1.20335485427235	44.7414772100248	1.70194354791117e-15	8.73761747644354e-15	Acetoin dehydrogenase E1 component alpha-subunit (EC 1.2.4.-)
380	SEEDFLEVEL380	-0.360778989009709	38.3880392518933	1.83262117715245e-15	9.40043504335229e-15	GTP-binding protein TypA/BipA
2051	SEEDFLEVEL2051	-1.6186437917478	65.3617418641325	1.85334606188301e-15	9.49859708322392e-15	Folate biosynthesis protein PTPS-III, catalyzes a reaction that bypasses dihydroneopterin aldolase (FolB)
3001	SEEDFLEVEL3001	3.95838697726858	32.0296496338926	1.90934121384755e-15	9.7772001712519e-15	Ribonuclease E inhibitor RraB
1467	SEEDFLEVEL1467	0.905025590911672	78.1949985761148	1.92045428621491e-15	9.82569468421844e-15	Phosphocarrier protein kinase/phosphorylase, nitrogen regulation associated
3075	SEEDFLEVEL3075	25.4362425390437	14.0312618947502	2.00442718158263e-15	1.02378129848222e-14	Flagellar biosynthesis protein FliS
3090	SEEDFLEVEL3090	23.4362423647711	15.8252536043886	2.00442718696318e-15	1.02378129848222e-14	Conjugative transfer protein TraI, relaxase
2820	SEEDFLEVEL2820	-23.4131105394094	16.5231305305749	2.06498470909994e-15	1.05381173593231e-14	(GlcNAc)2 ABC transporter, ATP-binding component 1
800	SEEDFLEVEL800	0.537046734484879	44.0503372803117	2.10350104711423e-15	1.07255240944503e-14	Glycosyltransferase (EC 2.4.1.-)
1065	SEEDFLEVEL1065	-0.698778503832413	59.1331841447099	2.16618092643543e-15	1.10357139020531e-14	Undecaprenyl-phosphate N-acetylglucosaminyl 1-phosphate transferase (EC 2.7.8.-)
2395	SEEDFLEVEL2395	-2.43854267517596	52.3381732345983	2.27951275884153e-15	1.1603204945218e-14	NADH dehydrogenase subunit 4, Involved in CO2 fixation
1803	SEEDFLEVEL1803	-1.28728665579322	63.1832517668479	2.30913862842919e-15	1.17440120209481e-14	Short-chain dehydrogenase, associated with 2-hydroxychromene-2-carboxylate isomerase family protein
1786	SEEDFLEVEL1786	1.14497626048784	36.1306983566766	2.31656708329856e-15	1.17717822644084e-14	tRNA pseudouridine synthase C (EC 4.2.1.70)
1632	SEEDFLEVEL1632	1.03595752284643	32.0537172193208	2.32303624212639e-15	1.17946347743276e-14	Sulfur oxidation protein SoxB
1721	SEEDFLEVEL1721	1.10531100411679	29.0861122368584	2.60129749635717e-15	1.31962343729535e-14	Ribosyl nicotinamide transporter, PnuC-like
2405	SEEDFLEVEL2405	1.87321476102914	42.6430054869722	3.16358112563944e-15	1.60350667054657e-14	Putative sensory histidine kinase YfhA
2359	SEEDFLEVEL2359	1.82695014047105	30.1680112899343	3.7122534600368e-15	1.88001591401187e-14	Phenylacetic acid degradation protein PaaE, ketothiolase
1576	SEEDFLEVEL1576	-1.09103434165964	40.6726742122234	3.75849907688754e-15	1.90182597113912e-14	Xylose-responsive transcription regulator, ROK family
2988	SEEDFLEVEL2988	3.93818426984615	22.6810705313405	3.87356957699424e-15	1.95839557396471e-14	Peptide transport system permease protein sapB (TC 3.A.1.5.5)
2520	SEEDFLEVEL2520	2.08758430070051	22.8127309948823	4.01920929553364e-15	2.03031172268469e-14	Sensor protein PhoQ (EC 2.7.13.3)
3080	SEEDFLEVEL3080	21.413252801965	21.7496644169229	4.15000147724667e-15	2.09461255995041e-14	2-aminomuconate deaminase (EC 3.5.99.5)
1650	SEEDFLEVEL1650	-1.14405586585009	38.7728281762773	4.36972167198973e-15	2.20365137606835e-14	Glucose/mannose:H+ symporter GlcP
2894	SEEDFLEVEL2894	3.3235087034661	24.9389419891836	4.5247540088281e-15	2.27991185566983e-14	(S)-3-O-geranylgeranylglyceryl phosphate synthase
2435	SEEDFLEVEL2435	1.91223141322289	30.1730753760814	4.6901674737385e-15	2.36127034178703e-14	FIG002994: Putative transcriptional regulator
1511	SEEDFLEVEL1511	-1.02743314761322	29.2783869152631	5.13531492373766e-15	2.58320593430403e-14	NADH ubiquinone oxidoreductase chain A (EC 1.6.5.3)
1472	SEEDFLEVEL1472	-0.991905186919527	29.5905049902606	5.74048981748521e-15	2.8851991259142e-14	Proteorhodopsin
2004	SEEDFLEVEL2004	1.33037948384078	38.118588505746	5.81088015135147e-15	2.91812545635879e-14	Ureidoglycolate hydrolase (EC 3.5.3.19)
1736	SEEDFLEVEL1736	1.09368296610823	27.6092087828066	6.07289301379349e-15	3.04714539559554e-14	Possible sterol desaturase
2365	SEEDFLEVEL2365	1.81565058521711	27.8094471661163	6.55696642983621e-15	3.28727713468989e-14	Pole remodelling regulatory diguanylate cyclase
2483	SEEDFLEVEL2483	-2.5488907340541	29.4239383268361	6.78143966718451e-15	3.39696739107459e-14	FIG002813: LPPG:FO 2-phospho-L-lactate transferase like, CofD-like
2646	SEEDFLEVEL2646	-3.28584053822448	19.8227083819212	7.23488734672116e-15	3.62107625278153e-14	FIG006542: Phosphoesterase
1888	SEEDFLEVEL1888	1.20815516213115	43.6636014107873	7.87994074602678e-15	3.9406292309353e-14	VgrG protein
2838	SEEDFLEVEL2838	-23.3696254274587	14.9706708946603	8.05810917475117e-15	4.01964569869056e-14	Putative xylulose kinase (EC 2.7.1.17)
2868	SEEDFLEVEL2868	-22.3696254274257	17.7419280947908	8.05810921760878e-15	4.01964569869056e-14	Ubiquinone biosynthesis enzyme COQ7
2823	SEEDFLEVEL2823	-21.3696254272837	21.8354872193112	8.05810933410797e-15	4.01964569869056e-14	Protein often found in Actinomycetes clustered with signal peptidase and/or RNaseHII
2668	SEEDFLEVEL2668	2.31996152879204	39.5527461261081	8.09049256593292e-15	4.02907877076143e-14	Vibriolysin, extracellular zinc protease (EC 3.4.24.25)
2673	SEEDFLEVEL2673	2.31996152879204	39.5527461261081	8.09049256593292e-15	4.02907877076143e-14	Pseudolysin, extracellular zinc protease (EC 3.4.24.26)
1087	SEEDFLEVEL1087	0.656024008133957	36.2315330805268	8.27366924194039e-15	4.11687318935486e-14	Cryptochrome
72	SEEDFLEVEL72	0.198249303008621	80.4636178160082	8.29261974349119e-15	4.12287270871328e-14	Geranyltranstransferase (farnesyldiphosphate synthase) (EC 2.5.1.10)
3123	SEEDFLEVEL3123	24.3897223110617	14.4509869454702	8.59442544808272e-15	4.26231042312389e-14	General secretion pathway protein H
3194	SEEDFLEVEL3194	19.389722309024	69.0648149340922	8.59442689603234e-15	4.26231042312389e-14	Periplasmic hemin-binding protein
831	SEEDFLEVEL831	0.538497462594002	82.3974878560687	8.59445973965459e-15	4.26231042312389e-14	Outer membrane receptor proteins, mostly Fe transport
2308	SEEDFLEVEL2308	1.69928699621495	27.019876549319	9.0255989970349e-15	4.47241985097479e-14	Uncharacterized ABC transporter, ATP-binding protein YrbF
1887	SEEDFLEVEL1887	-1.39662573295532	65.8777511014302	9.15684393350035e-15	4.53369897071735e-14	NADH dehydrogenase subunit 5
2747	SEEDFLEVEL2747	-3.8854616608688	23.0522740582543	9.90981618560004e-15	4.90244918164383e-14	tRNA-dependent lipid II--amino acid ligase
913	SEEDFLEVEL913	-0.607562495563616	63.2797779411587	1.07981783807671e-14	5.3375128012701e-14	Inorganic pyrophosphatase (EC 3.6.1.1)
54	SEEDFLEVEL54	0.178185962339986	171.273191460762	1.16592234235479e-14	5.75836625072171e-14	Ferredoxin
2630	SEEDFLEVEL2630	2.21541767221059	29.7813965126149	1.24725284356656e-14	6.15496638396998e-14	Functional role page for Anaerobic nitric oxide reductase transcription regulator NorR
845	SEEDFLEVEL845	0.535912197159898	79.392442239099	1.3156536025374e-14	6.48715927186825e-14	Glutathione S-transferase, omega (EC 2.5.1.18)
1271	SEEDFLEVEL1271	0.767682029368036	30.5997786117064	1.32551330366468e-14	6.53039132555061e-14	Precorrin-2 oxidase (EC 1.3.1.76)
1033	SEEDFLEVEL1033	-0.659719999752218	32.7213458074926	1.34137203801477e-14	6.60308325873774e-14	Aerobic cobaltochelatase CobT subunit (EC 6.6.1.2)
387	SEEDFLEVEL387	0.34143034368046	50.5401707754973	1.34901734885021e-14	6.63525720680354e-14	S-adenosylmethionine:tRNA ribosyltransferase-isomerase (EC 5.-.-.-)
1013	SEEDFLEVEL1013	0.61196421811046	35.3106297818281	1.38143238049404e-14	6.7891101624773e-14	N-methylhydantoinase A (EC 3.5.2.14)
1257	SEEDFLEVEL1257	0.760273143849475	56.2097500738058	1.40509531948135e-14	6.89973325600815e-14	hypothetical protein sometimes fused to ribosomal protein S6 glutaminyl transferase
50	SEEDFLEVEL50	-0.175902770998338	58.7213664667489	1.47916731395123e-14	7.25750591037107e-14	RNA polymerase sigma factor RpoD
181	SEEDFLEVEL181	-0.2637451363981	40.5932307876202	1.56221090461184e-14	7.65867493482249e-14	GMP synthase [glutamine-hydrolyzing] (EC 6.3.5.2)
2860	SEEDFLEVEL2860	-24.3471525719464	14.638411984142	1.59235740535197e-14	7.79899237920919e-14	Predicted transcriptional regulator of sulfate adenylyltransferase, Rrf2 family
2966	SEEDFLEVEL2966	3.89651157973263	77.0243137395334	1.59344067670851e-14	7.79899237920919e-14	Hydroxylamine reductase (EC 1.7.-.-)
2742	SEEDFLEVEL2742	2.41348758597273	45.4846176316185	1.73114939710057e-14	8.46607076374369e-14	Transcriptional regulator, LysR family, in formaldehyde detoxification operon
3115	SEEDFLEVEL3115	21.3656246921929	26.3684287642247	1.78033321508532e-14	8.69238608932679e-14	DNA-damage-inducible protein J
3150	SEEDFLEVEL3150	21.3656247759027	25.3533400419404	1.78033321508532e-14	8.69238608932679e-14	Hemin transport protein HmuS
2949	SEEDFLEVEL2949	3.2850424226383	27.5962779017353	1.79783428978757e-14	8.77067445939598e-14	Aerobic respiration control protein arcA
2393	SEEDFLEVEL2393	-2.17825957759816	34.950228187516	2.3308659756404e-14	1.1361784352327e-13	Gamma-glutamyl-putrescine synthetase (EC 6.3.1.11)
2919	SEEDFLEVEL2919	2.93673572973728	46.1352332762307	2.74657101028302e-14	1.33554806605715e-13	L-cystine uptake protein TcyP
2863	SEEDFLEVEL2863	2.9367357297226	24.9047747096281	2.74657101028305e-14	1.33554806605715e-13	FIG062860: Dehydrogenases with different specificities (related to short-chain alcohol dehydrogenases)
2855	SEEDFLEVEL2855	2.93673572967781	26.4088201491107	2.74657101028306e-14	1.33554806605715e-13	Nitric-oxide reductase (EC 1.7.99.7), quinol-dependent
755	SEEDFLEVEL755	0.490050292769474	49.6870601416455	2.89224779550565e-14	1.40524240982285e-13	Queuosine Biosynthesis QueE Radical SAM
257	SEEDFLEVEL257	-0.294030086495996	45.246756439864	3.09187018071368e-14	1.50101262588056e-13	tmRNA-binding protein SmpB
1431	SEEDFLEVEL1431	0.844871668058875	41.4795274269025	3.12910830666307e-14	1.51785861980144e-13	Lysine 2,3-aminomutase (EC 5.4.3.2)
66	SEEDFLEVEL66	-0.191992528685823	89.4294709571497	3.14244536528251e-14	1.52309284681967e-13	Peroxidase (EC 1.11.1.7)
311	SEEDFLEVEL311	0.307289387147544	250.28408250925	3.19367347090519e-14	1.54615048488616e-13	Cystathionine beta-synthase (EC 4.2.1.22)
222	SEEDFLEVEL222	-0.280215166721342	60.4261432810746	3.19518809449808e-14	1.54615048488616e-13	Ribonucleotide reductase of class Ia (aerobic), beta subunit (EC 1.17.4.1)
3015	SEEDFLEVEL3015	3.87500536832953	22.2714275734953	3.23092203521091e-14	1.5621782289892e-13	50S ribosomal protein acetyltransferase
2755	SEEDFLEVEL2755	2.39773921603557	54.3312952411369	3.2723776223153e-14	1.58094431010241e-13	ABC-type hemin transport system, ATPase component
2979	SEEDFLEVEL2979	3.26523979534212	32.3521581914206	3.580997444978e-14	1.7286477577412e-13	IncF plasmid conjugative transfer pilus assembly protein TraU
2363	SEEDFLEVEL2363	-2.087144791109	24.9207573897703	3.65672014428678e-14	1.76362627180292e-13	NADPH-dependent methylglyoxal reductase (D-lactaldehyde dehydrogenase)
2128	SEEDFLEVEL2128	-1.68477087553734	37.3036016502215	3.65935496289487e-14	1.76362627180292e-13	Sulfate transport system permease protein CysW
1255	SEEDFLEVEL1255	0.749946029654623	56.4944348749987	3.68693169873704e-14	1.76793515123965e-13	Deoxyribose-phosphate aldolase (EC 4.1.2.4)
3169	SEEDFLEVEL3169	25.340932479536	13.8499451202212	3.6889868232541e-14	1.76793515123965e-13	Capsular polysaccharide synthesis enzyme CpsB
3153	SEEDFLEVEL3153	23.3409320038571	15.5018797212681	3.68898683317116e-14	1.76793515123965e-13	General secretion pathway protein M
3168	SEEDFLEVEL3168	22.3409321519879	17.6137477833548	3.68898685287859e-14	1.76793515123965e-13	Secreted cyanophycinase CphE (EC 3.4.15.6)
3199	SEEDFLEVEL3199	22.3409320557562	20.5810183340446	3.68898685287861e-14	1.76793515123965e-13	ProQ: influences osmotic activation of compatible solute ProP
3203	SEEDFLEVEL3203	22.3409320557562	20.5810183340446	3.68898685287861e-14	1.76793515123965e-13	NADH dehydrogenase, subunit 5
3206	SEEDFLEVEL3206	21.3409321782444	26.7940069224389	3.6889869064489e-14	1.76793515123965e-13	Protein of unknown function DUF541
230	SEEDFLEVEL230	-0.280492249076916	45.7744622964275	3.71111212874695e-14	1.77711462306129e-13	Triosephosphate isomerase (EC 5.3.1.1)
1258	SEEDFLEVEL1258	-0.800933888544399	29.7941468913614	4.02284236349817e-14	1.9248496140866e-13	4Fe-4S ferredoxin, iron-sulfur binding
2034	SEEDFLEVEL2034	-1.53542240926248	26.7318942125631	4.10016413404293e-14	1.96027831220709e-13	Octaprenyl-diphosphate synthase (EC 2.5.1.-) / Dimethylallyltransferase (EC 2.5.1.1) / Geranyltranstransferase (EC 2.5.1.10) / Geranylgeranyl pyrophosphate synthetase (EC 2.5.1.29)
2268	SEEDFLEVEL2268	1.6045085898617	23.9297528217918	5.09068649514538e-14	2.43190063318407e-13	COG2833: uncharacterized protein
1821	SEEDFLEVEL1821	-1.25052380157608	27.2682155831475	5.15505162921451e-14	2.4606834632348e-13	Putative iron-sulfur cluster assembly scaffold protein for SUF system, SufE2
2658	SEEDFLEVEL2658	2.27484109334659	41.1592546037985	5.30286036442168e-14	2.5292191259654e-13	GAF domain/GGDEF domain/EAL domain protein
1862	SEEDFLEVEL1862	-1.2753918680177	42.6647765790682	5.48763976531235e-14	2.61526481564407e-13	Trehalose-6-phosphate phosphatase (EC 3.1.3.12)
1246	SEEDFLEVEL1246	0.732777120228108	31.7658746485557	5.51142595652259e-14	2.62450944633453e-13	Sirohydrochlorin ferrochelatase (EC 4.99.1.4)
1923	SEEDFLEVEL1923	-1.3646230018459	32.695161794445	5.82767165116149e-14	2.77289611341264e-13	Alpha-D-GlcNAc alpha-1,2-L-rhamnosyltransferase (EC 2.4.1.-)
1307	SEEDFLEVEL1307	0.769364115550739	36.7620668189657	6.40200347923597e-14	3.04375062077189e-13	Putrescine ABC transporter putrescine-binding protein PotF (TC 3.A.1.11.2)
2404	SEEDFLEVEL2404	-2.07389955980919	60.866729965676	6.44742567507046e-14	3.0629112758218e-13	ABC-type Fe3+-siderophore transport system, permease 2 component
778	SEEDFLEVEL778	-0.515943607760022	36.8106396259946	7.45224297268924e-14	3.53744962060749e-13	Sporulation initiation inhibitor protein Soj
3229	SEEDFLEVEL3229	21.3156143242681	28.3953896246171	7.64610538764011e-14	3.62659447450242e-13	Membrane protein SypL involved in exopolysaccharide production
1779	SEEDFLEVEL1779	1.07848651924039	30.0138618845139	7.99876294175294e-14	3.79085587596072e-13	Benzoate-CoA ligase (EC 6.2.1.25)
1384	SEEDFLEVEL1384	0.80062996745827	59.364018851435	8.09029766965114e-14	3.83120113714833e-13	Adenosylcobinamide-phosphate synthase
2485	SEEDFLEVEL2485	-2.35153129818634	26.8272777812726	8.16451526058941e-14	3.86328843145453e-13	Thiol:disulfide oxidoreductase related to ResA
2447	SEEDFLEVEL2447	1.85086246684659	52.8254089074513	8.43802450357032e-14	3.98955134828886e-13	Hypothetical protein in ApbE locus
1841	SEEDFLEVEL1841	-1.26795688385749	71.0457441644802	8.52518336007219e-14	4.02757675170551e-13	3-hydroxybutyryl-CoA dehydratase (EC 4.2.1.55)
1884	SEEDFLEVEL1884	-1.32418202675381	71.3148919842498	9.19824170919787e-14	4.34212183604676e-13	Phage baseplate hub
808	SEEDFLEVEL808	-0.533044883206742	41.4506140554955	9.39308402081945e-14	4.43060217101902e-13	UDP-2,3-diacylglucosamine hydrolase (EC 3.6.1.-)
194	SEEDFLEVEL194	-0.260554553656847	52.2929740140097	9.57434483799006e-14	4.51254188148295e-13	Aspartate carbamoyltransferase (EC 2.1.3.2)
2707	SEEDFLEVEL2707	2.2593369056193	24.4692873357282	9.89873110165331e-14	4.66175674952665e-13	Hydrolase, alpha/beta fold family functionally coupled to Phosphoribulokinase
2394	SEEDFLEVEL2394	1.75715437851179	32.2782805835185	1.1011207026437e-13	5.18159159914393e-13	Manganese ABC transporter, inner membrane permease protein SitC
429	SEEDFLEVEL429	-0.360061289965395	78.4388893519778	1.18496049979096e-13	5.5717364380894e-13	Biotin carboxyl carrier protein
2370	SEEDFLEVEL2370	1.71642650609165	29.5791865090751	1.21247864005485e-13	5.69664944710765e-13	Catechol 1,2-dioxygenase (EC 1.13.11.1)
3036	SEEDFLEVEL3036	3.83055360565378	32.6663184620802	1.32753949697697e-13	6.23234986767604e-13	Cyanophycin synthase (EC 6.3.2.29)(EC 6.3.2.30)
928	SEEDFLEVEL928	0.550046708095004	79.0518521957734	1.34329922011041e-13	6.30139030233756e-13	N-succinyl-L,L-diaminopimelate aminotransferase (EC 2.6.1.17)
1089	SEEDFLEVEL1089	0.625608139520104	56.3868411824	1.36089725434941e-13	6.37893924628825e-13	Molybdopterin oxidoreductase, iron-sulfur binding subunit (EC 1.2.7.-)
1973	SEEDFLEVEL1973	-1.40273129035127	30.7879660467113	1.40065899215662e-13	6.56017340022609e-13	Arginine/ornithine antiporter
2986	SEEDFLEVEL2986	3.22441780082187	25.6018131161332	1.41848681041913e-13	6.63847387567826e-13	FIG002708: Protein SirB1
679	SEEDFLEVEL679	0.445154972861583	45.3677045474075	1.45749899895851e-13	6.81571658543458e-13	Site-specific recombinase
242	SEEDFLEVEL242	-0.279245152530093	47.0363814068882	1.53314884002544e-13	7.16387750952513e-13	Succinyl-CoA ligase [ADP-forming] beta chain (EC 6.2.1.5)
1591	SEEDFLEVEL1591	-1.02454571196996	103.800953156341	1.53860247415725e-13	7.18374816388329e-13	Alpha-glucoside transport system permease protein AglG
3183	SEEDFLEVEL3183	23.2896387254779	15.8849720537688	1.5852844445954e-13	7.37292881152862e-13	Gene Transfer Agent (GTA) ORFG12
3221	SEEDFLEVEL3221	21.2896388506257	24.944812619266	1.58528447611198e-13	7.37292881152862e-13	Bicarbonate utilisation transcription factor, related to RuBisCO operon transcriptional regulator
3230	SEEDFLEVEL3230	21.2896388907928	22.7557905590391	1.58528447611198e-13	7.37292881152862e-13	Sensor protein basS/pmrB (EC 2.7.3.-)
3233	SEEDFLEVEL3233	21.2896388907928	22.7557905590391	1.58528447611198e-13	7.37292881152862e-13	Transcriptional regulator of mannitol utilization, DeoR family protein
3163	SEEDFLEVEL3163	21.289638814159	21.6829800066806	1.58528447611199e-13	7.37292881152862e-13	FIG081201: hypothetical protein
2088	SEEDFLEVEL2088	1.34857521575082	37.1973794589194	1.59739874159731e-13	7.42349795920242e-13	16S rRNA m(5)C 967 methyltransferase (EC 2.1.1.-)
1800	SEEDFLEVEL1800	-1.19589101787366	39.915507531604	1.63288008682287e-13	7.58249673857734e-13	Acetoin dehydrogenase E1 component beta-subunit (EC 1.2.4.-)
1700	SEEDFLEVEL1700	1.00072665166466	32.1943385613578	1.72512012633568e-13	8.00461091979339e-13	Ribosome hibernation protein YhbH
1710	SEEDFLEVEL1710	0.991642239820807	73.8342096381564	2.15150859515258e-13	9.97532783535471e-13	3&#39;,5&#39;-cyclic-nucleotide phosphodiesterase (EC 3.1.4.17)
434	SEEDFLEVEL434	-0.360577151295172	48.2124128796679	2.16054503663429e-13	1.00094654253367e-12	Transcription termination factor Rho
912	SEEDFLEVEL912	-0.570149982687813	72.740242834141	2.16260047386255e-13	1.00112333081826e-12	Sarcosine oxidase delta subunit (EC 1.5.3.1)
1478	SEEDFLEVEL1478	-0.92795060014942	57.8747920748606	2.22520614006641e-13	1.0293084241096e-12	O-succinylbenzoate-CoA synthase (EC 4.2.1.-)
637	SEEDFLEVEL637	0.424995684646209	50.8630549222239	2.38487357307746e-13	1.10231289339848e-12	Arsenate reductase (EC 1.20.4.1)
1244	SEEDFLEVEL1244	-0.766386081092206	33.8352189457635	2.41010341407927e-13	1.11311417139831e-12	Ribonucleotide reductase transcriptional regulator NrdR
2297	SEEDFLEVEL2297	1.60173466300362	25.857746320161	2.46124609858237e-13	1.13585747805719e-12	3-carboxy-cis,cis-muconate cycloisomerase (EC 5.5.1.2)
3032	SEEDFLEVEL3032	3.80756408742909	37.3495846894849	2.69011272086359e-13	1.23956580766451e-12	Hypothetical iron-sulfur cluster binding protein YccM
3084	SEEDFLEVEL3084	3.80756408742909	17.5192645612511	2.69011272086363e-13	1.23956580766451e-12	Mercuric transport protein, MerT
2994	SEEDFLEVEL2994	3.20336439299122	18.7000742754603	2.82081236268223e-13	1.29779067240019e-12	Phosphoribulokinase (EC 2.7.1.19) homolog, function unknown
2974	SEEDFLEVEL2974	3.20336439162403	26.925446252284	2.82081236268224e-13	1.29779067240019e-12	Catechol 2,3-dioxygenase (EC 1.13.11.2)
1130	SEEDFLEVEL1130	-0.673852530687033	42.493542059796	2.96014981587955e-13	1.36084981158921e-12	D-Lactate dehydrogenase, cytochrome c-dependent (EC 1.1.2.4)
2666	SEEDFLEVEL2666	-2.84400778605487	21.5583042648192	3.04504219907553e-13	1.39880164306227e-12	Multiple sugar ABC transporter, membrane-spanning permease protein MsmG
1725	SEEDFLEVEL1725	-1.11287293864343	27.9544193735903	3.4995498438437e-13	1.60635515088482e-12	Tryptophan synthase beta chain like (EC 4.2.1.20)
2001	SEEDFLEVEL2001	1.24763041456946	36.9206304448661	3.63697343632564e-13	1.66815476400795e-12	putative sodium-dependent bicarbonate transporter
74	SEEDFLEVEL74	-0.190615311325825	47.4382023340882	3.70024526325563e-13	1.69496511514876e-12	Peptide chain release factor 1
2636	SEEDFLEVEL2636	2.05383201387428	23.0226529772119	3.70109419893711e-13	1.69496511514876e-12	Acetoacetyl-CoA reductase (EC 1.1.1.36) of ethylmalonyl-CoA pathway
2614	SEEDFLEVEL2614	-2.61039293347527	24.4207962789187	4.06598792916037e-13	1.86064834003888e-12	Ribonucleotide reduction protein NrdI
1930	SEEDFLEVEL1930	1.14497625914104	85.4124233751031	4.29550431714819e-13	1.96417517743603e-12	COG3178: Predicted phosphotransferase related to Ser/Thr protein kinases
2846	SEEDFLEVEL2846	2.46227775014298	26.3540289360145	4.60054942219808e-13	2.10205394149478e-12	Short chain fatty acids transporter
1778	SEEDFLEVEL1778	1.05796488351959	85.1713858597044	4.97711046901701e-13	2.27237387138861e-12	Thermostable carboxypeptidase 1 (EC 3.4.17.19)
1718	SEEDFLEVEL1718	-1.10631553809727	27.7749592476418	5.24097233690189e-13	2.39101872974906e-12	High-affinity leucine-specific transport system, periplasmic binding protein LivK (TC 3.A.1.4.1)
2155	SEEDFLEVEL2155	1.37759855574915	29.4837400081403	5.31950383089184e-13	2.42499637290885e-12	General secretion pathway protein A
485	SEEDFLEVEL485	0.357860924886247	78.5063947082543	5.3808220326292e-13	2.4510812320758e-12	DNA repair protein RecN
3046	SEEDFLEVEL3046	3.78403359012381	28.15907507094	5.45000062194231e-13	2.47881777337164e-12	COG2152 predicted glycoside hydrolase
3091	SEEDFLEVEL3091	3.78403359001889	20.3925435343908	5.45000062194233e-13	2.47881777337164e-12	Gene Transfer Agent prohead protease
1344	SEEDFLEVEL1344	0.759158149784913	50.5194587872318	5.53996907385051e-13	2.5178233306003e-12	Thiamin biosynthesis lipoprotein ApbE
3005	SEEDFLEVEL3005	3.18185818775425	22.4812743516288	5.60620521498864e-13	2.54599190515164e-12	21 kDa hemolysin precursor
782	SEEDFLEVEL782	-0.494951818682667	47.0916883801653	6.2959974309617e-13	2.8570835079349e-12	3-oxoacyl-[acyl-carrier-protein] synthase, KASI (EC 2.3.1.41)
3209	SEEDFLEVEL3209	22.2355716428443	17.0875099396998	6.82135323794642e-13	3.07913327720974e-12	Beta-1,3-glucosyltransferase
3249	SEEDFLEVEL3249	22.2355715968502	16.5169074425905	6.82135323794644e-13	3.07913327720974e-12	Putative sugar nucleotide epimerase
3300	SEEDFLEVEL3300	20.2355716580786	38.2076605561187	6.8213536069267e-13	3.07913327720974e-12	DNA replication terminus site-binding protein
3195	SEEDFLEVEL3195	20.2355716518175	58.2678043077308	6.82135360692675e-13	3.07913327720974e-12	Hyaluronate lyase
3204	SEEDFLEVEL3204	20.2355716518175	58.2678043077308	6.82135360692675e-13	3.07913327720974e-12	Hyaluronate lyase (phage associated)
3181	SEEDFLEVEL3181	20.2355716206953	51.1603670170607	6.82135360692677e-13	3.07913327720974e-12	Carbamoyltransferase in large core OS assembly cluster
3197	SEEDFLEVEL3197	20.2355716206953	51.1603670170607	6.82135360692677e-13	3.07913327720974e-12	pH adaptation potassium efflux system a
1323	SEEDFLEVEL1323	0.732131044615354	69.6472539251802	7.1682096791828e-13	3.23326260114573e-12	Flagellar regulatory protein FleQ
1579	SEEDFLEVEL1579	-0.982138749812225	45.32778957879	7.30134492835425e-13	3.29083225444512e-12	Maltose/maltodextrin transport ATP-binding protein MalK (EC 3.6.3.19)
1025	SEEDFLEVEL1025	0.575508176130788	51.0244200609404	7.32548529853474e-13	3.29922647368496e-12	Molybdopterin biosynthesis protein MoeA
1961	SEEDFLEVEL1961	1.17622880401333	28.2499844640084	7.53312505329329e-13	3.39018968726465e-12	Diacylglycerol kinase (EC 2.7.1.107)
108	SEEDFLEVEL108	0.209625429681572	45.2671459818877	7.6125829919184e-13	3.4233728477191e-12	Topoisomerase IV subunit B (EC 5.99.1.-)
1760	SEEDFLEVEL1760	1.00309567327378	34.4975406969451	7.69905745258961e-13	3.45965910022077e-12	Acylamino-acid-releasing enzyme (EC 3.4.19.1)
1554	SEEDFLEVEL1554	-0.958429561609317	33.8002127255982	1.07619964175934e-12	4.83239493795992e-12	Cytochrome c-type biogenesis protein CcsA/ResC
3130	SEEDFLEVEL3130	3.75993603843986	40.1964112608314	1.10387869715936e-12	4.9529621063092e-12	Cobalamin biosynthesis protein BluB
1167	SEEDFLEVEL1167	0.657771268904938	186.534324807736	1.11254994748558e-12	4.98501617357822e-12	Phage tail fiber protein
2998	SEEDFLEVEL2998	3.15987928105149	34.0470453679487	1.11352309110525e-12	4.98501617357822e-12	Flp pilus assembly protein RcpC/CpaB
3044	SEEDFLEVEL3044	3.15987928105165	22.0538111948395	1.11352309110525e-12	4.98501617357822e-12	POSSIBLE LINOLEOYL-CoA DESATURASE (DELTA(6)-DESATURASE)
1988	SEEDFLEVEL1988	1.2030838913165	28.2667919078533	1.12120945043396e-12	5.01567219375131e-12	Uracil-xanthine permease
607	SEEDFLEVEL607	-0.417383687048894	47.225020854528	1.16693346460739e-12	5.21631468745652e-12	N-acetylneuraminate synthase (EC 2.5.1.56)
2349	SEEDFLEVEL2349	1.56783311132925	25.190140710058	1.21338851084569e-12	5.41992284045412e-12	Cu(I)-responsive transcriptional regulator
144	SEEDFLEVEL144	-0.230661887725748	47.7468012680375	1.26194546130553e-12	5.63260880900623e-12	Aspartate-semialdehyde dehydrogenase (EC 1.2.1.11)
2080	SEEDFLEVEL2080	-1.44311462550909	30.9495344654287	1.2928957918009e-12	5.76645020936702e-12	Phospholipid-lipopolysaccharide ABC transporter
3265	SEEDFLEVEL3265	23.2074007264174	14.587826666989	1.41573669082617e-12	6.30493049249955e-12	TniB NTP-binding protein
3231	SEEDFLEVEL3231	20.2074007504709	56.8830496212477	1.4157367750254e-12	6.30493049249955e-12	Fructose-1,6-bisphosphatase, Bacillus type (EC 3.1.3.11)
1123	SEEDFLEVEL1123	-0.646783208730303	32.5990120727759	1.4186255647521e-12	6.31309486814159e-12	Inosine-uridine preferring nucleoside hydrolase (EC 3.2.2.1)
668	SEEDFLEVEL668	-0.436539191305252	262.609112725251	1.44290162584202e-12	6.4163528804172e-12	Propionate--CoA ligase (EC 6.2.1.17)
883	SEEDFLEVEL883	-0.534214690684395	32.8733621939823	1.49385048112616e-12	6.63797899525674e-12	Glutamate N-acetyltransferase (EC 2.3.1.35)
2166	SEEDFLEVEL2166	1.37549991912105	27.5373013766361	1.52448162551104e-12	6.76906058068415e-12	Nitrate ABC transporter, ATP-binding protein
558	SEEDFLEVEL558	-0.394637870543837	53.0343706515331	1.53331906015896e-12	6.80325022166968e-12	Transcription antitermination protein NusG
2583	SEEDFLEVEL2583	-2.40464112520956	24.6991205810984	1.55012636832477e-12	6.87272483984467e-12	RsbR, positive regulator of sigma-B
2506	SEEDFLEVEL2506	1.73803998251229	73.270095608084	1.62714676080061e-12	7.20886279729514e-12	Succinylarginine dihydrolase (EC 3.5.3.23)
2189	SEEDFLEVEL2189	1.39343761980773	30.3505230841802	1.63130361335238e-12	7.22192961618102e-12	COG2363
802	SEEDFLEVEL802	-0.502275805163378	37.568359239387	1.66272675809515e-12	7.35559818059695e-12	SSU ribosomal protein S3p (S3e)
889	SEEDFLEVEL889	-0.536692518685266	32.9536170012221	1.68966113352777e-12	7.46922634118965e-12	Glucosamine-6-phosphate deaminase (EC 3.5.99.6)
1824	SEEDFLEVEL1824	1.03829211792088	29.2325583095431	1.7102122756699e-12	7.5544901187457e-12	CopG protein
638	SEEDFLEVEL638	0.408046437511499	36.9121469010768	1.75276946308282e-12	7.73676321675156e-12	Riboflavin synthase alpha chain (EC 2.5.1.9)
1986	SEEDFLEVEL1986	1.16072461747736	79.1103950358546	1.82722095559197e-12	8.05944582256311e-12	tRNA-dihydrouridine synthase C (EC 1.-.-.-)
1652	SEEDFLEVEL1652	-1.00006256365643	57.509059338806	1.85545709381824e-12	8.1779579057678e-12	N-acetylgalactosamine 6-sulfate sulfatase (GALNS)
2351	SEEDFLEVEL2351	1.55627228894351	24.1052221894186	2.0573925679049e-12	9.06131439516876e-12	PhoQ
2741	SEEDFLEVEL2741	2.17799126669065	23.8755843961898	2.1971239495878e-12	9.66960878770025e-12	FIG006126: DNA helicase, restriction/modification system component YeeB
440	SEEDFLEVEL440	-0.346678616268496	46.8251443291444	2.20420956069231e-12	9.69365984007404e-12	DNA helicase (EC 3.6.1.-)
3139	SEEDFLEVEL3139	3.73524342595437	16.9132621763787	2.23532287655776e-12	9.81605442341554e-12	Protein containing plastocyanin/azurin family domain
3170	SEEDFLEVEL3170	3.73524342584948	39.071951618097	2.23532287655776e-12	9.81605442341554e-12	5,6-dimethylbenzimidazole synthase, flavin destructase family
2744	SEEDFLEVEL2744	-3.11063644919939	28.7819957756146	2.36340020568477e-12	1.03708706017613e-11	LL-diaminopimelate aminotransferase, predicted alternative
1126	SEEDFLEVEL1126	-0.640883486591644	40.8745738278724	2.42904587315367e-12	1.065111683822e-11	LSU ribosomal protein L19p
591	SEEDFLEVEL591	-0.406386409257063	47.6231516445512	2.43347956725256e-12	1.06627408730678e-11	Tryptophanyl-tRNA synthetase (EC 6.1.1.2)
1133	SEEDFLEVEL1133	0.606690239380133	51.7129808085367	2.48521039158188e-12	1.08814373001839e-11	Prolyl endopeptidase (EC 3.4.21.26)
77	SEEDFLEVEL77	0.18211371428995	106.45423868033	2.60115088188802e-12	1.13807486646468e-11	UDP-glucose dehydrogenase (EC 1.1.1.22)
1221	SEEDFLEVEL1221	-0.712741176509155	46.0571364561011	2.73222870395878e-12	1.19455116070011e-11	DMSP demethylase EC 2.1.2.10
3252	SEEDFLEVEL3252	22.1784132630509	18.7101206686802	2.93940485114214e-12	1.28231806496733e-11	L-ectoine synthase (EC 4.2.1.-)
3276	SEEDFLEVEL3276	22.1784131106413	19.5445288760701	2.93940485114215e-12	1.28231806496733e-11	Methylmalonyl-CoA decarboxylase, beta chain (EC 4.1.1.41)
3318	SEEDFLEVEL3318	21.1784132185673	28.9426360056075	2.93940489394785e-12	1.28231806496733e-11	General secretion pathway protein B
1239	SEEDFLEVEL1239	0.676262122093358	33.0414514167809	3.00729813555694e-12	1.31098033154272e-11	Transcriptional regulator, MerR family
1750	SEEDFLEVEL1750	0.988133789011509	42.4955906401953	3.02031071643358e-12	1.31569398361175e-11	Lipid carrier : UDP-N-acetylgalactosaminyltransferase (EC 2.4.1.-)
1035	SEEDFLEVEL1035	-0.597614184912364	32.933019905977	3.0283999470824e-12	1.31825764799853e-11	LSU ribosomal protein L14p (L23e)
2460	SEEDFLEVEL2460	1.68211919258617	27.2713632641647	3.07293037939023e-12	1.33666884357331e-11	4-oxalocrotonate decarboxylase (EC 4.1.1.77)
128	SEEDFLEVEL128	0.21381185033583	57.8125065348494	3.19238275088146e-12	1.38761927565567e-11	3-oxoacyl-[acyl-carrier-protein] synthase, KASII (EC 2.3.1.41)
2899	SEEDFLEVEL2899	2.57209260919605	24.693574140857	3.29610190797216e-12	1.43166198341187e-11	Glutathione-regulated potassium-efflux system ancillary protein KefG
2417	SEEDFLEVEL2417	1.60759978245733	23.9656142403464	3.3826702241981e-12	1.46713202399776e-11	Protein involved in stability of MscS mechanosensitive channel
2391	SEEDFLEVEL2391	1.60759978245732	28.1250935093036	3.38267022419814e-12	1.46713202399776e-11	Soluble lytic murein transglycosylase and related regulatory proteins (some contain LysM/invasin domains)
2350	SEEDFLEVEL2350	1.51653981599576	48.3114415140988	3.45921496378933e-12	1.49873210920465e-11	Biotin synthesis protein bioH
725	SEEDFLEVEL725	0.439589025054775	33.629717818193	3.46054011505037e-12	1.49873210920465e-11	Adenosylmethionine-8-amino-7-oxononanoate aminotransferase (EC 2.6.1.62)
3013	SEEDFLEVEL3013	-26.1464818761242	13.5065013542716	3.73891941442759e-12	1.61812424151168e-11	anti-sigma B factor RsbT
2852	SEEDFLEVEL2852	-3.69130564643622	22.9249213268433	3.78295535328389e-12	1.63599826232762e-11	Potassium-transporting ATPase C chain (EC 3.6.3.12) (TC 3.A.3.7.1)
2242	SEEDFLEVEL2242	-1.69660533321751	57.3428467435789	3.88713822957702e-12	1.67983914386562e-11	NADH dehydrogenase subunit 5, Involved in CO2 fixation
466	SEEDFLEVEL466	-0.351270242686507	58.6468435129706	3.911898491253e-12	1.68931876362341e-11	SSU ribosomal protein S4p (S9e)
2450	SEEDFLEVEL2450	-2.04858175428963	40.3657699955915	3.98815676397857e-12	1.72100761943404e-11	Phage baseplate wedge
1449	SEEDFLEVEL1449	0.77996610709337	43.4631603436359	4.28649320547632e-12	1.84841498644224e-11	Type IV fimbrial assembly, ATPase PilB
3120	SEEDFLEVEL3120	3.11441690697473	76.2524501980349	4.38450795675873e-12	1.8893185943353e-11	Quinate/shikimate 5-dehydrogenase I delta (EC 1.1.1.25)
2343	SEEDFLEVEL2343	-1.78621748597591	38.3360396371163	4.425242746182e-12	1.9054986943783e-11	Sortase
787	SEEDFLEVEL787	0.458098692962871	46.9180530641233	4.48642061262082e-12	1.93045191971836e-11	glutamyl-Q-tRNA synthetase
1228	SEEDFLEVEL1228	0.666871968761087	45.7434127303669	4.902910917151e-12	2.10814595222719e-11	Molybdopterin oxidoreductase (EC 1.2.7.-)
1302	SEEDFLEVEL1302	-0.739779465392685	119.705012103381	4.95711244648753e-12	2.12992022575014e-11	L-alanine-DL-glutamate epimerase
1975	SEEDFLEVEL1975	-1.25007404988821	124.036840269174	5.02607549378723e-12	2.15800125831597e-11	Ferric hydroxamate ABC transporter (TC 3.A.1.14.3), permease component FhuB
1798	SEEDFLEVEL1798	0.985346115014532	59.4624679985634	5.35287309342082e-12	2.29666671246413e-11	Adenosylcobinamide-phosphate guanylyltransferase (EC 2.7.7.62)
1454	SEEDFLEVEL1454	0.77055577437571	88.0169058296335	5.58210001001508e-12	2.39330036988532e-11	Exonuclease SbcC
1754	SEEDFLEVEL1754	0.9595730371781	44.0738186130499	5.69351414784532e-12	2.43932006577814e-11	Positive regulator of CheA protein activity (CheW)
2327	SEEDFLEVEL2327	1.50497899454063	24.6159340615375	5.81157761019858e-12	2.48812066475288e-11	Glutathione S-transferase, zeta (EC 2.5.1.18)
606	SEEDFLEVEL606	-0.40405252412931	34.5146008497881	5.9139880007713e-12	2.53015466613828e-11	Phenylalanyl-tRNA synthetase alpha chain (EC 6.1.1.20)
240	SEEDFLEVEL240	-0.259104524747524	51.30990969305	5.97541846755829e-12	2.5546088530712e-11	Ketol-acid reductoisomerase (EC 1.1.1.86)
3317	SEEDFLEVEL3317	25.1485601679598	13.3692084695997	6.10535328443188e-12	2.60271691293123e-11	Hypothetical protein in Cyanoglobin locus
3323	SEEDFLEVEL3323	24.148560455269	13.8987503397365	6.10535328886095e-12	2.60271691293123e-11	Conjugative transposon protein TraG
3299	SEEDFLEVEL3299	23.1485602685197	15.4520452195188	6.10535330090051e-12	2.60271691293123e-11	Alpha-mannosidase (EC 3.2.1.24)
3294	SEEDFLEVEL3294	22.1485602239392	19.7116504394095	6.10535333362734e-12	2.60271691293123e-11	Chorismate--pyruvate lyase (EC 4.1.3.40)
1370	SEEDFLEVEL1370	0.731478980703791	35.9315332898038	6.30434511313505e-12	2.68563305709834e-11	Lipoprotein releasing system transmembrane protein LolE
2920	SEEDFLEVEL2920	2.55188990885644	27.8273050562355	6.32473587316241e-12	2.6924017976786e-11	FIG139612: Possible conserved membrane protein
2272	SEEDFLEVEL2272	-1.68402655101063	30.9913119680536	6.52702678358158e-12	2.77653962963026e-11	N-acylglucosamine 2-epimerase (EC 5.1.3.8)
116	SEEDFLEVEL116	-0.208383986161093	46.4306648823625	7.26634361237856e-12	3.08872658933448e-11	Aspartyl-tRNA synthetase (EC 6.1.1.12)
987	SEEDFLEVEL987	0.537308225055827	86.7416938619602	7.2712373144674e-12	3.08872658933448e-11	Cardiolipin synthetase (EC 2.7.8.-)
2700	SEEDFLEVEL2700	1.97627377954998	41.2273536275324	7.33241027485419e-12	3.11250148004989e-11	Cell division protein ZipA
3029	SEEDFLEVEL3029	-26.1183109990919	13.4119863902472	7.40812965486413e-12	3.14241301175478e-11	Unknown pentose isomerase TM0951
2235	SEEDFLEVEL2235	-1.64003498172912	26.651157343739	7.61171608138367e-12	3.22648291160565e-11	iron-chelator utilization protein
952	SEEDFLEVEL952	-0.544243569400717	61.6517970088924	7.65244211853302e-12	3.24144874723414e-11	Adenosine (5&#39;)-pentaphospho-(5&#39;&#39;)-adenosine pyrophosphohydrolase (EC 3.6.1.-)
660	SEEDFLEVEL660	-0.420659029266489	47.9189642201419	7.67197535836692e-12	3.247422832158e-11	SOS-response repressor and protease LexA (EC 3.4.21.88)
1069	SEEDFLEVEL1069	0.566963107434084	35.0280318405989	7.86639234073525e-12	3.32736156930252e-11	Na(+)-translocating NADH-quinone reductase subunit A (EC 1.6.5.-)
1420	SEEDFLEVEL1420	0.756902895112927	42.6027025592151	8.19526430576926e-12	3.46401949207109e-11	ADA regulatory protein
3067	SEEDFLEVEL3067	3.09088640819734	20.1988676630866	8.69136164653795e-12	3.66852745292476e-11	Cyn operon transcriptional activator
3093	SEEDFLEVEL3093	3.09088640819734	20.0296408919342	8.69136164653802e-12	3.66852745292476e-11	Flagellar protein FlgT
145	SEEDFLEVEL145	-0.223266233417218	74.805001432686	8.79786045342891e-12	3.71086060451046e-11	UDP-N-acetylglucosamine 2-epimerase (EC 5.1.3.14)
550	SEEDFLEVEL550	-0.379252951704362	42.3492585766358	8.96953620027886e-12	3.7806057796947e-11	LSU ribosomal protein L11p (L12e)
766	SEEDFLEVEL766	0.443200898725938	42.4107578589624	8.98459470704522e-12	3.78428598188996e-11	Ferric iron ABC transporter, ATP-binding protein
162	SEEDFLEVEL162	-0.22838130957995	68.0780660513433	9.15660886545485e-12	3.854023759626e-11	Glutamate 5-kinase (EC 2.7.2.11)
290	SEEDFLEVEL290	0.267103263010455	45.2441135281373	9.24272342341571e-12	3.88753367056606e-11	N-acetylmuramoyl-L-alanine amidase (EC 3.5.1.28)
919	SEEDFLEVEL919	-0.526765535261029	64.8906672288156	9.33981343877814e-12	3.92560956973521e-11	Glutaredoxin 3
2426	SEEDFLEVEL2426	1.58259848025256	32.8880448892242	9.8525977112062e-12	4.13532539724381e-11	Uncharacterized ABC transporter, permease component YrbE
2430	SEEDFLEVEL2430	1.5825984801697	33.7121159712697	9.8525977112062e-12	4.13532539724381e-11	Uncharacterized ABC transporter, auxiliary component YrbC
2757	SEEDFLEVEL2757	2.04445987406584	44.1785348289774	1.02821460215772e-11	4.30956659811165e-11	Phosphatidylcholine synthase (EC 2.7.8.24)
2720	SEEDFLEVEL2720	2.04445987406637	22.4631521678479	1.02821460215772e-11	4.30956659811165e-11	Type IV pilus biogenesis protein PilO
1654	SEEDFLEVEL1654	0.90135417785147	78.1247906191773	1.03404395624556e-11	4.33096421730022e-11	Arginine pathway regulatory protein ArgR, repressor of arg regulon
670	SEEDFLEVEL670	0.404097677126344	35.8485945550185	1.09770818260238e-11	4.59439652914266e-11	Membrane alanine aminopeptidase N (EC 3.4.11.2)
2890	SEEDFLEVEL2890	2.36875169154101	23.5604114086151	1.1256804484618e-11	4.70817815541961e-11	Type IV pilus biogenesis protein PilN
657	SEEDFLEVEL657	0.401158234000984	45.0086623455641	1.13344850012722e-11	4.73735533141922e-11	Glutamyl-tRNA reductase (EC 1.2.1.70)
1917	SEEDFLEVEL1917	1.05981845216874	30.6767509385528	1.25047197983711e-11	5.22281627891462e-11	Sulfur oxidation molybdopterin C protein
3338	SEEDFLEVEL3338	22.1177887333734	19.7956361895569	1.26866523913266e-11	5.28404380632412e-11	Methionine repressor MetJ
3330	SEEDFLEVEL3330	21.1177886712337	21.8168953103837	1.26866525762939e-11	5.28404380632412e-11	IncF plasmid conjugative transfer pilus assembly protein TraE
3333	SEEDFLEVEL3333	21.1177886712337	21.8168953103837	1.26866525762939e-11	5.28404380632412e-11	ISPsy4, transposase
3348	SEEDFLEVEL3348	21.1177886418889	26.8393378271771	1.2686652576294e-11	5.28404380632412e-11	Iron(III) dicitrate transport ATP-binding protein FecE (TC 3.A.1.14.1)
2665	SEEDFLEVEL2665	1.96001325872117	32.9894466021549	1.32546356368336e-11	5.51676936283243e-11	Cold shock protein CspB
212	SEEDFLEVEL212	0.237864583394072	158.136033552047	1.44479338180797e-11	6.00925536619852e-11	Dihydrolipoamide acyltransferase component of branched-chain alpha-keto acid dehydrogenase complex (EC 2.3.1.168)
3054	SEEDFLEVEL3054	-26.0893234619624	13.3815700356348	1.46836919616895e-11	6.0945984474514e-11	Hypothetical protein DUF194, DegV family
3050	SEEDFLEVEL3050	-23.0893234620819	14.7802818875571	1.46836920050894e-11	6.0945984474514e-11	WhiB-family transcriptional regulator
3012	SEEDFLEVEL3012	-21.0893234621592	29.2277337415348	1.46836922969026e-11	6.0945984474514e-11	Bilin biosynthesis protein CpeY
88	SEEDFLEVEL88	-0.185466852077587	54.7558586026133	1.48592631763377e-11	6.16319369332008e-11	DNA ligase (EC 6.5.1.2)
2534	SEEDFLEVEL2534	1.68397276124079	27.1313598294931	1.49367884510201e-11	6.19105555963626e-11	General secretion pathway protein C
1729	SEEDFLEVEL1729	0.938113594799149	30.1875368145596	1.49958434238555e-11	6.21122849848199e-11	Homoserine O-succinyltransferase (EC 2.3.1.46)
2320	SEEDFLEVEL2320	1.43265833280447	28.7334406722129	1.50858633107493e-11	6.24419020495444e-11	Taurine-binding periplasmic protein TauA
2807	SEEDFLEVEL2807	-3.04467848153182	25.0573851773026	1.61189746177319e-11	6.66719136850999e-11	Redox-sensing transcriptional regulator QorR
2474	SEEDFLEVEL2474	1.60450858989452	34.8077280350052	1.64320443068817e-11	6.79198735310706e-11	Flagellar sensor histidine kinase FleS
91	SEEDFLEVEL91	-0.188332307297136	61.4936530348711	1.7211818771821e-11	7.10635054875511e-11	Amidophosphoribosyltransferase (EC 2.4.2.14)
3125	SEEDFLEVEL3125	3.06678885661828	25.412960685725	1.72163550328476e-11	7.10635054875511e-11	Outer membrane and periplasm component of type IV secretion of T-DNA complex, has secretin-like domain, VirB9
2448	SEEDFLEVEL2448	-1.93079872071834	28.7553210944286	1.73604966583051e-11	7.16090555264295e-11	VapC toxin protein
2372	SEEDFLEVEL2372	-1.80423599751848	36.833303672485	1.74293921463575e-11	7.18436901635864e-11	Ribulose bisphosphate carboxylase small chain (EC 4.1.1.39)
2849	SEEDFLEVEL2849	2.22489641616518	20.8956436074542	1.77468122045353e-11	7.30513997214907e-11	Multidrug resistance transporter, Bcr/CflA family
2856	SEEDFLEVEL2856	2.22489641616518	43.8434569751421	1.77468122045354e-11	7.30513997214907e-11	Predicted cobalt transporter CbtC
2064	SEEDFLEVEL2064	1.20054611166403	48.0735063072345	1.79912304166663e-11	7.40065674842372e-11	Crotonyl-CoA carboxylase/reductase, ethylmalonyl-CoA producing
1892	SEEDFLEVEL1892	-1.13426146795691	44.9056541866795	1.83869702504524e-11	7.55305419422778e-11	Microsomal dipeptidase (EC 3.4.13.19)
1880	SEEDFLEVEL1880	-1.13426146755439	69.4606496393084	1.83869702504525e-11	7.55305419422778e-11	ABC alpha-glucoside transporter, inner membrane subunit AglF
1551	SEEDFLEVEL1551	0.812081845239062	55.7796413127334	1.86087193307530e-11	7.63889844318696e-11	Glucose dehydrogenase, PQQ-dependent (EC 1.1.5.2)
2186	SEEDFLEVEL2186	-1.45771342498434	41.5631660124183	1.97501667461224e-11	8.10190310758288e-11	Isopentenyl-diphosphate delta-isomerase, FMN-dependent (EC 5.3.3.2)
1030	SEEDFLEVEL1030	-0.566337843500094	44.4935727029302	1.97935270889288e-11	8.11412512123941e-11	Selenide,water dikinase (EC 2.7.9.3)
2099	SEEDFLEVEL2099	1.21135132940015	32.7489260403121	2.04515923258168e-11	8.37814888361029e-11	Sulfite dehydrogenase cytochrome subunit SoxD
2882	SEEDFLEVEL2882	2.34894906483515	23.3868525669784	2.1248716156656e-11	8.69873862648592e-11	MSHA biogenesis protein MshL
2984	SEEDFLEVEL2984	2.7319413171572	27.2950785290668	2.21761682722047e-11	9.0722067329724e-11	DMSP demthylase transcriptional regulator
1921	SEEDFLEVEL1921	-1.16590763529943	28.3976501280119	2.26728027777178e-11	9.26903851083596e-11	Siderophore synthetase component, ligase
730	SEEDFLEVEL730	-0.440417999984684	59.5711570270256	2.30003777938992e-11	9.39653412467973e-11	Phosphate transport system regulatory protein PhoU
2717	SEEDFLEVEL2717	1.94348395670542	26.4174128465969	2.39156734770603e-11	9.75713799906536e-11	Peptidyl-prolyl cis-trans isomerase ppiC (EC 5.2.1.8)
2702	SEEDFLEVEL2702	1.94348395670542	23.1402390568758	2.39156734770604e-11	9.75713799906536e-11	Copper-sensing two-component system response regulator CusR
976	SEEDFLEVEL976	0.516842773345737	32.2234157438766	2.51535797394305e-11	1.02551847594774e-10	Putative Holliday junction resolvase (EC 3.1.-.-)
1310	SEEDFLEVEL1310	-0.726156796260348	30.588119622257	2.55413147538612e-11	1.04061719034635e-10	Glyoxylate reductase (EC 1.1.1.26)
2536	SEEDFLEVEL2536	1.66998651926717	42.6641114138906	2.58697268140623e-11	1.05328002773932e-10	Copper metallochaperone, bacterial analog of Cox17 protein
3354	SEEDFLEVEL3354	23.0860397904799	14.5203960273691	2.63742083448995e-11	1.07163145050557e-10	Integron integrase IntIPac
3359	SEEDFLEVEL3359	22.0860399286428	17.3717068914375	2.63742084864492e-11	1.07163145050557e-10	COG1720: Uncharacterized conserved protein
3328	SEEDFLEVEL3328	20.0860398946189	34.692798714992	2.63742099171409e-11	1.07163145050557e-10	Nitric-oxide reductase subunit B (EC 1.7.99.7)
52	SEEDFLEVEL52	-0.154930680885956	56.9601025658866	2.64333443595846e-11	1.07330504151171e-10	Cysteine desulfurase (EC 2.8.1.7), SufS subfamily
2396	SEEDFLEVEL2396	1.49637414734711	23.8829029393184	2.79830881448443e-11	1.13546031339426e-10	Two-component system response regulator OmpR
2097	SEEDFLEVEL2097	1.1914962761428	30.5991224461691	2.82414119203898e-11	1.14438946270902e-10	Molybdenum transport protein, putative
2098	SEEDFLEVEL2098	1.1914962761428	30.5991224461691	2.82414119203898e-11	1.14438946270902e-10	ABC-type Fe3+ transport system protein
1422	SEEDFLEVEL1422	-0.799362796314139	51.8398158890547	2.89462376586712e-11	1.17215604222419e-10	Lycopene beta cyclase (EC 1.14.-.-)
3086	SEEDFLEVEL3086	-25.0594704990093	13.4062342209823	2.91162625967108e-11	1.17665115217893e-10	FIG019733: possible DNA-binding protein
3070	SEEDFLEVEL3070	-24.0594704994754	13.7881590309374	2.91162626177842e-11	1.17665115217893e-10	Predicted L-lactate dehydrogenase, hypothetical protein subunit YkgG
3045	SEEDFLEVEL3045	-21.0594704990244	22.9981974605437	2.91162632540515e-11	1.17665115217893e-10	CTP:molybdopterin cytidylyltransferase
136	SEEDFLEVEL136	-0.211308565343541	47.3743281993214	2.97815890443667e-11	1.20272575337176e-10	Carbamoyl-phosphate synthase small chain (EC 6.3.5.5)
2228	SEEDFLEVEL2228	1.33156221609166	36.870861347332	3.06495060031739e-11	1.23694126454105e-10	XdhC protein (assists in molybdopterin insertion into xanthine dehydrogenase)
1502	SEEDFLEVEL1502	0.78396291497189	31.8887579746749	3.08369389614212e-11	1.24366643242252e-10	ATPase, AFG1 family
1074	SEEDFLEVEL1074	0.554483234016802	33.3743512789905	3.14710910155182e-11	1.26838676121169e-10	Phosphoadenylyl-sulfate reductase [thioredoxin] (EC 1.8.4.8)
170	SEEDFLEVEL170	-0.223892047284809	38.5150600886166	3.34977697104061e-11	1.34915933089521e-10	SSU ribosomal protein S1p
3112	SEEDFLEVEL3112	3.04209624537908	19.4496962208871	3.40774147053669e-11	1.37158154342395e-10	Fructokinase in mannitol utilization gene cluster (EC 2.7.1.4)
1878	SEEDFLEVEL1878	0.994857840624384	68.6771561530305	3.42288869754666e-11	1.37675166778928e-10	FIG004454: RNA binding protein
454	SEEDFLEVEL454	-0.330585965959171	123.681098487135	3.7466798532253e-11	1.50597393831589e-10	ATP-dependent hsl protease ATP-binding subunit HslU
1882	SEEDFLEVEL1882	1.01510117908781	28.5462951022898	3.87518317149406e-11	1.55650050628634e-10	Acetyl-CoA C-acyltransferase (EC 2.3.1.16)
1559	SEEDFLEVEL1559	0.808504023903218	29.4533412020432	3.87758862124503e-11	1.55650050628634e-10	Asp-X dipeptidase
218	SEEDFLEVEL218	-0.238679079313579	54.3805922058911	4.09247701295896e-11	1.6416569426229e-10	Adenylosuccinate synthetase (EC 6.3.4.4)
455	SEEDFLEVEL455	0.318552302221101	59.8357828108479	4.18174266996419e-11	1.67634067755066e-10	DNA repair protein RadA
2968	SEEDFLEVEL2968	2.488711000257	26.9606757033249	4.43474881241671e-11	1.77657284976988e-10	Flavodoxin 2
1555	SEEDFLEVEL1555	0.802690054009557	43.049716269834	4.47513599181978e-11	1.79155209953642e-10	RNA polymerase sigma factor RpoS
2392	SEEDFLEVEL2392	1.48395162481678	33.7598481769536	4.68683283873107e-11	1.87379326259696e-10	Alkyl hydroperoxide reductase protein C (EC 1.6.4.-)
2407	SEEDFLEVEL2407	1.4839516273397	34.0045676965391	4.68683283873107e-11	1.87379326259696e-10	Isocitrate dehydrogenase [NAD] (EC 1.1.1.41)
1855	SEEDFLEVEL1855	0.987790676985982	37.0569196839345	5.08995269296475e-11	2.03360100578638e-10	Methylmalonyl-CoA epimerase (EC 5.1.99.1)
1019	SEEDFLEVEL1019	-0.551949106047996	38.590658662155	5.35108614660924e-11	2.13650508964418e-10	Heat shock protein 60 family co-chaperone GroES
3368	SEEDFLEVEL3368	23.0532500017986	14.467769290687	5.4855524621383e-11	2.18727266208189e-10	Major pilus subunit of type IV secretion complex, VirB2
3360	SEEDFLEVEL3360	21.053250048736	23.7152041077046	5.48555257168171e-11	2.18727266208189e-10	S1 RNA binding domain protein
3074	SEEDFLEVEL3074	-24.028698840281	13.9495496528854	5.7759038455811e-11	2.29997875954921e-10	Aromatic amino acid transport protein AroP
3078	SEEDFLEVEL3078	-23.0286988403937	14.6607823392514	5.77590385695188e-11	2.29997875954921e-10	Mlc, transcriptional repressor of MalT (the transcriptional activator of maltose regulon) and manXYZ operon
870	SEEDFLEVEL870	0.467478851601674	34.5567139513095	5.99283293231276e-11	2.38477270579924e-10	Na(+)-translocating NADH-quinone reductase subunit F (EC 1.6.5.-)
2293	SEEDFLEVEL2293	1.37677787456655	25.4185156639324	6.33620988476248e-11	2.51808979653153e-10	Probable poly(beta-D-mannuronate) O-acetylase (EC 2.3.1.-)
1235	SEEDFLEVEL1235	-0.672952926452221	42.4241343703696	6.33627343885629e-11	2.51808979653153e-10	5-aminolevulinate synthase (EC 2.3.1.37)
2581	SEEDFLEVEL2581	1.73584459207812	38.233649977773	6.69741495559224e-11	2.65984321709145e-10	Feruloyl-CoA synthetase
3134	SEEDFLEVEL3134	3.0167784373948	23.3861665463654	6.739826293947e-11	2.67491048865939e-10	Functional role page for TorCAD operon transcriptional regulatory protein TorR
1775	SEEDFLEVEL1775	0.92443349088653	36.6843332609472	6.78266899269959e-11	2.69012886242283e-10	Electron transport complex protein RnfD
2198	SEEDFLEVEL2198	1.29382188810678	60.668552907773	7.26489102031386e-11	2.8794773487407e-10	Type III restriction-modification system methylation subunit (EC 2.1.1.72)
2237	SEEDFLEVEL2237	-1.4821048701977	61.6266548632522	7.50423318066243e-11	2.97237209626106e-10	RNA polymerase sigma factor SigB
2892	SEEDFLEVEL2892	2.30812706027437	31.604602172292	7.53676334114874e-11	2.98328137282665e-10	4-coumarate--CoA ligase 1 (EC 6.2.1.12)
744	SEEDFLEVEL744	0.42026995766192	78.202854051491	7.72676725714445e-11	3.05646792096435e-10	Phage major capsid protein
2028	SEEDFLEVEL2028	1.11107470883354	26.5168874986985	8.0007822936112e-11	3.16276793774544e-10	Peptidyl-prolyl cis-trans isomerase ppiA precursor (EC 5.2.1.8)
3061	SEEDFLEVEL3061	2.68542130145637	19.0844642848047	8.3591715312884e-11	3.30225924231413e-10	Protein of unknown function YceH
2824	SEEDFLEVEL2824	2.07074573599843	27.2180292614207	8.60612632642980e-11	3.39757370022288e-10	2-dehydro-3-deoxygalactonokinase (EC 2.7.1.58)
1513	SEEDFLEVEL1513	0.774957901395742	49.3392801983244	8.88559844555612e-11	3.5055913128543e-10	BatA (Bacteroides aerotolerance operon)
1142	SEEDFLEVEL1142	-0.598581106925993	33.2675877074722	9.39735486753635e-11	3.70504808587573e-10	Segregation and condensation protein A
999	SEEDFLEVEL999	-0.532372857540834	56.1664090544625	9.49029129914885e-11	3.73922478657505e-10	Na+/H+ antiporter NhaA type
2725	SEEDFLEVEL2725	-2.43854267724867	39.5322652133344	9.74710834348985e-11	3.8378838052938e-10	2,3-butanediol dehydrogenase, S-alcohol forming, (S)-acetoin-specific (EC 1.1.1.76)
1662	SEEDFLEVEL1662	-0.914097978342391	36.4127502570821	1.04128736922883e-10	4.09732878641951e-10	Ureidoglycolate dehydrogenase (EC 1.1.1.154)
571	SEEDFLEVEL571	-0.364295953144155	61.7964028467293	1.09213965581054e-10	4.29460044799661e-10	UDP-3-O-[3-hydroxymyristoyl] N-acetylglucosamine deacetylase (EC 3.5.1.-)
2841	SEEDFLEVEL2841	2.16662750804514	59.3906186000004	1.13922114536895e-10	4.46529140182154e-10	2-hydroxymuconic semialdehyde hydrolase (EC 3.7.1.9)
3384	SEEDFLEVEL3384	25.0193484833946	13.1166019388046	1.14151983403254e-10	4.46529140182154e-10	FIG045085: Hypothetical protein
3428	SEEDFLEVEL3428	21.0193485033862	23.7842750994871	1.14151985993175e-10	4.46529140182154e-10	Hypothetical flavoprotein YqcA (clustered with tRNA pseudouridine synthase C)
3415	SEEDFLEVEL3415	21.0193485246982	26.616464407969	1.14151985993175e-10	4.46529140182154e-10	Uncharacterized protein ImpD
3421	SEEDFLEVEL3421	21.0193485246982	26.616464407969	1.14151985993175e-10	4.46529140182154e-10	D-serine dehydratase transcriptional activator
3446	SEEDFLEVEL3446	21.0193485246982	26.616464407969	1.14151985993175e-10	4.46529140182154e-10	Mercuric transport protein, MerC
3343	SEEDFLEVEL3343	20.0193484840564	41.8806949946116	1.14151990526419e-10	4.46529140182154e-10	UPF0141 membrane protein YijP possibly required for phosphoethanolamine modification of lipopolysaccharide
3352	SEEDFLEVEL3352	20.0193485409051	48.5556860683424	1.14151990526419e-10	4.46529140182154e-10	Benzoate 1,2-dioxygenase beta subunit (EC 1.14.12.10)
2262	SEEDFLEVEL2262	-1.50244931877627	39.5042985030611	1.14230440051042e-10	4.4654396205574e-10	Ribose ABC transport system, periplasmic ribose-binding protein RbsB (TC 3.A.1.2.1)
3105	SEEDFLEVEL3105	-22.9969501420823	15.0620608095582	1.14630314701715e-10	4.46647508718086e-10	Hemoglobin-dependent two component system response regulator HrrA
3137	SEEDFLEVEL3137	-21.9969501420236	18.1235039494655	1.14630315315559e-10	4.46647508718086e-10	NAD-independent protein deacetylase AcuC
3114	SEEDFLEVEL3114	-20.9969501419884	21.0992186657123	1.14630316984159e-10	4.46647508718086e-10	Phycoerythrin linker protein CpeS homolog
3162	SEEDFLEVEL3162	-20.9969501419816	22.1734807690314	1.14630316984159e-10	4.46647508718086e-10	TRAP dicarboxylate transporter, DctM subunit, unknown substrate 8
3149	SEEDFLEVEL3149	-20.9969501419991	27.7857736759051	1.1463031698416e-10	4.46647508718086e-10	Flagellar hook subunit protein
921	SEEDFLEVEL921	-0.500179734526962	36.158319956877	1.17557612618389e-10	4.57755261113662e-10	Inositol-1-monophosphatase (EC 3.1.3.25)
713	SEEDFLEVEL713	-0.418627115581081	38.7807791396083	1.25109163246372e-10	4.86843139477263e-10	LSU ribosomal protein L2p (L8e)
743	SEEDFLEVEL743	-0.427473082554799	74.2619656224138	1.25585318907488e-10	4.88378278534254e-10	3-demethylubiquinone-9 3-methyltransferase (EC 2.1.1.64)
3127	SEEDFLEVEL3127	2.99080295099154	26.7376815435097	1.33189773946902e-10	5.16942269939276e-10	MSHA pilin protein MshA
3173	SEEDFLEVEL3173	2.99080294964036	30.6926932939488	1.33189773946902e-10	5.16942269939276e-10	Flagellar assembly protein FliH
3177	SEEDFLEVEL3177	2.99080294964036	30.6926932939488	1.33189773946902e-10	5.16942269939276e-10	Aspartate--ammonia ligase (EC 6.3.1.1)
2617	SEEDFLEVEL2617	-2.03307756983872	21.6101841399871	1.41292350621829e-10	5.48034727022799e-10	Glycine betaine ABC transport system, permease protein OpuAB
2958	SEEDFLEVEL2958	2.28707365107654	35.4602257109502	1.41601825128978e-10	5.48879141993789e-10	Universal stress protein E
861	SEEDFLEVEL861	-0.473606984747073	41.8759044670162	1.46193492877852e-10	5.66310415092251e-10	Glutamyl-tRNA(Gln) synthetase (EC 6.1.1.24)
2843	SEEDFLEVEL2843	-2.63921337266594	21.9512649777729	1.54848778640509e-10	5.9945019097015e-10	Putative Dimethylglycine oxidase
2510	SEEDFLEVEL2510	-1.86728531499598	23.8144382848503	1.55805771841916e-10	6.02764761569536e-10	Legionaminic acid biosynthesis protein PtmG
2832	SEEDFLEVEL2832	2.05169754136699	27.1378362337728	1.57609334312664e-10	6.09348046880442e-10	Gene Transfer Agent portal protein
2719	SEEDFLEVEL2719	1.82131632281306	32.9901569875556	1.63731429486268e-10	6.32199922374034e-10	Type IV fimbrial biogenesis protein PilW
2706	SEEDFLEVEL2706	1.82131632275273	22.4558069026366	1.6373142948627e-10	6.32199922374034e-10	Hypothetical protein VC0266 (sugar utilization related?)
462	SEEDFLEVEL462	-0.320201656653316	44.3328192060045	1.6639978125539e-10	6.42088446250636e-10	Replicative DNA helicase (EC 3.6.1.-)
2214	SEEDFLEVEL2214	1.25745424352905	32.8083124843874	1.67324108905553e-10	6.45238875154165e-10	Septum site-determining protein MinC
2415	SEEDFLEVEL2415	-1.6882370776157	36.1194576858575	1.75976734826905e-10	6.77731391500149e-10	Cysteine desulfurase (EC 2.8.1.7), NifS subfamily
2406	SEEDFLEVEL2406	-1.688237083547	22.1044300251213	1.75976734826907e-10	6.77731391500149e-10	Putative cytochrome c-type biogenesis protein related to CcmF
892	SEEDFLEVEL892	-0.481417458071435	43.4300743723791	1.96395049305136e-10	7.55880817177617e-10	Biotin carboxyl carrier protein of acetyl-CoA carboxylase
2475	SEEDFLEVEL2475	-1.79418565650587	47.7409382794327	2.00577563777299e-10	7.7148193501738e-10	D,D-heptose 7-phosphate kinase
1215	SEEDFLEVEL1215	0.606845186052961	38.6612724981417	2.18354996128516e-10	8.39319557740779e-10	RNA polymerase sigma-70 factor, ECF subfamily
130	SEEDFLEVEL130	-0.199657297149858	58.2464018346061	2.19695530017532e-10	8.43929971120655e-10	Multimodular transpeptidase-transglycosylase (EC 2.4.1.129) (EC 3.4.-.-)
334	SEEDFLEVEL334	0.262243105814438	39.7550001976038	2.23422253641995e-10	8.57694800406142e-10	NADPH-dependent glyceraldehyde-3-phosphate dehydrogenase (EC 1.2.1.13)
1393	SEEDFLEVEL1393	0.678640437312519	68.5590528982203	2.27067658117071e-10	8.71129995637076e-10	tRNA (5-methoxyuridine) 34 synthase
3135	SEEDFLEVEL3135	-22.9641603190019	15.5470279014188	2.27607473845609e-10	8.7208219626244e-10	GCN5-related N-acetyltransferase, FIGfam019367
3155	SEEDFLEVEL3155	-21.9641603192589	19.2328971039626	2.27607475065318e-10	8.7208219626244e-10	(GlcNAc)2 ABC transporter, ATP-binding component 2
3434	SEEDFLEVEL3434	25.9842572232208	12.9838904450872	2.3767509974677e-10	9.08909703205635e-10	Capsular polysaccharide biosynthesis/export periplasmic protein WcbC
3439	SEEDFLEVEL3439	24.9842569866365	13.1814767748264	2.37675099810415e-10	9.08909703205635e-10	Protein phosphatase ImpM
3444	SEEDFLEVEL3444	22.9842572739147	15.4571236271286	2.37675100453706e-10	9.08909703205635e-10	Capsular polysaccharide synthesis enzyme CpsC, polysaccharide export
1547	SEEDFLEVEL1547	-0.826909374949183	34.7258256520426	2.42433243230518e-10	9.26513244576183e-10	Maltose O-acetyltransferase (EC 2.3.1.79)
867	SEEDFLEVEL867	-0.470892542255169	38.1341603399317	2.56364475889466e-10	9.79128946548467e-10	Urease accessory protein UreG
3156	SEEDFLEVEL3156	2.9641347025582	20.0940602480089	2.62975584193232e-10	1.00373769563479e-09	Nitric oxide-dependent regulator DnrN or NorA
1436	SEEDFLEVEL1436	0.708328224964371	42.8920209790937	2.64137004343008e-10	1.00752769322419e-09	MoxR-like ATPase in aerotolerance operon
448	SEEDFLEVEL448	-0.313398982786197	48.9973320867579	2.73044979430781e-10	1.04084258889452e-09	Glycogen phosphorylase (EC 2.4.1.1)
1628	SEEDFLEVEL1628	0.816700791154308	63.363639636514	2.76753969530477e-10	1.05430923042152e-09	Large-conductance mechanosensitive channel
2654	SEEDFLEVEL2654	-2.11312027474134	32.9179947287625	2.92723354334772e-10	1.11443563480348e-09	Phycobilisome phycoerythrin-associated linker polypeptide
667	SEEDFLEVEL667	-0.386752667597564	33.6836709242689	2.99069640942869e-10	1.13787246977055e-09	GTP-binding and nucleic acid-binding protein YchF
3272	SEEDFLEVEL3272	3.54287153330692	18.1902017143834	3.09629849832522e-10	1.1765540863077e-09	Protein of unknown function Smg
3277	SEEDFLEVEL3277	3.542871533202	19.5555380300761	3.09629849832524e-10	1.1765540863077e-09	General secretion pathway protein N
1686	SEEDFLEVEL1686	-0.913051186464277	41.7643815967277	3.09942828874142e-10	1.17699559333095e-09	Respiratory nitrate reductase beta chain (EC 1.7.99.4)
3060	SEEDFLEVEL3060	2.63663113727191	21.0073423258939	3.13596219891236e-10	1.18935890372193e-09	Bacterial sugar transferase
3089	SEEDFLEVEL3089	2.63663113728694	19.5553022690639	3.13596219891236e-10	1.18935890372193e-09	PutR, transcriptional activator of PutA and PutP
655	SEEDFLEVEL655	0.366997144434015	146.545984341475	3.1611724340894e-10	1.19816047707786e-09	COGs COG3146
1991	SEEDFLEVEL1991	1.06228454466411	67.8917542750226	3.16915826660926e-10	1.20042657331159e-09	Phage lysin
302	SEEDFLEVEL302	0.251125636791739	71.7382519610981	3.22208058052303e-10	1.21970025013343e-09	Acyl carrier protein
1607	SEEDFLEVEL1607	-0.84424774561535	103.553215314197	3.49002936787474e-10	1.32029510748e-09	Glutaredoxin 3 (Grx3)
1627	SEEDFLEVEL1627	-0.869926760035064	28.5264037281624	3.51084316258585e-10	1.32732951677787e-09	5-oxoprolinase (EC 3.5.2.9)
2790	SEEDFLEVEL2790	1.93721434374392	30.3751481203125	3.67463551519918e-10	1.38837618549629e-09	Protocatechuate 3,4-dioxygenase beta chain (EC 1.13.11.3)
2538	SEEDFLEVEL2538	1.55782147591504	28.620780319894	3.96233007433971e-10	1.49518587852529e-09	Type II/IV secretion system ATPase TadZ/CpaE, associated with Flp pilus assembly
2559	SEEDFLEVEL2559	1.55782147500877	38.9472336729536	3.96233007433971e-10	1.49518587852529e-09	Stringent starvation protein B
63	SEEDFLEVEL63	-0.154800672754408	49.3247908568715	4.29780776292637e-10	1.62075587831416e-09	GTP-binding protein
1107	SEEDFLEVEL1107	0.53009779389875	51.3637285624074	4.4556710436432e-10	1.67922926981916e-09	ADP-ribose pyrophosphatase (EC 3.6.1.13)
3165	SEEDFLEVEL3165	-24.930258768194	13.1245221351605	4.5216252216534e-10	1.70194088538244e-09	ABC-type sugar transport system, periplasmic binding protein YcjN
3161	SEEDFLEVEL3161	-21.9302587674733	19.2979623129691	4.52162525810516e-10	1.70194088538244e-09	UDP-glucose:tetrahydrobiopterin glucosyltransferase [EC:2.4.1.-]
3463	SEEDFLEVEL3463	24.9478898190604	12.9773215178057	4.95150927669815e-10	1.85673848494507e-09	Peptide transport system ATP-binding protein sapF (TC 3.A.1.5.5)
3470	SEEDFLEVEL3470	24.9478898190604	12.9773215178057	4.95150927669815e-10	1.85673848494507e-09	Glycosyl transferase, group 1 (EC 2.-.-.-)
3394	SEEDFLEVEL3394	22.9478895802021	14.4711211528251	4.95150929011094e-10	1.85673848494507e-09	Putative DNA-binding protein in cluster with Type I restriction-modification system
3408	SEEDFLEVEL3408	20.9478895495998	26.4640044242404	4.95150938921889e-10	1.85673848494507e-09	CRISPR-associated helicase Cas3
3395	SEEDFLEVEL3395	19.947889555806	45.7712206146972	4.95150958616851e-10	1.85673848494507e-09	Small subunit naph/bph dioxygenase
3426	SEEDFLEVEL3426	19.947889555806	45.7712206146972	4.95150958616851e-10	1.85673848494507e-09	Biphenyl dioxygenase beta subunit (EC 1.14.12.18)
2708	SEEDFLEVEL2708	1.78683014668162	22.5699712662535	5.12893690484778e-10	1.92206589147209e-09	Integral membrane protein CcmA involved in cell shape determination
3223	SEEDFLEVEL3223	2.93673572837008	31.2338043151232	5.18756138355602e-10	1.94281807357849e-09	Glutamine-dependent 2-keto-4-methylthiobutyrate transaminase
86	SEEDFLEVEL86	-0.169847576937168	72.8031458566169	5.24847150381848e-10	1.96439975371329e-09	Dihydropteroate synthase (EC 2.5.1.15)
2828	SEEDFLEVEL2828	2.01247682821765	63.6719467934403	5.25477970124905e-10	1.9655307938193e-09	RNA polymerase, phage-associated
586	SEEDFLEVEL586	0.346670197521347	96.2510518606817	5.43270358099493e-10	2.03081250737067e-09	Nicotinate-nucleotide adenylyltransferase (EC 2.7.7.18)
1369	SEEDFLEVEL1369	0.659468444727518	29.4185823579573	5.47203509948166e-10	2.04423747220486e-09	Fe-S-cluster-containing hydrogenase components 1
1214	SEEDFLEVEL1214	-0.625277003497872	34.9786045978596	5.56774538934484e-10	2.07869445528536e-09	Glycerol-3-phosphate ABC transporter, periplasmic glycerol-3-phosphate-binding protein (TC 3.A.1.1.3)
2669	SEEDFLEVEL2669	1.72600614294845	29.7014208247509	5.71187402384296e-10	2.12984529529955e-09	Cytochrome c-type biogenesis protein Ccs1/ResB
2683	SEEDFLEVEL2683	1.72600614294846	24.3094655249613	5.71187402384296e-10	2.12984529529955e-09	N-acetylglucosamine related transporter, NagX
402	SEEDFLEVEL402	-0.289923439023046	47.302745525683	5.81280401967704e-10	2.16612964745722e-09	Phosphoribosyl-AMP cyclohydrolase (EC 3.5.4.19)
3131	SEEDFLEVEL3131	2.61131332539658	45.6102848239249	6.06232000888913e-10	2.25770460605018e-09	Putative photosynthetic complex assembly protein
2019	SEEDFLEVEL2019	1.03875404725144	39.8369978502197	6.14318727120545e-10	2.28639720404977e-09	Electron transport complex protein RnfE
2386	SEEDFLEVEL2386	-1.56307393391644	40.0410631545286	6.37478337737121e-10	2.37111812065032e-09	Protoporphyrinogen IX oxidase, oxygen-independent, HemG (EC 1.3.-.-)
1822	SEEDFLEVEL1822	-0.986290349035201	27.1109997970809	6.4134347495394e-10	2.38401200975731e-09	Urea ABC transporter, ATPase protein UrtE
1720	SEEDFLEVEL1720	-0.91871692420252	26.8597599610939	6.47533871386045e-10	2.40552800295648e-09	prolyl oligopeptidase family protein
565	SEEDFLEVEL565	0.33662004828806	103.484646571126	6.50479026466158e-10	2.41496899894109e-09	Zinc uptake regulation protein ZUR
1982	SEEDFLEVEL1982	1.00023741493183	54.962702341856	6.92698965332791e-10	2.57011942410386e-09	AMP nucleosidase (EC 3.2.2.4)
1646	SEEDFLEVEL1646	0.792309338016832	61.3940269147365	7.28212544465507e-10	2.70021030901934e-09	Transcription elongation factor GreB
2945	SEEDFLEVEL2945	-2.89807500721571	19.6434272835995	7.35945434914011e-10	2.72719308935607e-09	TRAP-type transport system, periplasmic component, predicted N-acetylneuraminate-binding protein
2234	SEEDFLEVEL2234	1.23916347556892	24.8006753611854	7.57516260044782e-10	2.80538993890269e-09	Phosphocarrier protein, nitrogen regulation associated
846	SEEDFLEVEL846	-0.448000374871735	34.2122902864044	8.23649429228118e-10	3.04842031943897e-09	Superfamily II DNA/RNA helicases, SNF2 family
1498	SEEDFLEVEL1498	0.724696066616138	50.0949144973185	8.24626822405039e-10	3.05015029363299e-09	Nudix hydrolase
1262	SEEDFLEVEL1262	0.605057675798299	30.7541631367011	8.70050656217852e-10	3.2161761278362e-09	Putrescine transport ATP-binding protein PotG (TC 3.A.1.11.2)
1489	SEEDFLEVEL1489	-0.760727468068051	37.3671916846239	8.76726173381051e-10	3.23885067510319e-09	Beta-carotene ketolase (EC 1.14.-.-)
2692	SEEDFLEVEL2692	-2.07389956435898	22.6491016002235	9.20438250532349e-10	3.39823529409505e-09	Aspartate racemase (EC 5.1.1.13)
1066	SEEDFLEVEL1066	-0.530249392462972	31.6966447521301	9.48049306555728e-10	3.49801536243665e-09	LSU ribosomal protein L13p (L13Ae)
2879	SEEDFLEVEL2879	1.99227412096771	30.1016515300424	9.56512839606298e-10	3.5270673820501e-09	Methionine aminotransferase, PLP-dependent
2175	SEEDFLEVEL2175	1.15533904724133	32.491593089886	9.69960090739732e-10	3.57444935472233e-09	Translation initiation factor SUI1
2507	SEEDFLEVEL2507	-1.74539549738694	22.6198038163332	9.9038414987335e-10	3.64746773423184e-09	ABC-type nitrate/sulfonate/bicarbonate transport system, permease component
934	SEEDFLEVEL934	-0.479547289268841	89.1866875496788	1.00514367297197e-09	3.69954726648944e-09	Zinc ABC transporter, inner membrane permease protein ZnuB
3174	SEEDFLEVEL3174	2.90856485275456	24.4774413275988	1.02233624239466e-09	3.76051234056733e-09	Ribonuclease HI-related protein 3
3512	SEEDFLEVEL3512	24.9101494926636	13.0448775158476	1.03219928813937e-09	3.78747504819196e-09	SeqA protein, negative modulator of initiation of replication
3509	SEEDFLEVEL3509	21.9101491660628	16.926504741366	1.03219929649918e-09	3.78747504819196e-09	Transcriptional regulator, MerR family, associated with photolyase
3516	SEEDFLEVEL3516	21.9101491660628	16.926504741366	1.03219929649918e-09	3.78747504819196e-09	FIG002082: Protein sirB2
3488	SEEDFLEVEL3488	19.9101492367708	34.2397653008053	1.03219935270906e-09	3.78747504819196e-09	IncF plasmid conjugative transfer pilus assembly protein TraK
2743	SEEDFLEVEL2743	-2.19434571743486	22.431574944125	1.04081941024305e-09	3.81676326956694e-09	Trimethylamine-N-oxide reductase (Cytochrome c) (EC 1.7.2.3)
2655	SEEDFLEVEL2655	1.65580188425231	23.9920846653092	1.06803098513371e-09	3.91415031990484e-09	Uncharacterized protein ImpA
1691	SEEDFLEVEL1691	0.823703243621481	41.255634664112	1.09508084696828e-09	4.01082580876749e-09	Monoglyceride lipase (EC 3.1.1.23)
865	SEEDFLEVEL865	0.431294477507361	64.1997419581691	1.16128063409925e-09	4.25068511171824e-09	Copper homeostasis protein CutE
3108	SEEDFLEVEL3108	2.58533783899318	21.3267043964197	1.17034636858056e-09	4.2786318034721e-09	FIG018229: hypothetical protein
3159	SEEDFLEVEL3159	2.58533783899423	48.335953183812	1.17034636858056e-09	4.2786318034721e-09	Tyrosine-specific transport protein
248	SEEDFLEVEL248	-0.230172474395753	82.2852427212308	1.17763084859337e-09	4.30263292940560e-09	Glutathione synthetase (EC 6.3.2.3)
2278	SEEDFLEVEL2278	-1.43791079686455	30.5573468411702	1.28049400948167e-09	4.67560114206951e-09	O-antigen export system, permease protein
1328	SEEDFLEVEL1328	0.620853608599736	43.7551007374686	1.30049862782889e-09	4.74574880600647e-09	3-polyprenyl-4-hydroxybenzoate carboxy-lyase UbiX (EC 4.1.1.-)
463	SEEDFLEVEL463	0.296175770237494	100.044315626909	1.30433696262405e-09	4.75685327649661e-09	4-hydroxythreonine-4-phosphate dehydrogenase (EC 1.1.1.262)
2934	SEEDFLEVEL2934	2.08324589910215	25.1700200227674	1.32471872287887e-09	4.82530004965804e-09	Predicted endonuclease distantly related to archaeal Holliday junction resolvase
2941	SEEDFLEVEL2941	2.08324589910213	23.1012522174694	1.32471872287887e-09	4.82530004965804e-09	Copper-sensing two-component system response regulator CpxR
1676	SEEDFLEVEL1676	0.801642933508042	27.6243835518481	1.39529294843299e-09	5.07927396505033e-09	Isoaspartyl aminopeptidase (EC 3.4.19.5)
3058	SEEDFLEVEL3058	-3.45014358961096	17.2044756890899	1.41677376746478e-09	5.15433327445673e-09	Phosphoenolpyruvate-dihydroxyacetone phosphotransferase (EC 2.7.1.121), ADP-binding subunit DhaL
891	SEEDFLEVEL891	0.434915357507198	57.2094468286334	1.4680319715993e-09	5.33756791619173e-09	S-(hydroxymethyl)glutathione dehydrogenase (EC 1.1.1.284)
486	SEEDFLEVEL486	0.299854679544611	91.4304000777157	1.55123285597265e-09	5.63664867045712e-09	tRNA (guanine46-N7-)-methyltransferase (EC 2.1.1.33)
316	SEEDFLEVEL316	-0.248917107639519	72.1133395304807	1.5755303647414e-09	5.72146151276157e-09	Acetate permease ActP (cation/acetate symporter)
2082	SEEDFLEVEL2082	1.07983695834181	43.5629344846216	1.65676198713018e-09	6.01279942052525e-09	ABC transporter, periplasmic spermidine putrescine-binding protein PotD (TC 3.A.1.11.1)
2116	SEEDFLEVEL2116	-1.20109394442457	30.5120683193559	1.75031253721143e-09	6.3484653032514e-09	Hypothetical protein i Rubrerythrin cluster
3238	SEEDFLEVEL3238	-25.8587998036175	12.9103010544816	1.78745343139362e-09	6.46237948772377e-09	2,5-diketo-D-gluconate reductase A (EC 1.1.1.274)
3236	SEEDFLEVEL3236	-24.8587998035207	12.9706889366483	1.7874534318717e-09	6.46237948772377e-09	WhiB-like transcription regulator
3228	SEEDFLEVEL3228	-22.8587998036901	14.8720234808817	1.78745343670367e-09	6.46237948772377e-09	KH domain RNA binding protein YlqC
3239	SEEDFLEVEL3239	-22.8587998036901	14.8720234808817	1.78745343670367e-09	6.46237948772377e-09	carboxysome shell protein CsoS2
3182	SEEDFLEVEL3182	-20.8587998034436	21.631601535244	1.78745347240749e-09	6.46237948772377e-09	Pro-zeta-carotene desaturase, prolycopene producing (EC 1.-.-.-)
167	SEEDFLEVEL167	-0.202456067518613	40.0781444043608	1.78820231603124e-09	6.46237948772377e-09	Phosphoribosylaminoimidazolecarboxamide formyltransferase (EC 2.1.2.3)
1117	SEEDFLEVEL1117	0.508987495198593	143.959283078266	1.83648263894269e-09	6.63285184994943e-09	Nucleoside permease NupC
1121	SEEDFLEVEL1121	-0.545099167790318	42.5090834561946	1.91128376434358e-09	6.89884622482737e-09	Glycosyl transferase, family 2
2603	SEEDFLEVEL2603	1.55044136861394	24.137032863604	1.93266362685474e-09	6.97181010387106e-09	Tricarboxylate transport transcriptional regulator TctD
3202	SEEDFLEVEL3202	2.87957731589733	28.9334317169189	2.01272628829937e-09	7.25187706645698e-09	FIG071646: Sugar transferase
3224	SEEDFLEVEL3224	2.87957731588131	24.5992304414605	2.01272628829938e-09	7.25187706645698e-09	Putative Heme-regulated two-component response regulator
2035	SEEDFLEVEL2035	1.01255167474419	34.9454438860148	2.0888376067544e-09	7.52157599397835e-09	Flagellar basal-body rod protein FlgF
3066	SEEDFLEVEL3066	2.3489490615234	24.0286724092747	2.09666421118243e-09	7.54521579246819e-09	Peptide transport system ATP-binding protein SapD (TC 3.A.1.5.5)
2181	SEEDFLEVEL2181	-1.29341037364389	28.3084899510711	2.11625872535412e-09	7.61115059311063e-09	Cytosine/purine/uracil/thiamine/allantoin permease family protein
1876	SEEDFLEVEL1876	-0.996456956162469	37.921564132603	2.13456354916188e-09	7.67237054539496e-09	Membrane protease family protein BA0301
3515	SEEDFLEVEL3515	25.8709284693415	12.7680743431649	2.15318819305397e-09	7.70689371183871e-09	Flagellar basal-body P-ring formation protein FlgA
3479	SEEDFLEVEL3479	22.8709284328829	14.4578910650026	2.15318819947542e-09	7.70689371183871e-09	Putative Nudix hydrolase YfcD (EC 3.6.-.-)
3508	SEEDFLEVEL3508	21.8709284228856	19.1699849428782	2.15318821108743e-09	7.70689371183871e-09	Protein of avirulence locus ImpE
3471	SEEDFLEVEL3471	20.8709285292358	24.3288984581856	2.15318824265211e-09	7.70689371183871e-09	FIG022606: AAA ATPase
3525	SEEDFLEVEL3525	20.8709285316285	25.342108424302	2.15318824265211e-09	7.70689371183871e-09	Phage repressor
3523	SEEDFLEVEL3523	19.8709285089956	32.9445697134226	2.15318832845384e-09	7.70689371183871e-09	Curli production assembly/transport component CsgF
3448	SEEDFLEVEL3448	19.870928492537	42.9813211791658	2.15318832845385e-09	7.70689371183871e-09	Zinc-regulated TonB-dependent outer membrane receptor
1026	SEEDFLEVEL1026	-0.502613417889256	35.5793642331917	2.15946517933837e-09	7.72473758231028e-09	Biosynthetic Aromatic amino acid aminotransferase beta (EC 2.6.1.57)
398	SEEDFLEVEL398	0.271581495589269	45.0344895863626	2.1724990696396e-09	7.76671663808396e-09	Fumarylacetoacetate hydrolase family protein
3132	SEEDFLEVEL3132	2.55866959581723	20.7598803052545	2.25615313041068e-09	8.06096288708858e-09	Ethanolamine ammonia-lyase heavy chain (EC 4.3.1.7)
1495	SEEDFLEVEL1495	0.704939808338923	55.4170146997941	2.34253165094552e-09	8.36458615182398e-09	Membrane protein containing HD superfamily hydrolase domain, YQFF ortholog
1185	SEEDFLEVEL1185	0.553850694344699	70.800355793566	2.3611682839162e-09	8.42610233061025e-09	4-hydroxy-2-oxovalerate aldolase (EC 4.1.3.-)
1651	SEEDFLEVEL1651	0.775443161627121	29.9384759524193	2.41941102779106e-09	8.62879985522858e-09	FIG000605: protein co-occurring with transport systems (COG1739)
2290	SEEDFLEVEL2290	1.24632875476951	54.7284604187996	2.42546020663053e-09	8.64521900825816e-09	Type IV fimbriae expression regulatory protein PilR
2951	SEEDFLEVEL2951	2.06126699238352	24.2962697633496	2.43392584606608e-09	8.67022661424729e-09	Type IV pilus biogenesis protein PilP
722	SEEDFLEVEL722	0.371659234800367	162.526958900686	2.48072993750103e-09	8.83169390249624e-09	High-affinity choline uptake protein BetT
2022	SEEDFLEVEL2022	0.998372786317346	32.0451223467704	2.6211360018721e-09	9.32600501320467e-09	Ribonuclease E inhibitor RraA
842	SEEDFLEVEL842	-0.430674654347495	32.6156881523961	2.73006639891805e-09	9.70780447796009e-09	COG1565: Uncharacterized conserved protein
3026	SEEDFLEVEL3026	-3.41937193095273	36.653532485685	2.73248221964401e-09	9.71062160171768e-09	Formate hydrogenlyase subunit 7
403	SEEDFLEVEL403	-0.278271618352998	85.2508707513522	2.77152279050584e-09	9.84351413896403e-09	Alpha-glucosidase (EC 3.2.1.20)
927	SEEDFLEVEL927	0.4405803674134	62.7365359741222	2.86245092667228e-09	1.0160426701737e-08	UDP-N-acetylmuramate:L-alanyl-gamma-D-glutamyl-meso-diaminopimelate ligase (EC 6.3.2.-)
1401	SEEDFLEVEL1401	0.650280018671268	45.172923789242	2.89064953148988e-09	1.02544334803327e-08	Pantothenate kinase type III, CoaX-like (EC 2.7.1.33)
1458	SEEDFLEVEL1458	-0.712965115600133	31.5871810275059	2.9766692056014e-09	1.05533245516906e-08	Site-specific recombinase XerD
1297	SEEDFLEVEL1297	0.596410308760378	39.078120449874	2.97950640910669e-09	1.05571254934047e-08	Protein export cytoplasm chaperone protein (SecB, maintains protein to be exported in unfolded state)
2632	SEEDFLEVEL2632	-1.84448639943328	23.0722942120991	3.12277006127518e-09	1.10581928576003e-08	NADPH:quinone oxidoreductase 2
580	SEEDFLEVEL580	-0.336717054876887	37.7060067491079	3.13523310092898e-09	1.1095756909264e-08	Ribosome recycling factor
1630	SEEDFLEVEL1630	0.76304164981125	33.4713277685329	3.14260926072564e-09	1.11152844402129e-08	Alternative cytochrome c oxidase polypeptide CoxP (EC 1.9.3.1)
2916	SEEDFLEVEL2916	1.95060142463198	31.0993843459885	3.14843835825648e-09	1.11293202250189e-08	Predicted beta-glucoside transporter, GPH family
2709	SEEDFLEVEL2709	1.62190033259953	28.5463806478016	3.17936315525073e-09	1.12253666065849e-08	5&#39;-nucleotidase YjjG (EC 3.1.3.5)
2681	SEEDFLEVEL2681	1.62190033259953	31.8652915879954	3.17936315525075e-09	1.12253666065849e-08	IcmF-related protein
2331	SEEDFLEVEL2331	-1.44372718296042	26.0999225952882	3.19748556232724e-09	1.12826909429376e-08	Pyruvate formate-lyase activating enzyme (EC 1.97.1.4)
3011	SEEDFLEVEL3011	2.1745956777015	26.3823425600222	3.22784235990658e-09	1.13830926619111e-08	Proline/sodium symporter PutP (TC 2.A.21.2.1)
1412	SEEDFLEVEL1412	-0.684523536701682	32.9728902242235	3.26080428924251e-09	1.14925577218382e-08	Phosphonate ABC transporter phosphate-binding periplasmic component (TC 3.A.1.9.1)
2600	SEEDFLEVEL2600	1.53444102727095	42.2922034035552	3.2776678752024e-09	1.15451893766699e-08	structural protein
1950	SEEDFLEVEL1950	-1.02627283042374	43.7362159221096	3.28858845810543e-09	1.15768378857732e-08	ABC-type polar amino acid transport system, ATPase component
2194	SEEDFLEVEL2194	-1.28143418259398	54.3620188989866	3.31256034267072e-09	1.16543667114786e-08	Inositol transport system permease protein
1594	SEEDFLEVEL1594	0.750939848224679	96.9327677451809	3.31659505842344e-09	1.16617019661556e-08	Rhodanese domain protein, Enterobacterial subgroup, YceA homolog
2384	SEEDFLEVEL2384	1.29912694033648	23.480080025166	3.35766236606752e-09	1.17991648715922e-08	RNA polymerase sigma-70 factor, ECF family
2260	SEEDFLEVEL2260	-1.32735160707051	53.1229219657047	3.41916794841059e-09	1.20082463296792e-08	Lignostilbene-alpha,beta-dioxygenase and related enzymes
1885	SEEDFLEVEL1885	-0.995089902988342	40.0074267270568	3.48274698447248e-09	1.22243601608744e-08	Replication factor C small subunit
3257	SEEDFLEVEL3257	-25.8210594755918	12.8278734678278	3.55714451661474e-09	1.24498536785618e-08	Negative regulator of allantoin and glyoxylate utilization operons
3266	SEEDFLEVEL3266	-24.8210594756267	13.0262470929683	3.55714451756701e-09	1.24498536785618e-08	Transcription regulator Bat, regulates bacteriorhodopsin synthesis
3301	SEEDFLEVEL3301	-20.8210594755381	22.9967559686943	3.5571445983115e-09	1.24498536785618e-08	Geranylgeranyl/isoprenyl reductase
3215	SEEDFLEVEL3215	-20.8210594755311	20.6272202347598	3.55714459831151e-09	1.24498536785618e-08	NADH dehydrogenase subunit 2
2808	SEEDFLEVEL2808	-2.30501128392416	47.6809951252289	3.55739841776661e-09	1.24498536785618e-08	Cyanobacteria-specific RpoD-like sigma factor, type-1
2490	SEEDFLEVEL2490	-1.59586376341601	26.7383411973395	3.83027057045772e-09	1.33969872993612e-08	Hydroxymethylpyrimidine ABC transporter, transmembrane component
1793	SEEDFLEVEL1793	-0.903325040413947	35.9955974687462	3.92612137915118e-09	1.37242150606097e-08	Acetoacetyl-CoA synthetase [leucine] (EC 6.2.1.16)
3267	SEEDFLEVEL3267	2.84972435138046	21.7363312094491	3.95833064701323e-09	1.38206512549832e-08	Conserved uncharacterized protein CreA
3274	SEEDFLEVEL3274	2.84972435138047	36.7732982847937	3.95833064701326e-09	1.38206512549832e-08	Uncharacterized protein YrbK clustered with lipopolysaccharide transporters
834	SEEDFLEVEL834	-0.426542417061781	67.024336267714	4.00572663596985e-09	1.39779760850266e-08	Maltose phosphorylase (EC 2.4.1.8)
1666	SEEDFLEVEL1666	-0.829104764456433	49.4726489686656	4.24460841201897e-09	1.48029171500207e-08	Ribulose bisphosphate carboxylase large chain (EC 4.1.1.39)
2429	SEEDFLEVEL2429	-1.54756975401719	22.1870170705993	4.25996785559385e-09	1.48478250258198e-08	Legionaminic acid synthase (EC 2.5.1.56)
1708	SEEDFLEVEL1708	-0.856503739700927	27.252658519671	4.34809523915653e-09	1.51461605273123e-08	Similar to 5-oxoprolinase (EC 3.5.2.9) and Methylhydantoinases A, B (EC 3.5.2.14), contradiction in experimental data (see Annotation)
2972	SEEDFLEVEL2972	2.03879413653132	35.0343541368329	4.46213266703805e-09	1.55343512698222e-08	ADP compounds hydrolase NudE (EC 3.6.1.-)
3543	SEEDFLEVEL3543	25.8301066945562	12.6786669407987	4.4948554465784e-09	1.56028625178527e-08	T1SS peptidoglycan-associated lipoprotein, Pal family (LapL)
3496	SEEDFLEVEL3496	21.8301064728191	16.4922756656626	4.4948554842625e-09	1.56028625178527e-08	Protocatechuate 3,4-dioxygenase alpha chain (EC 1.13.11.3)
3485	SEEDFLEVEL3485	20.8301065084592	23.2803448952957	4.49485555022242e-09	1.56028625178527e-08	Conjugative transfer protein TraA
3514	SEEDFLEVEL3514	20.8301065084592	23.2803448952957	4.49485555022242e-09	1.56028625178527e-08	Cytochrome cd1 nitrite reductase (EC:1.7.2.1)
3596	SEEDFLEVEL3596	19.8301065155331	43.0144749117976	4.49485572952017e-09	1.56028625178527e-08	Beta-lactamase repressor BlaI
436	SEEDFLEVEL436	-0.286474833198456	45.9031581269081	4.68984564085025e-09	1.6270282353785e-08	Glycine cleavage system H protein
1045	SEEDFLEVEL1045	0.479228054137391	40.8475301237679	4.7882267252701e-09	1.66019617645452e-08	Indolepyruvate ferredoxin oxidoreductase, alpha and beta subunits
2337	SEEDFLEVEL2337	1.26757858260155	53.4569237127422	4.85925191252662e-09	1.68384621603834e-08	Capsular polysaccharide export system protein KpsS
2217	SEEDFLEVEL2217	1.14497626050934	32.4016642670704	4.86869628051421e-09	1.68614200658688e-08	Transcriptional regulator containing an amidase domain and an AraC-type DNA-binding HTH domain
2791	SEEDFLEVEL2791	1.71407079239919	40.706134252771	4.89250022437227e-09	1.69340531492885e-08	DamX, an inner membrane protein involved in bile resistance
1059	SEEDFLEVEL1059	0.48242952039799	42.339725180689	4.9489748370752e-09	1.71196174092231e-08	Acetoacetyl-CoA reductase (EC 1.1.1.36)
2737	SEEDFLEVEL2737	-2.01202416064089	22.4413985428973	5.06261567251566e-09	1.75026036631885e-08	COG2110, Macro domain, possibly ADP-ribose binding module
1912	SEEDFLEVEL1912	0.898843190881495	37.4972189235607	5.10268643325689e-09	1.76309460180875e-08	Cytochrome c4
3346	SEEDFLEVEL3346	3.413659801722	19.0932949346502	5.14323909082506e-09	1.77505556850691e-08	L-serine dehydratase 1 (EC 4.3.1.17)
3377	SEEDFLEVEL3377	3.413659801722	21.0755951581914	5.14323909082506e-09	1.77505556850691e-08	Flagellar protein FliJ
3055	SEEDFLEVEL3055	-3.38762323262965	32.1749991940154	5.26803964373526e-09	1.81539093917916e-08	L,L-diaminopimelate aminotransferase (EC 2.6.1.83)
3121	SEEDFLEVEL3121	-3.38762323262963	16.5893903315905	5.26803964373532e-09	1.81539093917916e-08	Phage peptidoglycan binding endopeptidase
115	SEEDFLEVEL115	0.174463974468427	97.5872054571678	5.2692169711002e-09	1.81539093917916e-08	DNA primase (EC 2.7.7.-)
2085	SEEDFLEVEL2085	1.02092361183924	26.875736200835	5.27899145118753e-09	1.81771144902433e-08	Protein-N(5)-glutamine methyltransferase PrmB, methylates LSU ribosomal protein L3p
2687	SEEDFLEVEL2687	1.5589520582853	51.6814829917105	5.56012220997648e-09	1.91231115226392e-08	Pectin degradation protein KdgF
2682	SEEDFLEVEL2682	1.55895205828914	31.1258124806043	5.56012220997652e-09	1.91231115226392e-08	FIG026291: Hypothetical periplasmic protein
1755	SEEDFLEVEL1755	0.807564615642621	27.8687970930762	5.56653096317421e-09	1.91341503969799e-08	Undecaprenyl-phosphate galactosephosphotransferase (EC 2.7.8.6)
1688	SEEDFLEVEL1688	0.763902605516762	126.739105058681	5.70944816875667e-09	1.96141352655564e-08	Valine--pyruvate aminotransferase (EC 2.6.1.66)
1389	SEEDFLEVEL1389	-0.655751878701625	49.5520161218716	6.06042494248649e-09	2.08079228364017e-08	Selenophosphate-dependent tRNA 2-selenouridine synthase
1211	SEEDFLEVEL1211	0.55135867529631	46.691681843307	6.37236101373985e-09	2.18663747694653e-08	Beta N-acetyl-glucosaminidase (EC 3.2.1.52)
742	SEEDFLEVEL742	-0.385099911258399	37.0619821182385	6.40565370160134e-09	2.19680130672463e-08	C4-type zinc finger protein, DksA/TraR family
1758	SEEDFLEVEL1758	-0.866411817925597	28.7996873528749	6.54350191380405e-09	2.24278996827863e-08	Sialidase (EC 3.2.1.18)
2428	SEEDFLEVEL2428	1.32729781730317	32.7940379111197	6.56514845043442e-09	2.24892055452739e-08	O-antigen ligase
2584	SEEDFLEVEL2584	-1.74539549405276	27.7599847194459	6.73676561616795e-09	2.30638781627364e-08	DNA ligase, phage-associated
3303	SEEDFLEVEL3303	-24.7818387622632	12.8064895712594	7.08368239039667e-09	2.4196176310542e-08	HupE-UreJ family cobalt transporter
3279	SEEDFLEVEL3279	-22.781838762557	13.8079700740356	7.08368240958313e-09	2.4196176310542e-08	NADH dehydrogenase I subunit 4, Involved in photosystem-1 cyclic electron flow
3251	SEEDFLEVEL3251	-21.781838762327	19.6484834411835	7.08368244771091e-09	2.4196176310542e-08	Nopaline transporter permease protein NocQ
3295	SEEDFLEVEL3295	-21.7818387624247	16.0614663374573	7.08368244771091e-09	2.4196176310542e-08	Desferrioxamine E biosynthesis protein DesB
1608	SEEDFLEVEL1608	0.733813131284785	49.0381113853643	7.11264847064456e-09	2.42812502870577e-08	Rhodanese-like domain protein
1356	SEEDFLEVEL1356	0.607021969354948	29.6980464126378	7.20141964999194e-09	2.45702743448955e-08	Putative oxidoreductase YncB
2409	SEEDFLEVEL2409	-1.48896596854894	39.4390123449973	7.55530553811706e-09	2.57629888389271e-08	Phosphonate ABC transporter permease protein phnE (TC 3.A.1.9.1)
3293	SEEDFLEVEL3293	2.81895269486932	25.8318920550198	7.77588274483959e-09	2.64849400323951e-08	Acyl-CoA hydrolase (EC 3.1.2.20)
3247	SEEDFLEVEL3247	2.81895269408089	17.325511845081	7.77588274483962e-09	2.64849400323951e-08	Flagellar protein FlgO
508	SEEDFLEVEL508	-0.30290657792341	63.9776588978395	7.99304612269129e-09	2.72091114739992e-08	Ribose 5-phosphate isomerase B (EC 5.3.1.6)
2549	SEEDFLEVEL2549	1.40280536972892	27.155364942761	8.25113303722871e-09	2.80716875401962e-08	Frataxin homolog CyaY, facilitates iron supply for heme A synthesis or Fe-S cluster assembly
3184	SEEDFLEVEL3184	2.50309974075621	24.8623997294009	8.34614646989734e-09	2.83787959274906e-08	Flavodoxin 1
2195	SEEDFLEVEL2195	1.10241664607901	35.5621738292075	8.59620928507622e-09	2.9212458939796e-08	L-malyl-CoA/beta-methylmalyl-CoA lyase (EC 4.1.3.-)
1012	SEEDFLEVEL1012	0.455682649237792	34.0894303926126	8.99489018657267e-09	3.054993651669e-08	glutamine synthetase family protein
2758	SEEDFLEVEL2758	1.63745274560702	23.1623777351165	9.06852125382081e-09	3.07825344035768e-08	Arsenical resistance operon repressor
3522	SEEDFLEVEL3522	23.7875469216577	12.8808944898186	9.39053625899224e-09	3.17494621850458e-08	2-polyprenylphenol hydroxylase and related flavodoxin oxidoreductases
3526	SEEDFLEVEL3526	23.7875469216577	12.8808944898186	9.39053625899224e-09	3.17494621850458e-08	type I secretion system, outer membrane component (LapE)
3566	SEEDFLEVEL3566	22.787546841531	14.8734931456691	9.39053627766238e-09	3.17494621850458e-08	MSHA biogenesis protein MshI
3595	SEEDFLEVEL3595	22.787546841531	14.8734931456691	9.39053627766238e-09	3.17494621850458e-08	Cytochrome O ubiquinol oxidase subunit IV (EC 1.10.3.-)
3524	SEEDFLEVEL3524	21.78754690636	17.4979886311186	9.39053632841305e-09	3.17494621850458e-08	pH adaption potassium efflux system protein PhaD
3601	SEEDFLEVEL3601	21.7875469011875	18.1535950797821	9.39053632841313e-09	3.17494621850458e-08	Ethanolamine ammonia-lyase light chain (EC 4.3.1.7)
3529	SEEDFLEVEL3529	20.7875469027319	22.2460141979964	9.39053646636782e-09	3.17494621850458e-08	N-acylamino acid racemase
2436	SEEDFLEVEL2436	1.29230097526609	27.7824264845991	9.64902423115332e-09	3.26049796195074e-08	Cold shock protein CspE
3332	SEEDFLEVEL3332	3.37856848218662	43.7797733182591	1.03720598979355e-08	3.50086288090025e-08	Cytoplasmic trehalase (EC 3.2.1.28)
3367	SEEDFLEVEL3367	3.37856848191073	19.0242111615067	1.03720598979355e-08	3.50086288090025e-08	3-deoxy-D-manno-octulosonic acid kinase (EC 2.7.1.-)
1835	SEEDFLEVEL1835	-0.918716924199896	34.5240053597998	1.06468031550147e-08	3.5915696373459e-08	Cold shock protein CspG
1935	SEEDFLEVEL1935	0.896353623893995	30.89067775376	1.08380250657016e-08	3.65401510247808e-08	Putative permease PerM (= YfgO)
1589	SEEDFLEVEL1589	-0.767564747371477	33.6174500746262	1.10110323950202e-08	3.71025266223186e-08	Similar to N-terminal domain of competence/damage-inducible protein CinA, molybdopterin binding motif
3037	SEEDFLEVEL3037	2.12580551293062	21.4634061194398	1.11178366273593e-08	3.7441318056439e-08	Phenylacetic acid degradation protein PaaD, thioesterase
2192	SEEDFLEVEL2192	-1.20639899665426	25.7517320704158	1.1441826950945e-08	3.8510729878223e-08	Histidinol-phosphatase [alternative form] (EC 3.1.3.15)
1842	SEEDFLEVEL1842	0.839210512624142	30.6501102460601	1.15513858064737e-08	3.88576144592345e-08	Nucleoside-diphosphate sugar epimerase/dehydratase
1698	SEEDFLEVEL1698	-0.82371391638707	45.5564699649063	1.2537719864192e-08	4.2151828278658e-08	Multiple sugar ABC transporter, ATP-binding protein
893	SEEDFLEVEL893	-0.42674869832782	39.4176721323613	1.2841747867393e-08	4.31497157274594e-08	SSU ribosomal protein S18p
2845	SEEDFLEVEL2845	1.74095969261552	22.0411676787023	1.37111914735015e-08	4.60452758018038e-08	HipA protein
626	SEEDFLEVEL626	-0.33682209764595	48.907961029345	1.41105958291467e-08	4.73270082979973e-08	Pyruvate dehydrogenase E1 component alpha subunit (EC 1.2.4.1)
3347	SEEDFLEVEL3347	-21.7410167678012	16.7742977310939	1.41165994928872e-08	4.73270082979973e-08	Related to Dihydropteroate synthase
3280	SEEDFLEVEL3280	-20.7410167678103	20.9333725866729	1.41165996996534e-08	4.73270082979973e-08	Para-hydroxybenzoate--polyprenyltransferase, mitochondrial precursor (EC 2.5.1.-)
3302	SEEDFLEVEL3302	2.78720399439912	20.2682767411201	1.5257003397927e-08	5.10930220173583e-08	Putative high-affinity iron permease
3269	SEEDFLEVEL3269	2.78720399575034	35.9152804623152	1.52570033979271e-08	5.10930220173583e-08	Probable VANILLIN dehydrogenase oxidoreductase protein (EC 1.-.-.-)
2731	SEEDFLEVEL2731	1.61876061259298	24.687157164765	1.56401154550369e-08	5.23466874854927e-08	Acetyl-CoA synthetase (ADP-forming) alpha and beta chains, putative
1504	SEEDFLEVEL1504	0.66180216807376	42.7365423865006	1.58051854471575e-08	5.28695828632266e-08	Type IV fimbrial assembly protein PilC
1402	SEEDFLEVEL1402	-0.651489099756242	33.8879542069432	1.70365655879415e-08	5.69567908225142e-08	NADH-ubiquinone oxidoreductase chain C (EC 1.6.5.3)
1219	SEEDFLEVEL1219	0.537224164361405	39.4609111673734	1.72341885207161e-08	5.7585296951063e-08	ADP-heptose--lipooligosaccharide heptosyltransferase II (EC 2.4.1.-)
658	SEEDFLEVEL658	0.334555079687741	133.23004984655	1.73576872563368e-08	5.79655653155502e-08	Cob(I)alamin adenosyltransferase PduO (EC 2.5.1.17)
1341	SEEDFLEVEL1341	-0.617182738942539	38.2167396326866	1.73735518427279e-08	5.79861682875868e-08	3-hydroxydecanoyl-[acyl-carrier-protein] dehydratase (EC 4.2.1.60)
410	SEEDFLEVEL410	-0.265346166712904	41.487284312995	1.81826521982728e-08	6.06527846056161e-08	Glutamine synthetase type II, eukaryotic (EC 6.3.1.2)
17	SEEDFLEVEL17	0.107611341776066	43.8504392830658	1.91900191397805e-08	6.39774272436048e-08	decarboxylase
3583	SEEDFLEVEL3583	24.743094851626	12.7403468567811	1.96351790879849e-08	6.53159114615109e-08	Uncharacterized protein ybfE
3563	SEEDFLEVEL3563	21.7430951032294	16.7017118538294	1.96351792476943e-08	6.53159114615109e-08	Gene Transfer Agent FAD/FMN-containing dehydrogenase
3577	SEEDFLEVEL3577	21.7430951032294	16.7017118538294	1.96351792476943e-08	6.53159114615109e-08	Nitrous oxide reductase maturation transmembrane protein NosY
3644	SEEDFLEVEL3644	20.743095217367	29.0914247362258	1.96351795364983e-08	6.53159114615109e-08	Phage capsid scaffolding protein
2467	SEEDFLEVEL2467	-1.45771342493521	27.3513155701129	1.99773997429454e-08	6.64173584561182e-08	Predicted L-rhamnose isomerase RhaI (EC 5.3.1.14)
3028	SEEDFLEVEL3028	2.10048770532262	19.4492004301042	2.05649459816554e-08	6.8332745509045e-08	Indolepyruvate ferredoxin oxidoreductase, alpha and beta subunits like
768	SEEDFLEVEL768	-0.37862755861741	47.940643909034	2.08111300442398e-08	6.91123646832859e-08	Ribonuclease PH (EC 2.7.7.56)
3429	SEEDFLEVEL3429	3.34220083784477	16.1978194885443	2.09064777604117e-08	6.93904791814776e-08	Chemotaxis protein CheX
1180	SEEDFLEVEL1180	-0.536639629581719	61.0835270631482	2.16168572865673e-08	7.17084988524455e-08	D-glycerate 3-kinase (EC 2.7.1.31), plant type
2184	SEEDFLEVEL2184	1.05260294040072	44.2971888647968	2.21580817238594e-08	7.3463130149891e-08	LptA, protein essential for LPS transport across the periplasm
1593	SEEDFLEVEL1593	-0.748135702979121	30.8648827836356	2.40275443836872e-08	7.96170321101568e-08	Urea ABC transporter, ATPase protein UrtD
2851	SEEDFLEVEL2851	1.72034040541278	38.0113328288144	2.40680001275212e-08	7.97069262251963e-08	Chaperone protein HscB
241	SEEDFLEVEL241	0.204910263141418	39.5668796259783	2.62158315328393e-08	8.67719360254079e-08	A/G-specific adenine glycosylase (EC 3.2.2.-)
3136	SEEDFLEVEL3136	2.24358854917733	19.2927848165336	2.64724171408858e-08	8.75727471900654e-08	FIG039061: hypothetical protein related to heme utilization
2760	SEEDFLEVEL2760	1.50676630511472	99.1898410257947	2.70775355372047e-08	8.95008335797709e-08	Cysteine desulfurase CsdA-CsdE, sulfur acceptor protein CsdE
1826	SEEDFLEVEL1826	0.815884131185632	77.0736098777241	2.70851878915541e-08	8.95008335797709e-08	Beta-phosphoglucomutase (EC 5.4.2.6)
2439	SEEDFLEVEL2439	1.28473820288438	72.82318035896	2.77533488855414e-08	9.16074943070771e-08	Alpha-1,3-N-acetylgalactosamine transferase PglA (EC 2.4.1.-)
2487	SEEDFLEVEL2487	1.28473820288583	31.7038594933412	2.77533488855415e-08	9.16074943070771e-08	Putative esterase, FIGfam005057
3320	SEEDFLEVEL3320	-21.6984571533342	19.8993914258907	2.81539894654494e-08	9.2878660227718e-08	SAM radical protein, elongator protein
427	SEEDFLEVEL427	-0.267869820037549	59.9206144115329	2.89868543991838e-08	9.55735259986319e-08	Pyruvate dehydrogenase E1 component beta subunit (EC 1.2.4.1)
1354	SEEDFLEVEL1354	0.582942091709518	128.120935987309	2.97152841478157e-08	9.79212752000472e-08	Dihydropyrimidinase (EC 3.5.2.2)
3306	SEEDFLEVEL3306	2.75441417157613	21.8535839747691	2.98978364370757e-08	9.8468590159774e-08	Response regulator BaeR
79	SEEDFLEVEL79	0.146482495355932	40.7855285832718	3.10036130319273e-08	1.02054270525018e-07	D-alanyl-D-alanine carboxypeptidase (EC 3.4.16.4)
1636	SEEDFLEVEL1636	-0.759860353337809	31.10844675093	3.19248208269065e-08	1.05028797230873e-07	Putative Zn-dependent oxidoreductase PA5234
30	SEEDFLEVEL30	-0.112933068648659	97.3421678874561	3.21969789510707e-08	1.05865932438897e-07	GTPase and tRNA-U34 5-formylation enzyme TrmE
477	SEEDFLEVEL477	-0.28074306511053	35.7839673288957	3.2643910524711e-08	1.07276499367196e-07	3-methyl-2-oxobutanoate hydroxymethyltransferase (EC 2.1.2.11)
1207	SEEDFLEVEL1207	0.518460381759685	57.9991807163912	3.30989749216411e-08	1.08712228998537e-07	3-deoxy-D-manno-octulosonate 8-phosphate phosphatase (EC 3.1.3.45)
2541	SEEDFLEVEL2541	1.33037948278314	31.6492688503809	3.36921922002651e-08	1.10599891081112e-07	Phage tail length tape-measure protein
1220	SEEDFLEVEL1220	0.526490608729702	31.8919985351802	3.58580607824969e-08	1.17645124267753e-07	6,7-dimethyl-8-ribityllumazine synthase (EC 2.5.1.9)
3081	SEEDFLEVEL3081	2.07451221913339	30.9625053139288	3.79499161546291e-08	1.24439938882038e-07	S-adenosylmethionine decarboxylase proenzyme (EC 4.1.1.50), prokaryotic class 1A
379	SEEDFLEVEL379	-0.248385267833764	102.542773036068	3.88888828106199e-08	1.27448990734421e-07	Protein-N(5)-glutamine methyltransferase PrmC, methylates polypeptide chain release factors RF1 and RF2
435	SEEDFLEVEL435	0.261883598044696	37.2545237075028	3.90694028223922e-08	1.2797048098616e-07	Signal peptidase I (EC 3.4.21.89)
2596	SEEDFLEVEL2596	1.38464911366546	26.7334342336461	3.94595226306425e-08	1.29177561496373e-07	Phenylacetate-CoA oxygenase, PaaG subunit
3574	SEEDFLEVEL3574	22.6965751794689	14.4710643702214	4.10943279541465e-08	1.34089023701747e-07	Type cbb3 cytochrome oxidase biogenesis protein CcoH
3590	SEEDFLEVEL3590	22.6965751794689	14.4710643702214	4.10943279541465e-08	1.34089023701747e-07	Gene Transfer Agent (GTA) ORFG06
3617	SEEDFLEVEL3617	21.6965751001325	16.4721491747594	4.10943281767977e-08	1.34089023701747e-07	N-linked glycosylation glycosyltransferase PglG
3624	SEEDFLEVEL3624	21.6965751001325	16.4721491747594	4.10943281767977e-08	1.34089023701747e-07	Flagellin protein FlaG
3657	SEEDFLEVEL3657	20.6965751629212	21.0005597450726	4.10943287820267e-08	1.34089023701747e-07	FIGfam138462: Acyl-CoA synthetase, AMP-(fatty) acid ligase
3674	SEEDFLEVEL3674	20.6965751629212	21.0005597450726	4.10943287820267e-08	1.34089023701747e-07	Type IV fimbrial biogenesis protein FimT
2648	SEEDFLEVEL2648	1.41585121470489	34.5366843327877	4.19996250829131e-08	1.3690707700573e-07	Electron transport complex protein RnfG
3453	SEEDFLEVEL3453	3.30446050975701	20.4935922652369	4.21182112841567e-08	1.3690707700573e-07	Primosomal replication protein N prime
3462	SEEDFLEVEL3462	3.30446050975701	20.4935922652369	4.21182112841567e-08	1.3690707700573e-07	Primosomal replication protein N prime prime
3390	SEEDFLEVEL3390	3.30446050986192	17.2226471431288	4.21182112841568e-08	1.3690707700573e-07	Iron-uptake factor PiuC
3436	SEEDFLEVEL3436	3.30446050975701	21.5679806915467	4.21182112841569e-08	1.3690707700573e-07	Colicin I receptor precursor
3423	SEEDFLEVEL3423	3.30446050975701	16.4927638830287	4.21182112841571e-08	1.3690707700573e-07	Chemotaxis protein CheD
3427	SEEDFLEVEL3427	3.30446050986192	21.2213911226199	4.21182112841571e-08	1.3690707700573e-07	Lysine ketoglutarate reductase (EC 1.5.1.8) (LOR) (LKR)
397	SEEDFLEVEL397	0.249539366411041	380.473531770084	4.3100660489624e-08	1.40024470607518e-07	Phosphate starvation-inducible protein PhoH, predicted ATPase
1106	SEEDFLEVEL1106	0.463559419734766	36.4116388670359	4.40868471571304e-08	1.43150615009119e-07	UPF0246 protein YaaA
2679	SEEDFLEVEL2679	1.48874779946521	25.2539127530016	4.56292312496542e-08	1.48078367934987e-07	Adenine-specific methyltransferase (EC 2.1.1.72)
2530	SEEDFLEVEL2530	-1.51178064620544	22.0650628731599	4.68263933151998e-08	1.51881051202934e-07	Respiratory nitrate reductase gamma chain (EC 1.7.99.4)
948	SEEDFLEVEL948	-0.430016917183076	76.9955221893642	4.92983748685245e-08	1.59812238530431e-07	Glycolate dehydrogenase (EC 1.1.99.14), iron-sulfur subunit GlcF
3167	SEEDFLEVEL3167	2.21541767271224	27.5447768729142	4.96441686525086e-08	1.60846030720831e-07	Type IV fimbrial biogenesis protein PilV
1263	SEEDFLEVEL1263	-0.563716610020222	33.5937533279285	5.10011260775898e-08	1.65153078002201e-07	Translation initiation factor 1
1847	SEEDFLEVEL1847	0.801069045400487	30.5580140349991	5.38925633902863e-08	1.7442176495525e-07	RNA polymerase sigma factor RpoE
2432	SEEDFLEVEL2432	1.21800139552411	25.4234651020247	5.6203371929949e-08	1.81703982439475e-07	Leucine-, isoleucine-, valine-, threonine-, and alanine-binding protein
2402	SEEDFLEVEL2402	1.21800139552416	77.1294200511639	5.62033719299496e-08	1.81703982439475e-07	[NiFe] hydrogenase nickel incorporation-associated protein HypB
3298	SEEDFLEVEL3298	2.72051262659802	53.6103875275342	5.8509645852471e-08	1.88955827129389e-07	Outer membrane protein ImpK/VasF, OmpA/MotB domain
3305	SEEDFLEVEL3305	2.72051262659802	53.6103875275342	5.8509645852471e-08	1.88955827129389e-07	Citronellol and citronellal dehydrogenase
3255	SEEDFLEVEL3255	2.41348758591326	26.4489752940808	5.86329000714375e-08	1.89251686631013e-07	Transcriptional activator RfaH
1583	SEEDFLEVEL1583	0.673553184607449	28.6153690669519	6.36708529878292e-08	2.05402034369043e-07	RNA-binding protein Hfq
545	SEEDFLEVEL545	-0.293860614398652	59.4701571484265	6.75362597708091e-08	2.17754377190948e-07	Threonine dehydratase, catabolic (EC 4.3.1.19)
3073	SEEDFLEVEL3073	2.04784397205143	23.1124625200716	6.98588428472107e-08	2.24943823750593e-07	hypothetical protein that often co-occurs with aconitase
3071	SEEDFLEVEL3071	2.04784397185713	23.1171327698201	6.98588428472113e-08	2.24943823750593e-07	Phenylacetate-CoA oxygenase, PaaJ subunit
2121	SEEDFLEVEL2121	0.967769804382758	25.4002027361059	6.98788872309984e-08	2.24943823750593e-07	Curli production assembly/transport component CsgG
3014	SEEDFLEVEL3014	-2.38138426336386	20.6252542780341	7.04702581856955e-08	2.26725451430148e-07	Cyanate ABC transporter, substrate binding protein
662	SEEDFLEVEL662	0.318393111724845	75.5144582104811	7.21552146279237e-08	2.32021687467533e-07	Histidine ammonia-lyase (EC 4.3.1.3)
3222	SEEDFLEVEL3222	-3.2494728941488	20.5422537545704	7.24694090396728e-08	2.32906789611114e-07	carboxysome shell protein CsoS1
1482	SEEDFLEVEL1482	-0.66852319535422	65.7543475466252	7.25165694499082e-08	2.32933191127766e-07	DNA helicase, phage-associated
138	SEEDFLEVEL138	-0.171334919924868	69.8712214598488	7.59105007571818e-08	2.43704082141011e-07	Tryptophan synthase beta chain (EC 4.2.1.20)
1695	SEEDFLEVEL1695	-0.769681345043375	27.8067756698047	7.73456475361419e-08	2.48178282142524e-07	FIG001943: hypothetical protein YajQ
2680	SEEDFLEVEL2680	-1.72434208851398	32.2983303871697	7.83741162096914e-08	2.51343479383466e-07	Phage prohead core scaffold protein and protease
1629	SEEDFLEVEL1629	-0.732080789228527	39.9444399910088	8.06610804434989e-08	2.58539079385084e-07	LSU ribosomal protein L36p
3455	SEEDFLEVEL3455	3.26523979660373	18.0249785993806	8.48039891768307e-08	2.71527119521748e-07	Phosphoethanolamine transferase EptA specific for the 1 phosphate group of core-lipid A
3459	SEEDFLEVEL3459	3.26523979670864	15.9885723144266	8.48039891768307e-08	2.71527119521748e-07	Predicted regulator PutR for proline utilization, GntR family
2420	SEEDFLEVEL2420	-1.37272021210177	50.4458930411179	8.59529548690461e-08	2.74772307423312e-07	Phage prohead core protein
3673	SEEDFLEVEL3673	23.6477847281564	13.2038723748452	8.60931771768984e-08	2.74772307423312e-07	Glutathionylspermidine amidohydrolase (EC 3.5.1.78)
3695	SEEDFLEVEL3695	23.6477847281564	13.2038723748452	8.60931771768984e-08	2.74772307423312e-07	Glutathionylspermidine synthase (EC 6.3.1.8)
3662	SEEDFLEVEL3662	21.6477850248732	17.5725656043757	8.60931778158712e-08	2.74772307423312e-07	Hemin transport protein
3685	SEEDFLEVEL3685	21.6477849784075	15.6803835543852	8.60931778158712e-08	2.74772307423312e-07	Ethanolamine permease
3618	SEEDFLEVEL3618	20.6477849862352	22.0774981835152	8.60931790856525e-08	2.74772307423312e-07	GDP-mannose pyrophosphatase YffH
1787	SEEDFLEVEL1787	0.761017357660056	28.2487893880703	8.69520775347519e-08	2.77365533725521e-07	Ync
2079	SEEDFLEVEL2079	0.933667166842013	28.5873418631421	8.724953976632e-08	2.78166043359467e-07	Phosphate transport regulator (distant homolog of PhoU)
1385	SEEDFLEVEL1385	0.562928492276123	142.425635357435	9.03595221309508e-08	2.87927704776354e-07	Glucoamylase (EC 3.2.1.3)
494	SEEDFLEVEL494	0.270656288359885	133.343213745769	9.17695622373781e-08	2.92265043525963e-07	Hydroxymethylglutaryl-CoA lyase (EC 4.1.3.4)
1129	SEEDFLEVEL1129	-0.479014923241986	72.8488648568508	9.67579716961656e-08	3.07987987607646e-07	Tricarboxylate transport protein TctB
2599	SEEDFLEVEL2599	1.32402449195821	24.198088712796	9.75415334255674e-08	3.1031697415868e-07	Plant-inducible protein PinF2, cytochrome P450-like, contributes to virulence
666	SEEDFLEVEL666	-0.324968129892659	36.193721637267	9.99383191449441e-08	3.17773039237592e-07	SSU ribosomal protein S12p (S23e)
1891	SEEDFLEVEL1891	-0.874173050914498	28.3790471898731	1.0026671407998e-07	3.18647830452901e-07	Glucose-1-phosphate cytidylyltransferase (EC 2.7.7.33)
1016	SEEDFLEVEL1016	0.426877030335788	56.3536234293032	1.00601449806196e-07	3.19541832868221e-07	Ribonuclease P protein component (EC 3.1.26.5)
2108	SEEDFLEVEL2108	0.93796209112422	31.2333443880812	1.052245442297e-07	3.34048831761061e-07	Lipopolysaccharide heptosyltransferase I (EC 2.4.1.-)
1964	SEEDFLEVEL1964	-0.9221951885788	27.4340161538653	1.08908561277637e-07	3.45480519673192e-07	Phosphoribosylformylglycinamidine synthase, PurS subunit (EC 6.3.5.3)
523	SEEDFLEVEL523	0.27459202640757	35.1942986060726	1.08941023257589e-07	3.45480519673192e-07	MotA/TolQ/ExbB proton channel family protein
942	SEEDFLEVEL942	0.400655124424564	32.2905842814254	1.09024282133989e-07	3.45561330918595e-07	Rossmann fold nucleotide-binding protein Smf possibly involved in DNA uptake
262	SEEDFLEVEL262	0.202080822701114	64.8312241261149	1.10667296716826e-07	3.50583210626767e-07	Glucose-6-phosphate isomerase (EC 5.3.1.9)
3227	SEEDFLEVEL3227	2.3817388876441	21.8653941078152	1.11871934890518e-07	3.53650128213633e-07	FIG146212: Enoyl-CoA hydratase (EC 4.2.1.17)
3234	SEEDFLEVEL3234	2.38173888375194	32.3674158359861	1.11871934890518e-07	3.53650128213633e-07	Phosphoesterase, DHH family protein
3241	SEEDFLEVEL3241	2.38173888765819	36.0098725619661	1.11871934890518e-07	3.53650128213633e-07	Fused spore maturation proteins A and B
3260	SEEDFLEVEL3260	2.38173888759869	24.0250459959613	1.11871934890519e-07	3.53650128213633e-07	Macrolide-specific efflux protein MacA
3398	SEEDFLEVEL3398	-23.6074853750668	12.8467650838976	1.12277957542048e-07	3.54371756676248e-07	Global nitrogen regulatory protein, CRP family of transcriptional regulators
3447	SEEDFLEVEL3447	-22.6074853750573	13.4976738032054	1.12277957765468e-07	3.54371756676248e-07	Putative glucanase glgE (EC 3.2.1.-)
3362	SEEDFLEVEL3362	-20.6074853752024	20.2246518640778	1.12277960023657e-07	3.54371756676248e-07	CO dehydrogenases maturation factor, CoxF family
746	SEEDFLEVEL746	-0.352791967073788	46.3133891833559	1.12718949487992e-07	3.55575968822615e-07	SSU ribosomal protein S16p
3094	SEEDFLEVEL3094	-2.66168622926111	18.8894940164858	1.14153635072782e-07	3.5991190899858e-07	Cyanate ABC transporter, ATP-binding protein
511	SEEDFLEVEL511	-0.277184013799164	53.9112773508171	1.15327549210728e-07	3.63421534156671e-07	TRAP-type C4-dicarboxylate transport system, periplasmic component
2918	SEEDFLEVEL2918	1.72812254585496	25.9908791203888	1.18881696500437e-07	3.74424132053247e-07	Cytochrome c551 peroxidase (EC 1.11.1.5)
779	SEEDFLEVEL779	0.347770526724895	38.3225372378016	1.20510760407685e-07	3.79355188420193e-07	Type I secretion outer membrane protein, TolC precursor
2954	SEEDFLEVEL2954	-2.15086060409685	22.4159690573494	1.22386939631137e-07	3.84856091447863e-07	Sporulation regulatory protein WhiB
2935	SEEDFLEVEL2935	-2.15086060409685	30.5321481817311	1.22386939631138e-07	3.84856091447863e-07	Pyridoxine biosynthesis glutamine amidotransferase, glutaminase subunit (EC 2.4.2.-)
2886	SEEDFLEVEL2886	1.65580188427522	24.1272782682173	1.27921202762491e-07	4.0204766879793e-07	Pantothenate:Na+ symporter (TC 2.A.21.1.1)
235	SEEDFLEVEL235	0.192609472161258	56.4693814515057	1.28255841288091e-07	4.02887703121886e-07	GTP pyrophosphokinase (EC 2.7.6.5), (p)ppGpp synthetase II
562	SEEDFLEVEL562	0.287406575752163	61.9077426053797	1.28734254359234e-07	4.0417825476251e-07	Putative stomatin/prohibitin-family membrane protease subunit YbbK
488	SEEDFLEVEL488	-0.26999931185651	37.2711450545918	1.31463148872533e-07	4.12529429909034e-07	Homoserine kinase (EC 2.7.1.39)
2424	SEEDFLEVEL2424	-1.3241820323105	32.8353919165924	1.36935755929897e-07	4.29477061466553e-07	5-keto-2-deoxy-D-gluconate-6 phosphate aldolase (EC 4.1.2.29)
114	SEEDFLEVEL114	-0.159275677943797	48.0194920369534	1.4285036384386e-07	4.47792466535707e-07	Peptide deformylase (EC 3.5.1.88)
2850	SEEDFLEVEL2850	-1.87544862286421	30.3303778728855	1.4473466010554e-07	4.53461499262039e-07	Pyrrolidone-carboxylate peptidase (EC 3.4.19.3)
2211	SEEDFLEVEL2211	-1.13229101958397	53.1803597684648	1.45230278418504e-07	4.54776070796374e-07	Phosphohistidine phosphatase SixA
96	SEEDFLEVEL96	-0.149628590361711	63.9122909017129	1.46600791422533e-07	4.58827490056604e-07	ATP-dependent protease La (EC 3.4.21.53) Type I
2691	SEEDFLEVEL2691	-1.62761245718077	32.226163117443	1.55582281019127e-07	4.86682857100104e-07	Site-specific tyrosine recombinase
3056	SEEDFLEVEL3056	1.89219064937042	35.8157045500969	1.60940961634469e-07	5.03182379265948e-07	N-acetylmannosaminyltransferase (EC 2.4.1.187)
1904	SEEDFLEVEL1904	-0.869926760033046	99.8209762961858	1.62213548241991e-07	5.06896150488688e-07	5-deoxy-glucuronate isomerase (EC 5.3.1.-)
1056	SEEDFLEVEL1056	-0.446629175629323	34.3921073895486	1.66722107278978e-07	5.20712753856692e-07	Spermidine synthase (EC 2.5.1.16)
1610	SEEDFLEVEL1610	-0.704307052857022	30.4581819579242	1.68771300142122e-07	5.26837758950956e-07	Phosphonate ABC transporter permease protein phnE1 (TC 3.A.1.9.1)
3493	SEEDFLEVEL3493	3.22441780208347	17.8778959849108	1.70648446087496e-07	5.32112440981499e-07	Type IV fimbrial biogenesis protein PilX
3475	SEEDFLEVEL3475	3.22441780218838	16.422373268557	1.70648446087497e-07	5.32112440981499e-07	Conserved protein YcjX with nucleoside triphosphate hydrolase domain
1249	SEEDFLEVEL1249	-0.525638825377385	78.9951245979315	1.7072793416544e-07	5.32112440981499e-07	Flagellar basal-body rod protein FlgC
3213	SEEDFLEVEL3213	2.15657717211152	51.5682356894787	1.73379370556792e-07	5.40094799635506e-07	Membrane-bound lytic murein transglycosylase C precursor (EC 3.2.1.-)
1298	SEEDFLEVEL1298	-0.552224626090167	51.5751507781468	1.74894854713454e-07	5.44532080188009e-07	SSU ribosomal protein S17p (S11e)
3702	SEEDFLEVEL3702	25.596492112245	12.2378095833565	1.80566917483381e-07	5.6044149379143e-07	MSHA pilin protein MshB
3672	SEEDFLEVEL3672	22.5964915840003	13.3308800238233	1.80566918026024e-07	5.6044149379143e-07	MSHA biogenesis protein MshO
3749	SEEDFLEVEL3749	20.5964916610702	29.7526252141666	1.8056692167465e-07	5.6044149379143e-07	Putative histidine ammonia-lyase protein
3683	SEEDFLEVEL3683	20.5964916463658	20.9949651550859	1.80566921674651e-07	5.6044149379143e-07	Gene Transfer Agent NlpC/P60 family peptidase
3691	SEEDFLEVEL3691	20.5964916463658	20.9949651550859	1.80566921674651e-07	5.6044149379143e-07	Dihydrodiol dehydrogenase (EC 1.3.1.56)
3712	SEEDFLEVEL3712	20.5964916606888	25.2985754732521	1.80566921674651e-07	5.6044149379143e-07	Peptide transport periplasmic protein sapA (TC 3.A.1.5.5)
2987	SEEDFLEVEL2987	1.78933327689887	20.8051458181195	1.88233490200969e-07	5.83933871831948e-07	Autolysis response regulater LytR
618	SEEDFLEVEL618	-0.306178734812698	35.4838520892558	1.95567934789794e-07	6.06372119221231e-07	Acetyl-coenzyme A carboxyl transferase alpha chain (EC 6.4.1.2)
2356	SEEDFLEVEL2356	-1.22870475416856	23.9796435097986	1.97621133608904e-07	6.12420725448112e-07	Desferrioxamine E biosynthesis protein DesD
221	SEEDFLEVEL221	-0.189046045256314	41.1339756304733	2.02477468628382e-07	6.27145385741251e-07	Cytoplasmic axial filament protein CafA and Ribonuclease G (EC 3.1.4.-)
1301	SEEDFLEVEL1301	0.521960903723353	47.4250188223326	2.03076563740386e-07	6.28398946490341e-07	S-formylglutathione hydrolase (EC 3.1.2.12)
1303	SEEDFLEVEL1303	-0.551473028914509	41.7721582876956	2.03092319606392e-07	6.28398946490341e-07	Gluconokinase (EC 2.7.1.12)
2528	SEEDFLEVEL2528	1.24505971906651	30.6369378490164	2.05367912684291e-07	6.35111419733581e-07	BatC
2397	SEEDFLEVEL2397	-1.25291901228915	28.8792958932491	2.0568000500632e-07	6.35747860435556e-07	Predicted L-lactate dehydrogenase, Fe-S oxidoreductase subunit YkgE
2326	SEEDFLEVEL2326	1.07086828835553	30.1410098574082	2.11691154176878e-07	6.53990079097059e-07	Erythronate-4-phosphate dehydrogenase (EC 1.1.1.290)
3315	SEEDFLEVEL3315	2.34894906095613	47.1573442030128	2.13010771008376e-07	6.57387730341123e-07	LysR-family transcriptional regulator clustered with PA0057
3285	SEEDFLEVEL3285	2.34894906092895	22.1608771124983	2.13010771008376e-07	6.57387730341123e-07	Sensor protein torS (EC 2.7.3.-)
1007	SEEDFLEVEL1007	-0.424698418752868	44.6236951095727	2.15834139720477e-07	6.65757601685493e-07	Deoxycytidine triphosphate deaminase (EC 3.5.4.13)
2159	SEEDFLEVEL2159	0.957234636245926	25.3670677668906	2.21388920526851e-07	6.82539759624277e-07	Nitrilotriacetate monooxygenase component B (EC 1.14.13.-)
1864	SEEDFLEVEL1864	0.779677194134932	46.8588990592108	2.21892974081233e-07	6.83741307563036e-07	Creatinase (EC 3.5.3.3)
3472	SEEDFLEVEL3472	-25.5586952110468	12.3082452617177	2.24547697643552e-07	6.90853839733199e-07	Putative inner membrane protein YjeT (clustered with HflC)
3413	SEEDFLEVEL3413	-20.5586952111106	28.9964655520499	2.24547702839319e-07	6.90853839733199e-07	Phycocyanobilin lyase alpha subunit
3404	SEEDFLEVEL3404	-19.5586952111084	40.18369291158	2.24547711827677e-07	6.90853839733199e-07	Alternative dihydrofolate reductase 2
2141	SEEDFLEVEL2141	0.936679217311867	28.6986778955263	2.25032866068171e-07	6.91990525426083e-07	tRNA 5-methylaminomethyl-2-thiouridine synthase TusA
2826	SEEDFLEVEL2826	1.5196697086396	25.8438331038014	2.28207444314102e-07	7.01391944729004e-07	Chemotaxis response - phosphatase CheZ
1799	SEEDFLEVEL1799	0.739511152401059	29.6126682248088	2.30784441018052e-07	7.08947992670245e-07	FIG003620: Proteophosphoglycan precursor (Fragment)
685	SEEDFLEVEL685	0.311443242368271	49.5878031767145	2.42735066345165e-07	7.45276402366751e-07	Thiamine-monophosphate kinase (EC 2.7.4.16)
528	SEEDFLEVEL528	-0.275889444675758	35.0146797979681	2.42933785910893e-07	7.45503834547487e-07	Phosphoribosylformimino-5-aminoimidazole carboxamide ribotide isomerase (EC 5.3.1.16)
2627	SEEDFLEVEL2627	1.29068807169458	30.6066903834591	2.563131285992e-07	7.85352880200733e-07	Microbial collagenase, secreted (EC 3.4.24.3)
2651	SEEDFLEVEL2651	1.29068807084727	87.7598283820957	2.56313128599201e-07	7.85352880200733e-07	Putative membrane protein YeiH
2625	SEEDFLEVEL2625	1.29068807174584	36.3487795086885	2.56313128599203e-07	7.85352880200733e-07	ATP-dependent RNA helicase VCA0768
2716	SEEDFLEVEL2716	-1.60655904798294	30.9680941685733	2.60112841453113e-07	7.96587252806488e-07	2-vinyl bacteriochlorophyllide hydratase BchF (EC 4.2.1.-)
1390	SEEDFLEVEL1390	-0.583413594780123	29.4139101946136	2.61031819021322e-07	7.98992481866187e-07	5-methyltetrahydropteroyltriglutamate--homocysteine methyltransferase (EC 2.1.1.14)
3248	SEEDFLEVEL3248	-3.17251185302104	16.5097952135134	2.679871500763e-07	8.19862478059513e-07	Phosphonoacetaldehyde hydrolase (EC 3.11.1.1)
2265	SEEDFLEVEL2265	1.04851599432166	60.5843013933818	2.73037266965313e-07	8.34885426236981e-07	Ferredoxin--sulfite reductase (EC 1.8.7.1)
993	SEEDFLEVEL993	0.400854713964996	54.63884342002	2.75706638929665e-07	8.42616968542834e-07	Beta-lactamase class C and other penicillin binding proteins
1190	SEEDFLEVEL1190	0.474497879761835	30.9295576580535	2.77930363774977e-07	8.48979318558802e-07	Sodium/glutamate symport protein
471	SEEDFLEVEL471	-0.258474936855499	82.0360412375512	2.79988415939012e-07	8.54526144773757e-07	Shikimate kinase I (EC 2.7.1.71)
938	SEEDFLEVEL938	-0.396795568479238	85.5635458556325	2.80031975214273e-07	8.54526144773757e-07	Enoyl-CoA hydratase [valine degradation] (EC 4.2.1.17)
693	SEEDFLEVEL693	0.315008210674339	34.5573436638728	2.83925602206845e-07	8.65965847424346e-07	Endoribonuclease L-PSP
2511	SEEDFLEVEL2511	1.20951478164679	33.2064153139532	2.88831127763655e-07	8.80478580608778e-07	Vitamin B12 ABC transporter, ATPase component BtuD
1287	SEEDFLEVEL1287	-0.538149367716037	39.9659328030419	2.89455111095818e-07	8.81931237628166e-07	Phytochrome, two-component sensor histidine kinase (EC 2.7.3.-)
3048	SEEDFLEVEL3048	1.86552241525728	20.1214161128958	2.89745749895067e-07	8.82367276029733e-07	SusD, outer membrane protein
490	SEEDFLEVEL490	0.25661135339884	39.318490453089	2.95424512294401e-07	8.99203057523059e-07	Rod shape-determining protein RodA
56	SEEDFLEVEL56	-0.119890176774279	115.466280958711	2.95895467631289e-07	9.00178429248595e-07	Glycosyltransferase
1094	SEEDFLEVEL1094	0.435544486184782	56.0257795591592	3.08873343014406e-07	9.39182239231908e-07	cAMP-binding proteins - catabolite gene activator and regulatory subunit of cAMP-dependent protein kinases
1536	SEEDFLEVEL1536	-0.658479248481495	47.5921904157024	3.16586303650538e-07	9.6214567181599e-07	Uncharacterized monothiol glutaredoxin ycf64-like
1388	SEEDFLEVEL1388	-0.575324244736682	28.9927555048776	3.18309509845083e-07	9.66891405984481e-07	Glycolate dehydrogenase (EC 1.1.99.14), FAD-binding subunit GlcE
1308	SEEDFLEVEL1308	-0.543104779243992	31.9115103922926	3.27308746956611e-07	9.93722647486037e-07	LSU ribosomal protein L22p (L17e)
1183	SEEDFLEVEL1183	-0.48669779337176	47.2546368081718	3.28380746281625e-07	9.96471457894672e-07	Transcriptional regulator, IclR family
55	SEEDFLEVEL55	-0.119432409222736	124.814528025942	3.30563322454514e-07	1.00253384194532e-06	Thioredoxin
2623	SEEDFLEVEL2623	-1.43902128878489	63.2961970549455	3.30713805410151e-07	1.00253384194532e-06	Sulfur carrier protein ThiS
3018	SEEDFLEVEL3018	1.76401546857595	27.4330697613851	3.33819755125678e-07	1.01143665420805e-06	FIG139438: lipoprotein B
1060	SEEDFLEVEL1060	0.418768217688387	36.1625466373948	3.37854791664196e-07	1.02314405516129e-06	Flagellar motor switch protein FliM
3541	SEEDFLEVEL3541	3.18185818766467	17.359328846273	3.43169320515927e-07	1.03871240182478e-06	MSHA biogenesis protein MshH
2463	SEEDFLEVEL2463	1.16001413782269	23.4390310625713	3.46439897864706e-07	1.04808145125382e-06	YgfY COG2938
2582	SEEDFLEVEL2582	1.25033677616456	24.9736778242001	3.69327044797173e-07	1.11675685284727e-06	FIG146278: Maf/YceF/YhdE family protein
3730	SEEDFLEVEL3730	24.5424248632881	12.3815428653604	3.79174889970828e-07	1.13790524849775e-06	Cd(II)/Pb(II)-responsive transcriptional regulator
3737	SEEDFLEVEL3737	24.5424248632881	12.3815428653604	3.79174889970828e-07	1.13790524849775e-06	3-oxoacyl-[ACP] synthase
3739	SEEDFLEVEL3739	24.5424248632881	12.3815428653604	3.79174889970828e-07	1.13790524849775e-06	Two-component oxygen-sensor histidine kinase FixL
3723	SEEDFLEVEL3723	22.5424243488155	14.2156445068344	3.7917489100954e-07	1.13790524849775e-06	Regulator of nucleoside diphosphate kinase
3720	SEEDFLEVEL3720	22.5424243572974	13.8580409893816	3.79174891009541e-07	1.13790524849775e-06	Domain often clustered or fused with uracil-DNA glycosylase
3747	SEEDFLEVEL3747	22.5424243572974	13.8580409893816	3.79174891009541e-07	1.13790524849775e-06	UPF0125 protein yfjF
3750	SEEDFLEVEL3750	22.5424243572974	13.8580409893816	3.79174891009541e-07	1.13790524849775e-06	S-adenosylmethionine decarboxylase proenzyme (EC 4.1.1.50), eukaryotic
3653	SEEDFLEVEL3653	21.5424244770393	17.3444584382337	3.79174893073695e-07	1.13790524849775e-06	Type IV prepilin peptidase TadV/CpaA
3792	SEEDFLEVEL3792	21.5424244894955	17.9404643006551	3.79174893073696e-07	1.13790524849775e-06	MSHA biogenesis protein MshP
3807	SEEDFLEVEL3807	21.5424244894955	17.9404643006551	3.79174893073696e-07	1.13790524849775e-06	Galactose operon repressor, GalR-LacI family of transcriptional regulators
3675	SEEDFLEVEL3675	20.5424244372736	27.437253582169	3.79174898684651e-07	1.13790524849775e-06	Two-component sensor kinase YesM (EC 2.7.3.-)
3684	SEEDFLEVEL3684	20.5424244372736	27.437253582169	3.79174898684651e-07	1.13790524849775e-06	FIG033680: Hypothetical protein
3811	SEEDFLEVEL3811	19.5424244557011	34.2312071417151	3.79174913936803e-07	1.13790524849775e-06	Sigma factor RpoE negative regulatory protein RseA
3825	SEEDFLEVEL3825	19.5424244557011	34.2312071417151	3.79174913936803e-07	1.13790524849775e-06	Formiminotetrahydrofolate cyclodeaminase (EC 4.3.1.4)
3831	SEEDFLEVEL3831	19.5424244557011	34.2312071417151	3.79174913936803e-07	1.13790524849775e-06	Putative cytoplasmic protein USSDB7A
2822	SEEDFLEVEL2822	1.4986163001648	42.4901655354021	3.86313450803745e-07	1.15816578910135e-06	Uncharacterized protein ImpH/VasB
2853	SEEDFLEVEL2853	1.4986163007528	26.3347621327291	3.86313450803745e-07	1.15816578910135e-06	carbon monoxide dehydrogenase operon C protein
2965	SEEDFLEVEL2965	-2.09370219025688	28.824961685254	3.91657529225349e-07	1.17359903922686e-06	Phycobilisome core-membrane linker polypeptide
3129	SEEDFLEVEL3129	-2.5926933577478	17.1880733422754	3.98065896580895e-07	1.19220437028059e-06	carboxysome shell protein CsoS3
2517	SEEDFLEVEL2517	1.17622880402663	33.9640913957461	3.98807427682276e-07	1.19382743992377e-06	Arginine-tRNA-protein transferase (EC 2.3.2.8)
1374	SEEDFLEVEL1374	-0.560522864434426	83.4526800483208	4.01418569399479e-07	1.20104275316572e-06	carbon monoxide dehydrogenase D protein
[truncated: 3,982 more rows]
