# Supplementary material for: Phylogenetic and Functional Metagenomic Profiling for Assessing Microbial Biodiversity in Environmental Monitoring
Source: PLoS One. 2012 Aug 27;7(8):e43630. doi: 10.1371/journal.pone.0043630 (PMC3428334; doi:10.1371/journal.pone.0043630)
Supplement: Data S2 — Description of the analysis workflow together with a collection of custom-written Perl scripts and example data files. (ZIP) [file pone.0043630.s002.zip › functions_seed_level2.shotgun.stat.txt]

GeneFamily	Coefficient	AIC	P-value	Adjusted P-value (BH)	Annotation
10	SEED2LEVEL10	0.928818019719638	89.4722924326063	0	0	Resistance to antibiotics and toxic compounds
28	SEED2LEVEL28	-0.486190231693841	158.20856138031	0	0	Sugar utilization in Thermotogales
43	SEED2LEVEL43	0.683895492571234	252.136687078415	0	0	Ton and Tol transport systems
53	SEED2LEVEL53	0.791576335406362	400.269926197779	0	0	Iron acquisition in Vibrio
55	SEED2LEVEL55	-0.770895491823932	84.6165338918625	0	0	Methylamine utilization
193	SEED2LEVEL193	2.11512940892192	59.0193742801869	1.57249059645151e-309	1.17412631201713e-307	Restriction-Modification System
67	SEED2LEVEL67	0.777459488172826	138.50676853926	3.08472957262432e-305	1.97422692647956e-303	Metabolism of central aromatic intermediates
244	SEED2LEVEL244	4.12892750393477	121.766080382119	3.76179567215597e-300	2.10660557640734e-298	Biogenesis of cbb3-type cytochrome c oxidases
199	SEED2LEVEL199	2.20200262152878	60.7751102921521	7.33595005700298e-294	3.65167291726371e-292	Type I Restriction-Modification
57	SEED2LEVEL57	-0.692206346243565	102.187692411785	3.43619067214209e-253	1.53941342111966e-251	ABC transporters
110	SEED2LEVEL110	0.941522479301755	91.4420962341839	1.77102052712771e-228	7.21288360139284e-227	CBSS-196620.1.peg.2477
252	SEED2LEVEL252	3.33615777208749	256.814307099934	6.32681407443701e-226	2.36201058778982e-224	Gene Transfer Agent (GTA)
234	SEED2LEVEL234	2.3562943912179	166.069505164316	7.6496648675457e-223	2.63619220050805e-221	Bacterial hemoglobins
4	SEED2LEVEL4	-0.164749066886728	104.011964212004	1.04278450267161e-194	3.33691040854914e-193	Central carbohydrate metabolism
2	SEED2LEVEL2	-0.151994737314153	101.12109883634	1.85922194966559e-179	5.55287622300123e-178	Protein biosynthesis
236	SEED2LEVEL236	1.97429707059104	44.1265008614245	1.36571125577608e-170	3.82399151617303e-169	Phenylacetyl-CoA catabolic pathway (core)
62	SEED2LEVEL62	0.543564389780839	77.803983995698	3.62490081905369e-169	9.5526798055062e-168	Protein secretion system, Type II
148	SEED2LEVEL148	-1.15676866216487	37.0109452420503	1.05237077353569e-168	2.61923392524438e-167	Choline bitartrate degradation, putative
127	SEED2LEVEL127	-0.971329610169431	76.6659172130182	4.06549493150138e-168	9.58600910164535e-167	Sarcosine oxidase
101	SEED2LEVEL101	-0.807036293119756	70.7102437382378	1.15599999797298e-167	2.58943999545948e-166	Aminosugars
279	SEED2LEVEL279	3.20029985911595	30.3008363821486	7.08933127483807e-164	1.51239067196545e-162	Plasmid related functions
241	SEED2LEVEL241	2.02140450704447	35.957699189124	1.07417842526762e-163	2.18741788418134e-162	Conjugative transfer related cluster
206	SEED2LEVEL206	1.51396461807391	38.1259805032364	8.21811501975362e-160	1.60074588210853e-158	Glutathione-regulated potassium-efflux system and associated functions
248	SEED2LEVEL248	1.9965682280566	120.998263644194	7.82585880949806e-145	1.46082697777297e-143	Orphan regulatory proteins
44	SEED2LEVEL44	-0.421539253761817	78.4865151257052	8.84639804012027e-142	1.58527452878955e-140	Ammonia assimilation
168	SEED2LEVEL168	1.02900798080416	41.0209111484639	1.46487779002812e-135	2.52409711512538e-134	Transposable elements
3	SEED2LEVEL3	0.12773030869075	95.3931493767738	1.71148272118397e-125	2.83979355218673e-124	RNA processing and modification
120	SEED2LEVEL120	0.717558659695992	51.5814433377464	1.0547598632786e-118	1.68761578124576e-117	EC49-61
27	SEED2LEVEL27	-0.281538752497576	107.532731852338	5.95544051000648e-115	9.20012878787208e-114	Monosaccharides
36	SEED2LEVEL36	-0.325199285946187	99.3579691018423	1.69350661190469e-113	2.52896987377767e-112	Phosphate metabolism
307	SEED2LEVEL307	3.33833971866971	59.4827036861943	7.32856734749296e-111	1.05909618441189e-109	Denitrification
190	SEED2LEVEL190	1.06878106818643	108.570976052205	4.4919238157689e-110	6.28869334207646e-109	Aerotolerance operon in Bacteroides and potentially orthologous operons in other organisms
183	SEED2LEVEL183	-1.09257796289747	35.7732046976952	6.85857470196961e-110	9.31103474691632e-109	proteosome related
66	SEED2LEVEL66	-0.46560347058416	237.171105818274	7.68408258901531e-108	1.01249088231731e-106	Osmotic stress
201	SEED2LEVEL201	1.12650357737345	58.6017807292178	2.49396440858751e-101	3.19227444299201e-100	Two-component regulatory systems in Campylobacter
85	SEED2LEVEL85	-0.515478730630763	137.779520166651	1.06757072266376e-97	1.32853245487045e-96	High affinity phosphate transporter and control of PHO regulon
281	SEED2LEVEL281	1.98898682025628	47.7452904494422	6.90219050730033e-97	8.357246884515e-96	alpha-proteobacterial cluster of hypotheticals
88	SEED2LEVEL88	-0.532449126882459	116.952893231496	3.51532729070799e-96	4.1443858585189e-95	Organic sulfur assimilation
257	SEED2LEVEL257	-1.88307129274684	31.861866494777	3.07874166984944e-91	3.53660581562192e-90	Heme, hemin uptake and utilization systems in GramPositives
164	SEED2LEVEL164	-0.875904978136139	95.330325123699	5.66998490612016e-91	6.35038309485458e-90	Tricarboxylate transport system
303	SEED2LEVEL303	2.4358740917875	63.4779044232732	5.89854439956255e-90	6.4452387585464e-89	Protein secretion system, Type III
198	SEED2LEVEL198	1.02214130174413	38.6766051682059	2.70700717930897e-88	2.88747432459623e-87	Sulfur oxidation
314	SEED2LEVEL314	2.70292587349178	37.1220462821729	2.4956964326801e-83	2.60016744614113e-82	Nitrosative stress
25	SEED2LEVEL25	0.229875750348379	88.1510161627696	1.27167006830562e-82	1.29479134227482e-81	Gram-Negative cell wall components
149	SEED2LEVEL149	0.699315376907559	51.5549160131211	5.29660846292007e-80	5.27306798086265e-79	Protein secretion system, Type VI
75	SEED2LEVEL75	-0.427178352491881	47.9797966069903	6.68758444031468e-79	6.51312571578473e-78	UDP-N-acetylmuramate from Fructose-6-phosphate Biosynthesis
327	SEED2LEVEL327	3.06035525165596	30.0343996626029	2.85103778376918e-75	2.71758495133743e-74	CBSS-393131.3.peg.612
321	SEED2LEVEL321	2.60085434460937	48.5118746975591	3.20008627515273e-73	2.98674719014255e-72	Chemotaxis, response regulators
24	SEED2LEVEL24	-0.213914494134814	149.390190924158	4.46914118464053e-70	4.08607194024277e-69	CO2 fixation
22	SEED2LEVEL22	0.196800291334905	1349.29720440799	7.36728309900016e-68	6.60108565670415e-67	Phages, Prophages
30	SEED2LEVEL30	-0.218618829629651	70.3702764978392	4.4582907932365e-65	3.91630250072539e-64	Electron donating reactions
105	SEED2LEVEL105	0.464768309585345	51.0013186738942	1.25722412962175e-63	1.08314694244335e-62	Protein and nucleoprotein secretion system, Type IV
165	SEED2LEVEL165	-0.708187217615487	200.565580587815	5.47058841323241e-63	4.62419548892098e-62	Galactosylceramide and Sulfatide metabolism
86	SEED2LEVEL86	0.399177322613851	57.2005704171	8.71633984045249e-63	7.23133379356059e-62	Potassium homeostasis
340	SEED2LEVEL340	4.68921124993163	30.9057916814179	2.19369314706563e-62	1.78686278160983e-61	Integrons
194	SEED2LEVEL194	-0.875827686423676	109.495976910072	2.57733001956743e-62	2.06186401565395e-61	Allantoin Utilization
96	SEED2LEVEL96	-0.444105910270618	90.5735301633633	1.61797821692176e-61	1.271674107335e-60	Tricarboxylate transporter
262	SEED2LEVEL262	1.25256979841206	42.9038095824292	4.89598487860723e-60	3.78172625106213e-59	Adenosyl nucleosidases
226	SEED2LEVEL226	0.947762719130034	152.293673012097	1.0798481891544e-57	8.19952523290119e-57	Putative Isoquinoline 1-oxidoreductase subunit
293	SEED2LEVEL293	1.43537911071225	81.406235242555	6.75324420739913e-55	5.04242234152468e-54	Sodium Ion-Coupled Energetics
283	SEED2LEVEL283	1.34478662843718	33.6154637625614	2.20638933043223e-52	1.62043019677645e-51	Protein secretion system, Type VIII (Extracellular nucleation/precipitation pathway, ENP)
173	SEED2LEVEL173	-0.662416294629457	54.5806090695142	4.30367092267765e-52	3.1097493118703e-51	Alkylphosphonate utilization
33	SEED2LEVEL33	-0.203149084239121	171.837640103476	4.41736340035934e-52	3.14123619581109e-51	Di- and oligosaccharides
118	SEED2LEVEL118	0.458204380064428	40.7044535430082	2.97314852624705e-50	2.08120396837293e-49	Murein Hydrolases
167	SEED2LEVEL167	0.594662084106047	51.2076765736883	1.32405502450755e-49	9.12579463045202e-49	USS-DB-7
132	SEED2LEVEL132	0.476209143923747	40.5756797034188	2.0135620546604e-47	1.36678151589069e-46	Nucleoside Catabolism cluster
174	SEED2LEVEL174	0.588076511650961	47.1655992199029	2.59193405574483e-46	1.73311411488609e-45	Heme, hemin uptake and utilization systems in GramNegatives
38	SEED2LEVEL38	0.204542610848103	177.792486850205	8.82664016072873e-46	5.81519822353893e-45	Peripheral pathways for catabolism of aromatic compounds
147	SEED2LEVEL147	0.514928752435702	45.9180062666982	1.69532150100416e-45	1.10073048181139e-44	DNA polymerase III epsilon cluster
179	SEED2LEVEL179	0.605305779634486	39.7142613697804	2.72576236344458e-45	1.72363934332907e-44	CBSS-211586.1.peg.3133
204	SEED2LEVEL204	0.734136109054173	82.915273618458	2.7316605664367e-45	1.72363934332907e-44	Molybdopterin oxidoreductase
144	SEED2LEVEL144	0.492119987463616	113.257232990916	6.81442145985056e-45	4.24008446390702e-44	Bacterial Chemotaxis
137	SEED2LEVEL137	0.481651118204624	55.7075172888956	1.17100931895484e-44	7.18646814920229e-44	Translation
250	SEED2LEVEL250	0.981376780139529	38.3290823198928	1.44317505556586e-44	8.7370597958582e-44	DNA-binding regulatory proteins, strays
316	SEED2LEVEL316	-1.97578069085111	97.908540367032	6.7619902622186e-43	4.03916218329857e-42	Light-harvesting complexes
331	SEED2LEVEL331	1.96255962172205	54.6247278219287	6.71412820029025e-42	3.95780188648689e-41	CBSS-316273.3.peg.448
246	SEED2LEVEL246	0.892595880177462	62.1968682844222	1.29472536885842e-41	7.53294760063081e-41	Hemin transport system
31	SEED2LEVEL31	-0.17574760141467	99.5056632466825	1.22134839618e-40	7.01492412164925e-40	Organic acids
284	SEED2LEVEL284	-1.27329249789802	32.7752092707412	2.80622876630853e-39	1.59138036367876e-38	Coenzyme F420
333	SEED2LEVEL333	2.0692021153026	94.769589965218	1.85961616523604e-38	1.04138505253218e-37	Cell wall related cluster
129	SEED2LEVEL129	-0.429792583465392	57.100268351266	2.4556773050042e-38	1.35820176869368e-37	CBSS-316057.3.peg.563
49	SEED2LEVEL49	0.217153950806392	97.9380864481651	8.43430248926445e-38	4.60800916486643e-37	Polyhydroxybutyrate metabolism
130	SEED2LEVEL130	-0.428791008165002	45.4444466172689	9.66396926195398e-38	5.21621473416311e-37	Proteorhodopsin
322	SEED2LEVEL322	1.59490402051045	44.9939145886672	1.15468282020936e-37	6.15830837444994e-37	Putative GGDEF domain protein related to agglutinin secretion
203	SEED2LEVEL203	-0.696302661388751	146.144697870702	1.57774240738158e-37	8.31563057066995e-37	Siderophores
6	SEED2LEVEL6	0.0889624126446154	186.614250876856	1.84636289261312e-37	9.61826251035674e-37	Branched-chain amino acids
237	SEED2LEVEL237	0.800618496327403	46.5185029310496	2.2185317406675e-37	1.14241634461959e-36	YjeE
68	SEED2LEVEL68	-0.278270937565486	52.213552125532	2.97433341099863e-37	1.51420610014476e-36	ATP synthases
92	SEED2LEVEL92	-0.329136338053644	66.2512885084285	8.91868677061524e-37	4.48940637442205e-36	Cytochrome biogenesis
312	SEED2LEVEL312	1.39067374236717	36.4061492397122	6.32725103745594e-36	3.14956496086696e-35	Protein secretion system, Type I
1	SEED2LEVEL1	-0.0533493980905567	58.7358660695698	7.19492361523097e-36	3.54211624134448e-35	Plant-Prokaryote DOE project
187	SEED2LEVEL187	-0.596865904823897	84.9332334781924	2.53567811819559e-35	1.23476499668655e-34	Biologically active compounds in metazoan cell defence and differentiation
350	SEED2LEVEL350	-4.73430314229967	29.5229820578594	2.16321703855265e-34	1.04206584222751e-33	Bile hydrolysis related cluster
329	SEED2LEVEL329	-1.86472215398342	42.4268657073536	2.20758792107839e-33	1.05212700919481e-32	CBSS-83332.1.peg.3803
54	SEED2LEVEL54	-0.21797555442422	159.065600766378	2.88656988525358e-32	1.36124558799327e-31	Sugar alcohols
126	SEED2LEVEL126	0.372898795298534	83.9129698627426	4.94715022646222e-32	2.30867010568237e-31	Transport of Iron
15	SEED2LEVEL15	-0.118221766322935	48.306401764254	3.95414555317267e-31	1.82624454414573e-30	Purines
73	SEED2LEVEL73	0.249529003827807	76.9448886330131	5.07854096270466e-31	2.32161872580785e-30	Proline and 4-hydroxyproline
170	SEED2LEVEL170	0.465140559904881	63.5239885071604	2.46831947471799e-30	1.11697689360976e-29	Lipopolysaccharide assembly cluster
346	SEED2LEVEL346	-3.14976278149337	24.2200558368983	7.76548602515366e-30	3.44449281115727e-29	WhiB and WhiB-type regulatory proteins
347	SEED2LEVEL347	-3.14976278149336	23.6538478553189	7.76548602515366e-30	3.44449281115727e-29	Cell envelope-associated LytR-CpsA-Psr transcriptional attenuators
325	SEED2LEVEL325	1.41536635495754	30.5868256971921	1.01783304458506e-29	4.47048239190302e-29	YidC containing cluster in LSU rRNA proximity
354	SEED2LEVEL354	-4.58015246246408	19.1984716274867	1.8083517537523e-29	7.86545228816535e-29	Citrate Utilization System (CitAB, CitH, and tctABC)
103	SEED2LEVEL103	-0.309904641263876	45.4049742683304	1.11054258529047e-28	4.7838757520205e-28	Pathogenicity islands
58	SEED2LEVEL58	-0.219159506196433	51.5832583517906	1.86795502155228e-28	7.96994142528972e-28	Bacterial RNA-metabolizing Zn-dependent hydrolases
371	SEED2LEVEL371	20.0930657883912	81.3879138631653	2.70226545628471e-28	1.14208955133543e-27	pH adaptation potassium efflux system
266	SEED2LEVEL266	-0.89813862815189	33.103518393645	9.41163071708463e-28	3.94057061799431e-27	SigmaB stress responce regulation
128	SEED2LEVEL128	0.345643216832013	70.1334957301764	1.54832223596463e-27	6.42267001585328e-27	Anaerobic degradation of aromatic compounds
81	SEED2LEVEL81	-0.246082818853964	47.3534815361395	3.60723594589901e-27	1.48260706767226e-26	Two cell division clusters relating to chromosome partitioning
26	SEED2LEVEL26	-0.129741281235514	88.1312709405518	9.78096150758296e-27	3.98351886854288e-26	Transcription
195	SEED2LEVEL195	-0.540459805505538	46.3521025092969	2.54293804958377e-26	1.02633896055273e-25	Quinone oxidoreductase family
212	SEED2LEVEL212	0.567515550127165	41.3883097268779	3.05154092000267e-26	1.22061636800107e-25	Benzoate transport and degradation cluster
99	SEED2LEVEL99	-0.289066030886791	52.1188427205338	3.90385632251154e-26	1.54772356857095e-25	DNA gyrase subunits
339	SEED2LEVEL339	1.65425826206751	41.6089940065325	4.93514224883926e-26	1.93942432235087e-25	Cluster with phosphopentomutase paralog
74	SEED2LEVEL74	0.225556204308217	81.0170414255418	2.16185175832216e-25	8.42182250198547e-25	Butyrate metabolism cluster
80	SEED2LEVEL80	0.227097115788411	75.5085570356013	1.12072757656723e-24	4.32832719225965e-24	ZZ gjo need homes
177	SEED2LEVEL177	0.428700571153548	42.0172481620702	3.93710108347206e-24	1.50753956016708e-23	CBSS-176280.1.peg.1561
351	SEED2LEVEL351	1.97557869484051	31.181924655278	2.47558954000765e-23	9.39884842307988e-23	CBSS-316407.3.peg.2816
59	SEED2LEVEL59	-0.193231283596705	43.9514803397773	1.35521081034101e-22	5.1019701095191e-22	Macromolecular synthesis operon
37	SEED2LEVEL37	0.137543454983266	128.167934351398	2.92439785655118e-22	1.09177519977911e-21	Tetrapyrroles
159	SEED2LEVEL159	-0.388125380806726	40.2119905083003	6.03819216692722e-22	2.23562817420115e-21	Two related proteases
146	SEED2LEVEL146	0.340674628913302	54.5879359881264	7.3094796895023e-22	2.68413680401396e-21	Campylobacter Iron Metabolism
48	SEED2LEVEL48	-0.16237022671048	45.0228889072081	3.01298103027689e-21	1.09741097688134e-20	Heat shock
175	SEED2LEVEL175	-0.398941042379653	80.4329509263433	6.32212100902305e-21	2.28412113874381e-20	Sulfatases and sulfatase modifying factor 1 (and a hypothetical)
256	SEED2LEVEL256	0.66198162435337	36.7023438899905	1.97373667531558e-20	7.07387224433104e-20	CBSS-83333.1.peg.946
297	SEED2LEVEL297	-0.8881248159735	44.207315378124	1.27319750621811e-19	4.52692446655328e-19	Plant Alkaloids
113	SEED2LEVEL113	-0.270889366074414	102.610865780854	2.09850942672513e-19	7.40261593049493e-19	Ribonucleotide reductase cluster
213	SEED2LEVEL213	-0.502594720392492	64.2846123339372	3.65991551660782e-19	1.28097043081274e-18	Sugar Phosphotransferase Systems, PTS
315	SEED2LEVEL315	0.955591289381341	77.9908346788427	6.95788177337655e-19	2.41638064687806e-18	Phage shock protein (psp) operon
310	SEED2LEVEL310	0.946458805893083	52.8857172527965	1.24487777481289e-18	4.29004033166287e-18	Recombination related cluster
8	SEED2LEVEL8	-0.0765784062377022	49.6775551415548	1.35054098687097e-18	4.61864398563506e-18	DNA repair
342	SEED2LEVEL342	1.40513922553448	52.0811126579231	2.10202692795672e-18	7.13415199791372e-18	CBSS-243277.1.peg.4359
294	SEED2LEVEL294	0.768567971814453	50.8209126779101	4.0771666528834e-18	1.37336139886599e-17	CBSS-257314.1.peg.752
295	SEED2LEVEL295	-0.819087564147024	41.4602794230399	5.45748955355286e-18	1.82459352238185e-17	ECF class transporters
84	SEED2LEVEL84	-0.203995263988496	66.1634795910058	6.34959732753246e-18	2.10712563165522e-17	P uptake (cyanobacteria)
116	SEED2LEVEL116	-0.26555579194327	53.0605673475545	6.50834022502304e-18	2.14392383883112e-17	CBSS-393121.3.peg.1913
157	SEED2LEVEL157	0.332719037576972	41.342838866612	8.47950026282278e-18	2.77285848010555e-17	Putative asociate of RNA polymerase sigma-54 factor rpoN
291	SEED2LEVEL291	-0.785856628342718	51.0668109446916	1.45609252498387e-17	4.72702500864328e-17	Unknown carbohydrate utilization ( cluster Yeg )
317	SEED2LEVEL317	-1.03677025029288	66.9183796469037	1.50867132796499e-17	4.86248025128284e-17	Hyperosmotic potassium uptake
32	SEED2LEVEL32	0.110991024610694	308.626143374755	1.5837736680267e-17	5.06807573768544e-17	Flagellar motility in Prokaryota
348	SEED2LEVEL348	1.54092957793289	29.5418254252018	3.76689152477137e-17	1.1968563142536e-16	CBSS-316273.3.peg.2378
61	SEED2LEVEL61	0.163613589598887	48.7804556279166	5.11582460821098e-17	1.6140066369567e-16	Riboflavin, FMN, FAD
381	SEED2LEVEL381	3.0893427884714	24.2925660849814	6.53004659559492e-17	2.04577683554302e-16	Encapsulating protein for DyP-type peroxidase and ferritin-like protein oligomers
267	SEED2LEVEL267	0.633898171471529	38.6215031135011	6.75261832013989e-17	2.10081458848797e-16	D-tyrosyl-tRNA(Tyr) deacylase (EC 3.1.-.-) cluster
337	SEED2LEVEL337	1.21157044485043	68.5695487622387	1.0960200389543e-16	3.38632398242432e-16	Flavohaemoglobin
308	SEED2LEVEL308	0.860257109124012	120.968733683064	1.17573325725086e-16	3.60772944690676e-16	Biosynthesis of phenylpropanoids
42	SEED2LEVEL42	-0.131437835842004	50.570992689605	1.77761678471007e-16	5.41749877244975e-16	CBSS-350688.3.peg.1509
319	SEED2LEVEL319	-0.992903568187306	34.3337068106199	6.65837717832622e-16	2.01550876749334e-15	Iron Scavenging cluster in Thermus
280	SEED2LEVEL280	0.661006490225521	32.5964253003742	1.03364661048933e-15	3.10787705704174e-15	Dissimilatory nitrite reductase
82	SEED2LEVEL82	-0.182985488749525	96.2118938714091	1.70958836228008e-15	5.10597057534318e-15	Selenoproteins
114	SEED2LEVEL114	0.232561975068954	43.9270271030957	2.18296464944566e-15	6.47661035067321e-15	Biogenesis of c-type cytochromes
378	SEED2LEVEL378	-3.92547156273194	21.5619417300792	2.53636900249488e-15	7.47561390209019e-15	tRNA-dependent amino acid transfers
368	SEED2LEVEL368	2.02895171274524	37.9499277803732	3.11453516815723e-15	9.11968467538848e-15	Pseudomonas quinolone signal PQS
63	SEED2LEVEL63	0.156985394153198	69.09922256681	3.33497764651281e-15	9.7017531534918e-15	Quinone cofactors
357	SEED2LEVEL357	1.70832548451523	37.2075335518282	5.53750673126277e-15	1.60051807458434e-14	CRISPs
205	SEED2LEVEL205	0.403256563312862	52.3930331507678	6.40922568884923e-15	1.84059814654132e-14	Hydantoin metabolism
158	SEED2LEVEL158	0.302299149690359	37.767455845588	6.46471283378129e-15	1.84470786594523e-14	CBSS-228410.1.peg.134
353	SEED2LEVEL353	1.48720417857672	26.1945475443961	1.13100108416183e-14	3.20688915002848e-14	Bacteriocins, ribosomally synthesized antibacterial peptides
388	SEED2LEVEL388	3.8949679524234	57.8221017857136	1.65341129477941e-14	4.65866830227155e-14	Toluene 4-monooxygenase (T4MO)
364	SEED2LEVEL364	-2.2719493771802	24.8967767743257	2.36979554735708e-14	6.63542753259982e-14	DedA family of inner membrane proteins
90	SEED2LEVEL90	-0.194526751872217	53.3359662110584	2.74854956988686e-14	7.64813793359822e-14	DNA replication cluster 1
383	SEED2LEVEL383	2.70157725750846	27.0221400542157	3.48155180564409e-14	9.62799511684292e-14	Conserved cluster around acetyltransferase YpeA in Enterobacteria
94	SEED2LEVEL94	0.19054408534385	42.8120170206523	9.17220939442244e-14	2.52095080288421e-13	Regulation of virulence
282	SEED2LEVEL282	0.623699437814543	32.1474475156219	9.56036460083284e-14	2.61161179339824e-13	Triacylglycerols
136	SEED2LEVEL136	-0.261583851808416	38.3983573332442	1.02307784523742e-13	2.77781136161432e-13	Hypothetical protein possible functionally linked with Alanyl-tRNA synthetase
224	SEED2LEVEL224	0.417191770485951	39.4997477487399	2.28175254048394e-13	6.15798275986028e-13	Transport of Manganese
369	SEED2LEVEL369	1.87740181455405	33.3784325389734	2.37405344490304e-13	6.36871822345248e-13	CBSS-562.2.peg.5158 SK3 including
389	SEED2LEVEL389	3.201820770553	21.7314939780924	2.9249086271396e-13	7.79975633903894e-13	Commensurate regulon activation
245	SEED2LEVEL245	0.464674196366053	64.4850315814975	5.1372044825106e-13	1.36181515276021e-12	CBSS-160492.1.peg.550
163	SEED2LEVEL163	0.283734092910909	39.9728775465563	5.60896130401224e-13	1.47812627305734e-12	Sporulation Cluster
186	SEED2LEVEL186	0.326567687756973	46.9562571770148	5.76616288653926e-13	1.51066723577169e-12	CBSS-342610.3.peg.1794
318	SEED2LEVEL318	-0.846997524552416	29.3623349205083	1.00320872204541e-12	2.61300876439734e-12	Oxygen and light sensor PpaA-PpsR
379	SEED2LEVEL379	2.19325476343658	31.4941927614519	1.23736009333826e-12	3.20426197581238e-12	CRISPRs and associated hypotheticals
243	SEED2LEVEL243	-0.474663335703315	48.1554233757056	1.32363983563576e-12	3.40799222048746e-12	Sex pheromones in Enterococcus faecalis and other Firmicutes
41	SEED2LEVEL41	0.108215292415167	61.0250757572266	1.35760193988698e-12	3.47546096611066e-12	Electron accepting reactions
135	SEED2LEVEL135	-0.238422750082786	51.8498543672488	1.65983910231715e-12	4.22504498771637e-12	LSU ribosomal proteins cluster
356	SEED2LEVEL356	-1.71057147425136	30.721333331584	2.19610295224443e-12	5.5584978678277e-12	Agrobacterium opine transport
343	SEED2LEVEL343	1.10732763483178	27.4645190128684	2.2454801199631e-12	5.65154547046893e-12	Iron(III) dicitrate transport system Fec
83	SEED2LEVEL83	-0.16422551069758	42.7900997001327	2.36921188965255e-12	5.92964763443767e-12	Coenzyme A
385	SEED2LEVEL385	2.57054899511404	38.5025512913552	3.42094767241758e-12	8.51435865135042e-12	Spore Core Dehydration
320	SEED2LEVEL320	0.7880919185492	54.7859156208543	3.60901008629993e-12	8.93279844564845e-12	carbazol degradation cluster
50	SEED2LEVEL50	-0.118899108384824	47.3156225861715	8.76333193426482e-12	2.15712786074211e-11	Protein translocation across cytoplasmic membrane
100	SEED2LEVEL100	0.182719622250392	103.381456085389	1.19231571765878e-11	2.91889312301165e-11	Stringent Response, (p)ppGpp metabolism
142	SEED2LEVEL142	-0.24030930458774	49.0240102594967	1.40177226911807e-11	3.41301074220053e-11	CTP synthase (EC 6.3.4.2) cluster
390	SEED2LEVEL390	-26.0908678217743	13.3793027508515	1.43042116879322e-11	3.46393883037494e-11	CBSS-370552.3.peg.1240
189	SEED2LEVEL189	-0.316756239033524	45.2393785900084	1.78128107452145e-11	4.29039742680434e-11	Lipoic acid
5	SEED2LEVEL5	-0.0420487794132062	81.8796902292608	2.76186110425309e-11	6.61665120163307e-11	Folate and pterines
309	SEED2LEVEL309	0.695407916948323	31.1135293744327	2.82097851015525e-11	6.72233176888058e-11	Rcs phosphorelay signal transduction pathway
97	SEED2LEVEL97	0.171970100875603	67.1997897277617	4.54071323588797e-11	1.07631721146974e-10	Detoxification
304	SEED2LEVEL304	0.65034584004529	42.529176750196	6.22344673729097e-11	1.46742323068756e-10	Persister Cells
184	SEED2LEVEL184	-0.296160303370508	38.5323919961601	6.40475260357043e-11	1.50226657926678e-10	Putrescine/GABA utilization cluster-temporal,to add to SSs
360	SEED2LEVEL360	-1.65291016780005	34.6977886351646	1.17670185198009e-10	2.7456376546202e-10	Phosphonate metabolism
228	SEED2LEVEL228	0.374936021672623	36.1454877711527	1.39738354885366e-10	3.24366751236498e-10	Programmed Cell Death and Toxin-antitoxin Systems
393	SEED2LEVEL393	3.57118087531324	32.5098484336297	1.57369099294109e-10	3.63409054040004e-10	CBSS-214092.1.peg.3450
377	SEED2LEVEL377	1.81977270171741	22.461659513459	1.70404368130376e-10	3.91493112422607e-10	VC0266
341	SEED2LEVEL341	0.972368237204578	26.4990811833139	2.54120616448233e-10	5.80847123310247e-10	Invasion and intracellular resistance
34	SEED2LEVEL34	-0.0842195205793906	68.3434534078596	3.57119692455966e-10	8.12130062031842e-10	Peptidoglycan Biosynthesis
87	SEED2LEVEL87	-0.15541749775374	44.8598326292614	3.77279356831616e-10	8.53642181113959e-10	Isoprenoid/cell wall biosynthesis: PREDICTED UNDECAPRENYL DIPHOSPHATE PHOSPHATASE
265	SEED2LEVEL265	0.463799178095693	35.1185919176521	4.13278286282382e-10	9.30395337962347e-10	Gentisare degradation
155	SEED2LEVEL155	0.237653613731131	38.4211520490594	4.76121064412626e-10	1.06651118428428e-09	Periplasmic Stress
394	SEED2LEVEL394	21.9462514160028	16.1225643025713	5.06083761611551e-10	1.12798768757201e-09	Release of Dimethyl Sulfide (DMS) from Dimethylsulfoniopropionate (DMSP)
384	SEED2LEVEL384	2.01093320717862	35.0857809231646	5.44215247790035e-10	1.20697243074226e-09	Putative hemin transporter
367	SEED2LEVEL367	-1.76346841771583	32.907931205978	5.60455809295073e-10	1.23686799292706e-09	Bacteriorhodopsin
373	SEED2LEVEL373	1.52642489173002	59.3309022487365	1.18643748520241e-09	2.59721107739496e-09	PA0057 cluster
18	SEED2LEVEL18	-0.0653086593620766	53.6433449000766	1.18845596175439e-09	2.59721107739496e-09	Oxidative stress
391	SEED2LEVEL391	2.58379421786153	32.6429640274037	1.20411901806595e-09	2.61866660239584e-09	CBSS-159087.4.peg.2189
141	SEED2LEVEL141	0.209083476361811	47.9027535705172	1.93341229402601e-09	4.1843898923848e-09	CBSS-87626.3.peg.3639
107	SEED2LEVEL107	0.167390419471868	63.4202132921131	2.50071997411499e-09	5.38616609809383e-09	C jejuni colonization of chick caeca
324	SEED2LEVEL324	-0.713567351429993	48.2112858953529	9.12333079466988e-09	1.95562306029287e-08	Coenzyme M
121	SEED2LEVEL121	0.179811888427282	63.5731219710518	1.15400697729623e-08	2.4618815515653e-08	Thioredoxin-disulfide reductase
197	SEED2LEVEL197	0.282089604383652	59.5268861529623	1.42965891423641e-08	3.03548432975313e-08	Cluster co-expressed with butyrate metabolism cluster
98	SEED2LEVEL98	-0.146132859021646	45.7604367809219	4.29059268550997e-08	9.06691284485125e-08	RNA modification and chromosome partitioning cluster
290	SEED2LEVEL290	0.462015798699444	36.3436764980028	4.88931629428359e-08	1.02836323936106e-07	YaaA
71	SEED2LEVEL71	0.117270234224844	71.2434932868668	5.5462874811539e-08	1.16109195867147e-07	Probably GTP or GMP signaling related
40	SEED2LEVEL40	-0.0816109960328429	89.7406870963767	6.34814937206194e-08	1.32277717148081e-07	Fatty acid metabolic cluster
376	SEED2LEVEL376	1.43111471128183	26.9683134473641	7.61392569428466e-08	1.57918458844423e-07	DNA phosphorothioation
403	SEED2LEVEL403	20.6461468144077	22.0788607399981	8.75085276461623e-08	1.80662766753367e-07	USS-DB-6
161	SEED2LEVEL161	0.209300597100631	52.8711101250806	9.46323278162218e-08	1.94473774594804e-07	Recycling of Peptidoglycan Amino Acids
150	SEED2LEVEL150	-0.19916544991029	37.8509599094386	1.05427192588768e-07	2.15668412236384e-07	CBSS-320372.3.peg.6046
145	SEED2LEVEL145	-0.188316145905933	39.9587608607429	1.38246142628024e-07	2.8151941771525e-07	EC699-706
231	SEED2LEVEL231	-0.318956265234503	433.588513384211	1.69239183767875e-07	3.43073096506824e-07	Electron transport and photophosphorylation
239	SEED2LEVEL239	-0.335994125358897	33.9526339612566	1.96327332327263e-07	3.96192094065829e-07	Hypothetical Related to Dihydroorate Dehydrogenase
326	SEED2LEVEL326	0.595219483636293	40.0826014279738	4.47575104441919e-07	8.99164335381076e-07	Conserved cluster in Enterobacteriaceae downstream from YqjA, a DedA family protein
366	SEED2LEVEL366	1.14343263947423	30.5450112052034	5.61763777832901e-07	1.1235275556658e-06	Urate degradation
70	SEED2LEVEL70	-0.10838380741744	46.2036510676901	6.10447873636805e-07	1.21371285991354e-06	CBSS-235.1.peg.567
218	SEED2LEVEL218	0.269599225460734	68.5110530743265	6.14902115381878e-07	1.21371285991354e-06	CBSS-291331.3.peg.3674
287	SEED2LEVEL287	0.4211288746225	39.5757857416374	6.14983971429405e-07	1.21371285991354e-06	LMPTP YfkJ cluster
300	SEED2LEVEL300	0.470562651353108	42.3207222708498	7.21505673123225e-07	1.41769535771581e-06	Group II intron-associated genes
78	SEED2LEVEL78	0.107973568529296	54.982126535219	1.01166986659428e-06	1.9791620097565e-06	Inorganic sulfur assimilation
162	SEED2LEVEL162	-0.195310645183386	47.4937390677305	1.05383555085772e-06	2.05268837732287e-06	Hfl operon
240	SEED2LEVEL240	-0.313847618207174	33.8296362466593	1.18880970110756e-06	2.30557032942072e-06	Hypothetical lipase related to Phosphatidate metabolism
95	SEED2LEVEL95	-0.125582406664217	45.4930197262066	1.30457411196468e-06	2.519177595518e-06	Cell wall of Mycobacteria
119	SEED2LEVEL119	-0.151139604309458	43.54017640294	1.33353977063974e-06	2.56405930148756e-06	CBSS-281090.3.peg.464
166	SEED2LEVEL166	0.191932661143855	131.049245788146	1.59697802146666e-06	3.05426518065621e-06	CBSS-56780.10.peg.1536
104	SEED2LEVEL104	0.131277756294919	53.1202366372545	1.60212570860315e-06	3.05426518065621e-06	Peptidoglycan biosynthesis--gjo
210	SEED2LEVEL210	0.254710315878404	71.8541911429215	1.61833534637127e-06	3.07209421684037e-06	CBSS-323097.3.peg.2594
399	SEED2LEVEL399	-22.3977206422139	13.1539907834874	1.78498553121887e-06	3.37414986492006e-06	USS-DB-1
249	SEED2LEVEL249	-0.332129586994353	44.778191180956	2.61948318396939e-06	4.93079187570708e-06	The Chv regulatory system of Alphaproteobacteria
182	SEED2LEVEL182	-0.206983433981089	54.8695220331952	2.67374333645813e-06	5.0118703545324e-06	Allophanate hydrolase 2 and Biotin carboxylase cluster
111	SEED2LEVEL111	-0.135436748321754	46.5762658763794	2.89751808338924e-06	5.40870042232658e-06	CBSS-312309.3.peg.1965
47	SEED2LEVEL47	-0.0790521292773835	49.1698158410144	3.50853818396101e-06	6.52209587723873e-06	NAD and NADP
176	SEED2LEVEL176	-0.194885889769116	70.2829885530818	4.58694963577405e-06	8.49154312738337e-06	Glycogen metabolism cluster
375	SEED2LEVEL375	-1.24794795230325	33.5043611992024	5.22524863581156e-06	9.63338020100238e-06	Catabolism of an unknown compound
301	SEED2LEVEL301	-0.448350337721482	42.5743792518907	5.83944731508466e-06	1.07216081850735e-05	Cluster containing CofD-like protein and co-occuring with DNA repair
242	SEED2LEVEL242	-0.296728038847282	44.6919156394572	5.97675508849984e-06	1.09289235903997e-05	Lysine Biosynthesis
398	SEED2LEVEL398	2.44271562360416	23.4543751396381	6.24567411377754e-06	1.13742357844404e-05	Proteolytic pathway
172	SEED2LEVEL172	0.184582293185334	43.0366660795144	7.33437305740834e-06	1.33028304846921e-05	Gram-Positive cell wall components
313	SEED2LEVEL313	-0.496190249298597	38.8452068745819	7.88390621470392e-06	1.42418950975297e-05	Maltose utilization cluster
143	SEED2LEVEL143	0.154333480788109	109.350227220434	1.08597376945316e-05	1.95388051692777e-05	Nitrate and nitrite ammonification
180	SEED2LEVEL180	-0.190167670620942	36.8280281913389	1.24191702035803e-05	2.22551530048158e-05	CBSS-176279.3.peg.868
306	SEED2LEVEL306	-0.449543995907208	30.51929330357	1.31881282482373e-05	2.35389699410769e-05	CBSS-288681.3.peg.1039
305	SEED2LEVEL305	-0.442764308921836	30.4732162793371	1.71896295473977e-05	3.05593414175958e-05	CBSS-316273.3.peg.2709
286	SEED2LEVEL286	0.362509848019431	33.0523215853294	1.8374473264133e-05	3.25366166890577e-05	Glutaredoxin 3 containing cluster 2
355	SEED2LEVEL355	0.81592907283551	31.2498596331023	2.02465907252849e-05	3.56259050840626e-05	Lipid-derived mediators
220	SEED2LEVEL220	0.235510157270124	36.3600212407759	2.02781379384731e-05	3.56259050840626e-05	CBSS-290633.1.peg.1906
258	SEED2LEVEL258	-0.311211299447199	43.2131579846072	2.24428298419541e-05	3.92749522234197e-05	Glutaredoxin 3 and Glutathione synthetase cluster
230	SEED2LEVEL230	0.250043671886431	42.9988108802012	2.26155892164467e-05	3.94232839259461e-05	recX and regulatory cluster
335	SEED2LEVEL335	0.574739633389288	28.1298988512568	2.32527332724989e-05	4.03768391708507e-05	Aromatic Amin Catabolism
225	SEED2LEVEL225	-0.24781959000678	44.0708080133069	2.37942262718904e-05	4.11575805784051e-05	CBSS-224911.1.peg.435
14	SEED2LEVEL14	-0.042151791264754	68.8411208748001	2.54586829331013e-05	4.38672690539591e-05	Aromatic amino acids and derivatives
72	SEED2LEVEL72	-0.0921888581662715	384.331756487627	2.69245471696234e-05	4.6215314681959e-05	Ribonucleotide reduction
102	SEED2LEVEL102	-0.114530548718783	59.8163993721278	2.86846506885208e-05	4.90485630093791e-05	NusA-TFII Cluster
414	SEED2LEVEL414	20.1353211497538	24.6184378435979	3.40104060086943e-05	5.79340756345819e-05	Cresol degradation
332	SEED2LEVEL332	-0.544257469858938	39.8397348964786	3.61645533819614e-05	6.13701511936314e-05	ClpS and metallo-protease cluster in Cyanos
344	SEED2LEVEL344	0.657206174721277	27.5464943415334	3.63627936765273e-05	6.14737040267329e-05	Spore Coat
139	SEED2LEVEL139	0.142767088565478	66.8054442569386	3.82173835070555e-05	6.43661195908303e-05	Carbohydrates
45	SEED2LEVEL45	0.0670405127590614	44.4552695541104	4.17990582768321e-05	7.01347494682426e-05	Protein folding
358	SEED2LEVEL358	0.806960402962737	40.5754692881734	4.30411656490263e-05	7.19494112341933e-05	Sulfate reduction-associated complexes
260	SEED2LEVEL260	0.28765185708978	33.9220337760151	6.37140855242389e-05	0.000106111190761558	Flagella protein?
269	SEED2LEVEL269	-0.306713193632523	31.899377049818	9.23334215406778e-05	0.000153205084630458	Probably organic hydroperoxide resistance related hypothetical protein
171	SEED2LEVEL171	0.159638664456651	38.7073129278903	9.66615085902484e-05	0.000159336052888794	DNA recombination
330	SEED2LEVEL330	0.477936990244465	30.4262279892587	9.67397463967676e-05	0.000159336052888794	Streptococcus pyogenes Virulome
338	SEED2LEVEL338	-0.571953850970587	43.9084439471116	0.00010163594936304	0.000166787198954732	Cyanobacterial Circadian Clock
216	SEED2LEVEL216	-0.213557197414876	37.4888924559	0.000105583293303552	0.000172632537956173	Probably Pyrimidine biosynthesis-related
13	SEED2LEVEL13	0.0379162894529544	105.395767442501	0.000134718247940815	0.000219468273009037	Fatty acids
255	SEED2LEVEL255	0.273137814207966	58.1658122865086	0.000138655135620781	0.000225063408543876	Probably Ybbk-related hypothetical membrane proteins
122	SEED2LEVEL122	0.118078501227629	59.1111675975555	0.000183972280548882	0.000297543616194581	Soluble cytochromes and functionally related electron carriers
60	SEED2LEVEL60	-0.07280325878426	58.4981410993736	0.000213747704031013	0.000344456731675876	Clustering-based subsystems
274	SEED2LEVEL274	-0.298378368572894	35.119295414492	0.000250917657933414	0.000402907207004192	Glycoside hydrolases
29	SEED2LEVEL29	-0.0457970513081996	87.8876917957494	0.000302385478591978	0.000483816765747164	Pyrimidines
221	SEED2LEVEL221	0.199207130268346	36.4215253258017	0.000315845833517872	0.000502693642411244	CBSS-316057.3.peg.3521
19	SEED2LEVEL19	-0.0390992630338424	146.887883188839	0.000316427694553506	0.000502693642411244	Protein degradation
223	SEED2LEVEL223	-0.204834326068521	38.774619993283	0.000360490996775398	0.000570671259912998	Streptococcus agalactiae virulome
191	SEED2LEVEL191	-0.169722084999342	36.9808157983055	0.000361856512131657	0.000570815906461205	CBSS-251221.1.peg.1863
336	SEED2LEVEL336	-0.505225986113482	29.5069012687063	0.000390679204880145	0.000614120293987035	Bacterial cytostatics, differentiation factors and antibiotics
112	SEED2LEVEL112	-0.10369651130321	69.7600274153492	0.000438269250243811	0.000686519664717577	LMPTP YwlE cluster
359	SEED2LEVEL359	-0.766109865410527	38.1599497101503	0.000454959979759501	0.000710181431819708	HPr catabolite repression system
77	SEED2LEVEL77	0.07649169463534	66.987111360756	0.000529713969565824	0.000823999508213505	Biotin
222	SEED2LEVEL222	0.192719507508148	35.5187589858948	0.000554437758730001	0.000859474449519172	DNA structural proteins, bacterial
138	SEED2LEVEL138	-0.120070345766899	42.1581118391458	0.000626822571481691	0.00096833280008206	RNA modification cluster
35	SEED2LEVEL35	0.0460049151630475	94.457858443223	0.000655072238889625	0.001008496092861	Protein processing and modification
232	SEED2LEVEL232	-0.204613051718004	38.2311918730294	0.000815653908658768	0.00125141421602441	CBSS-269801.1.peg.1715
247	SEED2LEVEL247	0.221420600616136	40.9046086861502	0.000932045377483826	0.0014251069252995	Chromosome Replication
370	SEED2LEVEL370	-0.822680216898932	37.087173476752	0.000943917786528892	0.00143835091280593	Phosphoenolpyruvate phosphomutase
334	SEED2LEVEL334	-0.455954936737048	47.0463071982901	0.00109382978209314	0.001661138109755	Transport of Nickel and Cobalt
405	SEED2LEVEL405	-2.44008629896781	14.8232427566445	0.00120386225422248	0.00181592690199216	Heterocyst formation in cyanobacteria
406	SEED2LEVEL406	-2.44008629896781	14.7806069299626	0.00120386225422248	0.00181592690199216	Protein secretion system, Type VII (Chaperone/Usher pathway, CU)
277	SEED2LEVEL277	-0.262204684467739	33.9153730432104	0.0013684909631316	0.00205732869625153	CBSS-316279.3.peg.746
11	SEED2LEVEL11	-0.0291968367655943	52.5814888646293	0.00149180912586263	0.00223521902470387	DNA replication
108	SEED2LEVEL108	-0.0900105871611894	46.7686007790841	0.0015726962201043	0.00234855968868909	Ribosome-related cluster
268	SEED2LEVEL268	0.234062350446378	82.1740976776279	0.0021692337517248	0.00322862697931133	Dimethylarginine metabolism
229	SEED2LEVEL229	0.17973966870516	63.3922686908892	0.00224772598307757	0.00333437496827401	Glutaredoxin 3 containing cluster
65	SEED2LEVEL65	0.0619394653807481	111.142609309773	0.0022914081225881	0.00338795656409065	Histidine Metabolism
89	SEED2LEVEL89	0.0748655292372674	47.8500736914948	0.00249980596824764	0.003683924584786	Protein export?
392	SEED2LEVEL392	1.1434326394739	21.8060924409174	0.002548886566717	0.00374393830127611	Toxins and superantigens
412	SEED2LEVEL412	2.34740544379956	20.3980083649104	0.00276536916991933	0.0040486450592283	CBSS-176279.3.peg.1262
23	SEED2LEVEL23	-0.0348056399331379	47.7084522011766	0.00294496596852799	0.00429753991498547	Glutamine, glutamate, aspartate, asparagine; ammonia assimilation
217	SEED2LEVEL217	0.159314763854689	38.1901628739816	0.00328176698172508	0.00477347924614558	Pyruvate kinase associated cluster
79	SEED2LEVEL79	-0.0646327252628004	97.9791184408059	0.0037766355514819	0.00547551044357247	Zinc regulated enzymes
263	SEED2LEVEL263	0.207339280303565	41.1923144472505	0.00485938834390184	0.00702259992925169	Bacterial cyanide production and tolerance mechanisms
387	SEED2LEVEL387	-0.90426019796629	34.6553630046623	0.00504727748503028	0.00727067624853237	Pseudouridine catabolism
253	SEED2LEVEL253	-0.200680107611566	34.1911412130809	0.00509199498550851	0.00731158254329427	Control of cell elongation - division cycle in Bacilli
219	SEED2LEVEL219	-0.153563583998295	61.2938149354794	0.00532153652860644	0.00761676793870826	CBSS-314269.3.peg.1840
352	SEED2LEVEL352	-0.49598610381564	137.793752623929	0.00652300359422821	0.00930670576501349	Cytochrome B6-F complex
382	SEED2LEVEL382	-0.766109865410539	21.8077376176168	0.00804302668347233	0.0114389712831606	ABC-type iron transport system
153	SEED2LEVEL153	0.0996285873007869	76.8779094399706	0.00870763881072033	0.0123450069215276	TldD cluster
423	SEED2LEVEL423	-21.1739452104128	10.7052318298605	0.00958801274324344	0.0135076405942549	CBSS-101031.3.peg.1876
424	SEED2LEVEL424	-21.1739452104128	10.7052318298605	0.00958801274324344	0.0135076405942549	Coenzyme B
361	SEED2LEVEL361	0.52824700038369	24.2235291789392	0.0102814169992622	0.0144391060052334	Molybdopterin cytosine dinucleotide
233	SEED2LEVEL233	0.153683497014822	47.5857774946065	0.0114175829326546	0.0159846161057165	YbbK
209	SEED2LEVEL209	-0.135638760325138	37.8009250887092	0.0120222817755391	0.0167787608580732	Acid stress
117	SEED2LEVEL117	0.0760433222909389	162.342244704236	0.0134293644363223	0.0186843331287962	Shiga toxin cluster
93	SEED2LEVEL93	-0.0630527289879197	43.8392476302389	0.0142936440420581	0.0198252400335666	Detection
430	SEED2LEVEL430	20.0367089368915	12.9306157600166	0.0167110647750824	0.0230355600591906	Carbon monoxide induced hydrogenase
435	SEED2LEVEL435	20.0367088511402	12.6930089223599	0.0167110647750824	0.0230355600591906	AMP to 3-phosphoglycerate
254	SEED2LEVEL254	0.168872999475769	39.4989376212328	0.0176479851432299	0.024252445841003	YcfH
400	SEED2LEVEL400	-1.20794261768995	26.8361747540066	0.0196276624406175	0.0268904977779713	Cluster with second YidC in Bacilli
428	SEED2LEVEL428	-19.9508016592048	13.5435544145052	0.0205106013032072	0.0280144798287708	Archease
21	SEED2LEVEL21	-0.0257987159631703	53.6918501937697	0.0222878131693737	0.0303493626136152	Arginine; urea cycle, polyamines
289	SEED2LEVEL289	0.193375045128925	45.7745307466113	0.023140719881147	0.0314152803234965	Global Two-component Regulator PrrBA in Proteobacteria
134	SEED2LEVEL134	-0.0749519435428603	60.156251839819	0.0254995571593358	0.0345129957926962	Polysaccharides
345	SEED2LEVEL345	0.363274081924326	27.2617191530012	0.0259792789482138	0.0350563764120475	L-2-amino-thiazoline-4-carboxylic acid-Lcysteine conversion
363	SEED2LEVEL363	0.468634597582218	28.9318034620686	0.0269555608835606	0.0362645383658713	Intracellular septation in Enterobacteria
76	SEED2LEVEL76	0.0484900796947511	42.4290975142314	0.0283756183197185	0.0380607096024966	Cell division-ribosomal stress proteins cluster
415	SEED2LEVEL415	-1.90108979824952	22.2099492241325	0.0285072272478559	0.038123097931461	ClpS cluster with hypothetical protein in Cyanos
16	SEED2LEVEL16	0.0222495837087564	130.931385262495	0.0299058438767527	0.039874458502337	Isoprenoids
109	SEED2LEVEL109	-0.0622914787847453	42.8059103204009	0.0307179445126715	0.0408357244560143	CBSS-176299.4.peg.1996B
296	SEED2LEVEL296	-0.191568427258439	40.2521942257047	0.031197071892455	0.041349965111893	Muconate lactonizing enzyme family
401	SEED2LEVEL401	-1.13383464413932	28.3338234147602	0.0315654733436662	0.0417148438287978	Archease2
443	SEED2LEVEL443	19.7490268568427	11.2404924518132	0.0382279537173791	0.0503709507805466	Reverse electron transport
17	SEED2LEVEL17	-0.0213568404924601	75.7266942275043	0.0407847029180238	0.0535822489949404	Alanine, serine, and glycine
133	SEED2LEVEL133	0.0673549674583427	46.9221664256225	0.0422042263878525	0.0552850684846723	cAMP signaling in bacteria
438	SEED2LEVEL438	-22.6631195867999	8.80109747691809	0.0448059486777653	0.0581827976663905	Signal transduction in Eukaryotes
433	SEED2LEVEL433	-21.6631195866572	9.15203466467131	0.0448059487153986	0.0581827976663905	Sugar-phosphate stress regulation
434	SEED2LEVEL434	-19.6631195867275	10.6473848836549	0.0448059490957695	0.0581827976663905	Phosphonoalanine utilization
270	SEED2LEVEL270	0.152954793346342	50.9090027261956	0.0454502103651944	0.0588488272936621	Staphylococcal accessory gene regulator system
299	SEED2LEVEL299	0.181113413233042	34.1997961033112	0.0463254062713576	0.0598091700563925	CBSS-316273.3.peg.922
154	SEED2LEVEL154	-0.076112293753192	40.8726293886503	0.0482959010618535	0.0621740335508918	Staphylococcus aureus hypothetical repetitive gene loci
418	SEED2LEVEL418	-1.7469391184162	14.3129304912164	0.0530658027565346	0.0681188528221418	Spore germination
261	SEED2LEVEL261	-0.137985584781845	54.4248975793328	0.0582830965538725	0.0746023635889568	Carbon Starvation
285	SEED2LEVEL285	0.154665178910943	37.861719688181	0.0661966560663691	0.0844903188539412	Cyanate hydrolysis
124	SEED2LEVEL124	-0.0581334248252832	49.4379548836566	0.06807880935089	0.0866457573556781	tRNA-methylthiotransferase containing cluster
417	SEED2LEVEL417	1.29758331930116	14.3881627796467	0.0749767811040617	0.0951546683700273	Nucleoid-associated proteins in Bacteria
386	SEED2LEVEL386	0.521744422896103	31.1640660461624	0.0775683903199259	0.0981656465065729	Disulphide related cluster
69	SEED2LEVEL69	-0.0377247391703978	91.5887368761561	0.0807576841049491	0.101913922476105	Biosynthesis of galactoglycans and related lipopolysacharides
235	SEED2LEVEL235	-0.108431452543566	39.9088377568833	0.0819667047439941	0.103149111587948	Broadly distributed proteins not in subsystems
441	SEED2LEVEL441	23.3435617082432	8.00044105447867	0.0906251418705425	0.113407999174992	Plant Octadecanoids
440	SEED2LEVEL440	20.3435617603695	9.32733371199535	0.0906251421978733	0.113407999174992	Nitrilase
52	SEED2LEVEL52	-0.029576110072907	47.7319641092333	0.0937674686237605	0.1170134427394	Conserved gene cluster associated with Met-tRNA formyltransferase
20	SEED2LEVEL20	-0.0183002289684125	80.0082216768283	0.0990670228709578	0.123283406239414	Capsular and extracellular polysacchrides
397	SEED2LEVEL397	0.73796753103484	25.1522182470896	0.100167494099104	0.124097538292109	Social motility and nonflagellar swimming in bacteria
227	SEED2LEVEL227	0.0960260756627874	40.7222600157185	0.100275242994963	0.124097538292109	Recycling of Peptidoglycan Amino Sugars
442	SEED2LEVEL442	-23.2576544785593	8.01537490483056	0.101363869918636	0.124682810887834	Trans-envelope signaling system VreARI in Pseudomonas
439	SEED2LEVEL439	-19.25765447868	9.7526064685451	0.10136387095326	0.124682810887834	Dessication stress
275	SEED2LEVEL275	-0.131070315657903	63.5437601795225	0.101583093692097	0.124682810887834	Nitric oxide synthase
410	SEED2LEVEL410	1.02564960590488	23.5937508827058	0.107682612177381	0.131808224741712	p-cymene degradation
272	SEED2LEVEL272	0.125110368976381	33.0699498587474	0.111401374793214	0.135988599202616	CBSS-393124.3.peg.2657
123	SEED2LEVEL123	-0.0502978167091296	41.5579305029304	0.113026969698095	0.137598050067246	CBSS-138119.3.peg.2719
64	SEED2LEVEL64	-0.0320929302771636	56.0102941515467	0.114628963721399	0.139170123976116	Pyridoxine
214	SEED2LEVEL214	0.0839274340543612	38.0905674202617	0.118914228699778	0.143982633668921	CBSS-176299.4.peg.1996A
106	SEED2LEVEL106	-0.042910339783049	52.3476598770966	0.1262145388058	0.152410009123984	Plant Hormones
251	SEED2LEVEL251	-0.104856048626546	46.3400576893416	0.131595214246984	0.158480258017874	Unknown carbohydrate utilization ( cluster Ydj )
288	SEED2LEVEL288	0.127750730136522	31.2670898358294	0.132497101280654	0.159138609581053	Transport of Molybdenum
192	SEED2LEVEL192	0.0696803881251867	49.9799265129221	0.142723297899062	0.170962667002085	CBSS-630.2.peg.3360
372	SEED2LEVEL372	0.332502423257573	25.6053641639603	0.146481984654467	0.17499714433387	Protein secretion system, Type V
151	SEED2LEVEL151	-0.053733683420249	64.8295088754541	0.149407886986913	0.1780179078993	Formate hydrogenase
429	SEED2LEVEL429	1.43111471181698	13.6680757182908	0.15077233275787	0.17869313512044	Luciferases
426	SEED2LEVEL426	1.4311147133217	16.1491289636084	0.150772332757871	0.17869313512044	Divergent RNA modification related clusters
140	SEED2LEVEL140	-0.0490848410610494	39.8015087180983	0.1613867087559	0.190768457843386	Ribosomal Protein L28P relates to a set of uncharacterized proteins
374	SEED2LEVEL374	0.332502423257577	25.319103215893	0.166206949256788	0.195949245439582	CytR regulation
328	SEED2LEVEL328	-0.166875814668066	79.3298574437318	0.167834174438586	0.197348320599702	DNA metabolism
271	SEED2LEVEL271	-0.102233067150763	32.3034204781646	0.191876489668524	0.22502792505628	CBSS-393133.3.peg.2787
46	SEED2LEVEL46	0.0213596550004259	54.0248678100333	0.193397986177337	0.226220098713961	Bacterial Cytoskeleton
160	SEED2LEVEL160	0.0510075321833859	44.0597335451821	0.194667763500818	0.226545579018343	Biogenesis of cytochrome c oxidases
292	SEED2LEVEL292	0.112261631601691	59.7986267101397	0.194687606968889	0.226545579018343	Choline Transport
395	SEED2LEVEL395	0.530328166587491	23.0255696033265	0.230684718031148	0.26524893434696	Sporulation gene orphans
444	SEED2LEVEL444	19.6504145389588	7.35681403961535	0.231500744039423	0.26524893434696	Flavocytochrome C
445	SEED2LEVEL445	19.6504145389588	7.35681403961535	0.231500744039423	0.26524893434696	SpoVS protein family
446	SEED2LEVEL446	19.6504145389588	7.35681403961535	0.231500744039423	0.26524893434696	Peptidoglycan Crosslinking of Peptide Stems
447	SEED2LEVEL447	19.6504145619007	7.41621574902954	0.231500744039423	0.26524893434696	Spore DNA protection
448	SEED2LEVEL448	19.6504145619007	7.41621574902954	0.231500744039423	0.26524893434696	Acetone carboxylase
302	SEED2LEVEL302	0.116109434562542	64.2013685615522	0.233687468363714	0.267071392415673	Yfa cluster
362	SEED2LEVEL362	0.238976363253452	42.7344269691818	0.250158616108464	0.285168091645272	ABC transporter [iron.B12.siderophore.hemin]
238	SEED2LEVEL238	-0.0694178388841306	34.5778277249774	0.273135693396941	0.310570534623932	Cold shock
420	SEED2LEVEL420	-0.871470381068416	14.0212528894949	0.273853884748221	0.310598836372666	Exosporium
416	SEED2LEVEL416	0.737967527363205	18.3199758558378	0.281802839743451	0.318807253043096	Cholesterol catabolic operon in Mycobacteria
211	SEED2LEVEL211	0.0563147302315267	35.5771101533091	0.293484806356141	0.331186884754537	Three hypotheticals linked to lipoprotein biosynthesis
404	SEED2LEVEL404	0.496805474548849	20.7897907807501	0.297654334414407	0.335048095019233	beta-glucuronide utilization
169	SEED2LEVEL169	-0.0413172821352647	39.0362873842692	0.312537214227897	0.350918977378691	Creatine and Creatinine Degradation
178	SEED2LEVEL178	0.0429938662840993	41.8938226633877	0.314436923579815	0.352169354409393	tRNA sulfuration
311	SEED2LEVEL311	-0.0998760256823379	33.8290869859492	0.344161764388025	0.384499926298841	CBSS-316273.3.peg.227
7	SEED2LEVEL7	0.00665692421689461	64.2289096100769	0.37818081040592	0.421455231497144	Lysine, threonine, methionine, and cysteine
425	SEED2LEVEL425	0.737967529962827	15.8512317637227	0.37952192881554	0.421900307963677	PFGI-1-like cluster 2
9	SEED2LEVEL9	0.00795519720534747	73.8681538606242	0.383780940223517	0.425578864406276	One-carbon Metabolism
152	SEED2LEVEL152	0.03144457940479	40.7737989473347	0.402059405706698	0.444747194460743	DNA uptake, competence
396	SEED2LEVEL396	-0.360644757325554	20.1445396586844	0.425096516673421	0.469072018398257	Phosphate-binding DING proteins
264	SEED2LEVEL264	-0.0549854071106956	58.9053192256093	0.460452154864879	0.506836769974118	Carotenoid biosynthesis
413	SEED2LEVEL413	0.450285458913955	17.5323168520557	0.480656810063033	0.52778002673588	Phosphoglycerate transport system
273	SEED2LEVEL273	-0.0535155499150694	35.7876035529474	0.501844566063182	0.54969771539439	Sporulation-associated proteins with broader functions
365	SEED2LEVEL365	-0.146234885956916	24.9404958960549	0.503915538811367	0.550619905823153	Carbon storage regulator
215	SEED2LEVEL215	-0.0353390770312851	47.0903949562512	0.512893297335583	0.559066173251438	Shikimate kinase containing cluster
419	SEED2LEVEL419	-0.466005272217992	16.910367084174	0.517076907569439	0.562258384929875	Unknown sugar utilization (cluster yphABCDEFG)
402	SEED2LEVEL402	-0.31185459313294	17.4108711202017	0.523868654022305	0.568264302668263	Methanogenesis strays
278	SEED2LEVEL278	-0.0517604771998947	65.4766363679305	0.526112564309537	0.569319876354282	CBSS-193567.1.peg.90
196	SEED2LEVEL196	0.031314927605982	53.529506052449	0.527452674851431	0.569394694779376	ClpAS cluster
131	SEED2LEVEL131	0.0203900333077086	49.5832696598106	0.5315989145371	0.572491138732261	Uni- Sym- and Antiporters
431	SEED2LEVEL431	0.737967531257029	11.5698914607259	0.534343360160323	0.572693362085705	Related to Menaquinone-cytochrome C reductase
432	SEED2LEVEL432	0.737967531257029	11.5698914607259	0.534343360160323	0.572693362085705	USS-DB-2
407	SEED2LEVEL407	0.332502423257574	16.9499702798611	0.535807685840098	0.572892227342158	PFGI-1-like cluster 1
91	SEED2LEVEL91	-0.0154753777217353	59.9658571693086	0.540199692167148	0.576213004978291	Nucleotidyl-phosphate metabolic cluster
207	SEED2LEVEL207	-0.0325821670776816	38.6613147787805	0.542959407704028	0.577781032426139	Adhesion
202	SEED2LEVEL202	0.0289888855762633	40.0824948921897	0.57254710064309	0.607822514426787	Lacto-N-Biose I and Galacto-N-Biose Metabolic Pathway
436	SEED2LEVEL436	-0.648326829748095	11.3721889380271	0.58609492491838	0.619270109347722	Sporulation draft
437	SEED2LEVEL437	-0.648326829748095	11.3721889380271	0.58609492491838	0.619270109347722	Ferrous iron transporter EfeUOB, low-pH-induced
323	SEED2LEVEL323	-0.0605401648520353	38.422819769001	0.597995512149362	0.630357622218622	Universal stress protein family
12	SEED2LEVEL12	-0.00474043493770169	85.940456232367	0.6306671979319	0.66323686543073	Fermentation
421	SEED2LEVEL421	0.332502423956605	17.8450435681663	0.661519853233635	0.694053616507421	Ycd cluster ( putative 2-hydroxyacid dehydrogenase )
39	SEED2LEVEL39	0.00620795926251413	67.7431562436257	0.669149954348729	0.700418643804278	Bacterial Cell Division
411	SEED2LEVEL411	0.227141910367624	21.8245578997524	0.706913940233768	0.738222483041324	Putative sulfate assimilation cluster
259	SEED2LEVEL259	-0.0236274130083954	33.387429235426	0.744779340247945	0.775956149839719	KH domain RNA binding protein YlqC
188	SEED2LEVEL188	0.0142433772365201	99.1322709968788	0.756459645887246	0.786296801293471	Quorum sensing and biofilm formation
208	SEED2LEVEL208	-0.0150265652034659	35.4419317862815	0.778391058531908	0.807220356996053	YgjD and YeaZ
185	SEED2LEVEL185	0.012676577751102	64.3057947423905	0.780756177909002	0.807803158667974	Transport of Zinc
298	SEED2LEVEL298	-0.023342300625135	49.3772782969303	0.794405623674555	0.819900401287285	Carbon monoxide dehydrogenase maturation factors
181	SEED2LEVEL181	-0.0111644166240276	48.5045822988049	0.79610864857136	0.819900401287285	Possible Ammonia conversion cluster
51	SEED2LEVEL51	-0.00417773518576389	53.0617134759002	0.810769566394179	0.833084325102276	Phospholipids
115	SEED2LEVEL115	0.00688020266233189	53.1463512924692	0.816854744812687	0.837416305894929	CBSS-296591.1.peg.2330
156	SEED2LEVEL156	0.00867183668421783	44.2370891966194	0.823212593172883	0.842007401236191	Hypothetical in Lysine biosynthetic cluster
125	SEED2LEVEL125	-0.00649901206366209	39.0450242694658	0.838486099522833	0.855676019558608	Thiamin biosynthesis
349	SEED2LEVEL349	0.0304316133536917	28.1789918821727	0.857641637171128	0.87323512148333	Signal transduction module [RsbQ hydrolase - PAS domain]
56	SEED2LEVEL56	-0.0029379500462003	63.2432048551347	0.87773343336598	0.891665710086075	Cell Division
200	SEED2LEVEL200	0.00468551438536146	63.1130245609923	0.926645971618433	0.939224876210538	Iron acquisition in Streptococcus
408	SEED2LEVEL408	0.0448203522291994	22.0525150793266	0.938124067276514	0.948712375033586	Bacteriophage P4 cluster
409	SEED2LEVEL409	0.0448203508057876	17.1260122485893	0.943505810918239	0.952005863268853	MukBEF Chromosome Condensation
422	SEED2LEVEL422	0.0448203514901878	17.8878773022831	0.956225144543685	0.962671606192294	Amidase clustered with urea and nitrile hydratase functions
427	SEED2LEVEL427	0.0448203507902474	13.0511731334849	0.964251998788072	0.968575998782637	Uncharacterized sugar kinase cluster (ygc)
380	SEED2LEVEL380	0.0109187991301067	23.4989731340767	0.966556874343048	0.968719193972451	Nitrogen fixation
276	SEED2LEVEL276	0.00281094272824773	43.6728367740891	0.972111908913615	0.972111908913615	Hypothetical associated with RecF
