# Supplementary material for: Phylogenetic and Functional Metagenomic Profiling for Assessing Microbial Biodiversity in Environmental Monitoring
Source: PLoS One. 2012 Aug 27;7(8):e43630. doi: 10.1371/journal.pone.0043630 (PMC3428334; doi:10.1371/journal.pone.0043630)
Supplement: Data S2 — Description of the analysis workflow together with a collection of custom-written Perl scripts and example data files. (ZIP) [file pone.0043630.s002.zip › functions_seed_level3.shotgun.stat.txt]

GeneFamily	Coefficient	AIC	P-value	Adjusted P-value (BH)	Annotation
29	SEED3LEVEL29	2.21287207368676	88.1057893402492	0	0	Cobalt-zinc-cadmium resistance
40	SEED3LEVEL40	-0.785837071311408	91.7336568884955	0	0	Glutamate-mediated methylamine utilization pathway
218	SEED3LEVEL218	1.43413934436744	124.048255069761	0	0	BlaR1 Family Regulatory Sensor-transducer Disambiguation
148	SEED3LEVEL148	1.0071442124554	77.5208188263479	2.27601379707444e-285	4.60323790458305e-283	Copper homeostasis
206	SEED3LEVEL206	-1.43816483477365	44.9694471189759	2.57087901011317e-281	4.15968223836311e-279	COG3533
122	SEED3LEVEL122	0.907015420155963	57.5856680024309	8.03206788821606e-276	1.0829904869278e-273	Multidrug Resistance Efflux Pumps
443	SEED3LEVEL443	3.34854934202271	254.694501918241	2.74054680644253e-228	3.16728909487429e-226	Gene Transfer Agent
67	SEED3LEVEL67	-0.726973338900563	134.2335581594	2.63286995414315e-224	2.66248974112726e-222	Respiratory Complex I
77	SEED3LEVEL77	-0.700473780925707	247.823241311943	2.2947031453882e-202	2.06268316068784e-200	Choline and Betaine Uptake and Betaine Biosynthesis
174	SEED3LEVEL174	-1.020077598427	44.5941060883909	2.53828423896054e-200	2.05347194931907e-198	ABC transporter branched-chain amino acid (TC 3.A.1.4.1)
442	SEED3LEVEL442	-3.94310369178984	28.9161630024049	4.06850164919317e-183	2.99219803108843e-181	Proteasome archaeal
444	SEED3LEVEL444	-3.92748946399747	28.9178054657738	5.0401361155061e-180	3.39789176453703e-178	(GlcNAc)2 Catabolic Operon
481	SEED3LEVEL481	3.24905907325284	30.4690644377421	1.00006224501114e-166	6.22346427856934e-165	Vir-like type 4 secretion system
483	SEED3LEVEL483	3.2444824062257	30.5826100087829	7.7535973571338e-166	4.48047161565803e-164	Plasmid-encoded T-DNA transfer
241	SEED3LEVEL241	-1.14437709219887	36.9232587480957	6.05524018949056e-165	3.26579287553191e-163	CBSS-344610.3.peg.2335
191	SEED3LEVEL191	-0.958938040203427	78.1585239622126	9.9130423148631e-164	5.01228202045266e-162	Sarcosine oxidase subunits
275	SEED3LEVEL275	1.11855281464267	58.5807774187808	1.20308732878526e-154	5.72528028816042e-153	Pterin carbinolamine dehydratase
453	SEED3LEVEL453	2.43110604152276	784.100604093453	4.09335973291589e-152	1.83973779107164e-150	T7-like phage core proteins
382	SEED3LEVEL382	1.57999771614469	38.1607817845209	9.98844087653208e-151	4.25297298374445e-149	Ethylmalonyl-CoA pathway of C2 assimilation
132	SEED3LEVEL132	-0.708811631301498	41.5966691322037	1.14706367692065e-145	4.63987257314403e-144	At3g21300
270	SEED3LEVEL270	-1.14447255298248	154.63602098042	8.05593117572415e-138	3.10345158150516e-136	Alkanesulfonate assimilation
194	SEED3LEVEL194	0.79487683784289	87.1502165106516	1.96495867305002e-133	7.22568893862483e-132	Proline, 4-hydroxyproline uptake and utilization
340	SEED3LEVEL340	1.22396201460499	36.876114106669	2.7060150820475e-124	9.51811391902793e-123	COG0398
212	SEED3LEVEL212	0.788857579464623	38.5642930690509	9.29245490668087e-117	3.13233167479368e-115	Phage integration and excision
320	SEED3LEVEL320	1.08519109695728	43.5882194803066	1.27762952746222e-114	4.13440915086775e-113	Homogentisate pathway of aromatic compound degradation
534	SEED3LEVEL534	3.57865842578071	82.218350292077	2.48164696879013e-109	7.72173999135084e-108	Synthesis of osmoregulated periplasmic glucans
298	SEED3LEVEL298	-1.08018639293147	35.732559976131	2.50509803678374e-107	7.50601596947423e-106	Cluster-based Subsystem Grouping Hypotheticals - perhaps Proteosome Related
521	SEED3LEVEL521	2.87284239427012	29.4331779352646	2.52273769599032e-106	7.28890998591488e-105	Mannose-sensitive hemagglutinin type 4 pilus
257	SEED3LEVEL257	-0.91710265122387	49.3410010661944	9.30767049094089e-105	2.59651911281765e-103	Ubiquinone Menaquinone-cytochrome c reductase complexes
273	SEED3LEVEL273	-0.975918183387781	57.2906248873383	7.68815666075491e-104	2.07323957951691e-102	Fermentations: Lactate
80	SEED3LEVEL80	-0.488529968100344	50.6763116889006	1.74525361852667e-102	4.55454895931638e-101	Sialic Acid Metabolism
16	SEED3LEVEL16	0.338362291359885	101.55022420391	3.66526968565375e-101	9.26625992404338e-100	Isoleucine degradation
503	SEED3LEVEL503	-3.12776235242072	40.1933094524835	1.51750141277166e-100	3.72017770585536e-99	Alkanesulfonates Utilization
506	SEED3LEVEL506	-3.27260879068964	57.2309039688869	1.55432386705073e-99	3.69837649542365e-98	Glutathione analogs: mycothiol
300	SEED3LEVEL300	0.935102429752887	44.1183063635254	9.61613553010052e-99	2.22270104110038e-97	Protein degradation
480	SEED3LEVEL480	1.97276560734651	48.8180202028198	1.25685954569932e-98	2.82444270130764e-97	Conjugative transfer
482	SEED3LEVEL482	2.00137839022228	47.2495353926892	2.94960837809549e-98	6.44927885913311e-97	CBSS-52598.3.peg.2843
124	SEED3LEVEL124	0.529145366271083	58.0615526771406	5.35597868993892e-97	1.14025967372647e-95	COG3146 experimental
55	SEED3LEVEL55	0.420626795574139	125.938298143687	1.17108287494858e-96	2.42924627136769e-95	Leucine Degradation and HMG-CoA Metabolism
336	SEED3LEVEL336	1.04529133500858	58.392680759705	3.66250345857477e-96	7.40741324496748e-95	Peptidyl-prolyl cis-trans isomerase
99	SEED3LEVEL99	-0.512596934858775	178.236276223	4.94578333029004e-96	9.75887491269425e-95	Niacin-Choline transport and metabolism
12	SEED3LEVEL12	-0.330342884285357	63.1220391092766	1.36558962926251e-94	2.62909253712636e-93	Branched-Chain Amino Acid Biosynthesis
507	SEED3LEVEL507	2.20937500597689	37.0936612102083	1.39741630527112e-94	2.62909253712636e-93	Multidrug efflux pump in Campylobacter jejuni (CmeABC operon)
428	SEED3LEVEL428	1.4359780154709	86.5269733165343	3.55402051269216e-92	6.53455135174535e-91	Widespread colonization island
299	SEED3LEVEL299	0.896146914760251	44.9442290555331	3.04622335987742e-91	5.47643266253519e-90	CBSS-203122.12.peg.188
244	SEED3LEVEL244	0.747433697016675	59.777908963549	2.16601345506146e-90	3.80935844596679e-89	DNA repair, bacterial MutL-MutS system
6	SEED3LEVEL6	-0.266919790513953	69.3888550572368	3.89781955661264e-90	6.70922557723325e-89	TCA Cycle
256	SEED3LEVEL256	0.771390370716556	39.2841096437418	2.5810177855242e-89	4.35009039268557e-88	ATP-dependent RNA helicases, bacterial
456	SEED3LEVEL456	1.59920855263159	185.886548488721	6.44825354564636e-86	1.06461982008733e-84	Streptococcal Mga Regulon
105	SEED3LEVEL105	0.464184188170376	47.6353034702412	1.20782405530493e-84	1.95425932148337e-83	Ribosome biogenesis bacterial
390	SEED3LEVEL390	-1.2949569495469	35.0749154479836	1.71702375081507e-84	2.72367100864586e-83	L-Arabinose utilization
233	SEED3LEVEL233	-0.74698755963866	65.8694147044726	2.50919730607274e-84	3.90373196271702e-83	Chitin and N-acetylglucosamine utilization
242	SEED3LEVEL242	0.711706946868691	51.3953362059844	7.6041922268884e-83	1.16071537953825e-81	Type VI secretion systems
17	SEED3LEVEL17	-0.316506254360598	50.3431077480733	8.12655548392769e-82	1.21747840490694e-80	Pyruvate metabolism II: acetyl-CoA, acetogenesis from pyruvate
185	SEED3LEVEL185	0.594189399512632	214.633242617561	5.080534557066e-81	7.47300446666617e-80	G3E family of P-loop GTPases (metallocenter biosynthesis)
542	SEED3LEVEL542	2.5999381414498	69.7160278486217	2.72946750739463e-78	3.94310573836117e-77	Type III secretion system orphans
332	SEED3LEVEL332	0.916627948419217	37.3972189788831	5.39069778956939e-78	7.6510079153713e-77	Biotin biosynthesis Experimental
102	SEED3LEVEL102	-0.45972705379949	42.1362455532769	1.68525983875436e-77	2.35064691302117e-76	tRNA aminoacylation, Asp and Asn
526	SEED3LEVEL526	-3.11487173557701	42.825827773265	1.89764688710538e-77	2.60202768079365e-76	Dihydroxyacetone kinases
91	SEED3LEVEL91	-0.437180481836334	121.080703372755	1.41693185974358e-76	1.91049645755427e-75	Proteasome bacterial
271	SEED3LEVEL271	-0.80585717333505	68.0132651204831	5.88244064940762e-76	7.80146636946027e-75	Xylose utilization
15	SEED3LEVEL15	-0.297734934983363	166.398736364074	1.62488527723136e-74	2.1202132085164e-73	Photorespiration (oxidative C2 cycle)
155	SEED3LEVEL155	0.504343196736098	115.21724808961	3.32170349534072e-74	4.26548909163593e-73	Lipopolysaccharide assembly
546	SEED3LEVEL546	2.61324591457538	48.7476508182572	4.42946190335513e-74	5.59911668720985e-73	CBSS-323850.3.peg.3142
301	SEED3LEVEL301	0.805792443033118	161.386630869281	2.22958107753939e-73	2.77497091035287e-72	Histidine Degradation
267	SEED3LEVEL267	0.717345289259297	107.368761004657	1.05899509760692e-71	1.29807126358182e-70	Propionyl-CoA to Succinyl-CoA Module
149	SEED3LEVEL149	-0.515392078851447	46.3398445369909	1.51952434294886e-71	1.83476894544124e-70	Fermentations: Mixed acid
527	SEED3LEVEL527	2.11603417524889	43.3733537060134	2.90931249449941e-70	3.46122618830886e-69	Mercury resistance operon
186	SEED3LEVEL186	0.54267251439685	88.9452886557553	1.3014326521735e-68	1.52588263131647e-67	Na(+)-translocating NADH-quinone oxidoreductase and rnf-like group of electron transport complexes
525	SEED3LEVEL525	1.99051156223518	33.4090483231678	8.9532533415672e-68	1.03474027904684e-66	CBSS-243265.1.peg.198
179	SEED3LEVEL179	-0.556267857054281	56.1412698638157	9.33055623395181e-68	1.06315774553057e-66	Mannose Metabolism
34	SEED3LEVEL34	0.30509085865463	75.1869049504388	2.31597873665513e-67	2.60225944160277e-66	Valine degradation
104	SEED3LEVEL104	-0.429045936297353	46.9367790436933	3.12616190623208e-67	3.46447257827638e-66	Leucine Biosynthesis
278	SEED3LEVEL278	-0.766781838505348	414.878537472156	5.5753091093592e-67	6.09516901279945e-66	Inositol catabolism
38	SEED3LEVEL38	-0.327464250464535	89.5672937161423	1.22199453275826e-66	1.31812476933524e-65	RNA polymerase bacterial
90	SEED3LEVEL90	0.38784672988145	57.8011785504748	1.7943795261352e-66	1.91006978505708e-65	Arginine and Ornithine Degradation
291	SEED3LEVEL291	0.737338084030173	42.5762253407492	2.2109125457484e-66	2.32289383053306e-65	Glutamate dehydrogenases
337	SEED3LEVEL337	0.84302596223368	133.893056220261	2.77119072282626e-65	2.87422217277749e-64	General Secretion Pathway
524	SEED3LEVEL524	1.96219564212369	86.2600776374394	5.7179472051713e-65	5.8554674544096e-64	Dipeptidases (EC 3.4.13.-)
199	SEED3LEVEL199	0.556450899941884	109.67658613374	2.23296899506078e-64	2.25808989625521e-63	rRNAs
325	SEED3LEVEL325	-0.869112340088838	37.3954532561929	7.60497722472645e-64	7.59558836395519e-63	DNA replication, archaeal
413	SEED3LEVEL413	1.09760343493487	43.3433649088326	2.33545604542522e-63	2.30412675701098e-62	Exopolysaccharide Biosynthesis
486	SEED3LEVEL486	1.49386939172558	31.0477213302866	8.79265074430929e-63	8.57018608692315e-62	Major Outer Membrane Proteins
201	SEED3LEVEL201	-0.584731016560536	39.6757576446752	2.38226397118195e-62	2.29434708653119e-61	Trehalose Biosynthesis
571	SEED3LEVEL571	3.20566528111734	50.8033452139793	6.79269410508936e-60	6.46504650707917e-59	ABC transporter peptide (TC 3.A.1.5.5)
46	SEED3LEVEL46	-0.321230922145015	45.8605719154766	8.18054342921363e-60	7.69541817934166e-59	DNA Repair Base Excision
79	SEED3LEVEL79	-0.366579655180983	96.7189116036446	9.09033315359065e-60	8.45296496695958e-59	Pentose phosphate pathway
395	SEED3LEVEL395	0.960154289054539	152.347937009612	3.25569002149475e-59	2.99301503112415e-58	CBSS-314267.3.peg.390
89	SEED3LEVEL89	-0.376417816470266	47.2992536157439	1.50600485525063e-58	1.36894149201995e-57	Methionine Degradation
133	SEED3LEVEL133	-0.431714340304614	91.8072458840439	3.35045691019928e-58	3.01168848927913e-57	CBSS-49338.1.peg.459
396	SEED3LEVEL396	0.952791024337608	149.165522107322	5.69830531246311e-58	5.0658560415194e-57	N-heterocyclic aromatic compound degradation
333	SEED3LEVEL333	-0.832990375018022	71.7006459665146	1.31906288174773e-56	1.15991507753686e-55	Lactate utilization
28	SEED3LEVEL28	0.272132311870793	102.711228218665	1.6241955021461e-56	1.41287544218946e-55	Branched chain amino acid degradation regulons
214	SEED3LEVEL214	-0.572893072911516	93.2194608421731	3.27487090325709e-56	2.81847931993084e-55	Urea decomposition
198	SEED3LEVEL198	-0.54590617911368	133.146808155747	5.57855454358438e-56	4.7505796060629e-55	Methylcitrate cycle
502	SEED3LEVEL502	1.44777068067828	82.203398330394	6.84517152132496e-56	5.76848308411656e-55	Na+ translocating decarboxylases and related biotin-dependent enzymes
309	SEED3LEVEL309	-0.766118808625105	40.0130558499357	8.73451647460772e-56	7.28476683294603e-55	L-rhamnose utilization
239	SEED3LEVEL239	0.571667312587938	44.9106119159951	3.7711121781152e-55	3.11309158377061e-54	Deoxyribose and Deoxynucleoside Catabolism
288	SEED3LEVEL288	0.667517448586578	277.682714474316	5.16257020750912e-55	4.21870636148978e-54	Phage packaging machinery
544	SEED3LEVEL544	2.00312206982654	33.4444658820335	6.67311550726782e-55	5.39855044537966e-54	The mdtABCD multidrug resistance cluster
581	SEED3LEVEL581	3.55371948223828	114.430484755657	4.3101061223927e-54	3.45235232971851e-53	Symbiotic colonization and sigma-dependent biofilm formation gene cluster
173	SEED3LEVEL173	-0.483504640587083	73.7732319894328	2.12192891259597e-53	1.68298087283347e-52	Glycerate metabolism
445	SEED3LEVEL445	1.11720937331441	114.773153226197	5.79912132280436e-53	4.55484383509585e-52	Central meta-cleavage pathway of aromatic compound degradation
249	SEED3LEVEL249	0.564307191157878	70.4936509578041	2.21340739789115e-52	1.72177556239802e-51	Beta-lactamase
522	SEED3LEVEL522	1.63274828153021	40.8975954710145	3.05489404557239e-52	2.35372312654101e-51	At5g38900
247	SEED3LEVEL247	-0.591026442325702	41.6043624602494	2.05615867752892e-51	1.56927582086877e-50	Glutamine synthetases
547	SEED3LEVEL547	-2.57387723913167	108.030349136899	3.47789065832411e-51	2.62954536690113e-50	Phycobilisome
557	SEED3LEVEL557	2.10131409600632	41.9668347435066	5.03636605410816e-51	3.77261123867917e-50	Tn552
293	SEED3LEVEL293	-0.683211419125951	38.795532793059	2.41171131363215e-50	1.78997656213616e-49	ABC transporter oligopeptide (TC 3.A.1.5.1)
182	SEED3LEVEL182	0.45579626778771	42.0546215243598	2.89643260867124e-50	2.13019452765003e-49	RNA pseudouridine syntheses
565	SEED3LEVEL565	-4.07528440662891	52.7231690141958	3.02374017573903e-50	2.20378901096655e-49	Bilin Biosynthesis
14	SEED3LEVEL14	-0.239759999730454	60.9894015027081	5.05465817726112e-50	3.6510879155395e-49	Ribosome LSU bacterial
387	SEED3LEVEL387	0.846109421930571	41.44853573646	8.24320297040498e-50	5.90154973721914e-49	Salicylate and gentisate catabolism
113	SEED3LEVEL113	0.360505160235728	46.1100272604335	2.76205664412159e-49	1.96009107464418e-48	Pterin metabolism 3
459	SEED3LEVEL459	-1.28652282588598	32.357967494785	2.95949425308047e-48	2.08193987021052e-47	Nonhomologous End-Joining in Bacteria
281	SEED3LEVEL281	-0.638645288545823	39.0032816107209	4.65398353830477e-48	3.24575231249014e-47	tRNA aminoacylation, Lys
238	SEED3LEVEL238	0.527320322402422	46.5940994687297	1.20075841657089e-47	8.30267999150301e-47	CBSS-342610.3.peg.1536
23	SEED3LEVEL23	0.236838091463562	88.6534492925096	5.55252520412629e-47	3.80677363571031e-46	Acetyl-CoA fermentation to Butyrate
575	SEED3LEVEL575	2.72642228855775	38.7979736587368	7.2609451253795e-47	4.93622235834623e-46	Ectoine biosynthesis and regulation
358	SEED3LEVEL358	0.746527679020173	82.8538849692217	8.41725150659096e-47	5.67463039069341e-46	CBSS-269799.3.peg.2220
578	SEED3LEVEL578	-22.5693571507232	25.111747430735	1.38670314720851e-45	9.27142848009655e-45	ESAT-6 proteins secretion system in Firmicutes
345	SEED3LEVEL345	0.71913526088897	41.9774358802836	2.40041499894292e-45	1.59175060175805e-44	Protocatechuate branch of beta-ketoadipate pathway
59	SEED3LEVEL59	0.288615327617377	115.644486046668	4.14895467379064e-45	2.72886530983466e-44	RNA methylation
500	SEED3LEVEL500	-1.48931215949298	165.683031747409	1.22824655359434e-44	8.01331824078891e-44	Phage baseplate proteins
73	SEED3LEVEL73	0.298944506993342	82.8173500647178	1.68335532318436e-44	1.08946756516492e-43	rRNA modification Bacteria
466	SEED3LEVEL466	1.0999034195203	44.2409324177222	3.00430127871211e-44	1.92895217022071e-43	Flavodoxin
65	SEED3LEVEL65	0.292722683879575	150.43477470339	4.59542132386729e-44	2.92731956772334e-43	Archaeal lipids
292	SEED3LEVEL292	0.599053373636713	98.644035141973	6.46795529205848e-44	4.08794986818384e-43	Aromatic amino acid degradation
598	SEED3LEVEL598	20.5533226705793	129.310597348035	1.10921811755174e-43	6.95625935735938e-43	Phage introns
514	SEED3LEVEL514	1.37241036020835	69.358228607782	1.45089776655523e-42	9.0290484087937e-42	Hydrogenases
399	SEED3LEVEL399	-0.878623407075371	109.24676284341	1.73889213969097e-42	1.07386545115267e-41	Lactose utilization
60	SEED3LEVEL60	-0.289044870968411	67.0645385438553	1.7781764379353e-42	1.08980661991641e-41	Glyoxylate bypass
418	SEED3LEVEL418	-0.971502928278324	199.969479318103	2.03909380032375e-42	1.24032096576084e-41	Periplasmic-Binding-Protein-Dependent Transport System for &#945;-Glucosides
35	SEED3LEVEL35	-0.247551534596033	51.2896345543394	3.75435217228522e-42	2.26662008013339e-41	Ribosome SSU bacterial
538	SEED3LEVEL538	1.59114228069764	38.3140780645674	1.81994926245995e-41	1.08260217156625e-40	Plastoquinone Biosynthesis
540	SEED3LEVEL540	1.59114228069764	38.3140780645674	1.81994926245995e-41	1.08260217156625e-40	Tocopherol Biosynthesis
142	SEED3LEVEL142	0.356767213565366	99.5551178352023	5.57522660372754e-41	3.29223235212816e-40	Type IV pilus
595	SEED3LEVEL595	3.3024050539582	132.396352839072	7.12934432571543e-41	4.17944895616216e-40	Terminal cytochrome O ubiquinol oxidase
528	SEED3LEVEL528	1.44958532796812	233.485092296729	7.85946134108285e-40	4.57431958628491e-39	Benzoate degradation
570	SEED3LEVEL570	2.1710548899581	84.0954102770306	1.19475441288487e-39	6.90397371445614e-39	NiFe hydrogenase maturation
328	SEED3LEVEL328	-0.662698676986968	91.384028928772	1.29618900027462e-39	7.436999299448e-39	Rubrerythrin
189	SEED3LEVEL189	-0.43045521118807	43.3376801428679	2.59925855230541e-39	1.48084518930639e-38	Ketoisovalerate oxidoreductase
552	SEED3LEVEL552	1.67034669508722	36.4101672588232	4.70810505734765e-39	2.66353635761836e-38	Type I secretion system for aggregation
523	SEED3LEVEL523	1.36324191844865	32.4227088857206	1.09281963831705e-38	6.1395214402673e-38	Fap amyloid fiber secretion system
495	SEED3LEVEL495	1.14899824436951	47.3730547723109	1.54608485403329e-38	8.62608722008919e-38	Mercuric reductase
488	SEED3LEVEL488	-1.26090092793202	32.9103887111969	1.68577152834948e-38	9.34102168790912e-38	Coenzyme F420 synthesis
549	SEED3LEVEL549	1.60729559047108	44.9143675415107	2.79515367056271e-38	1.5382852513505e-37	CBSS-323850.3.peg.3284
171	SEED3LEVEL171	-0.402544620264428	51.0435095644873	3.11948925854919e-38	1.70518027713939e-37	Succinate dehydrogenase
108	SEED3LEVEL108	-0.31854617107351	79.2012532299189	9.50456959462208e-38	5.16053476647602e-37	Propionate-CoA to Succinate Module
588	SEED3LEVEL588	2.54211857055979	37.9131755169804	3.13366555498851e-37	1.6900902893238e-36	Phospholipid and Fatty acid biosynthesis related cluster
381	SEED3LEVEL381	-0.759674239197387	39.6610957972754	7.17176475425367e-37	3.84235608357034e-36	ABC transporter alkylphosphonate (TC 3.A.1.9.1)
494	SEED3LEVEL494	1.13713207684274	499.723839672558	7.8389138306263e-37	4.17215874274781e-36	Phage neck proteins
406	SEED3LEVEL406	0.781632894078841	34.1552868953287	1.51976159245733e-36	8.03586358364692e-36	Sucrose utilization
388	SEED3LEVEL388	0.723186726694631	418.538928838062	5.09069316088557e-36	2.67426673191976e-35	Phage capsid proteins
378	SEED3LEVEL378	0.685546194133236	151.622956279317	5.58935527552477e-36	2.91728285025777e-35	Terminal cytochrome oxidases
11	SEED3LEVEL11	-0.189920247771641	52.8012582248624	5.64662830395897e-36	2.92828352429667e-35	Methionine Biosynthesis
71	SEED3LEVEL71	-0.269536812235917	51.9336473093048	6.5745935473271e-35	3.38780011451441e-34	F0F1-type ATP synthase
131	SEED3LEVEL131	-0.320682874908817	59.4956767607833	6.34921108629248e-34	3.25095681570292e-33	Protein Acetylation and Deacetylation in Bacteria
341	SEED3LEVEL341	0.605741382163204	71.2904105099483	6.54582914960016e-34	3.330550806306e-33	Outer membrane
498	SEED3LEVEL498	1.08395087508753	63.8471335945541	7.51037473623848e-34	3.79743322601058e-33	Cellulosome
579	SEED3LEVEL579	2.2089741240249	28.5133442522585	9.07633911844325e-34	4.5607194700749e-33	Hexose Phosphate Uptake System
101	SEED3LEVEL101	-0.293046113864395	75.0783543184227	1.23675532202332e-33	6.17614231800535e-33	Maltose and Maltodextrin Utilization
580	SEED3LEVEL580	2.19727808426776	28.9068088639481	3.10956737792603e-33	1.54333742867617e-32	Lipid A modifications
403	SEED3LEVEL403	0.721523551689512	37.9322188093126	1.71786758951697e-32	8.4741151214587e-32	Capsular Polysaccharides Biosynthesis and Assembly
177	SEED3LEVEL177	0.35462963123069	59.7970644127914	6.75410951229002e-32	3.31156036087432e-31	Isobutyryl-CoA to Propionyl-CoA Module
1	SEED3LEVEL1	-0.112762448427872	58.9820173378384	8.53476967799326e-32	4.1594148611425e-31	YgfZ
36	SEED3LEVEL36	0.210516934586707	58.2656572197788	9.14534371464909e-32	4.43028926056953e-31	tRNA modification Archaea
272	SEED3LEVEL272	-0.49346695581525	69.5589681822865	1.90525741395299e-31	9.17472171361887e-31	PhoR-PhoB two-component regulatory system
8	SEED3LEVEL8	-0.169128426928549	53.0930788140488	5.7720652596021e-31	2.76307739350183e-30	5-FCL-like protein
143	SEED3LEVEL143	-0.3181687352022	42.614521490178	9.07912375081828e-31	4.32059477318352e-30	Competence or DNA damage-inducible protein CinA and related protein families
254	SEED3LEVEL254	-0.453412069764359	77.076127963274	2.13047725822949e-30	1.00792754497524e-29	Glycolate, glyoxylate interconversions
63	SEED3LEVEL63	-0.244080320274289	52.4826651469383	5.7835638526498e-30	2.72029253301959e-29	At5g63420
460	SEED3LEVEL460	0.86912493805003	34.1687336990381	8.20059955455824e-30	3.83484684372117e-29	Lysine degradation
577	SEED3LEVEL577	1.94077893942832	64.0311213266878	1.2138534346883e-29	5.64372085438408e-29	Metalloendopeptidases (EC 3.4.24.-)
86	SEED3LEVEL86	0.252649768237586	72.1605228544605	1.37100694136802e-29	6.33796923180987e-29	Butanol Biosynthesis
402	SEED3LEVEL402	0.679315678598044	54.6169521284788	2.20938043428233e-29	1.01556180189455e-28	Arsenic resistance
432	SEED3LEVEL432	0.756789991662031	38.0088479241928	2.54390764397834e-29	1.16272388925338e-28	Aromatic amino acid interconversions with aryl acids
513	SEED3LEVEL513	-1.2175299544423	29.277899958025	3.62947317923756e-29	1.64957516966471e-28	Alpha-Amylase locus in Streptocococcus
590	SEED3LEVEL590	2.13665346245163	35.7629856276266	3.94623398036939e-29	1.78352139112784e-28	MexE-MexF-OprN Multidrug Efflux System
7	SEED3LEVEL7	-0.149843102457904	53.0378411224737	9.56139661393897e-29	4.29731658926479e-28	Universal GTPases
584	SEED3LEVEL584	1.99689152007636	25.2328145794089	1.20119674015048e-28	5.36888487724718e-28	Lysine biosynthesis AAA pathway 2
611	SEED3LEVEL611	3.9387757195243	138.232036906505	1.26583049274862e-28	5.6266860913936e-28	Phenylpropionate Degradation
192	SEED3LEVEL192	0.350030865152385	67.0590878218207	4.56956600738336e-28	2.02009775954816e-27	Anaerobic benzoate metabolism
415	SEED3LEVEL415	-0.738380571460824	125.521307154071	1.6777191489691e-27	7.37649343215217e-27	Siderophore assembly kit
568	SEED3LEVEL568	1.60633004297238	38.4555621167572	4.51562529679658e-27	1.97467073789645e-26	Sphingolipid biosynthesis
147	SEED3LEVEL147	-0.298905505962393	44.8864355387054	9.08394300526791e-27	3.951026823259e-26	Staphylococcal pathogenicity islands SaPI
19	SEED3LEVEL19	-0.174866729821867	88.0964311770225	2.03572367476188e-26	8.80695429348857e-26	Dehydrogenase complexes
324	SEED3LEVEL324	0.498354779956895	36.5086744063448	2.81595862433123e-26	1.21176091866168e-25	Catechol branch of beta-ketoadipate pathway
420	SEED3LEVEL420	0.687558200092709	33.4640181620872	3.40615798451562e-26	1.45797979337203e-25	Cyanophycin Metabolism
125	SEED3LEVEL125	0.268799755223327	732.565238691031	1.05795434116047e-25	4.50465822104644e-25	r1t-like streptococcal phages
359	SEED3LEVEL359	0.540610031129655	36.0749625492886	1.69571952284445e-25	7.18239316220501e-25	Periplasmic disulfide interchange
123	SEED3LEVEL123	0.26028219506123	66.5749023462076	5.74376722732383e-25	2.42016025359634e-24	Lysine fermentation
400	SEED3LEVEL400	-0.645637345428502	116.35045488476	7.42940470022343e-25	3.11419088211438e-24	Steroid sulfates
157	SEED3LEVEL157	-0.294764502385383	40.9907942445293	7.75177125701698e-25	3.23256852934368e-24	At2g23840
4	SEED3LEVEL4	0.122128550777334	56.4372399713085	8.62076165791949e-25	3.57651086218301e-24	tRNA modification Bacteria
421	SEED3LEVEL421	0.6646567963971	45.1360054698454	1.87907693068265e-24	7.75598590266461e-24	Sucrose utilization Shewanella
24	SEED3LEVEL24	0.171038522069779	116.568952602116	2.87642797283671e-24	1.18123361930198e-23	n-Phenylalkanoic acid degradation
231	SEED3LEVEL231	-0.374243038338972	53.9971898950339	3.06779377456347e-24	1.25345715334437e-23	Acetoin, butanediol metabolism
106	SEED3LEVEL106	0.241555722946518	148.719026181409	3.70556472064762e-24	1.50643309497685e-23	Flagellar motility
138	SEED3LEVEL138	-0.275329321488408	41.4918209654925	4.30733850302124e-24	1.74231842447209e-23	tRNA aminoacylation, Glu and Gln
205	SEED3LEVEL205	-0.347769277334188	95.807267888956	6.06412535542607e-24	2.44073503111427e-23	Lactose and Galactose Uptake and Utilization
39	SEED3LEVEL39	-0.18963568452154	55.2372554902771	6.12723377363176e-24	2.45392679349905e-23	De Novo Pyrimidine Synthesis
151	SEED3LEVEL151	0.278305590950464	56.0495213137178	7.21876643326407e-24	2.87683844557174e-23	Experimental-PTPS
607	SEED3LEVEL607	2.43675805490197	25.6570745088054	1.01935013857505e-23	4.04242285346675e-23	Osmotic stress cluster
42	SEED3LEVEL42	0.187588257435329	103.595338494768	1.09623021064949e-23	4.32609873373382e-23	Fatty acid degradation regulons
32	SEED3LEVEL32	-0.178464098887346	48.6046102703247	1.21072835949699e-23	4.75475360598576e-23	Iojap
621	SEED3LEVEL621	3.14825437406801	20.9788290817153	1.94910239697177e-23	7.5808838420681e-23	Listeria surface proteins: Internalin-like proteins
625	SEED3LEVEL625	3.14825437413011	22.0066103004484	1.94910239697177e-23	7.5808838420681e-23	Additional flagellar genes in Vibrionales
213	SEED3LEVEL213	-0.352592696370161	50.2815437121234	2.27163000782772e-23	8.79305586762022e-23	Wyeosine-MimG Biosynthesis
92	SEED3LEVEL92	0.22284048844697	63.5937742239413	1.04188144233218e-22	4.01372422307968e-22	Cysteine Biosynthesis
599	SEED3LEVEL599	-2.75619879598716	22.4159417665409	1.44781440090056e-22	5.551098816723e-22	Resistance to Vancomycin
561	SEED3LEVEL561	-1.45739188899151	41.5191106338657	2.08358164182965e-22	7.95102617094428e-22	Experimental-yggC
533	SEED3LEVEL533	-1.17047741015555	57.1542414721549	2.4133266565372e-22	9.16610922600279e-22	Bile hydrolysis
49	SEED3LEVEL49	-0.189661702798375	43.3277092606462	3.55092794974717e-22	1.34238350997451e-21	Arginine Biosynthesis extended
348	SEED3LEVEL348	0.492340220704577	151.764204300039	3.88002755065473e-22	1.45997315743241e-21	Cobalamin synthesis
617	SEED3LEVEL617	2.75408882133647	40.2163463703173	9.7553351612777e-22	3.65373432660818e-21	CRISPRs
558	SEED3LEVEL558	1.19219185357843	43.4663175474442	1.55294188776906e-21	5.78953911154458e-21	Experimental-COG2515
315	SEED3LEVEL315	0.434182649457213	55.3198792635513	1.73286031632531e-21	6.43066053168431e-21	Tryptophan catabolism
75	SEED3LEVEL75	-0.207839237714095	61.0528304637684	3.20425670709111e-21	1.18367291143229e-20	YgfZ-Iron
158	SEED3LEVEL158	0.263264005018135	64.4037760003648	3.24220688070119e-21	1.19224789385785e-20	Coenzyme B12 biosynthesis
129	SEED3LEVEL129	0.241884930218389	193.782089810472	4.71228241687828e-21	1.72499388020567e-20	Terminal cytochrome C oxidases
120	SEED3LEVEL120	-0.237955216567561	57.3147190552413	9.72935934517929e-21	3.54551878840092e-20	Carotenoids
365	SEED3LEVEL365	-0.517511650155603	45.3557270542334	1.16430778196964e-20	4.22387890409613e-20	CBSS-196164.1.peg.461
262	SEED3LEVEL262	-0.375733810840722	39.8466291107255	1.17287851797642e-20	4.23597643322735e-20	CBSS-257314.1.peg.676
344	SEED3LEVEL344	-0.484944140250751	36.6798909649046	2.91349629412882e-20	1.04756377864454e-19	Sporulation-related Hypotheticals
279	SEED3LEVEL279	-0.386549472413652	81.4972428332585	9.8422937337642e-20	3.5231927569094e-19	Sulfatases and sulfatase modifying factor 1
392	SEED3LEVEL392	0.523260370174621	88.1114890538784	1.18933805240991e-19	4.23865411629787e-19	Terminal cytochrome d ubiquinol oxidases
178	SEED3LEVEL178	0.273420914374272	61.1814690789379	1.33728588143916e-19	4.74501876352756e-19	RNA processing and degradation, bacterial
243	SEED3LEVEL243	0.329035993154482	54.5191290827249	2.37796688704335e-19	8.40076511623613e-19	CBSS-326442.4.peg.1852
18	SEED3LEVEL18	-0.146760569516043	51.6645434464712	2.83183030068001e-19	9.96065527500056e-19	Fatty Acid Biosynthesis FASII
504	SEED3LEVEL504	-0.875733246007502	43.8757877160354	4.19536637562124e-19	1.46928631942753e-18	Alkaloid biosynthesis from L-lysine
532	SEED3LEVEL532	0.958850375859085	52.4582658813676	4.26643481550594e-19	1.4877352438553e-18	CBSS-198094.1.peg.4426
261	SEED3LEVEL261	0.345110607542864	40.9624819737832	4.92122178988972e-19	1.70869889614626e-18	CBSS-316057.3.peg.1308
303	SEED3LEVEL303	0.390754467781367	43.4372172669238	5.06819266897479e-19	1.75220849111137e-18	Poly-gamma-glutamate biosynthesis
43	SEED3LEVEL43	0.167795260196438	53.0011723720235	5.33447426373084e-19	1.83642114015245e-18	Heme and Siroheme Biosynthesis
644	SEED3LEVEL644	4.16808578494441	18.010994395467	5.62540575323325e-19	1.92837002303631e-18	Conjugative transposon, Bacteroidales
165	SEED3LEVEL165	-0.260688457937479	54.272199752695	8.32146315510979e-19	2.84053320357967e-18	CBSS-196164.1.peg.1690
225	SEED3LEVEL225	-0.320942252949922	55.6342907405826	8.53244659210856e-19	2.90031482899825e-18	GroEL GroES
9	SEED3LEVEL9	-0.128581146672195	52.9676390485279	1.82290769741101e-18	6.17042814730337e-18	De Novo Purine Biosynthesis
25	SEED3LEVEL25	-0.149978656744476	45.504420431945	2.35212929514795e-18	7.92863583239455e-18	Heat shock dnaK gene cluster extended
370	SEED3LEVEL370	-0.491307636952586	42.8951016965585	3.05838979869887e-18	1.02665450089103e-17	Arginine Deiminase Pathway
441	SEED3LEVEL441	0.596469620408932	53.036925821668	6.08216588551057e-18	2.03325297577605e-17	Pyrimidine utilization
461	SEED3LEVEL461	0.646289741437533	38.5738865435751	1.63893031840655e-17	5.45635649214363e-17	CBSS-342610.3.peg.283
252	SEED3LEVEL252	-0.329870316735863	39.4890467221548	1.79876109965223e-17	5.96392512138794e-17	Perosamine Synthesis Vibrio
597	SEED3LEVEL597	-2.04284890811078	24.7304250190919	2.32445439899945e-17	7.67544330118595e-17	NADPH:quinone oxidoreductase 2
630	SEED3LEVEL630	2.55591189269212	21.1793701844123	3.66296870469343e-17	1.20461043987682e-16	Type III secretion systems
638	SEED3LEVEL638	3.1017343546626	28.587660863112	4.4323895127798e-17	1.45174215216148e-16	Pyruvate:ferredoxin oxidoreductase
511	SEED3LEVEL511	0.777758075519856	35.273761217337	4.61229437027304e-17	1.50457505868988e-16	Omega peptidases (EC 3.4.19.-)
240	SEED3LEVEL240	-0.316891732136686	47.5007518902794	4.71330718360874e-17	1.53135161106003e-16	DNA repair, bacterial UmuCD system
246	SEED3LEVEL246	-0.319334087364322	37.6323539238143	4.83881090963306e-17	1.56583921035726e-16	tRNA aminoacylation, Ala
613	SEED3LEVEL613	2.03821338961401	22.9737777098465	1.27711701332068e-16	4.11628551305352e-16	Tolerance to colicin E2
634	SEED3LEVEL634	2.6672817135138	25.0145818050814	1.33212773430267e-16	4.276552924805e-16	Glutathionylspermidine and Trypanothione
334	SEED3LEVEL334	-0.411613620736678	633.715175724156	1.58709798069564e-16	5.07494966949713e-16	Chlorophyll Biosynthesis
95	SEED3LEVEL95	0.1895327888065	48.9243558417506	2.16391153252536e-16	6.8921434244607e-16	Queuosine-Archaeosine Biosynthesis
587	SEED3LEVEL587	1.34241016502033	34.7420055294018	2.26248491439288e-16	7.17784429703467e-16	Curli production
208	SEED3LEVEL208	-0.283100255895188	56.9688360117098	2.83608191960541e-16	8.96246200375304e-16	tRNA aminoacylation, Ile
389	SEED3LEVEL389	-0.481784579943694	109.605386511437	2.94961837467583e-16	9.28498546736476e-16	D-galactarate, D-glucarate and D-glycerate catabolism
639	SEED3LEVEL639	-26.4641003189802	14.1220769649979	3.50776644251538e-16	1.09991591162595e-15	RNA processing orphans
66	SEED3LEVEL66	-0.173478448710876	53.1012608395409	5.93650349767065e-16	1.85429781066238e-15	Chorismate Synthesis
573	SEED3LEVEL573	-1.34287576248052	26.0749556740802	7.0143661498445e-16	2.18254700585546e-15	RNA 3&#39;-terminal phosphate cyclase
331	SEED3LEVEL331	-0.392837093944395	35.903309227012	1.65199414382775e-15	5.12054889791819e-15	DNA repair, bacterial photolyase
350	SEED3LEVEL350	0.409136261966659	43.9450450063549	1.80154252945864e-15	5.5627782684429e-15	Metallocarboxypeptidases (EC 3.4.17.-)
285	SEED3LEVEL285	-0.343299852765928	39.7925449646721	2.05666084243674e-15	6.32638259137384e-15	tRNA aminoacylation, Thr
469	SEED3LEVEL469	0.631497899377574	204.680046113344	3.77855063246535e-15	1.157896765782e-14	Phage tail fiber proteins
471	SEED3LEVEL471	0.616827708707208	62.5522184188057	4.28200009543286e-15	1.30722191592649e-14	Glutathione-dependent pathway of formaldehyde detoxification
204	SEED3LEVEL204	0.261546140128525	40.9326654500835	5.58753225835461e-15	1.69936601391311e-14	DMT transporter
236	SEED3LEVEL236	-0.288508936687081	39.4685781974104	6.50304858637583e-15	1.97039936568466e-14	tRNA aminoacylation, Leu
569	SEED3LEVEL569	1.09766828928297	42.7901917832552	8.81716985324916e-15	2.66160089973081e-14	Chlorobenzoate degradation
484	SEED3LEVEL484	0.639402030726873	33.2627608036266	9.21194222383715e-15	2.77043169482686e-14	Benzoate catabolism
619	SEED3LEVEL619	1.89898181069007	39.987124717113	1.00956869449711e-14	3.02496694017837e-14	Quorum sensing regulation in Pseudomonas
600	SEED3LEVEL600	-1.82551932664284	25.2511525503072	1.03677142962611e-14	3.09501138954805e-14	Gram Positive Competence
591	SEED3LEVEL591	1.30997488926716	43.7662492222082	2.32426769100488e-14	6.91298736037849e-14	Capsular Polysaccharide (CPS) of Campylobacter
582	SEED3LEVEL582	-1.39577381483567	29.5782551382962	2.35330753965918e-14	6.97372087759809e-14	Siderophore Desferrioxamine E
487	SEED3LEVEL487	0.636091007781034	32.1246573699372	3.03416527523344e-14	8.95853907906514e-14	Triacylglycerol metabolism
234	SEED3LEVEL234	0.270376772036109	54.5862306063308	3.58321259067565e-14	1.05411599485694e-13	At3g50560
128	SEED3LEVEL128	-0.195643933633195	116.304807602149	6.42024872638244e-14	1.88187725349398e-13	Glycine reductase, sarcosine reductase and betaine reductase
596	SEED3LEVEL596	-1.6373837983386	29.1828843255884	6.53887643396847e-14	1.90972961555252e-13	Late competence
117	SEED3LEVEL117	0.184289306289526	65.5809305561406	8.97988676646159e-14	2.61321165254224e-13	DNA repair, bacterial RecFOR pathway
159	SEED3LEVEL159	0.208781954005563	89.8202517067424	1.35807664521376e-13	3.93793550529725e-13	Experimental - Histidine Degradation
431	SEED3LEVEL431	0.488536695452422	72.8682987711872	1.37646349332039e-13	3.97699630748641e-13	Lipoprotein sorting system
360	SEED3LEVEL360	-0.4020263342013	110.729212029	1.57573785801823e-13	4.53655490084253e-13	Urease subunits
397	SEED3LEVEL397	0.432424985709683	35.7669487410515	1.68445644504375e-13	4.83235909234183e-13	Glutamate and Aspartate uptake in Bacteria
57	SEED3LEVEL57	-0.15261151601307	55.5572168946836	1.7352397315761e-13	4.95403828827257e-13	DNA repair, UvrABC system
111	SEED3LEVEL111	-0.182347867877025	52.7165156655016	1.73911850910928e-13	4.95403828827257e-13	Common Pathway For Synthesis of Aromatic Compounds (DAHP synthase to chorismate)
202	SEED3LEVEL202	-0.251131002508819	47.0117568424937	1.90080404891763e-13	5.3956157037697e-13	tRNA aminoacylation, Phe
114	SEED3LEVEL114	-0.181146068312227	42.9575620321909	3.80629361288028e-13	1.07667536112592e-12	Regulation of Oxidative Stress Response
264	SEED3LEVEL264	0.282745775426589	57.2859452031814	4.5274184841016e-13	1.27619566328857e-12	Glutathione: Non-redox reactions
31	SEED3LEVEL31	0.124612780923151	218.857820272957	6.03027298349264e-13	1.69392043182137e-12	Flagellum
636	SEED3LEVEL636	2.20564633343285	31.3699380484973	8.75973179978498e-13	2.45211869412666e-12	CBSS-216592.1.peg.3534
501	SEED3LEVEL501	0.617538188310814	52.1035138751242	9.96397586127081e-13	2.77960567992003e-12	Serine endopeptidase (EC 3.4.21.-)
424	SEED3LEVEL424	-0.484550137977469	191.818881507775	1.01620151853905e-12	2.82511006356734e-12	Uptake of selenate and selenite
216	SEED3LEVEL216	-0.249192281842413	38.2953354426978	1.39810465007289e-12	3.87351596544166e-12	CBSS-257314.1.peg.488
497	SEED3LEVEL497	-0.660476368704271	223.679019287353	1.4546273963137e-12	4.01636028538494e-12	Photosystem II
354	SEED3LEVEL354	-0.375227563117427	43.67234186612	1.56411607474611e-12	4.30397926690342e-12	Quorum Sensing: Autoinducer-2 Synthesis
266	SEED3LEVEL266	0.279475577616565	68.7647270505044	1.82016244964055e-12	4.99156414155664e-12	Lipopolysaccharide-related cluster in Alphaproteobacteria
604	SEED3LEVEL604	-1.62454665324193	30.3060278761354	2.75353926175052e-12	7.52572048228435e-12	L-ascorbate utilization (and related gene clusters)
163	SEED3LEVEL163	0.197275226819835	43.4387091537315	3.85999011734133e-12	1.05142491748456e-11	COG2302
560	SEED3LEVEL560	0.852874664850595	28.6441232761816	4.6418726286361e-12	1.26015938139819e-11	Ribosome activity modulation
187	SEED3LEVEL187	-0.218645933167983	71.3694746758996	4.76108064110609e-12	1.28819874202503e-11	CBSS-246196.1.peg.364
517	SEED3LEVEL517	-0.715372090435181	52.2147809559543	5.08996219905591e-12	1.37259313967874e-11	Fructose and Mannose Inducible PTS
53	SEED3LEVEL53	0.136513951878075	67.5063527705599	5.93252688950366e-12	1.59448978525198e-11	Threonine and Homoserine Biosynthesis
559	SEED3LEVEL559	0.847733265356914	30.8587358713861	6.62665523833495e-12	1.77515367146125e-11	D-tyrosyl-tRNA(Tyr) deacylase
518	SEED3LEVEL518	-0.711729099155603	53.9819508967523	6.80558817690098e-12	1.81706958254551e-11	Galactose-inducible PTS
384	SEED3LEVEL384	-0.395538460326379	47.3060085439798	9.20088909337314e-12	2.44852607780884e-11	tRNA aminoacylation, Trp
181	SEED3LEVEL181	-0.210921916802078	40.9288003356341	1.23033314723876e-11	3.26340824956117e-11	Polyadenylation bacterial
30	SEED3LEVEL30	0.11627684768201	120.822689604292	1.77099131841354e-11	4.68213064247241e-11	Fatty acid metabolism cluster
209	SEED3LEVEL209	0.225030641075561	69.0492148597752	2.76833120709437e-11	7.29504868579592e-11	HMG CoA Synthesis
609	SEED3LEVEL609	1.44350628189467	96.2961400443239	3.01574187334228e-11	7.9212181023828e-11	Ribosome LSU chloroplast
10	SEED3LEVEL10	-0.0997230158918721	45.0262216881148	3.19812912035157e-11	8.3730953345127e-11	Glutamine, Glutamate, Aspartate and Asparagine Biosynthesis
650	SEED3LEVEL650	2.71979974451483	67.9775370614229	3.4285773131788e-11	8.94748079471501e-11	Core Oligosaccharide Glycosylation in Pseudomonas
451	SEED3LEVEL451	-0.494405957295263	32.3481193909365	4.93603256113534e-11	1.28400332538858e-10	Quinolinic acid and its derivatives
255	SEED3LEVEL255	0.250045183697134	38.4749413467803	5.67977483545921e-11	1.47273648778414e-10	Periplasmic Stress Response
371	SEED3LEVEL371	0.353304471746357	40.0222552946208	5.76555576901091e-11	1.49020275307662e-10	Vibrio Core Oligosaccharide Biosynthesis
464	SEED3LEVEL464	0.497224836333847	41.4449062281603	7.27212858436684e-11	1.87361529450725e-10	Murein hydrolase regulation and cell death
87	SEED3LEVEL87	-0.149134383553284	160.646951851825	7.86544284778319e-11	2.0200454805894e-10	Phage replication
361	SEED3LEVEL361	-0.351230266046055	53.0910333758524	8.21875792768211e-11	2.1041060643971e-10	ABC transporter dipeptide (TC 3.A.1.5.2)
211	SEED3LEVEL211	-0.224603008016136	42.2386090860641	8.52731564704517e-11	2.1762139932049e-10	Proline Synthesis
94	SEED3LEVEL94	-0.151833940731576	42.40616684068	9.11445969330011e-11	2.31874147543389e-10	Coenzyme A Biosynthesis
316	SEED3LEVEL316	-0.304364669067522	44.9909109890874	1.05720897692565e-10	2.68113499163904e-10	Lipoic acid metabolism
37	SEED3LEVEL37	-0.118253585658701	62.8071986169936	1.08236863819867e-10	2.73636321344601e-10	COG0523
435	SEED3LEVEL435	-0.452976557384875	39.135753431076	1.19606445787627e-10	3.01438051844829e-10	D-Tagatose and Galactitol Utilization
245	SEED3LEVEL245	-0.240510190903217	53.2571900175266	1.78866802691949e-10	4.493889545894e-10	polyprenyl synthesis
352	SEED3LEVEL352	-0.33519594817972	47.0518804819851	2.1576550139611e-10	5.40415760462703e-10	Fructooligosaccharides(FOS) and Raffinose Utilization
136	SEED3LEVEL136	0.167044420716029	45.2963706461694	2.36815700267741e-10	5.91308338014205e-10	At5g04520 AT1G06240
646	SEED3LEVEL646	2.13665346243293	24.5792237331127	3.06443228454195e-10	7.62807913290596e-10	Streptococcus pyogenes virulence regulators
305	SEED3LEVEL305	-0.283768733404565	38.7468334854024	3.86657833501189e-10	9.59528181909392e-10	GABA and putrescine metabolism from cluters
45	SEED3LEVEL45	0.11900483139863	45.2850068713587	4.32178791764989e-10	1.06921297412195e-09	DNA repair, bacterial
440	SEED3LEVEL440	-0.441199299845846	83.3249603076977	5.86285864291633e-10	1.44605263479247e-09	Selenocysteine metabolism
326	SEED3LEVEL326	0.290982039388569	40.9547642133219	5.93396260723429e-10	1.45914156512235e-09	Utilization of glutathione as a sulphur source
268	SEED3LEVEL268	-0.253465234844516	41.9171134178915	6.23345953639596e-10	1.52814204998313e-09	Bacterial signal recognition particle (SRP)
135	SEED3LEVEL135	-0.163586963585527	57.8889312177556	6.26721399519234e-10	1.53177526347752e-09	Glycerol and Glycerol-3-phosphate Uptake and Utilization
422	SEED3LEVEL422	-0.411353893704297	33.3343812523782	1.10541470867689e-09	2.69361596180604e-09	Uracil-DNA glycosylase
342	SEED3LEVEL342	-0.314962254903066	64.2376675177405	1.16225274486709e-09	2.82361102281523e-09	Staphylococcal phi-Mu50B-like prophages
153	SEED3LEVEL153	-0.17116469050513	52.9984978962547	1.25314315572402e-09	3.03530782329561e-09	Translation initiation factors bacterial
13	SEED3LEVEL13	-0.0955776538581274	46.1753707582826	1.35507851664571e-09	3.27241349243694e-09	Purine conversions
277	SEED3LEVEL277	0.248835870228062	59.7092428552251	1.53753508487247e-09	3.70198179661257e-09	Methanopterin biosynthesis2
219	SEED3LEVEL219	-0.213529757379092	41.4735744166714	1.55421094734632e-09	3.73102865401535e-09	COG1836
76	SEED3LEVEL76	0.129661804192998	73.395939167354	1.89008795421482e-09	4.52390874248458e-09	CBSS-176299.4.peg.1292
427	SEED3LEVEL427	0.384899327837272	51.6260488277903	4.83319960747513e-09	1.15340958184288e-08	4-Hydroxyphenylacetic acid catabolic pathway
175	SEED3LEVEL175	-0.178674681184609	47.9416710608528	5.95645192865525e-09	1.41728517949474e-08	NAD regulation
491	SEED3LEVEL491	0.484091123383754	48.6012937966544	6.87009203815735e-09	1.62988400553352e-08	Phenylpropanoid compound degradation
623	SEED3LEVEL623	1.32415952426645	92.5012323561285	7.90454811562455e-09	1.86981854547961e-08	YeiH
156	SEED3LEVEL156	0.161089856469398	87.5385836295664	8.22164916363479e-09	1.93915865113135e-08	Rhamnose containing glycans
112	SEED3LEVEL112	-0.143025927787735	44.5615496672088	8.26143698543729e-09	1.94287863988918e-08	CBSS-83331.1.peg.3039
232	SEED3LEVEL232	-0.208566600072542	44.6518895901584	9.61187546595271e-09	2.25391514549442e-08	Flagellum in Campylobacter
463	SEED3LEVEL463	0.436516202841285	37.2044001190133	1.04095083297541e-08	2.43389949097429e-08	O-Methyl Phosphoramidate Capsule Modification in Campylobacter
490	SEED3LEVEL490	-0.496673192369273	72.3385890568545	1.22143520011986e-08	2.84766880950135e-08	L-fucose utilization temp
665	SEED3LEVEL665	2.48496015288722	21.885928551757	1.33962086473301e-08	3.11423356197991e-08	Tellurite resistance: Chromosomal determinants
137	SEED3LEVEL137	-0.151623854916858	41.9748819679499	1.58957105161479e-08	3.68470768125033e-08	Serine Biosynthesis
550	SEED3LEVEL550	-0.70117578147827	48.0182581824437	1.66015084168402e-08	3.83732008834962e-08	coenzyme M biosynthesis
537	SEED3LEVEL537	0.609045567881267	67.5305122853694	1.88607481882839e-08	4.34710691861016e-08	Coenzyme PQQ synthesis
215	SEED3LEVEL215	0.192641447469836	45.3603606727001	2.13516736802954e-08	4.90724545663606e-08	Redox-dependent regulation of nucleus processes
237	SEED3LEVEL237	-0.20604294788103	39.1554662708203	2.19657296937256e-08	5.03407232924193e-08	DNA repair, bacterial UvrD and related helicases
648	SEED3LEVEL648	-2.42769473215672	65.5197384893252	2.50609485604964e-08	5.72720547611345e-08	Betaine biosynthesis from glycine
529	SEED3LEVEL529	-0.602874397527123	40.4003225700239	2.5848535824198e-08	5.89055365683836e-08	CoA-disulfide reductase (EC 1.8.1.14) containing cluster
641	SEED3LEVEL641	1.54259718643713	86.4567367000836	3.65129581884708e-08	8.29746718384069e-08	Ribosome SSU chloroplast
297	SEED3LEVEL297	-0.244420555854026	41.791095302265	3.81773236618137e-08	8.65138791103846e-08	Transcription factors cyanobacterial RpoD-like sigma factors
93	SEED3LEVEL93	-0.126666510910869	48.2508529316466	4.15890231205028e-08	9.39126887079977e-08	Histidine Biosynthesis
295	SEED3LEVEL295	0.236310130973268	41.8048877911198	4.16744811448346e-08	9.39126887079977e-08	Threonine degradation
83	SEED3LEVEL83	0.120365138495344	55.1636343408631	5.02241518454046e-08	1.12864830119256e-07	Inorganic Sulfur Assimilation
62	SEED3LEVEL62	0.114282147301843	46.1693936030269	5.21325877442135e-08	1.16828984723182e-07	Oxidative stress
224	SEED3LEVEL224	0.190991791464649	45.9354415472204	5.76373569192865e-08	1.28808347369345e-07	Glycine Biosynthesis
376	SEED3LEVEL376	-0.304544430543725	44.1748157913217	5.89739257029884e-08	1.31432247641095e-07	Legionaminic Acid Biosynthesis
164	SEED3LEVEL164	0.154780580566875	48.8632054065271	6.07270900770246e-08	1.34812048329109e-07	Polyamine Metabolism
353	SEED3LEVEL353	-0.285839286873434	44.4916222525585	6.08237300866808e-08	1.34812048329109e-07	N-Acetyl-Galactosamine and Galactosamine Utilization
319	SEED3LEVEL319	-0.254845957674185	41.6781567811646	6.59744332843565e-08	1.45828733680449e-07	D-gluconate and ketogluconates metabolism
661	SEED3LEVEL661	2.19727808426807	19.8690326817332	7.80865971111971e-08	1.72130945675636e-07	A conserved operon linked to TyrR and possibly involved in virulence
369	SEED3LEVEL369	0.285536830817779	41.6563591693243	1.10806502906381e-07	2.43593643617561e-07	At2g33980 At1g28960
608	SEED3LEVEL608	-1.23245560457741	53.4145480877369	1.66339842293657e-07	3.64685453700729e-07	Siderophore Aerobactin
134	SEED3LEVEL134	-0.137593248112196	48.3347719108232	1.66985533710602e-07	3.65111612896966e-07	Scaffold proteins for [4Fe-4S] cluster assembly (MRP family)
221	SEED3LEVEL221	0.182720347725317	106.144551204483	1.77768478547461e-07	3.87640698503763e-07	dTDP-rhamnose synthesis
78	SEED3LEVEL78	0.113732185494017	41.9868682310457	1.80271776197743e-07	3.92042653075198e-07	KDO2-Lipid A biosynthesis
146	SEED3LEVEL146	0.140930508547515	52.6622259027335	1.98816598872023e-07	4.31213481199641e-07	Anaerobic respiratory reductases
258	SEED3LEVEL258	0.198727978026897	75.4486149116972	2.27661210889556e-07	4.92454330507088e-07	Methylthiotransferases
109	SEED3LEVEL109	0.125169248658165	51.6432720796582	2.4664058040473e-07	5.32085945459804e-07	tRNA processing
286	SEED3LEVEL286	0.212975504174614	179.321360318865	3.32346367643189e-07	7.1434611882179e-07	Beta-Glucoside Metabolism
64	SEED3LEVEL64	-0.108816756486953	45.0717616784095	3.32890589364419e-07	7.1434611882179e-07	DNA topoisomerases, Type II, ATP-dependent
168	SEED3LEVEL168	-0.152806757632456	45.9891100793902	3.73219599485323e-07	7.98768931173614e-07	Methylglyoxal Metabolism
677	SEED3LEVEL677	2.62216127823333	24.9576491995113	3.78219127164988e-07	8.07333176455079e-07	Iron siderophore sensor & receptor system
620	SEED3LEVEL620	1.15582420944028	30.6307357738049	4.17382676250738e-07	8.88585750228544e-07	CBSS-205922.3.peg.1809
379	SEED3LEVEL379	-0.286283575406502	37.3027266938153	4.20577618642873e-07	8.93037515701008e-07	tRNA aminoacylation, Cys
473	SEED3LEVEL473	-0.413850469729491	80.3274569837145	4.38305521534567e-07	9.28243892464567e-07	L-fucose utilization
465	SEED3LEVEL465	0.385303531566819	34.4982591763965	4.45127489829617e-07	9.40230128647938e-07	Erythromycin resistance
322	SEED3LEVEL322	-0.239220815200172	68.0047810207802	4.54808258461513e-07	9.58176773685845e-07	Glutathione: Redox cycle
410	SEED3LEVEL410	-0.323602555392906	33.8543968399205	5.44906792778215e-07	1.1450119359937e-06	Hypothetical Related to Dihydroorotate dehydrogenase
68	SEED3LEVEL68	-0.106563063759574	44.5151135427693	6.56879490022627e-07	1.37672411250856e-06	Resistance to fluoroquinolones
468	SEED3LEVEL468	-0.394773202971266	35.8122711433304	1.02629728983821e-06	2.14541216402872e-06	DMSP breakdown
467	SEED3LEVEL467	-0.384062640033083	37.8116897926655	1.25581207970705e-06	2.61843291877063e-06	Taurine Utilization
393	SEED3LEVEL393	-0.288858469918142	39.1826837070976	1.26933872100829e-06	2.63983296991184e-06	Carboxysome
98	SEED3LEVEL98	0.11386472551817	67.9760566013989	1.27707031090385e-06	2.64910226031081e-06	Alanine biosynthesis
47	SEED3LEVEL47	-0.0938871851280672	48.4583819551256	1.32927981893229e-06	2.75035133891618e-06	Translation elongation factors bacterial
317	SEED3LEVEL317	0.220302115637864	36.8605740120193	1.57678457849303e-06	3.25412939796139e-06	Nudix proteins (nucleoside triphosphate hydrolases)
118	SEED3LEVEL118	0.119074561166562	44.8988700176981	1.68910865956466e-06	3.47707100658475e-06	Riboflavin, FMN and FAD metabolism
343	SEED3LEVEL343	0.24022575865951	35.6300336070783	1.75528073798053e-06	3.60411704828998e-06	Housecleaning nucleoside triphosphate pyrophosphatases
140	SEED3LEVEL140	0.127086108414287	51.6236492257653	1.82844692447439e-06	3.74484446050577e-06	Experimental-Ubiquinone BiosynthesisVDC
423	SEED3LEVEL423	0.309589048408822	46.4889455856144	1.8448615274323e-06	3.76892165578972e-06	rRNA modification Archaea
536	SEED3LEVEL536	-0.544127710535031	32.4933175104086	1.86413770271128e-06	3.79870881988268e-06	Mediator of hyperadherence YidE in Enterobacteria and its conserved region
386	SEED3LEVEL386	-0.273944874602993	49.6878447443175	1.96118290848342e-06	3.98642455518364e-06	Ribonuclease H
689	SEED3LEVEL689	-22.385290658074	13.1366896304937	1.98623565210158e-06	4.01716160637546e-06	Chlorophyll Degradation
694	SEED3LEVEL694	-22.3852906579423	13.7109616842344	1.98623565210159e-06	4.01716160637546e-06	ABC transporter of unknown substrate X
103	SEED3LEVEL103	0.112758263073652	48.1798779917614	2.05127124147361e-06	4.13835021035449e-06	tRNA modification yeast cytoplasmic
411	SEED3LEVEL411	-0.301456048241184	33.7611360375132	3.09036740899191e-06	6.2191722235683e-06	CBSS-316407.3.peg.1371
458	SEED3LEVEL458	-0.361791855668278	65.9364227059578	3.25061295482093e-06	6.52542402096807e-06	Cinnamic Acid Degradation
535	SEED3LEVEL535	0.500596263847967	95.5218690756797	3.31335195860514e-06	6.63490528344444e-06	Acyclic terpenes utilization
489	SEED3LEVEL489	-0.399392148827555	126.066974641893	3.36439851783184e-06	6.72048987882952e-06	At4g17370
366	SEED3LEVEL366	-0.250171002985681	39.6691465731482	4.45473668812248e-06	8.87655660268739e-06	tRNA aminoacylation, Ser
687	SEED3LEVEL687	2.45510719223023	18.8133750344819	5.46551524127195e-06	1.08638865606609e-05	Toxin-antitoxin replicon stabilization systems
172	SEED3LEVEL172	-0.138509887426344	48.1935394150911	5.57869760051101e-06	1.10616822519936e-05	Phage regulation of gene expression
622	SEED3LEVEL622	1.06051402963558	45.1356497902159	5.8320599497906e-06	1.15357860620552e-05	Prophage lysogenic conversion modules
302	SEED3LEVEL302	0.19858951736002	43.9394774817336	5.97232636027506e-06	1.17844195742988e-05	Streptococcal Hyaluronic Acid Capsule
541	SEED3LEVEL541	0.491664565754864	55.4848708438721	6.06909795757868e-06	1.19462293130928e-05	Acyl-CoA thioesterase II
629	SEED3LEVEL629	-1.23555638233725	33.6097548706994	6.5685361490306e-06	1.289792656448e-05	CBSS-262316.1.peg.2929
676	SEED3LEVEL676	-2.93852035276678	15.9619658676951	7.7373927492788e-06	1.51562971771587e-05	YjbEFGH Locus Involved in Exopolysaccharide Production
51	SEED3LEVEL51	-0.0875770139285703	51.5466711994977	8.46126395463339e-06	1.65342090321218e-05	Calvin-Benson cycle
398	SEED3LEVEL398	0.262435241852433	42.7620135697909	8.67885319717e-06	1.69185355096639e-05	CBSS-261594.1.peg.788
383	SEED3LEVEL383	0.245508740755836	47.2551443651677	1.08679926501458e-05	2.11351107066538e-05	Signal peptidase
349	SEED3LEVEL349	0.225365873561675	51.031928252369	1.10491769458998e-05	2.14359332115897e-05	Teichuronic acid biosynthesis
130	SEED3LEVEL130	-0.113190836698229	45.232554033431	1.29425516218368e-05	2.50491011054209e-05	mycolic acid synthesis
318	SEED3LEVEL318	-0.204668433693167	39.2612622544873	1.33892285622759e-05	2.58517563410053e-05	Conserved gene cluster possibly involved in RNA metabolism
659	SEED3LEVEL659	-1.88869822680777	22.9956578746864	1.37664225812839e-05	2.65167520672826e-05	Type 4 conjugative transfer system, IncI1 type
282	SEED3LEVEL282	0.179429553496043	53.1765039868496	1.42793173397213e-05	2.74393532727661e-05	At4g10620 At3g57180 At3g47450
417	SEED3LEVEL417	-0.28433646888128	45.1077702084371	1.44261977816795e-05	2.76559099653524e-05	A Glutathione-dependent Thiol Reductase Associated with a Step in Lysine Biosynthesis
167	SEED3LEVEL167	0.12494289006088	46.9982870666624	1.46379028610014e-05	2.79954217838064e-05	Ubiquinone Biosynthesis
603	SEED3LEVEL603	0.828320642801502	31.132572124926	1.50139741310567e-05	2.8646945924587e-05	Cannabinoid biosynthesis
377	SEED3LEVEL377	-0.241749314799138	41.1697282112009	1.55578108577238e-05	2.96147505503496e-05	CMP-N-acetylneuraminate Biosynthesis
701	SEED3LEVEL701	2.89042526482732	15.3122027826735	2.03176166190068e-05	3.85058543329228e-05	VieSAB signal transduction system of Vibrio
672	SEED3LEVEL672	1.88979338439505	20.9192129525959	2.03238563660792e-05	3.85058543329228e-05	Sortase
85	SEED3LEVEL85	0.0947444722459981	51.1878574212466	2.28318238611046e-05	4.3156414728116e-05	tRNAmodification position 34
276	SEED3LEVEL276	0.172030234422657	39.0057693168932	2.65037623046109e-05	4.99802883553152e-05	RuvABC plus a hypothetical
633	SEED3LEVEL633	1.07886316831077	29.6154957937135	2.78812069016524e-05	5.24555729847367e-05	At1g24340
452	SEED3LEVEL452	0.300043427055142	34.0422040163782	3.02890732666871e-05	5.68535041131087e-05	CBSS-323098.3.peg.2823
679	SEED3LEVEL679	1.84897138999985	29.5676012486122	3.70490579480316e-05	6.93812219443463e-05	tRNA splicing
226	SEED3LEVEL226	-0.147242164369621	43.3966173000019	3.79564808940243e-05	7.09163811622764e-05	tRNA aminoacylation, Val
307	SEED3LEVEL307	-0.187452766596294	91.3352195585956	3.82873275289794e-05	7.13696957855859e-05	Menaquinone and Phylloquinone Biosynthesis
572	SEED3LEVEL572	-0.619934918440212	35.1115716017802	3.87776271401229e-05	7.2117472083585e-05	Phenazine biosynthesis
21	SEED3LEVEL21	-0.0671994980387629	90.5094013403731	4.31371735135205e-05	8.00412233312801e-05	Proteolysis in bacteria, ATP-dependent
567	SEED3LEVEL567	0.553648807088328	45.5702966883382	4.76618719811505e-05	8.82344495028621e-05	Cardiolipin synthesis
144	SEED3LEVEL144	0.109454485129657	49.8079264731598	4.8367376344364e-05	8.93360900972386e-05	Transcription initiation, bacterial sigma factors
166	SEED3LEVEL166	0.116076819667592	44.5005276640768	5.54662717881098e-05	0.000102214610197223	CBSS-84588.1.peg.1247
82	SEED3LEVEL82	0.0888832645995364	67.7363089067703	5.65913188563754e-05	0.000103826942352604	Biotin biosynthesis
263	SEED3LEVEL263	0.157795292815723	39.1217959567347	5.65978758683542e-05	0.000103826942352604	DNA processing cluster
706	SEED3LEVEL706	-23.0369839637758	12.0545081995768	6.47358735065986e-05	0.00011836888945241	Xanthan Exopolysaccharide Biosynthesis and Export
531	SEED3LEVEL531	-0.435264564325999	42.5206149936195	6.48175748175745e-05	0.00011836888945241	Synechocystis experimental
642	SEED3LEVEL642	-1.23377226054377	26.4554654816097	6.67282047380496e-05	0.000121583598272707	Listeria surface proteins: LPXTG motif
449	SEED3LEVEL449	0.285529384173969	57.5458723800102	6.782349458243e-05	0.000123301589027384	CBSS-316057.3.peg.659
145	SEED3LEVEL145	-0.108569128773084	41.8220840803154	6.8267250969549e-05	0.000123830058373016	Respiratory dehydrogenases 1
394	SEED3LEVEL394	-0.235518117977295	50.1873350509646	6.90710664042304e-05	0.000125007813693562	Glutaredoxins
592	SEED3LEVEL592	0.653195351968054	51.2664023603664	7.98155252355241e-05	0.000144131160525757	p-Hydroxybenzoate degradation
626	SEED3LEVEL626	0.898779106450014	53.0409255755974	8.48975731468893e-05	0.000152966896828137	RNA polymerase chloroplast
195	SEED3LEVEL195	0.126818876520115	56.3097040579529	8.86121748315547e-05	0.000159304998752728	CBSS-393130.3.peg.794
335	SEED3LEVEL335	-0.194414131060183	40.6588211962666	9.36409039457137e-05	0.000167972264505726	tRNA aminoacylation, Pro
510	SEED3LEVEL510	0.35323233814073	39.777561156442	9.99226449335927e-05	0.000178843849007249	2-phosphoglycolate salvage
654	SEED3LEVEL654	1.3257232462316	27.2783058955217	0.000105719278567769	0.000188801095720364	Cytolysin and Lipase operon in Vibrio
574	SEED3LEVEL574	0.549688405869589	29.824106328859	0.000112484273667197	0.00020044003831886	CBSS-265072.7.peg.546
141	SEED3LEVEL141	-0.103846376446876	74.4956337598574	0.00011942765191582	0.000212344989889886	CBSS-258594.1.peg.3339
709	SEED3LEVEL709	-19.949972586587	20.3296386397675	0.000130891356436713	0.000232217340695835	At2g44920 At1g12250
505	SEED3LEVEL505	-0.353530244356243	80.4590654768855	0.00014213257542859	0.000251608869850612	At1g54520
284	SEED3LEVEL284	-0.161120073545194	82.4705715644943	0.00014316528431605	0.000252883657230753	DNA repair, bacterial RecBCD pathway
728	SEED3LEVEL728	22.9655587355424	11.397803119426	0.000144447018869114	0.000253487286674194	Pertussis toxin
732	SEED3LEVEL732	22.9655587355424	11.397803119426	0.000144447018869114	0.000253487286674194	H2:CoM-S-S-HTP oxidoreductase
730	SEED3LEVEL730	20.9655585817209	17.6937811826464	0.000144447019971327	0.000253487286674194	arsenate respiration
306	SEED3LEVEL306	0.168327095272718	51.6164602268455	0.00015768956051085	0.00027612739059151	Putative diaminopropionate ammonia-lyase cluster
250	SEED3LEVEL250	0.141828969331468	39.4849520640005	0.00015896235732095	0.000277754961280019	mcm5s2U biosynthesis in tRNA
632	SEED3LEVEL632	-1.02034695866509	36.2859551938925	0.000162956386366278	0.000284120078815343	Siderophore Enterobactin
401	SEED3LEVEL401	0.223672973542118	39.5530107503211	0.000171623579665851	0.000298588120321878	NhaA, NhaD and Sodium-dependent phosphate transporters
462	SEED3LEVEL462	-0.294321623666521	31.8556630925526	0.000176019159265645	0.000305578325849586	CBSS-269482.1.peg.1294
152	SEED3LEVEL152	0.103409511773576	52.5044009324603	0.000193997084023069	0.000336067753693068	Molybdenum cofactor biosynthesis
289	SEED3LEVEL289	-0.160284851971821	41.1545737378174	0.000212397983003346	0.000367158051815613	CBSS-262719.3.peg.410
448	SEED3LEVEL448	0.262736374645411	46.7857009543015	0.000227336127426111	0.000392142701679581	CO2 uptake, carboxysome
44	SEED3LEVEL44	-0.070700436562281	68.3598157289506	0.000240841162570842	0.000414554256425131	Glycolysis and Gluconeogenesis, including Archaeal enzymes
372	SEED3LEVEL372	-0.201165627447885	37.615187975239	0.000260385951643361	0.000447244660041357	CBSS-306254.1.peg.1508
700	SEED3LEVEL700	2.13665346321962	20.0837810301716	0.00027830529192523	0.000477010553320999	Regulatory Intramembrane Proteolysis Pathways
115	SEED3LEVEL115	-0.0902354607609216	42.6475024783381	0.00027953446934568	0.000478104409515126	Tryptophan synthesis
339	SEED3LEVEL339	-0.182508174768499	47.3673746582578	0.000309251054374321	0.000527814563267564	Auxin degradation
729	SEED3LEVEL729	19.8601981404579	20.2225383042743	0.000311670654932895	0.000529709159329228	Hydroxyaromatic decarboxylase family
734	SEED3LEVEL734	19.8601980973491	20.8433378244808	0.000311670654932895	0.000529709159329228	Lysozyme inhibitors
439	SEED3LEVEL439	0.245923275664518	48.692370317847	0.000316502406588715	0.000536793389790923	Colanic acid biosynthesis
653	SEED3LEVEL653	1.15582420943809	21.8740318703689	0.000345487003393106	0.000584725911600465	Quorum-sensing in Vibrio
425	SEED3LEVEL425	-0.236267269364312	41.0589312953094	0.00040919800194725	0.000691108942745982	CBSS-292415.3.peg.2341
357	SEED3LEVEL357	0.182042201943584	52.2904435584206	0.000412441935243184	0.000695136511691116	Putative sugar ABC transporter (ytf cluster)
116	SEED3LEVEL116	0.0872570992032383	47.4024296813529	0.000425490022820428	0.000715637065408994	CBSS-393121.3.peg.2760
347	SEED3LEVEL347	0.179601136843073	66.3845127870338	0.000432796289133175	0.000726415348358378	Trehalose Uptake and Utilization
436	SEED3LEVEL436	0.237861236373386	45.4984958275538	0.000437866659495514	0.000733403990749215	Selenoprotein O
472	SEED3LEVEL472	-0.285986798607932	34.9194842144963	0.000450549253579626	0.000753087492037019	Predicted carbohydrate hydrolases
434	SEED3LEVEL434	0.233812170582139	40.9520802009693	0.000472719041126317	0.000788514854167403	SeqA and Co-occurring Genes
356	SEED3LEVEL356	0.179217341308026	52.1109880189411	0.000502131245292785	0.000835852216958566	Cluster Ytf and putative sugar transporter
512	SEED3LEVEL512	-0.324020873960765	73.76706730423	0.000705529172118596	0.00117201868633253	Phage tail proteins 2
265	SEED3LEVEL265	-0.134848535484027	66.7368428580517	0.000801518609117314	0.00132874703847522	Glycogen metabolism
355	SEED3LEVEL355	-0.174167150628846	60.6858647494501	0.000860912069035464	0.00142429011012207	CO Dehydrogenase
330	SEED3LEVEL330	0.158262084926063	42.7024807766919	0.000896903153007283	0.001480805409761	Predicted secretion system W clustering with cell division proteins
222	SEED3LEVEL222	0.11416027264269	66.0573348067717	0.00110579507646982	0.0018203563840016	Ribosomal protein S12p Asp methylthiotransferase
723	SEED3LEVEL723	-21.6315188555351	11.7365104847957	0.00110715255181004	0.0018203563840016	Inner membrane protein YhjD and conserved cluster involved in LPS biosynthesis
314	SEED3LEVEL314	-0.150280374384523	43.599805406125	0.00110931482980567	0.0018203563840016	At4g38090
492	SEED3LEVEL492	-0.282429890613768	32.5581963267353	0.00112100859023818	0.00183582176012689	Trans-translation by stalled ribosomes
470	SEED3LEVEL470	-0.262278258876212	38.663196137051	0.00113379669261456	0.0018530131804549	At1g26220 At1g32070
645	SEED3LEVEL645	0.922209358258398	22.4390941933754	0.00117334685996382	0.00191378550344905	Indole-pyruvate oxidoreductase complex
684	SEED3LEVEL684	1.44350628189169	21.59502156537	0.00118353608125091	0.00192652050247885	Caffeic acid derivatives
628	SEED3LEVEL628	0.750359101394045	23.624479890061	0.00126968992589707	0.00206260873504163	Serotype determining Capsular polysaccharide biosynthesis in Staphylococcus
717	SEED3LEVEL717	2.45510719346695	19.2954304183009	0.001306438845855	0.00211805416091523	COG2078
287	SEED3LEVEL287	0.135404489157177	39.4456282884383	0.00131824064782353	0.00213291336817847	Plasmid replication
235	SEED3LEVEL235	0.115265389510672	52.8402916198482	0.00141644212228688	0.00228722889606804	CBSS-376686.6.peg.291
594	SEED3LEVEL594	0.538515105271465	29.8882829243156	0.00142968473631643	0.00230401384796812	Myxoxanthophyll biosynthesis in Cyanobacteria
736	SEED3LEVEL736	20.6088836730307	13.44945806021	0.00147445258461429	0.00236673047507405	Bacteriocin-like peptides Blp
742	SEED3LEVEL742	19.6088836983696	17.755144733684	0.0014744526074627	0.00236673047507405	Control of Swarming in Vibrio and Shewanella species
373	SEED3LEVEL373	0.171706333820249	38.0725588970537	0.00153062087988548	0.00245202434025218	CBSS-288000.5.peg.1793
2	SEED3LEVEL2	0.0299467152121112	72.39088250725	0.00180976763743414	0.00289348225036406	Serine-glyoxylate cycle
329	SEED3LEVEL329	0.147363017764075	39.2689131913977	0.00190916546773625	0.00304638040118072	Menaquinone Biosynthesis via Futalosine -- gjo
727	SEED3LEVEL727	-22.4979874631431	10.6240122296935	0.00227993025487087	0.00363083381139868	The fimbrial Stf cluster
477	SEED3LEVEL477	-0.249813114496452	34.0826729049749	0.00229325263490711	0.00364487501304489	At5g11840 At5g67370
269	SEED3LEVEL269	-0.124652074815368	37.9038733274698	0.00230328837209488	0.00365364763338187	COG2509
715	SEED3LEVEL715	2.35979701366263	14.8250938465267	0.00259673541044812	0.00410304481846198	Cadmium resistance
720	SEED3LEVEL720	2.35979701376515	14.6198507844884	0.00259673541044813	0.00410304481846198	ATP-dependent Nuclease
437	SEED3LEVEL437	-0.207671236709627	34.6777540530587	0.00270364267161585	0.00426363922287958	Fructose utilization
362	SEED3LEVEL362	-0.159582402870809	39.7982697990773	0.00276209675924385	0.00434734684480209	Capsular heptose biosynthesis
640	SEED3LEVEL640	0.801652395719291	24.5715426945518	0.00286625257712785	0.00450252103863384	Type Vc secretion systems
673	SEED3LEVEL673	1.26118472509773	25.369059548883	0.00305340651261483	0.00477796106132574	Polyunsaturated Fatty Acids synthesis
675	SEED3LEVEL675	1.26118472509771	22.9724090621273	0.00305340651261484	0.00477796106132574	Lignine biosynthesis
493	SEED3LEVEL493	-0.255269266213767	58.9881142554082	0.00316689691524153	0.00494598379233668	L-Cystine Uptake and Metabolism
217	SEED3LEVEL217	0.102441215387922	41.4028111728084	0.00318073520858598	0.00495002828155864	riboflavin to FAD
253	SEED3LEVEL253	0.112020157266789	77.7878232899681	0.00318172398814647	0.00495002828155864	CBSS-354.1.peg.2917
746	SEED3LEVEL746	20.4547330184838	12.2554647232379	0.00324211505454059	0.00502465731844768	Protein YjgK cluster linked to biofilm formation
756	SEED3LEVEL756	19.4547330143605	16.18387231259	0.0032421151053519	0.00502465731844768	Polyadenylation specificity factor
188	SEED3LEVEL188	-0.0924864962819798	67.0173107768585	0.00366725481377631	0.00567267522819318	Protection from Reactive Oxygen Species
698	SEED3LEVEL698	-1.8145902560764	15.4665473043772	0.00375815310580933	0.00580218676068654	Two partner secretion pathway (TPS)
699	SEED3LEVEL699	1.59765696173809	18.6806405812608	0.00382249440973871	0.00589028186186402	Heme biosynthesis orphans
48	SEED3LEVEL48	0.0559036316410353	67.0255742352776	0.00383667627586046	0.00590089564100972	pyrimidine conversions
180	SEED3LEVEL180	0.088434892256941	159.28893114669	0.00404031342421357	0.00620230277075669	CBSS-194948.1.peg.143
635	SEED3LEVEL635	0.727369583107041	23.3928626968634	0.00427654064630318	0.00655250261905165	Phenol hydroxylase
52	SEED3LEVEL52	0.0552976782268478	60.1734605586565	0.00471431902237834	0.00720961075445005	Lysine Biosynthesis DAP Pathway
658	SEED3LEVEL658	0.955153513977789	22.0614864744016	0.00494893155901135	0.00755412383252865	Dolichol metabolism
551	SEED3LEVEL551	-0.336488345780978	29.5922868783144	0.0051038646371204	0.00777594442830584	At5g48545 and At3g56490 At1g31160
721	SEED3LEVEL721	2.2544364980048	15.1330840130948	0.00514668636807165	0.00779713346773402	Phenylpropanoids general biosynthesis
722	SEED3LEVEL722	2.2544364980048	14.3911315213458	0.00514668636807165	0.00779713346773402	Xanthosine utilization (xap region)
724	SEED3LEVEL724	2.2544364980048	15.1330840130948	0.00514668636807165	0.00779713346773402	Phytoalexin biosynthesis
586	SEED3LEVEL586	-0.443563367140704	32.555472799735	0.00595730439831996	0.00900833506213242	Inteins
160	SEED3LEVEL160	-0.0776190171950883	46.2847613532342	0.00642032894913849	0.00969038455196462	A Gammaproteobacteria Cluster Relating to Translation
753	SEED3LEVEL753	21.2724115112292	11.2981537131074	0.0072030577434666	0.0107761915713096	DNA Helicase of Unknown Function
755	SEED3LEVEL755	21.2724115112292	11.2981537131074	0.0072030577434666	0.0107761915713096	Coagulation cascade
757	SEED3LEVEL757	20.2724114688156	14.2411186506124	0.00720305778562537	0.0107761915713096	Thermosome, archaeal
758	SEED3LEVEL758	20.2724114688156	14.2411186506124	0.00720305778562537	0.0107761915713096	Chlorosome
81	SEED3LEVEL81	-0.0595586616240645	43.782427460481	0.00720632835609206	0.0107761915713096	tRNA modification yeast mitochondrial
69	SEED3LEVEL69	0.0569853945531331	62.17446510419	0.00742694604551629	0.0110856076583444	mnm5U34 biosynthesis bacteria
693	SEED3LEVEL693	-1.48323311938959	22.4670669732255	0.00767574879574315	0.0114358761984461	Quorum sensing in Yersinia
3	SEED3LEVEL3	0.0299754889564755	49.7961624133155	0.0079652395983993	0.0118453655057078	DNA-replication
294	SEED3LEVEL294	-0.11371645216224	44.124184957122	0.00895453491634072	0.0132921444904948	NAD consumption
58	SEED3LEVEL58	-0.0539779342428678	48.5358964867032	0.00915720866833261	0.013568098558024	HtrA and Sec secretion
743	SEED3LEVEL743	-21.1615152263793	10.7151653899796	0.00991834788460025	0.0146690008019042	Coenzyme B synthesis
726	SEED3LEVEL726	2.13665346234852	18.6441711412397	0.0101663186395267	0.0150083061667465	Paerucumarin Biosynthesis
72	SEED3LEVEL72	-0.0551558151491352	42.9418592347313	0.0106857055762265	0.015746331167882	Chorismate: Intermediate for synthesis of Tryptophan, PAPA antibiotics, PABA, 3-hydroxyanthranilate and more.
230	SEED3LEVEL230	-0.0918344092850191	41.1058799170521	0.0108143010037135	0.0159068536581895	Aspartate aminotransferase
184	SEED3LEVEL184	0.078894292709105	39.456963020826	0.0110411360952409	0.0162110328512703	Aminopeptidases (EC 3.4.11.-)
176	SEED3LEVEL176	0.0770877772939121	43.6607167578196	0.0112351323707653	0.0164659820433861	COG1565
405	SEED3LEVEL405	0.15485039033571	44.090345673792	0.0115101595306046	0.0168385516460382	Copper homeostasis: copper tolerance
183	SEED3LEVEL183	-0.0777529770088764	50.9336001043448	0.0128159621691572	0.0187150061278848	Translation elongation factor G family
562	SEED3LEVEL562	-0.333327537119598	35.1833850525963	0.0137809885508884	0.020087963491295	At1g52510 AT4G12830 (COG0596)
663	SEED3LEVEL663	0.890121043706902	29.91999461875	0.0140376219032779	0.0204252448196975	At1g01770
637	SEED3LEVEL637	-0.693093673628103	39.8959966981241	0.014956259283535	0.0217149704306141	D-Sorbitol(D-Glucitol) and L-Sorbose Utilization
126	SEED3LEVEL126	-0.0627658171293773	84.392222619841	0.0149776928310045	0.0217149704306141	Glycine cleavage system
196	SEED3LEVEL196	0.0783655387338909	48.0095004448965	0.0159721857311077	0.0231153814963616	CBSS-280355.3.peg.2835
768	SEED3LEVEL768	21.0492679277402	10.1085086472284	0.0162344806985676	0.0233695639922611	Siderophore Anthrachelin
770	SEED3LEVEL770	20.0492679012673	12.9500751044419	0.0162344807956127	0.0233695639922611	DOE COG3533
760	SEED3LEVEL760	20.0492679053048	12.6741642065724	0.0162344807956128	0.0233695639922611	Acetophenone carboxylase 1
310	SEED3LEVEL310	0.108822961282866	52.6104587008797	0.01661700704077	0.0238777241491704	Novel non-oxidative pathway of Uracil catabolism
41	SEED3LEVEL41	-0.0444044810292332	50.4569032640415	0.0176463452632968	0.025311867585119	Iron-sulfur cluster assembly
711	SEED3LEVEL711	-1.55222599166233	20.1162229957076	0.0204368725245219	0.0292627077386517	Adaptation to d-cysteine
749	SEED3LEVEL749	-21.9383716750589	9.72455323195848	0.0210868209435928	0.0300338702175469	Capsular surface virulence antigen loci
759	SEED3LEVEL759	-20.938371675005	10.4109502577561	0.0210868209902006	0.0300338702175469	RNA polymerase III initiation factors
750	SEED3LEVEL750	-19.9383716749447	13.5267375014382	0.0210868211168933	0.0300338702175469	Terminal AA3-600 quinol oxidase
170	SEED3LEVEL170	-0.0695862640684118	46.5251455666595	0.0215510680416495	0.0306411494651923	One-carbon metabolism by tetrahydropterines
22	SEED3LEVEL22	-0.0377068951218862	78.743969247016	0.0226808971355417	0.0321909575134267	Glycine and Serine Utilization
84	SEED3LEVEL84	0.0507216333851679	66.056035743535	0.0232169794474302	0.0328941092346252	Acetone Butanol Ethanol Synthesis
97	SEED3LEVEL97	-0.0536707788068562	48.153265586056	0.0234120803395188	0.0331125402004733	Cell Division Cluster
70	SEED3LEVEL70	0.0480773516769792	71.4752848167208	0.0244854162131667	0.0345405319559256	Folate Biosynthesis
564	SEED3LEVEL564	-0.309638351226162	55.977309542557	0.0245071265051932	0.0345405319559256	At1g10830
223	SEED3LEVEL223	0.0787313493955358	38.2668978193727	0.0247603408566232	0.0348367230487098	DNA topoisomerases, Type I, ATP-independent
367	SEED3LEVEL367	-0.120840686102232	37.7874812988897	0.0254762037007675	0.0357816819338904	Acid resistance mechanisms
404	SEED3LEVEL404	0.136950538441561	124.512207390267	0.0262520623244751	0.0368074842642987	Biphenyl Degradation
662	SEED3LEVEL662	-0.836605955250343	20.9563211427776	0.0267722649343891	0.0374719071486519	Biofilm formation in Staphylococcus
516	SEED3LEVEL516	0.210644467713611	40.122136339227	0.0289633637687181	0.0404686723469653	ABC transporter tungstate (TC 3.A.1.6.2)
323	SEED3LEVEL323	-0.103356264386315	87.6048023557261	0.0293413797933558	0.0409261659531463	Multi-subunit cation antiporter
508	SEED3LEVEL508	0.197939580264877	72.6451816053158	0.0296132044674128	0.0412342210226109	Phage entry and exit
668	SEED3LEVEL668	-0.859078811102257	26.3068184380577	0.0310623876764978	0.0431777863063345	Ribosome LSU eukaryotic and archaeal
566	SEED3LEVEL566	0.286278491703887	70.3354080298131	0.0311363534620285	0.0432063635519401	Xanthine Metabolism in Bacteria
612	SEED3LEVEL612	-0.479092788310129	35.65963503936	0.0312401119380397	0.0432761139689626	Siderophore Pyoverdine
539	SEED3LEVEL539	-0.239422762956443	29.9765014249251	0.0317156281389165	0.043859731904929	Polysaccharide deacetylases
545	SEED3LEVEL545	-0.243740488596683	165.804775848688	0.0335762108383701	0.0463535060891492	Photosystem I
248	SEED3LEVEL248	-0.0791392876134571	51.689929678583	0.034930725093598	0.0481413229995243	D-Galacturonate and D-Glucuronate Utilization
193	SEED3LEVEL193	-0.0682816368556286	77.9106452496109	0.0356245330207133	0.0490140258737365	DOE COG2016
407	SEED3LEVEL407	0.129762811430371	39.5352892279711	0.0357355408872695	0.0490832811168099	Ethanolamine utilization
775	SEED3LEVEL775	19.7615858105117	11.2550869601315	0.0373808915075208	0.0511694437048804	MexA-MexB-OprM Multidrug Efflux System
785	SEED3LEVEL785	19.7615858105117	11.2550869601315	0.0373808915075208	0.0511694437048804	Listeria Pathogenicity Island LIPI-1 extended
74	SEED3LEVEL74	-0.0447063359429143	45.2872813487378	0.03922797865155	0.0536071532586215	Protein chaperones
426	SEED3LEVEL426	-0.136800960483492	42.0949263541126	0.0396428149736336	0.0540826936149571	Phage DNA synthesis
227	SEED3LEVEL227	-0.0737441420728303	44.0844104136014	0.039727121710421	0.0541064671106576	Translation initiation factors eukaryotic and archaeal
162	SEED3LEVEL162	-0.0586535687550884	45.2346010187158	0.0398141239177006	0.0541338256292769	Pyruvate Alanine Serine Interconversions
139	SEED3LEVEL139	0.0547212594594111	55.3476907740481	0.0402509148337239	0.0546358894303399	Polyprenyl Diphosphate Biosynthesis
631	SEED3LEVEL631	0.486207526290155	23.3451796701896	0.0426482661617641	0.0577930440952549	Type I protein secretion systems
553	SEED3LEVEL553	0.240824633329367	37.6803099858667	0.0427946992313613	0.0578945011340657	Toxin-antitoxin systems (other than RelBE and MazEF)
605	SEED3LEVEL605	0.381451588957373	27.8925875361727	0.0447803466404497	0.0604796334426107	Zinc resistance
670	SEED3LEVEL670	0.750359101355844	23.4619750447467	0.0456450499759053	0.0612154435000676	V-Type ATP synthase
769	SEED3LEVEL769	-22.6506896025596	8.80396214284411	0.0457791631293219	0.0612154435000676	P38 MAP kinase pathways
761	SEED3LEVEL761	-19.650689602533	10.6579882249449	0.0457791635569109	0.0612154435000676	Pyrrolnitrin biosynthesis
772	SEED3LEVEL772	-19.650689602533	10.6579882249449	0.0457791635569109	0.0612154435000676	beta-Fimbriae
762	SEED3LEVEL762	-19.6506896025147	11.6875837578641	0.0457791635569109	0.0612154435000676	Phytosterol biosynthesis
765	SEED3LEVEL765	-19.6506896025147	11.6875837578641	0.0457791635569109	0.0612154435000676	Anaerobic Oxidative Degradation of L-Ornithine
660	SEED3LEVEL660	-0.731245441028582	26.2703826620198	0.0468287557823191	0.0625156162176504	RNA polymerase archaeal
259	SEED3LEVEL259	-0.0772285169130573	37.3274120710158	0.0470860068473829	0.0627554852381101	tRNA aminoacylation, Gly
686	SEED3LEVEL686	-0.972407496409357	19.0162508412033	0.0471638318269895	0.0627558222829515	Two-component Response Regulator of Virulence ResDE
476	SEED3LEVEL476	-0.161477280193036	43.9957927304407	0.0476515444282597	0.0633006558989526	At1g14345
556	SEED3LEVEL556	0.238209850635242	30.5722888988938	0.0478192391735026	0.0634192860514158	trimethylamine N-oxide (TMAO) reductase
408	SEED3LEVEL408	0.122872566583351	35.0110180533142	0.0480315965058517	0.0635966637859803	Streptococcus pyogenes recombinatorial zone
200	SEED3LEVEL200	-0.0656862155129973	59.226070610084	0.0490345623794912	0.0647289541578918	Purine Utilization
127	SEED3LEVEL127	-0.0506611590219173	44.4496561727861	0.049046784794546	0.0647289541578918	MLST
496	SEED3LEVEL496	0.168026287112085	31.2926730860234	0.050608530725179	0.0666417355694552	Chloroaromatic degradation pathway
304	SEED3LEVEL304	0.0867998779717143	43.0568333787	0.0506608991040976	0.0666417355694552	Pterin metabolism
707	SEED3LEVEL707	1.06881283245028	16.5236091793891	0.0509560726518371	0.0669212058041172	Tetrathionate respiration
697	SEED3LEVEL697	-1.04140036743366	17.5115169678217	0.053080562949102	0.06959833942597	CoA disulfide thiol-disulfide redox system
312	SEED3LEVEL312	-0.0878194253989367	65.1488826289253	0.0538928371330109	0.0705490376061583	Peptide methionine sulfoxide reductase
190	SEED3LEVEL190	0.0607517474769176	39.8834696663445	0.0561092246106313	0.0733317652827152	pVir Plasmid of Campylobacter
499	SEED3LEVEL499	-0.165931630542413	40.8172887006582	0.061180841263466	0.0798311299711999	Sucrose-specific PTS
656	SEED3LEVEL656	-0.635935253556022	48.0635073051097	0.0643919505496477	0.083885809975306	At1g33290 At1g73170 At3g10420
346	SEED3LEVEL346	-0.0943159390292772	38.5697599415027	0.0652463515626866	0.0848622161000216	Programmed frameshift
725	SEED3LEVEL725	1.30997488925078	18.8521476394297	0.0720644205662759	0.0935796408316488	Natural DNA Transformation in Vibrio
748	SEED3LEVEL748	1.66664983310268	13.4081277996906	0.0761698762214421	0.0982797924452107	Vibrioferrin synthesis
744	SEED3LEVEL744	1.6666498332052	14.5202013743048	0.0761698762214425	0.0982797924452107	Acyl Homoserine Lactone (AHL) Autoinducer Quorum Sensing
739	SEED3LEVEL739	1.66664983310269	14.6564667118757	0.0761698762214426	0.0982797924452107	MazEF toxin-antitoxing (programmed cell death) system
747	SEED3LEVEL747	1.666649834211	17.4631663013034	0.0761698762214426	0.0982797924452107	D-Alanyl Lipoteichoic Acid Biosynthesis
683	SEED3LEVEL683	-0.769466652412675	18.6249798689803	0.0772642699830533	0.0995331121278505	Carnitine Metabolism in Microorganisms
280	SEED3LEVEL280	0.0718484282927647	41.8548132360791	0.0833845719974967	0.107246611678815	N-linked Glycosylation in Bacteria
624	SEED3LEVEL624	0.38099899786569	24.7953529189399	0.088277943316087	0.11336008911542	p-Aminobenzoyl-Glutamate Utilization
784	SEED3LEVEL784	23.3561207167826	8.00059471163946	0.0892057040597545	0.113828730038821	Siderophore Achromobactin
786	SEED3LEVEL786	23.3561207167826	8.00059471163946	0.0892057040597545	0.113828730038821	Octadecanoids
776	SEED3LEVEL776	20.3561206815847	9.31791135410197	0.0892057043814737	0.113828730038821	Phage Dual Exonuclease Exclusion
783	SEED3LEVEL783	20.3561206815847	9.31791135410197	0.0892057043814737	0.113828730038821	Biofilm Adhesin Biosynthesis
530	SEED3LEVEL530	0.167559977940452	30.1830121517719	0.102175900303063	0.130089214401504	Rrf2 family transcriptional regulators
714	SEED3LEVEL714	-1.19555104762045	16.2771778010255	0.102691248355633	0.130089214401504	Predicted mycobacterial monooxygenase
716	SEED3LEVEL716	-1.19555104772357	14.6246069387871	0.102691248355633	0.130089214401504	Ribosome LSU mitochondrial
780	SEED3LEVEL780	-19.2452244943708	9.74419801201195	0.102913593593279	0.130089214401504	Osmoprotectant ABC transporter YehZYXW of Enterobacteriales
781	SEED3LEVEL781	-19.2452244943708	9.74419801201195	0.102913593593279	0.130089214401504	O-antigen capsule important for environmental persistence
782	SEED3LEVEL782	-19.2452244943708	9.74419801201195	0.102913593593279	0.130089214401504	Salicylic acid biosynthesis1
718	SEED3LEVEL718	1.038041169951	22.7665087042568	0.103332575294715	0.130369702051787	2-Ketogluconate Utilization
627	SEED3LEVEL627	0.37566565188961	26.8520141178744	0.103457785806239	0.130369702051787	Fatty Acid Biosynthesis FASI
100	SEED3LEVEL100	-0.0386681446637736	45.3586116906564	0.105182524747742	0.132336955709056	Translation termination factors bacterial
696	SEED3LEVEL696	-0.818256816606981	19.0864634657729	0.107995283112196	0.135664882046221	Formate dehydrogenase
385	SEED3LEVEL385	-0.0887633140402231	44.5088631570724	0.117403934911701	0.14725547805204	Single-Rhodanese-domain proteins
733	SEED3LEVEL733	1.1558242094399	16.2701698299739	0.127033549441431	0.159086906343836	Anaerobic toluene and ethylbenzene degradation
671	SEED3LEVEL671	0.587840171833915	19.8327310791528	0.132900988382909	0.166177588256219	ATP-dependent efflux pump transporter Ybh
520	SEED3LEVEL520	-0.148387320891507	34.929794315918	0.13425918567913	0.167616791997555	Osmoregulation
691	SEED3LEVEL691	0.676251129178013	18.2043352600732	0.139120802382269	0.173418688948006	At1g48360
664	SEED3LEVEL664	-0.540625079981307	29.2298360487628	0.141519197108784	0.176136969940009	Phosphorylcholine incorporation in LPS
27	SEED3LEVEL27	-0.0252284305663203	67.3055651431914	0.142004397480509	0.176469366454274	COG1399
33	SEED3LEVEL33	-0.0259130762978789	46.9122510102876	0.14474082757374	0.179594063661281	Glycerolipid and Glycerophospholipid Metabolism in Bacteria
454	SEED3LEVEL454	-0.10799799554944	49.4511305797961	0.145995969616817	0.180874026676884	At1g69340 At2g40600
563	SEED3LEVEL563	-0.194102507343873	49.4376179191836	0.148216324364498	0.183344046499815	Melibiose Utilization
391	SEED3LEVEL391	-0.0830174205368546	47.2308616610903	0.15112710293989	0.186659276760871	A Hypothetical Protein Related to Proline Metabolism
88	SEED3LEVEL88	0.0323356540347521	55.8187200383253	0.153414203931638	0.189195260641303	Transcription factors bacterial
430	SEED3LEVEL430	0.0948686402097868	33.5691028395119	0.154069406663458	0.189430405109618	HPr kinase and hprK operon in Gram-positive organisms
554	SEED3LEVEL554	0.166910838069018	171.272636688511	0.154073184872842	0.189430405109618	Photosystem II-type photosynthetic reaction center
576	SEED3LEVEL576	0.208034810506377	30.0176870908993	0.156480676658891	0.192098433106286	Peripheral Glucose Catabolism Pathways
419	SEED3LEVEL419	-0.0923198131690007	37.0432321309445	0.158197978579179	0.193912370712964	Translation elongation factors eukaryotic and archaeal
695	SEED3LEVEL695	-0.731245439592478	18.4364605103077	0.159837235563756	0.195625300410104	CRISP Cmr Cluster
601	SEED3LEVEL601	-0.267027747412723	60.7221370184471	0.160738619392023	0.196431333970009	Tricarballylate Utilization
615	SEED3LEVEL615	-0.308247852722672	26.2470683609054	0.164155043194472	0.200303815903964	Methanogenesis
681	SEED3LEVEL681	0.568037544539172	20.6090929765075	0.170454979083752	0.207677828431861	Autoinducer 2 (AI-2) transport and processing (lsrACDBFGE operon)
321	SEED3LEVEL321	0.0626496720719254	47.0603348992252	0.179193001155968	0.217995696143125	Lipid A-Ara4N pathway ( Polymyxin resistance )
283	SEED3LEVEL283	0.0563281381634472	47.4048767478474	0.180343325716619	0.219065691448566	Methicillin resistance in Staphylococci
474	SEED3LEVEL474	-0.106879198760714	40.650225915302	0.183189202975816	0.222189003309498	Quinate degradation
738	SEED3LEVEL738	-1.32908244034245	12.6089243790275	0.184636645574757	0.22360935070356	Alpha-acetolactate operon
703	SEED3LEVEL703	-0.753718294787608	26.0773446969804	0.192534345961563	0.232825539436329	methanopterin biosynthesis
290	SEED3LEVEL290	0.0553854362514486	42.2850472687232	0.195025813673231	0.235486392927827	CBSS-89187.3.peg.2957
210	SEED3LEVEL210	0.0439053894606948	76.7829144214338	0.196844812708283	0.237328544681075	Alginate metabolism
251	SEED3LEVEL251	-0.0486803683583414	44.0890174597588	0.199908210600043	0.240380189534197	D-ribose utilization
368	SEED3LEVEL368	0.0687063001975248	35.7296822589572	0.199970170032775	0.240380189534197	CBSS-188.1.peg.9880
555	SEED3LEVEL555	-0.154484244702064	79.6069738381575	0.201740158014586	0.242148053165876	CBSS-269801.1.peg.2186
364	SEED3LEVEL364	-0.0675957298216383	36.3259001644757	0.20468736420822	0.245321596510297	tRNA aminoacylation, His
712	SEED3LEVEL712	0.750359094505169	20.0606218736897	0.206206992166446	0.246777302755407	Adhesion of Campylobacter
274	SEED3LEVEL274	0.0505783972792521	46.8588175739609	0.214274072083108	0.255853015790111	LOS core oligosaccharide biosynthesis
616	SEED3LEVEL616	0.269773362756722	29.1701497526125	0.214739428580328	0.255853015790111	Biflavanoid biosynthesis
618	SEED3LEVEL618	0.269773362756722	29.1701497526125	0.214739428580328	0.255853015790111	Tannin biosynthesis
737	SEED3LEVEL737	0.973502652629551	14.9006825949093	0.219804155155837	0.261502296354518	Aminoglycoside adenylyltransferases
790	SEED3LEVEL790	19.6629735656964	7.42108058513553	0.229440827940086	0.268621750801056	Archaeal membrane bound hydrogenases
791	SEED3LEVEL791	19.6629735656964	7.42108058513553	0.229440827940086	0.268621750801056	Mebrane bound hydrogenases
792	SEED3LEVEL792	19.6629735656964	7.42108058513553	0.229440827940086	0.268621750801056	Ribosome biogenesis archaeal
795	SEED3LEVEL795	19.6629735656964	7.42108058513553	0.229440827940086	0.268621750801056	Pyrrolysine
797	SEED3LEVEL797	19.6629735656964	7.42108058513553	0.229440827940086	0.268621750801056	Small acid-soluble spore proteins
806	SEED3LEVEL806	19.6629735656964	7.42108058513553	0.229440827940086	0.268621750801056	Energy-conserving hydrogenase (ferredoxin) Ech
793	SEED3LEVEL793	19.6629735504841	7.35210286066815	0.229440827940086	0.268621750801056	A toxin-antitoxin module cotranscribed with DinB
799	SEED3LEVEL799	19.6629735504841	7.35210286066815	0.229440827940086	0.268621750801056	Transcription elongation factors, archaeal
801	SEED3LEVEL801	19.6629735504841	7.35210286066815	0.229440827940086	0.268621750801056	Bacillibactin Siderophore
805	SEED3LEVEL805	19.6629735504841	7.35210286066815	0.229440827940086	0.268621750801056	Fe(III) respiration - Shewanella type
809	SEED3LEVEL809	19.6629735504841	7.35210286066815	0.229440827940086	0.268621750801056	Cholera toxin
447	SEED3LEVEL447	0.0848171868636844	38.8223726962245	0.231234407596434	0.270330398476177	Teichoic and lipoteichoic acids biosynthesis
719	SEED3LEVEL719	-0.790085938829647	19.2439489294679	0.232583524658548	0.271515254615823	RNA polymerase I
685	SEED3LEVEL685	0.499044673050833	24.5779380598615	0.236629503872374	0.275840444715779	Malonate decarboxylase
655	SEED3LEVEL655	-0.394773199595849	36.094227098262	0.242764971470045	0.282585412833477	EcsAB transporter affecting expression and secretion of secretory preproteins
789	SEED3LEVEL789	-19.552077313801	7.22204767340464	0.248822897707223	0.285528686872544	Ubiquitin-like archaeal modifier proteins (SAMPs)
804	SEED3LEVEL804	-19.552077313801	7.22204767340464	0.248822897707223	0.285528686872544	Coenzyme F420 hydrogenase
807	SEED3LEVEL807	-19.552077313801	7.22204767340464	0.248822897707223	0.285528686872544	Multidrug Resistance Operon mdtRP of Bacillus
794	SEED3LEVEL794	-19.5520773138394	7.56524618437771	0.248822897707223	0.285528686872544	Streptothricin resistance
796	SEED3LEVEL796	-19.5520773138394	7.56524618437771	0.248822897707223	0.285528686872544	Bacterial Caspases
798	SEED3LEVEL798	-19.5520773138394	7.56524618437771	0.248822897707223	0.285528686872544	Salmochelin-mediated Iron Acquisition
800	SEED3LEVEL800	-19.5520773138394	7.56524618437771	0.248822897707223	0.285528686872544	Ribonuclease P archaeal and eukaryal
802	SEED3LEVEL802	-19.5520773138394	7.56524618437771	0.248822897707223	0.285528686872544	Suberine biosynthesis
803	SEED3LEVEL803	-19.5520773138394	7.56524618437771	0.248822897707223	0.285528686872544	Archaeal Flagellum
808	SEED3LEVEL808	-19.5520773138394	7.56524618437771	0.248822897707223	0.285528686872544	sigma-Fimbriae
702	SEED3LEVEL702	0.568037544537781	17.4256089001419	0.263051732864257	0.301428968678731	RNA polymerase III
666	SEED3LEVEL666	-0.402320408606648	19.8930355412204	0.269509903853189	0.308298782116774	Formaldehyde assimilation: Ribulose monophosphate pathway
207	SEED3LEVEL207	0.0372625558481308	42.7244367345227	0.269809070134334	0.308298782116774	Auxin biosynthesis
412	SEED3LEVEL412	0.0692361137336651	161.739619604053	0.274143300952151	0.31280949290591	Methionine Salvage
652	SEED3LEVEL652	-0.348253186568376	24.8748886869543	0.276163545071271	0.314670856285434	Proteasome eukaryotic
754	SEED3LEVEL754	1.15582420933669	12.4851530955246	0.280597666873524	0.319273575950325	Exosome
708	SEED3LEVEL708	-0.63593525978815	19.2178131637091	0.285617911950296	0.324074180599985	RNA polymerase II initiation factors
710	SEED3LEVEL710	-0.635935258312408	20.3298867383233	0.285617911950296	0.324074180599985	Dot-Icm type IV secretion system
5	SEED3LEVEL5	-0.0134871844384379	46.8731388790036	0.288042453985951	0.326367430356631	PROSC
169	SEED3LEVEL169	0.0318252446353331	44.5345675317023	0.290610296390076	0.328816405286114	YggW
220	SEED3LEVEL220	-0.0366932710950504	39.6352076032885	0.295189551224459	0.333531210810876	A Gram-positive cluster that relates ribosomal protein L28P to a set of uncharacterized proteins
50	SEED3LEVEL50	0.0201671302630828	50.3062159917481	0.300933675191872	0.339117530237587	Entner-Doudoroff Pathway
161	SEED3LEVEL161	0.0293819335306068	43.3950559161015	0.300972047849923	0.339117530237587	16S rRNA modification within P site of ribosome
690	SEED3LEVEL690	0.462677028879959	20.4276503771724	0.30536157351418	0.343584858098708	Streptolysin S Biosynthesis and Transport
56	SEED3LEVEL56	-0.0199087500241058	55.1148927597462	0.328394011649104	0.368987160311284	Pyridoxin (Vitamin B6) Biosynthesis
751	SEED3LEVEL751	-1.0414003678809	12.2250427210406	0.333477818237338	0.373661433454303	Siderophore Staphylobactin
752	SEED3LEVEL752	-1.0414003678809	12.2250427210406	0.333477818237338	0.373661433454303	Glutamate transporter involved in acid tolerance in Streptococcus
651	SEED3LEVEL651	0.290826771953299	21.7504743623808	0.341723601805897	0.382371222490969	Methanogenesis from methylated compounds
429	SEED3LEVEL429	-0.0629323910575386	35.985511732851	0.345782751808613	0.38637879311211	Propanediol utilization
478	SEED3LEVEL478	0.073741222717144	33.4533553695838	0.364483195035527	0.406152761410113	Nucleolar protein complex
479	SEED3LEVEL479	0.073741222717144	33.4533553695838	0.364483195035527	0.406152761410113	eukaryotic rRNA modification and related functions
26	SEED3LEVEL26	0.0154512881582843	51.7596474632717	0.365167399887475	0.406355469750986	Isoprenoid Biosynthesis
614	SEED3LEVEL614	0.190743313396317	27.1798942907348	0.365998511915128	0.406720873817773	2-methylcitrate to 2-methylaconitate metabolism cluster
438	SEED3LEVEL438	0.0619400619677388	45.281043638942	0.367724315636218	0.407856076368582	Proton-dependent Peptide Transporters
409	SEED3LEVEL409	-0.0570262689181043	34.4486597337642	0.3680283507405	0.407856076368582	Cold shock, CspA family of proteins
745	SEED3LEVEL745	0.750359101794397	14.1232137644708	0.371413736487008	0.411044750777003	Siderophore Yersiniabactin Biosynthesis
363	SEED3LEVEL363	-0.047403160635377	37.9011232147707	0.372933113532851	0.41216241645912	tRNA aminoacylation, Tyr
649	SEED3LEVEL649	-0.256445638083251	27.9211507767059	0.392993925821959	0.433740908581125	Ribosome SSU eukaryotic and archaeal
543	SEED3LEVEL543	0.0935795649426702	42.7862681368107	0.395367296058061	0.435765861731569	Putrescine utilization pathways
228	SEED3LEVEL228	-0.0292973221374886	38.1359680140121	0.413348159057945	0.454964164187588	COG0277
313	SEED3LEVEL313	0.0365500287078382	53.0070498624424	0.421405777665743	0.463202818113568	Vibrio Polysaccharide (VPS) Biosynthesis
610	SEED3LEVEL610	-0.17104673120919	25.5727164203054	0.424180668111011	0.465620299188341	Xyloglucan Utilization
731	SEED3LEVEL731	0.568037544537787	16.4453143599856	0.428711172003964	0.469955742752312	Phage nin genes - N-independent survival
669	SEED3LEVEL669	-0.291094773496428	19.3223513544036	0.437033315825833	0.478430246959539	Toluene degradation
593	SEED3LEVEL593	0.127170509378708	31.4472395046503	0.447128181238811	0.48881986300297	Pseudaminic Acid Biosynthesis
589	SEED3LEVEL589	0.120927735157978	39.5742110326197	0.448761558955195	0.489943456403175	D-galactonate catabolism
308	SEED3LEVEL308	0.0339197285388843	43.3898391828548	0.451093004847692	0.491825122536096	Lipoprotein Biosynthesis
667	SEED3LEVEL667	0.251367935249704	22.7517371342086	0.484920578547101	0.527995623209428	Unknown oligosaccharide utilization Sde 1396
110	SEED3LEVEL110	0.0165956962860953	87.56943384724	0.495616162302628	0.538915961428529	COG2363
583	SEED3LEVEL583	0.104839969761039	32.3947954776297	0.496900190191485	0.539586917939478	Salicylate ester degradation
54	SEED3LEVEL54	0.0133654419911611	56.3609573454675	0.504276761770496	0.546863137094278	Pyruvate metabolism I: anaplerotic reactions, PEP
548	SEED3LEVEL548	-0.0763194718528438	43.0056136167368	0.509282441280008	0.551552202135912	Beta-lactamase cluster in Streptococcus
771	SEED3LEVEL771	0.750359101331049	11.2226423786468	0.52736590865252	0.568852026799852	F plasmid replication
766	SEED3LEVEL766	0.750359101228523	11.5658408896199	0.527365908652521	0.568852026799852	Ribosome SSU mitochondrial
773	SEED3LEVEL773	0.750359101228523	11.5658408896199	0.527365908652521	0.568852026799852	CBSS-393130.3.peg.129
374	SEED3LEVEL374	-0.0342375264184185	35.0657215927748	0.531988231801043	0.573073874203787	Threonine anaerobic catabolism gene cluster
154	SEED3LEVEL154	-0.0169539334759911	45.5103620202582	0.544142615726095	0.585387468247887	COG3380 COG2907
433	SEED3LEVEL433	-0.039820170779545	56.6848228506473	0.553551364819829	0.594718531393415	Ribosomal protein S5p acylation
327	SEED3LEVEL327	-0.0282127839298723	38.7565148555105	0.554613141227609	0.595069006967023	tRNA aminoacylation, Met
203	SEED3LEVEL203	0.0194928420328306	49.0138104527674	0.561367240267528	0.601518009770106	Glutathione: Biosynthesis and gamma-glutamyl cycle
688	SEED3LEVEL688	0.257882616233947	22.8256545548951	0.564998981400107	0.604608698350114	Spliceosome
455	SEED3LEVEL455	-0.042593837144692	58.9978562576801	0.567512743491273	0.606496445818282	CBSS-320388.3.peg.3759
692	SEED3LEVEL692	-0.261241810346636	22.2172317662696	0.571858861227905	0.610334853210258	Extracellular Polysaccharide Biosynthesis of Streptococci
260	SEED3LEVEL260	0.0210634066512541	43.8834428877808	0.587379112443585	0.626073388625639	CBSS-323850.3.peg.3269
763	SEED3LEVEL763	-0.635935261112678	13.1652785744708	0.59341622271969	0.630018010735209	RNA polymerase archaeal initiation factors
767	SEED3LEVEL767	-0.635935259782507	11.3668079779105	0.59341622271969	0.630018010735209	Siderophore pyochelin
764	SEED3LEVEL764	-0.635935259798905	12.4099038280573	0.59341622271969	0.630018010735209	Unknown carbohydrate utilization containing Fructose-bisphosphate aldolase
741	SEED3LEVEL741	0.462677028863562	13.9777078907434	0.608299923509413	0.644973313393335	Predicted secretion system X
197	SEED3LEVEL197	-0.0162457505946056	42.9902397781781	0.623807993442165	0.660550610856952	Phenylalanine and Tyrosine Branches from Chorismate
96	SEED3LEVEL96	0.0104656010586811	45.5488253771289	0.652644515452182	0.690182239216752	NAD and NADP cofactor biosynthesis global
414	SEED3LEVEL414	0.0284625074858092	39.7647500084569	0.656999811315437	0.693881001767871	tRNA nucleotidyltransferase
457	SEED3LEVEL457	0.0318226867669771	44.8090940725594	0.671857111176751	0.708647200706638	Naphtalene and antracene degradation
585	SEED3LEVEL585	-0.0648907760291387	35.3405053414178	0.67816539941348	0.714369541830085	Phd-Doc, YdcE-YdcD toxin-antitoxin (programmed cell death) systems
61	SEED3LEVEL61	0.00854954396439297	49.0345599413798	0.682429751020549	0.717926747172463	At5g37530
229	SEED3LEVEL229	0.0142428227080236	44.830097325581	0.690922913842038	0.725917710776895	COG4319
450	SEED3LEVEL450	-0.0280008945802012	34.816927342381	0.696925907227147	0.730821077428499	Urea carboxylase and Allophanate hydrolase cluster
606	SEED3LEVEL606	0.0766300068767305	36.5195116371991	0.697396627657356	0.730821077428499	Resistance to chromium compounds
119	SEED3LEVEL119	-0.00899567604487399	46.799654982068	0.720248473630597	0.753791740190366	YrdC-YciO-Sua5 protein family
485	SEED3LEVEL485	0.0296239642529482	57.2224843983679	0.721350078272176	0.753969267858127	DNA repair, bacterial DinG and relatives
515	SEED3LEVEL515	-0.0333476562811932	73.7261380802076	0.726137503353546	0.757993858339379	Pyrroloquinoline Quinone biosynthesis
682	SEED3LEVEL682	0.144223297761413	26.7491459906593	0.729553230647699	0.760578045868542	Adhesins in Staphylococcus
674	SEED3LEVEL674	0.137254628435338	22.8069299230635	0.731567395138002	0.761696296868267	Bacitracin Stress Response
657	SEED3LEVEL657	0.111279142378918	26.4979837837126	0.735061009740857	0.764350073110994	Erythritol utilization
296	SEED3LEVEL296	-0.014349360701616	58.1453699046672	0.742634413701623	0.771233941828772	Unspecified monosaccharide transport cluster
351	SEED3LEVEL351	0.0159002502440384	59.3002183116261	0.758139044628175	0.786326265518197	Mannitol Utilization
735	SEED3LEVEL735	-0.230470150894223	16.9796401732278	0.761822633912878	0.789135097100536	Clavulanic acid biosynthesis
602	SEED3LEVEL602	-0.0519873711932793	31.9117337350664	0.785367042801243	0.812483296197194	RNA polymerase II
107	SEED3LEVEL107	0.00638588441714769	106.005406323795	0.792258827884878	0.818566272999829	COG0451
375	SEED3LEVEL375	0.0136287648102124	54.503046011766	0.803719744959624	0.829348563357572	Putative TldE-TldD proteolytic complex
475	SEED3LEVEL475	0.0152025126942517	43.3951500502464	0.85004236145236	0.876030917726062	Hypothetical Coupled to RecF
705	SEED3LEVEL705	-0.096938757707253	22.7292723736438	0.861532417218683	0.885615915539921	Listeria phi-A118-like prophages
704	SEED3LEVEL704	-0.0969387594018102	24.6173790131558	0.861532417218687	0.885615915539921	Rhamnolipids in Pseudomonas
678	SEED3LEVEL678	0.0572119270039805	32.7926446713727	0.888556915644609	0.912236731924479	Pyridoxin(Vitamin B6) Degradation Pathway
338	SEED3LEVEL338	0.00648985549435668	36.4607971778615	0.896218960855716	0.918936805237356	tRNA aminoacylation, Arg
509	SEED3LEVEL509	0.0116553891694284	34.7927948925127	0.898119281455177	0.919719618604099	Nucleoside triphosphate pyrophosphohydrolase MazG
121	SEED3LEVEL121	-0.0030838077525464	61.0420082062823	0.902860037224202	0.92340552479694	CBSS-222523.1.peg.1311
20	SEED3LEVEL20	-0.0018408959824024	80.0722671843496	0.910359114121005	0.929899650661481	Glycolysis and Gluconeogenesis
446	SEED3LEVEL446	0.00732626626092706	55.5990113529425	0.917405088609924	0.935915153449469	COG3760
647	SEED3LEVEL647	-0.0297994561613891	25.9300283207845	0.919566930078493	0.936456769393955	Flavanone biosynthesis
519	SEED3LEVEL519	-0.00979878951116596	36.6903550359281	0.920251089824715	0.936456769393955	Glycerol fermenation to 1,3-propanediol
311	SEED3LEVEL311	0.00415735781590456	57.605861425999	0.927396838331918	0.941897879344262	Pterin biosynthesis
713	SEED3LEVEL713	0.057211920771795	18.0133190908797	0.9279265881797	0.941897879344262	Type III secretion system
150	SEED3LEVEL150	0.00233531054596058	103.243715503091	0.932839084903265	0.945697769031005	BarA-UvrY(SirA) two-component regulatory system
416	SEED3LEVEL416	-0.00491986034128975	153.032473688166	0.939084172212174	0.950037120064468	Omega-amidase
380	SEED3LEVEL380	0.00424003600575059	36.0171401566152	0.939468103895642	0.950037120064468	Twin-arginine translocation system
643	SEED3LEVEL643	0.019471592788939	46.605257421438	0.943509057712002	0.952382380359692	Siderophore [Alcaligin-like]
740	SEED3LEVEL740	0.0572119215575543	16.0590490855303	0.944141741716283	0.952382380359692	DNA repair and recombination eukaryotic
680	SEED3LEVEL680	-0.0228307806695582	37.6648798005315	0.954513848971159	0.961645957431715	Bacterial light-harvesting proteins
774	SEED3LEVEL774	0.0572119206839989	10.9863267573059	0.967732631471834	0.967732631471834	Purine nucleotide synthesis regulator
777	SEED3LEVEL777	0.0572119207865175	10.6431282463328	0.967732631471834	0.967732631471834	Type 1 pili (mannose-sensitive fimbriae, gamma-fimbriae)
778	SEED3LEVEL778	0.057211920776747	10.5741505218655	0.967732631471834	0.967732631471834	Bacilysin biosynthesis
779	SEED3LEVEL779	0.0572119206742236	10.9173490328385	0.967732631471834	0.967732631471834	D-allose utilization
787	SEED3LEVEL787	0.0572119206839989	10.9863267573059	0.967732631471834	0.967732631471834	Marinocine, a broad-spectrum antibacterial protein
788	SEED3LEVEL788	0.0572119206839989	10.9863267573059	0.967732631471834	0.967732631471834	Polyglycerolphosphate lipoteichoic acid biosynthesis
