# Supplementary material for: Phylogenetic and Functional Metagenomic Profiling for Assessing Microbial Biodiversity in Environmental Monitoring
Source: PLoS One. 2012 Aug 27;7(8):e43630. doi: 10.1371/journal.pone.0043630 (PMC3428334; doi:10.1371/journal.pone.0043630)
Supplement: Data S2 — Description of the analysis workflow together with a collection of custom-written Perl scripts and example data files. (ZIP) [file pone.0043630.s002.zip › functions_seed_level3_ec.shotgun.stat.txt]

GeneFamily	Coefficient	AIC	P-value	Adjusted P-value (BH)	Annotation
13	EC1.5.3.1	-0.916328257141155	216.507408359676	0	0	Choline and Betaine Uptake and Betaine Biosynthesis Sarcosine oxidase gamma subunit (EC 1.5.3.1)
20	EC1.3.99.2	0.775566835852001	96.9503220822544	0	0	Anaerobic respiratory reductases Butyryl-CoA dehydrogenase (EC 1.3.99.2)
46	EC3.6.3.4	1.3458533375365	223.925390167621	0	0	Copper homeostasis Copper-translocating P-type ATPase (EC 3.6.3.4)
57	EC1.2.4.4	1.38474936925969	330.811093269715	0	0	Dehydrogenase complexes Branched-chain alpha-keto acid dehydrogenase, E1 component, beta subunit (EC 1.2.4.4)
105	EC5.4.99.2	1.28018108204002	286.970821435895	0	0	G3E family of P-loop GTPases (metallocenter biosynthesis) Methylmalonyl-CoA mutase, small subunit (EC 5.4.99.2)
221	EC1.2.1.10	-2.27897365228849	68.9729991106268	0	0	Cinnamic Acid Degradation Acetaldehyde dehydrogenase (EC 1.2.1.10)
257	EC1.13.11.27	1.7898826839619	80.7609537235564	0	0	COG3146 experimental 4-hydroxyphenylpyruvate dioxygenase (EC 1.13.11.27)
265	EC3.1.21.3	2.30234719771557	80.8637728350319	0	0	- Type I restriction-modification system, specificity subunit S (EC 3.1.21.3)
290	EC3.7.1.2	2.36561980885031	87.6221192686601	0	0	COG3146 experimental Fumarylacetoacetase (EC 3.7.1.2)
189	EC1.4.1.2	1.4666199522472	86.2417726204428	1.58788954252206e-310	1.92293423599422e-308	Proline, 4-hydroxyproline uptake and utilization NAD-specific glutamate dehydrogenase (EC 1.4.1.2), large
389	EC1.13.11.5	2.70257711681989	86.8524600488343	7.74388562714277e-309	8.52531408588172e-307	COG3146 experimental Homogentisate 1,2-dioxygenase (EC 1.13.11.5)
336	EC1.14.16.1	2.2069775097839	208.9511748015	3.85361323431473e-301	3.88893802229595e-299	Experimental-PTPS Phenylalanine-4-hydroxylase (EC 1.14.16.1) - Long
8	EC1.4.1.13	-0.545284342981279	75.0187064400592	9.51243737608397e-271	8.86120127879822e-269	- Glutamate synthase [NADPH] small chain (EC 1.4.1.13)
225	EC2.4.2.1	1.42772009393141	172.391947853948	7.77150553907219e-253	6.72235229129745e-251	pyrimidine conversions Purine nucleoside phosphorylase (EC 2.4.2.1)
129	EC2.8.3.5	1.14487910409781	44.9521627286504	1.20937760072777e-251	9.76370849654216e-250	eukaryotic rRNA modification and related functions Succinyl-CoA:3-ketoacid-coenzyme A transferase subunit A (EC 2.8.3.5)
17	EC6.3.1.2	-0.609730357310038	50.7909976320295	1.23447719126794e-247	9.34344924140921e-246	- Glutamine synthetase type III, GlnN (EC 6.3.1.2)
36	EC1.6.5.3	-0.729757085094389	120.392479998825	5.62453162102917e-234	4.00665164298019e-232	Respiratory Complex I NADH-ubiquinone oxidoreductase chain N (EC 1.6.5.3)
386	EC2.1.1.72	2.09341464154213	45.7023458219483	1.43503296831018e-231	9.6545829145757e-230	- Type I restriction-modification system, DNA-methyltransferase subunit M (EC 2.1.1.72)
180	EC6.5.1.1	-1.34479893875756	46.7755002402808	1.09774364510975e-216	6.99667133804161e-215	DNA replication, archaeal ATP-dependent DNA ligase (EC 6.5.1.1)
10	EC4.2.1.70	0.469706411073096	59.5664913221619	6.78403348985589e-210	4.10773227810774e-208	tRNA processing tRNA pseudouridine synthase B (EC 4.2.1.70)
24	EC1.2.4.1	-0.558951638145837	44.2835384747475	1.61151000783814e-178	9.29304104519995e-177	5-FCL-like protein Pyruvate dehydrogenase E1 component (EC 1.2.4.1)
87	EC5.1.2.3	0.7725024053238	69.7074126128001	8.01445241319987e-170	4.41159176017502e-168	n-Phenylalkanoic acid degradation 3-hydroxybutyryl-CoA epimerase (EC 5.1.2.3)
177	EC6.2.1.16	-1.10255052563833	56.1698954264623	9.18196165978853e-160	4.83450242174083e-158	- Acetoacetyl-CoA synthetase (EC 6.2.1.16)
263	EC2.3.1.31	-1.37444026516802	50.5061148608994	1.96648062340365e-159	9.92253347892424e-158	PROSC Homoserine O-acetyltransferase (EC 2.3.1.31)
500	EC1.3.99.22	2.32505669020537	166.301430692324	1.48136294852854e-157	7.17572212267224e-156	- Similar to coproporphyrinogen III oxidase, oxygen-independent (EC 1.3.99.22)
415	EC1.8.99.2	-2.19596345372686	70.7049498007709	2.19391251792058e-157	1.02185694584686e-155	Inorganic Sulfur Assimilation Adenylylsulfate reductase beta-subunit (EC 1.8.99.2)
4	EC2.3.1.9	0.304738482110192	207.970688747398	4.49660205953657e-156	2.01680929411066e-154	MLST Acetyl-CoA acetyltransferase (EC 2.3.1.9)
301	EC2.6.1.18	-1.51029094757534	81.4298074691809	4.99841353958103e-156	2.16181385586879e-154	GABA and putrescine metabolism from cluters Omega-amino acid--pyruvate aminotransferase (EC 2.6.1.18)
72	EC6.3.5.6	-0.757203188726362	39.9927910125898	2.90933643611869e-151	1.21489876694474e-149	tRNA aminoacylation, Asp and Asn Aspartyl-tRNA(Asn) amidotransferase subunit C (EC 6.3.5.6)
71	EC6.3.5.7	-0.754566097117861	39.8990707624132	1.67233179997835e-150	6.75064603257929e-149	tRNA aminoacylation, Glu and Gln Glutamyl-tRNA(Gln) amidotransferase subunit C (EC 6.3.5.7)
75	EC5.2.1.8	0.697032816391376	65.551468129633	1.61042068668335e-148	6.2910304889469e-147	Periplasmic Stress Response Survival protein SurA precursor (Peptidyl-prolyl cis-trans isomerase SurA) (EC 5.2.1.8)
73	EC2.7.4.1	-0.745619248590816	58.9156007813441	6.50415221614294e-147	2.4614151042966e-145	- Polyphosphate kinase (EC 2.7.4.1)
49	EC1.1.1.1	-0.627676231030559	110.97538129057	7.67210101483659e-147	2.81542858453549e-145	Glycerolipid and Glycerophospholipid Metabolism in Bacteria Alcohol dehydrogenase (EC 1.1.1.1)
504	EC3.5.2.6	2.11535632130679	67.8476567522518	7.64211851522674e-142	2.72194280057046e-140	BlaR1 Family Regulatory Sensor-transducer Disambiguation Beta-lactamase (EC 3.5.2.6)
103	EC3.2.1.23	-0.800308908018588	368.483577403617	1.71329018267067e-134	5.92798403204051e-133	- Beta-galactosidase (EC 3.2.1.23)
397	EC2.7.9.2	1.47722585301697	54.1595658876986	8.88589306079892e-134	2.98911569350764e-132	Pyruvate metabolism I: anaplerotic reactions, PEP Phosphoenolpyruvate synthase (EC 2.7.9.2)
3	EC4.2.1.17	0.273343087405529	298.105998647988	1.14792569879774e-130	3.7571297871461e-129	- Phenylacetate degradation enoyl-CoA hydratase PaaB (EC 4.2.1.17)
19	EC1.3.99.1	-0.436315035870577	77.6172690258345	1.73732767147589e-130	5.53658897409816e-129	Succinate dehydrogenase Succinate dehydrogenase iron-sulfur protein (EC 1.3.99.1)
494	EC4.1.2.9	-2.66732553037187	96.3996739996861	2.00098366981822e-130	5.80726891286976e-129	Fermentations: Lactate Xylulose-5-phosphate phosphoketolase (EC 4.1.2.9)
495	EC4.1.2.22	-2.66732553037187	96.3996739996861	2.00098366981822e-130	5.80726891286976e-129	Fermentations: Lactate Fructose-6-phosphate phosphoketolase (EC 4.1.2.22)
486	EC4.1.1.73	-2.5624507630842	32.4611986464095	2.01408170388546e-130	5.80726891286976e-129	CBSS-344610.3.peg.2335 Tartrate decarboxylase (EC 4.1.1.73)
487	EC1.1.1.83	-2.5624507630842	32.4611986464095	2.01408170388546e-130	5.80726891286976e-129	CBSS-344610.3.peg.2335 D-malic enzyme (EC 1.1.1.83)
79	EC1.5.1.12	0.6516941305528	107.403145619753	9.99581455538699e-130	2.81510033176131e-128	PROSC Delta-1-pyrroline-5-carboxylate dehydrogenase (EC 1.5.1.12)
244	EC1.3.99.16	0.994726068358932	266.448221664978	1.72570558044205e-124	4.749612404353e-123	N-heterocyclic aromatic compound degradation Isoquinoline 1-oxidoreductase beta subunit (EC 1.3.99.16)
346	EC2.3.1.29	1.24783126372157	67.0529198769454	2.46797595606202e-122	6.64159751731357e-121	Glycine and Serine Utilization 2-amino-3-ketobutyrate coenzyme A ligase (EC 2.3.1.29)
583	EC1.14.14.5	-3.97626958672176	37.0503304585344	5.22609670304605e-119	1.37582676247582e-117	Alkanesulfonates Utilization Alkanesulfonate monooxygenase (EC 1.14.14.5)
50	EC2.7.2.4	0.525257967582182	101.658413516123	2.88146714514252e-116	7.42437598461189e-115	Ectoine biosynthesis and regulation Aspartokinase (EC 2.7.2.4) associated with ectoine biosynthesis
435	EC1.8.1.2	1.45238046371041	149.596028677321	1.69949858058143e-114	4.28769329392523e-113	Inorganic Sulfur Assimilation Sulfite reductase [NADPH] hemoprotein beta-component (EC 1.8.1.2)
579	EC4.1.1.47	-3.57292536832595	45.0533400652214	8.06852762123566e-114	1.99407896924824e-112	- Glyoxylate carboligase (EC 4.1.1.47)
590	EC3.6.3.12	-3.92843438121183	30.9831687367071	5.31563622539464e-113	1.28744709379058e-111	- Potassium-transporting ATPase C chain (EC 3.6.3.12) (TC 3.A.3.7.1)
616	EC2.1.1.51	2.8200178525963	39.0441622160111	1.65391380898454e-112	3.92723455427507e-111	rRNA modification Bacteria Ribosomal RNA large subunit methyltransferase F (EC 2.1.1.51)
303	EC1.1.1.157	1.06725519826089	62.594593689017	3.21257077144235e-110	7.48158308503208e-109	Anaerobic benzoate metabolism 3-hydroxybutyryl-CoA dehydrogenase (EC 1.1.1.157)
228	EC4.1.1.19	0.891225330981694	51.2606785867948	7.89176679428591e-109	1.8031942618642e-107	Acid resistance mechanisms Biosynthetic arginine decarboxylase (EC 4.1.1.19)
193	EC3.2.1.21	-0.896957448785057	157.590204795547	1.4365474215269e-107	3.22159060642421e-106	- Beta-glucosidase (EC 3.2.1.21)
511	EC3.1.4.16	1.81052491562766	91.6206848657955	3.03791823008015e-107	6.68894359386738e-106	pyrimidine conversions 2&#39;,3&#39;-cyclic-nucleotide 2&#39;-phosphodiesterase (EC 3.1.4.16)
461	EC4.1.1.3	1.49252518085871	119.424306583723	5.00480818741467e-106	1.08228977052842e-104	Na+ translocating decarboxylases and related biotin-dependent enzymes Oxaloacetate decarboxylase gamma chain (EC 4.1.1.3)
399	EC1.1.1.34	1.30577405067746	212.323569722249	3.55949429692855e-105	7.56236419926398e-104	Isoprenoid Biosynthesis Hydroxymethylglutaryl-CoA reductase (EC 1.1.1.34)
380	EC4.1.1.-	1.20522197472017	46.8153317104066	9.92257421807739e-101	2.07176506518823e-99	Experimental-Ubiquinone BiosynthesisVDC 3-polyprenyl-4-hydroxybenzoate carboxy-lyase UbiX (EC 4.1.1.-)
23	EC6.2.1.1	-0.407122842379899	60.7385973426279	1.22460397035345e-100	2.5135515391492e-99	Protein Acetylation and Deacetylation in Bacteria Acetyl-coenzyme A synthetase (EC 6.2.1.1)
550	EC4.3.1.12	1.86163605177875	32.5769954550408	1.26722893482511e-98	2.55769040012202e-97	PROSC Ornithine cyclodeaminase (EC 4.3.1.12)
508	EC1.16.1.1	1.64974437726613	125.49037980002	1.81123792491651e-93	3.59575266733425e-92	Mercury resistance operon Mercuric ion reductase (EC 1.16.1.1)
56	EC2.7.2.3	-0.515968713981335	57.6641779849051	8.88202634972422e-93	1.73486030798646e-91	YgfZ Phosphoglycerate kinase (EC 2.7.2.3)
258	EC1.6.1.2	-0.95011944966872	42.7831802940708	7.42807758660652e-91	1.42784158053659e-89	- NAD(P) transhydrogenase subunit beta (EC 1.6.1.2)
627	EC3.2.1.26	2.47584002999824	254.965046999395	8.52784305157786e-91	1.61362780241575e-89	Sucrose-specific PTS Sucrose-6-phosphate hydrolase (EC 3.2.1.26)
562	EC5.3.1.4	-2.41107749292182	41.9510127373469	5.09778276811263e-89	9.49756143412983e-88	COG3533 L-arabinose isomerase (EC 5.3.1.4)
104	EC2.7.7.23	-0.637328292469939	45.1419434170326	5.99298239991848e-88	1.09962146762141e-86	PROSC N-acetylglucosamine-1-phosphate uridyltransferase (EC 2.7.7.23)
69	EC6.4.1.4	0.52289100909249	130.227867768835	6.43799946917662e-88	1.1636443816676e-86	Serine-glyoxylate cycle Methylcrotonyl-CoA carboxylase carboxyl transferase subunit (EC 6.4.1.4)
7	EC1.1.1.35	0.286372558126044	101.122664626887	4.42791083568735e-87	7.88558826767261e-86	n-Phenylalkanoic acid degradation 3-hydroxyacyl-CoA dehydrogenase (EC 1.1.1.35)
432	EC1.8.1.8	1.23562952757396	79.0016412382119	2.26625601652958e-86	3.97744353045988e-85	- Cytochrome c-type biogenesis protein DsbD, protein-disulfide reductase (EC 1.8.1.8)
601	EC1.1.1.27	-2.90157285021272	41.1353821117093	3.4178712867298e-86	5.91291732604255e-85	Fermentations: Mixed acid L-lactate dehydrogenase (EC 1.1.1.27)
622	EC3.4.25.1	-3.39736059661297	34.1738236499714	8.99848282329779e-86	1.5348116477484e-84	Proteasome eukaryotic proteasome subunit beta4 (EC 3.4.25.1)
77	EC3.1.-.-	0.526669069571149	63.0388668077709	1.96888869836331e-85	3.31156140794162e-84	tRNA processing Ribonuclease BN (EC 3.1.-.-)
154	EC1.1.2.3	-0.722331388606891	52.5940182800328	6.61415735707948e-84	1.09722528211277e-82	Respiratory dehydrogenases 1 L-lactate dehydrogenase (EC 1.1.2.3)
537	EC1.3.1.34	1.62687411254418	36.7733437683485	1.29893799891483e-83	2.12569448200791e-82	Fatty acid degradation regulons 2,4-dienoyl-CoA reductase [NADPH] (EC 1.3.1.34)
632	EC5.4.99.15	-3.45620109442569	41.3773516194982	1.64489857933314e-83	2.65596290609658e-82	Trehalose Biosynthesis Malto-oligosyltrehalose synthase (EC 5.4.99.15)
545	EC2.3.1.47	1.63730367527961	63.6900907789149	6.52246420964472e-82	1.03930317866839e-80	Quorum-sensing in Vibrio 8-amino-7-oxononanoate synthase (EC 2.3.1.47) / CqsA
201	EC2.5.1.72	-0.78738599210881	48.0130733153392	1.19869006036776e-81	1.88521254948747e-80	Quinolinic acid and its derivatives Quinolinate synthetase (EC 2.5.1.72)
403	EC4.2.1.18	1.13045557162247	48.1872724536922	2.35411547407218e-81	3.65491517833514e-80	- Methylglutaconyl-CoA hydratase (EC 4.2.1.18)
146	EC2.7.6.3	0.644855531681823	73.7715029212679	5.79511054502961e-81	8.8833909747226e-80	Experimental-PTPS 2-amino-4-hydroxy-6-hydroxymethyldihydropteridine pyrophosphokinase (EC 2.7.6.3)
143	EC4.1.2.25	0.636840533802741	112.094361440676	7.41486106549107e-80	1.12242459378871e-78	Experimental-PTPS Dihydroneopterin aldolase (EC 4.1.2.25)
513	EC3.2.1.55	-1.77962388136687	63.1290911960365	4.967174060365e-79	7.42623183592841e-78	COG3533 Alpha-N-arabinofuranosidase 2 (EC 3.2.1.55)
90	EC1.1.1.85	-0.564773230671001	41.0554187771554	9.66075460159752e-79	1.42672851494324e-77	CBSS-344610.3.peg.2335 3-isopropylmalate dehydrogenase (EC 1.1.1.85)
102	EC3.1.6.1	-0.591549662921857	375.034778010574	2.18120089519509e-78	3.18245094467621e-77	Alkanesulfonate assimilation Arylsulfatase (EC 3.1.6.1)
287	EC1.10.2.2	-0.946187493178821	58.397502312375	2.26159535355736e-78	3.26046663471186e-77	Ubiquinone Menaquinone-cytochrome c reductase complexes Ubiquinol-cytochrome C reductase iron-sulfur subunit (EC 1.10.2.2)
25	EC2.7.7.8	-0.360030921458211	50.5359275380999	4.86216404264281e-78	6.92715371251816e-77	Polyadenylation bacterial Polyribonucleotide nucleotidyltransferase (EC 2.7.7.8)
161	EC1.14.13.-	0.653405805075137	49.2777220550566	1.22320834701912e-77	1.72244803283739e-76	Cinnamic Acid Degradation 3-(3-hydroxy-phenyl)propionate hydroxylase (EC 1.14.13.-)
335	EC1.6.5.5	-1.05353254508791	45.9121859590987	2.24381691490399e-77	3.12328998155026e-76	- Quinone oxidoreductase (EC 1.6.5.5)
112	EC1.2.1.41	-0.619238148299273	159.910576678745	2.72777296744601e-76	3.75378757224673e-75	PROSC Gamma-glutamyl phosphate reductase (EC 1.2.1.41)
522	EC1.2.1.60	1.47888392542436	95.9612206416265	1.63305772274174e-75	2.22205944071938e-74	Central meta-cleavage pathway of aromatic compound degradation 5-carboxymethyl-2-hydroxymuconate semialdehyde dehydrogenase (EC 1.2.1.60)
114	EC3.3.1.1	-0.620081563667095	70.4454040951383	4.43159580044816e-74	5.96295834926969e-73	Methionine Degradation Adenosylhomocysteinase (EC 3.3.1.1)
83	EC1.1.1.3	0.495190942647017	94.170492313509	8.05613004148663e-74	1.07208499782861e-72	PROSC Homoserine dehydrogenase (EC 1.1.1.3)
559	EC5.4.2.7	1.5903919214897	73.0247806894527	8.25604520610826e-74	1.0867468200649e-72	- Phosphopentomutase (EC 5.4.2.7)
145	EC2.3.1.157	-0.652092772536758	43.3126836967244	1.49235205815763e-73	1.94326703486978e-72	PROSC Glucosamine-1-phosphate N-acetyltransferase (EC 2.3.1.157)
706	EC1.14.13.9	3.30705375771462	41.647574173622	7.58476620600538e-73	9.77143816539629e-72	NAD and NADP cofactor biosynthesis global Kynurenine 3-monooxygenase (EC 1.14.13.9)
509	EC2.8.1.6	1.37690115739516	36.562959890594	3.77825943947581e-71	4.8162865065318e-70	Biotin biosynthesis Experimental Biotin synthase (EC 2.8.1.6)
667	EC2.7.1.90	-3.908186220382	27.0855570696455	8.34931821774472e-70	1.05323170434259e-68	Glycolysis and Gluconeogenesis, including Archaeal enzymes Pyrophosphate--fructose 6-phosphate 1-phosphotransferase, alpha subunit (EC 2.7.1.90)
639	EC3.4.13.-	2.0041306862011	84.6001701995109	4.18472091339824e-68	5.22442992384048e-67	Dipeptidases (EC 3.4.13.-) Xaa-Pro dipeptidase PepQ (EC 3.4.13.9)
762	EC1.14.12.19	20.0183186559867	283.255740086566	1.18200197081479e-67	1.46061672107828e-66	- 3-phenylpropionate dioxygenase, alpha subunit (EC 1.14.12.19)
113	EC2.3.3.9	-0.581778498432711	105.132578730262	1.36119566785215e-67	1.66505853916056e-66	Glyoxylate bypass Malate synthase G (EC 2.3.3.9)
468	EC2.4.1.7	1.18818980251018	37.5418571514853	1.98482878705749e-67	2.40362766112662e-66	Sucrose utilization Shewanella Sucrose phosphorylase (EC 2.4.1.7)
471	EC3.2.1.1	1.20485651538934	51.0271133707935	8.32619084649737e-67	9.98318526248348e-66	Trehalose Biosynthesis Alpha-amylase (EC 3.2.1.1)
631	EC1.1.1.93	-2.58246997918359	27.9245029140457	1.78241288212619e-66	2.11617843162237e-65	CBSS-344610.3.peg.2335 Tartrate dehydrogenase (EC 1.1.1.93)
237	EC1.14.99.-	-0.747941405643854	63.1286510082166	6.89771917767483e-65	8.10984264481963e-64	- Phytoene dehydrogenase (EC 1.14.99.-)
690	EC3.5.1.24	-4.67997652817279	43.9166382056634	2.516131558213e-64	2.92984165095764e-63	Bile hydrolysis Choloylglycine hydrolase (EC 3.5.1.24)
753	EC3.4.13.3	4.0741447693072	78.4510372864175	2.48240102673342e-63	2.86303585083255e-62	- Aminoacyl-histidine dipeptidase (Peptidase D) (EC 3.4.13.3)
155	EC3.5.1.5	-0.622062047322291	277.188249108647	4.46107395229682e-63	5.09656656248249e-62	G3E family of P-loop GTPases (metallocenter biosynthesis) Urease gamma subunit (EC 3.5.1.5)
731	EC1.6.1.1	3.26039367688199	37.6470355060503	6.15254565165507e-63	6.96330166743391e-62	- Soluble pyridine nucleotide transhydrogenase (EC 1.6.1.1)
345	EC4.2.1.49	0.861945561538177	179.346196308593	3.48368646541519e-62	3.90624473112758e-61	Experimental - Histidine Degradation Urocanate hydratase (EC 4.2.1.49)
178	EC2.7.8.5	-0.637575574247966	39.4922995090343	7.90388804703793e-62	8.78129213299352e-61	BarA-UvrY(SirA) two-component regulatory system CDP-diacylglycerol--glycerol-3-phosphate 3-phosphatidyltransferase (EC 2.7.8.5)
51	EC1.1.1.100	-0.398875938698445	80.7977240477596	1.17821304531946e-60	1.29710545261987e-59	Rhamnolipids in Pseudomonas Rhamnolipids biosynthesis 3-oxoacyl-[acyl-carrier-protein] reductase RhlG (EC 1.1.1.100)
149	EC1.1.1.60	-0.589912088246063	240.357965771203	1.63602159279413e-60	1.78488481880513e-59	- 2-hydroxy-3-oxopropionate reductase (EC 1.1.1.60)
728	EC1.13.11.6	3.07382582920663	32.7096329667661	1.75040303188996e-60	1.89262327823102e-59	Quinolinic acid and its derivatives 3-hydroxyanthranilate 3,4-dioxygenase (EC 1.13.11.6)
524	EC5.3.3.8	1.28602533581652	34.8598061465337	3.3309252436529e-60	3.56969068147227e-59	n-Phenylalkanoic acid degradation Delta(3)-cis-delta(2)-trans-enoyl-CoA isomerase (EC 5.3.3.8)
455	EC4.1.3.30	-1.21588437624713	55.7693870908316	4.42906265852877e-60	4.70490778901609e-59	Propionate-CoA to Succinate Module Methylisocitrate lyase (EC 4.1.3.30)
41	EC1.2.1.12	0.346738380640012	97.8548118625341	1.475477974251e-59	1.55374245810258e-58	Redox-dependent regulation of nucleus processes NAD-dependent glyceraldehyde-3-phosphate dehydrogenase (EC 1.2.1.12)
11	EC2.1.2.1	-0.258084466314698	230.051660921361	2.57599040173398e-59	2.68924515215504e-58	YrdC-YciO-Sua5 protein family Serine hydroxymethyltransferase (EC 2.1.2.1)
605	EC3.5.3.6	-2.00180078203908	66.6402775508944	4.57042192080598e-59	4.73058200521029e-58	Arginine and Ornithine Degradation Arginine deiminase (EC 3.5.3.6)
763	EC1.2.1.71	3.50982309069889	73.4131577225907	4.93386490248685e-59	5.0634833872132e-58	Arginine and Ornithine Degradation Succinylglutamic semialdehyde dehydrogenase (EC 1.2.1.71)
18	EC2.7.7.6	-0.283599877211316	87.4365244734295	1.2266598098412e-58	1.24830674766193e-57	RNA polymerase chloroplast DNA-directed RNA polymerase gamma subunit (EC 2.7.7.6), chloroplast
742	EC1.5.1.34	3.04358594401687	33.8330410816357	2.285911824042e-58	2.30686601576238e-57	Pterin biosynthesis Dihydropteridine reductase (EC 1.5.1.34)
453	EC1.4.7.1	1.04901399225823	67.034392928181	1.30350169591259e-57	1.30457897004144e-56	- Ferredoxin-dependent glutamate synthase (EC 1.4.7.1)
653	EC2.1.1.34	1.9089249395812	35.2063080504276	5.11162809483152e-57	5.07391936298441e-56	tRNA modification yeast cytoplasmic tRNA (Guanosine18-2&#39;-O-) -methyltransferase (EC 2.1.1.34)
318	EC4.1.1.49	0.772023181036792	83.9331484219566	1.72813769558903e-56	1.70144288565716e-55	Serine-glyoxylate cycle Phosphoenolpyruvate carboxykinase [ATP] (EC 4.1.1.49)
53	EC2.2.1.1	-0.388367580047074	110.845181687178	3.3509500385483e-56	3.27258104571128e-55	- Transketolase, N-terminal section (EC 2.2.1.1)
22	EC6.3.5.5	-0.295257267654803	55.2289091666644	5.63050428391385e-56	5.45483255025574e-55	De Novo Pyrimidine Synthesis Carbamoyl-phosphate synthase small chain (EC 6.3.5.5)
647	EC3.5.99.2	-2.30522082245352	65.2884500334372	5.98220274006411e-56	5.74956152239495e-55	COG2363 Thiaminase II (EC 3.5.99.2)
717	EC2.7.1.121	-5.19415785985575	20.306376764667	2.45205476231136e-55	2.33814040721185e-54	Dihydroxyacetone kinases Phosphoenolpyruvate-dihydroxyacetone phosphotransferase (EC 2.7.1.121), subunit DhaM
501	EC6.3.4.15	1.1779566262224	364.817374686968	3.11491403990636e-55	2.94700070494265e-54	Iojap Biotin-protein ligase (EC 6.3.4.15)
62	EC5.4.2.8	-0.414108137742155	60.1201651437319	3.33713542698049e-55	3.13276821866153e-54	Perosamine Synthesis Vibrio Phosphomannomutase (EC 5.4.2.8)
188	EC3.6.1.1	-0.61401711341573	77.8361015562884	3.3659316888897e-55	3.13549482711186e-54	- Pyrophosphate-energized proton pump (EC 3.6.1.1)
131	EC2.5.1.18	0.507468276149498	52.2645859830115	3.98759994819312e-54	3.68624697500906e-53	Glutathione: Non-redox reactions Probable glutathione S-transferase (EC 2.5.1.18), YfcG homolog
533	EC2.7.1.69	-1.42327957059395	51.3618261286503	1.98764442987351e-52	1.82351318528547e-51	Experimental-yggC PTS system, mannitol-specific cryptic IIB component (EC 2.7.1.69)
58	EC2.3.2.2	0.366225485110979	59.6317047856922	1.13057189328386e-51	1.02941546072688e-50	Utilization of glutathione as a sulphur source Gamma-glutamyltranspeptidase (EC 2.3.2.2)
6	EC5.99.1.3	-0.221405977554873	86.8665877262996	1.38514522086795e-51	1.25179915109783e-50	Resistance to fluoroquinolones DNA gyrase subunit B (EC 5.99.1.3)
600	EC4.2.2.3	1.46398639097125	101.737967266596	1.79551599947095e-51	1.61064435211801e-50	Alginate metabolism poly(beta-D-mannuronate) lyase (EC 4.2.2.3)
120	EC2.3.1.61	-0.513729082053105	40.0279144436668	1.87595875373922e-51	1.67043091968985e-50	TCA Cycle Dihydrolipoamide succinyltransferase component (E2) of 2-oxoglutarate dehydrogenase complex (EC 2.3.1.61)
699	EC6.2.1.30	2.18637064697236	38.8540901758814	1.37663550824977e-50	1.21686540181786e-49	- Phenylacetate-coenzyme A ligase (EC 6.2.1.30) PaaF
202	EC6.3.4.3	-0.597380500618297	92.1731105385088	2.41986921368662e-50	2.1235229114308e-49	5-FCL-like protein Formate--tetrahydrofolate ligase (EC 6.3.4.3)
729	EC1.6.4.-	2.44182651370601	56.3234924825282	9.16767066129629e-50	7.98708573440993e-49	- Alkyl hydroperoxide reductase protein F (EC 1.6.4.-)
469	EC3.4.15.5	1.00877347361541	33.8587562550653	1.52693030852986e-49	1.32079471687833e-48	Protein degradation Dipeptidyl carboxypeptidase Dcp (EC 3.4.15.5)
585	EC1.4.1.9	1.32689503467006	34.7884289848232	1.64508853223349e-49	1.41290937059202e-48	Leucine Degradation and HMG-CoA Metabolism Leucine dehydrogenase (EC 1.4.1.9)
709	EC2.1.1.52	2.21540247965302	40.3399028468847	1.71860014308401e-49	1.46565124878503e-48	rRNA modification Bacteria Ribosomal RNA small subunit methyltransferase C (EC 2.1.1.52)
636	EC2.7.1.48	1.57575010607449	44.4862152824629	5.82197923662184e-49	4.93036143744689e-48	pyrimidine conversions Uridine kinase (EC 2.7.1.48) [C1]
422	EC3.7.1.3	0.8739465113791	67.6089980259198	5.93103102511571e-49	4.9878323412605e-48	NAD and NADP cofactor biosynthesis global Kynureninase (EC 3.7.1.3)
446	EC4.3.1.17	0.920858956670116	89.6112894190035	7.72654254400408e-48	6.45299518675099e-47	Pyruvate Alanine Serine Interconversions Predicted L-serine dehydratase (EC 4.3.1.17) TdcG
93	EC2.5.1.7	-0.442682398965712	45.3638602890878	1.16641384151858e-47	9.67484357588356e-47	Sporulation-related Hypotheticals UDP-N-acetylglucosamine 1-carboxyvinyltransferase (EC 2.5.1.7)
613	EC5.1.3.4	-1.75541340561644	68.354068874193	2.35776863882381e-47	1.94235225960247e-46	COG3533 L-ribulose-5-phosphate 4-epimerase (EC 5.1.3.4)
413	EC3.4.21.102	-0.935472462747393	64.5201736253597	4.73714759996467e-47	3.87613901591704e-46	Predicted secretion system W clustering with cell division proteins Carboxyl-terminal protease (EC 3.4.21.102)
187	EC2.7.3.-	0.524473969252566	117.990578093341	6.16375258158438e-47	5.00960025254945e-46	Resistance to Vancomycin Sensor histidine kinase VanS (EC 2.7.3.-)
92	EC4.2.1.33	-0.429738619458047	60.0485283818596	8.87905646386804e-47	7.16835825182946e-46	Leucine Biosynthesis 3-isopropylmalate dehydratase small subunit (EC 4.2.1.33)
727	EC6.3.3.3	2.32826490596264	33.948123218931	1.48681665554342e-46	1.19240726480999e-45	Biotin biosynthesis Experimental Dethiobiotin synthetase (EC 6.3.3.3)
1	EC2.8.1.7	0.135055463626845	148.402119373658	2.26789470719228e-46	1.80685558579596e-45	tRNA modification yeast cytoplasmic Cysteine desulfurase (EC 2.8.1.7)
678	EC4.1.1.32	-2.38991769505609	30.5639275875583	2.86011143790903e-45	2.24925666421744e-44	Pyruvate metabolism I: anaplerotic reactions, PEP Phosphoenolpyruvate carboxykinase [GTP] (EC 4.1.1.32)
733	EC2.3.1.15	2.2784338414976	47.8185939562566	2.86032639380252e-45	2.24925666421744e-44	Glycerolipid and Glycerophospholipid Metabolism in Bacteria Glycerol-3-phosphate acyltransferase (EC 2.3.1.15)
566	EC3.2.1.14	-1.39123158754767	30.7943493810711	5.44621034836356e-45	4.25507143991501e-44	Chitin and N-acetylglucosamine utilization Chitodextrinase precursor (EC 3.2.1.14)
222	EC6.3.5.4	0.552722616453805	39.5047248252557	6.74746607350978e-45	5.23793680450022e-44	- Asparagine synthetase [glutamine-hydrolyzing] (EC 6.3.5.4) AsnH
402	EC2.7.1.31	-0.875712121174731	249.693169957247	2.39024311570861e-44	1.84368433956887e-43	- Glycerate kinase (EC 2.7.1.31)
523	EC4.1.1.33	1.08244840700766	77.5459808714344	2.41907056786985e-44	1.85411041625974e-43	Isoprenoid Biosynthesis Diphosphomevalonate decarboxylase (EC 4.1.1.33)
270	EC2.7.7.24	0.608246962648991	93.3044979576531	3.3234007738817e-44	2.5312190799816e-43	dTDP-rhamnose synthesis Glucose-1-phosphate thymidylyltransferase (EC 2.7.7.24)
572	EC3.2.1.37	-1.38526525222794	38.1475770415376	4.68106097280461e-44	3.54297802379149e-43	- Beta-xylosidase (EC 3.2.1.37)
34	EC1.8.1.9	-0.295835288641108	179.265456182802	5.29112675569915e-44	3.97984751624327e-43	- Thioredoxin reductase (EC 1.8.1.9), metazoan type
355	EC6.1.1.23	-0.778352230053936	36.3744227458589	1.71154994411935e-43	1.27943640884477e-42	tRNA aminoacylation, Asp and Asn Aspartyl-tRNA(Asn) synthetase (EC 6.1.1.23)
133	EC3.4.21.92	-0.479614126071127	82.1428762847841	2.03159937382707e-43	1.50936616055496e-42	- ATP-dependent Clp protease proteolytic subunit (EC 3.4.21.92)
132	EC2.7.9.1	-0.480125196450296	117.65672508264	2.19907254380792e-43	1.62382734789719e-42	Pyruvate metabolism I: anaplerotic reactions, PEP Pyruvate,phosphate dikinase (EC 2.7.9.1)
682	EC1.14.99.3	-2.35615921516123	28.0781278978933	2.66136613132601e-43	1.95328144547624e-42	- Heme oxygenase (EC 1.14.99.3)
395	EC6.6.1.2	-0.855889533599312	34.3507157928439	3.39566533724807e-43	2.47719923096832e-42	Coenzyme B12 biosynthesis Aerobic cobaltochelatase CobT subunit (EC 6.6.1.2)
664	EC2.7.1.16	-2.06800015724322	31.3259757236157	4.81706730981339e-43	3.49309491747546e-42	COG3533 Ribulokinase (EC 2.7.1.16)
478	EC5.3.1.5	-1.06102321518054	99.903352938438	6.99503764532433e-43	5.04225630267129e-42	- Xylose isomerase (EC 5.3.1.5)
686	EC3.4.24.70	1.82115339531832	53.1034174418102	8.17666371032067e-43	5.85913594863807e-42	Protein degradation Oligopeptidase A (EC 3.4.24.70)
150	EC2.3.3.13	-0.490350564455442	42.5385871211727	1.07175247070105e-42	7.63466024717043e-42	Leucine Biosynthesis 2-isopropylmalate synthase (EC 2.3.3.13)
280	EC4.1.3.1	-0.646706082221725	83.3681619728627	1.61256373096537e-42	1.14199688783571e-41	Serine-glyoxylate cycle Isocitrate lyase (EC 4.1.3.1)
431	EC1.2.7.-	0.830532159164745	87.3815919457585	2.33861957020925e-42	1.64655133693221e-41	CBSS-269799.3.peg.2220 Molybdopterin oxidoreductase, iron-sulfur binding subunit (EC 1.2.7.-)
506	EC5.3.1.23	-1.15551895379069	131.576889462758	2.48297699418023e-42	1.73808389592616e-41	Omega-amidase Methylthioribose-1-phosphate isomerase (EC 5.3.1.23)
167	EC4.2.1.-	0.479944579369685	43.0307204948326	3.21198341381979e-42	2.2354666173194e-41	- UDP-N-acetylglucosamine 4,6-dehydratase (EC 4.2.1.-)
316	EC2.1.1.107	0.657435025216705	40.4925738433346	3.29024510715368e-42	2.27684961415035e-41	- Uroporphyrinogen-III methyltransferase (EC 2.1.1.107)
525	EC3.5.4.5	1.05997555115553	86.371069582517	3.9825294443492e-42	2.74025179381073e-41	Murein hydrolase regulation and cell death Cytidine deaminase (EC 3.5.4.5)
783	EC1.5.1.10	2.91455568427333	40.1371081686126	5.09805432448846e-42	3.48799084008787e-41	Lysine degradation Saccharopine dehydrogenase [NADP , L-glutamate-forming] (EC 1.5.1.10)
354	EC4.2.1.1	0.702795823592614	53.5894153398066	5.84049962814949e-42	3.97350845488148e-41	- Carbonic anhydrase (EC 4.2.1.1)
419	EC2.3.3.5	-0.877010374802753	36.5201078676247	8.68905193464223e-42	5.87845915801773e-41	Propionate-CoA to Succinate Module 2-methylcitrate synthase (EC 2.3.3.5)
552	EC3.5.2.7	1.09969804034237	115.552202789903	1.04015019716904e-41	6.99789938206504e-41	Experimental - Histidine Degradation Imidazolonepropionase (EC 3.5.2.7)
823	EC1.12.99.6	21.5172969666877	61.1394766520474	1.0664271819206e-41	7.13504595196599e-41	Hydrogenases Uptake hydrogenase small subunit precursor (EC 1.12.99.6)
740	EC3.5.3.13	2.21780921969041	56.9749974180604	1.12868692408586e-41	7.51010914872517e-41	Experimental - Histidine Degradation Formiminoglutamic iminohydrolase (EC 3.5.3.13)
577	EC2.6.1.81	1.15711194674467	76.4386531888558	1.49490842298195e-41	9.88735931715382e-41	PROSC Succinylornithine transaminase (EC 2.6.1.81)
374	EC2.1.1.77	0.733577071702129	48.1510610829412	1.5022907633e-41	9.88735931715382e-41	tRNA modification Archaea Protein-L-isoaspartate O-methyltransferase (EC 2.1.1.77)
88	EC4.1.99.3	-0.390972189800965	40.6921791257391	2.61455592870884e-41	1.71147417819806e-40	COG3380 COG2907 Deoxyribodipyrimidine photolyase, type II (EC 4.1.99.3)
186	EC1.5.99.8	0.48608556642904	208.290481416842	4.53992945168838e-41	2.95583578816915e-40	Respiratory dehydrogenases 1 Proline dehydrogenase (EC 1.5.99.8) (Proline oxidase)
44	EC6.1.1.7	-0.297515536714272	42.2683959628596	1.37747695208961e-40	8.9204523474894e-40	tRNA aminoacylation, Ala Alanyl-tRNA synthetase (EC 6.1.1.7), mitochondrial
42	EC2.6.1.16	-0.292744609396877	42.4297656904494	1.97330556744472e-40	1.27110268200827e-39	PROSC Glucosamine--fructose-6-phosphate aminotransferase [isomerizing] (EC 2.6.1.16)
147	EC1.17.7.1	-0.468478288753365	163.719203157788	5.44788967596612e-40	3.49068486645236e-39	COG1836 1-hydroxy-2-methyl-2-(E)-butenyl 4-diphosphate synthase (EC 1.17.7.1)
238	EC1.-.-.-	0.536038886312118	47.3984005256917	9.31286583570946e-40	5.93572659318113e-39	- Hydrogenase-4 component G (EC 1.-.-.-)
84	EC6.2.1.5	-0.375402272273459	90.065798481417	1.42376182980387e-39	9.0270972559816e-39	Serine-glyoxylate cycle Succinyl-CoA ligase [ADP-forming] beta chain (EC 6.2.1.5)
76	EC2.7.1.30	-0.367106391025544	261.836139634239	2.03375576141225e-39	1.28274907659908e-38	MLST Glycerol kinase (EC 2.7.1.30)
429	EC6.1.1.22	0.783438932580668	70.9678799195061	2.13785492488675e-39	1.34142088810251e-38	tRNA modification Archaea Asparaginyl-tRNA synthetase (EC 6.1.1.22)
704	EC1.14.12.17	1.88232269038697	55.5727350280917	2.46902478065162e-39	1.54123144812841e-38	Glutaredoxins Flavohemoprotein (Hemoglobin-like protein) (Flavohemoglobin) (Nitric oxide dioxygenase) (EC 1.14.12.17)
159	EC2.5.1.54	-0.479104466901489	45.310067928227	3.698659275782e-39	2.29696224767795e-38	Common Pathway For Synthesis of Aromatic Compounds (DAHP synthase to chorismate) 2-keto-3-deoxy-D-arabino-heptulosonate-7-phosphate synthase II (EC 2.5.1.54)
530	EC4.2.1.7	-1.15361600364484	44.5478287546736	6.31969067888088e-39	3.90466602659426e-38	D-Galacturonate and D-Glucuronate Utilization Altronate hydrolase (EC 4.2.1.7)
764	EC3.5.99.7	2.3237705163748	28.8954399936667	7.47354993570183e-39	4.5941466863629e-38	Experimental-COG2515 1-aminocyclopropane-1-carboxylate deaminase (EC 3.5.99.7)
117	EC1.1.1.37	-0.434985713064139	70.3540700475422	1.23646345409035e-38	7.562410317694e-38	Serine-glyoxylate cycle Malate dehydrogenase (EC 1.1.1.37)
514	EC6.1.1.18	0.972420311640936	39.6676369591183	1.99254167302291e-38	1.21254671659837e-37	tRNA aminoacylation, Glu and Gln Glutaminyl-tRNA synthetase (EC 6.1.1.18)
384	EC5.2.1.2	0.721780361082757	59.0581320456001	2.07261774418871e-38	1.25497004410627e-37	COG3146 experimental Maleylacetoacetate isomerase (EC 5.2.1.2)
671	EC3.4.17.13	1.56311436428858	32.0666058936141	2.45699263152563e-38	1.48030750088434e-37	- Muramoyltetrapeptide carboxypeptidase (EC 3.4.17.13)
743	EC1.2.2.2	-2.86841442975378	42.2620619511557	3.02430303037291e-38	1.81308463850574e-37	Pyruvate metabolism II: acetyl-CoA, acetogenesis from pyruvate Pyruvate oxidase [ubiquinone, cytochrome] (EC 1.2.2.2)
5	EC2.1.1.-	0.175614388377597	112.134774640756	3.07074485140798e-38	1.83185813549511e-37	Erythromycin resistance Dimethyladenosine transferase (EC 2.1.1.-)
208	EC3.1.3.11	0.49528448915856	107.614905946973	3.52538980173565e-38	2.0927681617166e-37	Experimental-yggC Fructose-1,6-bisphosphatase, GlpX type (EC 3.1.3.11)
641	EC2.4.1.15	-1.61054755132326	58.4279860275654	4.50552104538522e-38	2.66155413949342e-37	Trehalose Biosynthesis Alpha,alpha-trehalose-phosphate synthase [UDP-forming] (EC 2.4.1.15)
359	EC1.6.99.3	-0.723534267890124	37.6529930380904	5.73014972620572e-38	3.36854918370637e-37	Respiratory dehydrogenases 1 NADH dehydrogenase (EC 1.6.99.3)
560	EC3.2.2.16	1.06583171048366	120.621426675281	7.8901686113831e-38	4.615939221442e-37	- 5&#39;-methylthioadenosine nucleosidase (EC 3.2.2.16)
797	EC3.6.1.40	2.6831445172827	80.4860896558039	8.47705033779926e-38	4.93543651878601e-37	- Guanosine-5&#39;-triphosphate,3&#39;-diphosphate pyrophosphatase (EC 3.6.1.40)
782	EC4.2.3.3	2.46235667966095	78.9441353147742	1.18058824747521e-37	6.84063333824156e-37	CBSS-280355.3.peg.2835 Methylglyoxal synthase (EC 4.2.3.3)
66	EC1.2.4.2	-0.339685597665611	52.8085614531671	1.6692011791691e-37	9.62572679987517e-37	TCA Cycle 2-oxoglutarate dehydrogenase E1 component (EC 1.2.4.2)
151	EC2.7.1.11	-0.45070559239568	62.1857582263158	2.439687757768e-36	1.40021889794173e-35	D-Tagatose and Galactitol Utilization 6-phosphofructokinase (EC 2.7.1.11)
726	EC4.3.1.1	-2.52886052857588	25.8760652976328	7.55538782171471e-36	4.31583710004552e-35	Glutamine, Glutamate, Aspartate and Asparagine Biosynthesis Aspartate ammonia-lyase (EC 4.3.1.1)
692	EC5.4.99.16	-2.08877521982347	26.0129369737838	8.17994000978874e-36	4.65066072857003e-35	Trehalose Biosynthesis Trehalose synthase (EC 5.4.99.16)
333	EC1.1.1.81	-0.663403680509455	78.7270871584045	8.875308896062e-36	5.02242947342574e-35	Glycerate metabolism Hydroxypyruvate reductase (EC 1.1.1.81)
430	EC5.1.1.3	0.752262977344978	48.230149714493	9.7327719805774e-36	5.48204040394383e-35	- Glutamate racemase (EC 5.1.1.3)
173	EC1.6.5.-	0.440223803492895	58.870951810567	3.25530541895487e-35	1.82508095479368e-34	Na(+)-translocating NADH-quinone oxidoreductase and rnf-like group of electron transport complexes Na(+)-translocating NADH-quinone reductase subunit F (EC 1.6.5.-)
582	EC2.7.1.36	1.0791847656522	128.735573262184	8.35238971599865e-35	4.66117232537989e-34	Isoprenoid Biosynthesis Mevalonate kinase (EC 2.7.1.36)
784	EC5.1.3.9	-3.7148956313122	26.5631106219183	1.10222955472194e-34	6.12293573746912e-34	Sialic Acid Metabolism N-acetylmannosamine-6-phosphate 2-epimerase (EC 5.1.3.9)
247	EC2.4.2.9	0.507761681861531	52.214403546859	1.14000802917939e-34	6.30388001523395e-34	pyrimidine conversions Uracil phosphoribosyltransferase (EC 2.4.2.9)
249	EC4.2.1.99	-0.536841801869522	84.0850416009331	1.23555540922653e-34	6.80117091169693e-34	Propionate-CoA to Succinate Module 2-methylisocitrate dehydratase (EC 4.2.1.99)
604	EC3.5.4.3	1.15159721175542	35.6651255377843	1.25190012933787e-34	6.85995953225413e-34	Purine conversions Guanine deaminase (EC 3.5.4.3)
304	EC2.4.1.227	0.571214578310803	43.7130682838218	1.34616011520348e-34	7.34324279059194e-34	COG2302 UDP-N-acetylglucosamine--N-acetylmuramyl-(pentapeptide) pyrophosphoryl-undecaprenol N-acetylglucosamine transferase (EC 2.4.1.227)
185	EC6.3.2.9	0.439686084618836	73.804212288335	2.1688716766549e-33	1.17780430512515e-32	COG2302 UDP-N-acetylmuramoylalanine--D-glutamate ligase (EC 6.3.2.9)
591	EC3.5.1.1	1.07997621786222	60.7011663304985	3.46142604198349e-33	1.87133345394732e-32	Glutamine, Glutamate, Aspartate and Asparagine Biosynthesis L-asparaginase I, cytoplasmic (EC 3.5.1.1)
662	EC3.2.1.73	1.36960951044524	32.0028564991779	4.96019095605213e-33	2.66968499901295e-32	Beta-Glucoside Metabolism Beta-glucanase precursor (EC 3.2.1.73)
229	EC2.-.-.-	0.477266619068106	141.219154636315	5.28105318677151e-33	2.82980327839836e-32	COG0451 3-deoxy-D-manno-octulosonic-acid transferase (EC 2.-.-.-)
390	EC5.3.1.24	0.661101935139065	50.3543158182595	1.04985062937962e-32	5.60074498757144e-32	Auxin biosynthesis Phosphoribosylanthranilate isomerase (EC 5.3.1.24)
811	EC5.4.2.3	-24.2013695016715	17.4963731026399	2.00107531368893e-32	1.06285184424442e-31	- Phosphoacetylglucosamine mutase (EC 5.4.2.3)
651	EC1.1.1.272	-1.55627606081435	35.6461187751596	2.43216450263224e-32	1.28368147238417e-31	coenzyme M biosynthesis L-sulfolactate dehydrogenase (EC 1.1.1.272)
266	EC4.2.1.96	-0.541124463661476	92.9727171704615	2.43804078157192e-32	1.28368147238417e-31	COG3146 experimental Pterin-4-alpha-carbinolamine dehydratase (EC 4.2.1.96)
277	EC1.10.3.-	0.521713304992197	113.359377326699	2.48917667479524e-32	1.30493201436235e-31	Terminal cytochrome oxidases Cytochrome d ubiquinol oxidase subunit II (EC 1.10.3.-)
813	EC2.3.1.109	2.62123261864277	61.7414308750485	3.12543046508152e-32	1.6314208160404e-31	Arginine and Ornithine Degradation Arginine N-succinyltransferase, alpha subunit (EC 2.3.1.109)
872	EC2.7.8.20	22.2377121165315	27.2677965607737	6.03514024620958e-32	3.13671881466086e-31	Synthesis of osmoregulated periplasmic glucans Phosphoglycerol transferase I (EC 2.7.8.20)
858	EC3.1.1.32, EC 3.1.1.4	4.69426681498431	23.2801321775807	9.90235725045342e-32	5.12468146593978e-31	Triacylglycerol metabolism Phospholipase A1 precursor (EC 3.1.1.32, EC 3.1.1.4)
701	EC2.7.11.5	1.55258062905506	83.3917366354724	1.45178309511322e-31	7.48131629013663e-31	Glyoxylate bypass Isocitrate dehydrogenase phosphatase (EC 2.7.11.5)/kinase (EC 3.1.3.-)
573	EC2.7.10.2	0.981536145034183	62.8073777528486	2.22416469557958e-31	1.14129807048596e-30	- Tyrosine-protein kinase EpsD (EC 2.7.10.2)
798	EC1.5.1.7	2.27656891489067	38.184948152827	2.95859078003262e-31	1.51175250405886e-30	Lysine degradation Saccharopine dehydrogenase [NAD+, L-lysine-forming] (EC 1.5.1.7)
744	EC4.1.1.15	-2.31676681344877	29.0090736793627	2.9952563110183e-31	1.52405688766519e-30	Acid resistance mechanisms Glutamate decarboxylase (EC 4.1.1.15)
761	EC3.4.13.9	1.9080008674374	29.6775066618674	7.65037662369461e-31	3.87640422229882e-30	At4g38090 Xaa-Pro dipeptidase PepQ (EC 3.4.13.9)
477	EC2.7.1.17	-0.853323423601183	139.022259653808	1.08221540189446e-30	5.4606785487258e-30	- Xylulose kinase (EC 2.7.1.17)
866	EC1.3.1.25	20.1937490125266	100.580152475786	1.20912009704598e-30	6.07570306026012e-30	Phenylpropionate Degradation 1,2-dihydroxycyclohexa-3,5-diene-1-carboxylate dehydrogenase (EC 1.3.1.25)
602	EC3.2.2.9	1.06757570467142	102.142904844251	1.21480791180722e-30	6.07905942644028e-30	- S-adenosylhomocysteine nucleosidase (EC 3.2.2.9)
792	EC3.5.4.2	2.30329198038015	60.3026722539464	1.39271824853981e-30	6.9406658394309e-30	Purine conversions Adenine deaminase (EC 3.5.4.2)
358	EC2.7.3.9	-0.636054930198565	169.763145457893	1.64227548846705e-30	8.1508017071049e-30	Sucrose-specific PTS Phosphoenolpyruvate-protein phosphotransferase of PTS system (EC 2.7.3.9)
607	EC1.7.1.-	1.06221376281796	141.857243101041	2.83946883872654e-30	1.40350888314198e-29	tRNA modification Bacteria NADPH-dependent 7-cyano-7-deazaguanine reductase (EC 1.7.1.-)
567	EC2.1.1.35	0.942698099235113	100.480763639317	3.52670368847607e-30	1.73611307591241e-29	tRNA modification yeast mitochondrial tRNA (Uracil54-C5-)-methyltransferase (EC 2.1.1.35)
293	EC2.5.1.32	-0.548177955655866	52.4514472792742	2.05492385509051e-29	1.00749505607879e-28	- Phytoene synthase (EC 2.5.1.32)
787	EC1.1.1.28	2.08506244853103	49.5581265849471	2.31562235857291e-29	1.13073333719024e-28	Fermentations: Mixed acid D-lactate dehydrogenase (EC 1.1.1.28)
847	EC3.2.1.28	3.3475815918274	54.1749432196811	7.34873076100845e-29	3.57402126569528e-28	Trehalose Uptake and Utilization Trehalase (EC 3.2.1.28)
283	EC2.7.1.25	0.497669018724703	48.9052865443361	7.82731274891581e-29	3.79155029557482e-28	Inorganic Sulfur Assimilation Adenylylsulfate kinase (EC 2.7.1.25)
198	EC3.2.1.20	-0.432645430697049	112.320417720017	1.59087617516257e-28	7.67550218375246e-28	- Maltodextrin glucosidase (EC 3.2.1.20)
825	EC3.1.1.41	-23.0638985109439	19.2582268992545	1.78299904468381e-28	8.56830096473053e-28	- Acetyl xylan esterase (EC 3.1.1.41)
804	EC1.1.1.6	-3.27673260713539	30.9233733057745	2.69470472168938e-28	1.28983692409717e-27	Respiratory dehydrogenases 1 Glycerol dehydrogenase (EC 1.1.1.6)
433	EC2.3.1.182	-0.724686656201761	63.2013571706558	3.32984034403183e-28	1.58757348685927e-27	Branched-Chain Amino Acid Biosynthesis (R)-citramalate synthase (EC 2.3.1.182)
868	EC3.5.1.96	3.92778836007451	24.632590780697	5.9906328134435e-28	2.84496326944317e-27	Arginine and Ornithine Degradation Succinylglutamate desuccinylase (EC 3.5.1.96)
680	EC1.17.4.2	-1.60560112738754	41.5212258310309	6.38757732645546e-28	3.02162349310061e-27	- Ribonucleotide reductase of class III (anaerobic), large subunit (EC 1.17.4.2)
74	EC2.7.6.1	-0.301955406516151	52.5315704987483	1.0434866427765e-27	4.91697402491181e-27	De Novo Purine Biosynthesis Ribose-phosphate pyrophosphokinase (EC 2.7.6.1)
672	EC1.5.99.2	-1.49771216537649	33.9124435961907	1.26065933072146e-27	5.91728081202982e-27	- Dimethylglycine dehydrogenase (EC 1.5.99.2)
196	EC3.1.2.6	-0.421725111266335	95.4263205870802	1.49621553777721e-27	6.97021548056959e-27	Glutathione: Non-redox reactions SAM-dependent methyltransferase 2, in cluster with Hydroxyacylglutathione hydrolase (EC 3.1.2.6)
40	EC3.6.3.14	-0.235469287663401	56.6986486859964	1.49649547890016e-27	6.97021548056959e-27	V-Type ATP synthase V-type ATP synthase subunit K (EC 3.6.3.14)
824	EC3.5.3.1	2.73820429446573	60.3952083589467	1.5849097618768e-27	7.35373839706057e-27	Arginine and Ornithine Degradation Arginase (EC 3.5.3.1)
772	EC3.5.2.5	-2.44460018496038	24.6433204725573	1.6432461225932e-27	7.59530936816935e-27	- Allantoinase (EC 3.5.2.5)
326	EC4.2.1.79	-0.56794953850952	92.0639253221607	2.2069949107855e-27	1.01622465283697e-26	Propionate-CoA to Succinate Module 2-methylcitrate dehydratase FeS dependent (EC 4.2.1.79)
856	EC1.7.99.7	3.54382945838766	49.778291385757	2.91682058258116e-27	1.33798095663098e-26	- Nitric-oxide reductase (EC 1.7.99.7), quinol-dependent
98	EC2.5.1.6	-0.331345717601869	68.4556994547007	3.11205387613057e-27	1.42214990339401e-26	Quorum Sensing: Autoinducer-2 Synthesis S-adenosylmethionine synthetase (EC 2.5.1.6)
391	EC2.7.4.7	-0.640980423868992	141.433153493288	3.25427234453862e-27	1.48155030422416e-26	COG2363 Phosphomethylpyrimidine kinase (EC 2.7.4.7)
137	EC5.4.2.10	-0.372457945776644	53.597296065938	4.9029024441576e-27	2.22375088384826e-26	- Phosphoglucosamine mutase (EC 5.4.2.10)
344	EC2.5.1.17	0.546406042284067	58.1950030447621	5.90317808105798e-27	2.66744352841836e-26	G3E family of P-loop GTPases (metallocenter biosynthesis) Cob(I)alamin adenosyltransferase PduO (EC 2.5.1.17)
234	EC2.7.2.1	0.432145769705816	101.730813328371	1.39352514178814e-26	6.27345333347746e-26	- Acetate kinase (EC 2.7.2.1)
310	EC1.17.1.2	-0.529122078334985	60.9889132753766	3.12106131888209e-26	1.39985379895045e-25	polyprenyl synthesis 4-hydroxy-3-methylbut-2-enyl diphosphate reductase (EC 1.17.1.2)
65	EC3.2.1.-	0.269646782631694	68.4647716093985	5.13900952334147e-26	2.29643562094706e-25	Flagellum Flagellar protein FlgJ [peptidoglycan hydrolase] (EC 3.2.1.-)
156	EC3.1.26.4	-0.379527976061353	56.5475689307729	5.50120469875903e-26	2.44924959198426e-25	Ribonuclease H Ribonuclease HIII (EC 3.1.26.4)
599	EC3.5.4.4	-1.08095835727212	58.8731572532669	6.60580300123302e-26	2.93026645952131e-25	Purine conversions Adenosine deaminase (EC 3.5.4.4)
206	EC3.5.1.18	-0.414704379832057	80.3994753038537	1.22030341523807e-25	5.3933848023843e-25	A Glutathione-dependent Thiol Reductase Associated with a Step in Lysine Biosynthesis N-succinyl-L,L-diaminopimelate desuccinylase (EC 3.5.1.18)
814	EC3.5.1.68	2.25588018083195	67.6274870617585	2.50343884350151e-25	1.1024234325383e-24	Experimental - Histidine Degradation N-formylglutamate deformylase (EC 3.5.1.68)
54	EC2.7.1.40	0.24717767453689	56.3099852884793	2.80085947685589e-25	1.22892783567844e-24	CBSS-288000.5.peg.1793 Pyruvate kinase (EC 2.7.1.40)
272	EC3.1.3.5	0.45058689057437	39.6268739186287	4.72490214160107e-25	2.06565216371079e-24	pyrimidine conversions 5&#39;-nucleotidase (EC 3.1.3.5)
793	EC1.3.1.43	-2.51581280774993	35.1499629607121	6.33749015722223e-25	2.76068366201299e-24	Phenylalanine and Tyrosine Branches from Chorismate Arogenate dehydrogenase (EC 1.3.1.43)
745	EC4.4.1.11	1.53644388042591	27.9695866388749	8.73520484435849e-25	3.7915172281427e-24	Methionine Degradation Methionine gamma-lyase (EC 4.4.1.11)
889	EC2.7.6.2	20.967792494078	46.0249468231496	8.83912979504892e-25	3.82292363635866e-24	- Thiamin pyrophosphokinase (EC 2.7.6.2)
617	EC1.2.4.-	-1.13580176734377	57.8394497726451	9.33159975188042e-25	4.02155419911999e-24	Acetoin, butanediol metabolism Acetoin dehydrogenase E1 component beta-subunit (EC 1.2.4.-)
29	EC3.4.24.-	-0.200982368133748	58.8209640471628	1.16868158916285e-24	5.01870001587309e-24	Metalloendopeptidases (EC 3.4.24.-) Vibriolysin, extracellular zinc protease (EC 3.4.24.25)
136	EC3.1.7.2	0.338547061912784	82.5529330704548	1.22074034487502e-24	5.22373341923552e-24	- Guanosine-3&#39;,5&#39;-bis(diphosphate) 3&#39;-pyrophosphohydrolase (EC 3.1.7.2)
243	EC3.4.11.18	-0.437157744216505	36.6791566539393	1.94432582277685e-24	8.29076961754495e-24	Translation termination factors bacterial Methionine aminopeptidase (EC 3.4.11.18)
799	EC1.1.1.38	1.86985302565297	63.2759992314517	2.15061473127936e-24	9.13822610378704e-24	Pyruvate metabolism I: anaplerotic reactions, PEP NAD-dependent malic enzyme (EC 1.1.1.38)
702	EC2.7.1.22	1.33538063139452	35.375739746506	5.31156989812085e-24	2.24905984147705e-23	NAD and NADP cofactor biosynthesis global Ribosylnicotinamide kinase (EC 2.7.1.22)
864	EC1.5.1.9	3.17876071935035	31.394227714001	6.18100177184421e-24	2.6080812354367e-23	Lysine degradation Saccharopine dehydrogenase (EC 1.5.1.9)
826	EC3.2.1.141	-3.71856536101818	21.5693112075731	9.12772557563476e-24	3.83808183058809e-23	Trehalose Biosynthesis Malto-oligosyltrehalose trehalohydrolase (EC 3.2.1.141)
576	EC1.14.11.17	-0.926440188786986	79.421835067871	9.36811016715593e-24	3.92552990049337e-23	Bile hydrolysis Alpha-ketoglutarate-dependent taurine dioxygenase (EC 1.14.11.17)
859	EC1.3.3.4	-19.8667304459459	105.861843008429	1.13188614148012e-23	4.72660040459455e-23	Heme and Siroheme Biosynthesis Protoporphyrinogen IX oxidase, aerobic, HemY (EC 1.3.3.4)
331	EC2.5.1.9	0.493606459122036	36.528093291889	1.77087580323479e-23	7.36952095435507e-23	riboflavin to FAD Riboflavin synthase alpha chain (EC 2.5.1.9)
896	EC1.7.99.6	23.9098053230978	16.0213875849664	1.78294787676266e-23	7.39434889986156e-23	- Nitrous-oxide reductase (EC 1.7.99.6)
747	EC1.97.1.4	-1.79797302003541	27.2944270661029	1.91077780402982e-23	7.89744682825975e-23	- Ribonucleotide reductase of class III (anaerobic), activating protein (EC 1.97.1.4)
899	EC3.1.4.14	23.8947674035824	17.0113556634845	3.77949777570456e-23	1.55679313142116e-22	Fatty Acid Biosynthesis FASII Acyl carrier protein phosphodiesterase (EC 3.1.4.14)
45	EC5.99.1.-	0.218918846333984	55.7169536472345	4.11583653102953e-23	1.68958577595823e-22	Resistance to fluoroquinolones Topoisomerase IV subunit B (EC 5.99.1.-)
412	EC2.5.1.3	-0.61289416506801	108.762673976417	4.597956434587e-23	1.8811233926638e-22	COG2363 Thiamin-phosphate pyrophosphorylase (EC 2.5.1.3)
831	EC1.1.1.4	-3.6850426690678	21.0614329166808	6.02135182346254e-23	2.45517072667109e-22	Acetoin, butanediol metabolism 2,3-butanediol dehydrogenase, S-alcohol forming, (R)-acetoin-specific (EC 1.1.1.4)
235	EC6.3.2.10	0.397670529303489	87.5375790876472	6.76559971131676e-23	2.74937625852503e-22	Methicillin resistance in Staphylococci UDP-N-acetylmuramoylalanyl-D-glutamyl-2,6-diaminopimelate--D-alanyl-D-alanine ligase (EC 6.3.2.10)
273	EC3.1.5.1	0.430911018409714	58.3420355619759	7.33529218010224e-23	2.97091599669024e-22	Purine conversions Deoxyguanosinetriphosphate triphosphohydrolase (EC 3.1.5.1)
64	EC2.5.1.10	0.2510322959948	76.8129965701158	8.22947365869375e-23	3.32196420022604e-22	Polyprenyl Diphosphate Biosynthesis Geranyltranstransferase (farnesyldiphosphate synthase) (EC 2.5.1.10)
809	EC2.6.1.19	1.90665479104666	26.7057703109365	9.64480640508099e-23	3.8803523443698e-22	GABA and putrescine metabolism from cluters GABA aminotransferase (EC 2.6.1.19)
55	EC6.1.1.5	-0.239651206985298	81.0965289227058	1.34334701816825e-22	5.386732579476e-22	tRNA aminoacylation, Ile Isoleucyl-tRNA synthetase (EC 6.1.1.5), mitochondrial
63	EC2.1.1.31	-0.255053282598233	96.5522669642255	1.47140575522809e-22	5.88076689630765e-22	tRNA modification yeast mitochondrial tRNA (Guanine37-N1) -methyltransferase (EC 2.1.1.31)
330	EC2.1.1.13	0.483019469014929	41.961154989968	1.80933714862976e-22	7.20758975983764e-22	Methionine Biosynthesis 5-methyltetrahydrofolate--homocysteine methyltransferase (EC 2.1.1.13)
721	EC2.1.1.80	1.34930915164578	32.4247745376333	2.27018346637711e-22	9.01374484518911e-22	- Chemotaxis protein methyltransferase CheR (EC 2.1.1.80)
812	EC3.2.2.21	-2.61838198020628	28.0400569162425	2.31202779047824e-22	9.14988775904952e-22	DNA Repair Base Excision DNA-3-methyladenine glycosylase II (EC 3.2.2.21)
759	EC4.2.1.82	-1.84676318420484	40.0231731174422	2.81926310285312e-22	1.11209368650004e-21	Xylose utilization Xylonate dehydratase (EC 4.2.1.82)
540	EC2.3.1.54	-0.835792326101735	70.1181767769922	3.06206044184679e-22	1.20394649190794e-21	Beta-lactamase cluster in Streptococcus Pyruvate formate-lyase (EC 2.3.1.54)
94	EC2.3.1.-	0.282481890406202	53.3808449157546	3.95950903208513e-22	1.55176875011492e-21	Ectoine biosynthesis and regulation L-2,4-diaminobutyric acid acetyltransferase (EC 2.3.1.-)
299	EC2.5.1.47	-0.462447933131675	38.6132884761844	1.15000843428247e-21	4.49245230295505e-21	Methionine Biosynthesis Cysteine synthase (EC 2.5.1.47)
581	EC2.7.1.6	-0.89410480707911	70.8121866957117	1.27163790467537e-21	4.95161897929863e-21	- Galactokinase (EC 2.7.1.6)
209	EC4.2.1.9	-0.381292416375856	49.0493307544206	1.42327135210639e-21	5.52430002372063e-21	Branched-Chain Amino Acid Biosynthesis Dihydroxy-acid dehydratase (EC 4.2.1.9)
158	EC1.5.5.1	-0.341937262850627	41.9622405240212	2.27699317195135e-21	8.80970840649548e-21	Anaerobic respiratory reductases Electron transfer flavoprotein-ubiquinone oxidoreductase (EC 1.5.5.1)
298	EC1.1.1.267	-0.45805944726164	48.1725612501459	2.29729825872439e-21	8.85996239272367e-21	polyprenyl synthesis 1-deoxy-D-xylulose 5-phosphate reductoisomerase (EC 1.1.1.267)
597	EC2.3.1.19	-0.953214306166853	60.8669460475412	2.37531777584344e-21	9.13177722713145e-21	Acetyl-CoA fermentation to Butyrate Phosphate butyryltransferase (EC 2.3.1.19)
558	EC5.5.1.1	0.77564691197726	49.2479779400331	2.48137484512047e-21	9.50931942228131e-21	- Muconate cycloisomerase (EC 5.5.1.1)
549	EC3.2.2.20	0.752020246272477	40.3028526918759	2.61308088585495e-21	9.98246357340804e-21	DNA Repair Base Excision DNA-3-methyladenine glycosylase (EC 3.2.2.20)
184	EC3.1.11.5	-0.356870422188111	301.601331571563	2.8960057493071e-21	1.10284998817953e-20	DNA-replication Exodeoxyribonuclease V gamma chain (EC 3.1.11.5)
300	EC1.1.1.205	-0.4606916642541	45.5810779699891	2.98811364075399e-21	1.13435912819846e-20	Purine conversions Inosine-5&#39;-monophosphate dehydrogenase (EC 1.1.1.205)
645	EC2.3.2.6	0.97323734223425	32.0609037590784	3.28945368004198e-21	1.24485262704089e-20	Protein degradation Leucyl/phenylalanyl-tRNA--protein transferase (EC 2.3.2.6)
183	EC4.1.1.31	-0.352838158892587	72.8597923561074	8.08880645210324e-21	3.05157153068443e-20	Fermentations: Mixed acid Phosphoenolpyruvate carboxylase (EC 4.1.1.31)
800	EC4.1.1.45	1.7162477500114	25.1737902231453	8.40306344497786e-21	3.1602825564808e-20	Tryptophan catabolism 2-amino-3-carboxymuconate-6-semialdehyde decarboxylase (EC 4.1.1.45)
110	EC2.2.1.7	-0.299834799414316	121.827446751949	8.76553917185032e-21	3.28639874213955e-20	Isoprenoid Biosynthesis 1-deoxy-D-xylulose 5-phosphate synthase (EC 2.2.1.7)
820	EC1.8.2.-	2.01790612483834	35.5353030290961	9.94434561682042e-21	3.71685263641035e-20	- Sulfide dehydrogenase [flavocytochrome C] flavoprotein chain precursor (EC 1.8.2.-)
126	EC4.2.3.5	-0.315149248756887	57.9521415369412	1.13882877880352e-20	4.24345123424942e-20	YgfZ Chorismate synthase (EC 4.2.3.5)
921	EC3.4.15.6	23.7481639549335	17.0272641079479	3.28429448367071e-20	1.22002472997707e-19	Cyanophycin Metabolism Secreted cyanophycinase CphE (EC 3.4.15.6)
91	EC2.3.1.8	-0.270694556279138	56.3921986727196	3.80780829199223e-20	1.41016998214146e-19	MLST Phosphate acetyltransferase (EC 2.3.1.8)
723	EC4.2.1.39	-1.49845648988679	32.5407228257554	4.59495037061685e-20	1.69648929841982e-19	D-gluconate and ketogluconates metabolism Gluconate dehydratase (EC 4.2.1.39)
685	EC4.2.1.44	-1.29213493778045	63.7796919581443	8.37824450992854e-20	3.08390702173965e-19	Inositol catabolism Inosose dehydratase (EC 4.2.1.44)
904	EC2.6.1.46	4.21002082892706	23.1497808499248	1.49567101975128e-19	5.48865940884487e-19	Ectoine biosynthesis and regulation Diaminobutyrate-pyruvate aminotransferase (EC 2.6.1.46)
68	EC1.1.1.22	0.234896707299308	100.731720747876	1.76138980167511e-19	6.44423882123431e-19	- UDP-glucose dehydrogenase (EC 1.1.1.22)
405	EC2.6.1.45	-0.549314726364175	43.0146785876334	2.61026640463532e-19	9.52118257835355e-19	Glycerate metabolism Serine--glyoxylate aminotransferase (EC 2.6.1.45)
548	EC1.14.-.-	-0.765556398234889	32.9622647574005	3.28635619560498e-19	1.19512833419749e-18	- Lycopene beta cyclase (EC 1.14.-.-)
892	EC2.7.1.73	3.22004238135847	40.9956855425508	3.40076290456928e-19	1.23303110102797e-18	Purine conversions Inosine-guanosine kinase (EC 2.7.1.73)
629	EC3.2.1.8	0.882320297068137	50.3999939023657	3.80394224660147e-19	1.37509673451773e-18	COG3533 Endo-1,4-beta-xylanase A precursor (EC 3.2.1.8)
233	EC4.2.1.22	0.360072380154617	241.782477479797	5.70345029198256e-19	2.05561854273538e-18	Methionine Degradation Cystathionine beta-synthase (EC 4.2.1.22)
608	EC3.4.19.-	0.819693119598529	35.7881249739879	8.09045748532037e-19	2.90728309042225e-18	Omega peptidases (EC 3.4.19.-) Pyrrolidone-carboxylate peptidase (EC 3.4.19.3)
588	EC4.4.1.8	-0.836946394319862	38.550967727249	1.18790766820212e-18	4.25608339110287e-18	L-Cystine Uptake and Metabolism Cystathionine beta-lyase (EC 4.4.1.8)
217	EC1.3.1.9	-0.358474622853431	42.9300313894884	1.24772349911324e-18	4.45720695405938e-18	At1g52510 AT4G12830 (COG0596) Enoyl-[acyl-carrier-protein] reductase [FMN] (EC 1.3.1.9), inferred for PFA pathway
705	EC3.1.1.61	1.13891875349902	54.6945223912108	1.66675320100288e-18	5.93658272474848e-18	- Chemotaxis response regulator protein-glutamate methylesterase CheB (EC 3.1.1.61)
351	EC3.4.17.-	0.451071306038232	42.8929317018285	1.72782428468271e-18	6.13605633064739e-18	Metallocarboxypeptidases (EC 3.4.17.-) Thermostable carboxypeptidase 1 (EC 3.4.17.19)
278	EC5.-.-.-	0.387395128458045	50.5947242426557	2.00899384730214e-18	7.11371797977453e-18	tRNAmodification position 34 S-adenosylmethionine:tRNA ribosyltransferase-isomerase (EC 5.-.-.-)
207	EC3.5.1.28	0.333340352310441	49.0674034380839	2.12809737235971e-18	7.51348664118835e-18	- N-acetylmuramoyl-L-alanine amidase (EC 3.5.1.28)
578	EC1.1.1.103	0.731669523593981	33.3071052541366	4.06923331591397e-18	1.43251207720111e-17	Threonine degradation L-threonine 3-dehydrogenase (EC 1.1.1.103)
835	EC5.1.1.8	1.91152572128126	24.1355779782947	7.92783097490472e-18	2.78278356829264e-17	Proline, 4-hydroxyproline uptake and utilization 4-hydroxyproline epimerase (EC 5.1.1.8)
698	EC4.1.1.28	1.11458174712559	78.3982246611359	8.1324741587027e-18	2.84636595554594e-17	Auxin biosynthesis Aromatic-L-amino-acid decarboxylase (EC 4.1.1.28)
281	EC2.5.1.49	-0.397885336783187	36.1632402562162	8.83516301260162e-18	3.08339550670333e-17	Methionine Biosynthesis O-acetylhomoserine sulfhydrylase (EC 2.5.1.49)
86	EC6.1.1.16	-0.242926393139918	50.4498031536311	9.23437627626746e-18	3.21345680188503e-17	- Cysteinyl-tRNA synthetase (EC 6.1.1.16)
869	EC1.13.11.3	2.37641424986894	33.6090215347183	1.20602525839266e-17	4.18480397682956e-17	Protocatechuate branch of beta-ketoadipate pathway Protocatechuate 3,4-dioxygenase beta chain (EC 1.13.11.3)
542	EC1.1.1.36	0.664553156920596	40.8303043998605	1.77429107549529e-17	6.13904712121369e-17	- Acetoacetyl-CoA reductase (EC 1.1.1.36)
341	EC6.3.4.5	-0.448448819468403	56.4082974732724	1.78339513613444e-17	6.15296726455501e-17	Arginine Biosynthesis extended Argininosuccinate synthase (EC 6.3.4.5)
834	EC1.5.1.21	-2.39759413849673	39.8922616919263	4.56554229488428e-17	1.57025766961279e-16	Lysine degradation Delta 1-piperideine-2-carboxylate reductase (EC 1.5.1.21)
703	EC5.4.99.9	-1.24366228432969	27.5033994112022	4.57721682389195e-17	1.57025766961279e-16	LOS core oligosaccharide biosynthesis UDP-galactopyranose mutase (EC 5.4.99.9)
902	EC4.3.1.7	3.11140854035642	26.1613146751263	4.81304030821229e-17	1.64649486249861e-16	Ethanolamine utilization Ethanolamine ammonia-lyase light chain (EC 4.3.1.7)
224	EC2.5.1.48	-0.339208037782695	45.7089669446218	9.89971222645025e-17	3.37705676231866e-16	L-Cystine Uptake and Metabolism Cystathionine gamma-synthase (EC 2.5.1.48)
789	EC1.14.12.10	1.44682648984258	86.6501983761326	1.17147007311407e-16	3.98497263635152e-16	Benzoate degradation Benzoate 1,2-dioxygenase beta subunit (EC 1.14.12.10)
162	EC2.3.1.168	0.290647576403429	150.375704904795	1.53071953028629e-16	5.19244075959859e-16	Dehydrogenase complexes Dihydrolipoamide acyltransferase component of branched-chain alpha-keto acid dehydrogenase complex (EC 2.3.1.168)
634	EC1.3.1.76	0.820465022378093	30.8841257935949	1.65599360151433e-16	5.60169902635155e-16	Heme and Siroheme Biosynthesis Precorrin-2 oxidase (EC 1.3.1.76)
410	EC1.20.4.1	0.477778677655569	49.199598378184	1.71450567196885e-16	5.78347177925984e-16	Arsenic resistance Arsenate reductase (EC 1.20.4.1)
821	EC3.6.3.32	-2.10912744867101	29.2260156639511	2.70582807865364e-16	9.10210500902655e-16	Choline and Betaine Uptake and Betaine Biosynthesis Glycine betaine ABC transport system, ATP-binding protein OpuAA (EC 3.6.3.32)
790	EC3.5.3.19	1.38316247685024	38.7713603683864	3.98249633552777e-16	1.33595652695959e-15	- Ureidoglycolate hydrolase (EC 3.5.3.19)
630	EC4.1.2.4	0.80272902266835	56.0370883311839	4.83057578841883e-16	1.61597438667823e-15	- Deoxyribose-phosphate aldolase (EC 4.1.2.4)
666	EC5.4.3.2	0.897654661068232	42.2959142576976	6.47533062382852e-16	2.16022737891359e-15	Lysine fermentation Lysine 2,3-aminomutase (EC 5.4.3.2)
625	EC4.99.1.4	0.785560113248382	32.1350039627428	6.93579992578921e-16	2.30748728300295e-15	Heme and Siroheme Biosynthesis Sirohydrochlorin ferrochelatase (EC 4.99.1.4)
445	EC2.4.2.11	-0.526558934913939	44.8678471594273	7.33165188206699e-16	2.43250148744743e-15	Redox-dependent regulation of nucleus processes Nicotinate phosphoribosyltransferase (EC 2.4.2.11)
571	EC3.4.21.-	0.664563606951164	57.0772401792583	7.38621249260031e-16	2.44390801326202e-15	Serine endopeptidase (EC 3.4.21.-) Prolyl endopeptidase (EC 3.4.21.26)
609	EC3.5.2.9	-0.806058934601858	31.788083463434	1.01383413736703e-15	3.34537640422745e-15	Glutathione: Biosynthesis and gamma-glutamyl cycle Similar to 5-oxoprolinase (EC 3.5.2.9) and Methylhydantoinases A, B (EC 3.5.2.14), contradiction in experimental data (see Annotation)
803	EC1.13.11.1	1.44428325347686	34.5905388775663	1.13234754459222e-15	3.72628499049235e-15	At1g24340 Catechol 1,2-dioxygenase 1 (EC 1.13.11.1)
946	EC3.5.99.5	21.4663128018363	21.4475052551493	1.25713757392178e-15	4.12572791875144e-15	Tryptophan catabolism 2-aminomuconate deaminase (EC 3.5.99.5)
776	EC2.4.2.22	-1.49478676104766	28.6588503155362	1.29969957402317e-15	4.25388157876233e-15	Purine conversions Xanthine-guanine phosphoribosyltransferase (EC 2.4.2.22)
218	EC2.7.7.4	0.312490730009885	69.2342139804054	1.53376510533018e-15	5.0064408155117e-15	Inorganic Sulfur Assimilation Sulfate adenylyltransferase, dissimilatory-type (EC 2.7.7.4)
253	EC4.99.1.1	-0.341449234779353	52.2831585917409	2.35373889336129e-15	7.66230591360356e-15	At4g38090 Ferrochelatase, protoheme ferro-lyase (EC 4.99.1.1)
385	EC3.5.2.14	0.437691204284978	34.5764453985581	2.45275487315772e-15	7.96323364984985e-15	- N-methylhydantoinase B (EC 3.5.2.14)
684	EC3.2.1.10	-1.07318289971414	36.2628944013982	2.53835888504376e-15	8.21912462510159e-15	- Oligo-1,6-glucosidase (EC 3.2.1.10)
942	EC1.14.12.18	20.4427822798099	65.8768601829785	2.67568618838029e-15	8.64068259767607e-15	Biphenyl Degradation Biphenyl dioxygenase beta subunit (EC 1.14.12.18)
746	EC6.2.1.25	1.13126951224975	29.6406076557003	4.08376774039143e-15	1.31527732276969e-14	- Benzoate-CoA ligase (EC 6.2.1.25)
286	EC6.1.1.6	-0.3653921699195	42.8474870971239	4.31467157350873e-15	1.38595948952761e-14	tRNA aminoacylation, Lys Lysyl-tRNA synthetase (class II) (EC 6.1.1.6), mitochondrial
929	EC1.7.-.-	3.94929457175671	76.25098248682	4.42882504885051e-15	1.41886432120581e-14	- Hydroxylamine reductase (EC 1.7.-.-)
450	EC2.6.1.62	0.492372018064134	33.866239595433	6.26300618381738e-15	2.0011874640113e-14	Biotin biosynthesis Experimental Adenosylmethionine-8-amino-7-oxononanoate aminotransferase (EC 2.6.1.62)
724	EC3.1.4.17	1.04442523275872	75.2267521632132	9.60471075851469e-15	3.06086966541087e-14	- 3&#39;,5&#39;-cyclic-nucleotide phosphodiesterase (EC 3.1.4.17)
33	EC1.4.4.2	-0.159953797273839	100.197613780655	1.12241279749796e-14	3.56756403614181e-14	Photorespiration (oxidative C2 cycle) Glycine dehydrogenase [decarboxylating] (glycine cleavage system P2 protein) (EC 1.4.4.2)
100	EC2.7.7.-	0.22975742904733	91.5014305061015	1.41851051039468e-14	4.49690112064911e-14	Phage replication DNA primase (EC 2.7.7.-)
897	EC1.7.2.1	2.56724649611196	25.6179031137054	1.46787327070703e-14	4.64123898388045e-14	- Cytochrome cd1 nitrite reductase (EC:1.7.2.1)
423	EC1.2.1.70	0.453941227010344	43.8254558548209	1.51324515815998e-14	4.77223928784307e-14	Heme and Siroheme Biosynthesis Glutamyl-tRNA reductase (EC 1.2.1.70)
574	EC3.6.1.13	0.63776460594612	50.8934145096039	1.73629048647116e-14	5.46142280290019e-14	Tellurite resistance: Chromosomal determinants Tellurite resistance protein TrgB / ADP-ribose pyrophosphatase (EC 3.6.1.13)
516	EC3.5.1.25	-0.598319876853997	62.6574509007342	2.30484778535889e-14	7.23101209344461e-14	Sialic Acid Metabolism N-acetylglucosamine-6-phosphate deacetylase (EC 3.5.1.25)
248	EC1.2.1.13	0.31502609882398	40.9182053965257	2.465827231926e-14	7.71606402548419e-14	Redox-dependent regulation of nucleus processes NADPH-dependent glyceraldehyde-3-phosphate dehydrogenase (EC 1.2.1.13)
325	EC2.4.1.64	-0.390890723426662	110.238899698645	3.16662319558878e-14	9.88345538623198e-14	Trehalose Uptake and Utilization Trehalose phosphorylase (EC 2.4.1.64)
317	EC2.2.1.2	-0.38202996499339	47.8168075335342	3.24804670437923e-14	1.01115284293143e-13	- Transaldolase (EC 2.2.1.2)
838	EC5.5.1.2	1.65451765601315	25.7765809487517	3.28849165876591e-14	1.02111882019629e-13	Protocatechuate branch of beta-ketoadipate pathway 3-carboxy-cis,cis-muconate cycloisomerase (EC 5.5.1.2)
934	EC6.3.2.29	3.88333659867201	32.241051876258	4.00500777448478e-14	1.24042568156038e-13	Cyanophycin Metabolism Cyanophycin synthase (EC 6.3.2.29)(EC 6.3.2.30)
438	EC2.6.1.17	0.458479129130395	61.7773630184215	4.64159119398339e-14	1.43392013671273e-13	PROSC N-succinyl-L,L-diaminopimelate aminotransferase (EC 2.6.1.17)
781	EC2.7.1.107	1.22901179702268	28.0672853136668	5.98811860200536e-14	1.84519379822608e-13	Glycerolipid and Glycerophospholipid Metabolism in Bacteria Diacylglycerol kinase (EC 2.7.1.107)
610	EC2.7.7.10	-0.749240813900758	36.3153952319537	7.99225222688558e-14	2.45650189004021e-13	- Galactose-1-phosphate uridylyltransferase (EC 2.7.7.10)
928	EC1.13.11.2	3.25614738473553	26.6103819554295	8.02935635665533e-14	2.46165836655939e-13	Central meta-cleavage pathway of aromatic compound degradation Catechol 2,3-dioxygenase (EC 1.13.11.2)
526	EC3.2.2.23	-0.600826180779717	31.9965913227609	8.1906800508528e-14	2.50477614686433e-13	DNA Repair Base Excision Formamidopyrimidine-DNA glycosylase (EC 3.2.2.23)
404	EC1.7.99.4	-0.447773507626782	40.8964786118208	1.23689410396236e-13	3.77299435742674e-13	- Respiratory nitrate reductase gamma chain (EC 1.7.99.4)
852	EC6.3.1.11	-2.12547658494023	34.9486389194594	1.26523577150781e-13	3.84975004848232e-13	GABA and putrescine metabolism from cluters Gamma-glutamyl-putrescine synthetase (EC 6.3.1.11)
130	EC6.3.4.2	-0.24943847506415	64.5186385867347	1.53930728393939e-13	4.67193263371077e-13	pyrimidine conversions CTP synthase (EC 6.3.4.2)
82	EC2.2.1.6	-0.204087520584714	61.1201856762846	2.04555171189076e-13	6.19290780774929e-13	Alpha-acetolactate operon Acetolactate synthase, catabolic (EC 2.2.1.6)
867	EC3.5.3.23	1.79082297552169	74.1779197115928	2.81390413107571e-13	8.49785013150297e-13	Arginine and Ornithine Degradation Succinylarginine dihydrolase (EC 3.5.3.23)
379	EC2.5.1.56	-0.416289859708327	48.8302044446432	3.1301439154984e-13	9.42936388474766e-13	- N-acetylneuraminate synthase (EC 2.5.1.56)
749	EC2.7.7.62	1.0381291080551	60.6539390911319	3.36252829798659e-13	1.01042723793096e-12	At1g54520 Adenosylcobinamide-phosphate guanylyltransferase (EC 2.7.7.62)
575	EC1.8.4.8	0.607266227021615	32.9112087488677	3.3755857237403e-13	1.01184017610136e-12	Inorganic Sulfur Assimilation Phosphoadenylyl-sulfate reductase [thioredoxin] (EC 1.8.4.8)
356	EC5.4.99.5	0.375612520558567	55.7863581729881	3.79053410558041e-13	1.13341649428589e-12	Phenylalanine and Tyrosine Branches from Chorismate Chorismate mutase II (EC 5.4.99.5)
216	EC2.7.1.15	-0.291429530763832	39.1911737818753	4.98917265942667e-13	1.4881497760014e-12	- Ribokinase (EC 2.7.1.15)
861	EC4.1.1.77	1.73490218559464	27.0838629091267	5.2997052729007e-13	1.5768901929933e-12	- 4-oxalocrotonate decarboxylase (EC 4.1.1.77)
109	EC5.4.2.1	0.223259135559022	49.0601614429787	5.53003995485611e-13	1.64139176111048e-12	Glycolysis and Gluconeogenesis, including Archaeal enzymes Phosphoglycerate mutase (EC 5.4.2.1)
30	EC3.5.2.3	-0.146431136330689	268.06964030639	5.80462059539741e-13	1.71867861638784e-12	- Dihydroorotase (EC 3.5.2.3)
765	EC3.1.3.12	-1.22260887496942	43.1743049870088	6.63485734253021e-13	1.95971030287904e-12	Trehalose Biosynthesis Trehalose-6-phosphate phosphatase (EC 3.1.3.12)
689	EC1.1.5.2	0.864864838249746	57.052812619248	7.83906529948655e-13	2.3097586563694e-12	Respiratory dehydrogenases 1 Glucose dehydrogenase, PQQ-dependent (EC 1.1.5.2)
319	EC1.1.1.262	0.348958763246848	96.0843582453672	8.6243125835607e-13	2.53496178123592e-12	Pyridoxin (Vitamin B6) Biosynthesis 4-hydroxythreonine-4-phosphate dehydrogenase (EC 1.1.1.262)
732	EC2.3.1.46	0.990896587808508	29.9134679086751	9.30870237320836e-13	2.72950086536448e-12	Methionine Biosynthesis Homoserine O-succinyltransferase (EC 2.3.1.46)
756	EC4.2.1.55	-1.21517389176924	70.3976644858173	1.00506613024152e-12	2.93993981575479e-12	- 3-hydroxybutyryl-CoA dehydratase (EC 4.2.1.55)
334	EC2.1.1.33	0.35263767255397	90.3497818268884	1.20502221645243e-12	3.51634193764794e-12	tRNA modification Bacteria tRNA (guanine46-N7-)-methyltransferase (EC 2.1.1.33)
388	EC2.7.7.18	0.395829998161261	92.4995884321406	1.28436623112253e-12	3.73886419684949e-12	Iojap Nicotinate-nucleotide adenylyltransferase (EC 2.7.7.18), eukaryotic PNAT family
211	EC4.3.2.2	-0.277608037375264	63.9111631208911	2.38389962633047e-12	6.92302745200527e-12	Purine conversions Adenylosuccinate lyase (EC 4.3.2.2)
978	EC3.2.1.24	23.2016201774919	15.312916990582	2.43162218713922e-12	7.0279104639491e-12	COG3533 Alpha-mannosidase (EC 3.2.1.24)
977	EC4.1.3.40	22.2016202699111	19.472803748122	2.43162220016076e-12	7.0279104639491e-12	Experimental-Ubiquinone BiosynthesisVDC Chorismate--pyruvate lyase (EC 4.1.3.40)
895	EC2.7.8.24	2.09724286707532	44.6688061079159	2.43926110849524e-12	7.03320286282794e-12	- Phosphatidylcholine synthase (EC 2.7.8.24)
191	EC3.2.2.-	0.257693256150767	38.7470258194385	2.56315052507943e-12	7.37286291180806e-12	YggW A/G-specific adenine glycosylase (EC 3.2.2.-)
256	EC6.1.1.3	-0.300600574794512	39.2482642655789	3.82594129025942e-12	1.09791822334222e-11	tRNA aminoacylation, Thr Threonyl-tRNA synthetase (EC 6.1.1.3)
758	EC5.1.99.1	1.04057366999521	36.7725995508246	4.13836888098166e-12	1.184767072073e-11	Propionyl-CoA to Succinyl-CoA Module Methylmalonyl-CoA epimerase (EC 5.1.99.1)
679	EC4.2.1.75	0.807036427147616	31.7463255391221	6.66548411217299e-12	1.90375029713243e-11	Heme and Siroheme Biosynthesis Uroporphyrinogen-III synthase, divergent, Flavobacterial type (EC 4.2.1.75)
853	EC1.1.1.41	1.53673462034798	34.4770352088893	8.21604276852963e-12	2.3410888923975e-11	TCA Cycle Isocitrate dehydrogenase [NAD] (EC 1.1.1.41)
12	EC6.2.1.3	-0.107256458601243	157.004324316695	8.30878340190423e-12	2.36195697176198e-11	n-Phenylalkanoic acid degradation Long-chain-fatty-acid--CoA ligase (EC 6.2.1.3)
815	EC2.7.1.19	1.26814005028038	26.5488037751693	8.45262634198584e-12	2.39722025764516e-11	Calvin-Benson cycle Phosphoribulokinase (EC 2.7.1.19) homolog, function unknown
140	EC2.1.3.3	-0.233258007595288	39.039851254319	1.06293638071499e-11	3.00751391833143e-11	- Ornithine carbamoyltransferase (EC 2.1.3.3)
505	EC1.1.1.284	0.487698350516553	58.3822743890761	1.14864840487865e-11	3.2424550543311e-11	Glutathione-dependent pathway of formaldehyde detoxification S-(hydroxymethyl)glutathione dehydrogenase (EC 1.1.1.284)
696	EC3.6.3.19	-0.929355756577932	45.8133856825934	1.27152195907134e-11	3.58096068008232e-11	Maltose and Maltodextrin Utilization Maltose/maltodextrin transport ATP-binding protein MalK (EC 3.6.3.19)
611	EC1.2.1.26	0.633823804438639	38.3523064814649	1.27757416709483e-11	3.58965734652399e-11	COG3533 2-ketoglutaric semialdehyde dehydrogenase (EC 1.2.1.26)
48	EC2.3.1.41	0.153297460468946	54.7487670110443	1.32253779769001e-11	3.70739183565418e-11	Phospholipid and Fatty acid biosynthesis related cluster FIG138576: 3-oxoacyl-[ACP] synthase (EC 2.3.1.41)
96	EC3.4.16.4	0.19933998723397	40.3796779963735	1.597707616307e-11	4.46841552736207e-11	COG0523 D-alanyl-D-alanine carboxypeptidase (EC 3.4.16.4)
203	EC5.3.1.9	0.255298312234025	59.5878555424544	1.70650012648731e-11	4.76168583681135e-11	Glycolysis and Gluconeogenesis, including Archaeal enzymes Glucose-6-phosphate isomerase, archaeal II (EC 5.3.1.9)
589	EC1.1.2.4	-0.621069537677683	41.8620840848578	1.90646588110162e-11	5.30742570577944e-11	Glycolate, glyoxylate interconversions D-Lactate dehydrogenase, cytochrome c-dependent (EC 1.1.2.4)
920	EC6.2.1.12	2.36091005395696	31.2852166643122	2.243419644362e-11	6.23114951679446e-11	Phytoalexin biosynthesis 4-coumarate--CoA ligase 1 (EC 6.2.1.12)
910	EC2.7.1.58	2.12352872898064	27.3597559383463	2.34618826551693e-11	6.50167960993365e-11	D-galactonate catabolism 2-dehydro-3-deoxygalactonokinase (EC 2.7.1.58)
991	EC1.8.98.1	23.1063100309385	14.5769872662936	2.37174910209453e-11	6.55750722063122e-11	H2:CoM-S-S-HTP oxidoreductase CoB--CoM heterodisulfide reductase subunit C (EC 1.8.98.1)
169	EC1.3.3.1	-0.242212541300664	41.3331911478557	2.54904997128144e-11	7.03166176588116e-11	De Novo Pyrimidine Synthesis Dihydroorotate dehydrogenase, catalytic subunit (EC 1.3.3.1)
655	EC4.1.1.39	-0.782508270360936	46.6203267697201	2.6713883018517e-11	7.35238916714183e-11	- Ribulose bisphosphate carboxylase (EC 4.1.1.39)
107	EC6.1.1.11	-0.209814025436763	54.0918918175146	2.73164219093321e-11	7.50117617510232e-11	tRNA aminoacylation, Ser Seryl-tRNA synthetase (EC 6.1.1.11)
179	EC6.1.1.4	-0.246573892608404	38.9863208155733	2.81330726165923e-11	7.70795270106183e-11	tRNA aminoacylation, Leu Leucyl-tRNA synthetase (EC 6.1.1.4)
520	EC6.3.2.-	0.492273161504915	63.5028008076001	2.92851139049762e-11	8.00547921871923e-11	Carnitine Metabolism in Microorganisms Crotonobetaine carnitine-CoA ligase (EC 6.3.2.-)
913	EC3.7.1.9	2.21941050105361	58.7181618544488	3.28956708733867e-11	8.97222014136742e-11	Central meta-cleavage pathway of aromatic compound degradation 2-hydroxymuconic semialdehyde hydrolase (EC 3.7.1.9)
829	EC5.1.3.8	-1.63124355800125	31.1116469042829	3.43451999629182e-11	9.34652520339188e-11	Sialic Acid Metabolism N-acylglucosamine 2-epimerase (EC 5.1.3.8)
312	EC3.4.21.89	0.314666591054025	36.6418274195564	3.9857965186905e-11	1.08224205922291e-10	Signal peptidase Signal peptidase I (EC 3.4.21.89)
176	EC1.1.5.3	0.237006244442232	48.8655889036688	4.4809757672062e-11	1.21397352440418e-10	Respiratory dehydrogenases 1 Glycerol-3-phosphate dehydrogenase (EC 1.1.5.3)
958	EC6.3.1.1	3.04358594275186	31.0229491483766	4.84674851931396e-11	1.31013670912706e-10	Glutamine, Glutamate, Aspartate and Asparagine Biosynthesis Aspartate--ammonia ligase (EC 6.3.1.1)
936	EC6.3.1.8	2.71410674287341	20.3928900821867	5.56278274062689e-11	1.50034073472142e-10	Glutathionylspermidine and Trypanothione Similarity with glutathionylspermidine synthase (EC 6.3.1.8), group 2
786	EC3.2.2.4	1.05302040796355	55.9636297829898	7.73311023801097e-11	2.08106588849584e-10	Purine conversions AMP nucleosidase (EC 3.2.2.4)
194	EC2.7.1.4	-0.248141503052778	46.6515219917586	8.23598967418015e-11	2.21148192803374e-10	- Fructokinase (EC 2.7.1.4)
720	EC3.1.1.23	0.876486236630815	40.4643178828766	8.27846918729476e-11	2.21797039509158e-10	Cannabinoid biosynthesis Monoglyceride lipase (EC 3.1.1.23)
27	EC2.7.6.5	0.120885061068745	168.370978038549	9.10654679372643e-11	2.43444330401826e-10	- GTP pyrophosphokinase (EC 2.7.6.5), (p)ppGpp synthetase II
615	EC2.4.1.21	0.615837708068858	37.2255157306025	9.59053641175523e-11	2.55818052745277e-10	- Glycogen synthase, ADP-glucose transglucosylase (EC 2.4.1.21)
418	EC3.4.11.1	-0.391763349213673	84.658714279377	1.11885748070438e-10	2.97788221787474e-10	Dehydrogenase complexes Cytosol aminopeptidase PepA (EC 3.4.11.1)
157	EC1.5.1.20	0.221015951946971	139.899821207643	1.61604407771188e-10	4.29173109234449e-10	YgfZ 5,10-methylenetetrahydrofolate reductase (EC 1.5.1.20)
768	EC3.4.13.19	-1.08147847479817	45.457359750358	1.67849942441966e-10	4.44783983144902e-10	Pyrroloquinoline Quinone biosynthesis Microsomal dipeptidase (EC 3.4.13.19)
340	EC4.1.3.4	0.323439281369019	128.466057903889	1.69964159499532e-10	4.49403050554438e-10	Leucine Degradation and HMG-CoA Metabolism Hydroxymethylglutaryl-CoA lyase (EC 4.1.3.4)
297	EC1.1.99.14	-0.30400386312275	155.196194615838	1.86199312527692e-10	4.91257881200511e-10	Glycolate, glyoxylate interconversions Glycolate dehydrogenase (EC 1.1.99.14), subunit GlcD
503	EC2.3.1.35	-0.48143169767338	33.1534317582074	1.92914816782746e-10	5.07869224182402e-10	Arginine Biosynthesis extended Glutamate N-acetyltransferase (EC 2.3.1.35)
637	EC3.1.21.2	0.64319823625278	241.801851954447	2.12120329006413e-10	5.57218478149166e-10	T7-like phage core proteins T7-like phage endonuclease (EC 3.1.21.2)
676	EC1.8.7.1	-0.804404740102468	50.43628575395	2.72124943260235e-10	7.13297199757889e-10	Inorganic Sulfur Assimilation Ferredoxin--sulfite reductase, actinobacterial type (EC 1.8.7.1)
891	EC1.1.1.76	-2.38575968436396	39.2836966936298	3.03978252591082e-10	7.95070548353781e-10	Acetoin, butanediol metabolism 2,3-butanediol dehydrogenase, S-alcohol forming, (S)-acetoin-specific (EC 1.1.1.76)
425	EC4.3.1.3	0.371176104734203	74.2687865941842	3.35733423395715e-10	8.76235292526317e-10	Experimental - Histidine Degradation Histidine ammonia-lyase (EC 4.3.1.3)
663	EC4.1.1.50	-0.749702486228138	43.2607808492526	3.72796121007996e-10	9.70873338797169e-10	Polyamine Metabolism S-adenosylmethionine decarboxylase proenzyme (EC 4.1.1.50), prokaryotic class 1B
123	EC1.17.1.4	0.203441292569917	61.1614027823471	4.48265107522732e-10	1.16491211418461e-09	Purine Utilization Xanthine dehydrogenase, molybdenum binding subunit (EC 1.17.1.4)
738	EC2.7.8.6	0.860347608650016	27.7832494529394	4.98286456732923e-10	1.2921304049327e-09	CBSS-258594.1.peg.3339 Undecaprenyl-phosphate galactosephosphotransferase (EC 2.7.8.6)
427	EC6.2.1.17	-0.383756198295893	266.228180113496	5.0921373696611e-10	1.31764494757684e-09	Protein Acetylation and Deacetylation in Bacteria Propionate--CoA ligase (EC 6.2.1.17)
240	EC4.2.1.2	-0.260563200425191	59.8329812098049	5.10642921412848e-10	1.31852575230482e-09	YgfZ Fumarate hydratase class I, aerobic (EC 4.2.1.2)
884	EC1.6.5.2	-2.20343812814357	36.0835199136649	5.73462209863702e-10	1.47758028967009e-09	Respiratory Complex I NAD(P)H-quinone oxidoreductase subunit 3 (EC 1.6.5.2)
644	EC1.1.1.26	-0.673373803250985	30.7804550787398	6.6608479765614e-10	1.71258745214774e-09	Glycolate, glyoxylate interconversions Glyoxylate reductase (EC 1.1.1.26)
586	EC3.2.2.1	-0.559314657737424	32.8687156711299	6.9076432318681e-10	1.77227880376955e-09	Queuosine-Archaeosine Biosynthesis preQ1-regulated inosine-uridine nucleoside hydrolase (EC 3.2.2.1)
181	EC5.3.1.1	-0.227709256068934	46.2117781431001	8.21672126600936e-10	2.1036891021432e-09	MLST Triosephosphate isomerase (EC 5.3.1.1)
139	EC6.1.1.20	-0.209195958429472	46.3057145078811	9.17207927156659e-10	2.34333080123779e-09	tRNA aminoacylation, Phe Phenylalanyl-tRNA synthetase beta chain (EC 6.1.1.20)
144	EC6.3.5.2	-0.210275094237653	41.2107184060608	9.31182927646374e-10	2.37402636922054e-09	Staphylococcal pathogenicity islands SaPI GMP synthase [glutamine-hydrolyzing] (EC 6.3.5.2)
1007	EC3.6.-.-	22.923988422443	14.3494691199789	1.06753488473958e-09	2.71593433911687e-09	Nudix proteins (nucleoside triphosphate hydrolases) Putative Nudix hydrolase YfcD (EC 3.6.-.-)
614	EC3.1.3.45	0.571243374768999	59.2690307418511	1.11553291037206e-09	2.8320971791626e-09	- 3-deoxy-D-manno-octulosonate 8-phosphate phosphatase (EC 3.1.3.45)
392	EC6.1.1.2	-0.353603416247706	46.4817978444145	1.12952364151395e-09	2.86161742651337e-09	tRNA aminoacylation, Trp Tryptophanyl-tRNA synthetase (EC 6.1.1.2)
255	EC2.7.7.42	0.253699978217657	78.5289290064516	1.14587094599557e-09	2.89697226638964e-09	- Glutamate-ammonia-ligase adenylyltransferase (EC 2.7.7.42)
714	EC1.1.1.154	-0.861314985331462	36.8781029757594	1.24732593490687e-09	3.14689938994212e-09	- Ureidoglycolate dehydrogenase (EC 1.1.1.154)
556	EC2.7.9.3	-0.513554850490736	45.4648090374966	1.25342700185552e-09	3.15571746205204e-09	tRNA modification Bacteria Selenide,water dikinase (EC 2.7.9.3)
888	EC4.1.1.41	1.61173505130011	31.518967338875	1.48875966511349e-09	3.74043144077268e-09	Na+ translocating decarboxylases and related biotin-dependent enzymes Methylmalonyl-CoA decarboxylase, beta chain (EC 4.1.1.41)
288	EC6.4.1.3	-0.282348953144697	69.0784441141504	1.50269274247848e-09	3.76762093404026e-09	- Propionyl-CoA carboxylase beta chain (EC 6.4.1.3)
434	EC2.7.4.16	0.364226235377629	51.226648442228	1.53324352282562e-09	3.83627666558229e-09	- Thiamine-monophosphate kinase (EC 2.7.4.16)
716	EC2.6.1.66	0.774698383519616	117.973713985882	1.63215490322971e-09	4.07533935631172e-09	PROSC Valine--pyruvate aminotransferase (EC 2.6.1.66)
620	EC2.3.1.37	-0.620169933442861	42.3459936771269	1.8265927416932e-09	4.54945503812446e-09	Heme and Siroheme Biosynthesis 5-aminolevulinate synthase (EC 2.3.1.37)
367	EC1.3.99.10	0.320069350726661	42.621360364282	1.82954963135146e-09	4.54945503812446e-09	Leucine Degradation and HMG-CoA Metabolism Isovaleryl-CoA dehydrogenase (EC 1.3.99.10)
426	EC3.4.21.88	-0.36787603625713	48.3538584765786	2.25032021832067e-09	5.58429873849658e-09	DNA repair, bacterial UmuCD system SOS-response repressor and protease LexA (EC 3.4.21.88)
553	EC3.1.26.5	0.475776523318747	55.0705813021005	2.75820885007568e-09	6.8306562728868e-09	tRNA processing Ribonuclease P protein component (EC 3.1.26.5)
377	EC1.3.99.12	0.321962054995782	125.311304561321	2.7762956089542e-09	6.86141629070109e-09	Isobutyryl-CoA to Propionyl-CoA Module Branched-chain acyl-CoA dehydrogenase (EC 1.3.99.12)
886	EC5.1.1.13	-2.02111657134962	22.6090791568466	2.86782514603844e-09	7.07318992230662e-09	Glutamine, Glutamate, Aspartate and Asparagine Biosynthesis Aspartate racemase (EC 5.1.1.13)
152	EC2.1.3.2	-0.207771560608583	50.1742427668697	2.97165324611167e-09	7.31437414845778e-09	De Novo Pyrimidine Synthesis Aspartate carbamoyltransferase (EC 2.1.3.2)
754	EC5.4.2.6	0.868667124194992	75.8763007172366	3.06685107581131e-09	7.53338063449796e-09	Trehalose Uptake and Utilization Beta-phosphoglucomutase (EC 5.4.2.6)
893	EC1.7.2.3	-2.14156272442548	22.3780180206479	3.08447458436945e-09	7.56133344467894e-09	trimethylamine N-oxide (TMAO) reductase Trimethylamine-N-oxide reductase (Cytochrome c) (EC 1.7.2.3)
296	EC3.6.3.25	-0.279988887437649	72.65401357686	3.09106204076018e-09	7.56217400274865e-09	Inorganic Sulfur Assimilation Sulfate and thiosulfate import ATP-binding protein CysA (EC 3.6.3.25)
688	EC2.3.1.79	-0.774126381939742	35.1322768773437	3.31248754932502e-09	8.08754520611412e-09	- Maltose O-acetyltransferase (EC 2.3.1.79)
971	EC3.1.2.20	2.87173568809375	26.1068328267385	3.33261629132502e-09	8.12031856900322e-09	- Acyl-CoA hydrolase (EC 3.1.2.20)
595	EC3.1.3.15	0.522340176252213	41.8349267688617	3.91857204876711e-09	9.52889709047583e-09	Histidine Biosynthesis Histidinol-phosphatase [alternative form] (EC 3.1.3.15)
915	EC1.11.1.5	1.86985302488672	28.2435467838097	3.99468617935459e-09	9.69451896432547e-09	- Cytochrome C551 peroxidase (EC 1.11.1.5)
350	EC3.5.1.10	0.300080368839018	78.8086378859024	4.27860920892628e-09	1.03627915040194e-08	COG4319 Formyltetrahydrofolate deformylase (EC 3.5.1.10)
654	EC3.2.1.3	0.615711485285479	145.172514446339	4.85725269550951e-09	1.17407844596048e-08	Trehalose Biosynthesis Glucoamylase (EC 3.2.1.3)
172	EC3.1.3.1	0.204839210483142	88.3543915795497	7.70820388522517e-09	1.85948902490193e-08	- Alkaline phosphatase (EC 3.1.3.1)
517	EC3.1.3.25	-0.447396741517599	36.7722551393152	8.67606948913523e-09	2.08881116328882e-08	- Inositol-1-monophosphatase (EC 3.1.3.25)
642	EC3.1.2.12	0.57474389673271	48.4391467643174	1.02192737340379e-08	2.45546438331744e-08	Glutathione-dependent pathway of formaldehyde detoxification S-formylglutathione hydrolase (EC 3.1.2.12)
938	EC2.6.1.83	-3.33484023961639	32.0506564358803	1.15228834672781e-08	2.7632102730443e-08	Lysine Biosynthesis DAP Pathway L,L-diaminopimelate aminotransferase (EC 2.6.1.83)
497	EC6.1.1.24	-0.420823991737712	42.4948580905882	1.28849943620173e-08	3.08374074553418e-08	tRNA aminoacylation, Glu and Gln Glutamyl-tRNA(Gln) synthetase (EC 6.1.1.24)
529	EC3.1.22.4	0.432638573333546	58.5854567844013	1.60722631972189e-08	3.83895675184065e-08	DNA-replication Crossover junction endodeoxyribonuclease RuvC (EC 3.1.22.4)
458	EC2.1.1.64	-0.374690089545098	76.1278051649133	1.78745328451483e-08	4.26103529044776e-08	Experimental-Ubiquinone BiosynthesisVDC 3-demethylubiquinone-9 3-methyltransferase (EC 2.1.1.64)
993	EC1.5.1.8	3.3572435028712	21.0361650358276	2.07745871152048e-08	4.94263752387288e-08	Lysine degradation Lysine ketoglutarate reductase (EC 1.5.1.8) (LOR) (LKR)
205	EC2.4.1.-	0.212421081387165	38.0463962313043	2.2449986204437e-08	5.33077123403395e-08	- Alpha-1,4-N-acetylgalactosamine transferase PglH (EC 2.4.1.-)
766	EC3.5.3.3	0.832460187141873	46.1026291702549	3.04784518011772e-08	7.22297556384062e-08	- Creatinase (EC 3.5.3.3)
61	EC1.11.1.7	-0.140059755366544	84.388999026446	3.09437036169363e-08	7.31891114845897e-08	Regulation of Oxidative Stress Response Peroxidase (EC 1.11.1.7)
652	EC3.1.3.7	0.585208030995705	60.5944286134507	3.40757956330983e-08	8.0440133551037e-08	Inorganic Sulfur Assimilation 3&#39;(2&#39;),5&#39;-bisphosphate nucleotidase (EC 3.1.3.7)
475	EC5.3.1.-	-0.385161953591332	106.48446720372	3.89297146726496e-08	9.17196195886746e-08	- Phosphoheptose isomerase (EC 5.3.1.-)
957	EC4.4.1.21	2.23921312186962	29.2937308466072	3.95118781558726e-08	9.29104552364304e-08	Quorum-sensing in Vibrio S-ribosylhomocysteine lyase (EC 4.4.1.21) / Autoinducer-2 production protein LuxS
190	EC1.1.1.86	-0.206321531732837	51.3801384911809	4.39767835143344e-08	1.03209079139262e-07	Coenzyme A Biosynthesis Ketol-acid reductoisomerase (EC 1.1.1.86)
115	EC1.2.1.11	-0.177878894708209	49.7000853241784	4.50390604366812e-08	1.05497683150524e-07	PROSC Aspartate-semialdehyde dehydrogenase (EC 1.2.1.11)
843	EC1.1.1.290	1.1236512813649	30.5217836626244	4.87495734457469e-08	1.13968597379922e-07	Pyridoxin (Vitamin B6) Biosynthesis Erythronate-4-phosphate dehydrogenase (EC 1.1.1.290)
1026	EC3.5.1.78	22.7008448648461	13.2766843624477	4.89493074609579e-08	1.14215050742235e-07	Glutathionylspermidine and Trypanothione Glutathionylspermidine amidohydrolase (EC 3.5.1.78)
182	EC2.4.2.-	-0.20154534437879	55.4019735404211	5.15649421503181e-08	1.20086817200068e-07	Queuosine-Archaeosine Biosynthesis archaeosine tRNA-ribosyltransferase (EC 2.4.2.-) type 5
329	EC1.2.1.22	0.26917099383402	47.9529131151677	5.2828167833369e-08	1.22792535981209e-07	Glycerolipid and Glycerophospholipid Metabolism in Bacteria Aldehyde dehydrogenase B (EC 1.2.1.22)
457	EC4.1.2.14	0.346366173689076	80.8035335311524	5.3797436372604e-08	1.24805929975524e-07	- 2-dehydro-3-deoxyphosphogluconate aldolase (EC 4.1.2.14)
737	EC3.2.1.18	-0.813628824916237	28.9184097235572	5.41746886972921e-08	1.2544081837939e-07	- Sialidase (EC 3.2.1.18)
14	EC3.5.4.16	-0.0884305593797009	167.158067263178	5.84201397057454e-08	1.35012956457362e-07	- GTP cyclohydrolase I (EC 3.5.4.16) type 2
230	EC1.1.1.94	0.218364515170576	187.16187688334	5.89668290559046e-08	1.36016819022287e-07	Glycerolipid and Glycerophospholipid Metabolism in Bacteria Glycerol-3-phosphate dehydrogenase [NAD(P)+] (EC 1.1.1.94)
937	EC2.4.1.187	1.94497364323631	36.0843774433528	6.43853010190131e-08	1.48233078962024e-07	Teichoic and lipoteichoic acids biosynthesis N-acetylmannosaminyltransferase (EC 2.4.1.187)
621	EC3.1.1.5	0.517857299708656	34.0407265653011	7.1669613683307e-08	1.64690516452533e-07	Synechocystis experimental Lysophospholipase L2 (EC 3.1.1.5)
368	EC2.6.1.57	0.286704135635691	43.3601639684499	8.46407467719872e-08	1.94128682463781e-07	Homogentisate pathway of aromatic compound degradation Aromatic-amino-acid aminotransferase (EC 2.6.1.57)
527	EC2.7.8.8	0.405940545451606	48.0147659853401	8.51586140735252e-08	1.94947224277957e-07	COG1836 CDP-diacylglycerol--serine O-phosphatidyltransferase (EC 2.7.8.8)
454	EC1.7.1.4	0.340639654832876	55.2022646522149	1.02552442048732e-07	2.34322655322668e-07	- Nitrite reductase probable [NAD(P)H] subunit (EC 1.7.1.4)
640	EC3.5.2.2	0.531171344612973	119.754613648687	1.05042055817508e-07	2.39559189444449e-07	Pyrimidine utilization Dihydropyrimidinase (EC 3.5.2.2)
1024	EC1.3.1.56	20.6495515966124	20.7849248450516	1.05515499459095e-07	2.40186597452941e-07	Naphtalene and antracene degradation Dihydrodiol dehydrogenase (EC 1.3.1.56)
871	EC2.3.2.8	1.22901179704097	34.4211933634879	1.10107999590659e-07	2.50170333028684e-07	Protein degradation Arginine-tRNA-protein transferase (EC 2.3.2.8)
488	EC3.5.1.16	0.365127100534007	60.0820135770188	1.54202922357006e-07	3.49699885719726e-07	Arginine Biosynthesis extended Acetylornithine deacetylase (EC 3.5.1.16)
128	EC2.7.2.11	-0.175598316595774	68.9414503451504	1.61328217777814e-07	3.65174713512024e-07	YggW Glutamate 5-kinase (EC 2.7.2.11)
569	EC3.5.1.6	0.428765947921115	42.7120673371449	1.77033867792223e-07	3.99977637866385e-07	Pyrimidine utilization Beta-ureidopropionase (EC 3.5.1.6)
860	EC5.3.1.14	-1.33593756043891	27.4150152047353	1.84084179925131e-07	4.15132107801367e-07	- Predicted L-rhamnose isomerase RhaI (EC 5.3.1.14)
212	EC3.1.26.3	0.200878857768444	67.9719044799849	2.06377903453017e-07	4.64542083794802e-07	tRNA processing Ribonuclease D (EC 3.1.26.3)
1039	EC4.3.1.4	19.5954844108838	34.5360622366806	2.27729876023956e-07	5.11652838339538e-07	Experimental - Histidine Degradation Formiminotetrahydrofolate cyclodeaminase (EC 4.3.1.4)
833	EC1.12.1.2	1.06258447515042	70.7645307565643	2.34967562809294e-07	5.26936515855658e-07	Hydrogenases NAD-reducing hydrogenase subunit HoxY (EC 1.12.1.2)
371	EC3.5.1.-	-0.284598394005807	65.651424374041	2.57174039085835e-07	5.75670538508219e-07	Redox-dependent regulation of nucleus processes NAD-dependent deacetylase (EC 3.5.1.-)
485	EC2.4.1.8	-0.373759424052681	65.2833681922391	2.60949446612591e-07	5.83043874258022e-07	Maltose and Maltodextrin Utilization Maltose phosphorylase (EC 2.4.1.8)
372	EC2.7.1.130	0.276717918875592	43.3110706467844	2.61705895989948e-07	5.83657163984949e-07	COG0451 Tetraacyldisaccharide 4&#39;-kinase (EC 2.7.1.130)
648	EC4.2.1.60	-0.564399745933177	38.5251162901516	2.66150540053633e-07	5.92478500009099e-07	Fatty Acid Biosynthesis FASII 3-hydroxydecanoyl-[acyl-carrier-protein] dehydratase (EC 4.2.1.60)
168	EC6.3.4.4	-0.185896086296612	54.5077566309463	2.7926044668656e-07	6.20521836582429e-07	Purine conversions Adenylosuccinate synthetase (EC 6.3.4.4)
101	EC6.1.1.12	-0.15600757986189	44.9489149140771	2.94648170536811e-07	6.53514532088056e-07	tRNA aminoacylation, Asp and Asn Aspartyl-tRNA synthetase (EC 6.1.1.12), mitochondrial
417	EC3.5.4.-	0.298958036774773	45.0756113340236	3.14892184024892e-07	6.9713790649752e-07	tRNAmodification position 34 tRNA-specific adenosine-34 deaminase (EC 3.5.4.-)
903	EC2.1.2.5	1.4643879167514	21.4017778401237	3.76992836754115e-07	8.33099133775972e-07	Experimental - Histidine Degradation Glutamate formiminotransferase (EC 2.1.2.5)
116	EC5.1.3.14	-0.165602205701942	72.5735017496957	4.09086032449427e-07	9.02373743709026e-07	- UDP-N-acetylglucosamine 2-epimerase (EC 5.1.3.14)
291	EC3.5.4.19	-0.237140445968532	47.3677008542842	4.12831548701482e-07	9.08980009959081e-07	- Phosphoribosyl-AMP cyclohydrolase (EC 3.5.4.19)
773	EC2.3.3.10	0.76003328320358	133.252173602382	4.5328285515906e-07	9.96235095458478e-07	Isoprenoid Biosynthesis Hydroxymethylglutaryl-CoA synthase (EC 2.3.3.10)
857	EC4.1.2.29	-1.27139903930109	32.9984631773139	4.57193643276263e-07	1.00300996740499e-06	Inositol catabolism 5-keto-2-deoxy-D-gluconate-6 phosphate aldolase (EC 4.1.2.29)
967	EC3.11.1.1	-3.119728860013	16.4731109475618	5.03395439439564e-07	1.10237229143094e-06	- Phosphonoacetaldehyde hydrolase (EC 3.11.1.1)
767	EC2.7.7.33	-0.821390057905134	28.1860953857209	5.92069235487488e-07	1.29421632522626e-06	dTDP-rhamnose synthesis Glucose-1-phosphate cytidylyltransferase (EC 2.7.7.33)
200	EC2.7.13.3	-0.192185922351009	78.934637176742	6.51018727882239e-07	1.42051113417188e-06	- Phosphate regulon sensor protein PhoR (SphS) (EC 2.7.13.3)
465	EC3.1.1.31	0.324211746348219	115.702424742545	7.41857534840622e-07	1.61353174552151e-06	- 6-phosphogluconolactonase (EC 3.1.1.31), eukaryotic type
998	EC3.6.3.17	-20.4544605984433	20.5718979379204	7.42144659170502e-07	1.61353174552151e-06	Putative sugar ABC transporter (ytf cluster) Putative sugar ABC transport system, ATP-binding protein YtfR (EC 3.6.3.17)
948	EC3.4.24.15	-2.2362279513346	54.5895976359649	8.92189656185607e-07	1.93627540078991e-06	Protein degradation Thimet oligopeptidase (EC 3.4.24.15)
969	EC1.7.7.1	-3.07890686547919	22.0524985311603	9.42969901319296e-07	2.04282030500477e-06	- Ferredoxin--nitrite reductase (EC 1.7.7.1)
810	EC1.2.1.72	0.845216546864731	65.3964230228964	9.6173432341106e-07	2.07975047437642e-06	Pyridoxin (Vitamin B6) Biosynthesis D-erythrose-4-phosphate dehydrogenase (EC 1.2.1.72)
700	EC2.4.2.21	0.605964567219765	46.9855790641753	1.09958900752844e-06	2.37362261696424e-06	Coenzyme B12 biosynthesis Nicotinate-nucleotide--dimethylbenzimidazole phosphoribosyltransferase (EC 2.4.2.21)
250	EC1.2.1.27	-0.20700837913002	93.9329860366155	1.12444822509668e-06	2.42296583735246e-06	Inositol catabolism Methylmalonate-semialdehyde dehydrogenase [inositol] (EC 1.2.1.27)
489	EC3.5.99.6	-0.351054037099391	33.6596869336594	1.23667727340636e-06	2.66006425949396e-06	Sialic Acid Metabolism Glucosamine-6-phosphate deaminase (EC 3.5.99.6)
111	EC2.3.1.12	0.15123953992799	75.7233119380439	1.25615566835982e-06	2.69717112479387e-06	5-FCL-like protein Dihydrolipoamide acetyltransferase component of pyruvate dehydrogenase complex (EC 2.3.1.12)
274	EC1.4.99.1	-0.219197887178188	58.964631708856	1.28206656473697e-06	2.74793382282562e-06	Respiratory dehydrogenases 1 D-amino acid dehydrogenase small subunit (EC 1.4.99.1)
85	EC2.4.2.14	-0.135549314257856	57.8828499360565	1.30468127507051e-06	2.79146470690881e-06	De Novo Purine Biosynthesis Amidophosphoribosyltransferase (EC 2.4.2.14)
775	EC3.6.1.41	0.727755624272844	53.6278417836874	1.37088769461631e-06	2.92794532306939e-06	- Bis(5&#39;-nucleosyl)-tetraphosphatase, symmetrical (EC 3.6.1.41)
363	EC1.1.1.31	0.25351052386959	79.1117453715435	1.37735580281595e-06	2.93658076973611e-06	Isobutyryl-CoA to Propionyl-CoA Module 3-hydroxyisobutyrate dehydrogenase (EC 1.1.1.31)
80	EC6.5.1.2	-0.132683859075046	51.8339052839573	1.39843823819029e-06	2.97628946651746e-06	DNA Repair Base Excision DNA ligase (EC 6.5.1.2)
463	EC2.7.7.56	-0.325844565608046	49.0943877968337	1.44669152318429e-06	3.07358497294065e-06	Heat shock dnaK gene cluster extended Ribonuclease PH (EC 2.7.7.56)
1005	EC1.3.7.2	-20.4003933771929	22.4081312417666	1.45023484481187e-06	3.07571698260452e-06	Bilin Biosynthesis 15,16-dihydrobiliverdin:ferredoxin oxidoreductase PebA (EC 1.3.7.2)
876	EC2.7.1.50	-1.36719010132183	61.0296955863978	1.5029196622494e-06	3.18188061360843e-06	COG2363 Hydroxyethylthiazole kinase (EC 2.7.1.50)
311	EC1.2.99.2	-0.234323768766987	53.0234544205879	1.52348385979268e-06	3.21978875080094e-06	CO Dehydrogenase Carbon-monoxide dehydrogenase form II, large subunit (EC 1.2.99.2)
35	EC5.99.1.2	0.0991469648504714	42.80769606161	1.65099020835844e-06	3.48318665909769e-06	pVir Plasmid of Campylobacter DNA topoisomerase I (EC 5.99.1.2)
906	EC2.7.2.2	1.39842994898075	46.9348943083123	1.84522337159746e-06	3.88620087479047e-06	MLST Carbamate kinase (EC 2.7.2.2)
160	EC2.5.1.1	0.166187125298337	53.604514312909	2.15562318822468e-06	4.53204805718765e-06	Isoprenoid Biosynthesis Dimethylallyltransferase (EC 2.5.1.1)
315	EC2.4.1.1	-0.233235286519216	50.7917553441918	2.20071113827229e-06	4.61882355016941e-06	- Maltodextrin phosphorylase (EC 2.4.1.1)
1043	EC1.2.7.1	20.4131628506121	24.5468921222986	2.3097460973486e-06	4.83927772299162e-06	Pyruvate:ferredoxin oxidoreductase Pyruvate:ferredoxin oxidoreductase, gamma subunit (EC 1.2.7.1)
564	EC1.2.1.8	0.382064854925189	103.71921341168	2.51488360193685e-06	5.2599724385933e-06	Choline and Betaine Uptake and Betaine Biosynthesis Betaine aldehyde dehydrogenase (EC 1.2.1.8)
643	EC2.7.1.12	-0.498690035905152	41.5743246371639	2.70271510044642e-06	5.64308273558726e-06	- Gluconokinase (EC 2.7.1.12)
479	EC4.2.3.12	0.319176865491401	51.3368890206467	2.75627583567345e-06	5.74500866953622e-06	Experimental-PTPS 6-pyruvoyl tetrahydrobiopterin synthase (EC 4.2.3.12)
195	EC6.3.2.3	-0.177389481386395	86.0955707755348	2.80433401640302e-06	5.83513486918223e-06	Glutathione: Biosynthesis and gamma-glutamyl cycle Glutathione synthetase (EC 6.3.2.3)
752	EC3.4.24.55	0.658762752785894	75.1312177439578	2.859003159801e-06	5.93868409351461e-06	DNA repair, bacterial RecBCD pathway Protease III precursor (EC 3.4.24.55)
656	EC2.1.1.14	-0.530630601774563	29.269771470364	2.91813325767249e-06	6.05112906685168e-06	Methionine Biosynthesis 5-methyltetrahydropteroyltriglutamate--homocysteine methyltransferase (EC 2.1.1.14)
15	EC4.2.1.3	-0.0775672422507888	46.2975321986603	3.18045970619497e-06	6.58382342598651e-06	YgfZ Aconitate hydratase 2 (EC 4.2.1.3)
38	EC3.6.1.-	-0.0984700874368751	70.472561763465	3.26041564842086e-06	6.73782141678782e-06	Phage replication DNA helicase (EC 3.6.1.-), phage-associated
982	EC3.11.1.2	-2.99189548850313	24.5720833338838	3.30240284216524e-06	6.81296395547207e-06	- Phosphonoacetate hydrolase (EC 3.11.1.2)
534	EC4.1.1.23	0.356057378635496	40.3105335031943	3.64380975505127e-06	7.50451294790322e-06	De Novo Pyrimidine Synthesis Orotidine 5&#39;-phosphate decarboxylase (EC 4.1.1.23)
691	EC2.7.1.63	-0.606121576241819	68.1225391567765	3.92093081032056e-06	8.061540256873e-06	Glycolysis and Gluconeogenesis Polyphosphate glucokinase (EC 2.7.1.63)
565	EC2.5.1.16	-0.393846182619964	34.8956556467412	4.04824414276944e-06	8.30919263880304e-06	Polyamine Metabolism Spermidine synthase (EC 2.5.1.16)
563	EC3.1.2.-	0.375268214901185	53.0204605753088	4.27332740649196e-06	8.75634431347169e-06	At5g04520 AT1G06240 Acyl-CoA thioesterase II (EC 3.1.2.-)
259	EC6.4.1.2	-0.196017772084425	46.0942122711692	5.38934381966592e-06	1.10244854148909e-05	Fatty Acid Biosynthesis FASII Acetyl-coenzyme A carboxyl transferase beta chain (EC 6.4.1.2)
851	EC3.3.2.1	0.946444825499445	40.5957782618071	5.46182196000008e-06	1.11539062286005e-05	Siderophore assembly kit Isochorismatase (EC 3.3.2.1) of siderophore biosynthesis
551	EC3.5.4.13	-0.371915425743507	45.253531783468	5.75192419173446e-06	1.17265659868526e-05	pyrimidine conversions Deoxycytidine triphosphate deaminase (EC 3.5.4.13)
907	EC4.2.1.109	1.26675212500553	61.3533340465517	6.43695446054487e-06	1.3101095549109e-05	Omega-amidase Methylthioribulose-1-phosphate dehydratase (EC 4.2.1.109)
796	EC5.1.3.20	0.761834937925707	62.3794482142021	6.5672044369922e-06	1.3343766062412e-05	Vibrio Core Oligosaccharide Biosynthesis ADP-L-glycero-D-manno-heptose-6-epimerase (EC 5.1.3.20)
60	EC4.2.1.20	-0.112760513198152	53.6546026251045	6.97803408783064e-06	1.41547726639245e-05	Auxin biosynthesis Tryptophan synthase beta chain (EC 4.2.1.20)
332	EC2.1.2.11	-0.227960072101171	35.6848152315423	7.33878233542749e-06	1.48616478398038e-05	Coenzyme A Biosynthesis 3-methyl-2-oxobutanoate hydroxymethyltransferase (EC 2.1.2.11)
935	EC1.8.99.1	1.54606594781319	27.5405622368701	7.72524277254317e-06	1.56181452379796e-05	- Sulfite reductase beta subunit (EC 1.8.99.1)
121	EC3.5.4.25	0.144860203515413	40.6546825137039	7.88262975376274e-06	1.58875981687387e-05	Riboflavin, FMN and FAD metabolism GTP cyclohydrolase II (EC 3.5.4.25)
547	EC2.7.1.2	0.348922339345474	47.4586084861039	7.884761766649e-06	1.58875981687387e-05	- Glucokinase (EC 2.7.1.2)
923	EC2.1.3.9	-1.66444162408247	26.6917247186064	8.04942057453569e-06	1.61924390627288e-05	Arginine Biosynthesis extended N-acetylornithine carbamoyltransferase (EC 2.1.3.9)
134	EC2.1.2.3	-0.149673074509263	39.4128222314624	8.81459410757206e-06	1.77022777185236e-05	De Novo Purine Biosynthesis Phosphoribosylaminoimidazolecarboxamide formyltransferase (EC 2.1.2.3)
596	EC6.6.1.1	-0.407344957650478	191.524167687216	9.14290812312506e-06	1.83312280415637e-05	Chlorophyll Biosynthesis Protoporphyrin IX Mg-chelatase subunit I (EC 6.6.1.1)
996	EC2.7.1.112	2.13602888848153	29.6758511797444	1.00924095770592e-05	2.02015008228407e-05	- Protein-tyrosine kinase (EC 2.7.1.112)
555	EC2.7.4.3	0.352486915395698	49.4849337656299	1.08642510704917e-05	2.17105743339364e-05	Purine conversions Adenylate kinase (EC 2.7.4.3)
416	EC2.7.7.41	0.256198108148164	41.9185354584304	1.16339159573305e-05	2.32103331537516e-05	Iojap Phosphatidate cytidylyltransferase (EC 2.7.7.41)
987	EC3.2.1.15	1.93172842212166	23.4722617575084	1.24902541876463e-05	2.48777924691442e-05	- Polygalacturonase (EC 3.2.1.15)
941	EC1.13.11.15	1.51621298463712	21.8999779191399	1.34533326511443e-05	2.67520292948041e-05	Central meta-cleavage pathway of aromatic compound degradation 3,4-dihydroxyphenylacetate 2,3-dioxygenase (EC 1.13.11.15)
1009	EC2.1.-.-	2.40173205657946	20.8106628898741	1.35377794255323e-05	2.68758211218355e-05	Synthesis of osmoregulated periplasmic glucans Glucans biosynthesis protein C (EC 2.1.-.-)
880	EC2.3.1.89	1.07370660484838	29.167634550814	1.36043381316466e-05	2.69637536455385e-05	Lysine Biosynthesis DAP Pathway 2,3,4,5-tetrahydropyridine-2,6-dicarboxylate N-acetyltransferase (EC 2.3.1.89)
973	EC1.14.13.82	1.7855459184207	27.759246701017	1.38932301387374e-05	2.74913426438089e-05	Phenylpropanoid compound degradation Vanillate O-demethylase oxygenase subunit (EC 1.14.13.82)
245	EC3.1.26.12	0.178236188831258	112.675750510604	1.54793527995812e-05	3.05799286138545e-05	RNA processing and degradation, bacterial Ribonuclease E (EC 3.1.26.12)
480	EC5.1.1.1	0.292853843869552	41.8938017563681	1.62194838851129e-05	3.19898941121688e-05	Pyruvate Alanine Serine Interconversions Alanine racemase, catabolic (EC 5.1.1.1)
452	EC4.2.-.-	0.274390824004543	87.6480767229834	1.72625542858069e-05	3.39917938863611e-05	Central meta-cleavage pathway of aromatic compound degradation 2-oxo-hepta-3-ene-1,7-dioic acid hydratase (EC 4.2.-.-)
324	EC2.7.1.71	-0.215416493738136	77.799842028206	1.8071853513541e-05	3.55276211118477e-05	- Shikimate kinase I (EC 2.7.1.71)
78	EC2.5.1.15	-0.11706458392781	78.0184505522366	1.88202299605769e-05	3.69388954331583e-05	Experimental-PTPS Dihydropteroate synthase (EC 2.5.1.15)
337	EC2.7.1.39	-0.217216318847777	36.6837922224085	2.21942029991462e-05	4.34905822523723e-05	CBSS-269482.1.peg.1294 Homoserine kinase (EC 2.7.1.39)
944	EC3.4.22.40	1.48544132597036	22.374102328547	2.33143232268116e-05	4.56117050527768e-05	Protein degradation Aminopeptidase C (EC 3.4.22.40)
1056	EC1.17.99.1	20.1900193182875	24.4216252120123	2.38420358406576e-05	4.65688796823167e-05	- 4-cresol dehydrogenase [hydroxylating] flavoprotein subunit (EC 1.17.99.1)
285	EC4.2.1.51	-0.193377732077097	36.3631858057844	2.4757375246808e-05	4.82788750787189e-05	Phenylalanine and Tyrosine Branches from Chorismate Prephenate dehydratase (EC 4.2.1.51)
360	EC5.3.1.16	-0.223106451666396	35.1819091783215	3.0239966045836e-05	5.8875560902745e-05	Histidine Biosynthesis Phosphoribosylformimino-5-aminoimidazole carboxamide ribotide isomerase (EC 5.3.1.16)
28	EC1.8.1.4	0.079435540983603	149.910622594936	3.5159210308514e-05	6.83431840828418e-05	5-FCL-like protein Dihydrolipoamide dehydrogenase (EC 1.8.1.4)
148	EC2.4.99.-	0.140015961792034	45.7254656826441	3.68597197747168e-05	7.15338471909969e-05	Lipoprotein Biosynthesis Prolipoprotein diacylglyceryl transferase (EC 2.4.99.-)
414	EC2.7.7.9	0.238283124977645	110.77137062401	3.8697201464295e-05	7.4979697557218e-05	- UTP--glucose-1-phosphate uridylyltransferase (EC 2.7.7.9)
713	EC3.5.3.18	0.532011047150745	55.4561075289705	3.8938331438362e-05	7.53263887729334e-05	- NG,NG-dimethylarginine dimethylaminohydrolase 1 (EC 3.5.3.18)
493	EC2.7.2.8	-0.298787177056864	34.5460723015428	3.99023204531569e-05	7.70681181320144e-05	Arginine Biosynthesis extended Acetylglutamate kinase (EC 2.7.2.8)
751	EC3.5.1.2	0.583655280294382	27.4396154142824	4.21717489652395e-05	8.13216369377469e-05	Glutamine, Glutamate, Aspartate and Asparagine Biosynthesis Glutaminase (EC 3.5.1.2)
1029	EC1.3.7.3	-21.0749709767177	16.3831052217246	4.23098095871187e-05	8.13288574262884e-05	Bilin Biosynthesis Phycoerythrobilin:ferredoxin oxidoreductase PebB (EC 1.3.7.3)
1031	EC2.1.1.20	-20.0749709767557	28.6956661940823	4.23098102217685e-05	8.13288574262884e-05	Betaine biosynthesis from glycine Glycine N-methyltransferase (EC 2.1.1.20)
557	EC2.4.2.28	0.330435692624159	70.2717932122129	4.83695556963806e-05	9.28296861304546e-05	Omega-amidase 5&#39;-methylthioadenosine phosphorylase (EC 2.4.2.28)
882	EC1.1.1.153	-1.13299671644216	38.6693222625905	4.87580487756688e-05	9.34272105495805e-05	Experimental-PTPS Sepiapterin reductase (EC 1.1.1.153)
980	EC1.3.1.33	-2.25222829291291	21.8470605893033	4.94970861209272e-05	9.46934775552019e-05	Chlorophyll Biosynthesis Light-dependent protochlorophyllide reductase (EC 1.3.1.33)
231	EC2.3.1.39	0.162955444760481	39.0828127554556	5.02825353690665e-05	9.60444011544788e-05	Fatty Acid Biosynthesis FASII Malonyl CoA-acyl carrier protein transacylase (EC 2.3.1.39)
1057	EC3.2.1.139	22.1030080306732	13.0620917591306	5.21893640695043e-05	9.92171432314697e-05	- Alpha-glucuronidase (EC 3.2.1.139)
1065	EC1.15.1.2	22.1030080306732	13.0620917591306	5.21893640695043e-05	9.92171432314697e-05	Rubrerythrin Superoxide reductase (EC 1.15.1.2)
1063	EC2.4.1.212	21.1030078964708	15.8163567891193	5.218936435875e-05	9.92171432314697e-05	- Hyaluronan synthase (EC 2.4.1.212)
339	EC1.1.99.1	-0.205039608272775	73.7435349432285	5.91388670947019e-05	0.000112252614501072	Choline and Betaine Uptake and Betaine Biosynthesis Choline dehydrogenase (EC 1.1.99.1)
959	EC1.3.1.75	-1.77265521149756	19.0726315386986	6.60479809728785e-05	0.000125170743283499	Chlorophyll Biosynthesis Divinyl protochlorophyllide a 8-vinyl-reductase (EC 1.3.1.75)
108	EC3.4.11.-	0.123198148219568	39.5934628628656	7.14204101839943e-05	0.000135140807395027	Protein degradation Deblocking aminopeptidase (EC 3.4.11.-)
544	EC3.5.4.26	0.310618567659173	37.0932781694743	7.2964783646692e-05	0.000137847664580568	Riboflavin, FMN and FAD metabolism Pyrimidine deaminase archaeal predicted (EC 3.5.4.26)
89	EC2.5.1.29	0.111470714557606	66.1117312343719	7.72943610115246e-05	0.000145799799353514	Polyprenyl Diphosphate Biosynthesis Geranylgeranyl pyrophosphate synthetase (EC 2.5.1.29)
865	EC2.8.1.-	0.88084754275186	44.5108580477506	7.89967095802763e-05	0.000148779183984004	- tRNA 2-thiouridine synthesizing protein E (EC 2.8.1.-)
400	EC3.4.23.36	0.22648638722936	119.222042412127	8.2138334671124e-05	0.000154421939110098	- Lipoprotein signal peptidase (EC 3.4.23.36)
828	EC1.14.13.81	-0.824016645813933	59.7790540553239	8.22478536135535e-05	0.000154421939110098	Chlorophyll Biosynthesis Mg-protoporphyrin IX monomethyl ester oxidative cyclase (anaerobic) (EC 1.14.13.81)
750	EC1.5.1.29	-0.586157038245132	37.3685837362737	8.71142695371215e-05	0.000163305542429496	Alkanesulfonates Utilization FMN reductase (EC 1.5.1.29)
877	EC1.2.1.-	-1.01888340967437	35.8386146073653	9.14464690432325e-05	0.000171161783634242	GABA and putrescine metabolism from cluters Gamma-glutamyl-aminobutyraldehyde dehydrogenase (EC 1.2.1.-)
375	EC6.3.4.13	-0.216518279262401	36.8168045016755	9.7334911183187e-05	0.000181902125683394	De Novo Purine Biosynthesis Phosphoribosylamine--glycine ligase (EC 6.3.4.13)
830	EC2.7.1.100	0.764895171222374	70.6172417357674	9.78367302418168e-05	0.000182558213132265	Omega-amidase 5-methylthioribose kinase (EC 2.7.1.100)
795	EC1.2.7.8	0.64569067121854	29.241449837686	0.000100292926169404	0.000186853436294074	Indole-pyruvate oxidoreductase complex Indolepyruvate oxidoreductase subunit IorB (EC 1.2.7.8)
213	EC6.1.1.17	0.151650464120247	48.5568764589045	0.00010139744053468	0.000188621045295696	tRNA aminoacylation, Glu and Gln Glutamyl-tRNA synthetase (EC 6.1.1.17), mitochondrial
1023	EC2.3.1.57	2.23921312832921	20.1879177728828	0.000102687885895438	0.000190728573342601	Polyamine Metabolism Spermidine N1-acetyltransferase (EC 2.3.1.57)
854	EC4.1.1.79	0.842724999085998	80.1281912709614	0.000106135062248623	0.000196829342087415	coenzyme M biosynthesis Sulfopyruvate decarboxylase - beta subunit (EC 4.1.1.79)
960	EC3.6.1.7	-1.73343449834428	18.9072839722243	0.000112008445610095	0.000207404017788724	Pyruvate metabolism II: acetyl-CoA, acetogenesis from pyruvate Acylphosphate phosphohydrolase (EC 3.6.1.7), putative
1073	EC3.4.99.-	20.007697766467	22.4896538770462	0.000114633341652764	0.000211295246181885	Pyrroloquinoline Quinone biosynthesis Coenzyme PQQ synthesis protein F (EC 3.4.99.-)
1080	EC1.1.99.3	20.0076977830885	17.7916436173668	0.000114633341652765	0.000211295246181885	D-gluconate and ketogluconates metabolism Gluconate 2-dehydrogenase (EC 1.1.99.3), membrane-bound, flavoprotein
1060	EC4.99.1.2	20.0076977824352	21.5612531401324	0.000114633341652765	0.000211295246181885	Mercury resistance operon Organomercurial lyase (EC 4.99.1.2)
956	EC3.4.24.3	1.3870012531711	24.2875685961589	0.000117513981335061	0.000216275731606016	Proline, 4-hydroxyproline uptake and utilization Microbial collagenase, secreted (EC 3.4.24.3)
175	EC4.1.2.13	-0.14088408336315	41.1352324072886	0.000118700284901587	0.000218127534166649	- Fructose-bisphosphate aldolase class I (EC 4.1.2.13)
966	EC3.2.1.93	1.52626330837813	37.0716778563913	0.000142200507673822	0.000260916386049998	Trehalose Uptake and Utilization Trehalose-6-phosphate hydrolase (EC 3.2.1.93)
885	EC1.1.1.47	-1.04295042890367	93.3917704718457	0.000154171088163797	0.000282452628996004	D-gluconate and ketogluconates metabolism Glucose 1-dehydrogenase (EC 1.1.1.47)
376	EC1.11.1.15	0.205756699911777	38.6077034220325	0.000156201731366044	0.000285740629432447	- Thiol peroxidase, Tpx-type (EC 1.11.1.15)
940	EC5.4.99.17	-1.47638939257953	31.4669533861383	0.000159567605173002	0.000291018629314017	Carotenoids Squalene--hopene cyclase (EC 5.4.99.17)
945	EC1.13.11.8	-1.47638939257953	25.9858396455143	0.000159567605173004	0.000291018629314017	Central meta-cleavage pathway of aromatic compound degradation Protocatechuate 4,5-dioxygenase beta chain (EC 1.13.11.8)
890	EC4.1.2.20	-1.06845819530459	22.298148107847	0.000163798724747493	0.00029792256890143	Glycerate metabolism 2-dehydro-3-deoxyglucarate aldolase (EC 4.1.2.20)
443	EC5.1.3.13	0.233706635201018	100.430159014315	0.000163845112211687	0.00029792256890143	dTDP-rhamnose synthesis dTDP-4-dehydrorhamnose 3,5-epimerase (EC 5.1.3.13)
953	EC1.1.99.8	1.30311976915734	21.3978868323922	0.000172658798805738	0.0003134779690461	Respiratory dehydrogenases 1 Methanol dehydrogenase large subunit protein (EC 1.1.99.8)
174	EC3.1.4.-	-0.136382471729018	42.675977123696	0.000176111945921206	0.000319268812141588	- Heme-regulated cyclic AMP phosphodiesterase (EC 3.1.4.-)
387	EC1.1.1.23	-0.213781890338267	37.7010337094474	0.000176412346126987	0.000319335353004158	Histidine Biosynthesis Histidinol dehydrogenase (EC 1.1.1.23)
771	EC3.4.23.43	0.55496595915521	48.0395122668087	0.000205644258681587	0.000371694324273733	Type IV pilus Leader peptidase (Prepilin peptidase) (EC 3.4.23.43)
242	EC1.8.4.12	-0.154010382267392	60.6615006592733	0.000208976997402895	0.000377155206937266	Peptide methionine sulfoxide reductase Peptide methionine sulfoxide reductase MsrB (EC 1.8.4.12)
674	EC1.1.1.79	-0.442959958292174	28.8806647026708	0.000214479698080941	0.000386510289250029	Glycolate, glyoxylate interconversions Glyoxylate reductase (EC 1.1.1.79)
968	EC2.4.2.3	1.41133335383373	23.71725396804	0.000225363563201758	0.000405520468108958	pyrimidine conversions Uridine phosphorylase (EC 2.4.2.3)
715	EC1.7.1.7	-0.506988838653456	50.1955342849986	0.000238357577168257	0.000428265617137626	Purine conversions GMP reductase (EC 1.7.1.7)
984	EC4.6.1.2	-1.84676318420485	23.4951087758525	0.000243650748354904	0.000437127490752279	- Adenylate/guanylate cyclase (EC 4.6.1.2)
1070	EC4.-.-.-	20.9023371550614	15.8157203315697	0.000252823686112972	0.000450912354261666	Chorismate: Intermediate for synthesis of Tryptophan, PAPA antibiotics, PABA, 3-hydroxyanthranilate and more. Isochorismate pyruvate-lyase (EC 4.-.-.-)
1074	EC1.2.1.65	19.9023372433641	20.1173294411041	0.000252823689961743	0.000450912354261666	Naphtalene and antracene degradation Salicylaldehyde dehydrogenase (EC 1.2.1.65)
1088	EC5.1.1.4	19.9023372408699	20.9528901043266	0.000252823689961743	0.000450912354261666	PROSC Proline racemase (EC 5.1.1.4)
1097	EC3.1.3.73	19.9023372408699	20.9528901043266	0.000252823689961743	0.000450912354261666	Coenzyme B12 biosynthesis Alpha-ribazole-5&#39;-phosphate phosphatase (EC 3.1.3.73)
677	EC2.6.1.-	-0.44384794184891	29.9232190908285	0.000255006116080548	0.000454135892019917	PROSC Succinylornithine transaminase (EC 2.6.1.-)
220	EC6.3.1.5	-0.145740447935097	39.3417633990605	0.000266606818844097	0.000474098175653747	NAD regulation NAD synthetase (EC 6.3.1.5)
43	EC1.2.1.3	-0.0796780848847529	45.8251996941874	0.000274770960988759	0.000487899756242504	- p-cumic aldehyde dehydrogenase (CymC) [EC:1.2.1.3]
490	EC2.4.2.7	-0.261213486944149	33.6426240766907	0.00027517729060778	0.000487905854942931	- Adenine phosphoribosyltransferase (EC 2.4.2.7)
918	EC4.1.2.21	-1.18178688061027	33.6518765114686	0.000289864836444539	0.000513196369787042	D-galactonate catabolism 2-dehydro-3-deoxyphosphogalactonate aldolase (EC 4.1.2.21)
638	EC1.1.1.169	-0.374252253396404	36.2441544741481	0.000313409944406157	0.000554072179088842	Coenzyme A Biosynthesis 2-dehydropantoate 2-reductase (EC 1.1.1.169)
1050	EC3.5.1.94	-23.8126067122817	11.0306529622677	0.000329278217122314	0.000578745907623172	Putrescine utilization pathways Gamma-glutamyl-GABA hydrolase (EC 3.5.1.94)
1046	EC1.5.99.9	-22.8126067122868	11.728821851358	0.000329278217371615	0.000578745907623172	Serine-glyoxylate cycle Methylene tetrahydromethanopterin dehydrogenase (EC 1.5.99.9)
1048	EC1.13.12.3	-22.8126067122868	11.728821851358	0.000329278217371615	0.000578745907623172	COG0523 Tryptophan 2-monooxygenase (EC 1.13.12.3)
1047	EC2.5.1.11	-19.8126067123357	18.8184440918453	0.000329278224898733	0.000578745907623172	Polyprenyl Diphosphate Biosynthesis Solanesyl diphosphate synthase (EC 2.5.1.11)
383	EC3.5.3.11	0.197234721179217	51.7114604386897	0.000367384962555288	0.000644787231383266	Polyamine Metabolism Agmatinase (EC 3.5.3.11)
353	EC3.1.6.6	0.182034624658412	137.383840644693	0.000387226002243116	0.000678626177592493	Choline and Betaine Uptake and Betaine Biosynthesis Choline-sulfatase (EC 3.1.6.6)
1033	EC2.7.1.56	2.11404998539273	35.1224899878576	0.000389372062212202	0.000681401108871354	- 1-phosphofructokinase (EC 2.7.1.56)
606	EC4.2.1.12	0.321368432189376	76.6215605302415	0.000398250365544583	0.000695932456961746	Entner-Doudoroff Pathway Phosphogluconate dehydratase (EC 4.2.1.12)
990	EC3.4.19.3	-1.79797301913013	21.5339308215172	0.000419336136310352	0.000731518924954854	- Pyrrolidone-carboxylate peptidase (EC 3.4.19.3)
215	EC1.1.1.25	0.138397867138623	39.8293709692289	0.00041982299987087	0.000731518924954854	At4g10620 At3g57180 At3g47450 Shikimate 5-dehydrogenase I alpha (EC 1.1.1.25)
39	EC5.1.3.2	0.073980073678484	69.3232537157473	0.000432141037542158	0.000751482727900886	N-linked Glycosylation in Bacteria UDP-glucose 4-epimerase (EC 5.1.3.2)
930	EC1.1.1.132	1.11074787652895	21.1989873423829	0.000433141985198031	0.000751482727900886	Alginate metabolism GDP-mannose 6-dehydrogenase (EC 1.1.1.132)
925	EC2.4.2.12	1.11074787652895	49.3514388932345	0.000433141985198034	0.000751482727900886	NAD regulation Nicotinamide phosphoribosyltransferase (EC 2.4.2.12)
99	EC3.5.1.88	-0.106492684934764	45.8823799156621	0.000438515986740324	0.000759717968444253	Translation termination factors bacterial Peptide deformylase (EC 3.5.1.88)
881	EC4.2.1.104	-0.956905709398846	28.446858901917	0.000447811563642653	0.00077471400510179	- Cyanate hydratase (EC 4.2.1.104)
995	EC3.6.3.16	1.53423149013976	18.7007658159534	0.000468466784334795	0.00080929140631874	Arsenic resistance Arsenical pump-driving ATPase (EC 3.6.3.16)
1019	EC5.2.1.1	-2.5399103647465	15.145636259869	0.000479318559953232	0.000826858655417898	Salicylate and gentisate catabolism Maleate cis-trans isomerase (EC 5.2.1.1)
302	EC2.7.7.60	0.162764903831889	57.8374026449892	0.000510796262624743	0.000879906506455995	Competence or DNA damage-inducible protein CinA and related protein families 2-C-methyl-D-erythritol 4-phosphate cytidylyltransferase (EC 2.7.7.60)
693	EC2.7.7.19	0.418377395015677	55.7958578710998	0.000521050732505415	0.000896296075375083	Polyadenylation bacterial Poly(A) polymerase (EC 2.7.7.19)
313	EC2.7.7.59	0.164411966223443	157.339342725307	0.000528995837237626	0.000908672282120234	- [Protein-PII] uridylyltransferase (EC 2.7.7.59)
665	EC1.18.1.2	-0.398026569747198	28.945405005216	0.000551881341151235	0.000946640657413804	Inorganic Sulfur Assimilation Ferredoxin--NADP(+) reductase, actinobacterial (eukaryote-like) type (EC 1.18.1.2)
710	EC2.6.1.21	0.441151719041408	34.059351092362	0.000555138889289786	0.000950450323035403	Pyruvate Alanine Serine Interconversions D-alanine aminotransferase (EC 2.6.1.21)
1094	EC1.7.2.2	22.7845542971134	10.8892618274192	0.00056038110240311	0.000950450323035403	- Cytochrome c552 precursor (EC 1.7.2.2)
1095	EC4.2.2.2	22.7845542971134	10.8892618274192	0.00056038110240311	0.000950450323035403	- Pectate lyase precursor (EC 4.2.2.2)
1096	EC1.1.1.90	22.7845542971134	10.8892618274192	0.00056038110240311	0.000950450323035403	Salicylate ester degradation AreB (Aryl-alcohol dehydrogenase) (EC 1.1.1.90)
1099	EC1.2.1.59	22.7845542971134	10.8892618274192	0.00056038110240311	0.000950450323035403	Glycolysis and Gluconeogenesis, including Archaeal enzymes NAD(P)-dependent glyceraldehyde 3-phosphate dehydrogenase archaeal (EC 1.2.1.59)
1084	EC1.2.1.39	21.7845541638473	12.5540764134775	0.000560381103565636	0.000950450323035403	- Phenylacetaldehyde dehydrogenase (EC 1.2.1.39)
1092	EC1.14.13.59	20.7845541744139	15.1524424346638	0.000560381106725708	0.000950450323035403	Siderophore [Alcaligin-like] Siderophore [Alcaligin-like] biosynthetic enzyme (EC 1.14.13.59)
1089	EC1.1.1.282	19.7845542127181	18.6614450307371	0.000560381115315671	0.000950450323035403	Quinate degradation Shikimate/quinate 5-dehydrogenase I beta (EC 1.1.1.282)
755	EC2.7.1.92	-0.521093441902153	105.571366353144	0.000597155684070924	0.00101140634043341	Inositol catabolism 5-keto-2-deoxygluconokinase (EC 2.7.1.92)
124	EC4.1.3.27	-0.113492031570974	49.1488194289573	0.000603786129963785	0.00102120810528791	Tryptophan synthesis Anthranilate synthase, aminase component (EC 4.1.3.27)
1051	EC5.2.1.4	-24.7072461973985	10.7534349326449	0.00065724004476051	0.00111006651911433	Glutathione analogs: mycothiol Maleylpyruvate isomerase, mycothiol-dependent (EC 5.2.1.4)
292	EC4.2.1.24	-0.158063141027344	45.3461771736509	0.000715030240801823	0.00120431379918092	- Porphobilinogen synthase (EC 4.2.1.24)
295	EC2.7.4.8	-0.15806314102735	97.4940170070173	0.000715030240801885	0.00120431379918092	MLST Guanylate kinase (EC 2.7.4.8)
125	EC1.4.1.4	0.109893978570418	60.3162749074521	0.000803300172925819	0.00135110626307384	Proline Synthesis NADP-specific glutamate dehydrogenase (EC 1.4.1.4)
119	EC5.1.3.1	-0.109453476371003	62.3226911148692	0.000812649509374344	0.00136493558370642	A Gram-positive cluster that relates ribosomal protein L28P to a set of uncharacterized proteins Ribulose-phosphate 3-epimerase (EC 5.1.3.1)
635	EC2.7.8.7	-0.342685787428571	32.5308158496309	0.000835962843795625	0.0014021482047597	Fatty Acid Biosynthesis FASII Holo-[acyl-carrier protein] synthase (EC 2.7.8.7)
916	EC2.7.1.32	-1.02686429093999	40.3665488816285	0.000902598457740056	0.00151182120653279	Niacin-Choline transport and metabolism Choline kinase (EC 2.7.1.32)
785	EC2.1.2.-	-0.563541008224753	29.0067713319404	0.000913322537126684	0.00152767070781825	De Novo Purine Biosynthesis Phosphoribosylglycinamide formyltransferase 2 (EC 2.1.2.-)
862	EC3.5.4.22	0.739184320032792	28.9593956910617	0.000928248109261745	0.00155049442802203	Proline, 4-hydroxyproline uptake and utilization 1-pyrroline-4-hydroxy-2-carboxylate deaminase (EC 3.5.4.22)
791	EC2.5.1.62	-0.572946806510077	61.1096459821206	0.000930145902209324	0.00155152436305164	COG1836 Chlorophyll a synthase ChlG (EC 2.5.1.62)
878	EC2.3.1.18	-0.848234353690122	32.8594365069836	0.000964411726138649	0.00160646850117456	Lactose utilization Galactoside O-acetyltransferase (EC 2.3.1.18)
408	EC4.1.1.36	-0.194541131649427	38.7238429085221	0.000970257080589199	0.00161398533598011	Coenzyme A Biosynthesis Phosphopantothenoylcysteine decarboxylase (EC 4.1.1.36)
338	EC4.2.99.18	-0.16859089055035	37.4445274329206	0.000975578747178529	0.00162061160882469	DNA Repair Base Excision Endonuclease III (EC 4.2.99.18)
961	EC1.8.1.14	-1.42690933864458	18.4806416146342	0.00100190634372185	0.00165979286217123	CoA disulfide thiol-disulfide redox system CoA-disulfide reductase (EC 1.8.1.14)
962	EC3.1.13.1	-1.42690933864458	18.8200603137913	0.00100190634372185	0.00165979286217123	RNA processing and degradation, bacterial Exoribonuclease II (EC 3.1.13.1)
382	EC2.7.8.13	-0.185768854108418	44.167188028124	0.00102921336194456	0.00170270134059407	- Phospho-N-acetylmuramoyl-pentapeptide-transferase (EC 2.7.8.13)
952	EC4.1.1.18	1.12876638203163	24.4695201363405	0.0010395384784384	0.00171743669493712	Lysine degradation Lysine decarboxylase 2, constitutive (EC 4.1.1.18)
870	EC3.2.1.25	0.754553817427689	55.6886106001908	0.00105882287876194	0.00174690734191942	- Beta-mannosidase (EC 3.2.1.25)
271	EC3.2.1.52	0.14304714372571	49.7903125614947	0.00106026168151178	0.00174690734191942	- Beta N-acetyl-glucosaminidase (EC 3.2.1.52)
879	EC1.13.11.4	0.792294145410365	36.6582991542588	0.00106468759674468	0.00175181614083942	Salicylate and gentisate catabolism Gentisate 1,2-dioxygenase (EC 1.13.11.4)
894	EC4.2.1.68	-0.950675159648033	22.8480365265727	0.00112574375634107	0.00184976348565677	L-fucose utilization temp L-fuconate dehydratase (EC 4.2.1.68)
1104	EC4.2.2.9	19.6510228098863	17.8403520624509	0.00124976573150623	0.00205076734533069	D-Galacturonate and D-Glucuronate Utilization Exopolygalacturonate lyase (EC 4.2.2.9)
911	EC1.1.3.15	-0.999465323608344	23.4125124876634	0.00133294218122256	0.00218429361496688	Glycolate, glyoxylate interconversions Glycolate oxidase (EC 1.1.3.15)
1034	EC1.17.-.-	1.97094914251862	18.8214386107798	0.00144956678435251	0.00237219645385256	Ectoine biosynthesis and regulation Ectoine hydroxylase (EC 1.17.-.-)
420	EC4.2.3.1	-0.190096388158769	36.8461576371865	0.00157020037708698	0.00256614393610302	Threonine and Homoserine Biosynthesis Threonine synthase (EC 4.2.3.1)
837	EC1.1.1.215	-0.67404292338301	35.8326589849214	0.00159390964137687	0.00260138082979432	D-gluconate and ketogluconates metabolism 2-ketoaldonate reductase, broad specificity (EC 1.1.1.215) (EC 1.1.1.-)
683	EC3.5.4.1	0.374558944710436	38.4874882773449	0.00163451060223018	0.00266405429246399	pyrimidine conversions Cytosine deaminase (EC 3.5.4.1)
1030	EC4.4.1.19	-2.38575968491925	14.8313637279239	0.00164184844510213	0.00267241729437995	coenzyme M biosynthesis Phosphosulfolactate synthase (EC 4.4.1.19)
394	EC3.2.1.22	-0.178765315925856	146.778055532674	0.0016636481262441	0.00270426561192161	- Alpha-galactosidase precursor (EC 3.2.1.22)
618	EC2.7.1.76	0.301671228961946	44.977036343353	0.00166953694703288	0.00270657194492211	Purine conversions Deoxyadenosine kinase (EC 2.7.1.76)
619	EC2.7.1.113	0.301671228961946	44.977036343353	0.00166953694703288	0.00270657194492211	Purine conversions Deoxyguanosine kinase (EC 2.7.1.113)
411	EC6.3.2.5	-0.185518514049722	38.575415429808	0.00169505410946776	0.00274426540984687	Coenzyme A Biosynthesis Phosphopantothenoylcysteine synthetase (EC 6.3.2.5)
306	EC3.5.4.10	-0.149314394448029	36.139115275052	0.00172535552624941	0.00278959351440326	De Novo Purine Biosynthesis IMP cyclohydrolase (EC 3.5.4.10)
106	EC2.3.3.1	-0.096516208882934	54.8568194584837	0.00174910878599529	0.00282422765312039	Serine-glyoxylate cycle Citrate synthase (si) (EC 2.3.3.1)
135	EC1.1.1.42	0.103547411995291	56.7763917394216	0.00180036291766607	0.00290311517083038	5-FCL-like protein Isocitrate dehydrogenase [NADP] (EC 1.1.1.42)
584	EC2.4.2.8	0.26499368444092	43.8617380440149	0.0018062519279432	0.00290873814460003	Purine conversions Hypoxanthine-guanine phosphoribosyltransferase (EC 2.4.2.8)
536	EC2.3.1.129	-0.246945869757221	32.5563563575817	0.0019335290381778	0.00310956662049577	KDO2-Lipid A biosynthesis Acyl-[acyl-carrier-protein]--UDP-N-acetylglucosamine O-acyltransferase (EC 2.3.1.129)
532	EC1.3.99.7	0.239047805760473	48.0431816956018	0.00194774626581338	0.00312827682745358	Anaerobic benzoate metabolism Glutaryl-CoA dehydrogenase (EC 1.3.99.7)
467	EC2.5.1.61	0.204972488654162	33.9803908137869	0.00202337765838499	0.00324544416464135	Heme and Siroheme Biosynthesis Porphobilinogen deaminase (EC 2.5.1.61)
846	EC2.7.1.59	-0.67952238914764	24.3522196222084	0.00207750108453065	0.00332784895947965	Chitin and N-acetylglucosamine utilization Predicted N-acetyl-glucosamine kinase 2, ROK family (EC 2.7.1.59)
462	EC2.7.4.6	-0.205960524315172	46.0017360557381	0.00210093498018876	0.00336094089961504	pyrimidine conversions Nucleoside diphosphate kinase (EC 2.7.4.6)
994	EC2.7.1.144	1.3031197691764	28.8370733220576	0.00216398635001006	0.00345268441352067	Galactose-inducible PTS Tagatose-6-phosphate kinase (EC 2.7.1.144) / 1-phosphofructokinase (EC 2.7.1.56)
992	EC1.2.1.9	1.30311976915933	20.2109312316164	0.00216398635001007	0.00345268441352067	Glycolysis and Gluconeogenesis Non-phosphorylating glyceraldehyde-3-phosphate dehydrogenase (NADP) (EC 1.2.1.9)
320	EC6.1.1.15	-0.152479086973274	41.4968110831646	0.00219783089211272	0.00350207001361645	tRNA aminoacylation, Pro Prolyl-tRNA synthetase (EC 6.1.1.15)
939	EC5.4.2.9	-1.1172483577404	32.1991127764743	0.00256396142130518	0.00408010155216895	- Phosphoenolpyruvate phosphomutase (EC 5.4.2.9)
976	EC6.5.1.4	-1.33593756043885	20.1034295614351	0.00260623622349021	0.00414193184599297	RNA 3&#39;-terminal phosphate cyclase RNA 3&#39;-terminal phosphate cyclase (EC 6.5.1.4)
1076	EC4.1.1.51	-24.4559317682079	10.2827931207754	0.0026598760820951	0.00421060126022348	Pyridoxin(Vitamin B6) Degradation Pathway 3-hydroxy-2-methylpyridine-4,5-dicarboxylate 4-decarboxylase (EC 4.1.1.51)
1069	EC1.3.7.5	-21.455931768375	11.9714959222683	0.00265987609052054	0.00421060126022348	Bilin Biosynthesis Phycocyanobilin:ferredoxin oxidoreductase PcyA (EC 1.3.7.5)
1078	EC6.2.1.4	-20.4559317684064	14.5022462841604	0.00265987610575637	0.00421060126022348	TCA Cycle Succinyl-CoA ligase [GDP-forming] beta chain (EC 6.2.1.4)
963	EC2.7.7.13	-1.24458777852221	26.8885770042099	0.0026719239798202	0.00422415135713089	Mannose Metabolism Mannose-1-phosphate guanylyltransferase (EC 2.7.7.13 )
269	EC4.1.3.38	0.130473684077644	174.926754105298	0.00275258523657525	0.00434599833310642	YgfZ-Iron Aminodeoxychorismate lyase (EC 4.1.3.38)
1042	EC1.8.99.3	1.89090643987923	31.269415034143	0.00277359466987747	0.00437346763700731	- Sulfite reductase, dissimilatory-type gamma subunit (EC 1.8.99.3)
887	EC1.1.99.25	0.74784238283958	38.1486925960727	0.00278839063833978	0.00439108070615016	Quinate degradation Quinate/shikimate dehydrogenase [Pyrroloquinoline-quinone] (EC 1.1.99.25)
268	EC1.15.1.1	-0.132051490143066	60.7578729461354	0.00279815993669529	0.00440074244589351	Regulation of Oxidative Stress Response Superoxide dismutase [Mn] (EC 1.15.1.1)
1102	EC2.4.1.52	19.4968721404408	15.6998667236691	0.00280925957011325	0.00440675303032013	Teichoic and lipoteichoic acids biosynthesis Poly(glycerol-phosphate) alpha-glucosyltransferase (EC 2.4.1.52)
1106	EC4.1.1.4	19.4968721404408	15.6998667236691	0.00280925957011325	0.00440675303032013	Acetone Butanol Ethanol Synthesis Acetoacetate decarboxylase (EC 4.1.1.4)
26	EC2.6.1.1	0.0559092857958465	50.5123256105422	0.00281934861018632	0.00441685791324145	PROSC Aspartate aminotransferase (EC 2.6.1.1)
308	EC1.1.1.44	-0.143594944522168	43.6265705884764	0.00282355062926569	0.0044177258553498	- 6-phosphogluconate dehydrogenase, decarboxylating (EC 1.1.1.44)
378	EC2.6.1.13	0.16417364806843	113.315028705471	0.00283438060063401	0.00442894826757134	- Ornithine aminotransferase (EC 2.6.1.13)
780	EC1.3.1.2	0.464606738364901	26.9367987408146	0.00295704620870936	0.00461466876127196	Pyrimidine utilization Dihydropyrimidine dehydrogenase [NADP+] (EC 1.3.1.2)
1035	EC3.1.6.2	-2.29874830792962	14.5719067107534	0.00302973032978714	0.00471594271127535	Steroid sulfates Steryl-sulfatase precursor (EC 3.1.6.2)
1038	EC1.13.11.52	-2.29874830794317	15.8190626584751	0.00302973032978714	0.00471594271127535	NAD and NADP cofactor biosynthesis global Indoleamine 2,3-dioxygenase (EC 1.13.11.52)
502	EC1.1.1.133	0.212670791147457	47.6301871110522	0.00307080694916683	0.00477374482084857	dTDP-rhamnose synthesis dTDP-4-dehydrorhamnose reductase (EC 1.1.1.133)
695	EC3.6.1.22	0.36283661055903	29.730239448839	0.00313483527317077	0.00486180153513657	Nudix proteins (nucleoside triphosphate hydrolases) NADH pyrophosphatase (EC 3.6.1.22)
481	EC2.4.2.4	0.201323934290703	43.8930322973892	0.00313548059367602	0.00486180153513657	pyrimidine conversions Thymidine phosphorylase (EC 2.4.2.4)
294	EC6.3.4.14	-0.137887391028306	58.4914808258675	0.00317852829261858	0.00492224777795538	Fatty Acid Biosynthesis FASII Biotin carboxylase of acetyl-CoA carboxylase (EC 6.3.4.14)
163	EC6.1.1.9	-0.105307120291806	42.3629166549473	0.00323104900530136	0.00499719073489138	tRNA aminoacylation, Val Valyl-tRNA synthetase (EC 6.1.1.9), mitochondrial
951	EC2.4.1.83	0.997088558056476	22.1518666746048	0.00330449522643087	0.00510426494796911	Dolichol metabolism Dolichol-phosphate mannosyltransferase (EC 2.4.1.83)
734	EC1.16.3.1	0.39213408953198	37.0938346963544	0.00378489089185573	0.00583885715928317	Oxidative stress Ferroxidase (EC 1.16.3.1)
972	EC1.2.1.44	1.11074787652895	22.1134549075779	0.00406248262399249	0.0062591176306042	Lignine biosynthesis Cinnamoyl-CoA reductase (EC 1.2.1.44)
282	EC1.4.3.16	-0.129720700547617	101.489199059892	0.00419369087943138	0.006453061823369	NAD regulation L-aspartate oxidase (EC 1.4.3.16)
67	EC2.1.1.61	0.0740523960549608	65.2275387883306	0.00447520183716158	0.00687749927005415	tRNAmodification position 34 tRNA (5-methylaminomethyl-2-thiouridylate)-methyltransferase (EC 2.1.1.61)
873	EC3.2.1.41	-0.701630879856064	28.2202119519455	0.00460581597925515	0.00706925621150568	- Pullulanase (EC 3.2.1.41)
730	EC6.2.1.26	0.38416591993757	57.8100983713326	0.00464059358841771	0.0071136187792074	Menaquinone and Phylloquinone Biosynthesis O-succinylbenzoic acid--CoA ligase (EC 6.2.1.26)
531	EC2.7.7.27	0.217980972752829	42.3726279643548	0.00468585744027716	0.00717392333776945	- Glucose-1-phosphate adenylyltransferase (EC 2.7.7.27)
932	EC4.99.1.3	-0.965563772140635	26.9066324446649	0.00501355177491807	0.00766592323159821	Coenzyme B12 biosynthesis Sirohydrochlorin cobaltochelatase (EC 4.99.1.3)
541	EC1.18.-.-	-0.220623421934547	330.630457629418	0.00506027294157684	0.00772760470649376	Chlorophyll Biosynthesis Light-independent protochlorophyllide reductase subunit N (EC 1.18.-.-)
909	EC3.4.19.5	0.765625898328556	26.9676486555668	0.005190295108509	0.00791618057481663	Protein degradation Isoaspartyl dipeptidase (EC 3.4.19.5)
1037	EC1.2.1.28	1.56548403357919	20.2032816417586	0.0053150414512139	0.00809624553134596	Phenylpropanoid compound degradation Vanillin dehydrogenase (Hydroxybenzaldehyde dehydrogenase) (EC 1.2.1.28)
554	EC4.4.1.5	-0.226707681106284	52.385318021013	0.0053738727922049	0.00817557782834188	Glutathione: Non-redox reactions Lactoylglutathione lyase (EC 4.4.1.5)
1098	EC1.13.12.4	-22.3017810885842	10.267195329353	0.00540819296859956	0.00819689842322037	Pyruvate metabolism II: acetyl-CoA, acetogenesis from pyruvate Lactate 2-monooxygenase (EC 1.13.12.4)
1086	EC3.1.3.71	-21.3017810884946	10.9342468813756	0.00540819298013617	0.00819689842322037	coenzyme M biosynthesis 2-phosphosulfolactate phosphatase (EC 3.1.3.71)
1093	EC5.3.1.25	-19.3017810885127	17.0173988706832	0.00540819309674077	0.00819689842322037	L-fucose utilization L-fucose isomerase (EC 5.3.1.25)
171	EC2.5.1.31	-0.0992467885525839	50.4230141326901	0.00585958478671572	0.00886994647089093	COG1836 Undecaprenyl pyrophosphate synthetase (EC 2.5.1.31)
1116	EC2.3.1.82	23.314550344779	9.85601930148229	0.00638079961046845	0.00962284975214499	Aminoglycoside adenylyltransferases Aminoglycoside N6&#39;-acetyltransferase (EC 2.3.1.82)
1124	EC2.7.1.20	23.314550344779	9.85601930148229	0.00638079961046845	0.00962284975214499	Purine conversions putative Adenosine kinase (EC 2.7.1.20)
1120	EC1.3.99.20	21.3145505573574	11.3351537415794	0.00638079962920927	0.00962284975214499	- 4-hydroxybenzoyl-CoA reductase, gamma subunit (EC 1.3.99.20)
81	EC6.3.5.3	0.0740626544199841	55.6321804315392	0.00641408850879108	0.00966102137331593	De Novo Purine Biosynthesis Phosphoribosylformylglycinamidine synthase, synthetase subunit (EC 6.3.5.3)
912	EC1.6.6.9	-0.817143766942038	24.2223034215106	0.00675762618588006	0.010165820262237	trimethylamine N-oxide (TMAO) reductase Trimethylamine-N-oxide reductase (EC 1.6.6.9)
305	EC1.2.1.2	-0.127753635341454	73.8551947970782	0.00701675871229905	0.0105425493803898	- Formate dehydrogenase O gamma subunit (EC 1.2.1.2)
840	EC3.6.3.-	0.537401895781632	28.0601165370557	0.00723214007547941	0.0108526909930676	Multidrug Resistance Efflux Pumps Macrolide export ATP-binding/permease protein MacB (EC 3.6.3.-)
327	EC2.7.1.-	0.132137128253114	51.0450722047534	0.00752300836018186	0.0112752018863617	- HPr kinase/phosphorylase (EC 2.7.1.-) (EC 2.7.4.-)
373	EC2.4.2.19	0.142885714913376	51.5584694000323	0.00814737906100972	0.0121958912767401	NAD regulation Quinolinate phosphoribosyltransferase [decarboxylating] (EC 2.4.2.19)
778	EC3.6.1.17	0.407448324524953	27.065624963438	0.00820786304862872	0.0122712619159128	pyrimidine conversions Bis(5&#39;-nucleosyl)-tetraphosphatase (asymmetrical) (EC 3.6.1.17)
908	EC5.3.1.7	-0.776321772503427	39.7808460770208	0.00836851559556517	0.0124960202049685	Mannose Metabolism D-mannose isomerase (EC 5.3.1.7)
1072	EC6.2.1.13	2.17858850652956	13.7622906942102	0.00855325925600248	0.01274046366423	Pyruvate metabolism II: acetyl-CoA, acetogenesis from pyruvate Acetyl-CoA synthetase (ADP-forming) beta chain (EC 6.2.1.13)
1077	EC1.14.13.20	2.17858850652955	14.1157377231472	0.00855325925600248	0.01274046366423	At1g24340 2,4-dichlorophenol 6-monooxygenase (EC 1.14.13.20)
711	EC1.1.99.16	-0.349803255197429	82.7203221456533	0.00879491173434754	0.0130798908531409	TCA Cycle Malate:quinone oxidoreductase (EC 1.1.99.16)
725	EC4.1.1.44	0.352749723649389	30.8839682370127	0.00880273414146147	0.0130798908531409	Protocatechuate branch of beta-ketoadipate pathway 4-carboxymuconolactone decarboxylase (EC 4.1.1.44)
875	EC3.6.1.9	0.603052145772166	27.8921511983684	0.00906472050632736	0.013452667320052	Purine conversions Nucleotide pyrophosphatase (EC 3.6.1.9)
357	EC6.3.3.2	0.135711633945637	53.5844688648378	0.00912166127154729	0.0135206019581931	Experimental - Histidine Degradation 5-formyltetrahydrofolate cyclo-ligase (EC 6.3.3.2)
697	EC4.1.1.11	0.324028136065099	46.5683543945892	0.00929407805547022	0.0137593258253966	Coenzyme A Biosynthesis Aspartate 1-decarboxylase (EC 4.1.1.11)
539	EC1.1.1.193	0.202898469713602	34.108805234324	0.00939864544822693	0.0138971424148996	Riboflavin, FMN and FAD metabolism 5-amino-6-(5-phosphoribosylamino)uracil reductase (EC 1.1.1.193)
1012	EC3.5.1.59	-1.44129807609656	17.0320243040133	0.00978198507729738	0.014446321864155	- N-carbamoylsarcosine amidase (EC 3.5.1.59)
822	EC2.1.1.130	0.483105867737673	55.2083969805186	0.00983807389010232	0.0145114585638415	Coenzyme B12 biosynthesis Cobalt-precorrin-2 C20-methyltransferase (EC 2.1.1.130)
594	EC5.3.3.4	0.227979836693492	57.6808966295595	0.00988047364640171	0.0145562695690906	Benzoate catabolism Muconolactone isomerase (EC 5.3.3.4)
1052	EC2.7.7.58	1.70858488331169	26.503542679675	0.00994502554713011	0.0146335673603579	Siderophore Enterobactin 2,3-dihydroxybenzoate-AMP ligase (EC 2.7.7.58) [enterobactin] siderophore
1044	EC2.7.1.83	-2.09807761246747	14.1866879869021	0.0102399270955307	0.0150492132435531	- Pseudouridine kinase (EC 2.7.1.83)
369	EC3.4.11.9	0.138367678003763	81.4456497227732	0.0102608048808193	0.0150616178311179	- Xaa-Pro aminopeptidase (EC 3.4.11.9)
818	EC1.14.13.2	0.470006543547867	36.5278271152263	0.0105935695046711	0.0155312502060009	p-Hydroxybenzoate degradation P-hydroxybenzoate hydroxylase (EC 1.14.13.2)
1107	EC1.4.1.-	-22.1194595315871	10.0083909896173	0.0111076088426894	0.0162651926342163	Dehydrogenase complexes Valine dehydrogenase (EC 1.4.1.-)
658	EC2.7.7.43	0.271989777689881	38.2723762359049	0.0112924851572647	0.0165159414558545	Sialic Acid Metabolism N-Acetylneuraminate cytidylyltransferase (EC 2.7.7.43)
118	EC2.7.7.21	0.0818826071965057	59.8428316439374	0.0113844256719876	0.0166303250769324	tRNA nucleotidyltransferase tRNA nucleotidyltransferase, CC-adding (EC 2.7.7.21)
736	EC5.3.1.22	-0.355108307427129	32.4630732754742	0.0120449365643272	0.0175739978065063	Glycerate metabolism Hydroxypyruvate isomerase (EC 5.3.1.22)
883	EC2.6.1.37	-0.669986122763893	32.3941740029041	0.0126025575011552	0.0183654598482539	- 2-aminoethylphosphonate:pyruvate aminotransferase (EC 2.6.1.37)
264	EC4.4.1.1	-0.108690165181063	76.662520650272	0.0127775121891735	0.0185980375734244	Methionine Degradation Cystathionine gamma-lyase (EC 4.4.1.1)
777	EC1.3.1.83	-0.392447296987636	112.228779708229	0.0129496913764538	0.0188260219170294	Polyprenyl Diphosphate Biosynthesis Geranylgeranyl reductase (EC 1.3.1.83)
483	EC3.1.3.18	0.169598625801084	56.1766938789965	0.0133364434569986	0.0193650276096226	2-phosphoglycolate salvage Phosphoglycolate phosphatase (EC 3.1.3.18)
127	EC2.5.1.8	-0.0821639804375622	69.877601784741	0.0136226510426949	0.0197569226499444	tRNA processing tRNA delta(2)-isopentenylpyrophosphate transferase (EC 2.5.1.8)
309	EC4.2.1.10	-0.117358829133415	56.936527058844	0.0141571153968422	0.0205074961071481	Quinate degradation 3-dehydroquinate dehydratase II (EC 4.2.1.10)
97	EC2.6.1.85	0.0726202105170415	66.3464673764601	0.0146317414805247	0.0210230830966447	Experimental-Ubiquinone BiosynthesisVDC Para-aminobenzoate synthase, aminase component (EC 2.6.1.85)
1126	EC3.4.14.11	21.0914070279411	10.133336200161	0.0147040060088811	0.0210230830966447	Beta-lactamase cluster in Streptococcus Xaa-Pro dipeptidyl-peptidase (EC 3.4.14.11)
1135	EC2.7.8.12	21.0914070279411	10.133336200161	0.0147040060088811	0.0210230830966447	Teichoic and lipoteichoic acids biosynthesis CDP-glycerol:poly(glycerophosphate) glycerophosphotransferase (EC 2.7.8.12)
1139	EC3.2.1.70	21.0914070279411	10.133336200161	0.0147040060088811	0.0210230830966447	Fructooligosaccharides(FOS) and Raffinose Utilization Glucan 1,6-alpha-glucosidase (EC 3.2.1.70)
1125	EC1.18.1.-	20.091407067092	12.6274047118308	0.0147040060964972	0.0210230830966447	- Nitric oxide reductase FlRd-NAD(+) reductase (EC 1.18.1.-)
1130	EC3.5.1.90	20.091407067092	12.6274047118308	0.0147040060964972	0.0210230830966447	Coenzyme B12 biosynthesis Adenosylcobinamide amidohydrolase (EC 3.5.1.90)
1138	EC1.1.1.261	20.0914070103038	12.9987650065963	0.0147040060964972	0.0210230830966447	Respiratory dehydrogenases 1 Glycerol-1-phosphate dehydrogenase [NAD(P)] (EC 1.1.1.261)
1140	EC4.1.1.8	20.091407067092	12.6274047118308	0.0147040060964972	0.0210230830966447	Alkaloid biosynthesis from L-lysine Oxalyl-CoA decarboxylase (EC 4.1.1.8)
1141	EC2.7.2.15	20.091407067092	12.6274047118308	0.0147040060964972	0.0210230830966447	Threonine anaerobic catabolism gene cluster Propionate kinase (EC 2.7.2.15)
1144	EC2.7.2.7	20.091407067092	12.6274047118308	0.0147040060964972	0.0210230830966447	Acetyl-CoA fermentation to Butyrate Butyrate kinase (EC 2.7.2.7)
1145	EC1.17.1.-	20.091407067092	12.6274047118308	0.0147040060964972	0.0210230830966447	- P-cymene monooxygenase, reductase subunit(CymAb) (EC 1.17.1.-)
59	EC4.2.1.11	-0.0605652266578367	73.4687078330313	0.0147725952934533	0.0210962416277972	Serine-glyoxylate cycle Enolase (EC 4.2.1.11)
31	EC1.1.1.95	-0.0491363753457958	59.6662948132907	0.015180492247522	0.0216532109679024	COG0277 D-3-phosphoglycerate dehydrogenase (EC 1.1.1.95)
364	EC2.7.4.-	0.128664216728297	40.3873482412171	0.0152475195743608	0.0217232308288834	- Uridylate kinase (EC 2.7.4.-)
95	EC2.1.2.10	0.0709149052229195	76.8837905394561	0.0161611726721613	0.022997861464145	YgfZ Aminomethyltransferase (glycine cleavage system T protein) (EC 2.1.2.10)
770	EC2.1.1.37	0.360511728984879	28.5794431873394	0.0168459378511689	0.0239441675325887	DNA repair, bacterial DNA-cytosine methyltransferase (EC 2.1.1.37)
1083	EC3.5.5.1	2.04505711390504	13.5847714975128	0.0171929834331084	0.0243802142125227	Auxin biosynthesis Nitrilase 2 (EC 3.5.5.1)
1081	EC2.1.1.36	2.04505711390504	16.6179671749982	0.0171929834331085	0.0243802142125227	tRNA modification Archaea tRNA (adenine57/58-N1)-methyltransferase (EC 2.1.1.36)
626	EC3.1.3.27	0.23141493342822	33.3515667738956	0.01727631378461	0.0244697263077927	Osmotic stress cluster Phosphatidylglycerophosphatase B (EC 3.1.3.27)
623	EC2.7.1.33	0.230792157607382	35.2915874671821	0.0173136513931111	0.024493962426469	Coenzyme A Biosynthesis Pantothenate kinase type III, CoaX-like (EC 2.7.1.33)
739	EC2.1.1.10	0.324393566361457	29.6788868152114	0.0179350418407502	0.0253434488554824	Methionine Biosynthesis Homocysteine S-methyltransferase (EC 2.1.1.10)
592	EC1.8.1.7	0.206119084402637	38.7363713071287	0.0183730028961502	0.0259320588662447	Glutathione: Redox cycle Glutathione reductase (EC 1.8.1.7)
1053	EC3.1.1.11	1.60322436036169	17.2679250023256	0.0185948305644389	0.0262145981531263	D-Galacturonate and D-Glucuronate Utilization Pectinesterase (EC 3.1.1.11)
498	EC4.1.1.17	-0.171624635452996	43.9634690204696	0.0188392624372175	0.0265283102458959	Polyamine Metabolism Ornithine decarboxylase (EC 4.1.1.17)
370	EC2.7.1.45	0.126906234484745	45.5124163877446	0.0189028734761737	0.0265869683851874	- 2-dehydro-3-deoxygluconate kinase (EC 2.7.1.45)
844	EC3.1.1.17	-0.498690035879917	29.6455624330569	0.0189708012329263	0.0266515548643548	Entner-Doudoroff Pathway Gluconolactonase (EC 3.1.1.17)
673	EC1.11.1.9	-0.272981722990081	38.5368753562237	0.0194977237994271	0.0273600736049898	Glutathione: Redox cycle Glutathione peroxidase (EC 1.11.1.9)
342	EC4.1.3.-	0.118565050707572	44.5840510552407	0.0198144575908561	0.0277723473871838	Cinnamic Acid Degradation 4-hydroxy-2-oxovalerate aldolase (EC 4.1.3.-)
947	EC1.5.99.11	-0.81714376702236	29.6856433350031	0.0220706691083992	0.0308989367517589	Methanogenesis F420-dependent N(5),N(10)-methylenetetrahydromethanopterin reductase (EC 1.5.99.11)
670	EC3.1.26.11	-0.263068159463876	31.7176945268408	0.0224846374049071	0.0314421430685248	tRNA processing Ribonuclease Z (EC 3.1.26.11)
1123	EC3.6.3.14, YscN,SpaL,MxiB,HrcN,EscN	-19.8963159803985	12.1716563802086	0.02313399126939	0.0323128759252957	Type III secretion systems Type III secretion cytoplasmic ATP synthase (EC 3.6.3.14, YscN,SpaL,MxiB,HrcN,EscN)
965	EC1.14.13.7	0.841084309579806	20.4211966776941	0.0231617687162261	0.0323144031282832	Phenol hydroxylase Phenol hydroxylase, P4 oxygenase component DmpO (EC 1.14.13.7)
949	EC1.1.1.58	0.753073432730805	27.5112136157866	0.0234045845385219	0.0326155947941888	D-Galacturonate and D-Glucuronate Utilization Altronate oxidoreductase (EC 1.1.1.58)
931	EC2.7.1.29	-0.748150888470977	35.9281402135309	0.0240012816102004	0.0334086804941986	Dihydroxyacetone kinases Putative dihydroxyacetone kinase (EC 2.7.1.29), dihydroxyacetone binding subunit
472	EC5.3.3.2	0.151610534382027	34.9931847658577	0.0247969051570303	0.0344765237028286	polyprenyl synthesis Isopentenyl-diphosphate delta-isomerase (EC 5.3.3.2)
999	EC1.4.1.21	-1.06400384495521	18.9460668712408	0.0250499789601444	0.0347884455513014	NAD and NADP cofactor biosynthesis global L-Aspartate dehydrogenase (EC 1.4.1.21)
428	EC5.3.1.13	0.133230981630205	47.8977547802461	0.0261420414236796	0.0362634732692737	- Arabinose 5-phosphate isomerase (EC 5.3.1.13)
518	EC1.8.99.-	0.166211195431018	56.962859755558	0.0261962502258871	0.0362970927042898	Anaerobic respiratory reductases Anaerobic dimethyl sulfoxide reductase chain C (EC 1.8.99.-)
441	EC4.1.1.37	0.135445123561151	33.6713212552233	0.0284500454230476	0.0393748628654978	Heme and Siroheme Biosynthesis Uroporphyrinogen III decarboxylase (EC 4.1.1.37)
712	EC6.3.4.6	0.279965891792095	51.8862761928842	0.0290115467806654	0.0401061451499838	Novel non-oxidative pathway of Uracil catabolism Urea carboxylase (EC 6.3.4.6)
279	EC1.1.1.49	0.0971628372154283	102.902783732683	0.029195592694065	0.0403145527394672	- Glucose-6-phosphate 1-dehydrogenase (EC 1.1.1.49)
901	EC4.2.1.43	-0.622987752582351	39.6661904019902	0.030080742366028	0.0414894977280865	COG3533 L-2-keto-3-deoxyarabonate dehydratase (EC 4.2.1.43)
381	EC1.1.1.-	0.118799902751864	71.4792059435734	0.0307541434494601	0.0423700429093244	COG3380 COG2907 Oxidoreductase, short-chain dehydrogenase/reductase family (EC 1.1.1.-)
1001	EC1.13.11.39	0.925825538034942	18.9309297150251	0.0326042472444859	0.0448678902421278	Biphenyl Degradation Biphenyl-2,3-diol 1,2-dioxygenase (EC 1.13.11.39)
352	EC4.1.1.48	-0.111513550233301	41.3742018817752	0.0327925876246399	0.0450758497314858	Tryptophan synthesis Indole-3-glycerol phosphate synthase (EC 4.1.1.48)
718	EC3.8.1.2	0.279894957196996	31.7857261608821	0.0329239166108545	0.0452050601085542	CBSS-323850.3.peg.3269 2-haloalkanoic acid dehalogenase (EC 3.8.1.2)
1090	EC2.4.1.11	1.8909064339818	14.2151282431219	0.0343869058757673	0.0466903300888645	Glycogen metabolism Glycogen [starch] synthase, eukaryotic (EC 2.4.1.11)
1062	EC6.2.1.20	1.4854413247053	16.2695237792378	0.0344074452248963	0.0466903300888645	- acyl-acyl carrier protein synthetase (EC 6.2.1.20)
1067	EC1.2.1.32	1.48544132470531	18.2877853903689	0.0344074452248964	0.0466903300888645	Tryptophan catabolism 2-aminomuconate semialdehyde dehydrogenase (EC 1.2.1.32)
470	EC3.6.1.11	-0.144262283922888	35.4320071075586	0.0345574976107998	0.0466903300888645	- Exopolyphosphatase (EC 3.6.1.11)
1133	EC1.12.5.1	21.8037249665864	8.90869964765902	0.034622556620277	0.0466903300888645	Hydrogenases Quinone-reactive Ni/Fe-hydrogenase large chain (EC 1.12.5.1)
1134	EC1.3.99.15	21.8037249665864	8.90869964765902	0.034622556620277	0.0466903300888645	Anaerobic benzoate metabolism Benzoyl-CoA reductase subunit BadG (EC 1.3.99.15)
1148	EC4.1.1.74	19.8037249425462	11.2916043867464	0.0346225569114784	0.0466903300888645	Auxin biosynthesis Indole-3-pyruvate decarboxylase (EC 4.1.1.74)
1150	EC1.6.99.-	19.8037249425462	11.2916043867464	0.0346225569114784	0.0466903300888645	Flavodoxin NAD(P)H oxidoreductase YRKL (EC 1.6.99.-)
1155	EC3.4.24.29	19.8037249425462	11.2916043867464	0.0346225569114784	0.0466903300888645	Listeria Pathogenicity Island LIPI-1 extended Zinc metalloproteinase precursor (EC 3.4.24.29)
1156	EC1.4.99.3	19.8037249425462	11.2916043867464	0.0346225569114784	0.0466903300888645	Respiratory dehydrogenases 1 Methylamine dehydrogenase heavy chain precursor (EC 1.4.99.3)
1157	EC3.1.6.12	19.8037249425462	11.2916043867464	0.0346225569114784	0.0466903300888645	eukaryotic rRNA modification and related functions Arylsulfatase B precursor (EC 3.1.6.12)
1158	EC2.1.1.114	19.8037249425462	11.2916043867464	0.0346225569114784	0.0466903300888645	Experimental-Ubiquinone BiosynthesisVDC 3,4-dihydroxy-5-hexaprenylbenzoate methyltransferase (EC 2.1.1.114)
1160	EC1.1.1.77	19.8037249425462	11.2916043867464	0.0346225569114784	0.0466903300888645	L-rhamnose utilization Lactaldehyde reductase (EC 1.1.1.77)
1166	EC3.6.3.3	19.8037249425462	11.2916043867464	0.0346225569114784	0.0466903300888645	Cobalt-zinc-cadmium resistance Cadmium-transporting ATPase (EC 3.6.3.3)
1170	EC2.1.1.95	19.8037249425462	11.2916043867464	0.0346225569114784	0.0466903300888645	Tocopherol Biosynthesis Gamma-tocopherol C-methyltransferase (EC 2.1.1.95)
1171	EC1.1.1.50	19.8037249425462	11.2916043867464	0.0346225569114784	0.0466903300888645	Phenylpropanoid compound degradation Putative 3-alpha-hydroxysteroid dehydrogenase/carbonyl reductase oxidoreductase protein (EC 1.1.1.50)
898	EC5.2.-.-	0.563452572981566	33.5736213903255	0.0355179812739293	0.0478445776671061	Carotenoids Carotenoid cis-trans isomerase (EC 5.2.-.-)
774	EC1.1.1.219	0.319689734465314	37.132759910681	0.0359454316981023	0.0483665753182243	Tannin biosynthesis Dihydroflavonol-4-reductase (EC 1.1.1.219)
801	EC5.4.1.2	0.350461393131568	33.9423196027163	0.0360596579685001	0.048466421531469	Coenzyme B12 biosynthesis Cobalt-precorrin-8x methylmutase (EC 5.4.1.2)
1004	EC1.17.3.2	-0.999465322941485	24.0331281509412	0.038333957605628	0.0514091059362302	Purine conversions Xanthine oxidase (EC 1.17.3.2)
1006	EC4.4.1.15	-0.999465324651164	32.8101945049241	0.0383339576056283	0.0514091059362302	Adaptation to d-cysteine D-cysteine desulfhydrase (EC 4.4.1.15)
1013	EC3.5.1.30	0.946444825237672	17.8222821308931	0.042039297740099	0.0563159176584733	Lysine degradation 5-aminopentanamidase (EC 3.5.1.30)
241	EC2.1.2.9	-0.0839531050228975	78.0783505683728	0.04227087833876	0.0565635731140755	Translation initiation factors bacterial Methionyl-tRNA formyltransferase (EC 2.1.2.9)
1027	EC3.1.3.37	-1.20013602047389	19.1071694582213	0.0428552929559912	0.0572822955515512	Calvin-Benson cycle Sedoheptulose-1,7-bisphosphatase (EC 3.1.3.37)
142	EC4.2.3.4	-0.0681461312624804	77.8611739713021	0.0440486872531591	0.0588125250976578	Type IV pilus 3-dehydroquinate synthase (EC 4.2.3.4)
538	EC3.6.1.31	0.156826076433951	33.542081205012	0.0441578082081711	0.0588932882600167	COG0523 Phosphoribosyl-ATP pyrophosphatase (EC 3.6.1.31)
661	EC4.1.3.24	0.217628568469373	29.8341168588021	0.0455713744770763	0.0607116991108244	Serine-glyoxylate cycle Malyl-CoA lyase (EC 4.1.3.24)
47	EC3.4.21.53	-0.0454716668134098	88.5322549987766	0.0456793144848163	0.0607886261990247	Proteolysis in bacteria, ATP-dependent ATP-dependent protease La (EC 3.4.21.53) Type II
922	EC1.1.1.274	-0.629091535439096	23.4804989191705	0.0465207721097221	0.0618404555706624	D-gluconate and ketogluconates metabolism 2,5-diketo-D-gluconic acid reductase B (EC 1.1.1.274)
624	EC2.1.1.5	-0.195533036782201	57.0620172884526	0.0473821313343775	0.0629164046556263	Niacin-Choline transport and metabolism Betaine--homocysteine S-methyltransferase (EC 2.1.1.5)
836	EC4.1.2.19	-0.411678658915826	24.1476791712801	0.0477030714989662	0.0632731868403593	L-rhamnose utilization Predicted rhamnulose-1-phosphate aldolase (EC 4.1.2.19)
1142	EC2.1.1.29	-21.6086339078803	9.14109987345435	0.0491913360611362	0.0649626046656582	tRNA modification yeast cytoplasmic tRNA (cytosine-5-)-methyltransferase NCL1 (EC 2.1.1.29) (tRNA methyltransferase 4) (Multisite-specific tRNA:m5C-methyltransferase)
1143	EC1.3.-.- and EC 2.1.1-	-21.6086339078803	9.14109987345435	0.0491913360611362	0.0649626046656582	Carotenoids phi-Carotenoid synthase (EC 1.3.-.- and EC 2.1.1-)
1128	EC5.3.2.-	-19.6086339079473	11.6718502391984	0.0491913364809319	0.0649626046656582	Central meta-cleavage pathway of aromatic compound degradation 4-oxalocrotonate tautomerase (EC 5.3.2.-)
1132	EC2.7.1.51	-19.6086339079473	11.6718502391984	0.0491913364809319	0.0649626046656582	L-fucose utilization L-fuculokinase (EC 2.7.1.51)
484	EC3.1.1.24	-0.137540811571499	44.8245053198302	0.0531586951776101	0.0701254682571741	Chloroaromatic degradation pathway Beta-ketoadipate enol-lactone hydrolase (EC 3.1.1.24)
496	EC5.4.2.2	0.136698310502605	41.7930290201163	0.0533926770269875	0.0703574884436147	SeqA and Co-occurring Genes Phosphoglucomutase (EC 5.4.2.2)
32	EC2.6.1.42	0.0392413455434406	70.8977882818516	0.0544893632231904	0.0717245857209604	Pyruvate Alanine Serine Interconversions Branched-chain amino acid aminotransferase (EC 2.6.1.42)
239	EC5.3.1.6	0.0789101865630822	39.2485550595446	0.0547335272392731	0.0719677540572853	- Ribose 5-phosphate isomerase B (EC 5.3.1.6)
850	EC3.5.1.47	0.392908083394857	33.5986848233591	0.0553055528702226	0.0726410244314963	Lysine Biosynthesis DAP Pathway N-acetyl-L,L-diaminopimelate deacetylase (EC 3.5.1.47)
482	EC2.1.2.2	-0.133218241181195	33.0015578596988	0.0560923957980456	0.0735946818108702	De Novo Purine Biosynthesis Phosphoribosylglycinamide formyltransferase (EC 2.1.2.2)
246	EC5.1.1.7	-0.0796495121830578	39.9548204292262	0.0575183519984573	0.0753839007252508	CBSS-84588.1.peg.1247 Diaminopimelate epimerase (EC 5.1.1.7)
975	EC2.8.3.8	-0.765850472415196	25.4571907853199	0.0581208140764492	0.0760089695967391	Acetyl-CoA fermentation to Butyrate Acetyl-CoA:acetoacetyl-CoA transferase, beta subunit (EC 2.8.3.8)
974	EC3.5.4.27	-0.765850470902503	28.339790613582	0.0581208140764495	0.0760089695967391	Serine-glyoxylate cycle N(5),N(10)-methenyltetrahydromethanopterin cyclohydrolase (EC 3.5.4.27)
580	EC2.4.1.182	0.160427396080467	32.9120484282307	0.0588439496874738	0.0768716537988466	KDO2-Lipid A biosynthesis Lipid-A-disaccharide synthase (EC 2.4.1.182)
153	EC6.3.2.13	0.065449432353299	60.6224403282471	0.0593040002147061	0.0773891640732857	Methicillin resistance in Staphylococci UDP-N-acetylmuramoylalanyl-D-glutamate--2,6-diaminopimelate ligase (EC 6.3.2.13)
260	EC1.5.99.1	-0.0806714617253646	55.5229174360046	0.0594263613473956	0.0774653644689946	Niacin-Choline transport and metabolism Sarcosine dehydrogenase (EC 1.5.99.1)
863	EC1.1.2.5	0.414999914270516	70.1888164530518	0.0600010893471487	0.0781304507520398	Respiratory dehydrogenases 1 D-Lactate dehydrogenase (EC 1.1.2.5)
1071	EC1.1.1.175	-1.69261250435931	13.7004483816718	0.0619687980730112	0.080519543418902	Xylose utilization D-xylose 1-dehydrogenase (EC 1.1.1.175)
1075	EC1.1.1.203	-1.69261250437758	20.4506518802176	0.0619687980730112	0.080519543418902	D-Galacturonate and D-Glucuronate Utilization Uronate dehydrogenase (EC 1.1.1.203)
1015	EC3.2.1.39	0.872336853833428	21.7417966382624	0.0659355727480158	0.0855819706300612	- Laminarinase (EC 3.2.1.39)
855	EC1.2.1.19	-0.405409044898433	32.7096005753689	0.0664314069663018	0.0861332268053442	Putrescine utilization pathways 4-aminobutyraldehyde dehydrogenase (EC 1.2.1.19)
1111	EC4.1.3.3	1.708584878064	17.7426709376311	0.0683437118045633	0.0885178983907232	Sialic Acid Metabolism N-acetylneuraminate lyase (EC 4.1.3.3)
499	EC3.1.2.4	0.129529048538521	67.0242391178343	0.0687463202742154	0.0889442242009346	Isobutyryl-CoA to Propionyl-CoA Module 3-hydroxyisobutyryl-CoA hydrolase (EC 3.1.2.4)
421	EC3.1.4.46	-0.10812323730745	48.4551106050806	0.069843449571143	0.0902672544617441	- Glycerophosphoryl diester phosphodiesterase (EC 3.1.4.46)
805	EC5.3.1.12	-0.319057169035124	56.942242719526	0.0714318824400651	0.0922217586726213	- Uronate isomerase (EC 5.3.1.12)
447	EC2.4.2.17	-0.114513562136203	48.5680588784955	0.0718765506145699	0.0926970210801322	Histidine Biosynthesis ATP phosphoribosyltransferase regulatory subunit, divergent variant (EC 2.4.2.17)
954	EC5.1.3.7	-0.638451978280313	20.2389388325528	0.0726689780985107	0.0936192898694643	KDO2-Lipid A biosynthesis UDP-N-acetylglucosamine 4-epimerase (EC 5.1.3.7)
398	EC2.7.7.3	-0.102034325465768	50.8857568756975	0.0798699476590586	0.102786935829033	Coenzyme A Biosynthesis Phosphopantetheine adenylyltransferase, type II eukaryotic (EC 2.7.7.3)
568	EC2.7.7.38	-0.146841219147764	34.1524895070982	0.080598612398986	0.103578678184562	KDO2-Lipid A biosynthesis 3-deoxy-manno-octulosonate cytidylyltransferase (EC 2.7.7.38)
166	EC1.8.4.11	-0.0622380802850932	75.4669556809921	0.0806562291726195	0.103578678184562	Peptide methionine sulfoxide reductase Peptide methionine sulfoxide reductase MsrA (EC 1.8.4.11)
561	EC4.1.1.65	0.142704939189976	32.6632278004916	0.0813080154210608	0.104305091816636	Glycerolipid and Glycerophospholipid Metabolism in Bacteria Phosphatidylserine decarboxylase (EC 4.1.1.65)
927	EC5.1.99.-	-0.55763257145695	23.3277736626782	0.0829689412278027	0.106323161721555	- Hydantoin racemase (EC 5.1.99.-)
232	EC4.3.1.19	-0.0701670077801335	75.3379244700211	0.0832329945031163	0.106548791060543	Threonine degradation Threonine dehydratase, catabolic (EC 4.3.1.19)
1152	EC2.7.1.27	23.3982598434786	8.00107731349429	0.0845185562855683	0.107512575660963	Erythritol utilization Erythritol kinase EryA (EC 2.7.1.27)
1154	EC2.7.1.157	23.3982598434786	8.00107731349429	0.0845185562855683	0.107512575660963	N-Acetyl-Galactosamine and Galactosamine Utilization Predicted N-acetylgalactosamine kinase, ROK-type (EC 2.7.1.157)
1164	EC3.1.26.-	23.3982598434786	8.00107731349429	0.0845185562855683	0.107512575660963	Regulatory Intramembrane Proteolysis Pathways Endoribonuclease (EC 3.1.26.-) IRE1
1173	EC3.6.1.45	23.3982598434786	8.00107731349429	0.0845185562855683	0.107512575660963	Nudix proteins (nucleoside triphosphate hydrolases) Uridine diphosphate glucose pyrophosphatase (EC 3.6.1.45)
1146	EC2.4.1.56	20.3982598060368	9.29453160673161	0.0845185565889648	0.107512575660963	LOS core oligosaccharide biosynthesis Lipopolysaccharide 1,2-N-acetylglucosaminetransferase (EC 2.4.1.56)
1174	EC4.1.2.40	20.3982598060368	9.29453160673161	0.0845185565889648	0.107512575660963	Galactose-inducible PTS Tagatose 1,6-diphosphate aldolase (EC 4.1.2.40)
788	EC1.3.99.3	-0.283845287405319	26.1645089325174	0.0876610177002615	0.111391716095401	Valine degradation Probable acyl-CoA dehydrogenase (EC 1.3.99.3)
1000	EC2.4.-.-	0.727755624272304	19.1409715348169	0.0877520207720995	0.111391716095401	Biofilm Adhesin Biosynthesis Biofilm PGA synthesis N-glycosyltransferase PgaC (EC 2.4.-.-)
1055	EC1.3.99.13	1.07997621784894	15.6769146674459	0.0896282866142627	0.113654298523426	Phenylpropanoid compound degradation Acyl coenzyme A dehydrogenase (EC 1.3.99.13)
845	EC2.9.1.1	-0.350378133119764	35.3396932340584	0.092405911811936	0.117053932222024	Selenocysteine metabolism L-seryl-tRNA(Sec) selenium transferase (EC 2.9.1.1)
794	EC4.1.1.81	0.274088414346993	33.5420790736401	0.0948184676080678	0.119984497673323	Coenzyme B12 biosynthesis L-threonine 3-O-phosphate decarboxylase (EC 4.1.1.81)
227	EC2.7.7.22	-0.0668997660456324	59.6604007241806	0.0953556723126005	0.120538328988058	Perosamine Synthesis Vibrio Mannose-1-phosphate guanylyltransferase (GDP) (EC 2.7.7.22)
769	EC1.4.3.19	-0.257527979088259	28.8693345030817	0.0963380142289923	0.121653112858508	- Glycine oxidase ThiO (EC 1.4.3.19)
1021	EC1.14.12.13	-0.912453946254437	20.1054770505633	0.0978782788610342	0.123469370521575	Chlorobenzoate degradation 2-chlorobenzoate 1,2-dioxygenase beta subunit (EC 1.14.12.13)
650	EC3.4.11.5	0.171602044065898	42.651331679536	0.104094872359665	0.131174703878829	Proline, 4-hydroxyproline uptake and utilization Proline iminopeptidase (EC 3.4.11.5)
1151	EC4.3.1.15	-23.203168799625	8.01388884810276	0.108275836222264	0.135038145223707	Putative diaminopropionate ammonia-lyase cluster Putative diaminopropionate ammonia-lyase (EC 4.3.1.15)
1159	EC3.2.1.46	-20.2031687999312	9.06665744092756	0.108275836618356	0.135038145223707	- Galactocerebrosidase precursor (EC 3.2.1.46)
1167	EC4.2.1.36	-20.2031687999312	9.06665744092756	0.108275836618356	0.135038145223707	Lysine biosynthesis AAA pathway 2 Homoaconitase (EC 4.2.1.36)
1147	EC5.1.1.12	-19.2031687998215	9.73370899956881	0.108275837334615	0.135038145223707	Anaerobic Oxidative Degradation of L-Ornithine Ornithine racemase (EC 5.1.1.12)
1149	EC2.7.1.89	-19.2031687998215	9.73370899956881	0.108275837334615	0.135038145223707	- Thiamine kinase (EC 2.7.1.89)
1153	EC6.3.2.27	-19.2031687998215	9.73370899956881	0.108275837334615	0.135038145223707	Siderophore Aerobactin Citrate:6-N-acetyl-6-N-hydroxy-L-lysine ligase, alpha subunit (EC 6.3.2.27), aerobactin biosynthesis protein IucA
1161	EC2.3.3.14	-19.2031687998215	9.73370899956881	0.108275837334615	0.135038145223707	- Homocitrate synthase (EC 2.3.3.14)
1165	EC3.5.2.-	-19.2031687998215	9.73370899956881	0.108275837334615	0.135038145223707	- L-2-amino-thiazoline-4-carboxylic acid hydrolase (EC 3.5.2.-)
1168	EC1.2.1.31	-19.2031687998215	9.73370899956881	0.108275837334615	0.135038145223707	Lysine degradation L-aminoadipate-semialdehyde dehydrogenase large subunit (EC 1.2.1.31)
1176	EC1.18.1.3	-19.2031687998215	9.73370899956881	0.108275837334615	0.135038145223707	Phenylpropionate Degradation 3-phenylpropionate dioxygenase ferredoxin--NAD(+) reductase component (EC 1.18.1.3)
997	EC1.1.1.264	-0.748150895535308	18.9680983357025	0.110485022940629	0.137651607799488	D-gluconate and ketogluconates metabolism L-idonate 5-dehydrogenase (EC 1.1.1.264)
943	EC2.3.1.74	-0.551440601081388	23.5650567817941	0.112997259002079	0.140576646198755	Flavanone biosynthesis Chalcone synthase (EC 2.3.1.74)
1085	EC2.6.1.82	1.19775925558195	21.9906161036514	0.113181032240946	0.140576646198755	Putrescine utilization pathways Putrescine aminotransferase (EC 2.6.1.82)
1091	EC4.2.1.41	1.19775925558195	21.9906161036514	0.113181032240946	0.140576646198755	D-galactarate, D-glucarate and D-glycerate catabolism 5-dehydro-4-deoxyglucarate dehydratase (EC 4.2.1.41)
70	EC1.11.1.6	-0.0424816380066711	74.2855129817324	0.114002188166978	0.141451485522757	Protection from Reactive Oxygen Species Catalase (EC 1.11.1.6)
267	EC4.6.1.1	-0.0689525982019411	43.2424432968435	0.11622520317501	0.144062150506589	- Adenylate cyclase (EC 4.6.1.1)
192	EC2.6.1.11	-0.0586710688872952	41.2654379383362	0.116930237179866	0.144787849923127	PROSC Acetylornithine aminotransferase (EC 2.6.1.11)
361	EC4.3.2.1	-0.0831745919434849	35.1621692448516	0.11976285184613	0.148106147685021	Arginine Biosynthesis extended Argininosuccinate lyase (EC 4.3.2.1)
2	EC2.7.7.7	-0.0177057743402844	57.4240298509095	0.119854685987878	0.148106147685021	T7-like phage core proteins T7-like phage DNA Polymerase (EC 2.7.7.7)
543	EC2.3.1.51	0.120786139954019	59.1931791936126	0.124551188968067	0.153752792905534	Glycerolipid and Glycerophospholipid Metabolism in Bacteria 1-acyl-sn-glycerol-3-phosphate acyltransferase (EC 2.3.1.51)
807	EC3.6.3.40	0.260077331663105	30.5422918494426	0.12843464716167	0.158224168578619	- Teichoic acid export ATP-binding protein TagH (EC 3.6.3.40)
806	EC1.1.1.14	0.260077331663107	27.2228164828055	0.12843464716167	0.158224168578619	- Sorbitol dehydrogenase (EC 1.1.1.14)
1008	EC3.5.1.9	0.658762752785894	35.9212537114826	0.128858463255527	0.158584958335817	NAD and NADP cofactor biosynthesis global Kynurenine formamidase, bacterial (EC 3.5.1.9)
1118	EC1.1.99.22	1.48544132596961	13.3598120920247	0.134727266516038	0.165303667427479	D-gluconate and ketogluconates metabolism Broad-specificity glycerol dehydrogenase (EC 1.1.99.22), subunit SldA
1122	EC3.4.24.28	1.48544132596961	13.3598120920247	0.134727266516038	0.165303667427479	CBSS-265072.7.peg.546 Bacillolysin (EC 3.4.24.28)
1115	EC3.7.1.5	1.48544132766163	16.2252408879559	0.134727266516038	0.165303667427479	Salicylate and gentisate catabolism Fumarylacetoacetate (FAA) hydrolase (EC 3.7.1.5)
570	EC3.1.3.48	0.123161841054342	45.960775198715	0.137098013294501	0.168042200505709	- Low molecular weight protein tyrosine phosphatase (EC 3.1.3.48)
456	EC4.2.1.52	-0.0968067407514962	38.9349700720016	0.138728916771077	0.169869280292997	Lysine Biosynthesis DAP Pathway Dihydrodipicolinate synthase (EC 4.2.1.52)
817	EC2.7.7.39	-0.276904258050917	29.5077889762938	0.145297701135374	0.17773284452014	Rhamnose containing glycans Glycerol-3-phosphate cytidylyltransferase (EC 2.7.7.39)
21	EC1.17.4.1	-0.0266370640961946	391.878758252724	0.146524553729457	0.179052708946894	- Ribonucleotide reductase of class Ib (aerobic), beta subunit (EC 1.17.4.1)
1066	EC1.1.3.12	0.946444829325472	22.9814518884929	0.150536037488802	0.183584231016052	Pyridoxin(Vitamin B6) Degradation Pathway Pyridoxine 4-oxidase (EC 1.1.3.12)
1064	EC4.1.1.1	0.946444821607692	18.0301458221701	0.150536037488803	0.183584231016052	Pyruvate metabolism II: acetyl-CoA, acetogenesis from pyruvate Pyruvate decarboxylase (EC 4.1.1.1)
276	EC6.3.3.1	-0.0642373909237325	52.3295163458541	0.150709003087931	0.183610264325437	De Novo Purine Biosynthesis Phosphoribosylformylglycinamidine cyclo-ligase (EC 6.3.3.1)
989	EC2.7.1.60	-0.594000215709471	19.4457467301896	0.158952272014863	0.193458493879395	Sialic Acid Metabolism N-acetylmannosamine kinase (EC 2.7.1.60)
307	EC2.4.1.18	0.0656242728118259	36.1828923063518	0.165242137278812	0.200911875747632	- 1,4-alpha-glucan (glycogen) branching enzyme, GH-13-type (EC 2.4.1.18)
839	EC2.4.2.2	-0.288618566161671	31.5732005950765	0.16646908566796	0.202200664738114	pyrimidine conversions Pyrimidine-nucleoside phosphorylase (EC 2.4.2.2)
979	EC1.13.11.54	0.504612072958634	41.9341727872574	0.170708739658628	0.207142568864327	Omega-amidase 1,2-dihydroxy-3-keto-5-methylthiopentene dioxygenase (EC 1.13.11.54)
436	EC2.3.1.117	0.083995159829869	45.9033709020187	0.172449412725495	0.209045284094669	Lysine Biosynthesis DAP Pathway 2,3,4,5-tetrahydropyridine-2,6-dicarboxylate N-succinyltransferase (EC 2.3.1.117)
924	EC1.18.1.1	0.399251557300758	32.9259959263452	0.17309556054412	0.20961872381893	Rubrerythrin Rubredoxin-NAD(+) reductase (EC 1.18.1.1)
914	EC2.1.1.11	-0.390401260372497	40.499355458099	0.174790689971269	0.211460065489716	Chlorophyll Biosynthesis Mg-protoporphyrin O-methyltransferase (EC 2.1.1.11)
535	EC2.7.4.14	0.105171079453853	46.8199092350147	0.175485157085208	0.212088348533121	pyrimidine conversions Cytidylate kinase (EC 2.7.4.14)
985	EC1.2.1.66	-0.53684179643373	29.637999387132	0.183057743930256	0.221019868294657	Glutathione analogs: mycothiol Formaldehyde dehydrogenase MscR, NAD/mycothiol-dependent (EC 1.2.1.66)
708	EC4.1.3.36	-0.173720021816165	31.4758232552508	0.184697575497298	0.222777653313972	Anaerobic benzoate metabolism 2-ketocyclohexanecarboxyl-CoA hydrolase (EC 4.1.3.36)
598	EC1.1.1.18	-0.120286007067204	128.928791030796	0.187143844400648	0.225503677183269	- Myo-inositol 2-dehydrogenase 1 (EC 1.1.1.18)
1068	EC4.1.1.5	-0.999465323729382	16.2287784759004	0.190201399503125	0.228960133994318	Alpha-acetolactate operon Alpha-acetolactate decarboxylase (EC 4.1.1.5)
254	EC2.5.1.19	-0.0551414655107896	55.82806224378	0.192273258873933	0.231224346073816	Common Pathway For Synthesis of Aromatic Compounds (DAHP synthase to chorismate) 5-Enolpyruvylshikimate-3-phosphate synthase (EC 2.5.1.19)
1087	EC3.1.21.-	1.0154376967071	16.4018111703002	0.199924912497138	0.239578749979263	Natural DNA Transformation in Vibrio Extracellular deoxyribonuclease Dns (EC 3.1.21.-)
1113	EC1.1.1.62	-1.28714739625114	13.1658464700505	0.200011656671375	0.239578749979263	Fatty Acid Biosynthesis FASI 3-oxoacyl-coenzyme A reductase of elongase (EC 1.1.1.62)
1101	EC3.4.11.7	-1.28714740274181	16.8461724408549	0.200011656671375	0.239578749979263	- Glutamyl aminopeptidase (EC 3.4.11.7)
1109	EC1.1.1.5	-1.28714740274181	16.8461724408549	0.200011656671375	0.239578749979263	Acetoin, butanediol metabolism Acetoin (diacetyl) reductase (EC 1.1.1.5)
512	EC2.4.1.25	0.0936524455441377	120.438191270089	0.206534949431997	0.247148047195799	- 4-alpha-glucanotransferase (amylomaltase) (EC 2.4.1.25)
779	EC1.1.1.57	-0.199346023701698	38.8075065980345	0.207739947634972	0.248344596827198	- D-mannonate oxidoreductase (EC 1.1.1.57)
802	EC5.3.3.10	-0.219306766268067	59.6506470044072	0.209578189321418	0.250295056477551	Central meta-cleavage pathway of aromatic compound degradation 5-carboxymethyl-2-hydroxymuconate delta-isomerase (EC 5.3.3.10)
451	EC6.4.1.1	0.0788210618364424	76.4309698143229	0.216506391262852	0.258314521989471	Pyruvate metabolism I: anaplerotic reactions, PEP Pyruvate carboxyl transferase subunit B (EC 6.4.1.1)
510	EC1.3.3.3	0.0909613802640293	38.7668350909539	0.218306349281632	0.260205697815016	Heme and Siroheme Biosynthesis Coproporphyrinogen III oxidase, aerobic (EC 1.3.3.3)
9	EC2.3.1.16	0.0185056014133197	269.925930927478	0.219172587504862	0.260637776980364	n-Phenylalkanoic acid degradation 3-ketoacyl-CoA thiolase (EC 2.3.1.16)
1178	EC3.4.24.78	19.7051126572393	7.43325306067373	0.222542907842854	0.260637776980364	Small acid-soluble spore proteins Endopeptidase spore protease Gpr (EC 3.4.24.78)
1182	EC3.6.3.42	19.7051126572393	7.43325306067373	0.222542907842854	0.260637776980364	Synthesis of osmoregulated periplasmic glucans Beta-(1-->2)glucan export ATP-binding/permease protein NdvA (EC 3.6.3.42)
1187	EC2.4.1.211	19.7051126572393	7.43325306067373	0.222542907842854	0.260637776980364	- Lacto-N-biose phosphorylase (EC 2.4.1.211)
1190	EC1.13.12.2	19.7051126572393	7.43325306067373	0.222542907842854	0.260637776980364	Lysine degradation Lysine 2-monooxygenase (EC 1.13.12.2)
1195	EC6.4.1.6	19.7051126572393	7.43325306067373	0.222542907842854	0.260637776980364	- Acetone carboxylase, alpha subunit (EC 6.4.1.6)
1205	EC2.8.2.11	19.7051126572393	7.43325306067373	0.222542907842854	0.260637776980364	- Galactosylceramide sulfotransferase (EC 2.8.2.11)
1208	EC3.1.1.27	19.7051126572393	7.43325306067373	0.222542907842854	0.260637776980364	Pyridoxin(Vitamin B6) Degradation Pathway 4-pyridoxolactonase (EC 3.1.1.27)
1211	EC1.5.1.30	19.7051126572393	7.43325306067373	0.222542907842854	0.260637776980364	- Flavin reductase (EC 1.5.1.30)
1181	EC1.2.7.7	19.7051126448909	7.34041298698234	0.222542907842854	0.260637776980364	Ketoisovalerate oxidoreductase Ketoisovalerate oxidoreductase subunit VorA (EC 1.2.7.7)
1184	EC4.2.1.40	19.7051126448909	7.34041298698234	0.222542907842854	0.260637776980364	D-galactarate, D-glucarate and D-glycerate catabolism Glucarate dehydratase (EC 4.2.1.40)
1186	EC3.1.26.8	19.7051126448909	7.34041298698234	0.222542907842854	0.260637776980364	Ribosome biogenesis bacterial Ribonuclease M5 (EC 3.1.26.8)
1191	EC1.4.1.16	19.7051126448909	7.34041298698234	0.222542907842854	0.260637776980364	Lysine Biosynthesis DAP Pathway Meso-diaminopimelate D-dehydrogenase (EC 1.4.1.16)
1192	EC3.4.-.-	19.7051126448909	7.34041298698234	0.222542907842854	0.260637776980364	Phage capsid proteins Phage prohead protease protein (EC 3.4.-.-)
1194	EC2.7.1.8	19.7051126448909	7.34041298698234	0.222542907842854	0.260637776980364	(GlcNAc)2 Catabolic Operon Glucosamine kinase GpsK (EC 2.7.1.8)
1196	EC1.13.11.-	19.7051126448909	7.34041298698234	0.222542907842854	0.260637776980364	Cinnamic Acid Degradation 2,3-dihydroxyphenylpropionate 1,2-dioxygenase (EC 1.13.11.-)
1200	EC2.4.1.119	19.7051126448909	7.34041298698234	0.222542907842854	0.260637776980364	N-linked Glycosylation in Bacteria Oligosaccharyltransferase PglB (EC 2.4.1.119)
1202	EC1.18.6.1	19.7051126448909	7.34041298698234	0.222542907842854	0.260637776980364	- Nitrogenase (molybdenum-iron) alpha chain (EC 1.18.6.1)
343	EC2.1.1.45	0.0614066368676238	46.1494515809898	0.228910539413988	0.26783638959453	pyrimidine conversions Thymidylate synthase (EC 2.1.1.45)
741	EC3.4.24.64	0.166157675133429	30.2417497436685	0.229826320963325	0.268648334639562	- Mitochondrial processing peptidase-like protein (EC 3.4.24.64)
199	EC2.6.1.52	-0.0452863240239831	83.3966293326421	0.231668235066376	0.27054024365032	Pyridoxin (Vitamin B6) Biosynthesis Phosphoserine aminotransferase (EC 2.6.1.52)
275	EC2.4.2.10	-0.0530069398720541	58.1121932402559	0.235227538276336	0.274432127989059	De Novo Pyrimidine Synthesis Orotate phosphoribosyltransferase (EC 2.4.2.10)
165	EC3.5.4.9	0.0417722646496251	52.8977060342183	0.239698121430988	0.279378657413789	Experimental - Histidine Degradation Methenyltetrahydrofolate cyclohydrolase (EC 3.5.4.9)
323	EC3.6.1.23	0.0575761870679716	54.2812759630586	0.244487874439731	0.284687323025494	r1t-like streptococcal phages Deoxyuridine 5&#39;-triphosphate nucleotidohydrolase (EC 3.6.1.23)
1016	EC3.4.11.24	0.551132088593527	23.7878526886766	0.247535677035838	0.287959370692027	- Aminopeptidase S (Leu, Val, Phe, Tyr preference) (EC 3.4.11.24)
1177	EC1.4.3.10	-19.5100216193113	7.22647590407054	0.256120957010278	0.292882416373416	Putrescine utilization pathways Monoamine/putrescine oxidase (EC 1.4.3.10)
1180	EC2.7.7.58,Irp5	-19.5100216193113	7.22647590407054	0.256120957010278	0.292882416373416	Siderophore Yersiniabactin Biosynthesis iron aquisition 2,3-dihydroxybenzoate-AMP ligase (EC 2.7.7.58,Irp5)
1183	EC2.6.1.39	-19.5100216193113	7.22647590407054	0.256120957010278	0.292882416373416	Lysine biosynthesis AAA pathway 2 Alpha-aminoadipate aminotransferase (EC 2.6.1.39)
1188	EC2.3.1.22	-19.5100216193113	7.22647590407054	0.256120957010278	0.292882416373416	Triacylglycerol metabolism monoacylglycerol O-acyltransferase 1 (EC 2.3.1.22)
1189	EC1.3.1.28	-19.5100216193113	7.22647590407054	0.256120957010278	0.292882416373416	- 2,3-dihydro-2,3-dihydroxybenzoate dehydrogenase (EC 1.3.1.28)
1198	EC1.1.99.10	-19.5100216193113	7.22647590407054	0.256120957010278	0.292882416373416	D-gluconate and ketogluconates metabolism Glucose dehydrogenase (EC 1.1.99.10), membrane-bound, flavoprotein
1199	EC2.7.7.47	-19.5100216193113	7.22647590407054	0.256120957010278	0.292882416373416	Aminoglycoside adenylyltransferases Streptomycin 3&#39;&#39;-O-adenylyltransferase (EC 2.7.7.47)
1201	EC4.2.99.20	-19.5100216193113	7.22647590407054	0.256120957010278	0.292882416373416	Menaquinone and Phylloquinone Biosynthesis 2-succinyl-6-hydroxy-2,4-cyclohexadiene-1-carboxylate synthase (EC 4.2.99.20)
1207	EC1.1.1.87	-19.5100216193113	7.22647590407054	0.256120957010278	0.292882416373416	Lysine biosynthesis AAA pathway 2 Homoisocitrate dehydrogenase (EC 1.1.1.87)
1210	EC4.2.2.6	-19.5100216193113	7.22647590407054	0.256120957010278	0.292882416373416	D-Galacturonate and D-Glucuronate Utilization Oligogalacturonate lyase (EC 4.2.2.6)
1179	EC5.4.3.5	-19.5100216192782	7.56000167815588	0.256120957010279	0.292882416373416	Anaerobic Oxidative Degradation of L-Ornithine D-Ornithine 4,5-aminomutase E subunit (EC 5.4.3.5)
1185	EC2.6.1.48	-19.5100216192782	7.56000167815588	0.256120957010279	0.292882416373416	Lysine degradation 5-aminovalerate aminotransferase (EC 2.6.1.48)
1193	EC5.1.3.-	-19.5100216192782	7.56000167815588	0.256120957010279	0.292882416373416	Alginate metabolism Poly(beta-D-mannuronate) C5 epimerase precursor (EC 5.1.3.-)
1197	EC1.9.3.-	-19.5100216192782	7.56000167815588	0.256120957010279	0.292882416373416	Terminal cytochrome C oxidases quinol oxidase polypeptide I QoxB (EC:1.9.3.-)
1203	EC1.2.1.50	-19.5100216192782	7.56000167815588	0.256120957010279	0.292882416373416	- LuxC, acyl-CoA reductase (EC 1.2.1.50)
1204	EC4.2.1.90	-19.5100216192782	7.56000167815588	0.256120957010279	0.292882416373416	L-rhamnose utilization L-rhamnonate dehydratase (EC 4.2.1.90)
1206	EC1.13.12.-	-19.5100216192782	7.56000167815588	0.256120957010279	0.292882416373416	Siderophore Pyoverdine L-ornithine 5-monooxygenase (EC 1.13.12.-), PvdA of pyoverdin biosynthesis
1209	EC3.2.1.50	-19.5100216192782	7.56000167815588	0.256120957010279	0.292882416373416	Chitin and N-acetylglucosamine utilization Alpha-N-acetylglucosaminidase (EC 3.2.1.50)
521	EC3.1.11.6	0.0850820353865282	35.2456633475561	0.256783461177484	0.293362991967861	DNA repair, bacterial Exodeoxyribonuclease VII small subunit (EC 3.1.11.6)
649	EC3.2.1.51	-0.118984044640199	35.411408873363	0.26159385877329	0.298576967930683	- Alpha-L-fucosidase (EC 3.2.1.51)
628	EC2.7.-.-	-0.110867295021475	30.4398954763188	0.262915738276983	0.299803162950495	LOS core oligosaccharide biosynthesis Lipopolysaccharide core biosynthesis protein WaaP (EC 2.7.-.-), heptosyl-I-kinase
439	EC5.3.1.8	0.0688416153522469	141.403956408584	0.263519689495953	0.300209166490685	Alginate metabolism Mannose-6-phosphate isomerase (EC 5.3.1.8)
593	EC1.1.1.271	0.0991469648504714	34.026409885294	0.26395120588493	0.300418148803242	Colanic acid biosynthesis GDP-L-fucose synthetase (EC 1.1.1.271)
284	EC2.7.4.9	-0.0505691179090078	38.1946437953896	0.264765016679097	0.301061441500833	pyrimidine conversions Thymidylate kinase (EC 2.7.4.9)
1022	EC3.1.6.14	-0.594000215709474	19.1826298381974	0.265451125637531	0.301558455109804	Sulfatases and sulfatase modifying factor 1 Mucin-desulfating sulfatase MdsA precursor (EC 3.1.6.14)
252	EC2.7.1.26	0.0463642652729934	41.6612719398037	0.269239906611986	0.305575938994485	riboflavin to FAD Riboflavin kinase (EC 2.7.1.26)
970	EC2.1.1.152	-0.431481286212297	20.976276243303	0.27172660573652	0.308109475231204	Coenzyme B12 biosynthesis Precorrin-6A synthase (EC 2.1.1.152)
841	EC5.1.3.12	0.219291276692531	26.83834018986	0.273171724110334	0.309458332925739	- UDP-glucuronate 5&#39;-epimerase (EC 5.1.3.12)
1002	EC3.1.1.3	0.466871744978422	31.0634927139026	0.276956308030989	0.313452419650026	Cytolysin and Lipase operon in Vibrio Lipase precursor (EC 3.1.1.3)
251	EC2.7.7.2	0.0455548706861211	41.9455661707974	0.277375512407411	0.313633749323412	riboflavin to FAD FMN adenylyltransferase, type 2 eukaryotic (EC 2.7.7.2)
722	EC4.2.1.8	0.143997531015733	42.2003739688128	0.282368117087621	0.318981147195065	- Mannonate dehydratase (EC 4.2.1.8)
164	EC2.4.2.29	0.0377158139415096	54.1297705005042	0.289521112675893	0.326756819618365	tRNAmodification position 34 tRNA-guanine transglycosylase (EC 2.4.2.29)
170	EC1.5.1.5	0.0374421793638297	53.0715568370692	0.294108024405801	0.33162459735142	5-FCL-like protein Methylenetetrahydrofolate dehydrogenase (NADP+) (EC 1.5.1.5) / Methenyltetrahydrofolate cyclohydrolase (EC 3.5.4.9)
515	EC3.4.25.-	-0.0785342123869159	83.725583058132	0.296485352886419	0.333994197530654	Proteolysis in bacteria, ATP-dependent ATP-dependent protease HslV (EC 3.4.25.-)
437	EC3.7.1.-	0.0631241126010886	41.0775892505205	0.305498026964483	0.343827240384749	- 2-hydroxy-6-oxo-6-phenylhexa-2,4-dienoate hydrolase (EC 3.7.1.-)
1082	EC2.3.1.101	-0.81714376702373	14.0094683005655	0.30595867941229	0.34402596171614	Methanogenesis Formylmethanofuran--tetrahydromethanopterin N-formyltransferase (EC 2.3.1.101)
1014	EC1.1.1.140	-0.506988837542696	28.4290868427312	0.30815052148575	0.34584826832182	D-Sorbitol(D-Glucitol) and L-Sorbose Utilization Sorbitol-6-phosphate 2-dehydrogenase (EC 1.1.1.140)
1020	EC2.4.1.19	-0.506988835391426	24.7355567982528	0.30815052148575	0.34584826832182	Alpha-Amylase locus in Streptocococcus Cyclomaltodextrin glucanotransferase (EC 2.4.1.19)
1041	EC1.12.7.2	0.569150594096204	16.5641270384605	0.310637604185181	0.348316795063199	Hydrogenases Periplasmic [Fe] hydrogenase large subunit (EC 1.12.7.2)
719	EC2.2.1.9	0.134548891906853	28.3799297483053	0.311911948295154	0.349422173344524	Menaquinone and Phylloquinone Biosynthesis 2-succinyl-5-enolpyruvyl-6-hydroxy-3-cyclohexene-1-carboxylic-acid synthase (EC 2.2.1.9)
328	EC6.1.1.19	0.0484248995730159	36.6817575568565	0.330518562424552	0.369924195098089	tRNA aminoacylation, Arg Arginyl-tRNA synthetase (EC 6.1.1.19), mitochondrial
1112	EC2.7.8.23	0.792294144145364	15.8670451770524	0.344765806801359	0.385158110734729	- Probable carboxyvinyl-carboxyphosphonate phosphorylmutase (EC 2.7.8.23)
1103	EC3.2.1.17	0.79229414583738	18.7324739729836	0.344765806801359	0.385158110734729	Phage entry and exit Phage lysozyme (EC 3.2.1.17)
1018	EC3.2.1.40	0.455821908789202	17.8547172228497	0.350569072813609	0.391280319979061	L-rhamnose utilization Alfa-L-rhamnosidase (EC 3.2.1.40)
1121	EC1.5.5.-	-0.999465323864061	14.1045259549387	0.354291003206451	0.395070354404246	Acetyl-CoA fermentation to Butyrate Probable electron transfer flavoprotein-quinone oxidoreductase FixC (EC 1.5.5.-)
396	EC2.7.8.-	0.0519453633661747	43.6671776801085	0.362803384183476	0.404190338772943	Methicillin resistance in Staphylococci Undecaprenyl-phosphate N-acetylglucosaminyl 1-phosphate transferase (EC 2.7.8.-)
210	EC6.1.1.14	-0.0352934728343798	37.4068946254848	0.36438064005564	0.405574407267813	tRNA aminoacylation, Gly Glycyl-tRNA synthetase beta chain (EC 6.1.1.14)
449	EC1.13.11.11	-0.057551487050407	134.069934525769	0.370785957495596	0.412324880190236	NAD and NADP cofactor biosynthesis global Tryptophan 2,3-dioxygenase (EC 1.13.11.11)
1028	EC4.1.2.17	-0.48863970005165	16.6094542329965	0.372069599813698	0.413372738875585	L-fucose utilization L-fuculose phosphate aldolase (EC 4.1.2.17)
16	EC2.4.1.129	0.0146477011501682	63.15993825083	0.377236476162316	0.418729030827282	16S rRNA modification within P site of ribosome Cell division protein FtsI [Peptidoglycan synthetase] (EC 2.4.1.129)
528	EC3.5.1.19	0.0669333448668153	39.2516138364063	0.381968535886851	0.423593312233495	Redox-dependent regulation of nucleus processes Nicotinamidase (EC 3.5.1.19)
819	EC1.3.1.54	-0.163217299071483	46.4693717493677	0.384142329898218	0.425614237426113	Coenzyme B12 biosynthesis Cobalt-precorrin-6x reductase (EC 1.3.1.54)
348	EC3.6.1.15	-0.0438580887521008	41.230730795949	0.396845979459062	0.439287459894812	Heat shock dnaK gene cluster extended Nucleoside 5-triphosphatase RdgB (dHAPTP, dITP, XTP-specific) (EC 3.6.1.15)
448	EC4.1.2.5	0.0519869491937399	74.3188284356401	0.407158584264563	0.450291365793959	Threonine degradation Low-specificity L-threonine aldolase (EC 4.1.2.5)
214	EC4.1.1.20	0.0325589041416948	77.9726850577399	0.408289014739979	0.451129559169813	CBSS-323850.3.peg.3269 Diaminopimelate decarboxylase (EC 4.1.1.20)
933	EC4.2.1.6	-0.263758527925053	24.7930084325292	0.414793120731225	0.457898331089802	D-galactonate catabolism Galactonate dehydratase (EC 4.2.1.6)
603	EC2.7.1.24	0.0739355455039736	47.3479151274081	0.420092656781883	0.463326236213898	Coenzyme A Biosynthesis Dephospho-CoA kinase (EC 2.7.1.24)
347	EC1.1.1.158	0.0408523163694769	76.4883969692998	0.427654103517043	0.471236687314958	- UDP-N-acetylenolpyruvoylglucosamine reductase (EC 1.1.1.158)
1061	EC4.2.1.42	0.504612076154243	24.4285634842912	0.428985144005203	0.471844695177386	D-galactarate, D-glucarate and D-glycerate catabolism D-galactarate dehydratase (EC 4.2.1.42)
1054	EC3.2.1.86	0.504612066481516	20.1608860310454	0.428985144005204	0.471844695177386	Beta-Glucoside Metabolism 6-phospho-beta-glucosidase (EC 3.2.1.86)
926	EC3.1.3.77	0.23890890722563	38.3702271309262	0.433831595087543	0.47668393494797	Omega-amidase 2,3-diketo-5-methylthiopentyl-1-phosphate enolase-phosphatase (EC 3.1.3.77)
546	EC1.3.-.-	0.0617594327791237	32.8609259622032	0.434172072871685	0.47668393494797	At4g38090 Protoporphyrinogen IX oxidase, oxygen-independent, HemG (EC 1.3.-.-)
52	EC1.9.3.1	-0.0185364741721954	121.494928966376	0.435155354225907	0.477330737289468	Terminal cytochrome C oxidases Cytochrome c oxidase subunit CcoP (EC 1.9.3.1)
460	EC2.1.1.63	-0.0503847691204947	38.2595778721603	0.441387570855314	0.483728821996186	DNA repair, bacterial Methylated-DNA--protein-cysteine methyltransferase (EC 2.1.1.63)
669	EC3.1.11.1	-0.083174591943494	47.2089479272431	0.458981896183637	0.502105725436763	DNA Repair Base Excision Exodeoxyribonuclease I (EC 3.1.11.1)
322	EC6.3.2.4	-0.0366753795205166	36.7977872447089	0.458985167678363	0.502105725436763	- D-alanine--D-alanine ligase B (EC 6.3.2.4)
1036	EC3.2.1.99	0.386829026923392	31.6788438112234	0.47110653530189	0.514900734883203	COG3533 Arabinan endo-1,5-alpha-L-arabinosidase (EC 3.2.1.99)
832	EC4.2.1.84	0.13836767800376	28.3098779214943	0.484786097603579	0.529374178717704	COG0523 Cobalt-containing nitrile hydratase subunit beta (EC 4.2.1.84)
401	EC3.1.3.3	-0.0402232047478852	66.4196776068376	0.488141237755006	0.532557692721903	Serine Biosynthesis Phosphoserine phosphatase (EC 3.1.3.3)
675	EC1.14.13.1	0.0789442575329071	40.5040380179225	0.496481019392069	0.541168779913407	Salicylate ester degradation Salicylate hydroxylase (EC 1.14.13.1)
491	EC3.6.1.27	0.0476018130128856	70.4589470535912	0.497089256325177	0.541344504864919	COG0451 Undecaprenyl-diphosphatase (EC 3.6.1.27)
1010	EC2.7.7.1	-0.306318143284857	19.8035171979192	0.498577431110356	0.541990367212425	Redox-dependent regulation of nucleus processes Nicotinamide-nucleotide adenylyltransferase (EC 2.7.7.1)
1003	EC1.2.99.5	-0.306318143257697	18.2873724985336	0.498577431110356	0.541990367212425	Methanogenesis Formylmethanofuran dehydrogenase subunit B (EC 1.2.99.5)
660	EC5.3.3.-	-0.0733865855773217	32.079573552946	0.501753883603339	0.544954217976362	4-Hydroxyphenylacetic acid catabolic pathway 2-hydroxyhepta-2,4-diene-1,7-dioate isomerase (EC 5.3.3.-)
1131	EC2.4.2.30	0.79229414540195	12.8545332726807	0.504090302534192	0.547001215384325	Redox-dependent regulation of nucleus processes Poly [ADP-ribose] polymerase-1 (EC 2.4.2.30)
197	EC6.1.1.21	-0.0249056838196394	40.7221671337352	0.508761201287827	0.551575483222523	tRNA aminoacylation, His Histidyl-tRNA synthetase (EC 6.1.1.21)
492	EC4.2.1.19	0.0463044834762601	33.5955777855515	0.514140070060488	0.556908430092353	Histidine Biosynthesis Imidazoleglycerol-phosphate dehydratase (EC 4.2.1.19)
849	EC1.1.1.46	-0.133475330238765	66.314709063852	0.517287104776059	0.559816518216092	COG3533 L-arabinose 1-dehydrogenase (EC 1.1.1.46)
842	EC1.14.13.3	-0.128636966020803	30.6878884553103	0.52823984828256	0.571159335955518	4-Hydroxyphenylacetic acid catabolic pathway 4-hydroxyphenylacetate 3-monooxygenase (EC 1.14.13.3)
905	EC1.1.1.69	-0.177106411778106	24.8441655965919	0.529642220323288	0.572164789305532	D-gluconate and ketogluconates metabolism 5-keto-D-gluconate 5-reductase (EC 1.1.1.69)
204	EC3.5.1.54	-0.0233658384062025	42.2757851583524	0.541064806577015	0.583757384506241	Novel non-oxidative pathway of Uracil catabolism Allophanate hydrolase (EC 3.5.1.54)
444	EC1.4.1.1	-0.0383240257779328	36.406148371965	0.541337359868298	0.583757384506241	Pyruvate Alanine Serine Interconversions Alanine dehydrogenase (EC 1.4.1.1)
366	EC4.1.1.21	-0.0324505652491011	47.6625374310625	0.546688548865411	0.589003409854104	De Novo Purine Biosynthesis Phosphoribosylaminoimidazole carboxylase catalytic subunit (EC 4.1.1.21)
424	EC1.5.1.3	0.0351820026618005	46.9972577706857	0.555288026648124	0.597736711351891	COG4319 Dihydrofolate reductase (EC 1.5.1.3)
986	EC2.7.1.35	-0.23732527177074	47.8901136400833	0.564391942073403	0.606458422227943	PROSC Pyridoxal kinase (EC 2.7.1.35)
988	EC1.14.11.2	-0.23732527177074	47.8901136400833	0.564391942073403	0.606458422227943	Proline, 4-hydroxyproline uptake and utilization Similar to eukaryotic Peptidyl prolyl 4-hydroxylase, alpha subunit (EC 1.14.11.2)
1059	EC1.3.99.-	-0.411678658915405	14.5835648587003	0.567607943353217	0.609373421454561	Carnitine Metabolism in Microorganisms Crotonobetainyl-CoA dehydrogenase (EC 1.3.99.-)
459	EC3.1.11.2	-0.0372342444648118	39.0955898120427	0.568887998388117	0.610206701548281	DNA repair, bacterial Exodeoxyribonuclease III (EC 3.1.11.2)
1100	EC4.1.1.82	0.504612072941108	13.975357080244	0.575976375109334	0.615085882061202	- Phosphonopyruvate decarboxylase (EC 4.1.1.82)
1117	EC1.1.1.107	0.504612073863917	15.3054932179285	0.575976375109334	0.615085882061202	Pyridoxin(Vitamin B6) Degradation Pathway Pyridoxal 4-dehydrogenase (EC 1.1.1.107)
1119	EC2.5.1.30	0.504612073846388	16.358261804963	0.575976375109334	0.615085882061202	- Heptaprenyl diphosphate synthase component II (EC 2.5.1.30)
1108	EC4.2.1.61	0.504612071693581	14.6424086284147	0.575976375109334	0.615085882061202	Fatty Acid Biosynthesis FASI 3-hydroxypalmitoyl-[acyl-carrier-protein] dehydratase of FASI (EC 4.2.1.61)
1110	EC2.3.1.38	0.504612071693581	14.6424086284147	0.575976375109334	0.615085882061202	Fatty Acid Biosynthesis FASI [Acyl-carrier-protein] acetyl transferase of FASI (EC 2.3.1.38)
473	EC4.2.1.47	-0.037798989527284	34.040429125546	0.579489159072763	0.61829195738953	Perosamine Synthesis Vibrio GDP-mannose 4,6-dehydratase (EC 4.2.1.47)
874	EC1.3.1.10	0.125815211926424	28.6586939142941	0.585946023268442	0.624630839945496	Fatty Acid Biosynthesis FASII Enoyl-[acyl-carrier-protein] reductase [NADPH] (EC 1.3.1.10)
37	EC2.5.1.-	-0.011146167633854	45.6948845246489	0.593424628028	0.632046811382505	- Heme O synthase, protoheme IX farnesyltransferase (EC 2.5.1.-) COX10-CtaB
587	EC1.4.3.5	0.0461042288663275	31.7514202183799	0.59654204065877	0.63480879722124	Pyridoxin (Vitamin B6) Biosynthesis Pyridoxamine 5&#39;-phosphate oxidase (EC 1.4.3.5)
1017	EC1.5.99.3	-0.257527979088238	20.8863446069213	0.598994953267224	0.636859427925029	Lysine degradation L-pipecolate dehydrogenase (EC 1.5.99.3)
735	EC2.6.1.51	0.0712381767362097	45.8232787411709	0.601610553706185	0.639079281173851	Serine-glyoxylate cycle Serine--pyruvate aminotransferase (EC 2.6.1.51)
1127	EC2.7.7.15	-0.59400021569119	11.4471419023599	0.618472237550547	0.654523422863196	Phosphorylcholine incorporation in LPS Cholinephosphate cytidylyltransferase (EC 2.7.7.15)
1129	EC1.1.99.4	-0.59400021569119	11.4471419023599	0.618472237550547	0.654523422863196	D-gluconate and ketogluconates metabolism 2-Keto-D-gluconate dehydrogenase (EC 1.1.99.4), membrane-bound, gamma subunit
1136	EC1.1.1.17	-0.59400021569119	11.4471419023599	0.618472237550547	0.654523422863196	Mannitol Utilization Mannitol-1-phosphate 5-dehydrogenase (EC 1.1.1.17)
1137	EC2.6.1.2	-0.594000215708718	12.4999104893945	0.618472237550547	0.654523422863196	Alanine biosynthesis Glutamate-pyruvate aminotransferase (EC 2.6.1.2)
466	EC6.3.2.12	0.0330436094792757	34.0002458578005	0.618851626076267	0.654523422863196	Folate Biosynthesis Dihydrofolate synthase (EC 6.3.2.12)
1058	EC4.3.1.18	0.322290517040835	19.4378582389279	0.629605170755186	0.665315760719485	Pyruvate Alanine Serine Interconversions D-serine dehydratase (EC 4.3.1.18)
1045	EC2.7.11.1	0.281468521644426	21.935739292594	0.641179055046815	0.676955392904702	- Serine-protein kinase rsbW (EC 2.7.11.1)
681	EC5.4.4.2	-0.0539290238470202	31.2952212977861	0.647993226294131	0.683553830176126	Siderophore assembly kit Isochorismate synthase (EC 5.4.4.2) of siderophore biosynthesis
983	EC4.1.99.1	0.173254937004068	27.1121221221063	0.652695516256547	0.687316756684073	Aromatic amino acid degradation Tryptophanase (EC 4.1.99.1)
981	EC3.5.3.4	0.173254936954116	24.5825080140285	0.652695516256551	0.687316756684073	- Allantoicase (EC 3.5.3.4)
612	EC2.7.1.21	-0.0429681714664022	31.0604011389635	0.654013114883246	0.688105892374987	pyrimidine conversions Thymidine kinase (EC 2.7.1.21)
659	EC4.1.1.68	-0.0486139168780195	31.5299304352075	0.655189260967161	0.688744960964611	Salicylate and gentisate catabolism Fumarylacetoacetate (FAA) hydrolase (EC 4.1.1.68)
1011	EC1.13.99.1	0.204507486535418	30.7210705286042	0.655953123859806	0.688949898520577	Inositol catabolism Inositol oxygenase (EC 1.13.99.1)
349	EC2.7.1.23	-0.0230706678695818	41.1564995989913	0.656545000077563	0.688973999214843	NAD and NADP cofactor biosynthesis global NAD kinase (EC 2.7.1.23)
236	EC6.3.2.8	0.0172982970203181	40.9157237593218	0.67232446293166	0.704922012649559	- UDP-N-acetylmuramate--alanine ligase (EC 6.3.2.8)
442	EC2.3.1.1	0.0261779449838815	43.7867797574796	0.672909609359672	0.704925204960694	Arginine Biosynthesis extended N-acetylglutamate synthase (EC 2.3.1.1)
122	EC4.2.1.46	0.0136799897122162	94.8955652326737	0.676730488410187	0.708315143876177	- dTDP-glucose 4,6-dehydratase (EC 4.2.1.46)
321	EC6.3.2.2	0.020461504113352	59.0384448181485	0.677723451811955	0.708741882680723	Glutathione: Biosynthesis and gamma-glutamyl cycle Glutathione biosynthesis bifunctional protein gshF (EC 6.3.2.2)(EC 6.3.2.3)
1040	EC2.7.1.5	-0.237325270894588	22.1541651817435	0.683620918125348	0.714292434728039	- Rhamnulokinase (EC 2.7.1.5)
226	EC1.1.1.40	-0.0162732324126257	42.0632197480459	0.684703628195649	0.71480697736632	Pyruvate metabolism I: anaplerotic reactions, PEP NADP-dependent malic enzyme (EC 1.1.1.40)
808	EC5.3.99.-	0.0692940017013122	25.6424132177356	0.688483315248676	0.718133759488498	- Inosose isomerase (EC 5.3.99.-)
919	EC1.2.1.20	-0.114427135447584	22.4644806139304	0.696020797742131	0.725371072345715	Lysine degradation Glutarate-semialdehyde dehydrogenase (EC 1.2.1.20)
760	EC3.1.13.-	0.0565873489642383	60.1863970219747	0.698199674938719	0.727016170550979	tRNA processing Ribonuclease T (EC 3.1.13.-)
141	EC6.1.1.10	0.012980203486397	43.6535156815051	0.701015634895285	0.729321249019064	tRNA aminoacylation, Met Methionyl-tRNA synthetase (EC 6.1.1.10), mitochondrial
261	EC2.3.1.30	0.016183694353316	58.6205707043844	0.704881407003596	0.732713634232923	Conserved gene cluster possibly involved in RNA metabolism Serine acetyltransferase (EC 2.3.1.30)
464	EC6.3.2.17	0.0245509894336768	33.8236117966906	0.711089719348245	0.738533147624979	Folate Biosynthesis Folylpolyglutamate synthase (EC 6.3.2.17)
219	EC2.4.2.18	-0.014388995822598	110.256907689599	0.716406878760341	0.74341793502894	Auxin biosynthesis Anthranilate phosphoribosyltransferase (EC 2.4.2.18)
757	EC1.8.4.10	-0.0533216287769411	27.3061059028671	0.718234573903965	0.744433234436381	Inorganic Sulfur Assimilation Adenylyl-sulfate reductase [thioredoxin] (EC 1.8.4.10)
816	EC2.1.1.133	0.0658105445828824	55.4156641048688	0.718614740756506	0.744433234436381	Coenzyme B12 biosynthesis Cobalt-precorrin-4 C11-methyltransferase (EC 2.1.1.133)
1105	EC3.5.3.9	-0.306318143234143	15.9658045009966	0.735088236775688	0.76084773909005	- Allantoate amidohydrolase (EC 3.5.3.9)
138	EC1.5.1.2	0.0107133566802572	232.171417373807	0.749758383989656	0.775369259616972	YggW Pyrroline-5-carboxylate reductase (EC 1.5.1.2)
393	EC1.3.1.12	-0.0178799271025892	58.2340675636095	0.752411103367157	0.777448674212993	Phenylalanine and Tyrosine Branches from Chorismate Prephenate dehydrogenase (EC 1.3.1.12)
406	EC6.3.2.1	0.0181583750692246	38.9980461009497	0.754755047214987	0.779205764857075	Coenzyme A Biosynthesis Pantoate--beta-alanine ligase (EC 6.3.2.1)
474	EC1.2.1.38	-0.0208558275442272	55.0411562554095	0.76134437529407	0.785339044702826	Arginine Biosynthesis extended N-acetyl-gamma-glutamyl-phosphate reductase (EC 1.2.1.38)
407	EC2.7.1.148	-0.0168519490123846	81.6983720358949	0.771552458455695	0.795191512501997	polyprenyl synthesis 4-diphosphocytidyl-2-C-methyl-D-erythritol kinase (EC 2.7.1.148)
955	EC5.3.1.17	0.0991469648962396	23.806369666025	0.772580286258521	0.795573747159072	D-Galacturonate and D-Glucuronate Utilization 4-deoxy-L-threo-5-hexosulose-uronate ketol-isomerase (EC 5.3.1.17)
507	EC2.8.1.1	0.0208343614147162	46.0322910464097	0.776938405099542	0.799381825467753	- Thiosulfate sulfurtransferase, rhodanese (EC 2.8.1.1)
827	EC1.1.1.125	-0.055003715030541	24.8970482099786	0.779620385018784	0.801460344870754	D-Galacturonate and D-Glucuronate Utilization 2-deoxy-D-gluconate 3-dehydrogenase (EC 1.1.1.125)
694	EC3.5.3.8	0.0306791655730134	36.6043859623639	0.803691740648948	0.825505256934585	Experimental - Histidine Degradation Formiminoglutamase (EC 3.5.3.8)
476	EC3.2.1.135	0.015571670069315	70.0033723961298	0.819362106319146	0.840887720976683	- Neopullulanase (EC 3.2.1.135)
657	EC2.8.3.6	-0.0234553572418608	36.6338245041266	0.82833178513676	0.849373236071649	Chloroaromatic degradation pathway 3-oxoadipate CoA-transferase subunit B (EC 2.8.3.6)
262	EC6.3.2.6	0.00884624318043745	43.5460075827334	0.83685779299894	0.857389836989608	De Novo Purine Biosynthesis Phosphoribosylaminoimidazole-succinocarboxamide synthase (EC 6.3.2.6)
1025	EC3.1.1.15	0.099146964850469	19.9759557717603	0.8428468542082	0.862795892177624	COG3533 L-arabinolactonase (EC 3.1.1.15)
409	EC4.6.1.12	-0.01131003071388	82.0144021788214	0.847484496278154	0.866810578541254	polyprenyl synthesis 2-C-methyl-D-erythritol 2,4-cyclodiphosphate synthase (EC 4.6.1.12)
365	EC1.3.1.26	0.010135587194173	48.822441224301	0.850084299161714	0.868735937793111	CBSS-280355.3.peg.2835 Dihydrodipicolinate reductase (EC 1.3.1.26)
900	EC3.5.2.10	-0.0492730402678013	23.0814911699914	0.856646910193288	0.874704391436823	COG0523 Creatinine amidohydrolase (EC 3.5.2.10)
314	EC2.5.1.55	0.00817518662197172	45.63564363829	0.865685486919848	0.883188816057233	A Gammaproteobacteria Cluster Relating to Translation 2-Keto-3-deoxy-D-manno-octulosonate-8-phosphate synthase (EC 2.5.1.55)
687	EC3.5.3.12	-0.0177743732084313	86.4700382725495	0.88322473905718	0.900324207910981	Polyamine Metabolism Agmatine deiminase (EC 3.5.3.12)
748	EC5.1.3.3	0.0198975931963347	32.7710377709235	0.887657978509796	0.904082264066747	Maltose and Maltodextrin Utilization Aldose 1-epimerase (EC 5.1.3.3)
1079	EC2.1.2.8	0.0991469665424826	19.3984099536396	0.888512809449959	0.904192447263782	pyrimidine conversions Deoxycytidylate 5-hydroxymethyltransferase (EC 2.1.2.8)
1049	EC3.2.1.4	-0.0831745919434805	22.873418126312	0.890626172846341	0.90558211193696	- Endoglucanase (EC 3.2.1.4)
633	EC2.6.1.44	-0.0128922296265164	56.2761716752661	0.896176068130115	0.909850099266676	Pyruvate Alanine Serine Interconversions L-alanine:glyoxylate aminotransferase (EC 2.6.1.44)
223	EC5.4.3.8	-0.00520548620586108	53.3298856904812	0.896326315792852	0.909850099266676	PROSC Glutamate-1-semialdehyde aminotransferase (EC 5.4.3.8)
289	EC3.1.1.29	-0.00587792402118849	48.4767670679611	0.898546246864154	0.911339618888182	Translation termination factors bacterial Peptidyl-tRNA hydrolase (EC 3.1.1.29)
519	EC2.6.99.2	0.0089450096234863	49.5800242388241	0.905240273450659	0.91736064531276	Pyridoxin (Vitamin B6) Biosynthesis Pyridoxine 5&#39;-phosphate synthase (EC 2.6.99.2)
362	EC6.1.1.1	-0.00546811655715252	37.6144554643588	0.918164371692854	0.929679811137162	tRNA aminoacylation, Tyr Tyrosyl-tRNA synthetase (EC 6.1.1.1)
1114	EC4.2.1.28	0.0991469636736737	15.028240583623	0.921037695700075	0.931810066410018	Propanediol utilization Propanediol dehydratase medium subunit (EC 4.2.1.28)
964	EC2.7.7.25	-0.0343844277746522	21.4002857415822	0.925117302146062	0.935156137645142	tRNA nucleotidyltransferase tRNA nucleotidyltransferase, A-adding (EC 2.7.7.25)
668	EC4.1.2.-	-0.00889451756023032	45.7326415092172	0.937174077896776	0.946553634973308	4-Hydroxyphenylacetic acid catabolic pathway 2,4-dihydroxyhept-2-ene-1,7-dioic acid aldolase (EC 4.1.2.-)
646	EC1.1.1.30	-0.00733651555198124	32.1648145468827	0.943370694813229	0.948820535647697	- D-beta-hydroxybutyrate dehydrogenase (EC 1.1.1.30)
1175	EC3.2.1.80	0.0991469648680084	10.6597289525375	0.944119525561907	0.948820535647697	Fructose and Mannose Inducible PTS Fructanase (EC 3.2.1.80), FruA / Levanase (EC 3.2.1.65)
1163	EC1.17.99.2	0.0991469647584768	10.9004146529314	0.944119525561909	0.948820535647697	Anaerobic toluene and ethylbenzene degradation Ethylbenzene dehydrogenase beta subunit (EC 1.17.99.2)
1169	EC4.1.99.-	0.0991469648544538	10.5668888788461	0.944119525561909	0.948820535647697	YgfZ Spore photoproduct lyase (EC 4.1.99.-)
1162	EC1.14.15.7	0.0991469647720273	10.9932547266228	0.944119525561912	0.948820535647697	CBSS-344610.3.peg.2335 Choline monooxygenase, beta subunit (EC 1.14.15.7)
1172	EC1.4.3.20	0.0991469647720273	10.9932547266228	0.944119525561912	0.948820535647697	Marinocine, a broad-spectrum antibacterial protein Lysine-epsilon oxidase (EC 1.4.3.20) antimicrobial protein LodA
1032	EC4.1.1.7	-0.0343844277740474	17.05811786275	0.947010976260882	0.950165564655248	Benzoate degradation Benzoylformate decarboxylase (EC 4.1.1.7)
917	EC3.5.1.87	-0.0186360708059104	33.4224092693615	0.947027115226164	0.950165564655248	- N-carbamoyl-L-amino acid hydrolase (EC 3.5.1.87)
440	EC2.6.1.9	0.00254681896140931	36.3102396539038	0.967344872778223	0.969015197994021	COG3146 experimental Histidinol-phosphate aminotransferase (EC 2.6.1.9) @ Aromatic-amino-acid aminotransferase (EC 2.6.1.57)
848	EC4.2.1.25	-0.00848369934189726	49.4955300664954	0.967414842588581	0.969015197994021	COG3533 L-arabonate dehydratase (EC 4.2.1.25)
950	EC3.2.1.31	-0.00621355182432006	47.4838213681212	0.984740643695852	0.985554478938576	- Beta-glucuronidase (EC 3.2.1.31)
707	EC3.1.1.-	-0.000107993244871946	31.2229851950108	0.999330608654924	0.999330608654924	- Intracellular PHB depolymerase (EC 3.1.1.-)
