# Supplementary material for: Phylogenetic and Functional Metagenomic Profiling for Assessing Microbial Biodiversity in Environmental Monitoring
Source: PLoS One. 2012 Aug 27;7(8):e43630. doi: 10.1371/journal.pone.0043630 (PMC3428334; doi:10.1371/journal.pone.0043630)
Supplement: Data S2 — Description of the analysis workflow together with a collection of custom-written Perl scripts and example data files. (ZIP) [file pone.0043630.s002.zip › functions_subsystems_e5.tsv.list.shotgun.seed.ec.annotation.txt]

GeneFamily	Annotation
EC2.8.1.7	tRNA modification yeast cytoplasmic Cysteine desulfurase (EC 2.8.1.7)
EC2.7.7.7	T7-like phage core proteins T7-like phage DNA Polymerase (EC 2.7.7.7)
EC4.2.1.17	- Phenylacetate degradation enoyl-CoA hydratase PaaB (EC 4.2.1.17)
EC2.3.1.9	MLST Acetyl-CoA acetyltransferase (EC 2.3.1.9)
EC2.1.1.-	Erythromycin resistance Dimethyladenosine transferase (EC 2.1.1.-)
EC5.99.1.3	Resistance to fluoroquinolones DNA gyrase subunit B (EC 5.99.1.3)
EC1.1.1.35	n-Phenylalkanoic acid degradation 3-hydroxyacyl-CoA dehydrogenase (EC 1.1.1.35)
EC1.4.1.13	- Glutamate synthase [NADPH] small chain (EC 1.4.1.13)
EC2.3.1.16	n-Phenylalkanoic acid degradation 3-ketoacyl-CoA thiolase (EC 2.3.1.16)
EC4.2.1.70	tRNA processing tRNA pseudouridine synthase B (EC 4.2.1.70)
EC2.1.2.1	YrdC-YciO-Sua5 protein family Serine hydroxymethyltransferase (EC 2.1.2.1)
EC6.2.1.3	n-Phenylalkanoic acid degradation Long-chain-fatty-acid--CoA ligase (EC 6.2.1.3)
EC1.5.3.1	Choline and Betaine Uptake and Betaine Biosynthesis Sarcosine oxidase gamma subunit (EC 1.5.3.1)
EC3.5.4.16	- GTP cyclohydrolase I (EC 3.5.4.16) type 2
EC4.2.1.3	YgfZ Aconitate hydratase 2 (EC 4.2.1.3)
EC2.4.1.129	16S rRNA modification within P site of ribosome Cell division protein FtsI [Peptidoglycan synthetase] (EC 2.4.1.129)
EC6.3.1.2	- Glutamine synthetase type III, GlnN (EC 6.3.1.2)
EC2.7.7.6	RNA polymerase chloroplast DNA-directed RNA polymerase gamma subunit (EC 2.7.7.6), chloroplast
EC1.3.99.1	Succinate dehydrogenase Succinate dehydrogenase iron-sulfur protein (EC 1.3.99.1)
EC1.3.99.2	Anaerobic respiratory reductases Butyryl-CoA dehydrogenase (EC 1.3.99.2)
EC1.17.4.1	- Ribonucleotide reductase of class Ib (aerobic), beta subunit (EC 1.17.4.1)
EC6.3.5.5	De Novo Pyrimidine Synthesis Carbamoyl-phosphate synthase small chain (EC 6.3.5.5)
EC6.2.1.1	Protein Acetylation and Deacetylation in Bacteria Acetyl-coenzyme A synthetase (EC 6.2.1.1)
EC1.2.4.1	5-FCL-like protein Pyruvate dehydrogenase E1 component (EC 1.2.4.1)
EC2.7.7.8	Polyadenylation bacterial Polyribonucleotide nucleotidyltransferase (EC 2.7.7.8)
EC2.6.1.1	PROSC Aspartate aminotransferase (EC 2.6.1.1)
EC2.7.6.5	- GTP pyrophosphokinase (EC 2.7.6.5), (p)ppGpp synthetase II
EC1.8.1.4	5-FCL-like protein Dihydrolipoamide dehydrogenase (EC 1.8.1.4)
EC3.4.24.-	Metalloendopeptidases (EC 3.4.24.-) Vibriolysin, extracellular zinc protease (EC 3.4.24.25)
EC3.5.2.3	- Dihydroorotase (EC 3.5.2.3)
EC1.1.1.95	COG0277 D-3-phosphoglycerate dehydrogenase (EC 1.1.1.95)
EC2.6.1.42	Pyruvate Alanine Serine Interconversions Branched-chain amino acid aminotransferase (EC 2.6.1.42)
EC1.4.4.2	Photorespiration (oxidative C2 cycle) Glycine dehydrogenase [decarboxylating] (glycine cleavage system P2 protein) (EC 1.4.4.2)
EC1.8.1.9	- Thioredoxin reductase (EC 1.8.1.9), metazoan type
EC5.99.1.2	pVir Plasmid of Campylobacter DNA topoisomerase I (EC 5.99.1.2)
EC1.6.5.3	Respiratory Complex I NADH-ubiquinone oxidoreductase chain N (EC 1.6.5.3)
EC2.5.1.-	- Heme O synthase, protoheme IX farnesyltransferase (EC 2.5.1.-) COX10-CtaB
EC3.6.1.-	Phage replication DNA helicase (EC 3.6.1.-), phage-associated
EC5.1.3.2	N-linked Glycosylation in Bacteria UDP-glucose 4-epimerase (EC 5.1.3.2)
EC3.6.3.14	V-Type ATP synthase V-type ATP synthase subunit K (EC 3.6.3.14)
EC1.2.1.12	Redox-dependent regulation of nucleus processes NAD-dependent glyceraldehyde-3-phosphate dehydrogenase (EC 1.2.1.12)
EC2.6.1.16	PROSC Glucosamine--fructose-6-phosphate aminotransferase [isomerizing] (EC 2.6.1.16)
EC1.2.1.3	- p-cumic aldehyde dehydrogenase (CymC) [EC:1.2.1.3]
EC6.1.1.7	tRNA aminoacylation, Ala Alanyl-tRNA synthetase (EC 6.1.1.7), mitochondrial
EC5.99.1.-	Resistance to fluoroquinolones Topoisomerase IV subunit B (EC 5.99.1.-)
EC3.6.3.4	Copper homeostasis Copper-translocating P-type ATPase (EC 3.6.3.4)
EC3.4.21.53	Proteolysis in bacteria, ATP-dependent ATP-dependent protease La (EC 3.4.21.53) Type II
EC2.3.1.41	Phospholipid and Fatty acid biosynthesis related cluster FIG138576: 3-oxoacyl-[ACP] synthase (EC 2.3.1.41)
EC1.1.1.1	Glycerolipid and Glycerophospholipid Metabolism in Bacteria Alcohol dehydrogenase (EC 1.1.1.1)
EC2.7.2.4	Ectoine biosynthesis and regulation Aspartokinase (EC 2.7.2.4) associated with ectoine biosynthesis
EC1.1.1.100	Rhamnolipids in Pseudomonas Rhamnolipids biosynthesis 3-oxoacyl-[acyl-carrier-protein] reductase RhlG (EC 1.1.1.100)
EC1.9.3.1	Terminal cytochrome C oxidases Cytochrome c oxidase subunit CcoP (EC 1.9.3.1)
EC2.2.1.1	- Transketolase, N-terminal section (EC 2.2.1.1)
EC2.7.1.40	CBSS-288000.5.peg.1793 Pyruvate kinase (EC 2.7.1.40)
EC6.1.1.5	tRNA aminoacylation, Ile Isoleucyl-tRNA synthetase (EC 6.1.1.5), mitochondrial
EC2.7.2.3	YgfZ Phosphoglycerate kinase (EC 2.7.2.3)
EC1.2.4.4	Dehydrogenase complexes Branched-chain alpha-keto acid dehydrogenase, E1 component, beta subunit (EC 1.2.4.4)
EC2.3.2.2	Utilization of glutathione as a sulphur source Gamma-glutamyltranspeptidase (EC 2.3.2.2)
EC4.2.1.11	Serine-glyoxylate cycle Enolase (EC 4.2.1.11)
EC4.2.1.20	Auxin biosynthesis Tryptophan synthase beta chain (EC 4.2.1.20)
EC1.11.1.7	Regulation of Oxidative Stress Response Peroxidase (EC 1.11.1.7)
EC5.4.2.8	Perosamine Synthesis Vibrio Phosphomannomutase (EC 5.4.2.8)
EC2.1.1.31	tRNA modification yeast mitochondrial tRNA (Guanine37-N1) -methyltransferase (EC 2.1.1.31)
EC2.5.1.10	Polyprenyl Diphosphate Biosynthesis Geranyltranstransferase (farnesyldiphosphate synthase) (EC 2.5.1.10)
EC3.2.1.-	Flagellum Flagellar protein FlgJ [peptidoglycan hydrolase] (EC 3.2.1.-)
EC1.2.4.2	TCA Cycle 2-oxoglutarate dehydrogenase E1 component (EC 1.2.4.2)
EC2.1.1.61	tRNAmodification position 34 tRNA (5-methylaminomethyl-2-thiouridylate)-methyltransferase (EC 2.1.1.61)
EC1.1.1.22	- UDP-glucose dehydrogenase (EC 1.1.1.22)
EC6.4.1.4	Serine-glyoxylate cycle Methylcrotonyl-CoA carboxylase carboxyl transferase subunit (EC 6.4.1.4)
EC1.11.1.6	Protection from Reactive Oxygen Species Catalase (EC 1.11.1.6)
EC6.3.5.7	tRNA aminoacylation, Glu and Gln Glutamyl-tRNA(Gln) amidotransferase subunit C (EC 6.3.5.7)
EC6.3.5.6	tRNA aminoacylation, Asp and Asn Aspartyl-tRNA(Asn) amidotransferase subunit C (EC 6.3.5.6)
EC2.7.4.1	- Polyphosphate kinase (EC 2.7.4.1)
EC2.7.6.1	De Novo Purine Biosynthesis Ribose-phosphate pyrophosphokinase (EC 2.7.6.1)
EC5.2.1.8	Periplasmic Stress Response Survival protein SurA precursor (Peptidyl-prolyl cis-trans isomerase SurA) (EC 5.2.1.8)
EC2.7.1.30	MLST Glycerol kinase (EC 2.7.1.30)
EC3.1.-.-	tRNA processing Ribonuclease BN (EC 3.1.-.-)
EC2.5.1.15	Experimental-PTPS Dihydropteroate synthase (EC 2.5.1.15)
EC1.5.1.12	PROSC Delta-1-pyrroline-5-carboxylate dehydrogenase (EC 1.5.1.12)
EC6.5.1.2	DNA Repair Base Excision DNA ligase (EC 6.5.1.2)
EC6.3.5.3	De Novo Purine Biosynthesis Phosphoribosylformylglycinamidine synthase, synthetase subunit (EC 6.3.5.3)
EC2.2.1.6	Alpha-acetolactate operon Acetolactate synthase, catabolic (EC 2.2.1.6)
EC1.1.1.3	PROSC Homoserine dehydrogenase (EC 1.1.1.3)
EC6.2.1.5	Serine-glyoxylate cycle Succinyl-CoA ligase [ADP-forming] beta chain (EC 6.2.1.5)
EC2.4.2.14	De Novo Purine Biosynthesis Amidophosphoribosyltransferase (EC 2.4.2.14)
EC6.1.1.16	- Cysteinyl-tRNA synthetase (EC 6.1.1.16)
EC5.1.2.3	n-Phenylalkanoic acid degradation 3-hydroxybutyryl-CoA epimerase (EC 5.1.2.3)
EC4.1.99.3	COG3380 COG2907 Deoxyribodipyrimidine photolyase, type II (EC 4.1.99.3)
EC2.5.1.29	Polyprenyl Diphosphate Biosynthesis Geranylgeranyl pyrophosphate synthetase (EC 2.5.1.29)
EC1.1.1.85	CBSS-344610.3.peg.2335 3-isopropylmalate dehydrogenase (EC 1.1.1.85)
EC2.3.1.8	MLST Phosphate acetyltransferase (EC 2.3.1.8)
EC4.2.1.33	Leucine Biosynthesis 3-isopropylmalate dehydratase small subunit (EC 4.2.1.33)
EC2.5.1.7	Sporulation-related Hypotheticals UDP-N-acetylglucosamine 1-carboxyvinyltransferase (EC 2.5.1.7)
EC2.3.1.-	Ectoine biosynthesis and regulation L-2,4-diaminobutyric acid acetyltransferase (EC 2.3.1.-)
EC2.1.2.10	YgfZ Aminomethyltransferase (glycine cleavage system T protein) (EC 2.1.2.10)
EC3.4.16.4	COG0523 D-alanyl-D-alanine carboxypeptidase (EC 3.4.16.4)
EC2.6.1.85	Experimental-Ubiquinone BiosynthesisVDC Para-aminobenzoate synthase, aminase component (EC 2.6.1.85)
EC2.5.1.6	Quorum Sensing: Autoinducer-2 Synthesis S-adenosylmethionine synthetase (EC 2.5.1.6)
EC3.5.1.88	Translation termination factors bacterial Peptide deformylase (EC 3.5.1.88)
EC2.7.7.-	Phage replication DNA primase (EC 2.7.7.-)
EC6.1.1.12	tRNA aminoacylation, Asp and Asn Aspartyl-tRNA synthetase (EC 6.1.1.12), mitochondrial
EC3.1.6.1	Alkanesulfonate assimilation Arylsulfatase (EC 3.1.6.1)
EC3.2.1.23	- Beta-galactosidase (EC 3.2.1.23)
EC2.7.7.23	PROSC N-acetylglucosamine-1-phosphate uridyltransferase (EC 2.7.7.23)
EC5.4.99.2	G3E family of P-loop GTPases (metallocenter biosynthesis) Methylmalonyl-CoA mutase, small subunit (EC 5.4.99.2)
EC2.3.3.1	Serine-glyoxylate cycle Citrate synthase (si) (EC 2.3.3.1)
EC6.1.1.11	tRNA aminoacylation, Ser Seryl-tRNA synthetase (EC 6.1.1.11)
EC3.4.11.-	Protein degradation Deblocking aminopeptidase (EC 3.4.11.-)
EC5.4.2.1	Glycolysis and Gluconeogenesis, including Archaeal enzymes Phosphoglycerate mutase (EC 5.4.2.1)
EC2.2.1.7	Isoprenoid Biosynthesis 1-deoxy-D-xylulose 5-phosphate synthase (EC 2.2.1.7)
EC2.3.1.12	5-FCL-like protein Dihydrolipoamide acetyltransferase component of pyruvate dehydrogenase complex (EC 2.3.1.12)
EC1.2.1.41	PROSC Gamma-glutamyl phosphate reductase (EC 1.2.1.41)
EC2.3.3.9	Glyoxylate bypass Malate synthase G (EC 2.3.3.9)
EC3.3.1.1	Methionine Degradation Adenosylhomocysteinase (EC 3.3.1.1)
EC1.2.1.11	PROSC Aspartate-semialdehyde dehydrogenase (EC 1.2.1.11)
EC5.1.3.14	- UDP-N-acetylglucosamine 2-epimerase (EC 5.1.3.14)
EC1.1.1.37	Serine-glyoxylate cycle Malate dehydrogenase (EC 1.1.1.37)
EC2.7.7.21	tRNA nucleotidyltransferase tRNA nucleotidyltransferase, CC-adding (EC 2.7.7.21)
EC5.1.3.1	A Gram-positive cluster that relates ribosomal protein L28P to a set of uncharacterized proteins Ribulose-phosphate 3-epimerase (EC 5.1.3.1)
EC2.3.1.61	TCA Cycle Dihydrolipoamide succinyltransferase component (E2) of 2-oxoglutarate dehydrogenase complex (EC 2.3.1.61)
EC3.5.4.25	Riboflavin, FMN and FAD metabolism GTP cyclohydrolase II (EC 3.5.4.25)
EC4.2.1.46	- dTDP-glucose 4,6-dehydratase (EC 4.2.1.46)
EC1.17.1.4	Purine Utilization Xanthine dehydrogenase, molybdenum binding subunit (EC 1.17.1.4)
EC4.1.3.27	Tryptophan synthesis Anthranilate synthase, aminase component (EC 4.1.3.27)
EC1.4.1.4	Proline Synthesis NADP-specific glutamate dehydrogenase (EC 1.4.1.4)
EC4.2.3.5	YgfZ Chorismate synthase (EC 4.2.3.5)
EC2.5.1.8	tRNA processing tRNA delta(2)-isopentenylpyrophosphate transferase (EC 2.5.1.8)
EC2.7.2.11	YggW Glutamate 5-kinase (EC 2.7.2.11)
EC2.8.3.5	eukaryotic rRNA modification and related functions Succinyl-CoA:3-ketoacid-coenzyme A transferase subunit A (EC 2.8.3.5)
EC6.3.4.2	pyrimidine conversions CTP synthase (EC 6.3.4.2)
EC2.5.1.18	Glutathione: Non-redox reactions Probable glutathione S-transferase (EC 2.5.1.18), YfcG homolog
EC2.7.9.1	Pyruvate metabolism I: anaplerotic reactions, PEP Pyruvate,phosphate dikinase (EC 2.7.9.1)
EC3.4.21.92	- ATP-dependent Clp protease proteolytic subunit (EC 3.4.21.92)
EC2.1.2.3	De Novo Purine Biosynthesis Phosphoribosylaminoimidazolecarboxamide formyltransferase (EC 2.1.2.3)
EC1.1.1.42	5-FCL-like protein Isocitrate dehydrogenase [NADP] (EC 1.1.1.42)
EC3.1.7.2	- Guanosine-3&#39;,5&#39;-bis(diphosphate) 3&#39;-pyrophosphohydrolase (EC 3.1.7.2)
EC5.4.2.10	- Phosphoglucosamine mutase (EC 5.4.2.10)
EC1.5.1.2	YggW Pyrroline-5-carboxylate reductase (EC 1.5.1.2)
EC6.1.1.20	tRNA aminoacylation, Phe Phenylalanyl-tRNA synthetase beta chain (EC 6.1.1.20)
EC2.1.3.3	- Ornithine carbamoyltransferase (EC 2.1.3.3)
EC6.1.1.10	tRNA aminoacylation, Met Methionyl-tRNA synthetase (EC 6.1.1.10), mitochondrial
EC4.2.3.4	Type IV pilus 3-dehydroquinate synthase (EC 4.2.3.4)
EC4.1.2.25	Experimental-PTPS Dihydroneopterin aldolase (EC 4.1.2.25)
EC6.3.5.2	Staphylococcal pathogenicity islands SaPI GMP synthase [glutamine-hydrolyzing] (EC 6.3.5.2)
EC2.3.1.157	PROSC Glucosamine-1-phosphate N-acetyltransferase (EC 2.3.1.157)
EC2.7.6.3	Experimental-PTPS 2-amino-4-hydroxy-6-hydroxymethyldihydropteridine pyrophosphokinase (EC 2.7.6.3)
EC1.17.7.1	COG1836 1-hydroxy-2-methyl-2-(E)-butenyl 4-diphosphate synthase (EC 1.17.7.1)
EC2.4.99.-	Lipoprotein Biosynthesis Prolipoprotein diacylglyceryl transferase (EC 2.4.99.-)
EC1.1.1.60	- 2-hydroxy-3-oxopropionate reductase (EC 1.1.1.60)
EC2.3.3.13	Leucine Biosynthesis 2-isopropylmalate synthase (EC 2.3.3.13)
EC2.7.1.11	D-Tagatose and Galactitol Utilization 6-phosphofructokinase (EC 2.7.1.11)
EC2.1.3.2	De Novo Pyrimidine Synthesis Aspartate carbamoyltransferase (EC 2.1.3.2)
EC6.3.2.13	Methicillin resistance in Staphylococci UDP-N-acetylmuramoylalanyl-D-glutamate--2,6-diaminopimelate ligase (EC 6.3.2.13)
EC1.1.2.3	Respiratory dehydrogenases 1 L-lactate dehydrogenase (EC 1.1.2.3)
EC3.5.1.5	G3E family of P-loop GTPases (metallocenter biosynthesis) Urease gamma subunit (EC 3.5.1.5)
EC3.1.26.4	Ribonuclease H Ribonuclease HIII (EC 3.1.26.4)
EC1.5.1.20	YgfZ 5,10-methylenetetrahydrofolate reductase (EC 1.5.1.20)
EC1.5.5.1	Anaerobic respiratory reductases Electron transfer flavoprotein-ubiquinone oxidoreductase (EC 1.5.5.1)
EC2.5.1.54	Common Pathway For Synthesis of Aromatic Compounds (DAHP synthase to chorismate) 2-keto-3-deoxy-D-arabino-heptulosonate-7-phosphate synthase II (EC 2.5.1.54)
EC2.5.1.1	Isoprenoid Biosynthesis Dimethylallyltransferase (EC 2.5.1.1)
EC1.14.13.-	Cinnamic Acid Degradation 3-(3-hydroxy-phenyl)propionate hydroxylase (EC 1.14.13.-)
EC2.3.1.168	Dehydrogenase complexes Dihydrolipoamide acyltransferase component of branched-chain alpha-keto acid dehydrogenase complex (EC 2.3.1.168)
EC6.1.1.9	tRNA aminoacylation, Val Valyl-tRNA synthetase (EC 6.1.1.9), mitochondrial
EC2.4.2.29	tRNAmodification position 34 tRNA-guanine transglycosylase (EC 2.4.2.29)
EC3.5.4.9	Experimental - Histidine Degradation Methenyltetrahydrofolate cyclohydrolase (EC 3.5.4.9)
EC1.8.4.11	Peptide methionine sulfoxide reductase Peptide methionine sulfoxide reductase MsrA (EC 1.8.4.11)
EC4.2.1.-	- UDP-N-acetylglucosamine 4,6-dehydratase (EC 4.2.1.-)
EC6.3.4.4	Purine conversions Adenylosuccinate synthetase (EC 6.3.4.4)
EC1.3.3.1	De Novo Pyrimidine Synthesis Dihydroorotate dehydrogenase, catalytic subunit (EC 1.3.3.1)
EC1.5.1.5	5-FCL-like protein Methylenetetrahydrofolate dehydrogenase (NADP+) (EC 1.5.1.5) / Methenyltetrahydrofolate cyclohydrolase (EC 3.5.4.9)
EC2.5.1.31	COG1836 Undecaprenyl pyrophosphate synthetase (EC 2.5.1.31)
EC3.1.3.1	- Alkaline phosphatase (EC 3.1.3.1)
EC1.6.5.-	Na(+)-translocating NADH-quinone oxidoreductase and rnf-like group of electron transport complexes Na(+)-translocating NADH-quinone reductase subunit F (EC 1.6.5.-)
EC3.1.4.-	- Heme-regulated cyclic AMP phosphodiesterase (EC 3.1.4.-)
EC4.1.2.13	- Fructose-bisphosphate aldolase class I (EC 4.1.2.13)
EC1.1.5.3	Respiratory dehydrogenases 1 Glycerol-3-phosphate dehydrogenase (EC 1.1.5.3)
EC6.2.1.16	- Acetoacetyl-CoA synthetase (EC 6.2.1.16)
EC2.7.8.5	BarA-UvrY(SirA) two-component regulatory system CDP-diacylglycerol--glycerol-3-phosphate 3-phosphatidyltransferase (EC 2.7.8.5)
EC6.1.1.4	tRNA aminoacylation, Leu Leucyl-tRNA synthetase (EC 6.1.1.4)
EC6.5.1.1	DNA replication, archaeal ATP-dependent DNA ligase (EC 6.5.1.1)
EC5.3.1.1	MLST Triosephosphate isomerase (EC 5.3.1.1)
EC2.4.2.-	Queuosine-Archaeosine Biosynthesis archaeosine tRNA-ribosyltransferase (EC 2.4.2.-) type 5
EC4.1.1.31	Fermentations: Mixed acid Phosphoenolpyruvate carboxylase (EC 4.1.1.31)
EC3.1.11.5	DNA-replication Exodeoxyribonuclease V gamma chain (EC 3.1.11.5)
EC6.3.2.9	COG2302 UDP-N-acetylmuramoylalanine--D-glutamate ligase (EC 6.3.2.9)
EC1.5.99.8	Respiratory dehydrogenases 1 Proline dehydrogenase (EC 1.5.99.8) (Proline oxidase)
EC2.7.3.-	Resistance to Vancomycin Sensor histidine kinase VanS (EC 2.7.3.-)
EC3.6.1.1	- Pyrophosphate-energized proton pump (EC 3.6.1.1)
EC1.4.1.2	Proline, 4-hydroxyproline uptake and utilization NAD-specific glutamate dehydrogenase (EC 1.4.1.2), large
EC1.1.1.86	Coenzyme A Biosynthesis Ketol-acid reductoisomerase (EC 1.1.1.86)
EC3.2.2.-	YggW A/G-specific adenine glycosylase (EC 3.2.2.-)
EC2.6.1.11	PROSC Acetylornithine aminotransferase (EC 2.6.1.11)
EC3.2.1.21	- Beta-glucosidase (EC 3.2.1.21)
EC2.7.1.4	- Fructokinase (EC 2.7.1.4)
EC6.3.2.3	Glutathione: Biosynthesis and gamma-glutamyl cycle Glutathione synthetase (EC 6.3.2.3)
EC3.1.2.6	Glutathione: Non-redox reactions SAM-dependent methyltransferase 2, in cluster with Hydroxyacylglutathione hydrolase (EC 3.1.2.6)
EC6.1.1.21	tRNA aminoacylation, His Histidyl-tRNA synthetase (EC 6.1.1.21)
EC3.2.1.20	- Maltodextrin glucosidase (EC 3.2.1.20)
EC2.6.1.52	Pyridoxin (Vitamin B6) Biosynthesis Phosphoserine aminotransferase (EC 2.6.1.52)
EC2.7.13.3	- Phosphate regulon sensor protein PhoR (SphS) (EC 2.7.13.3)
EC2.5.1.72	Quinolinic acid and its derivatives Quinolinate synthetase (EC 2.5.1.72)
EC6.3.4.3	5-FCL-like protein Formate--tetrahydrofolate ligase (EC 6.3.4.3)
EC5.3.1.9	Glycolysis and Gluconeogenesis, including Archaeal enzymes Glucose-6-phosphate isomerase, archaeal II (EC 5.3.1.9)
EC3.5.1.54	Novel non-oxidative pathway of Uracil catabolism Allophanate hydrolase (EC 3.5.1.54)
EC2.4.1.-	- Alpha-1,4-N-acetylgalactosamine transferase PglH (EC 2.4.1.-)
EC3.5.1.18	A Glutathione-dependent Thiol Reductase Associated with a Step in Lysine Biosynthesis N-succinyl-L,L-diaminopimelate desuccinylase (EC 3.5.1.18)
EC3.5.1.28	- N-acetylmuramoyl-L-alanine amidase (EC 3.5.1.28)
EC3.1.3.11	Experimental-yggC Fructose-1,6-bisphosphatase, GlpX type (EC 3.1.3.11)
EC4.2.1.9	Branched-Chain Amino Acid Biosynthesis Dihydroxy-acid dehydratase (EC 4.2.1.9)
EC6.1.1.14	tRNA aminoacylation, Gly Glycyl-tRNA synthetase beta chain (EC 6.1.1.14)
EC4.3.2.2	Purine conversions Adenylosuccinate lyase (EC 4.3.2.2)
EC3.1.26.3	tRNA processing Ribonuclease D (EC 3.1.26.3)
EC6.1.1.17	tRNA aminoacylation, Glu and Gln Glutamyl-tRNA synthetase (EC 6.1.1.17), mitochondrial
EC4.1.1.20	CBSS-323850.3.peg.3269 Diaminopimelate decarboxylase (EC 4.1.1.20)
EC1.1.1.25	At4g10620 At3g57180 At3g47450 Shikimate 5-dehydrogenase I alpha (EC 1.1.1.25)
EC2.7.1.15	- Ribokinase (EC 2.7.1.15)
EC1.3.1.9	At1g52510 AT4G12830 (COG0596) Enoyl-[acyl-carrier-protein] reductase [FMN] (EC 1.3.1.9), inferred for PFA pathway
EC2.7.7.4	Inorganic Sulfur Assimilation Sulfate adenylyltransferase, dissimilatory-type (EC 2.7.7.4)
EC2.4.2.18	Auxin biosynthesis Anthranilate phosphoribosyltransferase (EC 2.4.2.18)
EC6.3.1.5	NAD regulation NAD synthetase (EC 6.3.1.5)
EC1.2.1.10	Cinnamic Acid Degradation Acetaldehyde dehydrogenase (EC 1.2.1.10)
EC6.3.5.4	- Asparagine synthetase [glutamine-hydrolyzing] (EC 6.3.5.4) AsnH
EC5.4.3.8	PROSC Glutamate-1-semialdehyde aminotransferase (EC 5.4.3.8)
EC2.5.1.48	L-Cystine Uptake and Metabolism Cystathionine gamma-synthase (EC 2.5.1.48)
EC2.4.2.1	pyrimidine conversions Purine nucleoside phosphorylase (EC 2.4.2.1)
EC1.1.1.40	Pyruvate metabolism I: anaplerotic reactions, PEP NADP-dependent malic enzyme (EC 1.1.1.40)
EC2.7.7.22	Perosamine Synthesis Vibrio Mannose-1-phosphate guanylyltransferase (GDP) (EC 2.7.7.22)
EC4.1.1.19	Acid resistance mechanisms Biosynthetic arginine decarboxylase (EC 4.1.1.19)
EC2.-.-.-	COG0451 3-deoxy-D-manno-octulosonic-acid transferase (EC 2.-.-.-)
EC1.1.1.94	Glycerolipid and Glycerophospholipid Metabolism in Bacteria Glycerol-3-phosphate dehydrogenase [NAD(P)+] (EC 1.1.1.94)
EC2.3.1.39	Fatty Acid Biosynthesis FASII Malonyl CoA-acyl carrier protein transacylase (EC 2.3.1.39)
EC4.3.1.19	Threonine degradation Threonine dehydratase, catabolic (EC 4.3.1.19)
EC4.2.1.22	Methionine Degradation Cystathionine beta-synthase (EC 4.2.1.22)
EC2.7.2.1	- Acetate kinase (EC 2.7.2.1)
EC6.3.2.10	Methicillin resistance in Staphylococci UDP-N-acetylmuramoylalanyl-D-glutamyl-2,6-diaminopimelate--D-alanyl-D-alanine ligase (EC 6.3.2.10)
EC6.3.2.8	- UDP-N-acetylmuramate--alanine ligase (EC 6.3.2.8)
EC1.14.99.-	- Phytoene dehydrogenase (EC 1.14.99.-)
EC1.-.-.-	- Hydrogenase-4 component G (EC 1.-.-.-)
EC5.3.1.6	- Ribose 5-phosphate isomerase B (EC 5.3.1.6)
EC4.2.1.2	YgfZ Fumarate hydratase class I, aerobic (EC 4.2.1.2)
EC2.1.2.9	Translation initiation factors bacterial Methionyl-tRNA formyltransferase (EC 2.1.2.9)
EC1.8.4.12	Peptide methionine sulfoxide reductase Peptide methionine sulfoxide reductase MsrB (EC 1.8.4.12)
EC3.4.11.18	Translation termination factors bacterial Methionine aminopeptidase (EC 3.4.11.18)
EC1.3.99.16	N-heterocyclic aromatic compound degradation Isoquinoline 1-oxidoreductase beta subunit (EC 1.3.99.16)
EC3.1.26.12	RNA processing and degradation, bacterial Ribonuclease E (EC 3.1.26.12)
EC5.1.1.7	CBSS-84588.1.peg.1247 Diaminopimelate epimerase (EC 5.1.1.7)
EC2.4.2.9	pyrimidine conversions Uracil phosphoribosyltransferase (EC 2.4.2.9)
EC1.2.1.13	Redox-dependent regulation of nucleus processes NADPH-dependent glyceraldehyde-3-phosphate dehydrogenase (EC 1.2.1.13)
EC4.2.1.99	Propionate-CoA to Succinate Module 2-methylisocitrate dehydratase (EC 4.2.1.99)
EC1.2.1.27	Inositol catabolism Methylmalonate-semialdehyde dehydrogenase [inositol] (EC 1.2.1.27)
EC2.7.7.2	riboflavin to FAD FMN adenylyltransferase, type 2 eukaryotic (EC 2.7.7.2)
EC2.7.1.26	riboflavin to FAD Riboflavin kinase (EC 2.7.1.26)
EC4.99.1.1	At4g38090 Ferrochelatase, protoheme ferro-lyase (EC 4.99.1.1)
EC2.5.1.19	Common Pathway For Synthesis of Aromatic Compounds (DAHP synthase to chorismate) 5-Enolpyruvylshikimate-3-phosphate synthase (EC 2.5.1.19)
EC2.7.7.42	- Glutamate-ammonia-ligase adenylyltransferase (EC 2.7.7.42)
EC6.1.1.3	tRNA aminoacylation, Thr Threonyl-tRNA synthetase (EC 6.1.1.3)
EC1.13.11.27	COG3146 experimental 4-hydroxyphenylpyruvate dioxygenase (EC 1.13.11.27)
EC1.6.1.2	- NAD(P) transhydrogenase subunit beta (EC 1.6.1.2)
EC6.4.1.2	Fatty Acid Biosynthesis FASII Acetyl-coenzyme A carboxyl transferase beta chain (EC 6.4.1.2)
EC1.5.99.1	Niacin-Choline transport and metabolism Sarcosine dehydrogenase (EC 1.5.99.1)
EC2.3.1.30	Conserved gene cluster possibly involved in RNA metabolism Serine acetyltransferase (EC 2.3.1.30)
EC6.3.2.6	De Novo Purine Biosynthesis Phosphoribosylaminoimidazole-succinocarboxamide synthase (EC 6.3.2.6)
EC2.3.1.31	PROSC Homoserine O-acetyltransferase (EC 2.3.1.31)
EC4.4.1.1	Methionine Degradation Cystathionine gamma-lyase (EC 4.4.1.1)
EC3.1.21.3	- Type I restriction-modification system, specificity subunit S (EC 3.1.21.3)
EC4.2.1.96	COG3146 experimental Pterin-4-alpha-carbinolamine dehydratase (EC 4.2.1.96)
EC4.6.1.1	- Adenylate cyclase (EC 4.6.1.1)
EC1.15.1.1	Regulation of Oxidative Stress Response Superoxide dismutase [Mn] (EC 1.15.1.1)
EC4.1.3.38	YgfZ-Iron Aminodeoxychorismate lyase (EC 4.1.3.38)
EC2.7.7.24	dTDP-rhamnose synthesis Glucose-1-phosphate thymidylyltransferase (EC 2.7.7.24)
EC3.2.1.52	- Beta N-acetyl-glucosaminidase (EC 3.2.1.52)
EC3.1.3.5	pyrimidine conversions 5&#39;-nucleotidase (EC 3.1.3.5)
EC3.1.5.1	Purine conversions Deoxyguanosinetriphosphate triphosphohydrolase (EC 3.1.5.1)
EC1.4.99.1	Respiratory dehydrogenases 1 D-amino acid dehydrogenase small subunit (EC 1.4.99.1)
EC2.4.2.10	De Novo Pyrimidine Synthesis Orotate phosphoribosyltransferase (EC 2.4.2.10)
EC6.3.3.1	De Novo Purine Biosynthesis Phosphoribosylformylglycinamidine cyclo-ligase (EC 6.3.3.1)
EC1.10.3.-	Terminal cytochrome oxidases Cytochrome d ubiquinol oxidase subunit II (EC 1.10.3.-)
EC5.-.-.-	tRNAmodification position 34 S-adenosylmethionine:tRNA ribosyltransferase-isomerase (EC 5.-.-.-)
EC1.1.1.49	- Glucose-6-phosphate 1-dehydrogenase (EC 1.1.1.49)
EC4.1.3.1	Serine-glyoxylate cycle Isocitrate lyase (EC 4.1.3.1)
EC2.5.1.49	Methionine Biosynthesis O-acetylhomoserine sulfhydrylase (EC 2.5.1.49)
EC1.4.3.16	NAD regulation L-aspartate oxidase (EC 1.4.3.16)
EC2.7.1.25	Inorganic Sulfur Assimilation Adenylylsulfate kinase (EC 2.7.1.25)
EC2.7.4.9	pyrimidine conversions Thymidylate kinase (EC 2.7.4.9)
EC4.2.1.51	Phenylalanine and Tyrosine Branches from Chorismate Prephenate dehydratase (EC 4.2.1.51)
EC6.1.1.6	tRNA aminoacylation, Lys Lysyl-tRNA synthetase (class II) (EC 6.1.1.6), mitochondrial
EC1.10.2.2	Ubiquinone Menaquinone-cytochrome c reductase complexes Ubiquinol-cytochrome C reductase iron-sulfur subunit (EC 1.10.2.2)
EC6.4.1.3	- Propionyl-CoA carboxylase beta chain (EC 6.4.1.3)
EC3.1.1.29	Translation termination factors bacterial Peptidyl-tRNA hydrolase (EC 3.1.1.29)
EC3.7.1.2	COG3146 experimental Fumarylacetoacetase (EC 3.7.1.2)
EC3.5.4.19	- Phosphoribosyl-AMP cyclohydrolase (EC 3.5.4.19)
EC4.2.1.24	- Porphobilinogen synthase (EC 4.2.1.24)
EC2.5.1.32	- Phytoene synthase (EC 2.5.1.32)
EC6.3.4.14	Fatty Acid Biosynthesis FASII Biotin carboxylase of acetyl-CoA carboxylase (EC 6.3.4.14)
EC2.7.4.8	MLST Guanylate kinase (EC 2.7.4.8)
EC3.6.3.25	Inorganic Sulfur Assimilation Sulfate and thiosulfate import ATP-binding protein CysA (EC 3.6.3.25)
EC1.1.99.14	Glycolate, glyoxylate interconversions Glycolate dehydrogenase (EC 1.1.99.14), subunit GlcD
EC1.1.1.267	polyprenyl synthesis 1-deoxy-D-xylulose 5-phosphate reductoisomerase (EC 1.1.1.267)
EC2.5.1.47	Methionine Biosynthesis Cysteine synthase (EC 2.5.1.47)
EC1.1.1.205	Purine conversions Inosine-5&#39;-monophosphate dehydrogenase (EC 1.1.1.205)
EC2.6.1.18	GABA and putrescine metabolism from cluters Omega-amino acid--pyruvate aminotransferase (EC 2.6.1.18)
EC2.7.7.60	Competence or DNA damage-inducible protein CinA and related protein families 2-C-methyl-D-erythritol 4-phosphate cytidylyltransferase (EC 2.7.7.60)
EC1.1.1.157	Anaerobic benzoate metabolism 3-hydroxybutyryl-CoA dehydrogenase (EC 1.1.1.157)
EC2.4.1.227	COG2302 UDP-N-acetylglucosamine--N-acetylmuramyl-(pentapeptide) pyrophosphoryl-undecaprenol N-acetylglucosamine transferase (EC 2.4.1.227)
EC1.2.1.2	- Formate dehydrogenase O gamma subunit (EC 1.2.1.2)
EC3.5.4.10	De Novo Purine Biosynthesis IMP cyclohydrolase (EC 3.5.4.10)
EC2.4.1.18	- 1,4-alpha-glucan (glycogen) branching enzyme, GH-13-type (EC 2.4.1.18)
EC1.1.1.44	- 6-phosphogluconate dehydrogenase, decarboxylating (EC 1.1.1.44)
EC4.2.1.10	Quinate degradation 3-dehydroquinate dehydratase II (EC 4.2.1.10)
EC1.17.1.2	polyprenyl synthesis 4-hydroxy-3-methylbut-2-enyl diphosphate reductase (EC 1.17.1.2)
EC1.2.99.2	CO Dehydrogenase Carbon-monoxide dehydrogenase form II, large subunit (EC 1.2.99.2)
EC3.4.21.89	Signal peptidase Signal peptidase I (EC 3.4.21.89)
EC2.7.7.59	- [Protein-PII] uridylyltransferase (EC 2.7.7.59)
EC2.5.1.55	A Gammaproteobacteria Cluster Relating to Translation 2-Keto-3-deoxy-D-manno-octulosonate-8-phosphate synthase (EC 2.5.1.55)
EC2.4.1.1	- Maltodextrin phosphorylase (EC 2.4.1.1)
EC2.1.1.107	- Uroporphyrinogen-III methyltransferase (EC 2.1.1.107)
EC2.2.1.2	- Transaldolase (EC 2.2.1.2)
EC4.1.1.49	Serine-glyoxylate cycle Phosphoenolpyruvate carboxykinase [ATP] (EC 4.1.1.49)
EC1.1.1.262	Pyridoxin (Vitamin B6) Biosynthesis 4-hydroxythreonine-4-phosphate dehydrogenase (EC 1.1.1.262)
EC6.1.1.15	tRNA aminoacylation, Pro Prolyl-tRNA synthetase (EC 6.1.1.15)
EC6.3.2.2	Glutathione: Biosynthesis and gamma-glutamyl cycle Glutathione biosynthesis bifunctional protein gshF (EC 6.3.2.2)(EC 6.3.2.3)
EC6.3.2.4	- D-alanine--D-alanine ligase B (EC 6.3.2.4)
EC3.6.1.23	r1t-like streptococcal phages Deoxyuridine 5&#39;-triphosphate nucleotidohydrolase (EC 3.6.1.23)
EC2.7.1.71	- Shikimate kinase I (EC 2.7.1.71)
EC2.4.1.64	Trehalose Uptake and Utilization Trehalose phosphorylase (EC 2.4.1.64)
EC4.2.1.79	Propionate-CoA to Succinate Module 2-methylcitrate dehydratase FeS dependent (EC 4.2.1.79)
EC2.7.1.-	- HPr kinase/phosphorylase (EC 2.7.1.-) (EC 2.7.4.-)
EC6.1.1.19	tRNA aminoacylation, Arg Arginyl-tRNA synthetase (EC 6.1.1.19), mitochondrial
EC1.2.1.22	Glycerolipid and Glycerophospholipid Metabolism in Bacteria Aldehyde dehydrogenase B (EC 1.2.1.22)
EC2.1.1.13	Methionine Biosynthesis 5-methyltetrahydrofolate--homocysteine methyltransferase (EC 2.1.1.13)
EC2.5.1.9	riboflavin to FAD Riboflavin synthase alpha chain (EC 2.5.1.9)
EC2.1.2.11	Coenzyme A Biosynthesis 3-methyl-2-oxobutanoate hydroxymethyltransferase (EC 2.1.2.11)
EC1.1.1.81	Glycerate metabolism Hydroxypyruvate reductase (EC 1.1.1.81)
EC2.1.1.33	tRNA modification Bacteria tRNA (guanine46-N7-)-methyltransferase (EC 2.1.1.33)
EC1.6.5.5	- Quinone oxidoreductase (EC 1.6.5.5)
EC1.14.16.1	Experimental-PTPS Phenylalanine-4-hydroxylase (EC 1.14.16.1) - Long
EC2.7.1.39	CBSS-269482.1.peg.1294 Homoserine kinase (EC 2.7.1.39)
EC4.2.99.18	DNA Repair Base Excision Endonuclease III (EC 4.2.99.18)
EC1.1.99.1	Choline and Betaine Uptake and Betaine Biosynthesis Choline dehydrogenase (EC 1.1.99.1)
EC4.1.3.4	Leucine Degradation and HMG-CoA Metabolism Hydroxymethylglutaryl-CoA lyase (EC 4.1.3.4)
EC6.3.4.5	Arginine Biosynthesis extended Argininosuccinate synthase (EC 6.3.4.5)
EC4.1.3.-	Cinnamic Acid Degradation 4-hydroxy-2-oxovalerate aldolase (EC 4.1.3.-)
EC2.1.1.45	pyrimidine conversions Thymidylate synthase (EC 2.1.1.45)
EC2.5.1.17	G3E family of P-loop GTPases (metallocenter biosynthesis) Cob(I)alamin adenosyltransferase PduO (EC 2.5.1.17)
EC4.2.1.49	Experimental - Histidine Degradation Urocanate hydratase (EC 4.2.1.49)
EC2.3.1.29	Glycine and Serine Utilization 2-amino-3-ketobutyrate coenzyme A ligase (EC 2.3.1.29)
EC1.1.1.158	- UDP-N-acetylenolpyruvoylglucosamine reductase (EC 1.1.1.158)
EC3.6.1.15	Heat shock dnaK gene cluster extended Nucleoside 5-triphosphatase RdgB (dHAPTP, dITP, XTP-specific) (EC 3.6.1.15)
EC2.7.1.23	NAD and NADP cofactor biosynthesis global NAD kinase (EC 2.7.1.23)
EC3.5.1.10	COG4319 Formyltetrahydrofolate deformylase (EC 3.5.1.10)
EC3.4.17.-	Metallocarboxypeptidases (EC 3.4.17.-) Thermostable carboxypeptidase 1 (EC 3.4.17.19)
EC4.1.1.48	Tryptophan synthesis Indole-3-glycerol phosphate synthase (EC 4.1.1.48)
EC3.1.6.6	Choline and Betaine Uptake and Betaine Biosynthesis Choline-sulfatase (EC 3.1.6.6)
EC4.2.1.1	- Carbonic anhydrase (EC 4.2.1.1)
EC6.1.1.23	tRNA aminoacylation, Asp and Asn Aspartyl-tRNA(Asn) synthetase (EC 6.1.1.23)
EC5.4.99.5	Phenylalanine and Tyrosine Branches from Chorismate Chorismate mutase II (EC 5.4.99.5)
EC6.3.3.2	Experimental - Histidine Degradation 5-formyltetrahydrofolate cyclo-ligase (EC 6.3.3.2)
EC2.7.3.9	Sucrose-specific PTS Phosphoenolpyruvate-protein phosphotransferase of PTS system (EC 2.7.3.9)
EC1.6.99.3	Respiratory dehydrogenases 1 NADH dehydrogenase (EC 1.6.99.3)
EC5.3.1.16	Histidine Biosynthesis Phosphoribosylformimino-5-aminoimidazole carboxamide ribotide isomerase (EC 5.3.1.16)
EC4.3.2.1	Arginine Biosynthesis extended Argininosuccinate lyase (EC 4.3.2.1)
EC6.1.1.1	tRNA aminoacylation, Tyr Tyrosyl-tRNA synthetase (EC 6.1.1.1)
EC1.1.1.31	Isobutyryl-CoA to Propionyl-CoA Module 3-hydroxyisobutyrate dehydrogenase (EC 1.1.1.31)
EC2.7.4.-	- Uridylate kinase (EC 2.7.4.-)
EC1.3.1.26	CBSS-280355.3.peg.2835 Dihydrodipicolinate reductase (EC 1.3.1.26)
EC4.1.1.21	De Novo Purine Biosynthesis Phosphoribosylaminoimidazole carboxylase catalytic subunit (EC 4.1.1.21)
EC1.3.99.10	Leucine Degradation and HMG-CoA Metabolism Isovaleryl-CoA dehydrogenase (EC 1.3.99.10)
EC2.6.1.57	Homogentisate pathway of aromatic compound degradation Aromatic-amino-acid aminotransferase (EC 2.6.1.57)
EC3.4.11.9	- Xaa-Pro aminopeptidase (EC 3.4.11.9)
EC2.7.1.45	- 2-dehydro-3-deoxygluconate kinase (EC 2.7.1.45)
EC3.5.1.-	Redox-dependent regulation of nucleus processes NAD-dependent deacetylase (EC 3.5.1.-)
EC2.7.1.130	COG0451 Tetraacyldisaccharide 4&#39;-kinase (EC 2.7.1.130)
EC2.4.2.19	NAD regulation Quinolinate phosphoribosyltransferase [decarboxylating] (EC 2.4.2.19)
EC2.1.1.77	tRNA modification Archaea Protein-L-isoaspartate O-methyltransferase (EC 2.1.1.77)
EC6.3.4.13	De Novo Purine Biosynthesis Phosphoribosylamine--glycine ligase (EC 6.3.4.13)
EC1.11.1.15	- Thiol peroxidase, Tpx-type (EC 1.11.1.15)
EC1.3.99.12	Isobutyryl-CoA to Propionyl-CoA Module Branched-chain acyl-CoA dehydrogenase (EC 1.3.99.12)
EC2.6.1.13	- Ornithine aminotransferase (EC 2.6.1.13)
EC2.5.1.56	- N-acetylneuraminate synthase (EC 2.5.1.56)
EC4.1.1.-	Experimental-Ubiquinone BiosynthesisVDC 3-polyprenyl-4-hydroxybenzoate carboxy-lyase UbiX (EC 4.1.1.-)
EC1.1.1.-	COG3380 COG2907 Oxidoreductase, short-chain dehydrogenase/reductase family (EC 1.1.1.-)
EC2.7.8.13	- Phospho-N-acetylmuramoyl-pentapeptide-transferase (EC 2.7.8.13)
EC3.5.3.11	Polyamine Metabolism Agmatinase (EC 3.5.3.11)
EC5.2.1.2	COG3146 experimental Maleylacetoacetate isomerase (EC 5.2.1.2)
EC3.5.2.14	- N-methylhydantoinase B (EC 3.5.2.14)
EC2.1.1.72	- Type I restriction-modification system, DNA-methyltransferase subunit M (EC 2.1.1.72)
EC1.1.1.23	Histidine Biosynthesis Histidinol dehydrogenase (EC 1.1.1.23)
EC2.7.7.18	Iojap Nicotinate-nucleotide adenylyltransferase (EC 2.7.7.18), eukaryotic PNAT family
EC1.13.11.5	COG3146 experimental Homogentisate 1,2-dioxygenase (EC 1.13.11.5)
EC5.3.1.24	Auxin biosynthesis Phosphoribosylanthranilate isomerase (EC 5.3.1.24)
EC2.7.4.7	COG2363 Phosphomethylpyrimidine kinase (EC 2.7.4.7)
EC6.1.1.2	tRNA aminoacylation, Trp Tryptophanyl-tRNA synthetase (EC 6.1.1.2)
EC1.3.1.12	Phenylalanine and Tyrosine Branches from Chorismate Prephenate dehydrogenase (EC 1.3.1.12)
EC3.2.1.22	- Alpha-galactosidase precursor (EC 3.2.1.22)
EC6.6.1.2	Coenzyme B12 biosynthesis Aerobic cobaltochelatase CobT subunit (EC 6.6.1.2)
EC2.7.8.-	Methicillin resistance in Staphylococci Undecaprenyl-phosphate N-acetylglucosaminyl 1-phosphate transferase (EC 2.7.8.-)
EC2.7.9.2	Pyruvate metabolism I: anaplerotic reactions, PEP Phosphoenolpyruvate synthase (EC 2.7.9.2)
EC2.7.7.3	Coenzyme A Biosynthesis Phosphopantetheine adenylyltransferase, type II eukaryotic (EC 2.7.7.3)
EC1.1.1.34	Isoprenoid Biosynthesis Hydroxymethylglutaryl-CoA reductase (EC 1.1.1.34)
EC3.4.23.36	- Lipoprotein signal peptidase (EC 3.4.23.36)
EC3.1.3.3	Serine Biosynthesis Phosphoserine phosphatase (EC 3.1.3.3)
EC2.7.1.31	- Glycerate kinase (EC 2.7.1.31)
EC4.2.1.18	- Methylglutaconyl-CoA hydratase (EC 4.2.1.18)
EC1.7.99.4	- Respiratory nitrate reductase gamma chain (EC 1.7.99.4)
EC2.6.1.45	Glycerate metabolism Serine--glyoxylate aminotransferase (EC 2.6.1.45)
EC6.3.2.1	Coenzyme A Biosynthesis Pantoate--beta-alanine ligase (EC 6.3.2.1)
EC2.7.1.148	polyprenyl synthesis 4-diphosphocytidyl-2-C-methyl-D-erythritol kinase (EC 2.7.1.148)
EC4.1.1.36	Coenzyme A Biosynthesis Phosphopantothenoylcysteine decarboxylase (EC 4.1.1.36)
EC4.6.1.12	polyprenyl synthesis 2-C-methyl-D-erythritol 2,4-cyclodiphosphate synthase (EC 4.6.1.12)
EC1.20.4.1	Arsenic resistance Arsenate reductase (EC 1.20.4.1)
EC6.3.2.5	Coenzyme A Biosynthesis Phosphopantothenoylcysteine synthetase (EC 6.3.2.5)
EC2.5.1.3	COG2363 Thiamin-phosphate pyrophosphorylase (EC 2.5.1.3)
EC3.4.21.102	Predicted secretion system W clustering with cell division proteins Carboxyl-terminal protease (EC 3.4.21.102)
EC2.7.7.9	- UTP--glucose-1-phosphate uridylyltransferase (EC 2.7.7.9)
EC1.8.99.2	Inorganic Sulfur Assimilation Adenylylsulfate reductase beta-subunit (EC 1.8.99.2)
EC2.7.7.41	Iojap Phosphatidate cytidylyltransferase (EC 2.7.7.41)
EC3.5.4.-	tRNAmodification position 34 tRNA-specific adenosine-34 deaminase (EC 3.5.4.-)
EC3.4.11.1	Dehydrogenase complexes Cytosol aminopeptidase PepA (EC 3.4.11.1)
EC2.3.3.5	Propionate-CoA to Succinate Module 2-methylcitrate synthase (EC 2.3.3.5)
EC4.2.3.1	Threonine and Homoserine Biosynthesis Threonine synthase (EC 4.2.3.1)
EC3.1.4.46	- Glycerophosphoryl diester phosphodiesterase (EC 3.1.4.46)
EC3.7.1.3	NAD and NADP cofactor biosynthesis global Kynureninase (EC 3.7.1.3)
EC1.2.1.70	Heme and Siroheme Biosynthesis Glutamyl-tRNA reductase (EC 1.2.1.70)
EC1.5.1.3	COG4319 Dihydrofolate reductase (EC 1.5.1.3)
EC4.3.1.3	Experimental - Histidine Degradation Histidine ammonia-lyase (EC 4.3.1.3)
EC3.4.21.88	DNA repair, bacterial UmuCD system SOS-response repressor and protease LexA (EC 3.4.21.88)
EC6.2.1.17	Protein Acetylation and Deacetylation in Bacteria Propionate--CoA ligase (EC 6.2.1.17)
EC5.3.1.13	- Arabinose 5-phosphate isomerase (EC 5.3.1.13)
EC6.1.1.22	tRNA modification Archaea Asparaginyl-tRNA synthetase (EC 6.1.1.22)
EC5.1.1.3	- Glutamate racemase (EC 5.1.1.3)
EC1.2.7.-	CBSS-269799.3.peg.2220 Molybdopterin oxidoreductase, iron-sulfur binding subunit (EC 1.2.7.-)
EC1.8.1.8	- Cytochrome c-type biogenesis protein DsbD, protein-disulfide reductase (EC 1.8.1.8)
EC2.3.1.182	Branched-Chain Amino Acid Biosynthesis (R)-citramalate synthase (EC 2.3.1.182)
EC2.7.4.16	- Thiamine-monophosphate kinase (EC 2.7.4.16)
EC1.8.1.2	Inorganic Sulfur Assimilation Sulfite reductase [NADPH] hemoprotein beta-component (EC 1.8.1.2)
EC2.3.1.117	Lysine Biosynthesis DAP Pathway 2,3,4,5-tetrahydropyridine-2,6-dicarboxylate N-succinyltransferase (EC 2.3.1.117)
EC3.7.1.-	- 2-hydroxy-6-oxo-6-phenylhexa-2,4-dienoate hydrolase (EC 3.7.1.-)
EC2.6.1.17	PROSC N-succinyl-L,L-diaminopimelate aminotransferase (EC 2.6.1.17)
EC5.3.1.8	Alginate metabolism Mannose-6-phosphate isomerase (EC 5.3.1.8)
EC2.6.1.9	COG3146 experimental Histidinol-phosphate aminotransferase (EC 2.6.1.9) @ Aromatic-amino-acid aminotransferase (EC 2.6.1.57)
EC4.1.1.37	Heme and Siroheme Biosynthesis Uroporphyrinogen III decarboxylase (EC 4.1.1.37)
EC2.3.1.1	Arginine Biosynthesis extended N-acetylglutamate synthase (EC 2.3.1.1)
EC5.1.3.13	dTDP-rhamnose synthesis dTDP-4-dehydrorhamnose 3,5-epimerase (EC 5.1.3.13)
EC1.4.1.1	Pyruvate Alanine Serine Interconversions Alanine dehydrogenase (EC 1.4.1.1)
EC2.4.2.11	Redox-dependent regulation of nucleus processes Nicotinate phosphoribosyltransferase (EC 2.4.2.11)
EC4.3.1.17	Pyruvate Alanine Serine Interconversions Predicted L-serine dehydratase (EC 4.3.1.17) TdcG
EC2.4.2.17	Histidine Biosynthesis ATP phosphoribosyltransferase regulatory subunit, divergent variant (EC 2.4.2.17)
EC4.1.2.5	Threonine degradation Low-specificity L-threonine aldolase (EC 4.1.2.5)
EC1.13.11.11	NAD and NADP cofactor biosynthesis global Tryptophan 2,3-dioxygenase (EC 1.13.11.11)
EC2.6.1.62	Biotin biosynthesis Experimental Adenosylmethionine-8-amino-7-oxononanoate aminotransferase (EC 2.6.1.62)
EC6.4.1.1	Pyruvate metabolism I: anaplerotic reactions, PEP Pyruvate carboxyl transferase subunit B (EC 6.4.1.1)
EC4.2.-.-	Central meta-cleavage pathway of aromatic compound degradation 2-oxo-hepta-3-ene-1,7-dioic acid hydratase (EC 4.2.-.-)
EC1.4.7.1	- Ferredoxin-dependent glutamate synthase (EC 1.4.7.1)
EC1.7.1.4	- Nitrite reductase probable [NAD(P)H] subunit (EC 1.7.1.4)
EC4.1.3.30	Propionate-CoA to Succinate Module Methylisocitrate lyase (EC 4.1.3.30)
EC4.2.1.52	Lysine Biosynthesis DAP Pathway Dihydrodipicolinate synthase (EC 4.2.1.52)
EC4.1.2.14	- 2-dehydro-3-deoxyphosphogluconate aldolase (EC 4.1.2.14)
EC2.1.1.64	Experimental-Ubiquinone BiosynthesisVDC 3-demethylubiquinone-9 3-methyltransferase (EC 2.1.1.64)
EC3.1.11.2	DNA repair, bacterial Exodeoxyribonuclease III (EC 3.1.11.2)
EC2.1.1.63	DNA repair, bacterial Methylated-DNA--protein-cysteine methyltransferase (EC 2.1.1.63)
EC4.1.1.3	Na+ translocating decarboxylases and related biotin-dependent enzymes Oxaloacetate decarboxylase gamma chain (EC 4.1.1.3)
EC2.7.4.6	pyrimidine conversions Nucleoside diphosphate kinase (EC 2.7.4.6)
EC2.7.7.56	Heat shock dnaK gene cluster extended Ribonuclease PH (EC 2.7.7.56)
EC6.3.2.17	Folate Biosynthesis Folylpolyglutamate synthase (EC 6.3.2.17)
EC3.1.1.31	- 6-phosphogluconolactonase (EC 3.1.1.31), eukaryotic type
EC6.3.2.12	Folate Biosynthesis Dihydrofolate synthase (EC 6.3.2.12)
EC2.5.1.61	Heme and Siroheme Biosynthesis Porphobilinogen deaminase (EC 2.5.1.61)
EC2.4.1.7	Sucrose utilization Shewanella Sucrose phosphorylase (EC 2.4.1.7)
EC3.4.15.5	Protein degradation Dipeptidyl carboxypeptidase Dcp (EC 3.4.15.5)
EC3.6.1.11	- Exopolyphosphatase (EC 3.6.1.11)
EC3.2.1.1	Trehalose Biosynthesis Alpha-amylase (EC 3.2.1.1)
EC5.3.3.2	polyprenyl synthesis Isopentenyl-diphosphate delta-isomerase (EC 5.3.3.2)
EC4.2.1.47	Perosamine Synthesis Vibrio GDP-mannose 4,6-dehydratase (EC 4.2.1.47)
EC1.2.1.38	Arginine Biosynthesis extended N-acetyl-gamma-glutamyl-phosphate reductase (EC 1.2.1.38)
EC5.3.1.-	- Phosphoheptose isomerase (EC 5.3.1.-)
EC3.2.1.135	- Neopullulanase (EC 3.2.1.135)
EC2.7.1.17	- Xylulose kinase (EC 2.7.1.17)
EC5.3.1.5	- Xylose isomerase (EC 5.3.1.5)
EC4.2.3.12	Experimental-PTPS 6-pyruvoyl tetrahydrobiopterin synthase (EC 4.2.3.12)
EC5.1.1.1	Pyruvate Alanine Serine Interconversions Alanine racemase, catabolic (EC 5.1.1.1)
EC2.4.2.4	pyrimidine conversions Thymidine phosphorylase (EC 2.4.2.4)
EC2.1.2.2	De Novo Purine Biosynthesis Phosphoribosylglycinamide formyltransferase (EC 2.1.2.2)
EC3.1.3.18	2-phosphoglycolate salvage Phosphoglycolate phosphatase (EC 3.1.3.18)
EC3.1.1.24	Chloroaromatic degradation pathway Beta-ketoadipate enol-lactone hydrolase (EC 3.1.1.24)
EC2.4.1.8	Maltose and Maltodextrin Utilization Maltose phosphorylase (EC 2.4.1.8)
EC4.1.1.73	CBSS-344610.3.peg.2335 Tartrate decarboxylase (EC 4.1.1.73)
EC1.1.1.83	CBSS-344610.3.peg.2335 D-malic enzyme (EC 1.1.1.83)
EC3.5.1.16	Arginine Biosynthesis extended Acetylornithine deacetylase (EC 3.5.1.16)
EC3.5.99.6	Sialic Acid Metabolism Glucosamine-6-phosphate deaminase (EC 3.5.99.6)
EC2.4.2.7	- Adenine phosphoribosyltransferase (EC 2.4.2.7)
EC3.6.1.27	COG0451 Undecaprenyl-diphosphatase (EC 3.6.1.27)
EC4.2.1.19	Histidine Biosynthesis Imidazoleglycerol-phosphate dehydratase (EC 4.2.1.19)
EC2.7.2.8	Arginine Biosynthesis extended Acetylglutamate kinase (EC 2.7.2.8)
EC4.1.2.9	Fermentations: Lactate Xylulose-5-phosphate phosphoketolase (EC 4.1.2.9)
EC4.1.2.22	Fermentations: Lactate Fructose-6-phosphate phosphoketolase (EC 4.1.2.22)
EC5.4.2.2	SeqA and Co-occurring Genes Phosphoglucomutase (EC 5.4.2.2)
EC6.1.1.24	tRNA aminoacylation, Glu and Gln Glutamyl-tRNA(Gln) synthetase (EC 6.1.1.24)
EC4.1.1.17	Polyamine Metabolism Ornithine decarboxylase (EC 4.1.1.17)
EC3.1.2.4	Isobutyryl-CoA to Propionyl-CoA Module 3-hydroxyisobutyryl-CoA hydrolase (EC 3.1.2.4)
EC1.3.99.22	- Similar to coproporphyrinogen III oxidase, oxygen-independent (EC 1.3.99.22)
EC6.3.4.15	Iojap Biotin-protein ligase (EC 6.3.4.15)
EC1.1.1.133	dTDP-rhamnose synthesis dTDP-4-dehydrorhamnose reductase (EC 1.1.1.133)
EC2.3.1.35	Arginine Biosynthesis extended Glutamate N-acetyltransferase (EC 2.3.1.35)
EC3.5.2.6	BlaR1 Family Regulatory Sensor-transducer Disambiguation Beta-lactamase (EC 3.5.2.6)
EC1.1.1.284	Glutathione-dependent pathway of formaldehyde detoxification S-(hydroxymethyl)glutathione dehydrogenase (EC 1.1.1.284)
EC5.3.1.23	Omega-amidase Methylthioribose-1-phosphate isomerase (EC 5.3.1.23)
EC2.8.1.1	- Thiosulfate sulfurtransferase, rhodanese (EC 2.8.1.1)
EC1.16.1.1	Mercury resistance operon Mercuric ion reductase (EC 1.16.1.1)
EC2.8.1.6	Biotin biosynthesis Experimental Biotin synthase (EC 2.8.1.6)
EC1.3.3.3	Heme and Siroheme Biosynthesis Coproporphyrinogen III oxidase, aerobic (EC 1.3.3.3)
EC3.1.4.16	pyrimidine conversions 2&#39;,3&#39;-cyclic-nucleotide 2&#39;-phosphodiesterase (EC 3.1.4.16)
EC2.4.1.25	- 4-alpha-glucanotransferase (amylomaltase) (EC 2.4.1.25)
EC3.2.1.55	COG3533 Alpha-N-arabinofuranosidase 2 (EC 3.2.1.55)
EC6.1.1.18	tRNA aminoacylation, Glu and Gln Glutaminyl-tRNA synthetase (EC 6.1.1.18)
EC3.4.25.-	Proteolysis in bacteria, ATP-dependent ATP-dependent protease HslV (EC 3.4.25.-)
EC3.5.1.25	Sialic Acid Metabolism N-acetylglucosamine-6-phosphate deacetylase (EC 3.5.1.25)
EC3.1.3.25	- Inositol-1-monophosphatase (EC 3.1.3.25)
EC1.8.99.-	Anaerobic respiratory reductases Anaerobic dimethyl sulfoxide reductase chain C (EC 1.8.99.-)
EC2.6.99.2	Pyridoxin (Vitamin B6) Biosynthesis Pyridoxine 5&#39;-phosphate synthase (EC 2.6.99.2)
EC6.3.2.-	Carnitine Metabolism in Microorganisms Crotonobetaine carnitine-CoA ligase (EC 6.3.2.-)
EC3.1.11.6	DNA repair, bacterial Exodeoxyribonuclease VII small subunit (EC 3.1.11.6)
EC1.2.1.60	Central meta-cleavage pathway of aromatic compound degradation 5-carboxymethyl-2-hydroxymuconate semialdehyde dehydrogenase (EC 1.2.1.60)
EC4.1.1.33	Isoprenoid Biosynthesis Diphosphomevalonate decarboxylase (EC 4.1.1.33)
EC5.3.3.8	n-Phenylalkanoic acid degradation Delta(3)-cis-delta(2)-trans-enoyl-CoA isomerase (EC 5.3.3.8)
EC3.5.4.5	Murein hydrolase regulation and cell death Cytidine deaminase (EC 3.5.4.5)
EC3.2.2.23	DNA Repair Base Excision Formamidopyrimidine-DNA glycosylase (EC 3.2.2.23)
EC2.7.8.8	COG1836 CDP-diacylglycerol--serine O-phosphatidyltransferase (EC 2.7.8.8)
EC3.5.1.19	Redox-dependent regulation of nucleus processes Nicotinamidase (EC 3.5.1.19)
EC3.1.22.4	DNA-replication Crossover junction endodeoxyribonuclease RuvC (EC 3.1.22.4)
EC4.2.1.7	D-Galacturonate and D-Glucuronate Utilization Altronate hydrolase (EC 4.2.1.7)
EC2.7.7.27	- Glucose-1-phosphate adenylyltransferase (EC 2.7.7.27)
EC1.3.99.7	Anaerobic benzoate metabolism Glutaryl-CoA dehydrogenase (EC 1.3.99.7)
EC2.7.1.69	Experimental-yggC PTS system, mannitol-specific cryptic IIB component (EC 2.7.1.69)
EC4.1.1.23	De Novo Pyrimidine Synthesis Orotidine 5&#39;-phosphate decarboxylase (EC 4.1.1.23)
EC2.7.4.14	pyrimidine conversions Cytidylate kinase (EC 2.7.4.14)
EC2.3.1.129	KDO2-Lipid A biosynthesis Acyl-[acyl-carrier-protein]--UDP-N-acetylglucosamine O-acyltransferase (EC 2.3.1.129)
EC1.3.1.34	Fatty acid degradation regulons 2,4-dienoyl-CoA reductase [NADPH] (EC 1.3.1.34)
EC3.6.1.31	COG0523 Phosphoribosyl-ATP pyrophosphatase (EC 3.6.1.31)
EC1.1.1.193	Riboflavin, FMN and FAD metabolism 5-amino-6-(5-phosphoribosylamino)uracil reductase (EC 1.1.1.193)
EC2.3.1.54	Beta-lactamase cluster in Streptococcus Pyruvate formate-lyase (EC 2.3.1.54)
EC1.18.-.-	Chlorophyll Biosynthesis Light-independent protochlorophyllide reductase subunit N (EC 1.18.-.-)
EC1.1.1.36	- Acetoacetyl-CoA reductase (EC 1.1.1.36)
EC2.3.1.51	Glycerolipid and Glycerophospholipid Metabolism in Bacteria 1-acyl-sn-glycerol-3-phosphate acyltransferase (EC 2.3.1.51)
EC3.5.4.26	Riboflavin, FMN and FAD metabolism Pyrimidine deaminase archaeal predicted (EC 3.5.4.26)
EC2.3.1.47	Quorum-sensing in Vibrio 8-amino-7-oxononanoate synthase (EC 2.3.1.47) / CqsA
EC1.3.-.-	At4g38090 Protoporphyrinogen IX oxidase, oxygen-independent, HemG (EC 1.3.-.-)
EC2.7.1.2	- Glucokinase (EC 2.7.1.2)
EC1.14.-.-	- Lycopene beta cyclase (EC 1.14.-.-)
EC3.2.2.20	DNA Repair Base Excision DNA-3-methyladenine glycosylase (EC 3.2.2.20)
EC4.3.1.12	PROSC Ornithine cyclodeaminase (EC 4.3.1.12)
EC3.5.4.13	pyrimidine conversions Deoxycytidine triphosphate deaminase (EC 3.5.4.13)
EC3.5.2.7	Experimental - Histidine Degradation Imidazolonepropionase (EC 3.5.2.7)
EC3.1.26.5	tRNA processing Ribonuclease P protein component (EC 3.1.26.5)
EC4.4.1.5	Glutathione: Non-redox reactions Lactoylglutathione lyase (EC 4.4.1.5)
EC2.7.4.3	Purine conversions Adenylate kinase (EC 2.7.4.3)
EC2.7.9.3	tRNA modification Bacteria Selenide,water dikinase (EC 2.7.9.3)
EC2.4.2.28	Omega-amidase 5&#39;-methylthioadenosine phosphorylase (EC 2.4.2.28)
EC5.5.1.1	- Muconate cycloisomerase (EC 5.5.1.1)
EC5.4.2.7	- Phosphopentomutase (EC 5.4.2.7)
EC3.2.2.16	- 5&#39;-methylthioadenosine nucleosidase (EC 3.2.2.16)
EC4.1.1.65	Glycerolipid and Glycerophospholipid Metabolism in Bacteria Phosphatidylserine decarboxylase (EC 4.1.1.65)
EC5.3.1.4	COG3533 L-arabinose isomerase (EC 5.3.1.4)
EC3.1.2.-	At5g04520 AT1G06240 Acyl-CoA thioesterase II (EC 3.1.2.-)
EC1.2.1.8	Choline and Betaine Uptake and Betaine Biosynthesis Betaine aldehyde dehydrogenase (EC 1.2.1.8)
EC2.5.1.16	Polyamine Metabolism Spermidine synthase (EC 2.5.1.16)
EC3.2.1.14	Chitin and N-acetylglucosamine utilization Chitodextrinase precursor (EC 3.2.1.14)
EC2.1.1.35	tRNA modification yeast mitochondrial tRNA (Uracil54-C5-)-methyltransferase (EC 2.1.1.35)
EC2.7.7.38	KDO2-Lipid A biosynthesis 3-deoxy-manno-octulosonate cytidylyltransferase (EC 2.7.7.38)
EC3.5.1.6	Pyrimidine utilization Beta-ureidopropionase (EC 3.5.1.6)
EC3.1.3.48	- Low molecular weight protein tyrosine phosphatase (EC 3.1.3.48)
EC3.4.21.-	Serine endopeptidase (EC 3.4.21.-) Prolyl endopeptidase (EC 3.4.21.26)
EC3.2.1.37	- Beta-xylosidase (EC 3.2.1.37)
EC2.7.10.2	- Tyrosine-protein kinase EpsD (EC 2.7.10.2)
EC3.6.1.13	Tellurite resistance: Chromosomal determinants Tellurite resistance protein TrgB / ADP-ribose pyrophosphatase (EC 3.6.1.13)
EC1.8.4.8	Inorganic Sulfur Assimilation Phosphoadenylyl-sulfate reductase [thioredoxin] (EC 1.8.4.8)
EC1.14.11.17	Bile hydrolysis Alpha-ketoglutarate-dependent taurine dioxygenase (EC 1.14.11.17)
EC2.6.1.81	PROSC Succinylornithine transaminase (EC 2.6.1.81)
EC1.1.1.103	Threonine degradation L-threonine 3-dehydrogenase (EC 1.1.1.103)
EC4.1.1.47	- Glyoxylate carboligase (EC 4.1.1.47)
EC2.4.1.182	KDO2-Lipid A biosynthesis Lipid-A-disaccharide synthase (EC 2.4.1.182)
EC2.7.1.6	- Galactokinase (EC 2.7.1.6)
EC2.7.1.36	Isoprenoid Biosynthesis Mevalonate kinase (EC 2.7.1.36)
EC1.14.14.5	Alkanesulfonates Utilization Alkanesulfonate monooxygenase (EC 1.14.14.5)
EC2.4.2.8	Purine conversions Hypoxanthine-guanine phosphoribosyltransferase (EC 2.4.2.8)
EC1.4.1.9	Leucine Degradation and HMG-CoA Metabolism Leucine dehydrogenase (EC 1.4.1.9)
EC3.2.2.1	Queuosine-Archaeosine Biosynthesis preQ1-regulated inosine-uridine nucleoside hydrolase (EC 3.2.2.1)
EC1.4.3.5	Pyridoxin (Vitamin B6) Biosynthesis Pyridoxamine 5&#39;-phosphate oxidase (EC 1.4.3.5)
EC4.4.1.8	L-Cystine Uptake and Metabolism Cystathionine beta-lyase (EC 4.4.1.8)
EC1.1.2.4	Glycolate, glyoxylate interconversions D-Lactate dehydrogenase, cytochrome c-dependent (EC 1.1.2.4)
EC3.6.3.12	- Potassium-transporting ATPase C chain (EC 3.6.3.12) (TC 3.A.3.7.1)
EC3.5.1.1	Glutamine, Glutamate, Aspartate and Asparagine Biosynthesis L-asparaginase I, cytoplasmic (EC 3.5.1.1)
EC1.8.1.7	Glutathione: Redox cycle Glutathione reductase (EC 1.8.1.7)
EC1.1.1.271	Colanic acid biosynthesis GDP-L-fucose synthetase (EC 1.1.1.271)
EC5.3.3.4	Benzoate catabolism Muconolactone isomerase (EC 5.3.3.4)
EC3.1.3.15	Histidine Biosynthesis Histidinol-phosphatase [alternative form] (EC 3.1.3.15)
EC6.6.1.1	Chlorophyll Biosynthesis Protoporphyrin IX Mg-chelatase subunit I (EC 6.6.1.1)
EC2.3.1.19	Acetyl-CoA fermentation to Butyrate Phosphate butyryltransferase (EC 2.3.1.19)
EC1.1.1.18	- Myo-inositol 2-dehydrogenase 1 (EC 1.1.1.18)
EC3.5.4.4	Purine conversions Adenosine deaminase (EC 3.5.4.4)
EC4.2.2.3	Alginate metabolism poly(beta-D-mannuronate) lyase (EC 4.2.2.3)
EC1.1.1.27	Fermentations: Mixed acid L-lactate dehydrogenase (EC 1.1.1.27)
EC3.2.2.9	- S-adenosylhomocysteine nucleosidase (EC 3.2.2.9)
EC2.7.1.24	Coenzyme A Biosynthesis Dephospho-CoA kinase (EC 2.7.1.24)
EC3.5.4.3	Purine conversions Guanine deaminase (EC 3.5.4.3)
EC3.5.3.6	Arginine and Ornithine Degradation Arginine deiminase (EC 3.5.3.6)
EC4.2.1.12	Entner-Doudoroff Pathway Phosphogluconate dehydratase (EC 4.2.1.12)
EC1.7.1.-	tRNA modification Bacteria NADPH-dependent 7-cyano-7-deazaguanine reductase (EC 1.7.1.-)
EC3.4.19.-	Omega peptidases (EC 3.4.19.-) Pyrrolidone-carboxylate peptidase (EC 3.4.19.3)
EC3.5.2.9	Glutathione: Biosynthesis and gamma-glutamyl cycle Similar to 5-oxoprolinase (EC 3.5.2.9) and Methylhydantoinases A, B (EC 3.5.2.14), contradiction in experimental data (see Annotation)
EC2.7.7.10	- Galactose-1-phosphate uridylyltransferase (EC 2.7.7.10)
EC1.2.1.26	COG3533 2-ketoglutaric semialdehyde dehydrogenase (EC 1.2.1.26)
EC2.7.1.21	pyrimidine conversions Thymidine kinase (EC 2.7.1.21)
EC5.1.3.4	COG3533 L-ribulose-5-phosphate 4-epimerase (EC 5.1.3.4)
EC3.1.3.45	- 3-deoxy-D-manno-octulosonate 8-phosphate phosphatase (EC 3.1.3.45)
EC2.4.1.21	- Glycogen synthase, ADP-glucose transglucosylase (EC 2.4.1.21)
EC2.1.1.51	rRNA modification Bacteria Ribosomal RNA large subunit methyltransferase F (EC 2.1.1.51)
EC1.2.4.-	Acetoin, butanediol metabolism Acetoin dehydrogenase E1 component beta-subunit (EC 1.2.4.-)
EC2.7.1.76	Purine conversions Deoxyadenosine kinase (EC 2.7.1.76)
EC2.7.1.113	Purine conversions Deoxyguanosine kinase (EC 2.7.1.113)
EC2.3.1.37	Heme and Siroheme Biosynthesis 5-aminolevulinate synthase (EC 2.3.1.37)
EC3.1.1.5	Synechocystis experimental Lysophospholipase L2 (EC 3.1.1.5)
EC3.4.25.1	Proteasome eukaryotic proteasome subunit beta4 (EC 3.4.25.1)
EC2.7.1.33	Coenzyme A Biosynthesis Pantothenate kinase type III, CoaX-like (EC 2.7.1.33)
EC2.1.1.5	Niacin-Choline transport and metabolism Betaine--homocysteine S-methyltransferase (EC 2.1.1.5)
EC4.99.1.4	Heme and Siroheme Biosynthesis Sirohydrochlorin ferrochelatase (EC 4.99.1.4)
EC3.1.3.27	Osmotic stress cluster Phosphatidylglycerophosphatase B (EC 3.1.3.27)
EC3.2.1.26	Sucrose-specific PTS Sucrose-6-phosphate hydrolase (EC 3.2.1.26)
EC2.7.-.-	LOS core oligosaccharide biosynthesis Lipopolysaccharide core biosynthesis protein WaaP (EC 2.7.-.-), heptosyl-I-kinase
EC3.2.1.8	COG3533 Endo-1,4-beta-xylanase A precursor (EC 3.2.1.8)
EC4.1.2.4	- Deoxyribose-phosphate aldolase (EC 4.1.2.4)
EC1.1.1.93	CBSS-344610.3.peg.2335 Tartrate dehydrogenase (EC 1.1.1.93)
EC5.4.99.15	Trehalose Biosynthesis Malto-oligosyltrehalose synthase (EC 5.4.99.15)
EC2.6.1.44	Pyruvate Alanine Serine Interconversions L-alanine:glyoxylate aminotransferase (EC 2.6.1.44)
EC1.3.1.76	Heme and Siroheme Biosynthesis Precorrin-2 oxidase (EC 1.3.1.76)
EC2.7.8.7	Fatty Acid Biosynthesis FASII Holo-[acyl-carrier protein] synthase (EC 2.7.8.7)
EC2.7.1.48	pyrimidine conversions Uridine kinase (EC 2.7.1.48) [C1]
EC3.1.21.2	T7-like phage core proteins T7-like phage endonuclease (EC 3.1.21.2)
EC1.1.1.169	Coenzyme A Biosynthesis 2-dehydropantoate 2-reductase (EC 1.1.1.169)
EC3.4.13.-	Dipeptidases (EC 3.4.13.-) Xaa-Pro dipeptidase PepQ (EC 3.4.13.9)
EC3.5.2.2	Pyrimidine utilization Dihydropyrimidinase (EC 3.5.2.2)
EC2.4.1.15	Trehalose Biosynthesis Alpha,alpha-trehalose-phosphate synthase [UDP-forming] (EC 2.4.1.15)
EC3.1.2.12	Glutathione-dependent pathway of formaldehyde detoxification S-formylglutathione hydrolase (EC 3.1.2.12)
EC2.7.1.12	- Gluconokinase (EC 2.7.1.12)
EC1.1.1.26	Glycolate, glyoxylate interconversions Glyoxylate reductase (EC 1.1.1.26)
EC2.3.2.6	Protein degradation Leucyl/phenylalanyl-tRNA--protein transferase (EC 2.3.2.6)
EC1.1.1.30	- D-beta-hydroxybutyrate dehydrogenase (EC 1.1.1.30)
EC3.5.99.2	COG2363 Thiaminase II (EC 3.5.99.2)
EC4.2.1.60	Fatty Acid Biosynthesis FASII 3-hydroxydecanoyl-[acyl-carrier-protein] dehydratase (EC 4.2.1.60)
EC3.2.1.51	- Alpha-L-fucosidase (EC 3.2.1.51)
EC3.4.11.5	Proline, 4-hydroxyproline uptake and utilization Proline iminopeptidase (EC 3.4.11.5)
EC1.1.1.272	coenzyme M biosynthesis L-sulfolactate dehydrogenase (EC 1.1.1.272)
EC3.1.3.7	Inorganic Sulfur Assimilation 3&#39;(2&#39;),5&#39;-bisphosphate nucleotidase (EC 3.1.3.7)
EC2.1.1.34	tRNA modification yeast cytoplasmic tRNA (Guanosine18-2&#39;-O-) -methyltransferase (EC 2.1.1.34)
EC3.2.1.3	Trehalose Biosynthesis Glucoamylase (EC 3.2.1.3)
EC4.1.1.39	- Ribulose bisphosphate carboxylase (EC 4.1.1.39)
EC2.1.1.14	Methionine Biosynthesis 5-methyltetrahydropteroyltriglutamate--homocysteine methyltransferase (EC 2.1.1.14)
EC2.8.3.6	Chloroaromatic degradation pathway 3-oxoadipate CoA-transferase subunit B (EC 2.8.3.6)
EC2.7.7.43	Sialic Acid Metabolism N-Acetylneuraminate cytidylyltransferase (EC 2.7.7.43)
EC4.1.1.68	Salicylate and gentisate catabolism Fumarylacetoacetate (FAA) hydrolase (EC 4.1.1.68)
EC5.3.3.-	4-Hydroxyphenylacetic acid catabolic pathway 2-hydroxyhepta-2,4-diene-1,7-dioate isomerase (EC 5.3.3.-)
EC4.1.3.24	Serine-glyoxylate cycle Malyl-CoA lyase (EC 4.1.3.24)
EC3.2.1.73	Beta-Glucoside Metabolism Beta-glucanase precursor (EC 3.2.1.73)
EC4.1.1.50	Polyamine Metabolism S-adenosylmethionine decarboxylase proenzyme (EC 4.1.1.50), prokaryotic class 1B
EC2.7.1.16	COG3533 Ribulokinase (EC 2.7.1.16)
EC1.18.1.2	Inorganic Sulfur Assimilation Ferredoxin--NADP(+) reductase, actinobacterial (eukaryote-like) type (EC 1.18.1.2)
EC5.4.3.2	Lysine fermentation Lysine 2,3-aminomutase (EC 5.4.3.2)
EC2.7.1.90	Glycolysis and Gluconeogenesis, including Archaeal enzymes Pyrophosphate--fructose 6-phosphate 1-phosphotransferase, alpha subunit (EC 2.7.1.90)
EC4.1.2.-	4-Hydroxyphenylacetic acid catabolic pathway 2,4-dihydroxyhept-2-ene-1,7-dioic acid aldolase (EC 4.1.2.-)
EC3.1.11.1	DNA Repair Base Excision Exodeoxyribonuclease I (EC 3.1.11.1)
EC3.1.26.11	tRNA processing Ribonuclease Z (EC 3.1.26.11)
EC3.4.17.13	- Muramoyltetrapeptide carboxypeptidase (EC 3.4.17.13)
EC1.5.99.2	- Dimethylglycine dehydrogenase (EC 1.5.99.2)
EC1.11.1.9	Glutathione: Redox cycle Glutathione peroxidase (EC 1.11.1.9)
EC1.1.1.79	Glycolate, glyoxylate interconversions Glyoxylate reductase (EC 1.1.1.79)
EC1.14.13.1	Salicylate ester degradation Salicylate hydroxylase (EC 1.14.13.1)
EC1.8.7.1	Inorganic Sulfur Assimilation Ferredoxin--sulfite reductase, actinobacterial type (EC 1.8.7.1)
EC2.6.1.-	PROSC Succinylornithine transaminase (EC 2.6.1.-)
EC4.1.1.32	Pyruvate metabolism I: anaplerotic reactions, PEP Phosphoenolpyruvate carboxykinase [GTP] (EC 4.1.1.32)
EC4.2.1.75	Heme and Siroheme Biosynthesis Uroporphyrinogen-III synthase, divergent, Flavobacterial type (EC 4.2.1.75)
EC1.17.4.2	- Ribonucleotide reductase of class III (anaerobic), large subunit (EC 1.17.4.2)
EC5.4.4.2	Siderophore assembly kit Isochorismate synthase (EC 5.4.4.2) of siderophore biosynthesis
EC1.14.99.3	- Heme oxygenase (EC 1.14.99.3)
EC3.5.4.1	pyrimidine conversions Cytosine deaminase (EC 3.5.4.1)
EC3.2.1.10	- Oligo-1,6-glucosidase (EC 3.2.1.10)
EC4.2.1.44	Inositol catabolism Inosose dehydratase (EC 4.2.1.44)
EC3.4.24.70	Protein degradation Oligopeptidase A (EC 3.4.24.70)
EC3.5.3.12	Polyamine Metabolism Agmatine deiminase (EC 3.5.3.12)
EC2.3.1.79	- Maltose O-acetyltransferase (EC 2.3.1.79)
EC1.1.5.2	Respiratory dehydrogenases 1 Glucose dehydrogenase, PQQ-dependent (EC 1.1.5.2)
EC3.5.1.24	Bile hydrolysis Choloylglycine hydrolase (EC 3.5.1.24)
EC2.7.1.63	Glycolysis and Gluconeogenesis Polyphosphate glucokinase (EC 2.7.1.63)
EC5.4.99.16	Trehalose Biosynthesis Trehalose synthase (EC 5.4.99.16)
EC2.7.7.19	Polyadenylation bacterial Poly(A) polymerase (EC 2.7.7.19)
EC3.5.3.8	Experimental - Histidine Degradation Formiminoglutamase (EC 3.5.3.8)
EC3.6.1.22	Nudix proteins (nucleoside triphosphate hydrolases) NADH pyrophosphatase (EC 3.6.1.22)
EC3.6.3.19	Maltose and Maltodextrin Utilization Maltose/maltodextrin transport ATP-binding protein MalK (EC 3.6.3.19)
EC4.1.1.11	Coenzyme A Biosynthesis Aspartate 1-decarboxylase (EC 4.1.1.11)
EC4.1.1.28	Auxin biosynthesis Aromatic-L-amino-acid decarboxylase (EC 4.1.1.28)
EC6.2.1.30	- Phenylacetate-coenzyme A ligase (EC 6.2.1.30) PaaF
EC2.4.2.21	Coenzyme B12 biosynthesis Nicotinate-nucleotide--dimethylbenzimidazole phosphoribosyltransferase (EC 2.4.2.21)
EC2.7.11.5	Glyoxylate bypass Isocitrate dehydrogenase phosphatase (EC 2.7.11.5)/kinase (EC 3.1.3.-)
EC2.7.1.22	NAD and NADP cofactor biosynthesis global Ribosylnicotinamide kinase (EC 2.7.1.22)
EC5.4.99.9	LOS core oligosaccharide biosynthesis UDP-galactopyranose mutase (EC 5.4.99.9)
EC1.14.12.17	Glutaredoxins Flavohemoprotein (Hemoglobin-like protein) (Flavohemoglobin) (Nitric oxide dioxygenase) (EC 1.14.12.17)
EC3.1.1.61	- Chemotaxis response regulator protein-glutamate methylesterase CheB (EC 3.1.1.61)
EC1.14.13.9	NAD and NADP cofactor biosynthesis global Kynurenine 3-monooxygenase (EC 1.14.13.9)
EC3.1.1.-	- Intracellular PHB depolymerase (EC 3.1.1.-)
EC4.1.3.36	Anaerobic benzoate metabolism 2-ketocyclohexanecarboxyl-CoA hydrolase (EC 4.1.3.36)
EC2.1.1.52	rRNA modification Bacteria Ribosomal RNA small subunit methyltransferase C (EC 2.1.1.52)
EC2.6.1.21	Pyruvate Alanine Serine Interconversions D-alanine aminotransferase (EC 2.6.1.21)
EC1.1.99.16	TCA Cycle Malate:quinone oxidoreductase (EC 1.1.99.16)
EC6.3.4.6	Novel non-oxidative pathway of Uracil catabolism Urea carboxylase (EC 6.3.4.6)
EC3.5.3.18	- NG,NG-dimethylarginine dimethylaminohydrolase 1 (EC 3.5.3.18)
EC1.1.1.154	- Ureidoglycolate dehydrogenase (EC 1.1.1.154)
EC1.7.1.7	Purine conversions GMP reductase (EC 1.7.1.7)
EC2.6.1.66	PROSC Valine--pyruvate aminotransferase (EC 2.6.1.66)
EC2.7.1.121	Dihydroxyacetone kinases Phosphoenolpyruvate-dihydroxyacetone phosphotransferase (EC 2.7.1.121), subunit DhaM
EC3.8.1.2	CBSS-323850.3.peg.3269 2-haloalkanoic acid dehalogenase (EC 3.8.1.2)
EC2.2.1.9	Menaquinone and Phylloquinone Biosynthesis 2-succinyl-5-enolpyruvyl-6-hydroxy-3-cyclohexene-1-carboxylic-acid synthase (EC 2.2.1.9)
EC3.1.1.23	Cannabinoid biosynthesis Monoglyceride lipase (EC 3.1.1.23)
EC2.1.1.80	- Chemotaxis protein methyltransferase CheR (EC 2.1.1.80)
EC4.2.1.8	- Mannonate dehydratase (EC 4.2.1.8)
EC4.2.1.39	D-gluconate and ketogluconates metabolism Gluconate dehydratase (EC 4.2.1.39)
EC3.1.4.17	- 3&#39;,5&#39;-cyclic-nucleotide phosphodiesterase (EC 3.1.4.17)
EC4.1.1.44	Protocatechuate branch of beta-ketoadipate pathway 4-carboxymuconolactone decarboxylase (EC 4.1.1.44)
EC4.3.1.1	Glutamine, Glutamate, Aspartate and Asparagine Biosynthesis Aspartate ammonia-lyase (EC 4.3.1.1)
EC6.3.3.3	Biotin biosynthesis Experimental Dethiobiotin synthetase (EC 6.3.3.3)
EC1.13.11.6	Quinolinic acid and its derivatives 3-hydroxyanthranilate 3,4-dioxygenase (EC 1.13.11.6)
EC1.6.4.-	- Alkyl hydroperoxide reductase protein F (EC 1.6.4.-)
EC6.2.1.26	Menaquinone and Phylloquinone Biosynthesis O-succinylbenzoic acid--CoA ligase (EC 6.2.1.26)
EC1.6.1.1	- Soluble pyridine nucleotide transhydrogenase (EC 1.6.1.1)
EC2.3.1.46	Methionine Biosynthesis Homoserine O-succinyltransferase (EC 2.3.1.46)
EC2.3.1.15	Glycerolipid and Glycerophospholipid Metabolism in Bacteria Glycerol-3-phosphate acyltransferase (EC 2.3.1.15)
EC1.16.3.1	Oxidative stress Ferroxidase (EC 1.16.3.1)
EC2.6.1.51	Serine-glyoxylate cycle Serine--pyruvate aminotransferase (EC 2.6.1.51)
EC5.3.1.22	Glycerate metabolism Hydroxypyruvate isomerase (EC 5.3.1.22)
EC3.2.1.18	- Sialidase (EC 3.2.1.18)
EC2.7.8.6	CBSS-258594.1.peg.3339 Undecaprenyl-phosphate galactosephosphotransferase (EC 2.7.8.6)
EC2.1.1.10	Methionine Biosynthesis Homocysteine S-methyltransferase (EC 2.1.1.10)
EC3.5.3.13	Experimental - Histidine Degradation Formiminoglutamic iminohydrolase (EC 3.5.3.13)
EC3.4.24.64	- Mitochondrial processing peptidase-like protein (EC 3.4.24.64)
EC1.5.1.34	Pterin biosynthesis Dihydropteridine reductase (EC 1.5.1.34)
EC1.2.2.2	Pyruvate metabolism II: acetyl-CoA, acetogenesis from pyruvate Pyruvate oxidase [ubiquinone, cytochrome] (EC 1.2.2.2)
EC4.1.1.15	Acid resistance mechanisms Glutamate decarboxylase (EC 4.1.1.15)
EC4.4.1.11	Methionine Degradation Methionine gamma-lyase (EC 4.4.1.11)
EC6.2.1.25	- Benzoate-CoA ligase (EC 6.2.1.25)
EC1.97.1.4	- Ribonucleotide reductase of class III (anaerobic), activating protein (EC 1.97.1.4)
EC5.1.3.3	Maltose and Maltodextrin Utilization Aldose 1-epimerase (EC 5.1.3.3)
EC2.7.7.62	At1g54520 Adenosylcobinamide-phosphate guanylyltransferase (EC 2.7.7.62)
EC1.5.1.29	Alkanesulfonates Utilization FMN reductase (EC 1.5.1.29)
EC3.5.1.2	Glutamine, Glutamate, Aspartate and Asparagine Biosynthesis Glutaminase (EC 3.5.1.2)
EC3.4.24.55	DNA repair, bacterial RecBCD pathway Protease III precursor (EC 3.4.24.55)
EC3.4.13.3	- Aminoacyl-histidine dipeptidase (Peptidase D) (EC 3.4.13.3)
EC5.4.2.6	Trehalose Uptake and Utilization Beta-phosphoglucomutase (EC 5.4.2.6)
EC2.7.1.92	Inositol catabolism 5-keto-2-deoxygluconokinase (EC 2.7.1.92)
EC4.2.1.55	- 3-hydroxybutyryl-CoA dehydratase (EC 4.2.1.55)
EC1.8.4.10	Inorganic Sulfur Assimilation Adenylyl-sulfate reductase [thioredoxin] (EC 1.8.4.10)
EC5.1.99.1	Propionyl-CoA to Succinyl-CoA Module Methylmalonyl-CoA epimerase (EC 5.1.99.1)
EC4.2.1.82	Xylose utilization Xylonate dehydratase (EC 4.2.1.82)
EC3.1.13.-	tRNA processing Ribonuclease T (EC 3.1.13.-)
EC3.4.13.9	At4g38090 Xaa-Pro dipeptidase PepQ (EC 3.4.13.9)
EC1.14.12.19	- 3-phenylpropionate dioxygenase, alpha subunit (EC 1.14.12.19)
EC1.2.1.71	Arginine and Ornithine Degradation Succinylglutamic semialdehyde dehydrogenase (EC 1.2.1.71)
EC3.5.99.7	Experimental-COG2515 1-aminocyclopropane-1-carboxylate deaminase (EC 3.5.99.7)
EC3.1.3.12	Trehalose Biosynthesis Trehalose-6-phosphate phosphatase (EC 3.1.3.12)
EC3.5.3.3	- Creatinase (EC 3.5.3.3)
EC2.7.7.33	dTDP-rhamnose synthesis Glucose-1-phosphate cytidylyltransferase (EC 2.7.7.33)
EC3.4.13.19	Pyrroloquinoline Quinone biosynthesis Microsomal dipeptidase (EC 3.4.13.19)
EC1.4.3.19	- Glycine oxidase ThiO (EC 1.4.3.19)
EC2.1.1.37	DNA repair, bacterial DNA-cytosine methyltransferase (EC 2.1.1.37)
EC3.4.23.43	Type IV pilus Leader peptidase (Prepilin peptidase) (EC 3.4.23.43)
EC3.5.2.5	- Allantoinase (EC 3.5.2.5)
EC2.3.3.10	Isoprenoid Biosynthesis Hydroxymethylglutaryl-CoA synthase (EC 2.3.3.10)
EC1.1.1.219	Tannin biosynthesis Dihydroflavonol-4-reductase (EC 1.1.1.219)
EC3.6.1.41	- Bis(5&#39;-nucleosyl)-tetraphosphatase, symmetrical (EC 3.6.1.41)
EC2.4.2.22	Purine conversions Xanthine-guanine phosphoribosyltransferase (EC 2.4.2.22)
EC1.3.1.83	Polyprenyl Diphosphate Biosynthesis Geranylgeranyl reductase (EC 1.3.1.83)
EC3.6.1.17	pyrimidine conversions Bis(5&#39;-nucleosyl)-tetraphosphatase (asymmetrical) (EC 3.6.1.17)
EC1.1.1.57	- D-mannonate oxidoreductase (EC 1.1.1.57)
EC1.3.1.2	Pyrimidine utilization Dihydropyrimidine dehydrogenase [NADP+] (EC 1.3.1.2)
EC2.7.1.107	Glycerolipid and Glycerophospholipid Metabolism in Bacteria Diacylglycerol kinase (EC 2.7.1.107)
EC4.2.3.3	CBSS-280355.3.peg.2835 Methylglyoxal synthase (EC 4.2.3.3)
EC1.5.1.10	Lysine degradation Saccharopine dehydrogenase [NADP , L-glutamate-forming] (EC 1.5.1.10)
EC5.1.3.9	Sialic Acid Metabolism N-acetylmannosamine-6-phosphate 2-epimerase (EC 5.1.3.9)
EC2.1.2.-	De Novo Purine Biosynthesis Phosphoribosylglycinamide formyltransferase 2 (EC 2.1.2.-)
EC3.2.2.4	Purine conversions AMP nucleosidase (EC 3.2.2.4)
EC1.1.1.28	Fermentations: Mixed acid D-lactate dehydrogenase (EC 1.1.1.28)
EC1.3.99.3	Valine degradation Probable acyl-CoA dehydrogenase (EC 1.3.99.3)
EC1.14.12.10	Benzoate degradation Benzoate 1,2-dioxygenase beta subunit (EC 1.14.12.10)
EC3.5.3.19	- Ureidoglycolate hydrolase (EC 3.5.3.19)
EC2.5.1.62	COG1836 Chlorophyll a synthase ChlG (EC 2.5.1.62)
EC3.5.4.2	Purine conversions Adenine deaminase (EC 3.5.4.2)
EC1.3.1.43	Phenylalanine and Tyrosine Branches from Chorismate Arogenate dehydrogenase (EC 1.3.1.43)
EC4.1.1.81	Coenzyme B12 biosynthesis L-threonine 3-O-phosphate decarboxylase (EC 4.1.1.81)
EC1.2.7.8	Indole-pyruvate oxidoreductase complex Indolepyruvate oxidoreductase subunit IorB (EC 1.2.7.8)
EC5.1.3.20	Vibrio Core Oligosaccharide Biosynthesis ADP-L-glycero-D-manno-heptose-6-epimerase (EC 5.1.3.20)
EC3.6.1.40	- Guanosine-5&#39;-triphosphate,3&#39;-diphosphate pyrophosphatase (EC 3.6.1.40)
EC1.5.1.7	Lysine degradation Saccharopine dehydrogenase [NAD+, L-lysine-forming] (EC 1.5.1.7)
EC1.1.1.38	Pyruvate metabolism I: anaplerotic reactions, PEP NAD-dependent malic enzyme (EC 1.1.1.38)
EC4.1.1.45	Tryptophan catabolism 2-amino-3-carboxymuconate-6-semialdehyde decarboxylase (EC 4.1.1.45)
EC5.4.1.2	Coenzyme B12 biosynthesis Cobalt-precorrin-8x methylmutase (EC 5.4.1.2)
EC5.3.3.10	Central meta-cleavage pathway of aromatic compound degradation 5-carboxymethyl-2-hydroxymuconate delta-isomerase (EC 5.3.3.10)
EC1.13.11.1	At1g24340 Catechol 1,2-dioxygenase 1 (EC 1.13.11.1)
EC1.1.1.6	Respiratory dehydrogenases 1 Glycerol dehydrogenase (EC 1.1.1.6)
EC5.3.1.12	- Uronate isomerase (EC 5.3.1.12)
EC1.1.1.14	- Sorbitol dehydrogenase (EC 1.1.1.14)
EC3.6.3.40	- Teichoic acid export ATP-binding protein TagH (EC 3.6.3.40)
EC5.3.99.-	- Inosose isomerase (EC 5.3.99.-)
EC2.6.1.19	GABA and putrescine metabolism from cluters GABA aminotransferase (EC 2.6.1.19)
EC1.2.1.72	Pyridoxin (Vitamin B6) Biosynthesis D-erythrose-4-phosphate dehydrogenase (EC 1.2.1.72)
EC5.4.2.3	- Phosphoacetylglucosamine mutase (EC 5.4.2.3)
EC3.2.2.21	DNA Repair Base Excision DNA-3-methyladenine glycosylase II (EC 3.2.2.21)
EC2.3.1.109	Arginine and Ornithine Degradation Arginine N-succinyltransferase, alpha subunit (EC 2.3.1.109)
EC3.5.1.68	Experimental - Histidine Degradation N-formylglutamate deformylase (EC 3.5.1.68)
EC2.7.1.19	Calvin-Benson cycle Phosphoribulokinase (EC 2.7.1.19) homolog, function unknown
EC2.1.1.133	Coenzyme B12 biosynthesis Cobalt-precorrin-4 C11-methyltransferase (EC 2.1.1.133)
EC2.7.7.39	Rhamnose containing glycans Glycerol-3-phosphate cytidylyltransferase (EC 2.7.7.39)
EC1.14.13.2	p-Hydroxybenzoate degradation P-hydroxybenzoate hydroxylase (EC 1.14.13.2)
EC1.3.1.54	Coenzyme B12 biosynthesis Cobalt-precorrin-6x reductase (EC 1.3.1.54)
EC1.8.2.-	- Sulfide dehydrogenase [flavocytochrome C] flavoprotein chain precursor (EC 1.8.2.-)
EC3.6.3.32	Choline and Betaine Uptake and Betaine Biosynthesis Glycine betaine ABC transport system, ATP-binding protein OpuAA (EC 3.6.3.32)
EC2.1.1.130	Coenzyme B12 biosynthesis Cobalt-precorrin-2 C20-methyltransferase (EC 2.1.1.130)
EC1.12.99.6	Hydrogenases Uptake hydrogenase small subunit precursor (EC 1.12.99.6)
EC3.5.3.1	Arginine and Ornithine Degradation Arginase (EC 3.5.3.1)
EC3.1.1.41	- Acetyl xylan esterase (EC 3.1.1.41)
EC3.2.1.141	Trehalose Biosynthesis Malto-oligosyltrehalose trehalohydrolase (EC 3.2.1.141)
EC1.1.1.125	D-Galacturonate and D-Glucuronate Utilization 2-deoxy-D-gluconate 3-dehydrogenase (EC 1.1.1.125)
EC1.14.13.81	Chlorophyll Biosynthesis Mg-protoporphyrin IX monomethyl ester oxidative cyclase (anaerobic) (EC 1.14.13.81)
EC5.1.3.8	Sialic Acid Metabolism N-acylglucosamine 2-epimerase (EC 5.1.3.8)
EC2.7.1.100	Omega-amidase 5-methylthioribose kinase (EC 2.7.1.100)
EC1.1.1.4	Acetoin, butanediol metabolism 2,3-butanediol dehydrogenase, S-alcohol forming, (R)-acetoin-specific (EC 1.1.1.4)
EC4.2.1.84	COG0523 Cobalt-containing nitrile hydratase subunit beta (EC 4.2.1.84)
EC1.12.1.2	Hydrogenases NAD-reducing hydrogenase subunit HoxY (EC 1.12.1.2)
EC1.5.1.21	Lysine degradation Delta 1-piperideine-2-carboxylate reductase (EC 1.5.1.21)
EC5.1.1.8	Proline, 4-hydroxyproline uptake and utilization 4-hydroxyproline epimerase (EC 5.1.1.8)
EC4.1.2.19	L-rhamnose utilization Predicted rhamnulose-1-phosphate aldolase (EC 4.1.2.19)
EC1.1.1.215	D-gluconate and ketogluconates metabolism 2-ketoaldonate reductase, broad specificity (EC 1.1.1.215) (EC 1.1.1.-)
EC5.5.1.2	Protocatechuate branch of beta-ketoadipate pathway 3-carboxy-cis,cis-muconate cycloisomerase (EC 5.5.1.2)
EC2.4.2.2	pyrimidine conversions Pyrimidine-nucleoside phosphorylase (EC 2.4.2.2)
EC3.6.3.-	Multidrug Resistance Efflux Pumps Macrolide export ATP-binding/permease protein MacB (EC 3.6.3.-)
EC5.1.3.12	- UDP-glucuronate 5&#39;-epimerase (EC 5.1.3.12)
EC1.14.13.3	4-Hydroxyphenylacetic acid catabolic pathway 4-hydroxyphenylacetate 3-monooxygenase (EC 1.14.13.3)
EC1.1.1.290	Pyridoxin (Vitamin B6) Biosynthesis Erythronate-4-phosphate dehydrogenase (EC 1.1.1.290)
EC3.1.1.17	Entner-Doudoroff Pathway Gluconolactonase (EC 3.1.1.17)
EC2.9.1.1	Selenocysteine metabolism L-seryl-tRNA(Sec) selenium transferase (EC 2.9.1.1)
EC2.7.1.59	Chitin and N-acetylglucosamine utilization Predicted N-acetyl-glucosamine kinase 2, ROK family (EC 2.7.1.59)
EC3.2.1.28	Trehalose Uptake and Utilization Trehalase (EC 3.2.1.28)
EC4.2.1.25	COG3533 L-arabonate dehydratase (EC 4.2.1.25)
EC1.1.1.46	COG3533 L-arabinose 1-dehydrogenase (EC 1.1.1.46)
EC3.5.1.47	Lysine Biosynthesis DAP Pathway N-acetyl-L,L-diaminopimelate deacetylase (EC 3.5.1.47)
EC3.3.2.1	Siderophore assembly kit Isochorismatase (EC 3.3.2.1) of siderophore biosynthesis
EC6.3.1.11	GABA and putrescine metabolism from cluters Gamma-glutamyl-putrescine synthetase (EC 6.3.1.11)
EC1.1.1.41	TCA Cycle Isocitrate dehydrogenase [NAD] (EC 1.1.1.41)
EC4.1.1.79	coenzyme M biosynthesis Sulfopyruvate decarboxylase - beta subunit (EC 4.1.1.79)
EC1.2.1.19	Putrescine utilization pathways 4-aminobutyraldehyde dehydrogenase (EC 1.2.1.19)
EC1.7.99.7	- Nitric-oxide reductase (EC 1.7.99.7), quinol-dependent
EC4.1.2.29	Inositol catabolism 5-keto-2-deoxy-D-gluconate-6 phosphate aldolase (EC 4.1.2.29)
EC3.1.1.32, EC 3.1.1.4	Triacylglycerol metabolism Phospholipase A1 precursor (EC 3.1.1.32, EC 3.1.1.4)
EC1.3.3.4	Heme and Siroheme Biosynthesis Protoporphyrinogen IX oxidase, aerobic, HemY (EC 1.3.3.4)
EC5.3.1.14	- Predicted L-rhamnose isomerase RhaI (EC 5.3.1.14)
EC4.1.1.77	- 4-oxalocrotonate decarboxylase (EC 4.1.1.77)
EC3.5.4.22	Proline, 4-hydroxyproline uptake and utilization 1-pyrroline-4-hydroxy-2-carboxylate deaminase (EC 3.5.4.22)
EC1.1.2.5	Respiratory dehydrogenases 1 D-Lactate dehydrogenase (EC 1.1.2.5)
EC1.5.1.9	Lysine degradation Saccharopine dehydrogenase (EC 1.5.1.9)
EC2.8.1.-	- tRNA 2-thiouridine synthesizing protein E (EC 2.8.1.-)
EC1.3.1.25	Phenylpropionate Degradation 1,2-dihydroxycyclohexa-3,5-diene-1-carboxylate dehydrogenase (EC 1.3.1.25)
EC3.5.3.23	Arginine and Ornithine Degradation Succinylarginine dihydrolase (EC 3.5.3.23)
EC3.5.1.96	Arginine and Ornithine Degradation Succinylglutamate desuccinylase (EC 3.5.1.96)
EC1.13.11.3	Protocatechuate branch of beta-ketoadipate pathway Protocatechuate 3,4-dioxygenase beta chain (EC 1.13.11.3)
EC3.2.1.25	- Beta-mannosidase (EC 3.2.1.25)
EC2.3.2.8	Protein degradation Arginine-tRNA-protein transferase (EC 2.3.2.8)
EC2.7.8.20	Synthesis of osmoregulated periplasmic glucans Phosphoglycerol transferase I (EC 2.7.8.20)
EC3.2.1.41	- Pullulanase (EC 3.2.1.41)
EC1.3.1.10	Fatty Acid Biosynthesis FASII Enoyl-[acyl-carrier-protein] reductase [NADPH] (EC 1.3.1.10)
EC3.6.1.9	Purine conversions Nucleotide pyrophosphatase (EC 3.6.1.9)
EC2.7.1.50	COG2363 Hydroxyethylthiazole kinase (EC 2.7.1.50)
EC1.2.1.-	GABA and putrescine metabolism from cluters Gamma-glutamyl-aminobutyraldehyde dehydrogenase (EC 1.2.1.-)
EC2.3.1.18	Lactose utilization Galactoside O-acetyltransferase (EC 2.3.1.18)
EC1.13.11.4	Salicylate and gentisate catabolism Gentisate 1,2-dioxygenase (EC 1.13.11.4)
EC2.3.1.89	Lysine Biosynthesis DAP Pathway 2,3,4,5-tetrahydropyridine-2,6-dicarboxylate N-acetyltransferase (EC 2.3.1.89)
EC4.2.1.104	- Cyanate hydratase (EC 4.2.1.104)
EC1.1.1.153	Experimental-PTPS Sepiapterin reductase (EC 1.1.1.153)
EC2.6.1.37	- 2-aminoethylphosphonate:pyruvate aminotransferase (EC 2.6.1.37)
EC1.6.5.2	Respiratory Complex I NAD(P)H-quinone oxidoreductase subunit 3 (EC 1.6.5.2)
EC1.1.1.47	D-gluconate and ketogluconates metabolism Glucose 1-dehydrogenase (EC 1.1.1.47)
EC5.1.1.13	Glutamine, Glutamate, Aspartate and Asparagine Biosynthesis Aspartate racemase (EC 5.1.1.13)
EC1.1.99.25	Quinate degradation Quinate/shikimate dehydrogenase [Pyrroloquinoline-quinone] (EC 1.1.99.25)
EC4.1.1.41	Na+ translocating decarboxylases and related biotin-dependent enzymes Methylmalonyl-CoA decarboxylase, beta chain (EC 4.1.1.41)
EC2.7.6.2	- Thiamin pyrophosphokinase (EC 2.7.6.2)
EC4.1.2.20	Glycerate metabolism 2-dehydro-3-deoxyglucarate aldolase (EC 4.1.2.20)
EC1.1.1.76	Acetoin, butanediol metabolism 2,3-butanediol dehydrogenase, S-alcohol forming, (S)-acetoin-specific (EC 1.1.1.76)
EC2.7.1.73	Purine conversions Inosine-guanosine kinase (EC 2.7.1.73)
EC1.7.2.3	trimethylamine N-oxide (TMAO) reductase Trimethylamine-N-oxide reductase (Cytochrome c) (EC 1.7.2.3)
EC4.2.1.68	L-fucose utilization temp L-fuconate dehydratase (EC 4.2.1.68)
EC2.7.8.24	- Phosphatidylcholine synthase (EC 2.7.8.24)
EC1.7.99.6	- Nitrous-oxide reductase (EC 1.7.99.6)
EC1.7.2.1	- Cytochrome cd1 nitrite reductase (EC:1.7.2.1)
EC5.2.-.-	Carotenoids Carotenoid cis-trans isomerase (EC 5.2.-.-)
EC3.1.4.14	Fatty Acid Biosynthesis FASII Acyl carrier protein phosphodiesterase (EC 3.1.4.14)
EC3.5.2.10	COG0523 Creatinine amidohydrolase (EC 3.5.2.10)
EC4.2.1.43	COG3533 L-2-keto-3-deoxyarabonate dehydratase (EC 4.2.1.43)
EC4.3.1.7	Ethanolamine utilization Ethanolamine ammonia-lyase light chain (EC 4.3.1.7)
EC2.1.2.5	Experimental - Histidine Degradation Glutamate formiminotransferase (EC 2.1.2.5)
EC2.6.1.46	Ectoine biosynthesis and regulation Diaminobutyrate-pyruvate aminotransferase (EC 2.6.1.46)
EC1.1.1.69	D-gluconate and ketogluconates metabolism 5-keto-D-gluconate 5-reductase (EC 1.1.1.69)
EC2.7.2.2	MLST Carbamate kinase (EC 2.7.2.2)
EC4.2.1.109	Omega-amidase Methylthioribulose-1-phosphate dehydratase (EC 4.2.1.109)
EC5.3.1.7	Mannose Metabolism D-mannose isomerase (EC 5.3.1.7)
EC3.4.19.5	Protein degradation Isoaspartyl dipeptidase (EC 3.4.19.5)
EC2.7.1.58	D-galactonate catabolism 2-dehydro-3-deoxygalactonokinase (EC 2.7.1.58)
EC1.1.3.15	Glycolate, glyoxylate interconversions Glycolate oxidase (EC 1.1.3.15)
EC1.6.6.9	trimethylamine N-oxide (TMAO) reductase Trimethylamine-N-oxide reductase (EC 1.6.6.9)
EC3.7.1.9	Central meta-cleavage pathway of aromatic compound degradation 2-hydroxymuconic semialdehyde hydrolase (EC 3.7.1.9)
EC2.1.1.11	Chlorophyll Biosynthesis Mg-protoporphyrin O-methyltransferase (EC 2.1.1.11)
EC1.11.1.5	- Cytochrome C551 peroxidase (EC 1.11.1.5)
EC2.7.1.32	Niacin-Choline transport and metabolism Choline kinase (EC 2.7.1.32)
EC3.5.1.87	- N-carbamoyl-L-amino acid hydrolase (EC 3.5.1.87)
EC4.1.2.21	D-galactonate catabolism 2-dehydro-3-deoxyphosphogalactonate aldolase (EC 4.1.2.21)
EC1.2.1.20	Lysine degradation Glutarate-semialdehyde dehydrogenase (EC 1.2.1.20)
EC6.2.1.12	Phytoalexin biosynthesis 4-coumarate--CoA ligase 1 (EC 6.2.1.12)
EC3.4.15.6	Cyanophycin Metabolism Secreted cyanophycinase CphE (EC 3.4.15.6)
EC1.1.1.274	D-gluconate and ketogluconates metabolism 2,5-diketo-D-gluconic acid reductase B (EC 1.1.1.274)
EC2.1.3.9	Arginine Biosynthesis extended N-acetylornithine carbamoyltransferase (EC 2.1.3.9)
EC1.18.1.1	Rubrerythrin Rubredoxin-NAD(+) reductase (EC 1.18.1.1)
EC2.4.2.12	NAD regulation Nicotinamide phosphoribosyltransferase (EC 2.4.2.12)
EC3.1.3.77	Omega-amidase 2,3-diketo-5-methylthiopentyl-1-phosphate enolase-phosphatase (EC 3.1.3.77)
EC5.1.99.-	- Hydantoin racemase (EC 5.1.99.-)
EC1.13.11.2	Central meta-cleavage pathway of aromatic compound degradation Catechol 2,3-dioxygenase (EC 1.13.11.2)
EC1.7.-.-	- Hydroxylamine reductase (EC 1.7.-.-)
EC1.1.1.132	Alginate metabolism GDP-mannose 6-dehydrogenase (EC 1.1.1.132)
EC2.7.1.29	Dihydroxyacetone kinases Putative dihydroxyacetone kinase (EC 2.7.1.29), dihydroxyacetone binding subunit
EC4.99.1.3	Coenzyme B12 biosynthesis Sirohydrochlorin cobaltochelatase (EC 4.99.1.3)
EC4.2.1.6	D-galactonate catabolism Galactonate dehydratase (EC 4.2.1.6)
EC6.3.2.29	Cyanophycin Metabolism Cyanophycin synthase (EC 6.3.2.29)(EC 6.3.2.30)
EC1.8.99.1	- Sulfite reductase beta subunit (EC 1.8.99.1)
EC6.3.1.8	Glutathionylspermidine and Trypanothione Similarity with glutathionylspermidine synthase (EC 6.3.1.8), group 2
EC2.4.1.187	Teichoic and lipoteichoic acids biosynthesis N-acetylmannosaminyltransferase (EC 2.4.1.187)
EC2.6.1.83	Lysine Biosynthesis DAP Pathway L,L-diaminopimelate aminotransferase (EC 2.6.1.83)
EC5.4.2.9	- Phosphoenolpyruvate phosphomutase (EC 5.4.2.9)
EC5.4.99.17	Carotenoids Squalene--hopene cyclase (EC 5.4.99.17)
EC1.13.11.15	Central meta-cleavage pathway of aromatic compound degradation 3,4-dihydroxyphenylacetate 2,3-dioxygenase (EC 1.13.11.15)
EC1.14.12.18	Biphenyl Degradation Biphenyl dioxygenase beta subunit (EC 1.14.12.18)
EC2.3.1.74	Flavanone biosynthesis Chalcone synthase (EC 2.3.1.74)
EC3.4.22.40	Protein degradation Aminopeptidase C (EC 3.4.22.40)
EC1.13.11.8	Central meta-cleavage pathway of aromatic compound degradation Protocatechuate 4,5-dioxygenase beta chain (EC 1.13.11.8)
EC3.5.99.5	Tryptophan catabolism 2-aminomuconate deaminase (EC 3.5.99.5)
EC1.5.99.11	Methanogenesis F420-dependent N(5),N(10)-methylenetetrahydromethanopterin reductase (EC 1.5.99.11)
EC3.4.24.15	Protein degradation Thimet oligopeptidase (EC 3.4.24.15)
EC1.1.1.58	D-Galacturonate and D-Glucuronate Utilization Altronate oxidoreductase (EC 1.1.1.58)
EC3.2.1.31	- Beta-glucuronidase (EC 3.2.1.31)
EC2.4.1.83	Dolichol metabolism Dolichol-phosphate mannosyltransferase (EC 2.4.1.83)
EC4.1.1.18	Lysine degradation Lysine decarboxylase 2, constitutive (EC 4.1.1.18)
EC1.1.99.8	Respiratory dehydrogenases 1 Methanol dehydrogenase large subunit protein (EC 1.1.99.8)
EC5.1.3.7	KDO2-Lipid A biosynthesis UDP-N-acetylglucosamine 4-epimerase (EC 5.1.3.7)
EC5.3.1.17	D-Galacturonate and D-Glucuronate Utilization 4-deoxy-L-threo-5-hexosulose-uronate ketol-isomerase (EC 5.3.1.17)
EC3.4.24.3	Proline, 4-hydroxyproline uptake and utilization Microbial collagenase, secreted (EC 3.4.24.3)
EC4.4.1.21	Quorum-sensing in Vibrio S-ribosylhomocysteine lyase (EC 4.4.1.21) / Autoinducer-2 production protein LuxS
EC6.3.1.1	Glutamine, Glutamate, Aspartate and Asparagine Biosynthesis Aspartate--ammonia ligase (EC 6.3.1.1)
EC1.3.1.75	Chlorophyll Biosynthesis Divinyl protochlorophyllide a 8-vinyl-reductase (EC 1.3.1.75)
EC3.6.1.7	Pyruvate metabolism II: acetyl-CoA, acetogenesis from pyruvate Acylphosphate phosphohydrolase (EC 3.6.1.7), putative
EC1.8.1.14	CoA disulfide thiol-disulfide redox system CoA-disulfide reductase (EC 1.8.1.14)
EC3.1.13.1	RNA processing and degradation, bacterial Exoribonuclease II (EC 3.1.13.1)
EC2.7.7.13	Mannose Metabolism Mannose-1-phosphate guanylyltransferase (EC 2.7.7.13 )
EC2.7.7.25	tRNA nucleotidyltransferase tRNA nucleotidyltransferase, A-adding (EC 2.7.7.25)
EC1.14.13.7	Phenol hydroxylase Phenol hydroxylase, P4 oxygenase component DmpO (EC 1.14.13.7)
EC3.2.1.93	Trehalose Uptake and Utilization Trehalose-6-phosphate hydrolase (EC 3.2.1.93)
EC3.11.1.1	- Phosphonoacetaldehyde hydrolase (EC 3.11.1.1)
EC2.4.2.3	pyrimidine conversions Uridine phosphorylase (EC 2.4.2.3)
EC1.7.7.1	- Ferredoxin--nitrite reductase (EC 1.7.7.1)
EC2.1.1.152	Coenzyme B12 biosynthesis Precorrin-6A synthase (EC 2.1.1.152)
EC3.1.2.20	- Acyl-CoA hydrolase (EC 3.1.2.20)
EC1.2.1.44	Lignine biosynthesis Cinnamoyl-CoA reductase (EC 1.2.1.44)
EC1.14.13.82	Phenylpropanoid compound degradation Vanillate O-demethylase oxygenase subunit (EC 1.14.13.82)
EC3.5.4.27	Serine-glyoxylate cycle N(5),N(10)-methenyltetrahydromethanopterin cyclohydrolase (EC 3.5.4.27)
EC2.8.3.8	Acetyl-CoA fermentation to Butyrate Acetyl-CoA:acetoacetyl-CoA transferase, beta subunit (EC 2.8.3.8)
EC6.5.1.4	RNA 3&#39;-terminal phosphate cyclase RNA 3&#39;-terminal phosphate cyclase (EC 6.5.1.4)
EC4.1.3.40	Experimental-Ubiquinone BiosynthesisVDC Chorismate--pyruvate lyase (EC 4.1.3.40)
EC3.2.1.24	COG3533 Alpha-mannosidase (EC 3.2.1.24)
EC1.13.11.54	Omega-amidase 1,2-dihydroxy-3-keto-5-methylthiopentene dioxygenase (EC 1.13.11.54)
EC1.3.1.33	Chlorophyll Biosynthesis Light-dependent protochlorophyllide reductase (EC 1.3.1.33)
EC3.5.3.4	- Allantoicase (EC 3.5.3.4)
EC3.11.1.2	- Phosphonoacetate hydrolase (EC 3.11.1.2)
EC4.1.99.1	Aromatic amino acid degradation Tryptophanase (EC 4.1.99.1)
EC4.6.1.2	- Adenylate/guanylate cyclase (EC 4.6.1.2)
EC1.2.1.66	Glutathione analogs: mycothiol Formaldehyde dehydrogenase MscR, NAD/mycothiol-dependent (EC 1.2.1.66)
EC2.7.1.35	PROSC Pyridoxal kinase (EC 2.7.1.35)
EC3.2.1.15	- Polygalacturonase (EC 3.2.1.15)
EC1.14.11.2	Proline, 4-hydroxyproline uptake and utilization Similar to eukaryotic Peptidyl prolyl 4-hydroxylase, alpha subunit (EC 1.14.11.2)
EC2.7.1.60	Sialic Acid Metabolism N-acetylmannosamine kinase (EC 2.7.1.60)
EC3.4.19.3	- Pyrrolidone-carboxylate peptidase (EC 3.4.19.3)
EC1.8.98.1	H2:CoM-S-S-HTP oxidoreductase CoB--CoM heterodisulfide reductase subunit C (EC 1.8.98.1)
EC1.2.1.9	Glycolysis and Gluconeogenesis Non-phosphorylating glyceraldehyde-3-phosphate dehydrogenase (NADP) (EC 1.2.1.9)
EC1.5.1.8	Lysine degradation Lysine ketoglutarate reductase (EC 1.5.1.8) (LOR) (LKR)
EC2.7.1.144	Galactose-inducible PTS Tagatose-6-phosphate kinase (EC 2.7.1.144) / 1-phosphofructokinase (EC 2.7.1.56)
EC3.6.3.16	Arsenic resistance Arsenical pump-driving ATPase (EC 3.6.3.16)
EC2.7.1.112	- Protein-tyrosine kinase (EC 2.7.1.112)
EC1.1.1.264	D-gluconate and ketogluconates metabolism L-idonate 5-dehydrogenase (EC 1.1.1.264)
EC3.6.3.17	Putative sugar ABC transporter (ytf cluster) Putative sugar ABC transport system, ATP-binding protein YtfR (EC 3.6.3.17)
EC1.4.1.21	NAD and NADP cofactor biosynthesis global L-Aspartate dehydrogenase (EC 1.4.1.21)
EC2.4.-.-	Biofilm Adhesin Biosynthesis Biofilm PGA synthesis N-glycosyltransferase PgaC (EC 2.4.-.-)
EC1.13.11.39	Biphenyl Degradation Biphenyl-2,3-diol 1,2-dioxygenase (EC 1.13.11.39)
EC3.1.1.3	Cytolysin and Lipase operon in Vibrio Lipase precursor (EC 3.1.1.3)
EC1.2.99.5	Methanogenesis Formylmethanofuran dehydrogenase subunit B (EC 1.2.99.5)
EC1.17.3.2	Purine conversions Xanthine oxidase (EC 1.17.3.2)
EC1.3.7.2	Bilin Biosynthesis 15,16-dihydrobiliverdin:ferredoxin oxidoreductase PebA (EC 1.3.7.2)
EC4.4.1.15	Adaptation to d-cysteine D-cysteine desulfhydrase (EC 4.4.1.15)
EC3.6.-.-	Nudix proteins (nucleoside triphosphate hydrolases) Putative Nudix hydrolase YfcD (EC 3.6.-.-)
EC3.5.1.9	NAD and NADP cofactor biosynthesis global Kynurenine formamidase, bacterial (EC 3.5.1.9)
EC2.1.-.-	Synthesis of osmoregulated periplasmic glucans Glucans biosynthesis protein C (EC 2.1.-.-)
EC2.7.7.1	Redox-dependent regulation of nucleus processes Nicotinamide-nucleotide adenylyltransferase (EC 2.7.7.1)
EC1.13.99.1	Inositol catabolism Inositol oxygenase (EC 1.13.99.1)
EC3.5.1.59	- N-carbamoylsarcosine amidase (EC 3.5.1.59)
EC3.5.1.30	Lysine degradation 5-aminopentanamidase (EC 3.5.1.30)
EC1.1.1.140	D-Sorbitol(D-Glucitol) and L-Sorbose Utilization Sorbitol-6-phosphate 2-dehydrogenase (EC 1.1.1.140)
EC3.2.1.39	- Laminarinase (EC 3.2.1.39)
EC3.4.11.24	- Aminopeptidase S (Leu, Val, Phe, Tyr preference) (EC 3.4.11.24)
EC1.5.99.3	Lysine degradation L-pipecolate dehydrogenase (EC 1.5.99.3)
EC3.2.1.40	L-rhamnose utilization Alfa-L-rhamnosidase (EC 3.2.1.40)
EC5.2.1.1	Salicylate and gentisate catabolism Maleate cis-trans isomerase (EC 5.2.1.1)
EC2.4.1.19	Alpha-Amylase locus in Streptocococcus Cyclomaltodextrin glucanotransferase (EC 2.4.1.19)
EC1.14.12.13	Chlorobenzoate degradation 2-chlorobenzoate 1,2-dioxygenase beta subunit (EC 1.14.12.13)
EC3.1.6.14	Sulfatases and sulfatase modifying factor 1 Mucin-desulfating sulfatase MdsA precursor (EC 3.1.6.14)
EC2.3.1.57	Polyamine Metabolism Spermidine N1-acetyltransferase (EC 2.3.1.57)
EC1.3.1.56	Naphtalene and antracene degradation Dihydrodiol dehydrogenase (EC 1.3.1.56)
EC3.1.1.15	COG3533 L-arabinolactonase (EC 3.1.1.15)
EC3.5.1.78	Glutathionylspermidine and Trypanothione Glutathionylspermidine amidohydrolase (EC 3.5.1.78)
EC3.1.3.37	Calvin-Benson cycle Sedoheptulose-1,7-bisphosphatase (EC 3.1.3.37)
EC4.1.2.17	L-fucose utilization L-fuculose phosphate aldolase (EC 4.1.2.17)
EC1.3.7.3	Bilin Biosynthesis Phycoerythrobilin:ferredoxin oxidoreductase PebB (EC 1.3.7.3)
EC4.4.1.19	coenzyme M biosynthesis Phosphosulfolactate synthase (EC 4.4.1.19)
EC2.1.1.20	Betaine biosynthesis from glycine Glycine N-methyltransferase (EC 2.1.1.20)
EC4.1.1.7	Benzoate degradation Benzoylformate decarboxylase (EC 4.1.1.7)
EC2.7.1.56	- 1-phosphofructokinase (EC 2.7.1.56)
EC1.17.-.-	Ectoine biosynthesis and regulation Ectoine hydroxylase (EC 1.17.-.-)
EC3.1.6.2	Steroid sulfates Steryl-sulfatase precursor (EC 3.1.6.2)
EC3.2.1.99	COG3533 Arabinan endo-1,5-alpha-L-arabinosidase (EC 3.2.1.99)
EC1.2.1.28	Phenylpropanoid compound degradation Vanillin dehydrogenase (Hydroxybenzaldehyde dehydrogenase) (EC 1.2.1.28)
EC1.13.11.52	NAD and NADP cofactor biosynthesis global Indoleamine 2,3-dioxygenase (EC 1.13.11.52)
EC4.3.1.4	Experimental - Histidine Degradation Formiminotetrahydrofolate cyclodeaminase (EC 4.3.1.4)
EC2.7.1.5	- Rhamnulokinase (EC 2.7.1.5)
EC1.12.7.2	Hydrogenases Periplasmic [Fe] hydrogenase large subunit (EC 1.12.7.2)
EC1.8.99.3	- Sulfite reductase, dissimilatory-type gamma subunit (EC 1.8.99.3)
EC1.2.7.1	Pyruvate:ferredoxin oxidoreductase Pyruvate:ferredoxin oxidoreductase, gamma subunit (EC 1.2.7.1)
EC2.7.1.83	- Pseudouridine kinase (EC 2.7.1.83)
EC2.7.11.1	- Serine-protein kinase rsbW (EC 2.7.11.1)
EC1.5.99.9	Serine-glyoxylate cycle Methylene tetrahydromethanopterin dehydrogenase (EC 1.5.99.9)
EC2.5.1.11	Polyprenyl Diphosphate Biosynthesis Solanesyl diphosphate synthase (EC 2.5.1.11)
EC1.13.12.3	COG0523 Tryptophan 2-monooxygenase (EC 1.13.12.3)
EC3.2.1.4	- Endoglucanase (EC 3.2.1.4)
EC3.5.1.94	Putrescine utilization pathways Gamma-glutamyl-GABA hydrolase (EC 3.5.1.94)
EC5.2.1.4	Glutathione analogs: mycothiol Maleylpyruvate isomerase, mycothiol-dependent (EC 5.2.1.4)
EC2.7.7.58	Siderophore Enterobactin 2,3-dihydroxybenzoate-AMP ligase (EC 2.7.7.58) [enterobactin] siderophore
EC3.1.1.11	D-Galacturonate and D-Glucuronate Utilization Pectinesterase (EC 3.1.1.11)
EC3.2.1.86	Beta-Glucoside Metabolism 6-phospho-beta-glucosidase (EC 3.2.1.86)
EC1.3.99.13	Phenylpropanoid compound degradation Acyl coenzyme A dehydrogenase (EC 1.3.99.13)
EC1.17.99.1	- 4-cresol dehydrogenase [hydroxylating] flavoprotein subunit (EC 1.17.99.1)
EC3.2.1.139	- Alpha-glucuronidase (EC 3.2.1.139)
EC4.3.1.18	Pyruvate Alanine Serine Interconversions D-serine dehydratase (EC 4.3.1.18)
EC1.3.99.-	Carnitine Metabolism in Microorganisms Crotonobetainyl-CoA dehydrogenase (EC 1.3.99.-)
EC4.99.1.2	Mercury resistance operon Organomercurial lyase (EC 4.99.1.2)
EC4.2.1.42	D-galactarate, D-glucarate and D-glycerate catabolism D-galactarate dehydratase (EC 4.2.1.42)
EC6.2.1.20	- acyl-acyl carrier protein synthetase (EC 6.2.1.20)
EC2.4.1.212	- Hyaluronan synthase (EC 2.4.1.212)
EC4.1.1.1	Pyruvate metabolism II: acetyl-CoA, acetogenesis from pyruvate Pyruvate decarboxylase (EC 4.1.1.1)
EC1.15.1.2	Rubrerythrin Superoxide reductase (EC 1.15.1.2)
EC1.1.3.12	Pyridoxin(Vitamin B6) Degradation Pathway Pyridoxine 4-oxidase (EC 1.1.3.12)
EC1.2.1.32	Tryptophan catabolism 2-aminomuconate semialdehyde dehydrogenase (EC 1.2.1.32)
EC4.1.1.5	Alpha-acetolactate operon Alpha-acetolactate decarboxylase (EC 4.1.1.5)
EC1.3.7.5	Bilin Biosynthesis Phycocyanobilin:ferredoxin oxidoreductase PcyA (EC 1.3.7.5)
EC4.-.-.-	Chorismate: Intermediate for synthesis of Tryptophan, PAPA antibiotics, PABA, 3-hydroxyanthranilate and more. Isochorismate pyruvate-lyase (EC 4.-.-.-)
EC1.1.1.175	Xylose utilization D-xylose 1-dehydrogenase (EC 1.1.1.175)
EC6.2.1.13	Pyruvate metabolism II: acetyl-CoA, acetogenesis from pyruvate Acetyl-CoA synthetase (ADP-forming) beta chain (EC 6.2.1.13)
EC3.4.99.-	Pyrroloquinoline Quinone biosynthesis Coenzyme PQQ synthesis protein F (EC 3.4.99.-)
EC1.2.1.65	Naphtalene and antracene degradation Salicylaldehyde dehydrogenase (EC 1.2.1.65)
EC1.1.1.203	D-Galacturonate and D-Glucuronate Utilization Uronate dehydrogenase (EC 1.1.1.203)
EC4.1.1.51	Pyridoxin(Vitamin B6) Degradation Pathway 3-hydroxy-2-methylpyridine-4,5-dicarboxylate 4-decarboxylase (EC 4.1.1.51)
EC1.14.13.20	At1g24340 2,4-dichlorophenol 6-monooxygenase (EC 1.14.13.20)
EC6.2.1.4	TCA Cycle Succinyl-CoA ligase [GDP-forming] beta chain (EC 6.2.1.4)
EC2.1.2.8	pyrimidine conversions Deoxycytidylate 5-hydroxymethyltransferase (EC 2.1.2.8)
EC1.1.99.3	D-gluconate and ketogluconates metabolism Gluconate 2-dehydrogenase (EC 1.1.99.3), membrane-bound, flavoprotein
EC2.1.1.36	tRNA modification Archaea tRNA (adenine57/58-N1)-methyltransferase (EC 2.1.1.36)
EC2.3.1.101	Methanogenesis Formylmethanofuran--tetrahydromethanopterin N-formyltransferase (EC 2.3.1.101)
EC3.5.5.1	Auxin biosynthesis Nitrilase 2 (EC 3.5.5.1)
EC1.2.1.39	- Phenylacetaldehyde dehydrogenase (EC 1.2.1.39)
EC2.6.1.82	Putrescine utilization pathways Putrescine aminotransferase (EC 2.6.1.82)
EC3.1.3.71	coenzyme M biosynthesis 2-phosphosulfolactate phosphatase (EC 3.1.3.71)
EC3.1.21.-	Natural DNA Transformation in Vibrio Extracellular deoxyribonuclease Dns (EC 3.1.21.-)
EC5.1.1.4	PROSC Proline racemase (EC 5.1.1.4)
EC1.1.1.282	Quinate degradation Shikimate/quinate 5-dehydrogenase I beta (EC 1.1.1.282)
EC2.4.1.11	Glycogen metabolism Glycogen [starch] synthase, eukaryotic (EC 2.4.1.11)
EC4.2.1.41	D-galactarate, D-glucarate and D-glycerate catabolism 5-dehydro-4-deoxyglucarate dehydratase (EC 4.2.1.41)
EC1.14.13.59	Siderophore [Alcaligin-like] Siderophore [Alcaligin-like] biosynthetic enzyme (EC 1.14.13.59)
EC5.3.1.25	L-fucose utilization L-fucose isomerase (EC 5.3.1.25)
EC1.7.2.2	- Cytochrome c552 precursor (EC 1.7.2.2)
EC4.2.2.2	- Pectate lyase precursor (EC 4.2.2.2)
EC1.1.1.90	Salicylate ester degradation AreB (Aryl-alcohol dehydrogenase) (EC 1.1.1.90)
EC3.1.3.73	Coenzyme B12 biosynthesis Alpha-ribazole-5&#39;-phosphate phosphatase (EC 3.1.3.73)
EC1.13.12.4	Pyruvate metabolism II: acetyl-CoA, acetogenesis from pyruvate Lactate 2-monooxygenase (EC 1.13.12.4)
EC1.2.1.59	Glycolysis and Gluconeogenesis, including Archaeal enzymes NAD(P)-dependent glyceraldehyde 3-phosphate dehydrogenase archaeal (EC 1.2.1.59)
EC4.1.1.82	- Phosphonopyruvate decarboxylase (EC 4.1.1.82)
EC3.4.11.7	- Glutamyl aminopeptidase (EC 3.4.11.7)
EC2.4.1.52	Teichoic and lipoteichoic acids biosynthesis Poly(glycerol-phosphate) alpha-glucosyltransferase (EC 2.4.1.52)
EC3.2.1.17	Phage entry and exit Phage lysozyme (EC 3.2.1.17)
EC4.2.2.9	D-Galacturonate and D-Glucuronate Utilization Exopolygalacturonate lyase (EC 4.2.2.9)
EC3.5.3.9	- Allantoate amidohydrolase (EC 3.5.3.9)
EC4.1.1.4	Acetone Butanol Ethanol Synthesis Acetoacetate decarboxylase (EC 4.1.1.4)
EC1.4.1.-	Dehydrogenase complexes Valine dehydrogenase (EC 1.4.1.-)
EC4.2.1.61	Fatty Acid Biosynthesis FASI 3-hydroxypalmitoyl-[acyl-carrier-protein] dehydratase of FASI (EC 4.2.1.61)
EC1.1.1.5	Acetoin, butanediol metabolism Acetoin (diacetyl) reductase (EC 1.1.1.5)
EC2.3.1.38	Fatty Acid Biosynthesis FASI [Acyl-carrier-protein] acetyl transferase of FASI (EC 2.3.1.38)
EC4.1.3.3	Sialic Acid Metabolism N-acetylneuraminate lyase (EC 4.1.3.3)
EC2.7.8.23	- Probable carboxyvinyl-carboxyphosphonate phosphorylmutase (EC 2.7.8.23)
EC1.1.1.62	Fatty Acid Biosynthesis FASI 3-oxoacyl-coenzyme A reductase of elongase (EC 1.1.1.62)
EC4.2.1.28	Propanediol utilization Propanediol dehydratase medium subunit (EC 4.2.1.28)
EC3.7.1.5	Salicylate and gentisate catabolism Fumarylacetoacetate (FAA) hydrolase (EC 3.7.1.5)
EC2.3.1.82	Aminoglycoside adenylyltransferases Aminoglycoside N6&#39;-acetyltransferase (EC 2.3.1.82)
EC1.1.1.107	Pyridoxin(Vitamin B6) Degradation Pathway Pyridoxal 4-dehydrogenase (EC 1.1.1.107)
EC1.1.99.22	D-gluconate and ketogluconates metabolism Broad-specificity glycerol dehydrogenase (EC 1.1.99.22), subunit SldA
EC2.5.1.30	- Heptaprenyl diphosphate synthase component II (EC 2.5.1.30)
EC1.3.99.20	- 4-hydroxybenzoyl-CoA reductase, gamma subunit (EC 1.3.99.20)
EC1.5.5.-	Acetyl-CoA fermentation to Butyrate Probable electron transfer flavoprotein-quinone oxidoreductase FixC (EC 1.5.5.-)
EC3.4.24.28	CBSS-265072.7.peg.546 Bacillolysin (EC 3.4.24.28)
EC3.6.3.14, YscN,SpaL,MxiB,HrcN,EscN	Type III secretion systems Type III secretion cytoplasmic ATP synthase (EC 3.6.3.14, YscN,SpaL,MxiB,HrcN,EscN)
EC2.7.1.20	Purine conversions putative Adenosine kinase (EC 2.7.1.20)
EC1.18.1.-	- Nitric oxide reductase FlRd-NAD(+) reductase (EC 1.18.1.-)
EC3.4.14.11	Beta-lactamase cluster in Streptococcus Xaa-Pro dipeptidyl-peptidase (EC 3.4.14.11)
EC2.7.7.15	Phosphorylcholine incorporation in LPS Cholinephosphate cytidylyltransferase (EC 2.7.7.15)
EC5.3.2.-	Central meta-cleavage pathway of aromatic compound degradation 4-oxalocrotonate tautomerase (EC 5.3.2.-)
EC1.1.99.4	D-gluconate and ketogluconates metabolism 2-Keto-D-gluconate dehydrogenase (EC 1.1.99.4), membrane-bound, gamma subunit
EC3.5.1.90	Coenzyme B12 biosynthesis Adenosylcobinamide amidohydrolase (EC 3.5.1.90)
EC2.4.2.30	Redox-dependent regulation of nucleus processes Poly [ADP-ribose] polymerase-1 (EC 2.4.2.30)
EC2.7.1.51	L-fucose utilization L-fuculokinase (EC 2.7.1.51)
EC1.12.5.1	Hydrogenases Quinone-reactive Ni/Fe-hydrogenase large chain (EC 1.12.5.1)
EC1.3.99.15	Anaerobic benzoate metabolism Benzoyl-CoA reductase subunit BadG (EC 1.3.99.15)
EC2.7.8.12	Teichoic and lipoteichoic acids biosynthesis CDP-glycerol:poly(glycerophosphate) glycerophosphotransferase (EC 2.7.8.12)
EC1.1.1.17	Mannitol Utilization Mannitol-1-phosphate 5-dehydrogenase (EC 1.1.1.17)
EC2.6.1.2	Alanine biosynthesis Glutamate-pyruvate aminotransferase (EC 2.6.1.2)
EC1.1.1.261	Respiratory dehydrogenases 1 Glycerol-1-phosphate dehydrogenase [NAD(P)] (EC 1.1.1.261)
EC3.2.1.70	Fructooligosaccharides(FOS) and Raffinose Utilization Glucan 1,6-alpha-glucosidase (EC 3.2.1.70)
EC4.1.1.8	Alkaloid biosynthesis from L-lysine Oxalyl-CoA decarboxylase (EC 4.1.1.8)
EC2.7.2.15	Threonine anaerobic catabolism gene cluster Propionate kinase (EC 2.7.2.15)
EC2.1.1.29	tRNA modification yeast cytoplasmic tRNA (cytosine-5-)-methyltransferase NCL1 (EC 2.1.1.29) (tRNA methyltransferase 4) (Multisite-specific tRNA:m5C-methyltransferase)
EC1.3.-.- and EC 2.1.1-	Carotenoids "phi-Carotenoid synthase" (EC 1.3.-.- and EC 2.1.1-)
EC2.7.2.7	Acetyl-CoA fermentation to Butyrate Butyrate kinase (EC 2.7.2.7)
EC1.17.1.-	- P-cymene monooxygenase, reductase subunit(CymAb) (EC 1.17.1.-)
EC2.4.1.56	LOS core oligosaccharide biosynthesis Lipopolysaccharide 1,2-N-acetylglucosaminetransferase (EC 2.4.1.56)
EC5.1.1.12	Anaerobic Oxidative Degradation of L-Ornithine Ornithine racemase (EC 5.1.1.12)
EC4.1.1.74	Auxin biosynthesis Indole-3-pyruvate decarboxylase (EC 4.1.1.74)
EC2.7.1.89	- Thiamine kinase (EC 2.7.1.89)
EC1.6.99.-	Flavodoxin NAD(P)H oxidoreductase YRKL (EC 1.6.99.-)
EC4.3.1.15	Putative diaminopropionate ammonia-lyase cluster Putative diaminopropionate ammonia-lyase (EC 4.3.1.15)
EC2.7.1.27	Erythritol utilization Erythritol kinase EryA (EC 2.7.1.27)
EC6.3.2.27	Siderophore Aerobactin Citrate:6-N-acetyl-6-N-hydroxy-L-lysine ligase, alpha subunit (EC 6.3.2.27), aerobactin biosynthesis protein IucA
EC2.7.1.157	N-Acetyl-Galactosamine and Galactosamine Utilization Predicted N-acetylgalactosamine kinase, ROK-type (EC 2.7.1.157)
EC3.4.24.29	Listeria Pathogenicity Island LIPI-1 extended Zinc metalloproteinase precursor (EC 3.4.24.29)
EC1.4.99.3	Respiratory dehydrogenases 1 Methylamine dehydrogenase heavy chain precursor (EC 1.4.99.3)
EC3.1.6.12	eukaryotic rRNA modification and related functions Arylsulfatase B precursor (EC 3.1.6.12)
EC2.1.1.114	Experimental-Ubiquinone BiosynthesisVDC 3,4-dihydroxy-5-hexaprenylbenzoate methyltransferase (EC 2.1.1.114)
EC3.2.1.46	- Galactocerebrosidase precursor (EC 3.2.1.46)
EC1.1.1.77	L-rhamnose utilization Lactaldehyde reductase (EC 1.1.1.77)
EC2.3.3.14	- Homocitrate synthase (EC 2.3.3.14)
EC1.14.15.7	CBSS-344610.3.peg.2335 Choline monooxygenase, beta subunit (EC 1.14.15.7)
EC1.17.99.2	Anaerobic toluene and ethylbenzene degradation Ethylbenzene dehydrogenase beta subunit (EC 1.17.99.2)
EC3.1.26.-	Regulatory Intramembrane Proteolysis Pathways Endoribonuclease (EC 3.1.26.-) IRE1
EC3.5.2.-	- L-2-amino-thiazoline-4-carboxylic acid hydrolase (EC 3.5.2.-)
EC3.6.3.3	Cobalt-zinc-cadmium resistance Cadmium-transporting ATPase (EC 3.6.3.3)
EC4.2.1.36	Lysine biosynthesis AAA pathway 2 Homoaconitase (EC 4.2.1.36)
EC1.2.1.31	Lysine degradation L-aminoadipate-semialdehyde dehydrogenase large subunit (EC 1.2.1.31)
EC4.1.99.-	YgfZ Spore photoproduct lyase (EC 4.1.99.-)
EC2.1.1.95	Tocopherol Biosynthesis Gamma-tocopherol C-methyltransferase (EC 2.1.1.95)
EC1.1.1.50	Phenylpropanoid compound degradation Putative 3-alpha-hydroxysteroid dehydrogenase/carbonyl reductase oxidoreductase protein (EC 1.1.1.50)
EC1.4.3.20	Marinocine, a broad-spectrum antibacterial protein Lysine-epsilon oxidase (EC 1.4.3.20) antimicrobial protein LodA
EC3.6.1.45	Nudix proteins (nucleoside triphosphate hydrolases) Uridine diphosphate glucose pyrophosphatase (EC 3.6.1.45)
EC4.1.2.40	Galactose-inducible PTS Tagatose 1,6-diphosphate aldolase (EC 4.1.2.40)
EC3.2.1.80	Fructose and Mannose Inducible PTS Fructanase (EC 3.2.1.80), FruA / Levanase (EC 3.2.1.65)
EC1.18.1.3	Phenylpropionate Degradation 3-phenylpropionate dioxygenase ferredoxin--NAD(+) reductase component (EC 1.18.1.3)
EC1.4.3.10	Putrescine utilization pathways Monoamine/putrescine oxidase (EC 1.4.3.10)
EC3.4.24.78	Small acid-soluble spore proteins Endopeptidase spore protease Gpr (EC 3.4.24.78)
EC5.4.3.5	Anaerobic Oxidative Degradation of L-Ornithine D-Ornithine 4,5-aminomutase E subunit (EC 5.4.3.5)
EC2.7.7.58,Irp5	Siderophore Yersiniabactin Biosynthesis iron aquisition 2,3-dihydroxybenzoate-AMP ligase (EC 2.7.7.58,Irp5)
EC1.2.7.7	Ketoisovalerate oxidoreductase Ketoisovalerate oxidoreductase subunit VorA (EC 1.2.7.7)
EC3.6.3.42	Synthesis of osmoregulated periplasmic glucans Beta-(1-->2)glucan export ATP-binding/permease protein NdvA (EC 3.6.3.42)
EC2.6.1.39	Lysine biosynthesis AAA pathway 2 Alpha-aminoadipate aminotransferase (EC 2.6.1.39)
EC4.2.1.40	D-galactarate, D-glucarate and D-glycerate catabolism Glucarate dehydratase (EC 4.2.1.40)
EC2.6.1.48	Lysine degradation 5-aminovalerate aminotransferase (EC 2.6.1.48)
EC3.1.26.8	Ribosome biogenesis bacterial Ribonuclease M5 (EC 3.1.26.8)
EC2.4.1.211	- Lacto-N-biose phosphorylase (EC 2.4.1.211)
EC2.3.1.22	Triacylglycerol metabolism monoacylglycerol O-acyltransferase 1 (EC 2.3.1.22)
EC1.3.1.28	- 2,3-dihydro-2,3-dihydroxybenzoate dehydrogenase (EC 1.3.1.28)
EC1.13.12.2	Lysine degradation Lysine 2-monooxygenase (EC 1.13.12.2)
EC1.4.1.16	Lysine Biosynthesis DAP Pathway Meso-diaminopimelate D-dehydrogenase (EC 1.4.1.16)
EC3.4.-.-	Phage capsid proteins Phage prohead protease protein (EC 3.4.-.-)
EC5.1.3.-	Alginate metabolism Poly(beta-D-mannuronate) C5 epimerase precursor (EC 5.1.3.-)
EC2.7.1.8	(GlcNAc)2 Catabolic Operon Glucosamine kinase GpsK (EC 2.7.1.8)
EC6.4.1.6	- Acetone carboxylase, alpha subunit (EC 6.4.1.6)
EC1.13.11.-	Cinnamic Acid Degradation 2,3-dihydroxyphenylpropionate 1,2-dioxygenase (EC 1.13.11.-)
EC1.9.3.-	Terminal cytochrome C oxidases quinol oxidase polypeptide I QoxB (EC:1.9.3.-)
EC1.1.99.10	D-gluconate and ketogluconates metabolism Glucose dehydrogenase (EC 1.1.99.10), membrane-bound, flavoprotein
EC2.7.7.47	Aminoglycoside adenylyltransferases Streptomycin 3&#39;&#39;-O-adenylyltransferase (EC 2.7.7.47)
EC2.4.1.119	N-linked Glycosylation in Bacteria Oligosaccharyltransferase PglB (EC 2.4.1.119)
EC4.2.99.20	Menaquinone and Phylloquinone Biosynthesis 2-succinyl-6-hydroxy-2,4-cyclohexadiene-1-carboxylate synthase (EC 4.2.99.20)
EC1.18.6.1	- Nitrogenase (molybdenum-iron) alpha chain (EC 1.18.6.1)
EC1.2.1.50	- LuxC, acyl-CoA reductase (EC 1.2.1.50)
EC4.2.1.90	L-rhamnose utilization L-rhamnonate dehydratase (EC 4.2.1.90)
EC2.8.2.11	- Galactosylceramide sulfotransferase (EC 2.8.2.11)
EC1.13.12.-	Siderophore Pyoverdine L-ornithine 5-monooxygenase (EC 1.13.12.-), PvdA of pyoverdin biosynthesis
EC1.1.1.87	Lysine biosynthesis AAA pathway 2 Homoisocitrate dehydrogenase (EC 1.1.1.87)
EC3.1.1.27	Pyridoxin(Vitamin B6) Degradation Pathway 4-pyridoxolactonase (EC 3.1.1.27)
EC3.2.1.50	Chitin and N-acetylglucosamine utilization Alpha-N-acetylglucosaminidase (EC 3.2.1.50)
EC4.2.2.6	D-Galacturonate and D-Glucuronate Utilization Oligogalacturonate lyase (EC 4.2.2.6)
EC1.5.1.30	- Flavin reductase (EC 1.5.1.30)
