# Supplementary material for: Phylogenetic and Functional Metagenomic Profiling for Assessing Microbial Biodiversity in Environmental Monitoring
Source: PLoS One. 2012 Aug 27;7(8):e43630. doi: 10.1371/journal.pone.0043630 (PMC3428334; doi:10.1371/journal.pone.0043630)
Supplement: Data S2 — Description of the analysis workflow together with a collection of custom-written Perl scripts and example data files. (ZIP) [file pone.0043630.s002.zip › functions_subsystems_e5.tsv.list.shotgun.seed.ec.txt]

GeneFamily	PolS1	PolS2	PriS1	PriS2
EC2.8.1.7	11901	10922	11934	10084
EC2.7.7.7	6927	7651	8859	7526
EC4.2.1.17	8440	8818	8798	5701
EC2.3.1.9	7894	8992	8113	5635
EC2.1.1.-	5727	5534	6002	4430
EC5.99.1.3	3900	4060	5603	5365
EC1.1.1.35	5056	5410	5043	3636
EC1.4.1.13	3168	2889	6189	5349
EC2.3.1.16	4252	4226	5680	3510
EC4.2.1.70	5006	5396	4039	3142
EC2.1.2.1	3369	3278	4499	5002
EC6.2.1.3	3420	3917	5351	3668
EC1.5.3.1	2243	1668	6245	4552
EC3.5.4.16	2894	3969	4491	3788
EC4.2.1.3	3176	3441	4252	3644
EC2.4.1.129	3346	3629	3932	3658
EC6.3.1.2	2043	2246	4617	4097
EC2.7.7.6	2755	2617	4020	3857
EC1.3.99.1	2355	2416	4153	3997
EC1.3.99.2	4139	5050	2519	2153
EC1.17.4.1	2191	3397	2963	3374
EC6.3.5.5	2392	2305	3692	3276
EC6.2.1.1	2051	2217	4006	3075
EC1.2.4.1	1872	1888	3947	3314
EC2.7.7.8	2074	2233	3585	3232
EC2.6.1.1	2629	2961	3157	2680
EC2.7.6.5	3265	2548	3093	2595
EC1.8.1.4	2475	2900	2618	2864
EC3.4.24.-	2240	2251	3138	2925
EC3.5.2.3	1651	2642	2743	2745
EC1.1.1.95	2081	2461	2828	2440
EC2.6.1.42	2155	2510	2545	2408
EC1.4.4.2	1948	2160	2614	2709
EC1.8.1.9	1465	2179	2737	2672
EC5.99.1.2	2300	2374	2546	2128
EC1.6.5.3	1367	1298	2975	3130
EC2.5.1.-	2095	2253	2573	2282
EC3.6.1.-	2135	1920	2600	2341
EC5.1.3.2	2224	2249	2313	2274
EC3.6.3.14	1883	1738	2725	2335
EC1.2.1.12	2235	2744	1951	1936
EC2.6.1.16	1663	1749	2709	2340
EC1.2.1.3	1917	1903	2438	2130
EC6.1.1.7	1602	1707	2682	2238
EC5.99.1.-	2099	2242	2199	1652
EC3.6.3.4	2747	4002	1016	924
EC3.4.21.53	1950	1649	2175	1984
EC2.3.1.41	1842	2161	2071	1721
EC1.1.1.1	1355	1010	2700	2192
EC2.7.2.4	2053	2645	1573	1495
EC1.1.1.100	1383	1274	2544	1828
EC1.9.3.1	1386	1961	1965	1800
EC2.2.1.1	1439	1165	2128	2112
EC2.7.1.40	1747	2054	1820	1458
EC6.1.1.5	1526	1296	2050	1910
EC2.7.2.3	1035	1283	2298	1990
EC1.2.4.4	2173	3538	764	815
EC2.3.2.2	1881	2010	1729	1250
EC4.2.1.11	1389	1608	1756	1760
EC4.2.1.20	1397	1467	1811	1729
EC1.11.1.7	1258	1521	1751	1779
EC5.4.2.8	1183	1037	2053	1656
EC2.1.1.31	1384	1084	1844	1673
EC2.5.1.10	1476	1831	1633	1208
EC3.2.1.-	1676	1654	1389	1419
EC1.2.4.2	1053	1236	1856	1694
EC2.1.1.61	1486	1426	1498	1488
EC1.1.1.22	1345	1814	1578	1180
EC6.4.1.4	1545	2016	1427	904
EC1.11.1.6	1308	1275	1461	1515
EC6.3.5.7	775	801	1995	1706
EC6.3.5.6	775	796	1993	1706
EC2.7.4.1	841	741	1912	1770
EC2.7.6.1	1009	1135	1646	1556
EC5.2.1.8	1766	1956	1215	832
EC2.7.1.30	1271	766	1519	1728
EC3.1.-.-	1598	1817	1303	924
EC2.5.1.15	1319	1084	1660	1323
EC1.5.1.12	1919	1711	1281	808
EC6.5.1.2	1070	1291	1615	1362
EC6.3.5.3	1322	1355	1588	1157
EC2.2.1.6	1187	1046	1580	1444
EC1.1.1.3	1425	1850	1289	915
EC6.2.1.5	1025	923	1521	1610
EC2.4.2.14	1009	1263	1550	1323
EC6.1.1.16	1046	1065	1523	1449
EC5.1.2.3	1869	1733	1081	756
EC4.1.99.3	915	949	1621	1422
EC2.5.1.29	1130	1401	1426	1074
EC1.1.1.85	799	798	1704	1398
EC2.3.1.8	1010	914	1441	1344
EC4.2.1.33	919	804	1514	1410
EC2.5.1.7	757	888	1556	1272
EC2.3.1.-	1166	1401	1188	949
EC2.1.2.10	1137	1133	1120	1215
EC3.4.16.4	1196	1206	1177	996
EC2.6.1.85	1102	1130	1364	928
EC2.5.1.6	953	770	1450	1200
EC3.5.1.88	919	1052	1271	1150
EC2.7.7.-	993	1400	1146	954
EC6.1.1.12	909	997	1279	1181
EC3.1.6.1	1034	396	1633	1220
EC3.2.1.23	891	331	1792	1212
EC2.7.7.23	707	648	1545	1285
EC5.4.99.2	1302	2275	674	424
EC2.3.3.1	986	925	1334	990
EC6.1.1.11	799	933	1354	1005
EC3.4.11.-	1039	1065	1102	952
EC5.4.2.1	1144	1075	1021	939
EC2.2.1.7	841	758	1081	1302
EC2.3.1.12	1028	1080	1218	783
EC1.2.1.41	791	461	1496	1072
EC2.3.3.9	766	510	1327	1194
EC3.3.1.1	573	638	1208	1278
EC1.2.1.11	873	778	1170	1008
EC5.1.3.14	789	854	1026	1115
EC1.1.1.37	649	725	1402	942
EC2.7.7.21	934	961	944	984
EC5.1.3.1	903	787	1197	885
EC2.3.1.61	601	676	1279	1078
EC3.5.4.25	953	994	978	882
EC4.2.1.46	719	1063	1005	936
EC1.17.1.4	1034	945	889	894
EC4.1.3.27	869	777	1092	944
EC1.4.1.4	834	1037	1063	788
EC4.2.3.5	780	648	1156	1005
EC2.5.1.8	693	957	1083	895
EC2.7.2.11	828	728	1012	1036
EC2.8.3.5	1361	1567	560	469
EC6.3.4.2	719	758	1017	1076
EC2.5.1.18	1174	1105	872	643
EC2.7.9.1	626	619	995	1227
EC3.4.21.92	691	558	1094	1134
EC2.1.2.3	744	817	1090	912
EC1.1.1.42	978	844	960	854
EC3.1.7.2	1155	907	903	720
EC5.4.2.10	669	657	1065	1060
EC1.5.1.2	598	1100	1177	678
EC6.1.1.20	718	755	1023	982
EC2.1.3.3	710	733	1072	940
EC6.1.1.10	806	872	944	885
EC4.2.3.4	909	700	1058	844
EC4.1.2.25	981	1320	615	729
EC6.3.5.2	741	715	1060	924
EC2.3.1.157	560	510	1236	1032
EC2.7.6.3	981	1304	684	640
EC1.17.7.1	752	456	1012	1119
EC2.4.99.-	915	858	950	752
EC1.1.1.60	772	331	1181	1016
EC2.3.3.13	573	595	1092	1014
EC2.7.1.11	567	624	1008	1056
EC2.1.3.2	621	782	1043	864
EC6.3.2.13	705	929	937	753
EC1.1.2.3	528	436	1214	978
EC3.5.1.5	280	739	980	1116
EC3.1.26.4	532	688	1016	953
EC1.5.1.20	739	1039	1009	565
EC1.5.5.1	630	611	1077	852
EC2.5.1.54	532	592	1142	862
EC2.5.1.1	747	934	882	690
EC1.14.13.-	1112	1029	696	534
EC2.3.1.168	646	1127	769	695
EC6.1.1.9	652	763	936	800
EC2.4.2.29	696	835	821	807
EC3.5.4.9	808	733	831	801
EC1.8.4.11	813	643	988	723
EC4.2.1.-	993	949	702	625
EC6.3.4.4	685	643	882	884
EC1.3.3.1	596	687	993	812
EC1.5.1.5	799	725	824	797
EC2.5.1.31	666	733	994	712
EC3.1.3.1	950	725	873	634
EC1.6.5.-	873	999	796	535
EC3.1.4.-	680	668	962	744
EC4.1.2.13	618	709	898	789
EC1.1.5.3	746	908	756	685
EC6.2.1.16	372	288	1237	958
EC2.7.8.5	482	461	1060	910
EC6.1.1.4	591	639	921	817
EC6.5.1.1	280	255	1293	974
EC5.3.1.1	598	641	990	728
EC2.4.2.-	584	676	1000	702
EC4.1.1.31	554	573	1083	688
EC3.1.11.5	817	308	939	836
EC6.3.2.9	752	1022	728	534
EC1.5.99.8	1140	705	797	456
EC2.7.3.-	1090	766	610	603
EC3.6.1.1	426	489	877	990
EC1.4.1.2	1434	1145	339	318
EC1.1.1.86	623	589	825	820
EC3.2.2.-	760	836	734	628
EC2.6.1.11	613	709	826	722
EC3.2.1.21	451	288	1277	724
EC2.7.1.4	514	642	875	761
EC6.3.2.3	716	502	861	745
EC3.1.2.6	618	412	992	742
EC6.1.1.21	641	684	846	654
EC3.2.1.20	630	380	918	801
EC2.6.1.52	705	595	920	582
EC2.7.13.3	629	533	737	818
EC2.5.1.72	417	347	1026	828
EC6.3.4.3	495	391	1091	687
EC5.3.1.9	648	853	666	618
EC3.5.1.54	641	648	829	628
EC2.4.1.-	730	736	710	599
EC3.5.1.18	579	411	947	708
EC3.5.1.28	777	770	719	505
EC3.1.3.11	891	763	481	632
EC4.2.1.9	465	524	801	798
EC6.1.1.14	609	628	768	647
EC4.3.2.2	601	459	823	722
EC3.1.26.3	718	688	781	489
EC6.1.1.17	635	714	638	642
EC4.1.1.20	573	676	613	722
EC1.1.1.25	635	690	716	558
EC2.7.1.15	518	497	804	696
EC1.3.1.9	481	484	780	745
EC2.7.7.4	789	658	571	598
EC2.4.2.18	481	725	838	513
EC6.3.1.5	567	543	768	650
EC1.2.1.10	87	108	1270	833
EC6.3.5.4	816	802	544	484
EC5.4.3.8	523	668	677	645
EC2.5.1.48	512	455	783	716
EC2.4.2.1	806	1365	265	310
EC1.1.1.40	563	614	677	644
EC2.7.7.22	523	623	810	543
EC4.1.1.19	939	887	404	423
EC2.-.-.-	590	925	668	370
EC1.1.1.94	420	888	633	528
EC2.3.1.39	599	679	653	546
EC4.3.1.19	570	552	829	500
EC4.2.1.22	417	972	602	468
EC2.7.2.1	610	827	455	575
EC6.3.2.10	579	843	629	426
EC6.3.2.8	595	554	677	570
EC1.14.99.-	331	351	964	627
EC1.-.-.-	722	781	575	396
EC5.3.1.6	560	614	626	572
EC4.2.1.2	540	414	745	622
EC2.1.2.9	626	444	715	570
EC1.8.4.12	556	468	776	543
EC3.4.11.18	405	432	771	660
EC1.3.99.16	744	1024	572	150
EC3.1.26.12	743	480	653	477
EC5.1.1.7	537	505	667	579
EC2.4.2.9	732	699	461	490
EC1.2.1.13	668	635	585	465
EC4.2.1.99	467	298	757	688
EC1.2.1.27	549	403	606	687
EC2.7.7.2	571	537	609	560
EC2.7.1.26	570	537	609	558
EC4.99.1.1	479	388	707	640
EC2.5.1.19	451	586	702	508
EC2.7.7.42	701	542	636	429
EC6.1.1.3	414	463	684	624
EC1.13.11.27	1166	960	175	217
EC1.6.1.2	289	251	806	736
EC6.4.1.2	498	434	655	597
EC1.5.99.1	554	446	671	526
EC2.3.1.30	585	467	647	496
EC6.3.2.6	464	573	611	524
EC2.3.1.31	218	152	885	730
EC4.4.1.1	367	581	615	552
EC3.1.21.3	1093	1089	79	162
EC4.2.1.96	243	456	732	594
EC4.6.1.1	429	527	597	534
EC1.15.1.1	454	461	541	612
EC4.1.3.38	345	725	629	408
EC2.7.7.24	523	828	426	386
EC3.2.1.52	581	490	570	455
EC3.1.3.5	637	615	493	388
EC3.1.5.1	520	709	492	390
EC1.4.99.1	342	493	598	550
EC2.4.2.10	406	525	643	441
EC6.3.3.1	433	491	652	436
EC1.10.3.-	769	499	415	416
EC5.-.-.-	551	627	530	353
EC1.1.1.49	612	395	499	510
EC4.1.3.1	302	317	830	475
EC2.5.1.49	358	372	642	558
EC1.4.3.16	537	334	639	456
EC2.7.1.25	658	562	441	378
EC2.7.4.9	448	456	591	459
EC4.2.1.51	394	430	599	505
EC6.1.1.6	384	350	664	504
EC1.10.2.2	263	206	656	678
EC6.4.1.3	394	366	694	419
EC3.1.1.29	462	432	489	504
EC3.7.1.2	872	1086	153	50
EC3.5.4.19	361	412	638	444
EC4.2.1.24	352	456	577	468
EC2.5.1.32	299	315	565	608
EC6.3.4.14	462	353	534	499
EC2.7.4.8	397	411	691	354
EC3.6.3.25	431	313	646	441
EC1.1.99.14	433	288	435	644
EC1.1.1.267	364	289	612	528
EC2.5.1.47	303	346	639	499
EC1.1.1.205	344	297	574	548
EC2.6.1.18	191	89	797	603
EC2.7.7.60	405	536	433	450
EC1.1.1.157	591	815	279	255
EC2.4.1.227	602	562	420	306
EC1.2.1.2	376	421	637	363
EC3.5.4.10	372	408	544	456
EC2.4.1.18	439	441	490	420
EC1.1.1.44	345	423	502	477
EC4.2.1.10	448	338	520	456
EC1.17.1.2	345	244	568	536
EC1.2.99.2	400	315	568	430
EC3.4.21.89	464	516	424	366
EC2.7.7.59	576	342	568	292
EC2.5.1.55	426	393	447	450
EC2.4.1.1	317	383	475	501
EC2.1.1.107	579	550	331	315
EC2.2.1.2	308	315	490	518
EC4.1.1.49	507	665	394	204
EC1.1.1.262	345	605	406	334
EC6.1.1.15	378	335	513	404
EC6.3.2.2	454	340	483	376
EC6.3.2.4	389	374	474	400
EC3.6.1.23	414	387	394	441
EC2.7.1.71	305	374	597	333
EC2.4.1.64	186	407	510	458
EC4.2.1.79	324	201	479	544
EC2.7.1.-	437	395	483	322
EC6.1.1.19	389	399	465	364
EC1.2.1.22	406	483	447	303
EC2.1.1.13	465	520	333	338
EC2.5.1.9	500	494	356	314
EC2.1.2.11	317	342	504	410
EC1.1.1.81	308	179	537	507
EC2.1.1.33	387	533	468	246
EC1.6.5.5	143	211	627	494
EC1.14.16.1	531	1041	66	125
EC2.7.1.39	303	350	485	411
EC4.2.99.18	324	347	453	424
EC1.1.99.1	376	285	554	342
EC4.1.3.4	285	586	366	330
EC6.3.4.5	322	228	502	449
EC4.1.3.-	339	441	406	359
EC2.1.1.45	358	396	469	314
EC2.5.1.17	400	565	351	266
EC4.2.1.49	352	733	218	288
EC2.3.1.29	510	739	216	180
EC1.1.1.158	274	459	399	378
EC3.6.1.15	313	383	455	348
EC2.7.1.23	317	383	451	340
EC3.5.1.10	423	423	460	232
EC3.4.17.-	405	495	323	310
EC4.1.1.48	352	309	426	390
EC3.1.6.6	528	264	396	333
EC4.2.1.1	423	581	305	244
EC6.1.1.23	200	210	512	474
EC5.4.99.5	358	499	376	274
EC6.3.3.2	311	441	410	315
EC2.7.3.9	324	130	415	532
EC1.6.99.3	190	233	534	429
EC5.3.1.16	299	298	444	380
EC4.3.2.1	317	323	409	359
EC6.1.1.1	311	360	418	327
EC1.1.1.31	429	354	437	234
EC2.7.4.-	383	339	371	330
EC1.3.1.26	311	355	346	382
EC4.1.1.21	271	376	408	330
EC1.3.99.10	392	395	376	255
EC2.6.1.57	352	414	313	322
EC3.4.11.9	253	449	362	313
EC2.7.1.45	336	358	323	352
EC3.5.1.-	330	213	429	368
EC2.7.1.130	341	415	369	264
EC2.4.2.19	392	309	385	286
EC2.1.1.77	397	529	260	231
EC6.3.4.13	289	266	414	347
EC1.11.1.15	324	388	358	282
EC1.3.99.12	381	380	444	165
EC2.6.1.13	219	464	349	291
EC2.5.1.56	274	202	435	362
EC4.1.1.-	553	523	222	134
EC1.1.1.-	401	267	378	277
EC2.7.8.13	230	313	380	342
EC3.5.3.11	376	309	303	318
EC5.2.1.2	355	521	260	210
EC3.5.2.14	380	393	301	250
EC2.1.1.72	607	664	71	102
EC1.1.1.23	250	278	368	354
EC2.7.7.18	261	483	289	264
EC1.13.11.5	542	809	36	64
EC5.3.1.24	472	384	281	207
EC2.7.4.7	294	101	444	384
EC6.1.1.2	216	259	361	386
EC1.3.1.12	233	355	383	278
EC3.2.1.22	384	156	407	306
EC6.6.1.2	166	158	456	386
EC2.7.8.-	257	343	330	299
EC2.7.9.2	598	493	167	108
EC2.7.7.3	230	304	314	339
EC1.1.1.34	322	684	229	72
EC3.4.23.36	200	444	321	246
EC3.1.3.3	224	331	396	242
EC2.7.1.31	267	48	541	294
EC4.2.1.18	405	543	182	156
EC1.7.99.4	190	229	362	362
EC2.6.1.45	210	179	372	372
EC6.3.2.1	295	274	355	262
EC2.7.1.148	350	211	372	258
EC4.1.1.36	263	235	378	290
EC4.6.1.12	271	277	246	366
EC1.20.4.1	299	418	273	218
EC6.3.2.5	263	235	374	288
EC2.5.1.3	243	124	330	418
EC3.4.21.102	171	114	376	426
EC2.7.7.9	411	228	346	210
EC1.8.99.2	56	38	415	518
EC2.7.7.41	275	358	301	240
EC3.5.4.-	280	366	307	222
EC3.4.11.1	280	146	360	336
EC2.3.3.5	143	152	399	384
EC4.2.3.1	216	264	342	299
EC3.1.4.46	291	217	341	284
EC3.7.1.3	392	437	262	120
EC1.2.1.70	295	388	271	208
EC1.5.1.3	230	315	337	244
EC4.3.1.3	264	391	321	178
EC3.4.21.88	233	187	328	342
EC6.2.1.17	341	73	290	381
EC5.3.1.13	236	331	314	234
EC6.1.1.22	429	358	266	131
EC5.1.1.3	336	423	242	153
EC1.2.7.-	295	478	242	130
EC1.8.1.8	361	527	193	92
EC2.3.1.182	112	196	337	365
EC2.7.4.16	345	282	291	190
EC1.8.1.2	626	326	152	94
EC2.3.1.117	216	308	286	246
EC3.7.1.-	222	296	291	246
EC2.6.1.17	380	266	260	191
EC5.3.1.8	186	334	386	150
EC2.6.1.9	225	268	304	239
EC4.1.1.37	263	270	278	236
EC2.3.1.1	269	233	320	220
EC5.1.3.13	182	374	294	192
EC1.4.1.1	219	256	281	264
EC2.4.2.11	158	187	390	255
EC4.3.1.17	263	483	173	155
EC2.4.2.17	193	252	335	216
EC4.1.2.5	305	192	317	204
EC1.13.11.11	135	313	215	309
EC2.6.1.62	305	304	225	186
EC6.4.1.1	300	187	232	265
EC4.2.-.-	177	358	246	203
EC1.4.7.1	286	456	143	144
EC1.7.1.4	214	336	234	198
EC4.1.3.30	124	65	362	342
EC4.2.1.52	193	232	258	259
EC4.1.2.14	341	216	273	162
EC2.1.1.64	236	122	301	274
EC3.1.11.2	210	228	245	257
EC2.1.1.63	190	244	264	240
EC4.1.1.3	535	315	145	66
EC2.7.4.6	221	163	269	252
EC2.7.7.56	211	144	289	254
EC6.3.2.17	211	228	265	208
EC3.1.1.31	353	168	199	217
EC6.3.2.12	211	228	264	205
EC2.5.1.61	235	243	223	207
EC2.4.1.7	383	345	139	106
EC3.4.15.5	319	354	141	130
EC3.6.1.11	197	184	276	210
EC3.2.1.1	289	418	122	112
EC5.3.3.2	222	228	246	181
EC4.2.1.47	191	211	260	201
EC1.2.1.38	165	235	206	245
EC5.3.1.-	232	89	295	226
EC3.2.1.135	261	152	261	188
EC2.7.1.17	174	54	391	200
EC5.3.1.5	143	46	285	318
EC4.2.3.12	272	209	183	203
EC5.1.1.1	252	225	237	156
EC2.4.2.4	233	220	253	156
EC2.1.2.2	180	187	257	206
EC3.1.3.18	266	175	225	186
EC3.1.1.24	149	203	215	231
EC2.4.1.8	98	203	255	228
EC4.1.1.73	18	29	351	322
EC1.1.1.83	18	29	351	322
EC3.5.1.16	183	288	223	138
EC3.5.99.6	152	154	248	232
EC2.4.2.7	149	176	250	216
EC3.6.1.27	165	232	281	137
EC4.2.1.19	180	207	226	182
EC2.7.2.8	144	167	238	225
EC4.1.2.9	6	35	266	386
EC4.1.2.22	6	35	266	386
EC5.4.2.2	183	224	238	154
EC6.1.1.24	163	120	244	232
EC4.1.1.17	155	173	198	232
EC3.1.2.4	210	191	266	123
EC1.3.99.22	222	556	53	31
EC6.3.4.15	238	362	0	204
EC1.1.1.133	180	230	230	136
EC2.3.1.35	137	126	256	214
EC3.5.2.6	457	309	51	51
EC1.1.1.284	249	220	214	104
EC5.3.1.23	102	48	184	342
EC2.8.1.1	155	201	239	146
EC1.16.1.1	200	460	71	69
EC2.8.1.6	294	334	82	93
EC1.3.3.3	200	165	188	180
EC3.1.4.16	233	448	61	62
EC2.4.1.25	249	114	145	220
EC3.2.1.55	57	31	370	206
EC6.1.1.18	271	275	144	84
EC3.4.25.-	205	119	161	226
EC3.5.1.25	132	99	304	160
EC3.1.3.25	141	112	241	196
EC1.8.99.-	141	229	213	133
EC2.6.99.2	202	137	188	183
EC6.3.2.-	255	188	198	101
EC3.1.11.6	185	168	205	153
EC1.2.1.60	205	403	100	53
EC4.1.1.33	186	354	106	96
EC5.3.3.8	302	278	90	87
EC3.5.4.5	186	342	82	120
EC3.2.2.23	112	107	239	202
EC2.7.8.8	158	247	166	132
EC3.5.1.19	140	196	182	165
EC3.1.22.4	155	247	182	106
EC4.2.1.7	87	51	244	239
EC2.7.7.27	186	171	145	172
EC1.3.99.7	144	216	189	124
EC2.7.1.69	68	40	229	266
EC4.1.1.23	216	168	160	137
EC2.7.4.14	166	167	214	117
EC2.3.1.129	137	129	208	168
EC1.3.1.34	320	279	75	55
EC3.6.1.31	171	168	184	136
EC1.1.1.193	155	190	164	147
EC2.3.1.54	60	110	181	252
EC1.18.-.-	263	13	238	142
EC1.1.1.36	186	247	147	99
EC2.3.1.51	113	214	179	141
EC3.5.4.26	157	205	150	143
EC2.3.1.47	216	366	71	54
EC1.3.-.-	146	169	183	144
EC2.7.1.2	219	152	161	128
EC1.14.-.-	84	95	217	208
EC3.2.2.20	199	239	104	124
EC4.3.1.12	280	326	54	50
EC3.5.4.13	141	95	189	189
EC3.5.2.7	186	309	148	34
EC3.1.26.5	144	232	119	139
EC4.4.1.5	162	95	196	160
EC2.7.4.3	135	218	160	114
EC2.7.9.3	121	86	232	150
EC2.4.2.28	171	168	95	174
EC5.5.1.1	168	249	132	80
EC5.4.2.7	314	228	39	83
EC3.2.2.16	319	149	68	110
EC4.1.1.65	141	164	164	128
EC5.3.1.4	15	24	222	258
EC3.1.2.-	211	133	143	118
EC1.2.1.8	246	103	161	102
EC2.5.1.16	119	96	195	157
EC3.2.1.14	52	46	231	204
EC2.1.1.35	288	156	136	55
EC2.7.7.38	109	142	172	149
EC3.5.1.6	186	163	159	92
EC3.1.3.48	141	154	188	100
EC3.4.21.-	232	157	140	81
EC3.2.1.37	43	54	260	168
EC2.7.10.2	228	207	133	47
EC3.6.1.13	225	152	109	111
EC1.8.4.8	168	201	118	104
EC1.14.11.17	98	44	264	132
EC2.6.1.81	295	163	91	68
EC1.1.1.103	186	198	100	104
EC4.1.1.47	0	12	229	243
EC2.4.1.182	151	135	144	125
EC2.7.1.6	105	35	196	182
EC2.7.1.36	109	312	100	58
EC1.14.14.5	6	2	289	182
EC2.4.2.8	168	133	159	96
EC1.4.1.9	214	240	61	72
EC3.2.2.1	87	89	198	142
EC1.4.3.5	119	138	143	128
EC4.4.1.8	81	59	175	182
EC1.1.2.4	59	105	189	148
EC3.6.3.12	7	1	231	218
EC3.5.1.1	141	259	79	71
EC1.8.1.7	158	118	132	116
EC1.1.1.271	124	130	152	102
EC5.3.3.4	172	101	147	93
EC3.1.3.15	137	176	131	74
EC6.6.1.1	169	16	190	117
EC2.3.1.19	74	44	140	198
EC1.1.1.18	176	40	144	125
EC3.5.4.4	79	27	193	152
EC4.2.2.3	126	289	76	30
EC1.1.1.27	18	2	216	186
EC3.2.2.9	255	119	54	88
EC2.7.1.24	90	145	150	91
EC3.5.4.3	199	182	61	72
EC3.5.3.6	3	43	200	176
EC4.2.1.12	172	99	152	65
EC1.7.1.-	280	92	66	76
EC3.4.19.-	183	150	92	70
EC3.5.2.9	66	61	181	133
EC2.7.7.10	74	57	182	124
EC1.2.1.26	132	165	110	64
EC2.7.1.21	102	101	120	114
EC5.1.3.4	6	48	209	136
EC3.1.3.45	168	119	125	54
EC2.4.1.21	143	142	75	95
EC2.1.1.51	246	225	25	6
EC1.2.4.-	62	27	134	172
EC2.7.1.76	96	144	125	71
EC2.7.1.113	96	144	125	71
EC2.3.1.37	73	59	120	151
EC3.1.1.5	143	123	87	88
EC3.4.25.1	10	1	206	157
EC2.7.1.33	107	120	92	107
EC2.1.1.5	121	57	123	116
EC4.99.1.4	157	139	79	70
EC3.1.3.27	112	114	120	78
EC3.2.1.26	62	358	31	8
EC2.7.-.-	85	99	125	102
EC3.2.1.8	112	190	86	52
EC4.1.2.4	140	149	47	96
EC1.1.1.93	9	14	175	161
EC5.4.99.15	0	10	212	138
EC2.6.1.44	124	70	139	78
EC1.3.1.76	149	139	78	62
EC2.7.8.7	77	76	116	122
EC2.7.1.48	143	216	53	29
EC3.1.21.2	18	237	78	70
EC1.1.1.169	70	77	108	128
EC3.4.13.-	116	267	36	21
EC3.5.2.2	172	76	44	117
EC2.4.1.15	46	9	177	127
EC3.1.2.12	146	105	104	52
EC2.7.1.12	51	81	150	90
EC1.1.1.26	63	52	133	116
EC2.3.2.6	138	152	74	47
EC1.1.1.30	85	93	96	102
EC3.5.99.2	28	0	181	129
EC4.2.1.60	73	47	114	119
EC3.2.1.51	74	86	91	108
EC3.4.11.5	68	118	103	70
EC1.1.1.272	35	16	144	123
EC3.1.3.7	152	74	78	61
EC2.1.1.34	186	150	34	21
EC3.2.1.3	190	43	93	46
EC4.1.1.39	56	38	95	132
EC2.1.1.14	52	62	115	99
EC2.8.3.6	84	77	116	66
EC2.7.7.43	113	76	86	73
EC4.1.1.68	81	76	108	74
EC5.3.3.-	81	73	109	74
EC4.1.3.24	90	89	91	68
EC3.2.1.73	154	131	41	39
EC4.1.1.50	57	35	95	120
EC2.7.1.16	9	21	148	114
EC1.18.1.2	56	62	102	92
EC5.4.3.2	137	103	72	36
EC2.7.1.90	3	2	133	142
EC4.1.2.-	49	100	82	84
EC3.1.11.1	87	58	116	58
EC3.1.26.11	52	74	101	80
EC3.4.17.13	127	154	29	36
EC1.5.99.2	31	17	139	98
EC1.11.1.9	76	46	103	74
EC1.1.1.79	56	51	100	84
EC1.14.13.1	74	73	102	48
EC1.8.7.1	18	61	103	92
EC2.6.1.-	57	47	100	79
EC4.1.1.32	14	6	140	101
EC4.2.1.75	90	115	49	52
EC1.17.4.2	26	14	95	125
EC5.4.4.2	60	73	93	62
EC1.14.99.3	10	10	114	119
EC3.5.4.1	65	97	54	69
EC3.2.1.10	21	40	93	104
EC4.2.1.44	42	8	86	115
EC3.4.24.70	168	95	21	26
EC3.5.3.12	105	24	79	66
EC2.3.1.79	49	27	100	82
EC1.1.5.2	135	65	54	39
EC3.5.1.24	0	2	164	74
EC2.7.1.63	15	67	72	94
EC5.4.99.16	12	12	120	94
EC2.7.7.19	96	65	87	30
EC3.5.3.8	49	78	84	52
EC3.6.1.22	66	85	62	54
EC3.6.3.19	48	16	92	87
EC4.1.1.11	45	99	59	56
EC4.1.1.28	52	144	25	46
EC6.2.1.30	154	104	18	14
EC2.4.2.21	109	57	54	46
EC2.7.11.5	168	63	34	20
EC2.7.1.22	91	119	42	19
EC5.4.99.9	26	21	99	81
EC1.14.12.17	98	134	6	33
EC3.1.1.61	133	65	39	31
EC1.14.13.9	112	160	11	0
EC3.1.1.-	54	61	79	48
EC4.1.3.36	40	62	71	63
EC2.1.1.52	149	100	20	10
EC2.6.1.21	56	89	58	45
EC1.1.99.16	73	17	53	88
EC6.3.4.6	93	40	61	50
EC3.5.3.18	45	103	65	31
EC1.1.1.154	42	20	94	68
EC1.7.1.7	21	57	61	82
EC2.6.1.66	119	50	79	7
EC2.7.1.121	1	0	108	91
EC3.8.1.2	54	73	65	41
EC2.2.1.9	52	63	63	48
EC3.1.1.23	56	105	38	36
EC2.1.1.80	107	85	25	30
EC4.2.1.8	68	46	43	66
EC4.2.1.39	24	10	88	80
EC3.1.4.17	121	54	54	14
EC4.1.1.44	51	74	50	47
EC4.3.1.1	4	9	100	80
EC6.3.3.3	109	114	6	18
EC1.13.11.6	93	142	6	6
EC1.6.4.-	149	80	6	16
EC6.2.1.26	34	91	63	31
EC1.6.1.1	88	148	4	6
EC2.3.1.46	73	88	30	36
EC2.3.1.15	140	81	9	16
EC1.16.3.1	79	47	52	42
EC2.6.1.51	71	35	70	39
EC5.3.1.22	45	35	79	47
EC3.2.1.18	28	29	86	56
EC2.7.8.6	71	81	41	30
EC2.1.1.10	65	54	47	48
EC3.5.3.13	62	146	15	10
EC3.4.24.64	54	54	46	55
EC1.5.1.34	99	129	2	10
EC1.2.2.2	0	9	115	60
EC4.1.1.15	10	5	102	66
EC4.4.1.11	81	100	25	18
EC6.2.1.25	68	92	29	28
EC1.97.1.4	14	10	94	66
EC5.1.3.3	59	38	59	46
EC2.7.7.62	112	44	34	27
EC1.5.1.29	43	21	77	50
EC3.5.1.2	63	62	39	38
EC3.4.24.55	101	32	53	23
EC3.4.13.3	52	161	4	0
EC5.4.2.6	28	108	41	22
EC2.7.1.92	63	1	61	58
EC4.2.1.55	0	36	68	66
EC1.8.4.10	38	47	55	44
EC5.1.99.1	57	84	39	16
EC4.2.1.82	17	4	95	52
EC3.1.13.-	56	36	77	19
EC3.4.13.9	93	84	11	18
EC1.14.12.19	0	203	0	0
EC1.2.1.71	154	58	5	2
EC3.5.99.7	77	108	11	9
EC3.1.3.12	26	10	91	44
EC3.5.3.3	38	89	37	24
EC2.7.7.33	20	27	57	61
EC3.4.13.19	29	10	86	41
EC1.4.3.19	28	42	51	49
EC2.1.1.37	52	48	36	41
EC3.4.23.43	79	33	39	32
EC3.5.2.5	7	4	72	68
EC2.3.3.10	112	10	27	36
EC1.1.1.219	31	65	43	34
EC3.6.1.41	73	47	52	12
EC2.4.2.22	14	12	80	48
EC1.3.1.83	63	0	59	44
EC3.6.1.17	52	46	38	34
EC1.1.1.57	21	48	59	34
EC1.3.1.2	52	46	36	32
EC2.7.1.107	57	73	26	16
EC4.2.3.3	130	40	10	6
EC1.5.1.10	56	111	4	6
EC5.1.3.9	3	0	84	52
EC2.1.2.-	31	19	53	44
EC3.2.2.4	87	35	33	14
EC1.1.1.28	105	48	13	8
EC1.3.99.3	31	29	50	38
EC1.14.12.10	20	107	20	13
EC3.5.3.19	84	46	18	18
EC2.5.1.62	43	5	54	40
EC3.5.4.2	38	107	4	12
EC1.3.1.43	9	0	75	48
EC4.1.1.81	52	29	38	30
EC1.2.7.8	38	57	27	28
EC5.1.3.20	21	76	18	32
EC3.6.1.40	124	35	6	6
EC1.5.1.7	96	54	9	8
EC1.1.1.38	105	36	14	10
EC4.1.1.45	62	69	13	13
EC5.4.1.2	52	29	31	32
EC5.3.3.10	32	24	17	60
EC1.13.11.1	43	76	13	18
EC1.1.1.6	4	0	50	67
EC5.3.1.12	9	43	29	50
EC1.1.1.14	35	39	29	34
EC3.6.3.40	42	32	27	36
EC5.3.99.-	34	32	36	32
EC2.6.1.19	71	57	12	9
EC1.2.1.72	66	31	41	5
EC5.4.2.3	0	0	52	57
EC3.2.2.21	3	4	70	36
EC2.3.1.109	102	35	4	7
EC3.5.1.68	24	97	6	8
EC2.7.1.19	57	46	17	15
EC2.1.1.133	49	10	29	32
EC2.7.7.39	15	31	36	31
EC1.14.13.2	32	39	38	11
EC1.3.1.54	37	13	47	18
EC1.8.2.-	57	52	2	14
EC3.6.3.32	9	1	51	40
EC2.1.1.130	56	13	25	22
EC1.12.99.6	24	99	0	0
EC3.5.3.1	24	88	2	6
EC3.1.1.41	0	0	61	34
EC3.2.1.141	0	2	54	37
EC1.1.1.125	23	25	33	23
EC1.14.13.81	28	1	49	24
EC5.1.3.8	12	2	39	40
EC2.7.1.100	62	10	15	22
EC1.1.1.4	1	1	54	34
EC4.2.1.84	32	20	30	20
EC1.12.1.2	9	67	17	12
EC1.5.1.21	7	0	61	24
EC5.1.1.8	51	47	10	6
EC4.1.2.19	17	19	31	29
EC1.1.1.215	24	6	34	31
EC5.5.1.2	43	47	7	12
EC2.4.2.2	18	20	20	36
EC3.6.3.-	38	24	22	18
EC5.1.3.12	26	27	31	16
EC1.14.13.3	24	19	38	16
EC1.1.1.290	49	29	17	11
EC3.1.1.17	23	10	34	26
EC2.9.1.1	18	19	44	14
EC2.7.1.59	15	13	30	31
EC3.2.1.28	23	80	4	0
EC4.2.1.25	34	10	15	34
EC1.1.1.46	40	2	29	24
EC3.5.1.47	38	17	20	21
EC3.3.2.1	51	19	15	15
EC6.3.1.11	0	8	50	24
EC1.1.1.41	52	28	14	5
EC4.1.1.79	3	58	15	14
EC1.2.1.19	24	8	31	22
EC1.7.99.7	21	73	3	0
EC4.1.2.29	14	2	31	32
EC3.1.1.32, EC 3.1.1.4	59	40	1	0
EC1.3.3.4	0	0	78	0
EC5.3.1.14	7	8	43	20
EC4.1.1.77	31	46	11	4
EC3.5.4.22	26	29	22	7
EC1.1.2.5	43	5	9	26
EC1.5.1.9	28	59	1	3
EC2.8.1.-	46	13	13	14
EC1.3.1.25	4	85	0	0
EC3.5.3.23	66	10	4	10
EC3.5.1.96	54	38	0	2
EC1.13.11.3	23	55	5	3
EC3.2.1.25	6	46	13	14
EC2.3.2.8	45	20	13	8
EC2.7.8.20	62	31	0	0
EC3.2.1.41	6	16	31	18
EC1.3.1.10	17	21	27	10
EC3.6.1.9	31	17	15	14
EC2.7.1.50	0	12	10	42
EC1.2.1.-	15	2	34	18
EC2.3.1.18	14	5	35	14
EC1.13.11.4	24	24	4	20
EC2.3.1.89	18	35	14	6
EC4.2.1.104	3	13	28	18
EC1.1.1.153	14	0	27	21
EC2.6.1.37	6	13	13	28
EC1.6.5.2	3	2	13	37
EC1.1.1.47	15	0	47	0
EC5.1.1.13	1	5	29	21
EC1.1.99.25	34	10	15	8
EC4.1.1.41	40	19	9	4
EC2.7.6.2	12	59	0	0
EC4.1.2.20	6	8	27	18
EC1.1.1.76	0	4	12	36
EC2.7.1.73	52	16	2	1
EC1.7.2.3	3	2	20	27
EC4.2.1.68	9	5	20	20
EC2.7.8.24	45	14	1	7
EC1.7.99.6	28	39	0	0
EC1.7.2.1	24	35	5	0
EC5.2.-.-	12	23	5	17
EC3.1.4.14	26	40	0	0
EC3.5.2.10	15	10	15	14
EC4.2.1.43	15	2	11	24
EC4.3.1.7	40	21	2	1
EC2.1.2.5	23	24	6	6
EC2.6.1.46	21	40	0	1
EC1.1.1.69	12	10	11	18
EC2.7.2.2	6	38	4	8
EC4.2.1.109	37	8	0	14
EC5.3.1.7	15	0	18	18
EC3.4.19.5	24	13	13	6
EC2.7.1.58	29	24	7	0
EC1.1.3.15	3	9	19	17
EC1.6.6.9	10	4	17	18
EC3.7.1.9	4	46	4	2
EC2.1.1.11	18	1	20	11
EC1.11.1.5	14	33	3	5
EC2.7.1.32	12	0	27	10
EC3.5.1.87	20	4	15	12
EC4.1.2.21	9	1	27	9
EC1.2.1.20	12	9	12	14
EC6.2.1.12	15	33	0	5
EC3.4.15.6	34	23	0	0
EC1.1.1.274	10	4	15	14
EC2.1.3.9	6	0	22	13
EC1.18.1.1	15	12	18	2
EC2.4.2.12	6	27	0	12
EC3.1.3.77	18	5	4	16
EC5.1.99.-	10	4	14	13
EC1.13.11.2	14	33	0	2
EC1.7.-.-	0	47	0	1
EC1.1.1.132	14	19	7	5
EC2.7.1.29	12	0	12	16
EC4.99.1.3	9	1	15	14
EC4.2.1.6	12	4	13	10
EC6.3.2.29	9	35	0	1
EC1.8.99.1	24	10	6	2
EC6.3.1.8	24	17	1	2
EC2.4.1.187	28	10	0	6
EC2.6.1.83	1	0	6	25
EC5.4.2.9	0	8	9	18
EC5.4.99.17	6	0	9	20
EC1.13.11.15	12	21	4	4
EC1.14.12.18	0	42	0	0
EC2.3.1.74	3	9	15	8
EC3.4.22.40	15	17	2	6
EC1.13.11.8	6	0	18	11
EC3.5.99.5	12	31	0	0
EC1.5.99.11	9	1	18	7
EC3.4.24.15	3	0	31	0
EC1.1.1.58	6	19	9	4
EC3.2.1.31	14	4	20	0
EC2.4.1.83	17	10	6	5
EC4.1.1.18	14	14	2	8
EC1.1.99.8	14	16	3	6
EC5.1.3.7	6	5	11	12
EC5.3.1.17	12	5	11	6
EC3.4.24.3	20	9	4	4
EC4.4.1.21	24	10	0	4
EC6.3.1.1	29	9	0	2
EC1.3.1.75	3	1	15	11
EC3.6.1.7	3	1	14	11
EC1.8.1.14	3	2	13	10
EC3.1.13.1	3	2	14	9
EC2.7.7.13	6	0	9	14
EC2.7.7.25	6	8	6	10
EC1.14.13.7	9	12	4	6
EC3.2.1.93	4	21	0	6
EC3.11.1.1	0	1	12	13
EC2.4.2.3	18	8	3	4
EC1.7.7.1	1	0	7	17
EC2.1.1.152	4	6	12	5
EC3.1.2.20	24	8	1	1
EC1.2.1.44	9	13	2	6
EC1.14.13.82	21	6	3	2
EC3.5.4.27	0	8	13	6
EC2.8.3.8	6	2	15	4
EC6.5.1.4	4	1	10	11
EC4.1.3.40	9	24	0	0
EC3.2.1.24	12	21	0	0
EC1.13.11.54	18	0	6	6
EC1.3.1.33	1	1	6	15
EC3.5.3.4	10	4	4	9
EC3.11.1.2	0	1	5	17
EC4.1.99.1	6	8	2	11
EC4.6.1.2	1	2	17	4
EC1.2.1.66	9	0	11	6
EC2.7.1.35	0	10	0	14
EC3.2.1.15	15	10	0	4
EC1.14.11.2	0	10	0	14
EC2.7.1.60	3	5	7	9
EC3.4.19.3	3	0	14	6
EC1.8.98.1	18	12	0	0
EC1.2.1.9	12	8	2	4
EC1.5.1.8	7	19	1	0
EC2.7.1.144	14	6	0	6
EC3.6.3.16	9	12	2	3
EC2.7.1.112	4	19	0	3
EC1.1.1.264	4	2	6	8
EC3.6.3.17	0	0	4	15
EC1.4.1.21	1	4	9	7
EC2.4.-.-	7	8	3	5
EC1.13.11.39	6	10	4	3
EC3.1.1.3	1	12	2	7
EC1.2.99.5	3	5	6	6
EC1.17.3.2	0	5	11	4
EC1.3.7.2	0	0	3	15
EC4.4.1.15	3	2	15	0
EC3.6.-.-	9	16	0	0
EC3.5.1.9	14	0	3	5
EC2.1.-.-	6	14	0	2
EC2.7.7.1	4	4	9	3
EC1.13.99.1	10	0	3	6
EC3.5.1.59	1	2	9	5
EC3.5.1.30	6	8	3	3
EC1.1.1.140	0	6	2	9
EC3.2.1.39	3	10	2	4
EC3.4.11.24	9	2	2	5
EC1.5.99.3	6	1	5	5
EC3.2.1.40	4	6	3	4
EC5.2.1.1	1	0	7	7
EC2.4.1.19	6	0	4	7
EC1.14.12.13	0	4	7	4
EC3.1.6.14	4	1	7	3
EC2.3.1.57	12	5	2	0
EC1.3.1.56	3	16	0	0
EC3.1.1.15	3	5	2	6
EC3.5.1.78	12	8	0	0
EC3.1.3.37	1	2	3	8
EC4.1.2.17	3	2	5	4
EC1.3.7.3	0	0	3	10
EC4.4.1.19	1	0	6	6
EC2.1.1.20	0	0	0	13
EC4.1.1.7	3	4	5	3
EC2.7.1.56	15	0	2	0
EC1.17.-.-	3	10	1	1
EC3.1.6.2	1	0	6	5
EC3.2.1.99	0	8	0	6
EC1.2.1.28	9	4	3	0
EC1.13.11.52	0	1	4	7
EC4.3.1.4	18	0	0	0
EC2.7.1.5	0	5	2	5
EC1.12.7.2	3	5	3	2
EC1.8.99.3	12	0	0	2
EC1.2.7.1	14	1	0	0
EC2.7.1.83	1	0	5	4
EC2.7.11.1	4	2	0	5
EC1.5.99.9	0	0	4	6
EC2.5.1.11	0	0	1	9
EC1.13.12.3	0	0	4	6
EC3.2.1.4	3	2	0	6
EC3.5.1.94	0	0	5	5
EC5.2.1.4	0	0	5	4
EC2.7.7.58	10	0	1	1
EC3.1.1.11	3	6	0	2
EC3.2.1.86	4	2	0	4
EC1.3.99.13	4	4	1	2
EC1.17.99.1	0	12	0	0
EC3.2.1.139	3	8	0	0
EC4.3.1.18	0	5	2	2
EC1.3.99.-	1	2	3	2
EC4.99.1.2	0	10	0	0
EC4.2.1.42	6	0	4	0
EC6.2.1.20	4	4	0	2
EC2.4.1.212	9	2	0	0
EC4.1.1.1	3	4	0	3
EC1.15.1.2	3	8	0	0
EC1.1.3.12	7	0	1	2
EC1.2.1.32	6	2	0	2
EC4.1.1.5	0	2	2	4
EC1.3.7.5	0	0	2	5
EC4.-.-.-	1	8	0	0
EC1.1.1.175	1	0	4	2
EC6.2.1.13	4	4	1	0
EC3.4.99.-	10	0	0	0
EC1.2.1.65	0	9	0	0
EC1.1.1.203	1	0	0	6
EC4.1.1.51	0	0	4	3
EC1.14.13.20	3	5	1	0
EC6.2.1.4	0	0	1	6
EC2.1.2.8	4	0	1	3
EC1.1.99.3	9	1	0	0
EC2.1.1.36	1	6	1	0
EC2.3.1.101	1	1	2	3
EC3.5.5.1	3	4	1	0
EC1.2.1.39	6	2	0	0
EC2.6.1.82	6	0	0	2
EC3.1.3.71	0	0	2	4
EC3.1.21.-	4	1	2	0
EC5.1.1.4	9	0	0	0
EC1.1.1.282	0	8	0	0
EC2.4.1.11	4	2	0	1
EC4.2.1.41	6	0	0	2
EC1.14.13.59	7	1	0	0
EC5.3.1.25	0	0	0	6
EC1.7.2.2	3	5	0	0
EC4.2.2.2	3	5	0	0
EC1.1.1.90	3	5	0	0
EC3.1.3.73	9	0	0	0
EC1.13.12.4	0	0	4	2
EC1.2.1.59	3	5	0	0
EC4.1.1.82	1	2	2	0
EC3.4.11.7	0	1	0	4
EC2.4.1.52	0	6	0	0
EC3.2.1.17	4	0	0	2
EC4.2.2.9	7	0	0	0
EC3.5.3.9	0	2	3	0
EC4.1.1.4	0	6	0	0
EC1.4.1.-	0	0	2	3
EC4.2.1.61	1	2	0	2
EC1.1.1.5	0	1	0	4
EC2.3.1.38	1	2	0	2
EC4.1.3.3	0	5	0	1
EC2.7.8.23	3	1	0	2
EC1.1.1.62	1	0	3	1
EC4.2.1.28	0	2	0	2
EC3.7.1.5	4	0	1	0
EC2.3.1.82	3	2	0	0
EC1.1.1.107	3	0	1	1
EC1.1.99.22	3	1	1	0
EC2.5.1.30	3	0	2	0
EC1.3.99.20	4	1	0	0
EC1.5.5.-	1	0	3	0
EC3.4.24.28	3	1	1	0
EC3.6.3.14, YscN,SpaL,MxiB,HrcN,EscN	0	0	4	0
EC2.7.1.20	3	2	0	0
EC1.18.1.-	0	4	0	0
EC3.4.14.11	3	1	0	0
EC2.7.7.15	1	0	1	1
EC5.3.2.-	0	0	0	3
EC1.1.99.4	1	0	1	1
EC3.5.1.90	0	4	0	0
EC2.4.2.30	0	2	0	1
EC2.7.1.51	0	0	0	3
EC1.12.5.1	1	2	0	0
EC1.3.99.15	1	2	0	0
EC2.7.8.12	3	1	0	0
EC1.1.1.17	1	0	1	1
EC2.6.1.2	1	0	2	0
EC1.1.1.261	4	0	0	0
EC3.2.1.70	3	1	0	0
EC4.1.1.8	0	4	0	0
EC2.7.2.15	0	4	0	0
EC2.1.1.29	0	0	1	2
EC1.3.-.- and EC 2.1.1-	0	0	1	2
EC2.7.2.7	0	4	0	0
EC1.17.1.-	0	4	0	0
EC2.4.1.56	0	2	0	0
EC5.1.1.12	0	0	0	2
EC4.1.1.74	3	0	0	0
EC2.7.1.89	0	0	0	2
EC1.6.99.-	3	0	0	0
EC4.3.1.15	0	0	1	1
EC2.7.1.27	1	1	0	0
EC6.3.2.27	0	0	0	2
EC2.7.1.157	1	1	0	0
EC3.4.24.29	3	0	0	0
EC1.4.99.3	3	0	0	0
EC3.1.6.12	3	0	0	0
EC2.1.1.114	3	0	0	0
EC3.2.1.46	0	0	2	0
EC1.1.1.77	3	0	0	0
EC2.3.3.14	0	0	0	2
EC1.14.15.7	1	0	0	1
EC1.17.99.2	0	1	0	1
EC3.1.26.-	1	1	0	0
EC3.5.2.-	0	0	0	2
EC3.6.3.3	3	0	0	0
EC4.2.1.36	0	0	2	0
EC1.2.1.31	0	0	0	2
EC4.1.99.-	0	1	1	0
EC2.1.1.95	3	0	0	0
EC1.1.1.50	3	0	0	0
EC1.4.3.20	1	0	0	1
EC3.6.1.45	1	1	0	0
EC4.1.2.40	0	2	0	0
EC3.2.1.80	1	0	1	0
EC1.18.1.3	0	0	0	2
EC1.4.3.10	0	0	1	0
EC3.4.24.78	1	0	0	0
EC5.4.3.5	0	0	0	1
EC2.7.7.58,Irp5	0	0	1	0
EC1.2.7.7	0	1	0	0
EC3.6.3.42	1	0	0	0
EC2.6.1.39	0	0	1	0
EC4.2.1.40	0	1	0	0
EC2.6.1.48	0	0	0	1
EC3.1.26.8	0	1	0	0
EC2.4.1.211	1	0	0	0
EC2.3.1.22	0	0	1	0
EC1.3.1.28	0	0	1	0
EC1.13.12.2	1	0	0	0
EC1.4.1.16	0	1	0	0
EC3.4.-.-	0	1	0	0
EC5.1.3.-	0	0	0	1
EC2.7.1.8	0	1	0	0
EC6.4.1.6	1	0	0	0
EC1.13.11.-	0	1	0	0
EC1.9.3.-	0	0	0	1
EC1.1.99.10	0	0	1	0
EC2.7.7.47	0	0	1	0
EC2.4.1.119	0	1	0	0
EC4.2.99.20	0	0	1	0
EC1.18.6.1	0	1	0	0
EC1.2.1.50	0	0	0	1
EC4.2.1.90	0	0	0	1
EC2.8.2.11	1	0	0	0
EC1.13.12.-	0	0	0	1
EC1.1.1.87	0	0	1	0
EC3.1.1.27	1	0	0	0
EC3.2.1.50	0	0	0	1
EC4.2.2.6	0	0	1	0
EC1.5.1.30	1	0	0	0
