# Supplementary material for: Phylogenetic and Functional Metagenomic Profiling for Assessing Microbial Biodiversity in Environmental Monitoring
Source: PLoS One. 2012 Aug 27;7(8):e43630. doi: 10.1371/journal.pone.0043630 (PMC3428334; doi:10.1371/journal.pone.0043630)
Supplement: Data S2 — Description of the analysis workflow together with a collection of custom-written Perl scripts and example data files. (ZIP) [file pone.0043630.s002.zip › functions_subsystems_e5.tsv.list.shotgun.seed.funclevel.annotation.txt]

GeneFamily	Annotation
SEEDFLEVEL1	Cysteine desulfurase (EC 2.8.1.7)
SEEDFLEVEL2	Acetyl-CoA acetyltransferase (EC 2.3.1.9)
SEEDFLEVEL3	Enoyl-CoA hydratase (EC 4.2.1.17)
SEEDFLEVEL4	3-hydroxyacyl-CoA dehydrogenase (EC 1.1.1.35)
SEEDFLEVEL5	TonB-dependent receptor
SEEDFLEVEL6	3-ketoacyl-CoA thiolase (EC 2.3.1.16)
SEEDFLEVEL7	Translation initiation factor 2
SEEDFLEVEL8	Serine hydroxymethyltransferase (EC 2.1.2.1)
SEEDFLEVEL9	Long-chain-fatty-acid--CoA ligase (EC 6.2.1.3)
SEEDFLEVEL10	Glutamate synthase [NADPH] large chain (EC 1.4.1.13)
SEEDFLEVEL11	GTP cyclohydrolase I (EC 3.5.4.16) type 1
SEEDFLEVEL12	Butyryl-CoA dehydrogenase (EC 1.3.99.2)
SEEDFLEVEL13	Acetyl-coenzyme A synthetase (EC 6.2.1.1)
SEEDFLEVEL14	Polyribonucleotide nucleotidyltransferase (EC 2.7.7.8)
SEEDFLEVEL15	Aspartate aminotransferase (EC 2.6.1.1)
SEEDFLEVEL16	tRNA-i(6)A37 methylthiotransferase
SEEDFLEVEL17	decarboxylase
SEEDFLEVEL18	DNA polymerase I (EC 2.7.7.7)
SEEDFLEVEL19	Cell division protein FtsI [Peptidoglycan synthetase] (EC 2.4.1.129)
SEEDFLEVEL20	tRNA uridine 5-carboxymethylaminomethyl modification enzyme GidA
SEEDFLEVEL21	Glutamine synthetase type I (EC 6.3.1.2)
SEEDFLEVEL22	Translation elongation factor G
SEEDFLEVEL23	DNA gyrase subunit B (EC 5.99.1.3)
SEEDFLEVEL24	Sarcosine oxidase alpha subunit (EC 1.5.3.1)
SEEDFLEVEL25	Aconitate hydratase (EC 4.2.1.3)
SEEDFLEVEL26	Cell division protein FtsK
SEEDFLEVEL27	Dihydroorotase (EC 3.5.2.3)
SEEDFLEVEL28	D-3-phosphoglycerate dehydrogenase (EC 1.1.1.95)
SEEDFLEVEL29	Branched-chain amino acid aminotransferase (EC 2.6.1.42)
SEEDFLEVEL30	GTPase and tRNA-U34 5-formylation enzyme TrmE
SEEDFLEVEL31	DNA polymerase III alpha subunit (EC 2.7.7.7)
SEEDFLEVEL32	Translation elongation factor LepA
SEEDFLEVEL33	Thioredoxin reductase (EC 1.8.1.9)
SEEDFLEVEL34	Glycine dehydrogenase [decarboxylating] (glycine cleavage system P protein) (EC 1.4.4.2)
SEEDFLEVEL35	YgjD/Kae1/Qri7 family, required for N6-threonylcarbamoyl adenosine t(6)A37 modification in tRNA
SEEDFLEVEL36	UDP-glucose 4-epimerase (EC 5.1.3.2)
SEEDFLEVEL37	DNA gyrase subunit A (EC 5.99.1.3)
SEEDFLEVEL38	NAD-dependent glyceraldehyde-3-phosphate dehydrogenase (EC 1.2.1.12)
SEEDFLEVEL39	Glucosamine--fructose-6-phosphate aminotransferase [isomerizing] (EC 2.6.1.16)
SEEDFLEVEL40	RecA protein
SEEDFLEVEL41	Pyruvate dehydrogenase E1 component (EC 1.2.4.1)
SEEDFLEVEL42	Alanyl-tRNA synthetase (EC 6.1.1.7)
SEEDFLEVEL43	DNA topoisomerase I (EC 5.99.1.2)
SEEDFLEVEL44	Transcription-repair coupling factor
SEEDFLEVEL45	Aldehyde dehydrogenase (EC 1.2.1.3)
SEEDFLEVEL46	RNA polymerase sigma factor
SEEDFLEVEL47	Copper-translocating P-type ATPase (EC 3.6.3.4)
SEEDFLEVEL48	Carbamoyl-phosphate synthase large chain (EC 6.3.5.5)
SEEDFLEVEL49	Succinate dehydrogenase flavoprotein subunit (EC 1.3.99.1)
SEEDFLEVEL50	RNA polymerase sigma factor RpoD
SEEDFLEVEL51	ClpB protein
SEEDFLEVEL52	Cysteine desulfurase (EC 2.8.1.7), SufS subfamily
SEEDFLEVEL53	Aspartokinase (EC 2.7.2.4)
SEEDFLEVEL54	Ferredoxin
SEEDFLEVEL55	Thioredoxin
SEEDFLEVEL56	Glycosyltransferase
SEEDFLEVEL57	Alcohol dehydrogenase (EC 1.1.1.1)
SEEDFLEVEL58	3-oxoacyl-[acyl-carrier protein] reductase (EC 1.1.1.100)
SEEDFLEVEL59	Pyruvate kinase (EC 2.7.1.40)
SEEDFLEVEL60	Isoleucyl-tRNA synthetase (EC 6.1.1.5)
SEEDFLEVEL61	Phosphoglycerate kinase (EC 2.7.2.3)
SEEDFLEVEL62	Gamma-glutamyltranspeptidase (EC 2.3.2.2)
SEEDFLEVEL63	GTP-binding protein
SEEDFLEVEL64	Enolase (EC 4.2.1.11)
SEEDFLEVEL65	Protein export cytoplasm protein SecA ATPase RNA helicase (TC 3.A.5.1.1)
SEEDFLEVEL66	Peroxidase (EC 1.11.1.7)
SEEDFLEVEL67	Iron-sulfur cluster assembly protein SufB
SEEDFLEVEL68	GTP pyrophosphokinase (EC 2.7.6.5), (p)ppGpp synthetase I
SEEDFLEVEL69	Ribonucleotide reductase of class Ia (aerobic), alpha subunit (EC 1.17.4.1)
SEEDFLEVEL70	Phosphomannomutase (EC 5.4.2.8)
SEEDFLEVEL71	tRNA (Guanine37-N1) -methyltransferase (EC 2.1.1.31)
SEEDFLEVEL72	Geranyltranstransferase (farnesyldiphosphate synthase) (EC 2.5.1.10)
SEEDFLEVEL73	2-oxoglutarate dehydrogenase E1 component (EC 1.2.4.2)
SEEDFLEVEL74	Peptide chain release factor 1
SEEDFLEVEL75	Dihydrolipoamide dehydrogenase (EC 1.8.1.4)
SEEDFLEVEL76	tRNA (5-methylaminomethyl-2-thiouridylate)-methyltransferase (EC 2.1.1.61)
SEEDFLEVEL77	UDP-glucose dehydrogenase (EC 1.1.1.22)
SEEDFLEVEL78	Cell division protein FtsZ (EC 3.4.24.-)
SEEDFLEVEL79	D-alanyl-D-alanine carboxypeptidase (EC 3.4.16.4)
SEEDFLEVEL80	Catalase (EC 1.11.1.6)
SEEDFLEVEL81	Polyphosphate kinase (EC 2.7.4.1)
SEEDFLEVEL82	Succinate dehydrogenase iron-sulfur protein (EC 1.3.99.1)
SEEDFLEVEL83	Ribose-phosphate pyrophosphokinase (EC 2.7.6.1)
SEEDFLEVEL84	Glycerol kinase (EC 2.7.1.30)
SEEDFLEVEL85	Delta-1-pyrroline-5-carboxylate dehydrogenase (EC 1.5.1.12)
SEEDFLEVEL86	Dihydropteroate synthase (EC 2.5.1.15)
SEEDFLEVEL87	Chaperone protein DnaK
SEEDFLEVEL88	DNA ligase (EC 6.5.1.2)
SEEDFLEVEL89	Transketolase (EC 2.2.1.1)
SEEDFLEVEL90	Homoserine dehydrogenase (EC 1.1.1.3)
SEEDFLEVEL91	Amidophosphoribosyltransferase (EC 2.4.2.14)
SEEDFLEVEL92	Cysteinyl-tRNA synthetase (EC 6.1.1.16)
SEEDFLEVEL93	Heat shock protein 60 family chaperone GroEL
SEEDFLEVEL94	Transcription termination protein NusA
SEEDFLEVEL95	3-hydroxybutyryl-CoA epimerase (EC 5.1.2.3)
SEEDFLEVEL96	ATP-dependent protease La (EC 3.4.21.53) Type I
SEEDFLEVEL97	Geranylgeranyl pyrophosphate synthetase (EC 2.5.1.29)
SEEDFLEVEL98	Deoxyribodipyrimidine photolyase (EC 4.1.99.3)
SEEDFLEVEL99	tRNA pseudouridine synthase A (EC 4.2.1.70)
SEEDFLEVEL100	RNA polymerase sigma-54 factor RpoN
SEEDFLEVEL101	3-isopropylmalate dehydrogenase (EC 1.1.1.85)
SEEDFLEVEL102	Cell division protein FtsH (EC 3.4.24.-)
SEEDFLEVEL103	ATP-dependent DNA helicase UvrD/PcrA
SEEDFLEVEL104	DNA-directed RNA polymerase beta&#39; subunit (EC 2.7.7.6)
SEEDFLEVEL105	DNA-directed RNA polymerase beta subunit (EC 2.7.7.6)
SEEDFLEVEL106	Phosphate acetyltransferase (EC 2.3.1.8)
SEEDFLEVEL107	UDP-N-acetylglucosamine 1-carboxyvinyltransferase (EC 2.5.1.7)
SEEDFLEVEL108	Topoisomerase IV subunit B (EC 5.99.1.-)
SEEDFLEVEL109	Aminomethyltransferase (glycine cleavage system T protein) (EC 2.1.2.10)
SEEDFLEVEL110	Electron transfer flavoprotein, beta subunit
SEEDFLEVEL111	Signal recognition particle, subunit Ffh SRP54 (TC 3.A.5.1.1)
SEEDFLEVEL112	S-adenosylmethionine synthetase (EC 2.5.1.6)
SEEDFLEVEL113	Phosphate ABC transporter, periplasmic phosphate-binding protein PstS (TC 3.A.1.7.1)
SEEDFLEVEL114	Peptide deformylase (EC 3.5.1.88)
SEEDFLEVEL115	DNA primase (EC 2.7.7.-)
SEEDFLEVEL116	Aspartyl-tRNA synthetase (EC 6.1.1.12)
SEEDFLEVEL117	Arylsulfatase (EC 3.1.6.1)
SEEDFLEVEL118	Aconitate hydratase 2 (EC 4.2.1.3)
SEEDFLEVEL119	N-acetylglucosamine-1-phosphate uridyltransferase (EC 2.7.7.23)
SEEDFLEVEL120	Chromosome (plasmid) partitioning protein ParA
SEEDFLEVEL121	Translation elongation factor Tu
SEEDFLEVEL122	Acetolactate synthase large subunit (EC 2.2.1.6)
SEEDFLEVEL123	Tricarboxylate transport membrane protein TctA
SEEDFLEVEL124	Citrate synthase (si) (EC 2.3.3.1)
SEEDFLEVEL125	Beta-galactosidase (EC 3.2.1.23)
SEEDFLEVEL126	Excinuclease ABC subunit A
SEEDFLEVEL127	ATP-dependent Clp protease ATP-binding subunit ClpA
SEEDFLEVEL128	3-oxoacyl-[acyl-carrier-protein] synthase, KASII (EC 2.3.1.41)
SEEDFLEVEL129	Seryl-tRNA synthetase (EC 6.1.1.11)
SEEDFLEVEL130	Multimodular transpeptidase-transglycosylase (EC 2.4.1.129) (EC 3.4.-.-)
SEEDFLEVEL131	Acriflavin resistance protein
SEEDFLEVEL132	Sarcosine oxidase beta subunit (EC 1.5.3.1)
SEEDFLEVEL133	1-deoxy-D-xylulose 5-phosphate synthase (EC 2.2.1.7)
SEEDFLEVEL134	Methylmalonyl-CoA mutase (EC 5.4.99.2)
SEEDFLEVEL135	Dihydrolipoamide acetyltransferase component of pyruvate dehydrogenase complex (EC 2.3.1.12)
SEEDFLEVEL136	Carbamoyl-phosphate synthase small chain (EC 6.3.5.5)
SEEDFLEVEL137	Dimethyladenosine transferase (EC 2.1.1.-)
SEEDFLEVEL138	Tryptophan synthase beta chain (EC 4.2.1.20)
SEEDFLEVEL139	Ubiquinone/menaquinone biosynthesis methyltransferase UbiE (EC 2.1.1.-)
SEEDFLEVEL140	Gamma-glutamyl phosphate reductase (EC 1.2.1.41)
SEEDFLEVEL141	Cobalt-zinc-cadmium resistance protein
SEEDFLEVEL142	P protein
SEEDFLEVEL143	Adenosylhomocysteinase (EC 3.3.1.1)
SEEDFLEVEL144	Aspartate-semialdehyde dehydrogenase (EC 1.2.1.11)
SEEDFLEVEL145	UDP-N-acetylglucosamine 2-epimerase (EC 5.1.3.14)
SEEDFLEVEL146	Signal recognition particle receptor protein FtsY (=alpha subunit) (TC 3.A.5.1.1)
SEEDFLEVEL147	Malate dehydrogenase (EC 1.1.1.37)
SEEDFLEVEL148	Penicillin-binding protein 2 (PBP-2)
SEEDFLEVEL149	Glutamate synthase [NADPH] small chain (EC 1.4.1.13)
SEEDFLEVEL150	tRNA nucleotidyltransferase (EC 2.7.7.21) (EC 2.7.7.25)
SEEDFLEVEL151	Ribulose-phosphate 3-epimerase (EC 5.1.3.1)
SEEDFLEVEL152	Dihydrolipoamide succinyltransferase component (E2) of 2-oxoglutarate dehydrogenase complex (EC 2.3.1.61)
SEEDFLEVEL153	GTP cyclohydrolase II (EC 3.5.4.25)
SEEDFLEVEL154	GTP-binding protein Era
SEEDFLEVEL155	Excinuclease ABC subunit C
SEEDFLEVEL156	dTDP-glucose 4,6-dehydratase (EC 4.2.1.46)
SEEDFLEVEL157	Trk system potassium uptake protein TrkA
SEEDFLEVEL158	NADP-specific glutamate dehydrogenase (EC 1.4.1.4)
SEEDFLEVEL159	Chorismate synthase (EC 4.2.3.5)
SEEDFLEVEL160	tRNA delta(2)-isopentenylpyrophosphate transferase (EC 2.5.1.8)
SEEDFLEVEL161	Hypothetical protein YggS, proline synthase co-transcribed bacterial homolog PROSC
SEEDFLEVEL162	Glutamate 5-kinase (EC 2.7.2.11)
SEEDFLEVEL163	CTP synthase (EC 6.3.4.2)
SEEDFLEVEL164	ATP-dependent Clp protease ATP-binding subunit ClpX
SEEDFLEVEL165	Pyruvate,phosphate dikinase (EC 2.7.9.1)
SEEDFLEVEL166	ATP-dependent Clp protease proteolytic subunit (EC 3.4.21.92)
SEEDFLEVEL167	Phosphoribosylaminoimidazolecarboxamide formyltransferase (EC 2.1.2.3)
SEEDFLEVEL168	Isocitrate dehydrogenase [NADP] (EC 1.1.1.42)
SEEDFLEVEL169	Chromosomal replication initiator protein DnaA
SEEDFLEVEL170	SSU ribosomal protein S1p
SEEDFLEVEL171	Phage protein
SEEDFLEVEL172	Guanosine-3&#39;,5&#39;-bis(diphosphate) 3&#39;-pyrophosphohydrolase (EC 3.1.7.2)
SEEDFLEVEL173	Phosphoglucosamine mutase (EC 5.4.2.10)
SEEDFLEVEL174	Pyrroline-5-carboxylate reductase (EC 1.5.1.2)
SEEDFLEVEL175	Electron transfer flavoprotein, alpha subunit
SEEDFLEVEL176	Ornithine carbamoyltransferase (EC 2.1.3.3)
SEEDFLEVEL177	3-dehydroquinate synthase (EC 4.2.3.4)
SEEDFLEVEL178	Dihydroneopterin aldolase (EC 4.1.2.25)
SEEDFLEVEL179	Methionyl-tRNA synthetase (EC 6.1.1.10)
SEEDFLEVEL180	tRNA pseudouridine synthase B (EC 4.2.1.70)
SEEDFLEVEL181	GMP synthase [glutamine-hydrolyzing] (EC 6.3.5.2)
SEEDFLEVEL182	Glucosamine-1-phosphate N-acetyltransferase (EC 2.3.1.157)
SEEDFLEVEL183	Lipoate synthase
SEEDFLEVEL184	2-amino-4-hydroxy-6-hydroxymethyldihydropteridine pyrophosphokinase (EC 2.7.6.3)
SEEDFLEVEL185	Topoisomerase IV subunit A (EC 5.99.1.-)
SEEDFLEVEL186	1-hydroxy-2-methyl-2-(E)-butenyl 4-diphosphate synthase (EC 1.17.7.1)
SEEDFLEVEL187	COG0536: GTP-binding protein Obg
SEEDFLEVEL188	Prolipoprotein diacylglyceryl transferase (EC 2.4.99.-)
SEEDFLEVEL189	Methylcrotonyl-CoA carboxylase carboxyl transferase subunit (EC 6.4.1.4)
SEEDFLEVEL190	2-hydroxy-3-oxopropionate reductase (EC 1.1.1.60)
SEEDFLEVEL191	2-isopropylmalate synthase (EC 2.3.3.13)
SEEDFLEVEL192	Branched-chain alpha-keto acid dehydrogenase, E1 component, alpha subunit (EC 1.2.4.4)
SEEDFLEVEL193	6-phosphofructokinase (EC 2.7.1.11)
SEEDFLEVEL194	Aspartate carbamoyltransferase (EC 2.1.3.2)
SEEDFLEVEL195	Heme O synthase, protoheme IX farnesyltransferase (EC 2.5.1.-) COX10-CtaB
SEEDFLEVEL196	Cell division protein FtsA
SEEDFLEVEL197	3-isopropylmalate dehydratase large subunit (EC 4.2.1.33)
SEEDFLEVEL198	Branched-chain alpha-keto acid dehydrogenase, E1 component, beta subunit (EC 1.2.4.4)
SEEDFLEVEL199	UDP-N-acetylmuramoylalanyl-D-glutamate--2,6-diaminopimelate ligase (EC 6.3.2.13)
SEEDFLEVEL200	L-lactate dehydrogenase (EC 1.1.2.3)
SEEDFLEVEL201	Chromosome (plasmid) partitioning protein ParB
SEEDFLEVEL202	5,10-methylenetetrahydrofolate reductase (EC 1.5.1.20)
SEEDFLEVEL203	Chromosome partition protein smc
SEEDFLEVEL204	Permease of the drug/metabolite transporter (DMT) superfamily
SEEDFLEVEL205	Translation elongation factor Ts
SEEDFLEVEL206	Electron transfer flavoprotein-ubiquinone oxidoreductase (EC 1.5.5.1)
SEEDFLEVEL207	Ferric uptake regulation protein FUR
SEEDFLEVEL208	Cobalt-zinc-cadmium resistance protein CzcA
SEEDFLEVEL209	Dimethylallyltransferase (EC 2.5.1.1)
SEEDFLEVEL210	Cation efflux system protein CusA
SEEDFLEVEL211	Ribosomal large subunit pseudouridine synthase D (EC 4.2.1.70)
SEEDFLEVEL212	Dihydrolipoamide acyltransferase component of branched-chain alpha-keto acid dehydrogenase complex (EC 2.3.1.168)
SEEDFLEVEL213	Valyl-tRNA synthetase (EC 6.1.1.9)
SEEDFLEVEL214	tRNA-guanine transglycosylase (EC 2.4.2.29)
SEEDFLEVEL215	Methenyltetrahydrofolate cyclohydrolase (EC 3.5.4.9)
SEEDFLEVEL216	Peptide methionine sulfoxide reductase MsrA (EC 1.8.4.11)
SEEDFLEVEL217	Chaperone protein DnaJ
SEEDFLEVEL218	Adenylosuccinate synthetase (EC 6.3.4.4)
SEEDFLEVEL219	Undecaprenyl pyrophosphate synthetase (EC 2.5.1.31)
SEEDFLEVEL220	Alkaline phosphatase (EC 3.1.3.1)
SEEDFLEVEL221	Cytoplasmic axial filament protein CafA and Ribonuclease G (EC 3.1.4.-)
SEEDFLEVEL222	Ribonucleotide reductase of class Ia (aerobic), beta subunit (EC 1.17.4.1)
SEEDFLEVEL223	CDP-diacylglycerol--glycerol-3-phosphate 3-phosphatidyltransferase (EC 2.7.8.5)
SEEDFLEVEL224	GTP-binding protein EngA
SEEDFLEVEL225	Leucyl-tRNA synthetase (EC 6.1.1.4)
SEEDFLEVEL226	Malate synthase G (EC 2.3.3.9)
SEEDFLEVEL227	ATP-dependent DNA helicase RecG (EC 3.6.1.-)
SEEDFLEVEL228	Peptide chain release factor 2
SEEDFLEVEL229	Enoyl-CoA hydratase [isoleucine degradation] (EC 4.2.1.17)
SEEDFLEVEL230	Triosephosphate isomerase (EC 5.3.1.1)
SEEDFLEVEL231	Phosphoribosylformylglycinamidine synthase, synthetase subunit (EC 6.3.5.3)
SEEDFLEVEL232	Helicase PriA essential for oriC/DnaA-independent DNA replication
SEEDFLEVEL233	SSU ribosomal protein S2p (SAe)
SEEDFLEVEL234	Phosphoenolpyruvate carboxylase (EC 4.1.1.31)
SEEDFLEVEL235	GTP pyrophosphokinase (EC 2.7.6.5), (p)ppGpp synthetase II
SEEDFLEVEL236	UDP-N-acetylmuramoylalanine--D-glutamate ligase (EC 6.3.2.9)
SEEDFLEVEL237	Proline dehydrogenase (EC 1.5.99.8) (Proline oxidase)
SEEDFLEVEL238	Iron-sulfur cluster assembly ATPase protein SufC
SEEDFLEVEL239	2,3-bisphosphoglycerate-independent phosphoglycerate mutase (EC 5.4.2.1)
SEEDFLEVEL240	Ketol-acid reductoisomerase (EC 1.1.1.86)
SEEDFLEVEL241	A/G-specific adenine glycosylase (EC 3.2.2.-)
SEEDFLEVEL242	Succinyl-CoA ligase [ADP-forming] beta chain (EC 6.2.1.5)
SEEDFLEVEL243	Octaprenyl-diphosphate synthase (EC 2.5.1.-)
SEEDFLEVEL244	Dihydroorotate dehydrogenase (EC 1.3.3.1)
SEEDFLEVEL245	Acetylornithine aminotransferase (EC 2.6.1.11)
SEEDFLEVEL246	Ubiquinone biosynthesis monooxygenase UbiB
SEEDFLEVEL247	Acetoacetyl-CoA synthetase (EC 6.2.1.16)
SEEDFLEVEL248	Glutathione synthetase (EC 6.3.2.3)
SEEDFLEVEL249	Inner membrane protein translocase component YidC, long form
SEEDFLEVEL250	DNA polymerase III epsilon subunit (EC 2.7.7.7)
SEEDFLEVEL251	Histidyl-tRNA synthetase (EC 6.1.1.21)
SEEDFLEVEL252	ATP-dependent DNA helicase RecQ
SEEDFLEVEL253	Phosphoserine aminotransferase (EC 2.6.1.52)
SEEDFLEVEL254	DNA-directed RNA polymerase alpha subunit (EC 2.7.7.6)
SEEDFLEVEL255	Fructokinase (EC 2.7.1.4)
SEEDFLEVEL256	Hydroxyacylglutathione hydrolase (EC 3.1.2.6)
SEEDFLEVEL257	tmRNA-binding protein SmpB
SEEDFLEVEL258	Na+/H+ antiporter
SEEDFLEVEL259	Quinolinate synthetase (EC 2.5.1.72)
SEEDFLEVEL260	Formate--tetrahydrofolate ligase (EC 6.3.4.3)
SEEDFLEVEL261	Xaa-Pro aminopeptidase (EC 3.4.11.9)
SEEDFLEVEL262	Glucose-6-phosphate isomerase (EC 5.3.1.9)
SEEDFLEVEL263	Potassium uptake protein TrkH
SEEDFLEVEL264	N-succinyl-L,L-diaminopimelate desuccinylase (EC 3.5.1.18)
SEEDFLEVEL265	LSU rRNA
SEEDFLEVEL266	Dihydroxy-acid dehydratase (EC 4.2.1.9)
SEEDFLEVEL267	Phosphate regulon sensor protein PhoR (SphS) (EC 2.7.13.3)
SEEDFLEVEL268	Single-stranded-DNA-specific exonuclease RecJ (EC 3.1.-.-)
SEEDFLEVEL269	Ferrous iron transport protein B
SEEDFLEVEL270	Ribosomal RNA large subunit methyltransferase N (EC 2.1.1.-)
SEEDFLEVEL271	Glutathione S-transferase (EC 2.5.1.18)
SEEDFLEVEL272	Phosphate transport system permease protein PstC (TC 3.A.1.7.1)
SEEDFLEVEL273	Cysteine desulfurase (EC 2.8.1.7), IscS subfamily
SEEDFLEVEL274	Adenylosuccinate lyase (EC 4.3.2.2)
SEEDFLEVEL275	Ammonium transporter
SEEDFLEVEL276	3-oxoacyl-[acyl-carrier-protein] synthase, KASIII (EC 2.3.1.41)
SEEDFLEVEL277	Glutamyl-tRNA(Gln) amidotransferase subunit B (EC 6.3.5.7)
SEEDFLEVEL278	Aspartyl-tRNA(Asn) amidotransferase subunit B (EC 6.3.5.6)
SEEDFLEVEL279	Glutamyl-tRNA synthetase (EC 6.1.1.17)
SEEDFLEVEL280	ATP-dependent protease La (EC 3.4.21.53)
SEEDFLEVEL281	Diaminopimelate decarboxylase (EC 4.1.1.20)
SEEDFLEVEL282	Anthranilate synthase, aminase component (EC 4.1.3.27)
SEEDFLEVEL283	Outer membrane protein assembly factor YaeT precursor
SEEDFLEVEL284	Glutamyl-tRNA(Gln) amidotransferase subunit A (EC 6.3.5.7)
SEEDFLEVEL285	Aspartyl-tRNA(Asn) amidotransferase subunit A (EC 6.3.5.6)
SEEDFLEVEL286	Ribokinase (EC 2.7.1.15)
SEEDFLEVEL287	Excinuclease ABC subunit B
SEEDFLEVEL288	Anthranilate phosphoribosyltransferase (EC 2.4.2.18)
SEEDFLEVEL289	NAD synthetase (EC 6.3.1.5)
SEEDFLEVEL290	N-acetylmuramoyl-L-alanine amidase (EC 3.5.1.28)
SEEDFLEVEL291	Ferric iron ABC transporter, permease protein
SEEDFLEVEL292	Shikimate 5-dehydrogenase I alpha (EC 1.1.1.25)
SEEDFLEVEL293	Glutamate-1-semialdehyde aminotransferase (EC 5.4.3.8)
SEEDFLEVEL294	DNA polymerase III beta subunit (EC 2.7.7.7)
SEEDFLEVEL295	Single-stranded DNA-binding protein
SEEDFLEVEL296	NADP-dependent malic enzyme (EC 1.1.1.40)
SEEDFLEVEL297	Phosphate regulon transcriptional regulatory protein PhoB (SphR)
SEEDFLEVEL298	Purine nucleoside phosphorylase (EC 2.4.2.1)
SEEDFLEVEL299	Mannose-1-phosphate guanylyltransferase (GDP) (EC 2.7.7.22)
SEEDFLEVEL300	Asparagine synthetase [glutamine-hydrolyzing] (EC 6.3.5.4)
SEEDFLEVEL301	DNA polymerase III subunits gamma and tau (EC 2.7.7.7)
SEEDFLEVEL302	Acyl carrier protein
SEEDFLEVEL303	Cytochrome c heme lyase subunit CcmF
SEEDFLEVEL304	Flagellar motor rotation protein MotB
SEEDFLEVEL305	Glycerol-3-phosphate dehydrogenase [NAD(P)+] (EC 1.1.1.94)
SEEDFLEVEL306	4-hydroxybenzoate polyprenyltransferase (EC 2.5.1.-)
SEEDFLEVEL307	Malonyl CoA-acyl carrier protein transacylase (EC 2.3.1.39)
SEEDFLEVEL308	3-deoxy-D-manno-octulosonic-acid transferase (EC 2.-.-.-)
SEEDFLEVEL309	Phosphate transport system permease protein PstA (TC 3.A.1.7.1)
SEEDFLEVEL310	Acetaldehyde dehydrogenase (EC 1.2.1.10)
SEEDFLEVEL311	Cystathionine beta-synthase (EC 4.2.1.22)
SEEDFLEVEL312	Para-aminobenzoate synthase, aminase component (EC 2.6.1.85)
SEEDFLEVEL313	Acetate kinase (EC 2.7.2.1)
SEEDFLEVEL314	Dihydrolipoamide dehydrogenase of 2-oxoglutarate dehydrogenase (EC 1.8.1.4)
SEEDFLEVEL315	UDP-N-acetylmuramoylalanyl-D-glutamyl-2,6-diaminopimelate--D-alanyl-D-alanine ligase (EC 6.3.2.10)
SEEDFLEVEL316	Acetate permease ActP (cation/acetate symporter)
SEEDFLEVEL317	Ribonucleotide reductase of class II (coenzyme B12-dependent) (EC 1.17.4.1)
SEEDFLEVEL318	UDP-N-acetylmuramate--alanine ligase (EC 6.3.2.8)
SEEDFLEVEL319	3,4-dihydroxy-2-butanone 4-phosphate synthase
SEEDFLEVEL320	Peptide methionine sulfoxide reductase MsrB (EC 1.8.4.12)
SEEDFLEVEL321	Methionyl-tRNA formyltransferase (EC 2.1.2.9)
SEEDFLEVEL322	Succinyl-CoA:3-ketoacid-coenzyme A transferase subunit A (EC 2.8.3.5)
SEEDFLEVEL323	Succinyl-CoA ligase [ADP-forming] alpha chain (EC 6.2.1.5)
SEEDFLEVEL324	Methionine aminopeptidase (EC 3.4.11.18)
SEEDFLEVEL325	Recombination protein RecR
SEEDFLEVEL326	Phenylalanyl-tRNA synthetase beta chain (EC 6.1.1.20)
SEEDFLEVEL327	Phytoene dehydrogenase (EC 1.14.99.-)
SEEDFLEVEL328	Ferric iron ABC transporter, iron-binding protein
SEEDFLEVEL329	Diaminopimelate epimerase (EC 5.1.1.7)
SEEDFLEVEL330	Ribonuclease E (EC 3.1.26.12)
SEEDFLEVEL331	Uracil phosphoribosyltransferase (EC 2.4.2.9)
SEEDFLEVEL332	Cytosol aminopeptidase PepA (EC 3.4.11.1)
SEEDFLEVEL333	Beta-glucosidase (EC 3.2.1.21)
SEEDFLEVEL334	NADPH-dependent glyceraldehyde-3-phosphate dehydrogenase (EC 1.2.1.13)
SEEDFLEVEL335	2-methylisocitrate dehydratase (EC 4.2.1.99)
SEEDFLEVEL336	Ribonuclease III (EC 3.1.26.3)
SEEDFLEVEL337	FMN adenylyltransferase (EC 2.7.7.2)
SEEDFLEVEL338	Riboflavin kinase (EC 2.7.1.26)
SEEDFLEVEL339	Ferrochelatase, protoheme ferro-lyase (EC 4.99.1.1)
SEEDFLEVEL340	5-Enolpyruvylshikimate-3-phosphate synthase (EC 2.5.1.19)
SEEDFLEVEL341	Glutamate-ammonia-ligase adenylyltransferase (EC 2.7.7.42)
SEEDFLEVEL342	Ferredoxin, 2Fe-2S
SEEDFLEVEL343	Methylcrotonyl-CoA carboxylase biotin-containing subunit (EC 6.4.1.4)
SEEDFLEVEL344	Rod shape-determining protein MreB
SEEDFLEVEL345	Threonyl-tRNA synthetase (EC 6.1.1.3)
SEEDFLEVEL346	Tryptophan synthase alpha chain (EC 4.2.1.20)
SEEDFLEVEL347	4-hydroxyphenylpyruvate dioxygenase (EC 1.13.11.27)
SEEDFLEVEL348	Phosphoribosylformylglycinamidine synthase, glutamine amidotransferase subunit (EC 6.3.5.3)
SEEDFLEVEL349	GTP pyrophosphokinase
SEEDFLEVEL350	GTP pyrophosphokinase (EC 2.7.6.5)
SEEDFLEVEL351	TRAP-type C4-dicarboxylate transport system, large permease component
SEEDFLEVEL352	Enoyl-[acyl-carrier-protein] reductase [NADH] (EC 1.3.1.9)
SEEDFLEVEL353	Sarcosine dehydrogenase (EC 1.5.99.1)
SEEDFLEVEL354	Serine acetyltransferase (EC 2.3.1.30)
SEEDFLEVEL355	Phosphoribosylaminoimidazole-succinocarboxamide synthase (EC 6.3.2.6)
SEEDFLEVEL356	LSU ribosomal protein L21p
SEEDFLEVEL357	Urease alpha subunit (EC 3.5.1.5)
SEEDFLEVEL358	Iron-sulfur cluster assembly protein SufD
SEEDFLEVEL359	Homoserine O-acetyltransferase (EC 2.3.1.31)
SEEDFLEVEL360	Cystathionine gamma-lyase (EC 4.4.1.1)
SEEDFLEVEL361	Apolipoprotein N-acyltransferase (EC 2.3.1.-)
SEEDFLEVEL362	Pterin-4-alpha-carbinolamine dehydratase (EC 4.2.1.96)
SEEDFLEVEL363	FolM Alternative dihydrofolate reductase 1
SEEDFLEVEL364	Methylenetetrahydrofolate dehydrogenase (NADP+) (EC 1.5.1.5)
SEEDFLEVEL365	Adenylate cyclase (EC 4.6.1.1)
SEEDFLEVEL366	Survival protein SurA precursor (Peptidyl-prolyl cis-trans isomerase SurA) (EC 5.2.1.8)
SEEDFLEVEL367	Aminodeoxychorismate lyase (EC 4.1.3.38)
SEEDFLEVEL368	Methylmalonate-semialdehyde dehydrogenase (EC 1.2.1.27)
SEEDFLEVEL369	ATP synthase alpha chain (EC 3.6.3.14)
SEEDFLEVEL370	Glucose-1-phosphate thymidylyltransferase (EC 2.7.7.24)
SEEDFLEVEL371	ATP synthase beta chain (EC 3.6.3.14)
SEEDFLEVEL372	Cytochrome c oxidase polypeptide I (EC 1.9.3.1)
SEEDFLEVEL373	Protein-export membrane protein SecD (TC 3.A.5.1.1)
SEEDFLEVEL374	Cell division protein FtsW
SEEDFLEVEL375	HtrA protease/chaperone protein
SEEDFLEVEL376	Para-aminobenzoate synthase, amidotransferase component (EC 2.6.1.85)
SEEDFLEVEL377	Deoxyguanosinetriphosphate triphosphohydrolase (EC 3.1.5.1)
SEEDFLEVEL378	GTP cyclohydrolase I (EC 3.5.4.16) type 2
SEEDFLEVEL379	Protein-N(5)-glutamine methyltransferase PrmC, methylates polypeptide chain release factors RF1 and RF2
SEEDFLEVEL380	GTP-binding protein TypA/BipA
SEEDFLEVEL381	Pyrophosphate-energized proton pump (EC 3.6.1.1)
SEEDFLEVEL382	Orotate phosphoribosyltransferase (EC 2.4.2.10)
SEEDFLEVEL383	Phosphoribosylformylglycinamidine cyclo-ligase (EC 6.3.3.1)
SEEDFLEVEL384	Phosphate transport ATP-binding protein PstB (TC 3.A.1.7.1)
SEEDFLEVEL385	Glucose-6-phosphate 1-dehydrogenase (EC 1.1.1.49)
SEEDFLEVEL386	Isocitrate lyase (EC 4.1.3.1)
SEEDFLEVEL387	S-adenosylmethionine:tRNA ribosyltransferase-isomerase (EC 5.-.-.-)
SEEDFLEVEL388	O-acetylhomoserine sulfhydrylase (EC 2.5.1.49)
SEEDFLEVEL389	Cytochrome c oxidase polypeptide II (EC 1.9.3.1)
SEEDFLEVEL390	L-aspartate oxidase (EC 1.4.3.16)
SEEDFLEVEL391	TldD protein, part of proposed TldE/TldD proteolytic complex (PMID 12029038)
SEEDFLEVEL392	Ribonuclease HII (EC 3.1.26.4)
SEEDFLEVEL393	FIG004453: protein YceG like
SEEDFLEVEL394	Intramembrane protease RasP/YluC, implicated in cell division based on FtsL cleavage
SEEDFLEVEL395	Adenylylsulfate kinase (EC 2.7.1.25)
SEEDFLEVEL396	Thymidylate kinase (EC 2.7.4.9)
SEEDFLEVEL397	Phosphate starvation-inducible protein PhoH, predicted ATPase
SEEDFLEVEL398	Fumarylacetoacetate hydrolase family protein
SEEDFLEVEL399	Peptidyl-tRNA hydrolase (EC 3.1.1.29)
SEEDFLEVEL400	D-amino acid dehydrogenase small subunit (EC 1.4.99.1)
SEEDFLEVEL401	Fumarylacetoacetase (EC 3.7.1.2)
SEEDFLEVEL402	Phosphoribosyl-AMP cyclohydrolase (EC 3.5.4.19)
SEEDFLEVEL403	Alpha-glucosidase (EC 3.2.1.20)
SEEDFLEVEL404	Porphobilinogen synthase (EC 4.2.1.24)
SEEDFLEVEL405	Phytoene synthase (EC 2.5.1.32)
SEEDFLEVEL406	Translation elongation factor P
SEEDFLEVEL407	rRNA small subunit methyltransferase I
SEEDFLEVEL408	Peptidase, M23/M37 family
SEEDFLEVEL409	ATP-dependent DNA ligase (EC 6.5.1.1)
SEEDFLEVEL410	Glutamine synthetase type II, eukaryotic (EC 6.3.1.2)
SEEDFLEVEL411	Dihydrolipoamide dehydrogenase of branched-chain alpha-keto acid dehydrogenase (EC 1.8.1.4)
SEEDFLEVEL412	Guanylate kinase (EC 2.7.4.8)
SEEDFLEVEL413	2-octaprenyl-3-methyl-6-methoxy-1,4-benzoquinol hydroxylase (EC 1.14.13.-)
SEEDFLEVEL414	1-deoxy-D-xylulose 5-phosphate reductoisomerase (EC 1.1.1.267)
SEEDFLEVEL415	RNA polymerase sigma factor RpoH
SEEDFLEVEL416	Inactive homolog of metal-dependent proteases, putative molecular chaperone
SEEDFLEVEL417	Omega-amino acid--pyruvate aminotransferase (EC 2.6.1.18)
SEEDFLEVEL418	Inosine-5&#39;-monophosphate dehydrogenase (EC 1.1.1.205)
SEEDFLEVEL419	Membrane-bound lytic murein transglycosylase D precursor (EC 3.2.1.-)
SEEDFLEVEL420	2-C-methyl-D-erythritol 4-phosphate cytidylyltransferase (EC 2.7.7.60)
SEEDFLEVEL421	Phage terminase
SEEDFLEVEL422	O-succinylhomoserine sulfhydrylase (EC 2.5.1.48)
SEEDFLEVEL423	3-hydroxybutyryl-CoA dehydrogenase (EC 1.1.1.157)
SEEDFLEVEL424	DNA recombination and repair protein RecF
SEEDFLEVEL425	UDP-N-acetylglucosamine--N-acetylmuramyl-(pentapeptide) pyrophosphoryl-undecaprenol N-acetylglucosamine transferase (EC 2.4.1.227)
SEEDFLEVEL426	IMP cyclohydrolase (EC 3.5.4.10)
SEEDFLEVEL427	Pyruvate dehydrogenase E1 component beta subunit (EC 1.2.4.1)
SEEDFLEVEL428	6-phosphogluconate dehydrogenase, decarboxylating (EC 1.1.1.44)
SEEDFLEVEL429	Biotin carboxyl carrier protein
SEEDFLEVEL430	Isoquinoline 1-oxidoreductase beta subunit (EC 1.3.99.16)
SEEDFLEVEL431	3-dehydroquinate dehydratase II (EC 4.2.1.10)
SEEDFLEVEL432	4-hydroxy-3-methylbut-2-enyl diphosphate reductase (EC 1.17.1.2)
SEEDFLEVEL433	Prephenate dehydratase (EC 4.2.1.51)
SEEDFLEVEL434	Transcription termination factor Rho
SEEDFLEVEL435	Signal peptidase I (EC 3.4.21.89)
SEEDFLEVEL436	Glycine cleavage system H protein
SEEDFLEVEL437	rRNA small subunit methyltransferase H
SEEDFLEVEL438	[Protein-PII] uridylyltransferase (EC 2.7.7.59)
SEEDFLEVEL439	HflK protein
SEEDFLEVEL440	DNA helicase (EC 3.6.1.-)
SEEDFLEVEL441	2-Keto-3-deoxy-D-manno-octulosonate-8-phosphate synthase (EC 2.5.1.55)
SEEDFLEVEL442	Type I restriction-modification system, restriction subunit R (EC 3.1.21.3)
SEEDFLEVEL443	Ribosomal large subunit pseudouridine synthase A (EC 4.2.1.70)
SEEDFLEVEL444	Xanthine dehydrogenase, molybdenum binding subunit (EC 1.17.1.4)
SEEDFLEVEL445	2-keto-3-deoxy-D-arabino-heptulosonate-7-phosphate synthase II (EC 2.5.1.54)
SEEDFLEVEL446	NAD-dependent protein deacetylase of SIR2 family
SEEDFLEVEL447	Hydrogen peroxide-inducible genes activator
SEEDFLEVEL448	Glycogen phosphorylase (EC 2.4.1.1)
SEEDFLEVEL449	LSU ribosomal protein L27p
SEEDFLEVEL450	Biotin carboxylase of acetyl-CoA carboxylase (EC 6.3.4.14)
SEEDFLEVEL451	Uroporphyrinogen-III methyltransferase (EC 2.1.1.107)
SEEDFLEVEL452	NADH-ubiquinone oxidoreductase chain F (EC 1.6.5.3)
SEEDFLEVEL453	tRNA(Ile)-lysidine synthetase
SEEDFLEVEL454	ATP-dependent hsl protease ATP-binding subunit HslU
SEEDFLEVEL455	DNA repair protein RadA
SEEDFLEVEL456	Transaldolase (EC 2.2.1.2)
SEEDFLEVEL457	Ribonuclease BN (EC 3.1.-.-)
SEEDFLEVEL458	MiaB family protein, possibly involved in tRNA or rRNA modification
SEEDFLEVEL459	Phosphoenolpyruvate carboxykinase [ATP] (EC 4.1.1.49)
SEEDFLEVEL460	Preprotein translocase secY subunit (TC 3.A.5.1.1)
SEEDFLEVEL461	Radical SAM family enzyme, similar to coproporphyrinogen III oxidase, oxygen-independent, clustered with nucleoside-triphosphatase RdgB
SEEDFLEVEL462	Replicative DNA helicase (EC 3.6.1.-)
SEEDFLEVEL463	4-hydroxythreonine-4-phosphate dehydrogenase (EC 1.1.1.262)
SEEDFLEVEL464	Prolyl-tRNA synthetase (EC 6.1.1.15)
SEEDFLEVEL465	Ribosomal RNA small subunit methyltransferase E (EC 2.1.1.-)
SEEDFLEVEL466	SSU ribosomal protein S4p (S9e)
SEEDFLEVEL467	NAD-specific glutamate dehydrogenase (EC 1.4.1.2)
SEEDFLEVEL468	Beta-hexosaminidase (EC 3.2.1.52)
SEEDFLEVEL469	Glutamate--cysteine ligase (EC 6.3.2.2)
SEEDFLEVEL470	Trehalose phosphorylase (EC 2.4.1.64)
SEEDFLEVEL471	Shikimate kinase I (EC 2.7.1.71)
SEEDFLEVEL472	Fructose-1,6-bisphosphatase, type I (EC 3.1.3.11)
SEEDFLEVEL473	Fructose-bisphosphate aldolase class II (EC 4.1.2.13)
SEEDFLEVEL474	GTP-binding protein HflX
SEEDFLEVEL475	Arginyl-tRNA synthetase (EC 6.1.1.19)
SEEDFLEVEL476	5-methyltetrahydrofolate--homocysteine methyltransferase (EC 2.1.1.13)
SEEDFLEVEL477	3-methyl-2-oxobutanoate hydroxymethyltransferase (EC 2.1.2.11)
SEEDFLEVEL478	Hydroxypyruvate reductase (EC 1.1.1.81)
SEEDFLEVEL479	LSU ribosomal protein L1p (L10Ae)
SEEDFLEVEL480	Cell division transporter, ATP-binding protein FtsE (TC 3.A.5.1.1)
SEEDFLEVEL481	Iojap protein
SEEDFLEVEL482	Protein-export membrane protein SecF (TC 3.A.5.1.1)
SEEDFLEVEL483	tRNA dihydrouridine synthase B (EC 1.-.-.-)
SEEDFLEVEL484	Cysteine synthase (EC 2.5.1.47)
SEEDFLEVEL485	DNA repair protein RecN
SEEDFLEVEL486	tRNA (guanine46-N7-)-methyltransferase (EC 2.1.1.33)
SEEDFLEVEL487	Quinone oxidoreductase (EC 1.6.5.5)
SEEDFLEVEL488	Homoserine kinase (EC 2.7.1.39)
SEEDFLEVEL489	Aerobic glycerol-3-phosphate dehydrogenase (EC 1.1.5.3)
SEEDFLEVEL490	Rod shape-determining protein RodA
SEEDFLEVEL491	Endonuclease III (EC 4.2.99.18)
SEEDFLEVEL492	Choline dehydrogenase (EC 1.1.99.1)
SEEDFLEVEL493	Holliday junction DNA helicase RuvB
SEEDFLEVEL494	Hydroxymethylglutaryl-CoA lyase (EC 4.1.3.4)
SEEDFLEVEL495	DNA mismatch repair protein MutS
SEEDFLEVEL496	Argininosuccinate synthase (EC 6.3.4.5)
SEEDFLEVEL497	Glycerol-3-phosphate ABC transporter, permease protein UgpA (TC 3.A.1.1.3)
SEEDFLEVEL498	1,4-alpha-glucan (glycogen) branching enzyme, GH-13-type (EC 2.4.1.18)
SEEDFLEVEL499	Deoxyuridine 5&#39;-triphosphate nucleotidohydrolase (EC 3.6.1.23)
SEEDFLEVEL500	Ferric siderophore transport system, periplasmic binding protein TonB
SEEDFLEVEL501	Glycogen debranching enzyme (EC 3.2.1.-)
SEEDFLEVEL502	Flagellar biosynthesis protein FlhA
SEEDFLEVEL503	Thymidylate synthase (EC 2.1.1.45)
SEEDFLEVEL504	Urocanate hydratase (EC 4.2.1.49)
SEEDFLEVEL505	Sulfate permease
SEEDFLEVEL506	UDP-N-acetylenolpyruvoylglucosamine reductase (EC 1.1.1.158)
SEEDFLEVEL507	2-amino-3-ketobutyrate coenzyme A ligase (EC 2.3.1.29)
SEEDFLEVEL508	Ribose 5-phosphate isomerase B (EC 5.3.1.6)
SEEDFLEVEL509	Allophanate hydrolase 2 subunit 2 (EC 3.5.1.54)
SEEDFLEVEL510	RNA polymerase sigma-70 factor
SEEDFLEVEL511	TRAP-type C4-dicarboxylate transport system, periplasmic component
SEEDFLEVEL512	Nucleoside 5-triphosphatase RdgB (dHAPTP, dITP, XTP-specific) (EC 3.6.1.15)
SEEDFLEVEL513	Lipid A export ATP-binding/permease protein MsbA (EC 3.6.3.25)
SEEDFLEVEL514	NAD kinase (EC 2.7.1.23)
SEEDFLEVEL515	Formyltetrahydrofolate deformylase (EC 3.5.1.10)
SEEDFLEVEL516	Cytochrome c oxidase polypeptide III (EC 1.9.3.1)
SEEDFLEVEL517	Indole-3-glycerol phosphate synthase (EC 4.1.1.48)
SEEDFLEVEL518	ethylmalonyl-CoA mutase
SEEDFLEVEL519	Choline-sulfatase (EC 3.1.6.6)
SEEDFLEVEL520	SSU ribosomal protein S5p (S2e)
SEEDFLEVEL521	Carbonic anhydrase (EC 4.2.1.1)
SEEDFLEVEL522	Aspartyl-tRNA(Asn) synthetase (EC 6.1.1.23)
SEEDFLEVEL523	MotA/TolQ/ExbB proton channel family protein
SEEDFLEVEL524	Phosphoenolpyruvate-protein phosphotransferase of PTS system (EC 2.7.3.9)
SEEDFLEVEL525	5-formyltetrahydrofolate cyclo-ligase (EC 6.3.3.2)
SEEDFLEVEL526	3-isopropylmalate dehydratase small subunit (EC 4.2.1.33)
SEEDFLEVEL527	Magnesium and cobalt efflux protein CorC
SEEDFLEVEL528	Phosphoribosylformimino-5-aminoimidazole carboxamide ribotide isomerase (EC 5.3.1.16)
SEEDFLEVEL529	Two-component system response regulator
SEEDFLEVEL530	Metallo-beta-lactamase family protein, RNA-specific
SEEDFLEVEL531	Fructose-bisphosphate aldolase class I (EC 4.1.2.13)
SEEDFLEVEL532	HflC protein
SEEDFLEVEL533	Argininosuccinate lyase (EC 4.3.2.1)
SEEDFLEVEL534	Beta-lactamase
SEEDFLEVEL535	Tyrosyl-tRNA synthetase (EC 6.1.1.1)
SEEDFLEVEL536	NADH dehydrogenase (EC 1.6.99.3)
SEEDFLEVEL537	Ferrichrome-iron receptor
SEEDFLEVEL538	3-hydroxyisobutyrate dehydrogenase (EC 1.1.1.31)
SEEDFLEVEL539	Ribosomal large subunit pseudouridine synthase C (EC 4.2.1.70)
SEEDFLEVEL540	Uridylate kinase (EC 2.7.4.-)
SEEDFLEVEL541	Dihydrodipicolinate reductase (EC 1.3.1.26)
SEEDFLEVEL542	D-alanine--D-alanine ligase (EC 6.3.2.4)
SEEDFLEVEL543	Rubrerythrin
SEEDFLEVEL544	Sulfate adenylyltransferase subunit 1 (EC 2.7.7.4)
SEEDFLEVEL545	Threonine dehydratase, catabolic (EC 4.3.1.19)
SEEDFLEVEL546	Isovaleryl-CoA dehydrogenase (EC 1.3.99.10)
SEEDFLEVEL547	rRNA small subunit 7-methylguanosine (m7G) methyltransferase GidB
SEEDFLEVEL548	Cell division inhibitor
SEEDFLEVEL549	NADH-ubiquinone oxidoreductase chain L (EC 1.6.5.3)
SEEDFLEVEL550	LSU ribosomal protein L11p (L12e)
SEEDFLEVEL551	2-dehydro-3-deoxygluconate kinase (EC 2.7.1.45)
SEEDFLEVEL552	Tetraacyldisaccharide 4&#39;-kinase (EC 2.7.1.130)
SEEDFLEVEL553	Twin-arginine translocation protein TatC
SEEDFLEVEL554	Ubiquinol--cytochrome c reductase, cytochrome B subunit (EC 1.10.2.2)
SEEDFLEVEL555	Acyl-CoA dehydrogenase, short-chain specific (EC 1.3.99.2)
SEEDFLEVEL556	Quinolinate phosphoribosyltransferase [decarboxylating] (EC 2.4.2.19)
SEEDFLEVEL557	Protein-L-isoaspartate O-methyltransferase (EC 2.1.1.77)
SEEDFLEVEL558	Transcription antitermination protein NusG
SEEDFLEVEL559	Integrase
SEEDFLEVEL560	Alpha-1,2-mannosidase
SEEDFLEVEL561	Phosphoribosylamine--glycine ligase (EC 6.3.4.13)
SEEDFLEVEL562	Putative stomatin/prohibitin-family membrane protease subunit YbbK
SEEDFLEVEL563	Glutaredoxin
SEEDFLEVEL564	Glycerol-3-phosphate dehydrogenase (EC 1.1.5.3)
SEEDFLEVEL565	Zinc uptake regulation protein ZUR
SEEDFLEVEL566	Ornithine aminotransferase (EC 2.6.1.13)
SEEDFLEVEL567	Branched-chain acyl-CoA dehydrogenase (EC 1.3.99.12)
SEEDFLEVEL568	Tricarboxylate transport protein TctC
SEEDFLEVEL569	Ribonuclease HI (EC 3.1.26.4)
SEEDFLEVEL570	3&#39;-to-5&#39; exoribonuclease RNase R
SEEDFLEVEL571	UDP-3-O-[3-hydroxymyristoyl] N-acetylglucosamine deacetylase (EC 3.5.1.-)
SEEDFLEVEL572	Succinyl-CoA:3-ketoacid-coenzyme A transferase subunit B (EC 2.8.3.5)
SEEDFLEVEL573	Chaperone protein HtpG
SEEDFLEVEL574	5&#39;-nucleotidase (EC 3.1.3.5)
SEEDFLEVEL575	Chorismate mutase I (EC 5.4.99.5)
SEEDFLEVEL576	ATP synthase gamma chain (EC 3.6.3.14)
SEEDFLEVEL577	Ribosome-binding factor A
SEEDFLEVEL578	Phospho-N-acetylmuramoyl-pentapeptide-transferase (EC 2.7.8.13)
SEEDFLEVEL579	Agmatinase (EC 3.5.3.11)
SEEDFLEVEL580	Ribosome recycling factor
SEEDFLEVEL581	Maleylacetoacetate isomerase (EC 5.2.1.2)
SEEDFLEVEL582	Biosynthetic arginine decarboxylase (EC 4.1.1.19)
SEEDFLEVEL583	Histidinol dehydrogenase (EC 1.1.1.23)
SEEDFLEVEL584	Glycosyl transferase, group 1
SEEDFLEVEL585	Putative metal chaperone, involved in Zn homeostasis, GTPase of COG0523 family
SEEDFLEVEL586	Nicotinate-nucleotide adenylyltransferase (EC 2.7.7.18)
SEEDFLEVEL587	Homogentisate 1,2-dioxygenase (EC 1.13.11.5)
SEEDFLEVEL588	Phosphomethylpyrimidine kinase (EC 2.7.4.7)
SEEDFLEVEL589	Glycerol-3-phosphate ABC transporter, ATP-binding protein UgpC (TC 3.A.1.1.3)
SEEDFLEVEL590	Glutamine synthetase type III, GlnN (EC 6.3.1.2)
SEEDFLEVEL591	Tryptophanyl-tRNA synthetase (EC 6.1.1.2)
SEEDFLEVEL592	UDP-N-acetylglucosamine 4,6-dehydratase (EC 4.2.1.-)
SEEDFLEVEL593	LSU m3Psi1915 methyltransferase RlmH
SEEDFLEVEL594	Competence/damage-inducible protein CinA
SEEDFLEVEL595	Molybdenum cofactor biosynthesis protein MoaA
SEEDFLEVEL596	23S rRNA (guanosine-2&#39;-O-) -methyltransferase rlmB (EC 2.1.1.-)
SEEDFLEVEL597	Alpha-galactosidase (EC 3.2.1.22)
SEEDFLEVEL598	Folate-dependent protein for Fe/S cluster synthesis/repair in oxidative stress
SEEDFLEVEL599	LSU ribosomal protein L7/L12 (P1/P2)
SEEDFLEVEL600	Cell division protein FtsX
SEEDFLEVEL601	Septum formation protein Maf
SEEDFLEVEL602	LSU ribosomal protein L28p
SEEDFLEVEL603	Ribosomal large subunit pseudouridine synthase B (EC 4.2.1.70)
SEEDFLEVEL604	Branched-chain amino acid ABC transporter, amino acid-binding protein (TC 3.A.1.4.1)
SEEDFLEVEL605	Phosphoenolpyruvate synthase (EC 2.7.9.2)
SEEDFLEVEL606	Phenylalanyl-tRNA synthetase alpha chain (EC 6.1.1.20)
SEEDFLEVEL607	N-acetylneuraminate synthase (EC 2.5.1.56)
SEEDFLEVEL608	Phosphate starvation-inducible ATPase PhoH with RNA binding motif
SEEDFLEVEL609	RNA polymerase sigma factor for flagellar operon
SEEDFLEVEL610	Cell division protein MraZ
SEEDFLEVEL611	Cell division trigger factor (EC 5.2.1.8)
SEEDFLEVEL612	Phosphopantetheine adenylyltransferase (EC 2.7.7.3)
SEEDFLEVEL613	Lipoprotein signal peptidase (EC 3.4.23.36)
SEEDFLEVEL614	Arginine decarboxylase (EC 4.1.1.19)
SEEDFLEVEL615	Signal transduction histidine kinase CheA (EC 2.7.3.-)
SEEDFLEVEL616	S-adenosyl-L-methionine dependent methyltransferase, similar to cyclopropane-fatty-acyl-phospholipid synthase
SEEDFLEVEL617	Hydroxymethylglutaryl-CoA reductase (EC 1.1.1.34)
SEEDFLEVEL618	Acetyl-coenzyme A carboxyl transferase alpha chain (EC 6.4.1.2)
SEEDFLEVEL619	Queuosine biosynthesis QueD, PTPS-I
SEEDFLEVEL620	Phosphoserine phosphatase (EC 3.1.3.3)
SEEDFLEVEL621	Phosphoribosylanthranilate isomerase (EC 5.3.1.24)
SEEDFLEVEL622	Heat shock protein GrpE
SEEDFLEVEL623	Fumarate hydratase class II (EC 4.2.1.2)
SEEDFLEVEL624	Methylglutaconyl-CoA hydratase (EC 4.2.1.18)
SEEDFLEVEL625	Phosphoglycerate mutase (EC 5.4.2.1)
SEEDFLEVEL626	Pyruvate dehydrogenase E1 component alpha subunit (EC 1.2.4.1)
SEEDFLEVEL627	Aldehyde dehydrogenase B (EC 1.2.1.22)
SEEDFLEVEL628	Lysyl-tRNA synthetase (class II) (EC 6.1.1.6)
SEEDFLEVEL629	ATP synthase A chain (EC 3.6.3.14)
SEEDFLEVEL630	2-methylcitrate dehydratase (EC 4.2.1.79)
SEEDFLEVEL631	4-diphosphocytidyl-2-C-methyl-D-erythritol kinase (EC 2.7.1.148)
SEEDFLEVEL632	Serine--glyoxylate aminotransferase (EC 2.6.1.45)
SEEDFLEVEL633	Pantoate--beta-alanine ligase (EC 6.3.2.1)
SEEDFLEVEL634	Alkyl hydroperoxide reductase subunit C-like protein
SEEDFLEVEL635	Phosphopantothenoylcysteine decarboxylase (EC 4.1.1.36)
SEEDFLEVEL636	2-C-methyl-D-erythritol 2,4-cyclodiphosphate synthase (EC 4.6.1.12)
SEEDFLEVEL637	Arsenate reductase (EC 1.20.4.1)
SEEDFLEVEL638	Riboflavin synthase alpha chain (EC 2.5.1.9)
SEEDFLEVEL639	Phosphopantothenoylcysteine synthetase (EC 6.3.2.5)
SEEDFLEVEL640	Maltose/maltodextrin ABC transporter, substrate binding periplasmic protein MalE
SEEDFLEVEL641	Xanthine dehydrogenase iron-sulfur subunit (EC 1.17.1.4)
SEEDFLEVEL642	Carboxyl-terminal protease (EC 3.4.21.102)
SEEDFLEVEL643	NAD(P) transhydrogenase subunit beta (EC 1.6.1.2)
SEEDFLEVEL644	UTP--glucose-1-phosphate uridylyltransferase (EC 2.7.7.9)
SEEDFLEVEL645	Phosphatidate cytidylyltransferase (EC 2.7.7.41)
SEEDFLEVEL646	Thiamin-phosphate pyrophosphorylase (EC 2.5.1.3)
SEEDFLEVEL647	tRNA-specific adenosine-34 deaminase (EC 3.5.4.-)
SEEDFLEVEL648	Monofunctional biosynthetic peptidoglycan transglycosylase (EC 2.4.2.-)
SEEDFLEVEL649	COG0009 Sua5 subfamily, required for N6-threonylcarbamoyl adenosine t(6)A37 modification in tRNA
SEEDFLEVEL650	2-methylcitrate synthase (EC 2.3.3.5)
SEEDFLEVEL651	Allophanate hydrolase 2 subunit 1 (EC 3.5.1.54)
SEEDFLEVEL652	Fumarate hydratase class I, aerobic (EC 4.2.1.2)
SEEDFLEVEL653	Threonine synthase (EC 4.2.3.1)
SEEDFLEVEL654	Phenylalanine-4-hydroxylase (EC 1.14.16.1)
SEEDFLEVEL655	COGs COG3146
SEEDFLEVEL656	Kynureninase (EC 3.7.1.3)
SEEDFLEVEL657	Glutamyl-tRNA reductase (EC 1.2.1.70)
SEEDFLEVEL658	Cob(I)alamin adenosyltransferase PduO (EC 2.5.1.17)
SEEDFLEVEL659	Dihydrofolate reductase (EC 1.5.1.3)
SEEDFLEVEL660	SOS-response repressor and protease LexA (EC 3.4.21.88)
SEEDFLEVEL661	Exodeoxyribonuclease V beta chain (EC 3.1.11.5)
SEEDFLEVEL662	Histidine ammonia-lyase (EC 4.3.1.3)
SEEDFLEVEL663	Septum site-determining protein MinD
SEEDFLEVEL664	Ribosomal RNA small subunit methyltransferase D (EC 2.1.1.-)
SEEDFLEVEL665	Anthranilate synthase, amidotransferase component (EC 4.1.3.27)
SEEDFLEVEL666	SSU ribosomal protein S12p (S23e)
SEEDFLEVEL667	GTP-binding and nucleic acid-binding protein YchF
SEEDFLEVEL668	Propionate--CoA ligase (EC 6.2.1.17)
SEEDFLEVEL669	Transcription accessory protein (S1 RNA-binding domain)
SEEDFLEVEL670	Membrane alanine aminopeptidase N (EC 3.4.11.2)
SEEDFLEVEL671	Arabinose 5-phosphate isomerase (EC 5.3.1.13)
SEEDFLEVEL672	Asparaginyl-tRNA synthetase (EC 6.1.1.22)
SEEDFLEVEL673	LSU ribosomal protein L10p (P0)
SEEDFLEVEL674	Thiol peroxidase, Bcp-type (EC 1.11.1.15)
SEEDFLEVEL675	LSU ribosomal protein L9p
SEEDFLEVEL676	Glutamate racemase (EC 5.1.1.3)
SEEDFLEVEL677	Glycerophosphoryl diester phosphodiesterase (EC 3.1.4.46)
SEEDFLEVEL678	Flagellar motor rotation protein MotA
SEEDFLEVEL679	Site-specific recombinase
SEEDFLEVEL680	TldE/PmbA protein, part of proposed TldE/TldD proteolytic complex (PMID 12029038)
SEEDFLEVEL681	Cytochrome c-type biogenesis protein DsbD, protein-disulfide reductase (EC 1.8.1.8)
SEEDFLEVEL682	(R)-citramalate synthase (EC 2.3.1.182)
SEEDFLEVEL683	FIG000325: clustered with transcription termination protein NusA
SEEDFLEVEL684	Chemotaxis regulator - transmits chemoreceptor signals to flagelllar motor components CheY
SEEDFLEVEL685	Thiamine-monophosphate kinase (EC 2.7.4.16)
SEEDFLEVEL686	Adenylate cyclase
SEEDFLEVEL687	NAD(P) transhydrogenase alpha subunit (EC 1.6.1.2)
SEEDFLEVEL688	2,3,4,5-tetrahydropyridine-2,6-dicarboxylate N-succinyltransferase (EC 2.3.1.117)
SEEDFLEVEL689	Glutamine amidotransferase protein GlxB (EC 2.4.2.-)
SEEDFLEVEL690	Oligopeptide ABC transporter, periplasmic oligopeptide-binding protein OppA (TC 3.A.1.5.1)
SEEDFLEVEL691	PaaD-like protein (DUF59) involved in Fe-S cluster assembly
SEEDFLEVEL692	Mannose-6-phosphate isomerase (EC 5.3.1.8)
SEEDFLEVEL693	Endoribonuclease L-PSP
SEEDFLEVEL694	Uroporphyrinogen III decarboxylase (EC 4.1.1.37)
SEEDFLEVEL695	N-acetylglutamate synthase (EC 2.3.1.1)
SEEDFLEVEL696	Acetolactate synthase small subunit (EC 2.2.1.6)
SEEDFLEVEL697	dTDP-4-dehydrorhamnose 3,5-epimerase (EC 5.1.3.13)
SEEDFLEVEL698	Alanine dehydrogenase (EC 1.4.1.1)
SEEDFLEVEL699	Methylenetetrahydrofolate dehydrogenase (NADP+) (EC 1.5.1.5) / Methenyltetrahydrofolate cyclohydrolase (EC 3.5.4.9)
SEEDFLEVEL700	Fructose-1,6-bisphosphatase, GlpX type (EC 3.1.3.11)
SEEDFLEVEL701	Ribosome small subunit-stimulated GTPase EngC
SEEDFLEVEL702	Nicotinate phosphoribosyltransferase (EC 2.4.2.11)
SEEDFLEVEL703	Twin-arginine translocation protein TatA
SEEDFLEVEL704	NADH-ubiquinone oxidoreductase chain G (EC 1.6.5.3)
SEEDFLEVEL705	Acetyl-coenzyme A carboxyl transferase beta chain (EC 6.4.1.2)
SEEDFLEVEL706	Lipid A export ATP-binding/permease protein MsbA
SEEDFLEVEL707	Low-specificity L-threonine aldolase (EC 4.1.2.5)
SEEDFLEVEL708	Probable Co/Zn/Cd efflux system membrane fusion protein
SEEDFLEVEL709	Metal-dependent hydrolase YbeY, involved in rRNA and/or ribosome maturation and assembly
SEEDFLEVEL710	Flagellin protein FlaA
SEEDFLEVEL711	Tryptophan 2,3-dioxygenase (EC 1.13.11.11)
SEEDFLEVEL712	Exodeoxyribonuclease V gamma chain (EC 3.1.11.5)
SEEDFLEVEL713	LSU ribosomal protein L2p (L8e)
SEEDFLEVEL714	2-octaprenyl-6-methoxyphenol hydroxylase (EC 1.14.13.-)
SEEDFLEVEL715	Cyclohexadienyl dehydrogenase (EC 1.3.1.12)(EC 1.3.1.43)
SEEDFLEVEL716	Iron-sulfur cluster regulator IscR
SEEDFLEVEL717	Branched-chain amino acid transport system permease protein LivM (TC 3.A.1.4.1)
SEEDFLEVEL718	tRNA (cytosine34-2&#39;-O-)-methyltransferase (EC 2.1.1.-)
SEEDFLEVEL719	Type I restriction-modification system, DNA-methyltransferase subunit M (EC 2.1.1.72)
SEEDFLEVEL720	Ribosomal RNA small subunit methyltransferase B (EC 2.1.1.-)
SEEDFLEVEL721	tRNA:Cm32/Um32 methyltransferase
SEEDFLEVEL722	High-affinity choline uptake protein BetT
SEEDFLEVEL723	Ribosomal protein S12p Asp88 (E. coli) methylthiotransferase
SEEDFLEVEL724	L-serine dehydratase (EC 4.3.1.17)
SEEDFLEVEL725	Adenosylmethionine-8-amino-7-oxononanoate aminotransferase (EC 2.6.1.62)
SEEDFLEVEL726	Iron-sulfur cluster-binding protein
SEEDFLEVEL727	Cytochrome d ubiquinol oxidase subunit II (EC 1.10.3.-)
SEEDFLEVEL728	High-affinity branched-chain amino acid transport system permease protein LivH (TC 3.A.1.4.1)
SEEDFLEVEL729	SSU ribosomal protein S15p (S13e)
SEEDFLEVEL730	Phosphate transport system regulatory protein PhoU
SEEDFLEVEL731	Polysaccharide deacetylase
SEEDFLEVEL732	Histidinol-phosphate aminotransferase (EC 2.6.1.9)
SEEDFLEVEL733	Phosphate starvation-inducible protein PhoH
SEEDFLEVEL734	Nucleoside triphosphate pyrophosphohydrolase MazG
SEEDFLEVEL735	Ferredoxin-dependent glutamate synthase (EC 1.4.7.1)
SEEDFLEVEL736	L-proline glycine betaine ABC transport system permease protein ProW (TC 3.A.1.12.1)
SEEDFLEVEL737	Methylisocitrate lyase (EC 4.1.3.30)
SEEDFLEVEL738	Probable low-affinity inorganic phosphate transporter
SEEDFLEVEL739	Flagellin
SEEDFLEVEL740	Dihydrodipicolinate synthase (EC 4.2.1.52)
SEEDFLEVEL741	2-dehydro-3-deoxyphosphogluconate aldolase (EC 4.1.2.14)
SEEDFLEVEL742	C4-type zinc finger protein, DksA/TraR family
SEEDFLEVEL743	3-demethylubiquinone-9 3-methyltransferase (EC 2.1.1.64)
SEEDFLEVEL744	Phage major capsid protein
SEEDFLEVEL745	UDP-3-O-[3-hydroxymyristoyl] glucosamine N-acyltransferase (EC 2.3.1.-)
SEEDFLEVEL746	SSU ribosomal protein S16p
SEEDFLEVEL747	Glycyl-tRNA synthetase (EC 6.1.1.14)
SEEDFLEVEL748	Exodeoxyribonuclease III (EC 3.1.11.2)
SEEDFLEVEL749	Methylated-DNA--protein-cysteine methyltransferase (EC 2.1.1.63)
SEEDFLEVEL750	Phosphate:acyl-ACP acyltransferase PlsX
SEEDFLEVEL751	Ribose ABC transport system, permease protein RbsC (TC 3.A.1.2.1)
SEEDFLEVEL752	Glycyl-tRNA synthetase beta chain (EC 6.1.1.14)
SEEDFLEVEL753	Formate dehydrogenase-O, major subunit (EC 1.2.1.2)
SEEDFLEVEL754	tolB protein precursor, periplasmic protein involved in the tonb-independent uptake of group A colicins
SEEDFLEVEL755	Queuosine Biosynthesis QueE Radical SAM
SEEDFLEVEL756	Thymidylate synthase thyX (EC 2.1.1.-)
SEEDFLEVEL757	Cytochrome oxidase biogenesis protein Cox11-CtaG, copper delivery to Cox1
SEEDFLEVEL758	Transketolase, N-terminal section (EC 2.2.1.1)
SEEDFLEVEL759	Sulfate adenylyltransferase subunit 2 (EC 2.7.7.4)
SEEDFLEVEL760	Adenylylsulfate reductase alpha-subunit (EC 1.8.99.2)
SEEDFLEVEL761	Signal peptidase I
SEEDFLEVEL762	Xanthine/uracil/thiamine/ascorbate permease family protein
SEEDFLEVEL763	Flagellar biosynthesis protein FliR
SEEDFLEVEL764	Malate synthase (EC 2.3.3.9)
SEEDFLEVEL765	Propionyl-CoA carboxylase carboxyl transferase subunit (EC 6.4.1.3)
SEEDFLEVEL766	Ferric iron ABC transporter, ATP-binding protein
SEEDFLEVEL767	Queuosine Biosynthesis QueC ATPase
SEEDFLEVEL768	Ribonuclease PH (EC 2.7.7.56)
SEEDFLEVEL769	Flavodoxin reductases (ferredoxin-NADPH reductases) family 1
SEEDFLEVEL770	Nucleoside diphosphate kinase (EC 2.7.4.6)
SEEDFLEVEL771	3-polyprenyl-4-hydroxybenzoate carboxy-lyase (EC 4.1.1.-)
SEEDFLEVEL772	SSU rRNA
SEEDFLEVEL773	Folylpolyglutamate synthase (EC 6.3.2.17)
SEEDFLEVEL774	Imidazole glycerol phosphate synthase cyclase subunit (EC 4.1.3.-)
SEEDFLEVEL775	Translation elongation factor G paralog
SEEDFLEVEL776	Dihydrofolate synthase (EC 6.3.2.12)
SEEDFLEVEL777	Tyrosine recombinase XerC
SEEDFLEVEL778	Sporulation initiation inhibitor protein Soj
SEEDFLEVEL779	Type I secretion outer membrane protein, TolC precursor
SEEDFLEVEL780	2-keto-3-deoxy-D-arabino-heptulosonate-7-phosphate synthase I alpha (EC 2.5.1.54)
SEEDFLEVEL781	Maltodextrin glucosidase (EC 3.2.1.20)
SEEDFLEVEL782	3-oxoacyl-[acyl-carrier-protein] synthase, KASI (EC 2.3.1.41)
SEEDFLEVEL783	Cold-shock DEAD-box protein A
SEEDFLEVEL784	Rod shape-determining protein MreC
SEEDFLEVEL785	DNA mismatch repair protein MutL
SEEDFLEVEL786	Porphobilinogen deaminase (EC 2.5.1.61)
SEEDFLEVEL787	glutamyl-Q-tRNA synthetase
SEEDFLEVEL788	DNA recombination protein RmuC
SEEDFLEVEL789	Carbon monoxide dehydrogenase large chain (EC 1.2.99.2)
SEEDFLEVEL790	Dipeptidyl carboxypeptidase Dcp (EC 3.4.15.5)
SEEDFLEVEL791	FIG000859: hypothetical protein YebC
SEEDFLEVEL792	Thiazole biosynthesis protein ThiG
SEEDFLEVEL793	Exopolyphosphatase (EC 3.6.1.11)
SEEDFLEVEL794	23S rRNA (Uracil-5-) -methyltransferase RumA (EC 2.1.1.-)
SEEDFLEVEL795	GDP-mannose 4,6-dehydratase (EC 4.2.1.47)
SEEDFLEVEL796	LSU ribosomal protein L32p
SEEDFLEVEL797	N-acetyl-gamma-glutamyl-phosphate reductase (EC 1.2.1.38)
SEEDFLEVEL798	Selenoprotein O and cysteine-containing homologs
SEEDFLEVEL799	ATP synthase C chain (EC 3.6.3.14)
SEEDFLEVEL800	Glycosyltransferase (EC 2.4.1.-)
SEEDFLEVEL801	NAD-specific glutamate dehydrogenase (EC 1.4.1.2), large form
SEEDFLEVEL802	SSU ribosomal protein S3p (S3e)
SEEDFLEVEL803	DNA topoisomerase III (EC 5.99.1.2)
SEEDFLEVEL804	Scaffold protein for [4Fe-4S] cluster assembly ApbC, MRP-like
SEEDFLEVEL805	DNA polymerase IV (EC 2.7.7.7)
SEEDFLEVEL806	N-Acetyl-D-glucosamine ABC transport system, sugar-binding protein
SEEDFLEVEL807	Xylose isomerase (EC 5.3.1.5)
SEEDFLEVEL808	UDP-2,3-diacylglucosamine hydrolase (EC 3.6.1.-)
SEEDFLEVEL809	6-pyruvoyl tetrahydrobiopterin synthase (EC 4.2.3.12)
SEEDFLEVEL810	Ribose 5-phosphate isomerase A (EC 5.3.1.6)
SEEDFLEVEL811	Thymidine phosphorylase (EC 2.4.2.4)
SEEDFLEVEL812	Phosphoribosylaminoimidazole carboxylase ATPase subunit (EC 4.1.1.21)
SEEDFLEVEL813	Phosphoribosylglycinamide formyltransferase (EC 2.1.2.2)
SEEDFLEVEL814	Xanthine dehydrogenase, FAD binding subunit (EC 1.17.1.4)
SEEDFLEVEL815	Pyruvate carboxyl transferase (EC 6.4.1.1)
SEEDFLEVEL816	Phosphoglycolate phosphatase (EC 3.1.3.18)
SEEDFLEVEL817	Neopullulanase (EC 3.2.1.135)
SEEDFLEVEL818	Flagellar motor switch protein FliG
SEEDFLEVEL819	Chaperone protein HscA
SEEDFLEVEL820	Ferric uptake regulation protein
SEEDFLEVEL821	Maltose/maltodextrin ABC transporter, permease protein MalG
SEEDFLEVEL822	Exodeoxyribonuclease V alpha chain (EC 3.1.11.5)
SEEDFLEVEL823	Oxidoreductase, short-chain dehydrogenase/reductase family (EC 1.1.1.-)
SEEDFLEVEL824	Potassium efflux system KefA protein / Small-conductance mechanosensitive channel
SEEDFLEVEL825	Potassium efflux system KefA protein
SEEDFLEVEL826	Potassium efflux system KefA
SEEDFLEVEL827	Glycolate dehydrogenase (EC 1.1.99.14), subunit GlcD
SEEDFLEVEL828	Membrane-bound lytic murein transglycosylase B precursor (EC 3.2.1.-)
SEEDFLEVEL829	Flagellar hook-associated protein FlgK
SEEDFLEVEL830	Zn-dependent hydrolase, RNA-metabolising
SEEDFLEVEL831	Outer membrane receptor proteins, mostly Fe transport
SEEDFLEVEL832	Superoxide dismutase [Fe] (EC 1.15.1.1)
SEEDFLEVEL833	Beta-ketoadipate enol-lactone hydrolase (EC 3.1.1.24)
SEEDFLEVEL834	Maltose phosphorylase (EC 2.4.1.8)
SEEDFLEVEL835	Tartrate decarboxylase (EC 4.1.1.73)
SEEDFLEVEL836	D-malic enzyme (EC 1.1.1.83)
SEEDFLEVEL837	Acetylornithine deacetylase (EC 3.5.1.16)
SEEDFLEVEL838	Lactam utilization protein LamB
SEEDFLEVEL839	Adenine phosphoribosyltransferase (EC 2.4.2.7)
SEEDFLEVEL840	Undecaprenyl-diphosphatase (EC 3.6.1.27)
SEEDFLEVEL841	probable iron binding protein from the HesB_IscA_SufA family
SEEDFLEVEL842	COG1565: Uncharacterized conserved protein
SEEDFLEVEL843	ATP-dependent DNA ligase (EC 6.5.1.1) LigC
SEEDFLEVEL844	SSU ribosomal protein S14p (S29e)
SEEDFLEVEL845	Glutathione S-transferase, omega (EC 2.5.1.18)
SEEDFLEVEL846	Superfamily II DNA/RNA helicases, SNF2 family
SEEDFLEVEL847	Flagellum-specific ATP synthase FliI
SEEDFLEVEL848	Branched-chain amino acid transport ATP-binding protein LivG (TC 3.A.1.4.1)
SEEDFLEVEL849	Multicopper oxidase
SEEDFLEVEL850	Xylulose kinase (EC 2.7.1.17)
SEEDFLEVEL851	Fructose-6-phosphate phosphoketolase (EC 4.1.2.22)
SEEDFLEVEL852	Xylulose-5-phosphate phosphoketolase (EC 4.1.2.9)
SEEDFLEVEL853	Acetylglutamate kinase (EC 2.7.2.8)
SEEDFLEVEL854	Proposed peptidoglycan lipid II flippase MurJ
SEEDFLEVEL855	Imidazoleglycerol-phosphate dehydratase (EC 4.2.1.19)
SEEDFLEVEL856	Sigma-54 dependent transcriptional regulator
SEEDFLEVEL857	Phosphoglucomutase (EC 5.4.2.2)
SEEDFLEVEL858	Flagellar biosynthesis protein FlhB
SEEDFLEVEL859	Uracil-DNA glycosylase, family 1
SEEDFLEVEL860	Manganese superoxide dismutase (EC 1.15.1.1)
SEEDFLEVEL861	Glutamyl-tRNA(Gln) synthetase (EC 6.1.1.24)
SEEDFLEVEL862	Periplasmic thiol:disulfide interchange protein DsbA
SEEDFLEVEL863	Ornithine decarboxylase (EC 4.1.1.17)
SEEDFLEVEL864	3-hydroxyisobutyryl-CoA hydrolase (EC 3.1.2.4)
SEEDFLEVEL865	Copper homeostasis protein CutE
SEEDFLEVEL866	NADH-ubiquinone oxidoreductase chain D (EC 1.6.5.3)
SEEDFLEVEL867	Urease accessory protein UreG
SEEDFLEVEL868	Transketolase, C-terminal section (EC 2.2.1.1)
SEEDFLEVEL869	Iron-sulfur cluster assembly scaffold protein IscU
SEEDFLEVEL870	Na(+)-translocating NADH-quinone reductase subunit F (EC 1.6.5.-)
SEEDFLEVEL871	Cytochrome d ubiquinol oxidase subunit I (EC 1.10.3.-)
SEEDFLEVEL872	Peptide chain release factor 3
SEEDFLEVEL873	Zinc ABC transporter, ATP-binding protein ZnuC
SEEDFLEVEL874	Glycyl-tRNA synthetase alpha chain (EC 6.1.1.14)
SEEDFLEVEL875	L-proline glycine betaine ABC transport system permease protein ProV (TC 3.A.1.12.1)
SEEDFLEVEL876	dTDP-4-dehydrorhamnose reductase (EC 1.1.1.133)
SEEDFLEVEL877	Ribosomal protein S6 glutaminyl transferase
SEEDFLEVEL878	Biotin-protein ligase (EC 6.3.4.15)
SEEDFLEVEL879	NADH-ubiquinone oxidoreductase chain M (EC 1.6.5.3)
SEEDFLEVEL880	Lysyl-tRNA synthetase (class I) (EC 6.1.1.6)
SEEDFLEVEL881	Alpha-amylase (EC 3.2.1.1)
SEEDFLEVEL882	ubiquinol cytochrome C oxidoreductase, cytochrome C1 subunit
SEEDFLEVEL883	Glutamate N-acetyltransferase (EC 2.3.1.35)
SEEDFLEVEL884	Carbon starvation protein A
SEEDFLEVEL885	Beta-lactamase (EC 3.5.2.6)
SEEDFLEVEL886	Stage 0 sporulation protein J
SEEDFLEVEL887	Methionine ABC transporter ATP-binding protein
SEEDFLEVEL888	Glutamine amidotransferase chain of NAD synthetase
SEEDFLEVEL889	Glucosamine-6-phosphate deaminase (EC 3.5.99.6)
SEEDFLEVEL890	Sulfite reductase [NADPH] hemoprotein beta-component (EC 1.8.1.2)
SEEDFLEVEL891	S-(hydroxymethyl)glutathione dehydrogenase (EC 1.1.1.284)
SEEDFLEVEL892	Biotin carboxyl carrier protein of acetyl-CoA carboxylase
SEEDFLEVEL893	SSU ribosomal protein S18p
SEEDFLEVEL894	Isopentenyl-diphosphate delta-isomerase (EC 5.3.3.2)
SEEDFLEVEL895	Glutamate synthase [NADPH] putative GlxC chain (EC 1.4.1.13)
SEEDFLEVEL896	Cell division protein FtsQ
SEEDFLEVEL897	Methylthioribose-1-phosphate isomerase (EC 5.3.1.23)
SEEDFLEVEL898	DNA polymerase III delta subunit (EC 2.7.7.7)
SEEDFLEVEL899	Mercuric ion reductase (EC 1.16.1.1)
SEEDFLEVEL900	Biotin synthase (EC 2.8.1.6)
SEEDFLEVEL901	Coproporphyrinogen III oxidase, oxygen-independent (EC 1.3.99.22)
SEEDFLEVEL902	Coproporphyrinogen III oxidase, aerobic (EC 1.3.3.3)
SEEDFLEVEL903	D-glycerate 2-kinase (EC 2.7.1.-)
SEEDFLEVEL904	2&#39;,3&#39;-cyclic-nucleotide 2&#39;-phosphodiesterase (EC 3.1.4.16)
SEEDFLEVEL905	Nitrite reductase [NAD(P)H] large subunit (EC 1.7.1.4)
SEEDFLEVEL906	Glycerate kinase (EC 2.7.1.31)
SEEDFLEVEL907	SSU ribosomal protein S20p
SEEDFLEVEL908	Type cbb3 cytochrome oxidase biogenesis protein CcoG, involved in Cu oxidation
SEEDFLEVEL909	4-alpha-glucanotransferase (amylomaltase) (EC 2.4.1.25)
SEEDFLEVEL910	MG(2+) CHELATASE FAMILY PROTEIN
SEEDFLEVEL911	Alpha-xylosidase (EC 3.2.1.-)
SEEDFLEVEL912	Sarcosine oxidase delta subunit (EC 1.5.3.1)
SEEDFLEVEL913	Inorganic pyrophosphatase (EC 3.6.1.1)
SEEDFLEVEL914	Glutaminyl-tRNA synthetase (EC 6.1.1.18)
SEEDFLEVEL915	ATP-dependent protease HslV (EC 3.4.25.-)
SEEDFLEVEL916	NADH-ubiquinone oxidoreductase chain N (EC 1.6.5.3)
SEEDFLEVEL917	Branched-chain amino acid transport ATP-binding protein LivF (TC 3.A.1.4.1)
SEEDFLEVEL918	Ribosomal-protein-S18p-alanine acetyltransferase (EC 2.3.1.-)
SEEDFLEVEL919	Glutaredoxin 3
SEEDFLEVEL920	Anhydro-N-acetylmuramic acid kinase (EC 2.7.1.-)
SEEDFLEVEL921	Inositol-1-monophosphatase (EC 3.1.3.25)
SEEDFLEVEL922	N-acetylglucosamine-6-phosphate deacetylase (EC 3.5.1.25)
SEEDFLEVEL923	Alanine racemase (EC 5.1.1.1)
SEEDFLEVEL924	Maltose/maltodextrin ABC transporter, permease protein MalF
SEEDFLEVEL925	Pyridoxine 5&#39;-phosphate synthase (EC 2.6.99.2)
SEEDFLEVEL926	Zinc ABC transporter, periplasmic-binding protein ZnuA
SEEDFLEVEL927	UDP-N-acetylmuramate:L-alanyl-gamma-D-glutamyl-meso-diaminopimelate ligase (EC 6.3.2.-)
SEEDFLEVEL928	N-succinyl-L,L-diaminopimelate aminotransferase (EC 2.6.1.17)
SEEDFLEVEL929	RND efflux system, inner membrane transporter CmeB
SEEDFLEVEL930	Cystathionine gamma-synthase (EC 2.5.1.48)
SEEDFLEVEL931	5-nucleotidase SurE (EC 3.1.3.5)
SEEDFLEVEL932	Holliday junction DNA helicase RuvA
SEEDFLEVEL933	Segregation and condensation protein B
SEEDFLEVEL934	Zinc ABC transporter, inner membrane permease protein ZnuB
SEEDFLEVEL935	Diphosphomevalonate decarboxylase (EC 4.1.1.33)
SEEDFLEVEL936	LSU ribosomal protein L31p
SEEDFLEVEL937	Na(+)-translocating NADH-quinone reductase subunit B (EC 1.6.5.-)
SEEDFLEVEL938	Enoyl-CoA hydratase [valine degradation] (EC 4.2.1.17)
SEEDFLEVEL939	Delta(3)-cis-delta(2)-trans-enoyl-CoA isomerase (EC 5.3.3.8)
SEEDFLEVEL940	Glucose-methanol-choline (GMC) oxidoreductase:NAD binding site
SEEDFLEVEL941	Cytidine deaminase (EC 3.5.4.5)
SEEDFLEVEL942	Rossmann fold nucleotide-binding protein Smf possibly involved in DNA uptake
SEEDFLEVEL943	Formamidopyrimidine-DNA glycosylase (EC 3.2.2.23)
SEEDFLEVEL944	CDP-diacylglycerol--serine O-phosphatidyltransferase (EC 2.7.8.8)
SEEDFLEVEL945	TRAP-type uncharacterized transport system, fused permease component
SEEDFLEVEL946	Nicotinamidase (EC 3.5.1.19)
SEEDFLEVEL947	diguanylate cyclase/phosphodiesterase (GGDEF & EAL domains) with PAS/PAC sensor(s)
SEEDFLEVEL948	Glycolate dehydrogenase (EC 1.1.99.14), iron-sulfur subunit GlcF
SEEDFLEVEL949	ComM-related protein
SEEDFLEVEL950	tungsten-containing formate dehydrogenase alpha subunit
SEEDFLEVEL951	TonB-dependent receptor; Outer membrane receptor for ferrienterochelin and colicins
SEEDFLEVEL952	Adenosine (5&#39;)-pentaphospho-(5&#39;&#39;)-adenosine pyrophosphohydrolase (EC 3.6.1.-)
SEEDFLEVEL953	LSU ribosomal protein L5p (L11e)
SEEDFLEVEL954	Cytochrome c-type biogenesis protein CcdA (DsbD analog)
SEEDFLEVEL955	DNA recombination and repair protein RecO
SEEDFLEVEL956	DinG family ATP-dependent helicase YoaA
SEEDFLEVEL957	Thiosulfate sulfurtransferase, rhodanese (EC 2.8.1.1)
SEEDFLEVEL958	N-acetylmuramic acid 6-phosphate etherase (EC 4.2.-.-)
SEEDFLEVEL959	Alpha-N-arabinofuranosidase (EC 3.2.1.55)
SEEDFLEVEL960	Crossover junction endodeoxyribonuclease RuvC (EC 3.1.22.4)
SEEDFLEVEL961	Altronate hydrolase (EC 4.2.1.7)
SEEDFLEVEL962	LSU ribosomal protein L25p
SEEDFLEVEL963	Glucose-1-phosphate adenylyltransferase (EC 2.7.7.27)
SEEDFLEVEL964	Phage terminase, large subunit
SEEDFLEVEL965	Recombination inhibitory protein MutS2
SEEDFLEVEL966	Error-prone, lesion bypass DNA polymerase V (UmuC)
SEEDFLEVEL967	Ribosomal protein L11 methyltransferase (EC 2.1.1.-)
SEEDFLEVEL968	LSU ribosomal protein L34p
SEEDFLEVEL969	Rhodanese-related sulfurtransferase
SEEDFLEVEL970	Glutaryl-CoA dehydrogenase (EC 1.3.99.7)
SEEDFLEVEL971	Orotidine 5&#39;-phosphate decarboxylase (EC 4.1.1.23)
SEEDFLEVEL972	LSU m5C1962 methyltransferase RlmI
SEEDFLEVEL973	Ferric siderophore transport system, biopolymer transport protein ExbB
SEEDFLEVEL974	Dihydrolipoamide dehydrogenase of pyruvate dehydrogenase complex (EC 1.8.1.4)
SEEDFLEVEL975	Translation initiation factor 3
SEEDFLEVEL976	Putative Holliday junction resolvase (EC 3.1.-.-)
SEEDFLEVEL977	tRNA(Cytosine32)-2-thiocytidine synthetase
SEEDFLEVEL978	SSU ribosomal protein S21p
SEEDFLEVEL979	Cytidylate kinase (EC 2.7.4.14)
SEEDFLEVEL980	Acyl-[acyl-carrier-protein]--UDP-N-acetylglucosamine O-acyltransferase (EC 2.3.1.129)
SEEDFLEVEL981	LSU ribosomal protein L3p (L3e)
SEEDFLEVEL982	2,4-dienoyl-CoA reductase [NADPH] (EC 1.3.1.34)
SEEDFLEVEL983	2-hydroxychromene-2-carboxylate isomerase
SEEDFLEVEL984	Phosphoribosyl-ATP pyrophosphatase (EC 3.6.1.31)
SEEDFLEVEL985	Pyruvate formate-lyase (EC 2.3.1.54)
SEEDFLEVEL986	5-amino-6-(5-phosphoribosylamino)uracil reductase (EC 1.1.1.193)
SEEDFLEVEL987	Cardiolipin synthetase (EC 2.7.8.-)
SEEDFLEVEL988	AmpG permease
SEEDFLEVEL989	(3R)-hydroxymyristoyl-[acyl carrier protein] dehydratase (EC 4.2.1.-)
SEEDFLEVEL990	DNA-directed RNA polymerase omega subunit (EC 2.7.7.6)
SEEDFLEVEL991	1-acyl-sn-glycerol-3-phosphate acyltransferase (EC 2.3.1.51)
SEEDFLEVEL992	Oligopeptide transport system permease protein OppB (TC 3.A.1.5.1)
SEEDFLEVEL993	Beta-lactamase class C and other penicillin binding proteins
SEEDFLEVEL994	ATP-dependent Clp protease adaptor protein ClpS
SEEDFLEVEL995	Putative deoxyribonuclease YcfH
SEEDFLEVEL996	COG2907: Amine oxidase, flavin-containing
SEEDFLEVEL997	8-amino-7-oxononanoate synthase (EC 2.3.1.47)
SEEDFLEVEL998	Ribosomal RNA large subunit methyltransferase E (EC 2.1.1.-)
SEEDFLEVEL999	Na+/H+ antiporter NhaA type
SEEDFLEVEL1000	NADH-ubiquinone oxidoreductase chain H (EC 1.6.5.3)
SEEDFLEVEL1001	Lipoprotein releasing system transmembrane protein LolC
SEEDFLEVEL1002	DNA polymerase II (EC 2.7.7.7)
SEEDFLEVEL1003	Flagellin protein FlaB
SEEDFLEVEL1004	DNA-3-methyladenine glycosylase (EC 3.2.2.20)
SEEDFLEVEL1005	Ornithine cyclodeaminase (EC 4.3.1.12)
SEEDFLEVEL1006	Urease gamma subunit (EC 3.5.1.5)
SEEDFLEVEL1007	Deoxycytidine triphosphate deaminase (EC 3.5.4.13)
SEEDFLEVEL1008	Aerobic cobaltochelatase CobS subunit (EC 6.6.1.2)
SEEDFLEVEL1009	RNA polymerase associated protein RapA (EC 3.6.1.-)
SEEDFLEVEL1010	Diaminohydroxyphosphoribosylaminopyrimidine deaminase (EC 3.5.4.26)
SEEDFLEVEL1011	Imidazolonepropionase (EC 3.5.2.7)
SEEDFLEVEL1012	glutamine synthetase family protein
SEEDFLEVEL1013	N-methylhydantoinase A (EC 3.5.2.14)
SEEDFLEVEL1014	2-keto-3-deoxy-D-arabino-heptulosonate-7-phosphate synthase I beta (EC 2.5.1.54)
SEEDFLEVEL1015	5-carboxymethyl-2-hydroxymuconate semialdehyde dehydrogenase (EC 1.2.1.60)
SEEDFLEVEL1016	Ribonuclease P protein component (EC 3.1.26.5)
SEEDFLEVEL1017	Imidazole glycerol phosphate synthase amidotransferase subunit (EC 2.4.2.-)
SEEDFLEVEL1018	LSU ribosomal protein L6p (L9e)
SEEDFLEVEL1019	Heat shock protein 60 family co-chaperone GroES
SEEDFLEVEL1020	Lactoylglutathione lyase (EC 4.4.1.5)
SEEDFLEVEL1021	Thiamin biosynthesis protein ThiC
SEEDFLEVEL1022	Nucleoside-diphosphate-sugar epimerases
SEEDFLEVEL1023	Adenylate kinase (EC 2.7.4.3)
SEEDFLEVEL1024	SSU ribosomal protein S11p (S14e)
SEEDFLEVEL1025	Molybdopterin biosynthesis protein MoeA
SEEDFLEVEL1026	Biosynthetic Aromatic amino acid aminotransferase beta (EC 2.6.1.57)
SEEDFLEVEL1027	DnaJ-like protein DjlA
SEEDFLEVEL1028	Outer membrane protein H precursor
SEEDFLEVEL1029	Dipeptide transport ATP-binding protein DppD (TC 3.A.1.5.2)
SEEDFLEVEL1030	Selenide,water dikinase (EC 2.7.9.3)
SEEDFLEVEL1031	Predicted signal-transduction protein containing cAMP-binding and CBS domains
SEEDFLEVEL1032	Thiamine biosynthesis protein ThiI
SEEDFLEVEL1033	Aerobic cobaltochelatase CobT subunit (EC 6.6.1.2)
SEEDFLEVEL1034	5&#39;-methylthioadenosine phosphorylase (EC 2.4.2.28)
SEEDFLEVEL1035	LSU ribosomal protein L14p (L23e)
SEEDFLEVEL1036	Glucokinase (EC 2.7.1.2)
SEEDFLEVEL1037	PF00070 family, FAD-dependent NAD(P)-disulphide oxidoreductase
SEEDFLEVEL1038	Muconate cycloisomerase (EC 5.5.1.1)
SEEDFLEVEL1039	LSU ribosomal protein L4p (L1e)
SEEDFLEVEL1040	LSU ribosomal protein L15p (L27Ae)
SEEDFLEVEL1041	Heme A synthase, cytochrome oxidase biogenesis protein Cox15-CtaA
SEEDFLEVEL1042	5&#39;-methylthioadenosine nucleosidase (EC 3.2.2.16)
SEEDFLEVEL1043	Nitrogen regulatory protein P-II
SEEDFLEVEL1044	Phosphatidylserine decarboxylase (EC 4.1.1.65)
SEEDFLEVEL1045	Indolepyruvate ferredoxin oxidoreductase, alpha and beta subunits
SEEDFLEVEL1046	2-hydroxy-6-oxo-6-phenylhexa-2,4-dienoate hydrolase (EC 3.7.1.-)
SEEDFLEVEL1047	Transcription elongation factor GreA
SEEDFLEVEL1048	Soluble lytic murein transglycosylase precursor (EC 3.2.1.-)
SEEDFLEVEL1049	CobN component of cobalt chelatase involved in B12 biosynthesis
SEEDFLEVEL1050	Dipeptide-binding ABC transporter, periplasmic substrate-binding component (TC 3.A.1.5.2)
SEEDFLEVEL1051	Acyl-CoA thioesterase II (EC 3.1.2.-)
SEEDFLEVEL1052	Betaine aldehyde dehydrogenase (EC 1.2.1.8)
SEEDFLEVEL1053	5-methylaminomethyl-2-thiouridine-forming enzyme mnmC
SEEDFLEVEL1054	L-arabinose isomerase (EC 5.3.1.4)
SEEDFLEVEL1055	Glycosyl transferase, group 2 family protein
SEEDFLEVEL1056	Spermidine synthase (EC 2.5.1.16)
SEEDFLEVEL1057	tRNA (Uracil54-C5-)-methyltransferase (EC 2.1.1.35)
SEEDFLEVEL1058	3-deoxy-manno-octulosonate cytidylyltransferase (EC 2.7.7.38)
SEEDFLEVEL1059	Acetoacetyl-CoA reductase (EC 1.1.1.36)
SEEDFLEVEL1060	Flagellar motor switch protein FliM
SEEDFLEVEL1061	Phage capsid and scaffold
SEEDFLEVEL1062	FIG000506: Predicted P-loop-containing kinase
SEEDFLEVEL1063	Beta-ureidopropionase (EC 3.5.1.6)
SEEDFLEVEL1064	Exodeoxyribonuclease VII large subunit (EC 3.1.11.6)
SEEDFLEVEL1065	Undecaprenyl-phosphate N-acetylglucosaminyl 1-phosphate transferase (EC 2.7.8.-)
SEEDFLEVEL1066	LSU ribosomal protein L13p (L13Ae)
SEEDFLEVEL1067	Phosphopentomutase (EC 5.4.2.7)
SEEDFLEVEL1068	Uncharacterized protein, similar to the N-terminal domain of Lon protease
SEEDFLEVEL1069	Na(+)-translocating NADH-quinone reductase subunit A (EC 1.6.5.-)
SEEDFLEVEL1070	COG0009 YrdC subfamily, required for N6-threonylcarbamoyl adenosine t(6)A37 modification in tRNA
SEEDFLEVEL1071	Oxaloacetate decarboxylase alpha chain (EC 4.1.1.3)
SEEDFLEVEL1072	Periplasmic beta-glucosidase (EC 3.2.1.21)
SEEDFLEVEL1073	Na(+) H(+) antiporter subunit B
SEEDFLEVEL1074	Phosphoadenylyl-sulfate reductase [thioredoxin] (EC 1.8.4.8)
SEEDFLEVEL1075	Beta-xylosidase (EC 3.2.1.37)
SEEDFLEVEL1076	Di-/tripeptide transporter
SEEDFLEVEL1077	COG1496: Uncharacterized conserved protein
SEEDFLEVEL1078	Predicted beta-glucoside specific TonB-dependent outer membrane receptor
SEEDFLEVEL1079	Ubiquinol-cytochrome C reductase iron-sulfur subunit (EC 1.10.2.2)
SEEDFLEVEL1080	SSU ribosomal protein S13p (S18e)
SEEDFLEVEL1081	Alpha-ketoglutarate-dependent taurine dioxygenase (EC 1.14.11.17)
SEEDFLEVEL1082	Succinylornithine transaminase (EC 2.6.1.81)
SEEDFLEVEL1083	Excinuclease ABC subunit A paralog in greater Bacteroides group
SEEDFLEVEL1084	ATP-dependent Clp protease, ATP-binding subunit ClpC
SEEDFLEVEL1085	L-threonine 3-dehydrogenase (EC 1.1.1.103)
SEEDFLEVEL1086	Integral membrane protein YggT, involved in response to extracytoplasmic stress (osmotic shock)
SEEDFLEVEL1087	Cryptochrome
SEEDFLEVEL1088	LSU ribosomal protein L16p (L10e)
SEEDFLEVEL1089	Molybdopterin oxidoreductase, iron-sulfur binding subunit (EC 1.2.7.-)
SEEDFLEVEL1090	Glyoxylate carboligase (EC 4.1.1.47)
SEEDFLEVEL1091	Phosphoribosylaminoimidazole carboxylase catalytic subunit (EC 4.1.1.21)
SEEDFLEVEL1092	ATP-dependent RNA helicase RhlE
SEEDFLEVEL1093	SSU ribosomal protein S7p (S5e)
SEEDFLEVEL1094	cAMP-binding proteins - catabolite gene activator and regulatory subunit of cAMP-dependent protein kinases
SEEDFLEVEL1095	Rhodanese domain protein UPF0176
SEEDFLEVEL1096	Flavodoxin
SEEDFLEVEL1097	LSU ribosomal protein L20p
SEEDFLEVEL1098	Octanoate-[acyl-carrier-protein]-protein-N-octanoyltransferase
SEEDFLEVEL1099	Lipid-A-disaccharide synthase (EC 2.4.1.182)
SEEDFLEVEL1100	Glycerol uptake facilitator protein
SEEDFLEVEL1101	LSU ribosomal protein L17p
SEEDFLEVEL1102	Galactokinase (EC 2.7.1.6)
SEEDFLEVEL1103	Putative cytochrome C-type biogenesis protein
SEEDFLEVEL1104	Mevalonate kinase (EC 2.7.1.36)
SEEDFLEVEL1105	tRNA pseudouridine 13 synthase (EC 4.2.1.-)
SEEDFLEVEL1106	UPF0246 protein YaaA
SEEDFLEVEL1107	ADP-ribose pyrophosphatase (EC 3.6.1.13)
SEEDFLEVEL1108	Alkanesulfonate monooxygenase (EC 1.14.14.5)
SEEDFLEVEL1109	Propionyl-CoA carboxylase beta chain (EC 6.4.1.3)
SEEDFLEVEL1110	Chitinase (EC 3.2.1.14)
SEEDFLEVEL1111	Hypoxanthine-guanine phosphoribosyltransferase (EC 2.4.2.8)
SEEDFLEVEL1112	6-phosphogluconolactonase (EC 3.1.1.31), eukaryotic type
SEEDFLEVEL1113	Leucine dehydrogenase (EC 1.4.1.9)
SEEDFLEVEL1114	Cysteine desulfurase CsdA-CsdE (EC 2.8.1.7), main protein CsdA
SEEDFLEVEL1115	programmed frameshift-containing
SEEDFLEVEL1116	Lipoprotein releasing system ATP-binding protein LolD
SEEDFLEVEL1117	Nucleoside permease NupC
SEEDFLEVEL1118	Sulfur acceptor protein SufE for iron-sulfur cluster assembly
SEEDFLEVEL1119	D-tyrosyl-tRNA(Tyr) deacylase
SEEDFLEVEL1120	Threonine dehydratase biosynthetic (EC 4.3.1.19)
SEEDFLEVEL1121	Glycosyl transferase, family 2
SEEDFLEVEL1122	Na(+) H(+) antiporter subunit A
SEEDFLEVEL1123	Inosine-uridine preferring nucleoside hydrolase (EC 3.2.2.1)
SEEDFLEVEL1124	Cobalt-zinc-cadmium resistance protein CzcD
SEEDFLEVEL1125	Isoquinoline 1-oxidoreductase alpha subunit (EC 1.3.99.16)
SEEDFLEVEL1126	LSU ribosomal protein L19p
SEEDFLEVEL1127	Pyridoxamine 5&#39;-phosphate oxidase (EC 1.4.3.5)
SEEDFLEVEL1128	Cystathionine beta-lyase (EC 4.4.1.8)
SEEDFLEVEL1129	Tricarboxylate transport protein TctB
SEEDFLEVEL1130	D-Lactate dehydrogenase, cytochrome c-dependent (EC 1.1.2.4)
SEEDFLEVEL1131	Threonine dehydratase (EC 4.3.1.19)
SEEDFLEVEL1132	Flagellar hook protein FlgE
SEEDFLEVEL1133	Prolyl endopeptidase (EC 3.4.21.26)
SEEDFLEVEL1134	Substrate-specific component BioY of biotin ECF transporter
SEEDFLEVEL1135	Bacterial proteasome-activating AAA-ATPase (PAN)
SEEDFLEVEL1136	Tyrosine-protein kinase Wzc (EC 2.7.10.2)
SEEDFLEVEL1137	Preprotein translocase subunit SecE (TC 3.A.5.1.1)
SEEDFLEVEL1138	Ribulose-5-phosphate 4-epimerase and related epimerases and aldolases
SEEDFLEVEL1139	Glutathione reductase (EC 1.8.1.7)
SEEDFLEVEL1140	Low molecular weight protein tyrosine phosphatase (EC 3.1.3.48)
SEEDFLEVEL1141	Flagellar motor switch protein FliN
SEEDFLEVEL1142	Segregation and condensation protein A
SEEDFLEVEL1143	SSU ribosomal protein S8p (S15Ae)
SEEDFLEVEL1144	16S rRNA processing protein RimM
SEEDFLEVEL1145	GDP-L-fucose synthetase (EC 1.1.1.271)
SEEDFLEVEL1146	Cobyric acid synthase
SEEDFLEVEL1147	Preprotein translocase subunit SecG (TC 3.A.5.1.1)
SEEDFLEVEL1148	Urease beta subunit (EC 3.5.1.5)
SEEDFLEVEL1149	Biopolymer transport protein ExbD/TolR
SEEDFLEVEL1150	2-keto-3-deoxy-L-fuconate dehydrogenase
SEEDFLEVEL1151	BarA sensory histidine kinase (= VarS = GacS)
SEEDFLEVEL1152	SSU ribosomal protein S10p (S20e)
SEEDFLEVEL1153	Thiamin-regulated outer membrane receptor Omr1
SEEDFLEVEL1154	Deoxyhypusine synthase
SEEDFLEVEL1155	ThiJ/PfpI family protein
SEEDFLEVEL1156	Sucrose phosphorylase (EC 2.4.1.7)
SEEDFLEVEL1157	Phosphate butyryltransferase (EC 2.3.1.19)
SEEDFLEVEL1158	N-methylhydantoinase B (EC 3.5.2.14)
SEEDFLEVEL1159	Glycerol-3-phosphate ABC transporter, permease protein UgpE (TC 3.A.1.1.3)
SEEDFLEVEL1160	Periplasmic thiol:disulfide oxidoreductase DsbB, required for DsbA reoxidation
SEEDFLEVEL1161	Heavy metal RND efflux outer membrane protein, CzcC family
SEEDFLEVEL1162	Sulfatase
SEEDFLEVEL1163	LSU ribosomal protein L33p
SEEDFLEVEL1164	Peptidyl-prolyl cis-trans isomerase (EC 5.2.1.8)
SEEDFLEVEL1165	Type cbb3 cytochrome oxidase biogenesis protein CcoI
SEEDFLEVEL1166	Adenosine deaminase (EC 3.5.4.4)
SEEDFLEVEL1167	Phage tail fiber protein
SEEDFLEVEL1168	ATPase YjeE, predicted to have essential role in cell wall biosynthesis
SEEDFLEVEL1169	DNA-binding protein HU
SEEDFLEVEL1170	L-lactate dehydrogenase (EC 1.1.1.27)
SEEDFLEVEL1171	Dephospho-CoA kinase (EC 2.7.1.24)
SEEDFLEVEL1172	Guanine deaminase (EC 3.5.4.3)
SEEDFLEVEL1173	S-adenosylhomocysteine nucleosidase (EC 3.2.2.9)
SEEDFLEVEL1174	Metal-dependent hydrolases of the beta-lactamase superfamily I
SEEDFLEVEL1175	Lipopolysaccharide ABC transporter, ATP-binding protein LptB
SEEDFLEVEL1176	Muramoyltetrapeptide carboxypeptidase (EC 3.4.17.13)
SEEDFLEVEL1177	Arginine deiminase (EC 3.5.3.6)
SEEDFLEVEL1178	Iron-dependent repressor IdeR/DtxR
SEEDFLEVEL1179	Phosphogluconate dehydratase (EC 4.2.1.12)
SEEDFLEVEL1180	D-glycerate 3-kinase (EC 2.7.1.31), plant type
SEEDFLEVEL1181	NADPH-dependent 7-cyano-7-deazaguanine reductase (EC 1.7.1.-)
SEEDFLEVEL1182	Zn-dependent hydrolase, RNA-metabolising, CPSF 100 kDa analog
SEEDFLEVEL1183	Transcriptional regulator, IclR family
SEEDFLEVEL1184	Flagellar M-ring protein FliF
SEEDFLEVEL1185	4-hydroxy-2-oxovalerate aldolase (EC 4.1.3.-)
SEEDFLEVEL1186	Epi-inositol hydrolase (EC 3.7.1.-)
SEEDFLEVEL1187	Ribosomal large subunit pseudouridine synthase F (EC 4.2.1.70)
SEEDFLEVEL1188	Membrane fusion protein of RND family multidrug efflux pump
SEEDFLEVEL1189	Maltose operon transcriptional repressor MalR, LacI family
SEEDFLEVEL1190	Sodium/glutamate symport protein
SEEDFLEVEL1191	DNA polymerase III delta prime subunit (EC 2.7.7.7)
SEEDFLEVEL1192	Cold shock protein CspA
SEEDFLEVEL1193	Glutathione S-transferase family protein
SEEDFLEVEL1194	Galactose-1-phosphate uridylyltransferase (EC 2.7.7.10)
SEEDFLEVEL1195	putative cytochrome P450 hydroxylase
SEEDFLEVEL1196	Nitrate/nitrite transporter
SEEDFLEVEL1197	Flagellar P-ring protein FlgI
SEEDFLEVEL1198	Heat-inducible transcription repressor HrcA
SEEDFLEVEL1199	Arginine/ornithine antiporter ArcD
SEEDFLEVEL1200	Cytochrome c-type biogenesis protein CcmG/DsbE, thiol:disulfide oxidoreductase
SEEDFLEVEL1201	Sarcosine oxidase gamma subunit (EC 1.5.3.1)
SEEDFLEVEL1202	Cytochrome c oxidase subunit CcoN (EC 1.9.3.1)
SEEDFLEVEL1203	ABC transport system, sugar-binding protein
SEEDFLEVEL1204	FIG001571: Hypothetical protein
SEEDFLEVEL1205	Thymidine kinase
SEEDFLEVEL1206	Thymidine kinase (EC 2.7.1.21)
SEEDFLEVEL1207	3-deoxy-D-manno-octulosonate 8-phosphate phosphatase (EC 3.1.3.45)
SEEDFLEVEL1208	Glutathione-regulated potassium-efflux system protein KefB
SEEDFLEVEL1209	Phage integrase
SEEDFLEVEL1210	L-ribulose-5-phosphate 4-epimerase (EC 5.1.3.4)
SEEDFLEVEL1211	Beta N-acetyl-glucosaminidase (EC 3.2.1.52)
SEEDFLEVEL1212	Phenylalanine-4-hydroxylase (EC 1.14.16.1) - Long
SEEDFLEVEL1213	SSU ribosomal protein S9p (S16e)
SEEDFLEVEL1214	Glycerol-3-phosphate ABC transporter, periplasmic glycerol-3-phosphate-binding protein (TC 3.A.1.1.3)
SEEDFLEVEL1215	RNA polymerase sigma-70 factor, ECF subfamily
SEEDFLEVEL1216	ABC-type multidrug transport system, ATPase component
SEEDFLEVEL1217	sulfonate monooxygenase
SEEDFLEVEL1218	Retron-type reverse transcriptase
SEEDFLEVEL1219	ADP-heptose--lipooligosaccharide heptosyltransferase II (EC 2.4.1.-)
SEEDFLEVEL1220	6,7-dimethyl-8-ribityllumazine synthase (EC 2.5.1.9)
SEEDFLEVEL1221	DMSP demethylase EC 2.1.2.10
SEEDFLEVEL1222	2-methylcitrate dehydratase FeS dependent (EC 4.2.1.79)
SEEDFLEVEL1223	Urea ABC transporter, permease protein UrtB
SEEDFLEVEL1224	Propionyl-CoA carboxylase biotin-containing subunit (EC 6.4.1.3)
SEEDFLEVEL1225	Urea ABC transporter, urea binding protein
SEEDFLEVEL1226	ATP synthase B chain (EC 3.6.3.14)
SEEDFLEVEL1227	Urease accessory protein UreD
SEEDFLEVEL1228	Molybdopterin oxidoreductase (EC 1.2.7.-)
SEEDFLEVEL1229	NAD-specific glutamate dehydrogenase (EC 1.4.1.2), large
SEEDFLEVEL1230	Ribosome-associated heat shock protein implicated in the recycling of the 50S subunit (S4 paralog)
SEEDFLEVEL1231	Deoxyadenosine kinase (EC 2.7.1.76)
SEEDFLEVEL1232	Oligopeptide transport system permease protein OppC (TC 3.A.1.5.1)
SEEDFLEVEL1233	Deoxyguanosine kinase (EC 2.7.1.113)
SEEDFLEVEL1234	Potassium uptake protein, integral membrane component, KtrB
SEEDFLEVEL1235	5-aminolevulinate synthase (EC 2.3.1.37)
SEEDFLEVEL1236	Iron-binding ferritin-like antioxidant protein
SEEDFLEVEL1237	Anaerobic dimethyl sulfoxide reductase chain A (EC 1.8.99.-)
SEEDFLEVEL1238	Ribose ABC transport system, ATP-binding protein RbsA (TC 3.A.1.2.1)
SEEDFLEVEL1239	Transcriptional regulator, MerR family
SEEDFLEVEL1240	tRNA:m(5)U-54 MTase gid
SEEDFLEVEL1241	ABC-type multidrug transport system, permease component
SEEDFLEVEL1242	Transport ATP-binding protein CydC
SEEDFLEVEL1243	Betaine--homocysteine S-methyltransferase (EC 2.1.1.5)
SEEDFLEVEL1244	Ribonucleotide reductase transcriptional regulator NrdR
SEEDFLEVEL1245	Peptidase M23B precursor
SEEDFLEVEL1246	Sirohydrochlorin ferrochelatase (EC 4.99.1.4)
SEEDFLEVEL1247	ATP synthase delta chain (EC 3.6.3.14)
SEEDFLEVEL1248	Putative preQ0 transporter
SEEDFLEVEL1249	Flagellar basal-body rod protein FlgC
SEEDFLEVEL1250	Endo-1,4-beta-xylanase A precursor (EC 3.2.1.8)
SEEDFLEVEL1251	Sucrose-6-phosphate hydrolase (EC 3.2.1.26)
SEEDFLEVEL1252	PhnI protein
SEEDFLEVEL1253	NAD-dependent epimerase/dehydratase
SEEDFLEVEL1254	Phosphatidylglycerophosphatase A (EC 3.1.3.27)
SEEDFLEVEL1255	Deoxyribose-phosphate aldolase (EC 4.1.2.4)
SEEDFLEVEL1256	Respiratory nitrate reductase alpha chain (EC 1.7.99.4)
SEEDFLEVEL1257	hypothetical protein sometimes fused to ribosomal protein S6 glutaminyl transferase
SEEDFLEVEL1258	4Fe-4S ferredoxin, iron-sulfur binding
SEEDFLEVEL1259	Carbon monoxide dehydrogenase F protein
SEEDFLEVEL1260	NADH-ubiquinone oxidoreductase chain E (EC 1.6.5.3)
SEEDFLEVEL1261	T7-like phage head-to-tail joining protein
SEEDFLEVEL1262	Putrescine transport ATP-binding protein PotG (TC 3.A.1.11.2)
SEEDFLEVEL1263	Translation initiation factor 1
SEEDFLEVEL1264	ATPase required for both assembly of type IV secretion complex and secretion of T-DNA complex, VirB4
SEEDFLEVEL1265	Organic solvent tolerance protein precursor
SEEDFLEVEL1266	BatD
SEEDFLEVEL1267	Malto-oligosyltrehalose synthase (EC 5.4.99.15)
SEEDFLEVEL1268	Type I restriction-modification system, specificity subunit S (EC 3.1.21.3)
SEEDFLEVEL1269	Tartrate dehydrogenase (EC 1.1.1.93)
SEEDFLEVEL1270	L-alanine:glyoxylate aminotransferase (EC 2.6.1.44)
SEEDFLEVEL1271	Precorrin-2 oxidase (EC 1.3.1.76)
SEEDFLEVEL1272	Holo-[acyl-carrier protein] synthase (EC 2.7.8.7)
SEEDFLEVEL1273	Pup ligase PafA&#39; paralog, possible component of postulated heterodimer PafA-PafA&#39;
SEEDFLEVEL1274	D-glycero-beta-D-manno-heptose 7-phosphate kinase
SEEDFLEVEL1275	ADP-heptose synthase (EC 2.7.-.-)
SEEDFLEVEL1276	Cytochrome c-type biogenesis protein CcmC, putative heme lyase for CcmE
SEEDFLEVEL1277	Cob(I)alamin adenosyltransferase (EC 2.5.1.17)
SEEDFLEVEL1278	Putative sucrose phosphorylase (EC 2.4.1.7)
SEEDFLEVEL1279	N-carbamoylputrescine amidase (3.5.1.53)
SEEDFLEVEL1280	Assimilatory nitrate reductase large subunit (EC:1.7.99.4)
SEEDFLEVEL1281	Carbon monoxide dehydrogenase medium chain (EC 1.2.99.2)
SEEDFLEVEL1282	ABC-type sugar transport system, permease component
SEEDFLEVEL1283	2-dehydropantoate 2-reductase (EC 1.1.1.169)
SEEDFLEVEL1284	Translation elongation factor G-related protein
SEEDFLEVEL1285	Flagellar basal-body rod protein FlgG
SEEDFLEVEL1286	Protoporphyrinogen IX oxidase, novel form, HemJ (EC 1.3.-.-)
SEEDFLEVEL1287	Phytochrome, two-component sensor histidine kinase (EC 2.7.3.-)
SEEDFLEVEL1288	Hypothetical protein of L-Asparaginase type 2-like superfamily
SEEDFLEVEL1289	Integration host factor alpha subunit
SEEDFLEVEL1290	Flagellar hook-length control protein FliK
SEEDFLEVEL1291	50S ribosomal subunit maturation GTPase RbgA (B. subtilis YlqF)
SEEDFLEVEL1292	Urease accessory protein UreF
SEEDFLEVEL1293	Cytochrome c oxidase subunit CcoO (EC 1.9.3.1)
SEEDFLEVEL1294	Alpha,alpha-trehalose-phosphate synthase [UDP-forming] (EC 2.4.1.15)
SEEDFLEVEL1295	Molybdenum transport system permease protein ModB (TC 3.A.1.8.1)
SEEDFLEVEL1296	Na(+)-translocating NADH-quinone reductase subunit D (EC 1.6.5.-)
SEEDFLEVEL1297	Protein export cytoplasm chaperone protein (SecB, maintains protein to be exported in unfolded state)
SEEDFLEVEL1298	SSU ribosomal protein S17p (S11e)
SEEDFLEVEL1299	Threonine dehydrogenase and related Zn-dependent dehydrogenases
SEEDFLEVEL1300	tungsten-containing formate dehydrogenase beta subunit
SEEDFLEVEL1301	S-formylglutathione hydrolase (EC 3.1.2.12)
SEEDFLEVEL1302	L-alanine-DL-glutamate epimerase
SEEDFLEVEL1303	Gluconokinase (EC 2.7.1.12)
SEEDFLEVEL1304	Aromatic-amino-acid aminotransferase (EC 2.6.1.57)
SEEDFLEVEL1305	Aminoacyl-histidine dipeptidase (Peptidase D) (EC 3.4.13.3)
SEEDFLEVEL1306	Hypothetical radical SAM family enzyme, NOT coproporphyrinogen III oxidase, oxygen-independent
SEEDFLEVEL1307	Putrescine ABC transporter putrescine-binding protein PotF (TC 3.A.1.11.2)
SEEDFLEVEL1308	LSU ribosomal protein L22p (L17e)
SEEDFLEVEL1309	Leucyl/phenylalanyl-tRNA--protein transferase (EC 2.3.2.6)
SEEDFLEVEL1310	Glyoxylate reductase (EC 1.1.1.26)
SEEDFLEVEL1311	LSU ribosomal protein L18p (L5e)
SEEDFLEVEL1312	Coenzyme PQQ synthesis protein E
SEEDFLEVEL1313	Histidinol-phosphatase (EC 3.1.3.15)
SEEDFLEVEL1314	General secretion pathway protein D
SEEDFLEVEL1315	Biosynthetic Aromatic amino acid aminotransferase alpha (EC 2.6.1.57)
SEEDFLEVEL1316	Hypothetical nudix hydrolase YeaB
SEEDFLEVEL1317	HNH endonuclease family protein
SEEDFLEVEL1318	Na(+)-translocating NADH-quinone reductase subunit E (EC 1.6.5.-)
SEEDFLEVEL1319	FIG017823: ATPase, MoxR family
SEEDFLEVEL1320	Metal-dependent hydrolases of the beta-lactamase superfamily I; PhnP protein
SEEDFLEVEL1321	Phage collar
SEEDFLEVEL1322	Phosphonate ABC transporter ATP-binding protein (TC 3.A.1.9.1)
SEEDFLEVEL1323	Flagellar regulatory protein FleQ
SEEDFLEVEL1324	D-beta-hydroxybutyrate dehydrogenase (EC 1.1.1.30)
SEEDFLEVEL1325	Flagellar L-ring protein FlgH
SEEDFLEVEL1326	Thiaminase II (EC 3.5.99.2)
SEEDFLEVEL1327	Pup ligase PafA, possible component of postulated heterodimer PafA-PafA&#39;
SEEDFLEVEL1328	3-polyprenyl-4-hydroxybenzoate carboxy-lyase UbiX (EC 4.1.1.-)
SEEDFLEVEL1329	SSU ribosomal protein S19p (S15e)
SEEDFLEVEL1330	General secretion pathway protein E
SEEDFLEVEL1331	Predicted ATPase related to phosphate starvation-inducible protein PhoH
SEEDFLEVEL1332	sugar ABC transporter, permease protein
SEEDFLEVEL1333	6-phosphogluconolactonase (EC 3.1.1.31)
SEEDFLEVEL1334	23S rRNA (Uracil-5-) -methyltransferase rumB (EC 2.1.1.-)
SEEDFLEVEL1335	TolA protein
SEEDFLEVEL1336	Sulfate permease, Trk-type
SEEDFLEVEL1337	Outer membrane protein Imp, required for envelope biogenesis
SEEDFLEVEL1338	Phospholipase/carboxylesterase family protein (EC 3.1.-.-)
SEEDFLEVEL1339	NADH-ubiquinone oxidoreductase chain B (EC 1.6.5.3)
SEEDFLEVEL1340	Twitching motility protein PilT
SEEDFLEVEL1341	3-hydroxydecanoyl-[acyl-carrier-protein] dehydratase (EC 4.2.1.60)
SEEDFLEVEL1342	Alpha-L-fucosidase (EC 3.2.1.51)
SEEDFLEVEL1343	YhdH, a putative quinone oxidoreductase
SEEDFLEVEL1344	Thiamin biosynthesis lipoprotein ApbE
SEEDFLEVEL1345	FIG000875: Thioredoxin domain-containing protein EC-YbbN
SEEDFLEVEL1346	Aspartyl-tRNA(Asn) amidotransferase subunit C (EC 6.3.5.6)
SEEDFLEVEL1347	Glutamyl-tRNA(Gln) amidotransferase subunit C (EC 6.3.5.7)
SEEDFLEVEL1348	FIG137478: Hypothetical protein
SEEDFLEVEL1349	Metal-dependent hydrolase involved in phosphonate metabolism
SEEDFLEVEL1350	Flagellar biosynthesis protein FliP
SEEDFLEVEL1351	Na+/H+ antiporter NhaD type
SEEDFLEVEL1352	Uridine kinase (EC 2.7.1.48)
SEEDFLEVEL1353	ATP-dependent DNA ligase (EC 6.5.1.1) clustered with Ku protein, LigD
SEEDFLEVEL1354	Dihydropyrimidinase (EC 3.5.2.2)
SEEDFLEVEL1355	Predicted signal transduction protein
SEEDFLEVEL1356	Putative oxidoreductase YncB
SEEDFLEVEL1357	Ferredoxin reductase
SEEDFLEVEL1358	Potassium voltage-gated channel subfamily KQT
SEEDFLEVEL1359	FIG001341: Probable Fe(2+)-trafficking protein YggX
SEEDFLEVEL1360	Arsenical-resistance protein ACR3
SEEDFLEVEL1361	Multi antimicrobial extrusion protein (Na(+)/drug antiporter), MATE family of MDR efflux pumps
SEEDFLEVEL1362	DNA-binding response regulator ChvI
SEEDFLEVEL1363	Proline iminopeptidase (EC 3.4.11.5)
SEEDFLEVEL1364	Lipoate-protein ligase A
SEEDFLEVEL1365	Phosphoheptose isomerase (EC 5.3.1.-)
SEEDFLEVEL1366	Enoyl-[acyl-carrier-protein] reductase [FMN] (EC 1.3.1.9)
SEEDFLEVEL1367	Translation initiation factor SUI1-related protein
SEEDFLEVEL1368	Sulfate and thiosulfate import ATP-binding protein CysA (EC 3.6.3.25)
SEEDFLEVEL1369	Fe-S-cluster-containing hydrogenase components 1
SEEDFLEVEL1370	Lipoprotein releasing system transmembrane protein LolE
SEEDFLEVEL1371	YjeF protein, function unknown
SEEDFLEVEL1372	Predicted nucleoside ABC transporter, ATP-binding component
SEEDFLEVEL1373	Chitobiose phosphorylase (EC 2.4.1.-)
SEEDFLEVEL1374	carbon monoxide dehydrogenase D protein
SEEDFLEVEL1375	Nitrogen regulation protein NR(I)
SEEDFLEVEL1376	Ribonucleotide reductase of class Ib (aerobic), alpha subunit (EC 1.17.4.1)
SEEDFLEVEL1377	Probable glutamate/gamma-aminobutyrate antiporter
SEEDFLEVEL1378	GTP-binding protein EngB
SEEDFLEVEL1379	3&#39;(2&#39;),5&#39;-bisphosphate nucleotidase (EC 3.1.3.7)
SEEDFLEVEL1380	3-ketoacyl-CoA thiolase [isoleucine degradation] (EC 2.3.1.16)
SEEDFLEVEL1381	FKBP-type peptidyl-prolyl cis-trans isomerase SlyD (EC 5.2.1.8)
SEEDFLEVEL1382	ATP phosphoribosyltransferase catalytic subunit (EC 2.4.2.17)
SEEDFLEVEL1383	N-succinyl-L,L-diaminopimelate aminotransferase alternative (EC 2.6.1.17)
SEEDFLEVEL1384	Adenosylcobinamide-phosphate synthase
SEEDFLEVEL1385	Glucoamylase (EC 3.2.1.3)
SEEDFLEVEL1386	Outer membrane protein YfgL, lipoprotein component of the protein assembly complex (forms a complex with YaeT, YfiO, and NlpB)
SEEDFLEVEL1387	tRNA (Guanosine18-2&#39;-O-) -methyltransferase (EC 2.1.1.34)
SEEDFLEVEL1388	Glycolate dehydrogenase (EC 1.1.99.14), FAD-binding subunit GlcE
SEEDFLEVEL1389	Selenophosphate-dependent tRNA 2-selenouridine synthase
SEEDFLEVEL1390	5-methyltetrahydropteroyltriglutamate--homocysteine methyltransferase (EC 2.1.1.14)
SEEDFLEVEL1391	Sugar/maltose fermentation stimulation protein homolog
SEEDFLEVEL1392	Alcohol dehydrogenase (EC 1.1.1.1); Acetaldehyde dehydrogenase (EC 1.2.1.10)
SEEDFLEVEL1393	tRNA (5-methoxyuridine) 34 synthase
SEEDFLEVEL1394	Urea ABC transporter, permease protein UrtC
SEEDFLEVEL1395	Flagellar synthesis regulator FleN
SEEDFLEVEL1396	Large exoproteins involved in heme utilization or adhesion
SEEDFLEVEL1397	Gene Transfer Agent terminase protein
SEEDFLEVEL1398	Peptidase B (EC 3.4.11.23)
SEEDFLEVEL1399	5-carboxymethyl-2-oxo-hex-3- ene-1,7-dioate decarboxylase (EC 4.1.1.68)
SEEDFLEVEL1400	2-hydroxyhepta-2,4-diene-1,7-dioate isomerase (EC 5.3.3.-)
SEEDFLEVEL1401	Pantothenate kinase type III, CoaX-like (EC 2.7.1.33)
SEEDFLEVEL1402	NADH-ubiquinone oxidoreductase chain C (EC 1.6.5.3)
SEEDFLEVEL1403	Ribonuclease D (EC 3.1.26.3)
SEEDFLEVEL1404	ATP phosphoribosyltransferase (EC 2.4.2.17)
SEEDFLEVEL1405	Peptidyl-prolyl cis-trans isomerase ppiB (EC 5.2.1.8)
SEEDFLEVEL1406	Oxaloacetate decarboxylase beta chain (EC 4.1.1.3)
SEEDFLEVEL1407	Serine phosphatase RsbU, regulator of sigma subunit
SEEDFLEVEL1408	RNA methyltransferase, TrmA family
SEEDFLEVEL1409	Lipid A biosynthesis lauroyl acyltransferase (EC 2.3.1.-)
SEEDFLEVEL1410	Protein RtcB
SEEDFLEVEL1411	Muconolactone isomerase (EC 5.3.3.4)
SEEDFLEVEL1412	Phosphonate ABC transporter phosphate-binding periplasmic component (TC 3.A.1.9.1)
SEEDFLEVEL1413	Malyl-CoA lyase (EC 4.1.3.24)
SEEDFLEVEL1414	Beta-glucanase precursor (EC 3.2.1.73)
SEEDFLEVEL1415	Alpha-glucosides-binding periplasmic protein AglE precursor
SEEDFLEVEL1416	Glutathione-regulated potassium-efflux system ATP-binding protein
SEEDFLEVEL1417	Cell division protein FtsJ
SEEDFLEVEL1418	Fe-S oxidoreductase-like protein in Rubrerythrin cluster
SEEDFLEVEL1419	carbon monoxide dehydrogenase E protein
SEEDFLEVEL1420	ADA regulatory protein
SEEDFLEVEL1421	Outer membrane vitamin B12 receptor BtuB
SEEDFLEVEL1422	Lycopene beta cyclase (EC 1.14.-.-)
SEEDFLEVEL1423	16 kDa heat shock protein A
SEEDFLEVEL1424	Cytochrome oxidase biogenesis protein Sco1/SenC/PrrC, putative copper metallochaperone
SEEDFLEVEL1425	TPR repeat containing exported protein
SEEDFLEVEL1426	RecD-like DNA helicase Atu2026
SEEDFLEVEL1427	COG0613, Predicted metal-dependent phosphoesterases (PHP family)
SEEDFLEVEL1428	Molybdenum transport ATP-binding protein ModC (TC 3.A.1.8.1)
SEEDFLEVEL1429	Manganese transport protein MntH
SEEDFLEVEL1430	NADH-ubiquinone oxidoreductase chain J (EC 1.6.5.3)
SEEDFLEVEL1431	Lysine 2,3-aminomutase (EC 5.4.3.2)
SEEDFLEVEL1432	Glycogen synthase, ADP-glucose transglucosylase (EC 2.4.1.21)
SEEDFLEVEL1433	Ribulokinase (EC 2.7.1.16)
SEEDFLEVEL1434	ATP phosphoribosyltransferase regulatory subunit (EC 2.4.2.17)
SEEDFLEVEL1435	Myo-inositol 2-dehydrogenase (EC 1.1.1.18)
SEEDFLEVEL1436	MoxR-like ATPase in aerotolerance operon
SEEDFLEVEL1437	2,4-dihydroxyhept-2-ene-1,7-dioic acid aldolase (EC 4.1.2.-)
SEEDFLEVEL1438	BarA-associated response regulator UvrY (= GacA = SirA)
SEEDFLEVEL1439	Pyrophosphate--fructose 6-phosphate 1-phosphotransferase, alpha subunit (EC 2.7.1.90)
SEEDFLEVEL1440	FIG042796: Hypothetical protein
SEEDFLEVEL1441	Exodeoxyribonuclease I (EC 3.1.11.1)
SEEDFLEVEL1442	Superoxide dismutase [Mn] (EC 1.15.1.1)
SEEDFLEVEL1443	Protein of unknown function DUF81
SEEDFLEVEL1444	Ribonuclease Z (EC 3.1.26.11)
SEEDFLEVEL1445	DNA repair protein RadC
SEEDFLEVEL1446	Protoporphyrin IX Mg-chelatase subunit H (EC 6.6.1.1)
SEEDFLEVEL1447	Aldehyde dehydrogenase A (EC 1.2.1.22)
SEEDFLEVEL1448	Sulfite reductase [NADPH] flavoprotein alpha-component (EC 1.8.1.2)
SEEDFLEVEL1449	Type IV fimbrial assembly, ATPase PilB
SEEDFLEVEL1450	FIG003492: Threonine dehydrogenase and related Zn-dependent dehydrogenases
SEEDFLEVEL1451	Formate dehydrogenase chain D (EC 1.2.1.2)
SEEDFLEVEL1452	Predicted nucleoside ABC transporter, permease 1 component
SEEDFLEVEL1453	Transcription termination protein NusB
SEEDFLEVEL1454	Exonuclease SbcC
SEEDFLEVEL1455	Membrane-bound lytic murein transglycosylase B (EC 3.2.1.-)
SEEDFLEVEL1456	PrpF protein involved in 2-methylcitrate cycle
SEEDFLEVEL1457	Multiple polyol-specific dehydrogenase (EC 1.1.1.-)
SEEDFLEVEL1458	Site-specific recombinase XerD
SEEDFLEVEL1459	Transcriptional regulator, GntR family domain
SEEDFLEVEL1460	Polyhydroxyalkanoic acid synthase
SEEDFLEVEL1461	PhnJ protein
SEEDFLEVEL1462	Dimethylglycine dehydrogenase (EC 1.5.99.2)
SEEDFLEVEL1463	FIG002577: Putative lipoprotein precursor
SEEDFLEVEL1464	Bacterioferritin
SEEDFLEVEL1465	NfuA Fe-S protein maturation
SEEDFLEVEL1466	Lysophospholipase (EC 3.1.1.5)
SEEDFLEVEL1467	Phosphocarrier protein kinase/phosphorylase, nitrogen regulation associated
SEEDFLEVEL1468	Putative Holliday junction resolvase
SEEDFLEVEL1469	Type IV pilus biogenesis protein PilQ
SEEDFLEVEL1470	LSU ribosomal protein L23p (L23Ae)
SEEDFLEVEL1471	2-oxo-hepta-3-ene-1,7-dioic acid hydratase (EC 4.2.-.-)
SEEDFLEVEL1472	Proteorhodopsin
SEEDFLEVEL1473	Glutathione peroxidase (EC 1.11.1.9)
SEEDFLEVEL1474	SSU ribosomal protein S6p
SEEDFLEVEL1475	Na(+) H(+) antiporter subunit D
SEEDFLEVEL1476	NADH-ubiquinone oxidoreductase chain K (EC 1.6.5.3)
SEEDFLEVEL1477	Plasmid replication protein RepA
SEEDFLEVEL1478	O-succinylbenzoate-CoA synthase (EC 4.2.1.-)
SEEDFLEVEL1479	Glyoxylate reductase (EC 1.1.1.79)
SEEDFLEVEL1480	Beta-ketoadipyl CoA thiolase (EC 2.3.1.-)
SEEDFLEVEL1481	Protein acetyltransferase
SEEDFLEVEL1482	DNA helicase, phage-associated
SEEDFLEVEL1483	L-asparaginase (EC 3.5.1.1)
SEEDFLEVEL1484	Sulfur carrier protein adenylyltransferase ThiF
SEEDFLEVEL1485	Cytochrome c-type biogenesis protein CcmE, heme chaperone
SEEDFLEVEL1486	Sensor histidine kinase ChvG (EC 2.7.3.-)
SEEDFLEVEL1487	transcriptional regulator, Crp/Fnr family
SEEDFLEVEL1488	Salicylate hydroxylase (EC 1.14.13.1)
SEEDFLEVEL1489	Beta-carotene ketolase (EC 1.14.-.-)
SEEDFLEVEL1490	2-keto-4-pentenoate hydratase (EC 4.2.1.-)
SEEDFLEVEL1491	Ribosomal RNA large subunit methyltransferase F (EC 2.1.1.51)
SEEDFLEVEL1492	Predicted P-loop ATPase fused to an acetyltransferase COG1444
SEEDFLEVEL1493	Ccs1/ResB-related putative cytochrome C-type biogenesis protein
SEEDFLEVEL1494	Carbon monoxide dehydrogenase small chain (EC 1.2.99.2)
SEEDFLEVEL1495	Membrane protein containing HD superfamily hydrolase domain, YQFF ortholog
SEEDFLEVEL1496	Phosphoenolpyruvate carboxykinase [GTP] (EC 4.1.1.32)
SEEDFLEVEL1497	Ribonucleotide reductase of class III (anaerobic), large subunit (EC 1.17.4.2)
SEEDFLEVEL1498	Nudix hydrolase
SEEDFLEVEL1499	Coupling protein VirD4, ATPase required for T-DNA transfer
SEEDFLEVEL1500	Na(+)-translocating NADH-quinone reductase subunit C (EC 1.6.5.-)
SEEDFLEVEL1501	Outer membrane stress sensor protease DegS
SEEDFLEVEL1502	ATPase, AFG1 family
SEEDFLEVEL1503	Lipoprotein NlpD
SEEDFLEVEL1504	Type IV fimbrial assembly protein PilC
SEEDFLEVEL1505	Methionine ABC transporter substrate-binding protein
SEEDFLEVEL1506	23S rRNA (guanine-N-2-) -methyltransferase rlmG (EC 2.1.1.-)
SEEDFLEVEL1507	hypothetical protein PA3071
SEEDFLEVEL1508	Phage portal
SEEDFLEVEL1509	Alginate lyase precursor (EC 4.2.2.3)
SEEDFLEVEL1510	NADH-ubiquinone oxidoreductase chain I (EC 1.6.5.3)
SEEDFLEVEL1511	NADH ubiquinone oxidoreductase chain A (EC 1.6.5.3)
SEEDFLEVEL1512	Flagellar basal-body rod protein FlgB
SEEDFLEVEL1513	BatA (Bacteroides aerotolerance operon)
SEEDFLEVEL1514	Oligopeptide transport ATP-binding protein OppD (TC 3.A.1.5.1)
SEEDFLEVEL1515	Cytosine deaminase (EC 3.5.4.1)
SEEDFLEVEL1516	Beta-carotene hydroxylase
SEEDFLEVEL1517	Paraquat-inducible protein B
SEEDFLEVEL1518	RNA binding methyltransferase FtsJ like
SEEDFLEVEL1519	Oligo-1,6-glucosidase (EC 3.2.1.10)
SEEDFLEVEL1520	Error-prone repair protein UmuD
SEEDFLEVEL1521	ATP synthase epsilon chain (EC 3.6.3.14)
SEEDFLEVEL1522	Transamidase GatB domain protein
SEEDFLEVEL1523	Cytochrome c heme lyase subunit CcmH
SEEDFLEVEL1524	Ribosomal-protein-S5p-alanine acetyltransferase
SEEDFLEVEL1525	3&#39;-to-5&#39; oligoribonuclease (orn)
SEEDFLEVEL1526	Iron-responsive regulator Irr
SEEDFLEVEL1527	N-Acetylneuraminate cytidylyltransferase (EC 2.7.7.43)
SEEDFLEVEL1528	DNA-binding protein HU-beta
SEEDFLEVEL1529	Phosphoheptose isomerase 1 (EC 5.3.1.-)
SEEDFLEVEL1530	LSU ribosomal protein L24p (L26e)
SEEDFLEVEL1531	Protein YicC
SEEDFLEVEL1532	Transcriptional repressor protein TyrR
SEEDFLEVEL1533	Dna binding response regulator PrrA (RegA)
SEEDFLEVEL1534	Xaa-Pro dipeptidase PepQ (EC 3.4.13.9)
SEEDFLEVEL1535	ATP-dependent RNA helicase RhlB
SEEDFLEVEL1536	Uncharacterized monothiol glutaredoxin ycf64-like
SEEDFLEVEL1537	Iron binding protein IscA for iron-sulfur cluster assembly
SEEDFLEVEL1538	D-2-hydroxyglutarate dehydrogenase
SEEDFLEVEL1539	Inosose dehydratase (EC 4.2.1.44)
SEEDFLEVEL1540	Sensor histidine kinase PrrB (RegB) (EC 2.7.3.-)
SEEDFLEVEL1541	UDP-4-amino-4-deoxy-L-arabinose--oxoglutarate aminotransferase (EC 2.6.1.-)
SEEDFLEVEL1542	Oligopeptidase A (EC 3.4.24.70)
SEEDFLEVEL1543	S-adenosylmethionine decarboxylase proenzyme (EC 4.1.1.50), prokaryotic class 1B
SEEDFLEVEL1544	DNA packaging
SEEDFLEVEL1545	putative Cytochrome bd2, subunit I
SEEDFLEVEL1546	Phenylacetic acid degradation protein PaaN, ring-opening aldehyde dehydrogenase (EC 1.2.1.3)
SEEDFLEVEL1547	Maltose O-acetyltransferase (EC 2.3.1.79)
SEEDFLEVEL1548	Agmatine deiminase (EC 3.5.3.12)
SEEDFLEVEL1549	Flagellar hook-basal body complex protein FliE
SEEDFLEVEL1550	putative esterase
SEEDFLEVEL1551	Glucose dehydrogenase, PQQ-dependent (EC 1.1.5.2)
SEEDFLEVEL1552	Molybdenum cofactor biosynthesis protein MoaC
SEEDFLEVEL1553	FIG147869: Carbon-nitrogen hydrolase
SEEDFLEVEL1554	Cytochrome c-type biogenesis protein CcsA/ResC
SEEDFLEVEL1555	RNA polymerase sigma factor RpoS
SEEDFLEVEL1556	Choloylglycine hydrolase (EC 3.5.1.24)
SEEDFLEVEL1557	Psp operon transcriptional activator
SEEDFLEVEL1558	L-proline glycine betaine binding ABC transporter protein ProX (TC 3.A.1.12.1)
SEEDFLEVEL1559	Asp-X dipeptidase
SEEDFLEVEL1560	Molybdenum ABC transporter, periplasmic molybdenum-binding protein ModA (TC 3.A.1.8.1)
SEEDFLEVEL1561	mandelate racemase/muconate lactonizing enzyme family protein
SEEDFLEVEL1562	Polyphosphate glucokinase (EC 2.7.1.63)
SEEDFLEVEL1563	Trehalose synthase (EC 5.4.99.16)
SEEDFLEVEL1564	Poly(A) polymerase (EC 2.7.7.19)
SEEDFLEVEL1565	Formiminoglutamase (EC 3.5.3.8)
SEEDFLEVEL1566	Flagellar basal-body rod modification protein FlgD
SEEDFLEVEL1567	4-hydroxybenzoyl-CoA thioesterase family active site
SEEDFLEVEL1568	Various polyols ABC transporter, periplasmic substrate-binding protein
SEEDFLEVEL1569	NADH pyrophosphatase (EC 3.6.1.22)
SEEDFLEVEL1570	Phage baseplate
SEEDFLEVEL1571	carbon monoxide dehydrogenase G protein
SEEDFLEVEL1572	Oligopeptide transport ATP-binding protein OppF (TC 3.A.1.5.1)
SEEDFLEVEL1573	Heme oxygenase (EC 1.14.99.3)
SEEDFLEVEL1574	COG0398: uncharacterized membrane protein
SEEDFLEVEL1575	proteasome-activating AAA-ATPase (PAN)
SEEDFLEVEL1576	Xylose-responsive transcription regulator, ROK family
SEEDFLEVEL1577	Cytochrome oxidase biogenesis protein Surf1, facilitates heme A insertion
SEEDFLEVEL1578	putative periplasmic protein kinase ArgK and related GTPases of G3E family
SEEDFLEVEL1579	Maltose/maltodextrin transport ATP-binding protein MalK (EC 3.6.3.19)
SEEDFLEVEL1580	Predicted nucleoside ABC transporter, substrate-binding component
SEEDFLEVEL1581	General secretion pathway protein F
SEEDFLEVEL1582	23S rRNA (guanine-N-2-) -methyltransferase rlmL EC 2.1.1.-)
SEEDFLEVEL1583	RNA-binding protein Hfq
SEEDFLEVEL1584	COG2740: Predicted nucleic-acid-binding protein implicated in transcription termination
SEEDFLEVEL1585	Aspartate 1-decarboxylase (EC 4.1.1.11)
SEEDFLEVEL1586	ATP-dependent DNA helicase Rep
SEEDFLEVEL1587	Cysteine synthase B (EC 2.5.1.47)
SEEDFLEVEL1588	Uncharacterized PLP-dependent aminotransferase YfdZ
SEEDFLEVEL1589	Similar to N-terminal domain of competence/damage-inducible protein CinA, molybdopterin binding motif
SEEDFLEVEL1590	Transport ATP-binding protein CydD
SEEDFLEVEL1591	Alpha-glucoside transport system permease protein AglG
SEEDFLEVEL1592	Aromatic-L-amino-acid decarboxylase (EC 4.1.1.28)
SEEDFLEVEL1593	Urea ABC transporter, ATPase protein UrtD
SEEDFLEVEL1594	Rhodanese domain protein, Enterobacterial subgroup, YceA homolog
SEEDFLEVEL1595	Phage tail sheath monomer
SEEDFLEVEL1596	Urease accessory protein UreE
SEEDFLEVEL1597	DNA maturase, phage-associated
SEEDFLEVEL1598	T7-like phage endonuclease (EC 3.1.21.2)
SEEDFLEVEL1599	Nicotinate-nucleotide--dimethylbenzimidazole phosphoribosyltransferase (EC 2.4.2.21)
SEEDFLEVEL1600	4-keto-6-deoxy-N-Acetyl-D-hexosaminyl-(Lipid carrier) aminotransferase
SEEDFLEVEL1601	Hydroxymethylpyrimidine ABC transporter, substrate-binding component
SEEDFLEVEL1602	Geranylgeranyl hydrogenase BchP
SEEDFLEVEL1603	Probable RND efflux membrane fusion protein
SEEDFLEVEL1604	Ketoglutarate semialdehyde dehydrogenase (EC 1.2.1.26)
SEEDFLEVEL1605	Isocitrate dehydrogenase phosphatase (EC 2.7.11.5)/kinase (EC 3.1.3.-)
SEEDFLEVEL1606	Phosphocarrier protein of PTS system
SEEDFLEVEL1607	Glutaredoxin 3 (Grx3)
SEEDFLEVEL1608	Rhodanese-like domain protein
SEEDFLEVEL1609	Hypothetical radical SAM family enzyme in heat shock gene cluster, similarity with CPO of BS HemN-type
SEEDFLEVEL1610	Phosphonate ABC transporter permease protein phnE1 (TC 3.A.1.9.1)
SEEDFLEVEL1611	GMP reductase
SEEDFLEVEL1612	Ribosylnicotinamide kinase (EC 2.7.1.22)
SEEDFLEVEL1613	Excinuclease ABC subunit A paralog of unknown function
SEEDFLEVEL1614	ATP-dependent RNA helicase DbpA
SEEDFLEVEL1615	Prephenate and/or arogenate dehydrogenase (unknown specificity) (EC 1.3.1.12)(EC 1.3.1.43)
SEEDFLEVEL1616	Outer membrane protein A precursor
SEEDFLEVEL1617	UDP-galactopyranose mutase (EC 5.4.99.9)
SEEDFLEVEL1618	Flavohemoprotein (Hemoglobin-like protein) (Flavohemoglobin) (Nitric oxide dioxygenase) (EC 1.14.12.17)
SEEDFLEVEL1619	Na+/H+ antiporter NhaB
SEEDFLEVEL1620	Kynurenine 3-monooxygenase (EC 1.14.13.9)
SEEDFLEVEL1621	Potassium uptake protein, integral membrane component, KtrA
SEEDFLEVEL1622	cytochrome b-5
SEEDFLEVEL1623	Organic hydroperoxide resistance protein
SEEDFLEVEL1624	Dipeptide transport system permease protein DppC (TC 3.A.1.5.2)
SEEDFLEVEL1625	Chemotaxis response regulator protein-glutamate methylesterase CheB (EC 3.1.1.61)
SEEDFLEVEL1626	Succinate dehydrogenase cytochrome b-556 subunit
SEEDFLEVEL1627	5-oxoprolinase (EC 3.5.2.9)
SEEDFLEVEL1628	Large-conductance mechanosensitive channel
SEEDFLEVEL1629	LSU ribosomal protein L36p
SEEDFLEVEL1630	Alternative cytochrome c oxidase polypeptide CoxP (EC 1.9.3.1)
SEEDFLEVEL1631	Peptidyl-prolyl cis-trans isomerase ppiD (EC 5.2.1.8)
SEEDFLEVEL1632	Sulfur oxidation protein SoxB
SEEDFLEVEL1633	FIG146085: 3&#39;-to-5&#39; oligoribonuclease A, Bacillus type
SEEDFLEVEL1634	G:T/U mismatch-specific uracil/thymine DNA-glycosylase
SEEDFLEVEL1635	TPR domain protein, putative component of TonB system
SEEDFLEVEL1636	Putative Zn-dependent oxidoreductase PA5234
SEEDFLEVEL1637	Ribosomal RNA small subunit methyltransferase C (EC 2.1.1.52)
SEEDFLEVEL1638	D-alanine aminotransferase (EC 2.6.1.21)
SEEDFLEVEL1639	D-alanine--D-alanine ligase B (EC 6.3.2.4)
SEEDFLEVEL1640	NnrS protein involved in response to NO
SEEDFLEVEL1641	Potassium-transporting ATPase B chain (EC 3.6.3.12) (TC 3.A.3.7.1)
SEEDFLEVEL1642	Acyl-phosphate:glycerol-3-phosphate O-acyltransferase PlsY
SEEDFLEVEL1643	Electron transport complex protein RnfC
SEEDFLEVEL1644	D-glycero-D-manno-heptose 1,7-bisphosphate phosphatase (EC 3.1.1.-)
SEEDFLEVEL1645	Predicted L-lactate dehydrogenase, Iron-sulfur cluster-binding subunit YkgF
SEEDFLEVEL1646	Transcription elongation factor GreB
SEEDFLEVEL1647	Putrescine transport ATP-binding protein PotA (TC 3.A.1.11.1)
SEEDFLEVEL1648	Sulfate and thiosulfate binding protein CysP
SEEDFLEVEL1649	tRNA (uridine-5-oxyacetic acid methyl ester) 34 synthase
SEEDFLEVEL1650	Glucose/mannose:H+ symporter GlcP
SEEDFLEVEL1651	FIG000605: protein co-occurring with transport systems (COG1739)
SEEDFLEVEL1652	N-acetylgalactosamine 6-sulfate sulfatase (GALNS)
SEEDFLEVEL1653	Inner membrane protein YrbG, predicted calcium/sodium:proton antiporter
SEEDFLEVEL1654	Arginine pathway regulatory protein ArgR, repressor of arg regulon
SEEDFLEVEL1655	Phage DNA packaging
SEEDFLEVEL1656	Naphthoate synthase (EC 4.1.3.36)
SEEDFLEVEL1657	DNA polymerase, phage-associated
SEEDFLEVEL1658	Malate:quinone oxidoreductase (EC 1.1.99.16)
SEEDFLEVEL1659	Methylmalonyl-CoA mutase, small subunit (EC 5.4.99.2)
SEEDFLEVEL1660	NG,NG-dimethylarginine dimethylaminohydrolase 1 (EC 3.5.3.18)
SEEDFLEVEL1661	Sulfate adenylyltransferase, dissimilatory-type (EC 2.7.7.4)
SEEDFLEVEL1662	Ureidoglycolate dehydrogenase (EC 1.1.1.154)
SEEDFLEVEL1663	Urea carboxylase (EC 6.3.4.6)
SEEDFLEVEL1664	1,4-alpha-glucan branching enzyme (EC 2.4.1.18)
SEEDFLEVEL1665	GMP reductase (EC 1.7.1.7)
SEEDFLEVEL1666	Ribulose bisphosphate carboxylase large chain (EC 4.1.1.39)
SEEDFLEVEL1667	LSU ribosomal protein L35p
SEEDFLEVEL1668	Cell division initiation protein DivIVA
SEEDFLEVEL1669	(S)-2,3-di-O-geranylgeranylglyceryl phosphate synthase
SEEDFLEVEL1670	UDP-N-acetyl-D-mannosaminuronate dehydrogenase
SEEDFLEVEL1671	Peptidoglycan-associated lipoprotein precursor
SEEDFLEVEL1672	Leucine-responsive regulatory protein, regulator for leucine (or lrp) regulon and high-affinity branched-chain amino acid transport system
SEEDFLEVEL1673	Type IV fimbrial biogenesis protein PilY1
SEEDFLEVEL1674	Acetoin dehydrogenase E1 component alpha-subunit (EC 1.2.4.-)
SEEDFLEVEL1675	L-arabinose transport ATP-binding protein AraG (TC 3.A.1.2.2)
SEEDFLEVEL1676	Isoaspartyl aminopeptidase (EC 3.4.19.5)
SEEDFLEVEL1677	Potassium-transporting ATPase A chain (EC 3.6.3.12) (TC 3.A.3.7.1)
SEEDFLEVEL1678	Phosphonate ABC transporter permease protein phnE2 (TC 3.A.1.9.1)
SEEDFLEVEL1679	2-haloalkanoic acid dehalogenase (EC 3.8.1.2)
SEEDFLEVEL1680	ATP-dependent DNA helicase SCO5184
SEEDFLEVEL1681	Glycine dehydrogenase [decarboxylating] (glycine cleavage system P1 protein) (EC 1.4.4.2)
SEEDFLEVEL1682	Glutathione S-transferase domain protein
SEEDFLEVEL1683	Outer membrane lipoprotein omp16 precursor
SEEDFLEVEL1684	Molybdenum cofactor biosynthesis protein MoaB
SEEDFLEVEL1685	2-succinyl-5-enolpyruvyl-6-hydroxy-3-cyclohexene-1-carboxylic-acid synthase (EC 2.2.1.9)
SEEDFLEVEL1686	Respiratory nitrate reductase beta chain (EC 1.7.99.4)
SEEDFLEVEL1687	Cobalt/zinc/cadmium efflux RND transporter, membrane fusion protein, CzcB family
SEEDFLEVEL1688	Valine--pyruvate aminotransferase (EC 2.6.1.66)
SEEDFLEVEL1689	Adenylylsulfate reductase beta-subunit (EC 1.8.99.2)
SEEDFLEVEL1690	Flagellar biosynthesis protein FlhF
SEEDFLEVEL1691	Monoglyceride lipase (EC 3.1.1.23)
SEEDFLEVEL1692	Chemotaxis protein methyltransferase CheR (EC 2.1.1.80)
SEEDFLEVEL1693	ABC-type tungstate transport system, periplasmic binding protein
SEEDFLEVEL1694	ABC-type Fe3+-siderophore transport system, permease component
SEEDFLEVEL1695	FIG001943: hypothetical protein YajQ
SEEDFLEVEL1696	ATP-dependent helicase DinG/Rad3
SEEDFLEVEL1697	Predicted maltose-specific TonB-dependent receptor
SEEDFLEVEL1698	Multiple sugar ABC transporter, ATP-binding protein
SEEDFLEVEL1699	Chemotaxis protein CheC -- inhibitor of MCP methylation
SEEDFLEVEL1700	Ribosome hibernation protein YhbH
SEEDFLEVEL1701	Gluconate dehydratase (EC 4.2.1.39)
SEEDFLEVEL1702	Mannonate dehydratase (EC 4.2.1.8)
SEEDFLEVEL1703	L-asparaginase I, cytoplasmic (EC 3.5.1.1)
SEEDFLEVEL1704	PTS system, N-acetylglucosamine-specific IIC component (EC 2.7.1.69)
SEEDFLEVEL1705	Competence protein F homolog, phosphoribosyltransferase domain
SEEDFLEVEL1706	PTS system, N-acetylglucosamine-specific IIB component (EC 2.7.1.69)
SEEDFLEVEL1707	Thiol peroxidase, Tpx-type (EC 1.11.1.15)
SEEDFLEVEL1708	Similar to 5-oxoprolinase (EC 3.5.2.9) and Methylhydantoinases A, B (EC 3.5.2.14), contradiction in experimental data (see Annotation)
SEEDFLEVEL1709	Thiol:disulfide interchange protein DsbC
SEEDFLEVEL1710	3&#39;,5&#39;-cyclic-nucleotide phosphodiesterase (EC 3.1.4.17)
SEEDFLEVEL1711	4-carboxymuconolactone decarboxylase (EC 4.1.1.44)
SEEDFLEVEL1712	Dihydroorotate dehydrogenase, catalytic subunit (EC 1.3.3.1)
SEEDFLEVEL1713	Heme ABC transporter, permease protein HmuU
SEEDFLEVEL1714	Dethiobiotin synthetase (EC 6.3.3.3)
SEEDFLEVEL1715	Aspartate ammonia-lyase (EC 4.3.1.1)
SEEDFLEVEL1716	Late competence protein ComEC, DNA transport
SEEDFLEVEL1717	3-hydroxyanthranilate 3,4-dioxygenase (EC 1.13.11.6)
SEEDFLEVEL1718	High-affinity leucine-specific transport system, periplasmic binding protein LivK (TC 3.A.1.4.1)
SEEDFLEVEL1719	BatB
SEEDFLEVEL1720	prolyl oligopeptidase family protein
SEEDFLEVEL1721	Ribosyl nicotinamide transporter, PnuC-like
SEEDFLEVEL1722	Soluble pyridine nucleotide transhydrogenase (EC 1.6.1.1)
SEEDFLEVEL1723	Uncharacterized protein ImpC
SEEDFLEVEL1724	Glycine cleavage system transcriptional activator GcvA
SEEDFLEVEL1725	Tryptophan synthase beta chain like (EC 4.2.1.20)
SEEDFLEVEL1726	O-succinylbenzoic acid--CoA ligase (EC 6.2.1.26)
SEEDFLEVEL1727	Predicted sucrose-specific TonB-dependent receptor
SEEDFLEVEL1728	Predicted D-lactate dehydrogenase, Fe-S protein, FAD/FMN-containing
SEEDFLEVEL1729	Homoserine O-succinyltransferase (EC 2.3.1.46)
SEEDFLEVEL1730	Molybdopterin oxidoreductase subunit, predicted
SEEDFLEVEL1731	Di/tripeptide permease YjdL
SEEDFLEVEL1732	Ferroxidase (EC 1.16.3.1)
SEEDFLEVEL1733	Chemotaxis protein CheV (EC 2.7.3.-)
SEEDFLEVEL1734	Universal stress protein family
SEEDFLEVEL1735	Non-specific DNA-binding protein Dps
SEEDFLEVEL1736	Possible sterol desaturase
SEEDFLEVEL1737	Proteasome subunit alpha (EC 3.4.25.1), bacterial
SEEDFLEVEL1738	Glycerol-3-phosphate acyltransferase (EC 2.3.1.15)
SEEDFLEVEL1739	Phosphonates transport ATP-binding protein PhnL
SEEDFLEVEL1740	tRNA-(ms[2]io[6]A)-hydroxylase (EC 1.-.-.-)
SEEDFLEVEL1741	Serine--pyruvate aminotransferase (EC 2.6.1.51)
SEEDFLEVEL1742	1,4-dihydroxy-2-naphthoate octaprenyltransferase (EC 2.5.1.-)
SEEDFLEVEL1743	putative Glutathione-regulated potassium-efflux system protein KefB
SEEDFLEVEL1744	Taurine transport ATP-binding protein TauB
SEEDFLEVEL1745	Cytochrome c oxidase subunit CcoP (EC 1.9.3.1)
SEEDFLEVEL1746	NAD-dependent formate dehydrogenase alpha subunit
SEEDFLEVEL1747	Cytochrome c551/c552
SEEDFLEVEL1748	SusC, outer membrane protein involved in starch binding
SEEDFLEVEL1749	Formiminoglutamic iminohydrolase (EC 3.5.3.13)
SEEDFLEVEL1750	Lipid carrier : UDP-N-acetylgalactosaminyltransferase (EC 2.4.1.-)
SEEDFLEVEL1751	Ku domain protein
SEEDFLEVEL1752	Glutaredoxin 3 (Grx2)
SEEDFLEVEL1753	Phosphonates transport ATP-binding protein PhnK
SEEDFLEVEL1754	Positive regulator of CheA protein activity (CheW)
SEEDFLEVEL1755	Undecaprenyl-phosphate galactosephosphotransferase (EC 2.7.8.6)
SEEDFLEVEL1756	Hydroxypyruvate isomerase (EC 5.3.1.22)
SEEDFLEVEL1757	Homocysteine S-methyltransferase (EC 2.1.1.10)
SEEDFLEVEL1758	Sialidase (EC 3.2.1.18)
SEEDFLEVEL1759	Mitochondrial processing peptidase-like protein (EC 3.4.24.64)
SEEDFLEVEL1760	Acylamino-acid-releasing enzyme (EC 3.4.19.1)
SEEDFLEVEL1761	ribosomal protein L7Ae family protein
SEEDFLEVEL1762	Dihydropteridine reductase (EC 1.5.1.34)
SEEDFLEVEL1763	Outer membrane lipoprotein carrier protein LolA
SEEDFLEVEL1764	acyl-CoA synthetase
SEEDFLEVEL1765	Rhodanese domain protein UPF0176, cyanobacterial/alphaproteobacterial subgroup
SEEDFLEVEL1766	Cobyrinic acid A,C-diamide synthase
SEEDFLEVEL1767	Pyruvate oxidase [ubiquinone, cytochrome] (EC 1.2.2.2)
SEEDFLEVEL1768	ATP-dependent RNA helicase Atu1833
SEEDFLEVEL1769	Probable 3-methyladenine DNA glycosylase/8-oxoguanine DNA glycosylase
SEEDFLEVEL1770	Cyclohexadienyl dehydratase (EC 4.2.1.51)(EC 4.2.1.91)
SEEDFLEVEL1771	Glutamate decarboxylase (EC 4.1.1.15)
SEEDFLEVEL1772	Membrane proteins related to metalloendopeptidases
SEEDFLEVEL1773	FIG143828: Hypothetical protein YbgA
SEEDFLEVEL1774	Cys regulon transcriptional activator CysB
SEEDFLEVEL1775	Electron transport complex protein RnfD
SEEDFLEVEL1776	Putative oligoketide cyclase/lipid transport protein, similarity with yeast ubiquinone-binding protein YOL008W
SEEDFLEVEL1777	Methionine gamma-lyase (EC 4.4.1.11)
SEEDFLEVEL1778	Thermostable carboxypeptidase 1 (EC 3.4.17.19)
SEEDFLEVEL1779	Benzoate-CoA ligase (EC 6.2.1.25)
SEEDFLEVEL1780	Lon-like protease with PDZ domain
SEEDFLEVEL1781	Integration host factor beta subunit
SEEDFLEVEL1782	TonB system biopolymer transport component
SEEDFLEVEL1783	Glutaredoxin-like protein NrdH, required for reduction of Ribonucleotide reductase class Ib
SEEDFLEVEL1784	Hypothetical protein YaeJ with similarity to translation release factor
SEEDFLEVEL1785	Aldose 1-epimerase (EC 5.1.3.3)
SEEDFLEVEL1786	tRNA pseudouridine synthase C (EC 4.2.1.70)
SEEDFLEVEL1787	Ync
SEEDFLEVEL1788	COG1649 predicted glycoside hydrolase
SEEDFLEVEL1789	diguanylate cyclase (GGDEF domain) with PAS/PAC sensor
SEEDFLEVEL1790	Probable component of the lipoprotein assembly complex (forms a complex with YaeT, YfgL, and NlpB)
SEEDFLEVEL1791	Uroporphyrinogen-III synthase (EC 4.2.1.75)
SEEDFLEVEL1792	Outer membrane stress sensor protease DegQ, serine protease
SEEDFLEVEL1793	Acetoacetyl-CoA synthetase [leucine] (EC 6.2.1.16)
SEEDFLEVEL1794	Exonuclease SbcD
SEEDFLEVEL1795	Protein secretion chaperonin CsaA
SEEDFLEVEL1796	FKBP-type peptidyl-prolyl cis-trans isomerase FkpA precursor (EC 5.2.1.8)
SEEDFLEVEL1797	Formate dehydrogenase -O, gamma subunit (EC 1.2.1.2)
SEEDFLEVEL1798	Adenosylcobinamide-phosphate guanylyltransferase (EC 2.7.7.62)
SEEDFLEVEL1799	FIG003620: Proteophosphoglycan precursor (Fragment)
SEEDFLEVEL1800	Acetoin dehydrogenase E1 component beta-subunit (EC 1.2.4.-)
SEEDFLEVEL1801	2-ketoglutaric semialdehyde dehydrogenase (EC 1.2.1.26)
SEEDFLEVEL1802	Proteasome subunit beta (EC 3.4.25.1), bacterial
SEEDFLEVEL1803	Short-chain dehydrogenase, associated with 2-hydroxychromene-2-carboxylate isomerase family protein
SEEDFLEVEL1804	Methylsuccinyl-CoA dehydrogenase, predicted by (Erb et al, 2007)
SEEDFLEVEL1805	Phenazine biosynthesis protein PhzF
SEEDFLEVEL1806	Protein YidD
SEEDFLEVEL1807	Thiamin ABC transporter, transmembrane component
SEEDFLEVEL1808	Putrescine transport system permease protein PotH (TC 3.A.1.11.2)
SEEDFLEVEL1809	Dihydroneopterin triphosphate epimerase
SEEDFLEVEL1810	Glutaminase (EC 3.5.1.2)
SEEDFLEVEL1811	Aquaporin Z
SEEDFLEVEL1812	Protease III precursor (EC 3.4.24.55)
SEEDFLEVEL1813	DUF1794
SEEDFLEVEL1814	Nitrate ABC transporter, nitrate-binding protein
SEEDFLEVEL1815	Redox-sensitive transcriptional activator SoxR
SEEDFLEVEL1816	Dipeptide transport system permease protein DppB (TC 3.A.1.5.2)
SEEDFLEVEL1817	Phage portal protein
SEEDFLEVEL1818	T-DNA border endonuclease VirD2, RP4 TraG-like relaxase
SEEDFLEVEL1819	Ethylmalonyl-CoA mutase, methylsuccinyl-CoA-forming
SEEDFLEVEL1820	Deoxyribonuclease TatD
SEEDFLEVEL1821	Putative iron-sulfur cluster assembly scaffold protein for SUF system, SufE2
SEEDFLEVEL1822	Urea ABC transporter, ATPase protein UrtE
SEEDFLEVEL1823	Thiamin ABC transporter, substrate-binding component
SEEDFLEVEL1824	CopG protein
SEEDFLEVEL1825	Molybdopterin-guanine dinucleotide biosynthesis protein MobA
SEEDFLEVEL1826	Beta-phosphoglucomutase (EC 5.4.2.6)
SEEDFLEVEL1827	Glycine dehydrogenase [decarboxylating] (glycine cleavage system P2 protein) (EC 1.4.4.2)
SEEDFLEVEL1828	Methylmalonate-semialdehyde dehydrogenase [inositol] (EC 1.2.1.27)
SEEDFLEVEL1829	FIG005080: Possible exported protein
SEEDFLEVEL1830	Mesaconyl-CoA hydratase
SEEDFLEVEL1831	5-keto-2-deoxygluconokinase (EC 2.7.1.92)
SEEDFLEVEL1832	FIG110192: hypothetical protein
SEEDFLEVEL1833	Vanillate O-demethylase oxidoreductase (EC 1.14.13.-)
SEEDFLEVEL1834	Ferredoxin--sulfite reductase, actinobacterial type (EC 1.8.7.1)
SEEDFLEVEL1835	Cold shock protein CspG
SEEDFLEVEL1836	Alkanesulfonates ABC transporter ATP-binding protein
SEEDFLEVEL1837	Putative membrane protein found fused to lysyl-tRNA synthetase like protein
SEEDFLEVEL1838	Rod shape-determining protein MreD
SEEDFLEVEL1839	ATP-dependent DNA helicase, RecQ family
SEEDFLEVEL1840	Adenylyl-sulfate reductase [thioredoxin] (EC 1.8.4.10)
SEEDFLEVEL1841	3-hydroxybutyryl-CoA dehydratase (EC 4.2.1.55)
SEEDFLEVEL1842	Nucleoside-diphosphate sugar epimerase/dehydratase
SEEDFLEVEL1843	Beta-galactosidase (EC 3.2.1.23), LacA family
SEEDFLEVEL1844	FIG000557: hypothetical protein co-occurring with RecR
SEEDFLEVEL1845	Hydrolase, alpha/beta fold family protein, At1g52510/AT4G12830 homolog
SEEDFLEVEL1846	ATP synthase protein I
SEEDFLEVEL1847	RNA polymerase sigma factor RpoE
SEEDFLEVEL1848	Various polyols ABC transporter, ATP-binding component
SEEDFLEVEL1849	L-sulfolactate dehydrogenase (EC 1.1.1.272)
SEEDFLEVEL1850	ATPase component BioM of energizing module of biotin ECF transporter
SEEDFLEVEL1851	Methionine ABC transporter permease protein
SEEDFLEVEL1852	Xylonate dehydratase (EC 4.2.1.82)
SEEDFLEVEL1853	3-phenylpropionate dioxygenase, alpha subunit (EC 1.14.12.19)
SEEDFLEVEL1854	Sodium-dependent phosphate transporter
SEEDFLEVEL1855	Methylmalonyl-CoA epimerase (EC 5.1.99.1)
SEEDFLEVEL1856	Cobalt-precorrin-3b C17-methyltransferase
SEEDFLEVEL1857	Zinc-regulated outer membrane receptor
SEEDFLEVEL1858	Deacetylases, including yeast histone deacetylase and acetoin utilization protein
SEEDFLEVEL1859	Ribonuclease T (EC 3.1.13.-)
SEEDFLEVEL1860	Succinylglutamic semialdehyde dehydrogenase (EC 1.2.1.71)
SEEDFLEVEL1861	1-aminocyclopropane-1-carboxylate deaminase (EC 3.5.99.7)
SEEDFLEVEL1862	Trehalose-6-phosphate phosphatase (EC 3.1.3.12)
SEEDFLEVEL1863	Flagellar hook-associated protein FliD
SEEDFLEVEL1864	Creatinase (EC 3.5.3.3)
SEEDFLEVEL1865	Manganese-dependent inorganic pyrophosphatase (EC 3.6.1.1)
SEEDFLEVEL1866	RuBisCO operon transcriptional regulator
SEEDFLEVEL1867	membrane c-type cytochrome cy
SEEDFLEVEL1868	D-xylose proton-symporter XylE
SEEDFLEVEL1869	DUF1022 domain-containing protein
SEEDFLEVEL1870	Pyrimidine operon regulatory protein PyrR
SEEDFLEVEL1871	Hydantoinase
SEEDFLEVEL1872	Ribosomal small subunit pseudouridine synthase A (EC 4.2.1.70)
SEEDFLEVEL1873	N protein
SEEDFLEVEL1874	UPF0434 protein YcaR
SEEDFLEVEL1875	Anaerobic dimethyl sulfoxide reductase chain B (EC 1.8.99.-)
SEEDFLEVEL1876	Membrane protease family protein BA0301
SEEDFLEVEL1877	Collagen alpha 1(I) chain precursor
SEEDFLEVEL1878	FIG004454: RNA binding protein
SEEDFLEVEL1879	Uracil permease
SEEDFLEVEL1880	ABC alpha-glucoside transporter, inner membrane subunit AglF
SEEDFLEVEL1881	Uracil-DNA glycosylase, family 4
SEEDFLEVEL1882	Acetyl-CoA C-acyltransferase (EC 2.3.1.16)
SEEDFLEVEL1883	Manganese ABC transporter, periplasmic-binding protein SitA
SEEDFLEVEL1884	Phage baseplate hub
SEEDFLEVEL1885	Replication factor C small subunit
SEEDFLEVEL1886	3-oxoadipate CoA-transferase subunit B (EC 2.8.3.6)
SEEDFLEVEL1887	NADH dehydrogenase subunit 5
SEEDFLEVEL1888	VgrG protein
SEEDFLEVEL1889	Molybdenum cofactor biosynthesis protein MoaE
SEEDFLEVEL1890	Chorismate mutase II (EC 5.4.99.5)
SEEDFLEVEL1891	Glucose-1-phosphate cytidylyltransferase (EC 2.7.7.33)
SEEDFLEVEL1892	Microsomal dipeptidase (EC 3.4.13.19)
SEEDFLEVEL1893	FIG005666: putative helicase
SEEDFLEVEL1894	DNA-cytosine methyltransferase (EC 2.1.1.37)
SEEDFLEVEL1895	Leader peptidase (Prepilin peptidase) (EC 3.4.23.43)
SEEDFLEVEL1896	Glycine oxidase ThiO (EC 1.4.3.19)
SEEDFLEVEL1897	Stringent starvation protein A
SEEDFLEVEL1898	ATP-dependent protease La (EC 3.4.21.53) Type II
SEEDFLEVEL1899	N-methyltransferase (EC 2.1.1.-)
SEEDFLEVEL1900	Propionate catabolism operon transcriptional regulator of GntR family [predicted]
SEEDFLEVEL1901	Gene Transfer Agent host specificity protein
SEEDFLEVEL1902	Uracil-DNA glycosylase, family 5
SEEDFLEVEL1903	FIG005121: SAM-dependent methyltransferase (EC 2.1.1.-)
SEEDFLEVEL1904	5-deoxy-glucuronate isomerase (EC 5.3.1.-)
SEEDFLEVEL1905	Taurine transport system permease protein TauC
SEEDFLEVEL1906	Carbon storage regulator
SEEDFLEVEL1907	Allantoinase (EC 3.5.2.5)
SEEDFLEVEL1908	Ferredoxin--NADP(+) reductase (EC 1.18.1.2)
SEEDFLEVEL1909	RecD-like DNA helicase YrrC
SEEDFLEVEL1910	Bis(5&#39;-nucleosyl)-tetraphosphatase, symmetrical (EC 3.6.1.41)
SEEDFLEVEL1911	Lysyl-tRNA synthetase (class II) related protein found fused to membrane protein
SEEDFLEVEL1912	Cytochrome c4
SEEDFLEVEL1913	Hydroxymethylglutaryl-CoA synthase (EC 2.3.3.10)
SEEDFLEVEL1914	Dihydroflavonol-4-reductase (EC 1.1.1.219)
SEEDFLEVEL1915	FtsK/SpoIIIE family protein, putative secretion system component EssC/YukA
SEEDFLEVEL1916	Tol biopolymer transport system, TolR protein
SEEDFLEVEL1917	Sulfur oxidation molybdopterin C protein
SEEDFLEVEL1918	Hypothetical protein YbbP, contains nucleotide-binding domain of DisA bacterial checkpoint controller
SEEDFLEVEL1919	DedA protein
SEEDFLEVEL1920	RND efflux system, outer membrane lipoprotein CmeC
SEEDFLEVEL1921	Siderophore synthetase component, ligase
SEEDFLEVEL1922	N-methylhydantoinase (ATP-hydrolyzing) (EC 3.5.2.14)
SEEDFLEVEL1923	Alpha-D-GlcNAc alpha-1,2-L-rhamnosyltransferase (EC 2.4.1.-)
SEEDFLEVEL1924	Xanthine-guanine phosphoribosyltransferase (EC 2.4.2.22)
SEEDFLEVEL1925	Geranylgeranyl reductase (EC 1.3.1.83)
SEEDFLEVEL1926	D-mannonate oxidoreductase (EC 1.1.1.57)
SEEDFLEVEL1927	Glycine cleavage system transcriptional activator
SEEDFLEVEL1928	Bis(5&#39;-nucleosyl)-tetraphosphatase (asymmetrical) (EC 3.6.1.17)
SEEDFLEVEL1929	Muconolactone isomerase (EC 5.3.3.4),putative
SEEDFLEVEL1930	COG3178: Predicted phosphotransferase related to Ser/Thr protein kinases
SEEDFLEVEL1931	Regulatory sensor-transducer, BlaR1/MecR1 family
SEEDFLEVEL1932	(R)-2-hydroxyacid dehydrogenase, similar to L-sulfolactate dehydrogenase (EC 1.1.1.272)
SEEDFLEVEL1933	L-arabinose-specific 1-epimerase (mutarotase)
SEEDFLEVEL1934	3-oxoadipate CoA-transferase subunit A (EC 2.8.3.6)
SEEDFLEVEL1935	Putative permease PerM (= YfgO)
SEEDFLEVEL1936	Mn-dependent transcriptional regulator MntR
SEEDFLEVEL1937	Ribose ABC transporter, periplasmic ribose-binding protein RbsB (TC 3.A.1.2.1)
SEEDFLEVEL1938	Low-affinity gluconate/H+ symporter GntU
SEEDFLEVEL1939	YrbA protein
SEEDFLEVEL1940	Flavohemoprotein
SEEDFLEVEL1941	Twin-arginine translocation protein TatB
SEEDFLEVEL1942	FKBP-type peptidyl-prolyl cis-trans isomerase fklB (EC 5.2.1.8)
SEEDFLEVEL1943	Predicted nucleoside ABC transporter, permease 2 component
SEEDFLEVEL1944	Phytoene dehydrogenase and related proteins
SEEDFLEVEL1945	COG1272: Predicted membrane protein hemolysin III homolog
SEEDFLEVEL1946	Putrescine transport system permease protein PotI (TC 3.A.1.11.2)
SEEDFLEVEL1947	Cold shock protein CspC
SEEDFLEVEL1948	Vitamin B12 ABC transporter, B12-binding component BtuF
SEEDFLEVEL1949	Ribonucleotide reductase of class Ib (aerobic), beta subunit (EC 1.17.4.1)
SEEDFLEVEL1950	ABC-type polar amino acid transport system, ATPase component
SEEDFLEVEL1951	Dihydropyrimidine dehydrogenase [NADP+] (EC 1.3.1.2)
SEEDFLEVEL1952	Alkylphosphonate utilization operon protein PhnA
SEEDFLEVEL1953	Phenylacetate-coenzyme A ligase (EC 6.2.1.30)
SEEDFLEVEL1954	Succinate dehydrogenase cytochrome b subunit
SEEDFLEVEL1955	glycosyl transferase, family 2
SEEDFLEVEL1956	TPR domain protein in aerotolerance operon
SEEDFLEVEL1957	MFS family multidrug efflux protein, similarity to bicyclomycin resistance protein Bcr
SEEDFLEVEL1958	Osmosensitive K+ channel histidine kinase KdpD (EC 2.7.3.-)
SEEDFLEVEL1959	selenocysteine-containing
SEEDFLEVEL1960	NAD-dependent formate dehydrogenase (EC 1.2.1.2)
SEEDFLEVEL1961	Diacylglycerol kinase (EC 2.7.1.107)
SEEDFLEVEL1962	Methylglyoxal synthase (EC 4.2.3.3)
SEEDFLEVEL1963	YciO family
SEEDFLEVEL1964	Phosphoribosylformylglycinamidine synthase, PurS subunit (EC 6.3.5.3)
SEEDFLEVEL1965	RNA pseudouridylate synthase, group 1
SEEDFLEVEL1966	Copper tolerance protein
SEEDFLEVEL1967	Saccharopine dehydrogenase [NADP , L-glutamate-forming] (EC 1.5.1.10)
SEEDFLEVEL1968	Paraquat-inducible protein A
SEEDFLEVEL1969	N-acetylmannosamine-6-phosphate 2-epimerase (EC 5.1.3.9)
SEEDFLEVEL1970	Nitrogen regulation protein NR(II) (EC 2.7.3.-)
SEEDFLEVEL1971	intein-containing
SEEDFLEVEL1972	FIG003603: membrane protein, putative
SEEDFLEVEL1973	Arginine/ornithine antiporter
SEEDFLEVEL1974	Light-independent protochlorophyllide reductase subunit B (EC 1.18.-.-)
SEEDFLEVEL1975	Ferric hydroxamate ABC transporter (TC 3.A.1.14.3), permease component FhuB
SEEDFLEVEL1976	CobW GTPase involved in cobalt insertion for B12 biosynthesis
SEEDFLEVEL1977	Phytoene desaturase, neurosporene or lycopene producing (EC 1.3.-.-)
SEEDFLEVEL1978	Transcriptional regulator, FUR family
SEEDFLEVEL1979	Inner membrane protein YqiK
SEEDFLEVEL1980	Transcriptional activator MetR
SEEDFLEVEL1981	Acyl dehydratase
SEEDFLEVEL1982	AMP nucleosidase (EC 3.2.2.4)
SEEDFLEVEL1983	Phenylacetate-CoA oxygenase/reductase, PaaK subunit
SEEDFLEVEL1984	Phage tail fibers
SEEDFLEVEL1985	ABC transporter, periplasmic substrate-binding protein YnjB
SEEDFLEVEL1986	tRNA-dihydrouridine synthase C (EC 1.-.-.-)
SEEDFLEVEL1987	Probable acyl-CoA dehydrogenase (EC 1.3.99.3)
SEEDFLEVEL1988	Uracil-xanthine permease
SEEDFLEVEL1989	2-hydroxychromene-2-carboxylate isomerase/DsbA-like thioredoxin domain
SEEDFLEVEL1990	SAM-dependent methyltransferase, BioC-like
SEEDFLEVEL1991	Phage lysin
SEEDFLEVEL1992	D-lactate dehydrogenase (EC 1.1.1.28)
SEEDFLEVEL1993	FIG007959: peptidase, M16 family
SEEDFLEVEL1994	ABC-type tungstate transport system, permease protein
SEEDFLEVEL1995	Vitamin B12 ABC transporter, permease component BtuC
SEEDFLEVEL1996	Glutathione-regulated potassium-efflux system protein KefC
SEEDFLEVEL1997	Molybdopterin-guanine dinucleotide biosynthesis protein MobB
SEEDFLEVEL1998	Phenylpropionate dioxygenase and related ring-hydroxylating dioxygenases, large terminal subunit
SEEDFLEVEL1999	tRNA 5-methylaminomethyl-2-thiouridine synthase TusD
[truncated: 3,982 more rows]
