# Supplementary material for: Phylogenetic and Functional Metagenomic Profiling for Assessing Microbial Biodiversity in Environmental Monitoring
Source: PLoS One. 2012 Aug 27;7(8):e43630. doi: 10.1371/journal.pone.0043630 (PMC3428334; doi:10.1371/journal.pone.0043630)
Supplement: Data S2 — Description of the analysis workflow together with a collection of custom-written Perl scripts and example data files. (ZIP) [file pone.0043630.s002.zip › functions_subsystems_e5.tsv.list.shotgun.seed.funclevel.txt]

GeneFamily	PolS1	PolS2	PriS1	PriS2
SEEDFLEVEL1	9047	8705	8786	7476
SEEDFLEVEL2	7813	8936	8104	5621
SEEDFLEVEL3	7360	7580	7678	5040
SEEDFLEVEL4	4994	5372	4997	3626
SEEDFLEVEL5	7184	6132	3695	1594
SEEDFLEVEL6	4025	4021	5584	3464
SEEDFLEVEL7	3953	3456	5016	4386
SEEDFLEVEL8	3349	3246	4493	4990
SEEDFLEVEL9	3420	3917	5351	3668
SEEDFLEVEL10	2430	2249	4520	4026
SEEDFLEVEL11	2006	2909	4343	3598
SEEDFLEVEL12	3707	4564	2246	1920
SEEDFLEVEL13	2051	2217	4006	3075
SEEDFLEVEL14	2074	2233	3585	3232
SEEDFLEVEL15	2629	2961	3157	2680
SEEDFLEVEL16	2300	2605	3369	2961
SEEDFLEVEL17	2794	2828	2849	2439
SEEDFLEVEL18	1874	2058	3455	3015
SEEDFLEVEL19	2374	2812	2709	2592
SEEDFLEVEL20	2305	2540	2737	2790
SEEDFLEVEL21	1448	1005	3883	3450
SEEDFLEVEL22	2331	2135	2993	2781
SEEDFLEVEL23	2155	2314	2828	2840
SEEDFLEVEL24	1327	1010	4352	2980
SEEDFLEVEL25	1799	2044	3051	3020
SEEDFLEVEL26	2344	2465	2486	2765
SEEDFLEVEL27	1651	2642	2743	2745
SEEDFLEVEL28	2081	2461	2828	2440
SEEDFLEVEL29	2155	2510	2545	2408
SEEDFLEVEL30	2355	2075	3011	2184
SEEDFLEVEL31	2230	2323	2682	2320
SEEDFLEVEL32	1763	1934	2974	2516
SEEDFLEVEL33	1464	2179	2737	2672
SEEDFLEVEL34	1850	1997	2528	2625
SEEDFLEVEL35	2018	1869	2855	2256
SEEDFLEVEL36	2224	2249	2313	2274
SEEDFLEVEL37	1729	1723	2754	2496
SEEDFLEVEL38	2235	2744	1950	1935
SEEDFLEVEL39	1663	1749	2709	2340
SEEDFLEVEL40	1701	1597	2566	2430
SEEDFLEVEL41	1370	1184	3079	2480
SEEDFLEVEL42	1602	1707	2682	2235
SEEDFLEVEL43	1817	1817	2480	2088
SEEDFLEVEL44	2486	2390	2080	1488
SEEDFLEVEL45	1761	1752	2415	2118
SEEDFLEVEL46	1716	1698	2595	1944
SEEDFLEVEL47	2747	4002	1016	924
SEEDFLEVEL48	1476	1478	2486	2212
SEEDFLEVEL49	1481	1393	2371	2289
SEEDFLEVEL50	1788	1635	2395	1880
SEEDFLEVEL51	2093	2374	2034	1400
SEEDFLEVEL52	1557	1793	2153	1944
SEEDFLEVEL53	2028	2612	1573	1494
SEEDFLEVEL54	1616	2392	1881	1632
SEEDFLEVEL55	1405	1961	2075	1898
SEEDFLEVEL56	1414	1953	2212	1764
SEEDFLEVEL57	1347	1005	2526	2075
SEEDFLEVEL58	1377	1260	2532	1828
SEEDFLEVEL59	1747	2054	1820	1458
SEEDFLEVEL60	1526	1296	2050	1908
SEEDFLEVEL61	1035	1283	2298	1990
SEEDFLEVEL62	1881	2010	1729	1248
SEEDFLEVEL63	1487	1457	2032	1568
SEEDFLEVEL64	1389	1608	1756	1760
SEEDFLEVEL65	1398	1391	2039	1642
SEEDFLEVEL66	1258	1521	1751	1776
SEEDFLEVEL67	1028	1401	1710	1868
SEEDFLEVEL68	1761	1328	1707	1452
SEEDFLEVEL69	1152	1382	1596	1860
SEEDFLEVEL70	1183	1037	2053	1656
SEEDFLEVEL71	1384	1084	1844	1673
SEEDFLEVEL72	1476	1831	1633	1208
SEEDFLEVEL73	1053	1236	1856	1694
SEEDFLEVEL74	1246	1338	1710	1565
SEEDFLEVEL75	1534	1487	1305	1590
SEEDFLEVEL76	1486	1426	1498	1488
SEEDFLEVEL77	1345	1814	1578	1180
SEEDFLEVEL78	1177	1249	1642	1520
SEEDFLEVEL79	1495	1507	1471	1245
SEEDFLEVEL80	1308	1275	1461	1515
SEEDFLEVEL81	841	741	1912	1770
SEEDFLEVEL82	848	1012	1750	1680
SEEDFLEVEL83	1009	1135	1646	1556
SEEDFLEVEL84	1271	766	1519	1728
SEEDFLEVEL85	1919	1711	1281	808
SEEDFLEVEL86	1319	1084	1660	1323
SEEDFLEVEL87	1121	983	1662	1520
SEEDFLEVEL88	1070	1291	1615	1362
SEEDFLEVEL89	958	672	1727	1740
SEEDFLEVEL90	1425	1850	1289	915
SEEDFLEVEL91	1009	1263	1550	1323
SEEDFLEVEL92	1046	1065	1523	1448
SEEDFLEVEL93	940	1160	1491	1428
SEEDFLEVEL94	1168	933	1577	1371
SEEDFLEVEL95	1869	1733	1081	756
SEEDFLEVEL96	1208	1032	1425	1300
SEEDFLEVEL97	1130	1401	1426	1074
SEEDFLEVEL98	897	945	1587	1404
SEEDFLEVEL99	1224	1556	1300	948
SEEDFLEVEL100	1682	1638	1183	684
SEEDFLEVEL101	799	798	1704	1398
SEEDFLEVEL102	934	950	1482	1386
SEEDFLEVEL103	853	1048	1562	1294
SEEDFLEVEL104	1053	912	1406	1384
SEEDFLEVEL105	958	937	1432	1391
SEEDFLEVEL106	1009	912	1441	1344
SEEDFLEVEL107	757	888	1556	1272
SEEDFLEVEL108	1261	1275	1224	930
SEEDFLEVEL109	1129	1127	1117	1210
SEEDFLEVEL110	887	1134	1357	1085
SEEDFLEVEL111	855	864	1337	1317
SEEDFLEVEL112	953	770	1450	1200
SEEDFLEVEL113	884	543	1391	1444
SEEDFLEVEL114	919	1052	1271	1150
SEEDFLEVEL115	990	1397	1146	954
SEEDFLEVEL116	909	997	1279	1180
SEEDFLEVEL117	1034	396	1633	1220
SEEDFLEVEL118	1377	1396	1199	624
SEEDFLEVEL119	701	645	1545	1285
SEEDFLEVEL120	965	782	1304	1220
SEEDFLEVEL121	1043	969	1122	1148
SEEDFLEVEL122	1009	798	1272	1164
SEEDFLEVEL123	546	264	1745	1434
SEEDFLEVEL124	986	925	1334	990
SEEDFLEVEL125	810	315	1733	1168
SEEDFLEVEL126	1018	971	1175	1033
SEEDFLEVEL127	1205	961	1129	960
SEEDFLEVEL128	1042	1267	1098	855
SEEDFLEVEL129	799	933	1354	1005
SEEDFLEVEL130	972	817	1222	1066
SEEDFLEVEL131	1411	1412	824	687
SEEDFLEVEL132	666	445	1514	1268
SEEDFLEVEL133	841	758	1081	1302
SEEDFLEVEL134	1205	2107	667	420
SEEDFLEVEL135	1028	1080	1218	783
SEEDFLEVEL136	915	827	1201	1053
SEEDFLEVEL137	1280	1149	985	762
SEEDFLEVEL138	864	904	1064	1134
SEEDFLEVEL139	685	950	1351	950
SEEDFLEVEL140	791	461	1496	1072
SEEDFLEVEL141	1962	2028	298	190
SEEDFLEVEL142	794	1032	1010	1027
SEEDFLEVEL143	573	638	1208	1278
SEEDFLEVEL144	873	778	1170	1008
SEEDFLEVEL145	786	849	1026	1115
SEEDFLEVEL146	847	950	1076	956
SEEDFLEVEL147	649	725	1402	942
SEEDFLEVEL148	911	1059	1040	846
SEEDFLEVEL149	715	615	1372	1008
SEEDFLEVEL150	934	961	939	972
SEEDFLEVEL151	903	787	1197	885
SEEDFLEVEL152	601	676	1279	1078
SEEDFLEVEL153	953	994	978	882
SEEDFLEVEL154	981	964	1243	650
SEEDFLEVEL155	785	709	1227	976
SEEDFLEVEL156	719	1063	1005	936
SEEDFLEVEL157	967	811	1094	867
SEEDFLEVEL158	834	1037	1063	788
SEEDFLEVEL159	780	648	1156	1005
SEEDFLEVEL160	693	957	1083	895
SEEDFLEVEL161	906	749	1142	858
SEEDFLEVEL162	828	728	1012	1036
SEEDFLEVEL163	719	758	1017	1076
SEEDFLEVEL164	529	578	1058	1272
SEEDFLEVEL165	626	619	995	1227
SEEDFLEVEL166	691	558	1094	1134
SEEDFLEVEL167	744	817	1090	912
SEEDFLEVEL168	978	844	960	854
SEEDFLEVEL169	697	717	1177	932
SEEDFLEVEL170	760	774	1094	916
SEEDFLEVEL171	542	1173	620	1175
SEEDFLEVEL172	1155	907	903	720
SEEDFLEVEL173	669	657	1065	1060
SEEDFLEVEL174	598	1100	1177	678
SEEDFLEVEL175	704	874	1167	764
SEEDFLEVEL176	710	733	1072	940
SEEDFLEVEL177	909	700	1058	844
SEEDFLEVEL178	981	1320	615	729
SEEDFLEVEL179	806	872	942	884
SEEDFLEVEL180	926	1141	855	685
SEEDFLEVEL181	741	714	1060	924
SEEDFLEVEL182	560	510	1236	1032
SEEDFLEVEL183	556	709	1218	894
SEEDFLEVEL184	981	1304	684	640
SEEDFLEVEL185	838	967	974	722
SEEDFLEVEL186	752	456	1012	1119
SEEDFLEVEL187	682	688	1098	903
SEEDFLEVEL188	915	858	948	752
SEEDFLEVEL189	940	1277	830	528
SEEDFLEVEL190	772	331	1181	1016
SEEDFLEVEL191	573	595	1092	1014
SEEDFLEVEL192	1121	1779	370	415
SEEDFLEVEL193	567	624	1008	1056
SEEDFLEVEL194	621	782	1043	864
SEEDFLEVEL195	810	831	857	860
SEEDFLEVEL196	996	1255	766	492
SEEDFLEVEL197	595	513	1101	1002
SEEDFLEVEL198	1051	1759	393	400
SEEDFLEVEL199	705	929	937	753
SEEDFLEVEL200	528	436	1214	978
SEEDFLEVEL201	753	728	967	832
SEEDFLEVEL202	739	1039	1009	565
SEEDFLEVEL203	657	489	1120	910
SEEDFLEVEL204	853	1100	805	602
SEEDFLEVEL205	813	900	899	687
SEEDFLEVEL206	630	611	1077	852
SEEDFLEVEL207	810	836	1067	576
SEEDFLEVEL208	1655	1749	218	94
SEEDFLEVEL209	747	934	882	690
SEEDFLEVEL210	1648	1742	218	94
SEEDFLEVEL211	761	872	828	768
SEEDFLEVEL212	646	1127	769	695
SEEDFLEVEL213	651	763	936	798
SEEDFLEVEL214	696	835	821	807
SEEDFLEVEL215	808	733	831	801
SEEDFLEVEL216	813	643	988	723
SEEDFLEVEL217	663	559	976	884
SEEDFLEVEL218	685	643	882	884
SEEDFLEVEL219	666	733	994	712
SEEDFLEVEL220	950	725	873	634
SEEDFLEVEL221	677	668	958	744
SEEDFLEVEL222	588	660	846	884
SEEDFLEVEL223	482	461	1060	910
SEEDFLEVEL224	649	770	906	699
SEEDFLEVEL225	591	639	921	817
SEEDFLEVEL226	738	361	994	858
SEEDFLEVEL227	685	698	891	734
SEEDFLEVEL228	733	700	828	747
SEEDFLEVEL229	859	1010	759	498
SEEDFLEVEL230	598	641	990	728
SEEDFLEVEL231	686	714	875	714
SEEDFLEVEL232	732	760	793	722
SEEDFLEVEL233	500	615	934	831
SEEDFLEVEL234	554	573	1083	688
SEEDFLEVEL235	881	736	777	620
SEEDFLEVEL236	752	1022	728	534
SEEDFLEVEL237	1140	705	797	456
SEEDFLEVEL238	467	608	894	852
SEEDFLEVEL239	1060	1035	595	414
SEEDFLEVEL240	623	589	825	820
SEEDFLEVEL241	760	836	734	628
SEEDFLEVEL242	576	614	834	814
SEEDFLEVEL243	657	785	809	648
SEEDFLEVEL244	537	586	906	780
SEEDFLEVEL245	613	709	821	714
SEEDFLEVEL246	672	709	818	662
SEEDFLEVEL247	334	271	1157	900
SEEDFLEVEL248	716	502	861	745
SEEDFLEVEL249	672	597	834	724
SEEDFLEVEL250	799	733	776	594
SEEDFLEVEL251	641	684	846	654
SEEDFLEVEL252	753	1141	586	470
SEEDFLEVEL253	705	595	920	582
SEEDFLEVEL254	510	614	894	714
SEEDFLEVEL255	482	618	861	755
SEEDFLEVEL256	599	400	986	730
SEEDFLEVEL257	537	590	809	775
SEEDFLEVEL258	771	711	720	610
SEEDFLEVEL259	417	347	1026	828
SEEDFLEVEL260	495	391	1091	687
SEEDFLEVEL261	507	899	725	626
SEEDFLEVEL262	638	853	666	610
SEEDFLEVEL263	570	893	675	600
SEEDFLEVEL264	579	411	947	708
SEEDFLEVEL265	914	766	704	440
SEEDFLEVEL266	465	524	801	798
SEEDFLEVEL267	579	483	729	812
SEEDFLEVEL268	775	949	598	456
SEEDFLEVEL269	716	1162	593	340
SEEDFLEVEL270	794	660	821	459
SEEDFLEVEL271	775	843	653	483
SEEDFLEVEL272	528	472	886	708
SEEDFLEVEL273	947	304	903	544
SEEDFLEVEL274	601	459	823	722
SEEDFLEVEL275	456	383	939	741
SEEDFLEVEL276	601	752	672	610
SEEDFLEVEL277	314	442	905	816
SEEDFLEVEL278	314	440	905	816
SEEDFLEVEL279	635	714	634	640
SEEDFLEVEL280	630	543	744	670
SEEDFLEVEL281	573	676	613	722
SEEDFLEVEL282	579	559	739	686
SEEDFLEVEL283	672	896	695	416
SEEDFLEVEL284	386	293	960	804
SEEDFLEVEL285	386	290	958	804
SEEDFLEVEL286	518	497	804	696
SEEDFLEVEL287	426	468	757	813
SEEDFLEVEL288	481	725	838	513
SEEDFLEVEL289	567	543	768	650
SEEDFLEVEL290	729	725	680	486
SEEDFLEVEL291	766	586	670	572
SEEDFLEVEL292	591	690	716	556
SEEDFLEVEL293	523	668	677	645
SEEDFLEVEL294	507	671	704	626
SEEDFLEVEL295	612	627	718	573
SEEDFLEVEL296	563	614	677	644
SEEDFLEVEL297	498	418	862	668
SEEDFLEVEL298	802	1358	262	305
SEEDFLEVEL299	523	623	810	543
SEEDFLEVEL300	803	774	537	468
SEEDFLEVEL301	479	600	725	636
SEEDFLEVEL302	579	809	643	488
SEEDFLEVEL303	785	472	752	501
SEEDFLEVEL304	672	679	702	464
SEEDFLEVEL305	420	888	633	528
SEEDFLEVEL306	568	536	712	620
SEEDFLEVEL307	598	676	653	543
SEEDFLEVEL308	576	910	667	370
SEEDFLEVEL309	850	350	656	612
SEEDFLEVEL310	65	38	1245	819
SEEDFLEVEL311	417	972	602	468
SEEDFLEVEL312	573	722	666	496
SEEDFLEVEL313	610	827	455	574
SEEDFLEVEL314	376	690	666	638
SEEDFLEVEL315	579	843	629	426
SEEDFLEVEL316	576	440	807	558
SEEDFLEVEL317	436	1339	309	418
SEEDFLEVEL318	595	554	677	570
SEEDFLEVEL319	567	633	620	566
SEEDFLEVEL320	556	468	776	543
SEEDFLEVEL321	626	444	715	570
SEEDFLEVEL322	730	1065	383	329
SEEDFLEVEL323	448	309	686	796
SEEDFLEVEL324	405	432	771	660
SEEDFLEVEL325	546	480	721	573
SEEDFLEVEL326	481	527	627	649
SEEDFLEVEL327	299	345	953	614
SEEDFLEVEL328	554	347	885	508
SEEDFLEVEL329	537	505	667	579
SEEDFLEVEL330	743	480	653	477
SEEDFLEVEL331	732	699	461	490
SEEDFLEVEL332	560	293	720	672
SEEDFLEVEL333	224	171	1088	654
SEEDFLEVEL334	668	635	585	465
SEEDFLEVEL335	467	298	757	688
SEEDFLEVEL336	610	592	679	444
SEEDFLEVEL337	570	537	609	558
SEEDFLEVEL338	570	537	609	558
SEEDFLEVEL339	479	388	707	640
SEEDFLEVEL340	451	586	702	508
SEEDFLEVEL341	701	542	636	429
SEEDFLEVEL342	573	537	588	556
SEEDFLEVEL343	604	739	597	376
SEEDFLEVEL344	563	567	574	548
SEEDFLEVEL345	414	463	684	624
SEEDFLEVEL346	504	542	663	525
SEEDFLEVEL347	1166	960	175	217
SEEDFLEVEL348	613	620	646	401
SEEDFLEVEL349	621	483	609	524
SEEDFLEVEL350	621	483	607	523
SEEDFLEVEL351	529	425	663	573
SEEDFLEVEL352	373	369	679	690
SEEDFLEVEL353	548	445	666	524
SEEDFLEVEL354	585	467	647	496
SEEDFLEVEL355	464	573	611	524
SEEDFLEVEL356	517	456	675	516
SEEDFLEVEL357	218	494	625	724
SEEDFLEVEL358	439	574	619	528
SEEDFLEVEL359	218	152	885	730
SEEDFLEVEL360	367	581	615	552
SEEDFLEVEL361	453	501	674	480
SEEDFLEVEL362	243	456	732	594
SEEDFLEVEL363	682	342	547	558
SEEDFLEVEL364	538	489	554	534
SEEDFLEVEL365	429	527	597	534
SEEDFLEVEL366	623	972	415	236
SEEDFLEVEL367	345	725	629	408
SEEDFLEVEL368	532	395	540	606
SEEDFLEVEL369	462	354	644	590
SEEDFLEVEL370	523	828	426	386
SEEDFLEVEL371	358	392	633	627
SEEDFLEVEL372	364	345	619	669
SEEDFLEVEL373	543	529	552	475
SEEDFLEVEL374	411	491	659	492
SEEDFLEVEL375	383	277	691	636
SEEDFLEVEL376	529	407	698	432
SEEDFLEVEL377	520	709	492	390
SEEDFLEVEL378	887	1059	148	190
SEEDFLEVEL379	330	516	524	612
SEEDFLEVEL380	401	393	625	568
SEEDFLEVEL381	271	232	636	752
SEEDFLEVEL382	406	525	643	441
SEEDFLEVEL383	433	491	652	436
SEEDFLEVEL384	341	273	609	693
SEEDFLEVEL385	612	395	499	510
SEEDFLEVEL386	302	317	830	474
SEEDFLEVEL387	551	627	526	351
SEEDFLEVEL388	358	372	642	558
SEEDFLEVEL389	348	353	652	566
SEEDFLEVEL390	537	334	639	456
SEEDFLEVEL391	556	293	496	597
SEEDFLEVEL392	355	493	557	525
SEEDFLEVEL393	498	673	547	308
SEEDFLEVEL394	445	451	583	474
SEEDFLEVEL395	658	562	441	378
SEEDFLEVEL396	448	456	591	459
SEEDFLEVEL397	243	823	394	476
SEEDFLEVEL398	584	502	467	400
SEEDFLEVEL399	462	432	489	504
SEEDFLEVEL400	289	419	598	528
SEEDFLEVEL401	872	1086	153	50
SEEDFLEVEL402	361	412	638	444
SEEDFLEVEL403	476	301	550	525
SEEDFLEVEL404	352	456	577	468
SEEDFLEVEL405	299	315	565	608
SEEDFLEVEL406	386	475	524	466
SEEDFLEVEL407	537	423	557	378
SEEDFLEVEL408	517	711	428	292
SEEDFLEVEL409	146	135	816	612
SEEDFLEVEL410	348	423	561	492
SEEDFLEVEL411	361	521	506	460
SEEDFLEVEL412	397	411	691	354
SEEDFLEVEL413	616	550	458	309
SEEDFLEVEL414	364	289	612	528
SEEDFLEVEL415	348	301	613	526
SEEDFLEVEL416	577	779	335	259
SEEDFLEVEL417	191	89	797	603
SEEDFLEVEL418	344	297	574	546
SEEDFLEVEL419	780	1063	112	102
SEEDFLEVEL420	405	536	433	450
SEEDFLEVEL421	538	537	230	540
SEEDFLEVEL422	320	332	593	511
SEEDFLEVEL423	591	815	279	255
SEEDFLEVEL424	359	521	513	414
SEEDFLEVEL425	602	562	420	306
SEEDFLEVEL426	372	408	544	456
SEEDFLEVEL427	311	423	495	510
SEEDFLEVEL428	345	423	502	477
SEEDFLEVEL429	420	274	522	520
SEEDFLEVEL430	532	823	442	114
SEEDFLEVEL431	448	338	520	447
SEEDFLEVEL432	345	244	568	536
SEEDFLEVEL433	370	415	529	426
SEEDFLEVEL434	328	349	496	521
SEEDFLEVEL435	464	516	424	366
SEEDFLEVEL436	383	326	506	483
SEEDFLEVEL437	333	393	495	474
SEEDFLEVEL438	576	342	568	292
SEEDFLEVEL439	352	258	531	528
SEEDFLEVEL440	330	345	490	510
SEEDFLEVEL441	426	393	447	450
SEEDFLEVEL442	891	866	79	124
SEEDFLEVEL443	822	692	212	174
SEEDFLEVEL444	457	402	469	394
SEEDFLEVEL445	246	141	606	598
SEEDFLEVEL446	389	536	450	350
SEEDFLEVEL447	677	733	297	153
SEEDFLEVEL448	317	362	475	498
SEEDFLEVEL449	342	434	410	484
SEEDFLEVEL450	408	328	484	454
SEEDFLEVEL451	579	550	331	315
SEEDFLEVEL452	224	228	545	592
SEEDFLEVEL453	517	537	333	360
SEEDFLEVEL454	330	334	380	588
SEEDFLEVEL455	420	562	444	304
SEEDFLEVEL456	308	315	490	518
SEEDFLEVEL457	510	576	437	240
SEEDFLEVEL458	322	823	352	249
SEEDFLEVEL459	507	665	394	204
SEEDFLEVEL460	380	343	491	433
SEEDFLEVEL461	701	455	433	195
SEEDFLEVEL462	328	336	474	484
SEEDFLEVEL463	345	605	406	334
SEEDFLEVEL464	378	335	513	404
SEEDFLEVEL465	397	464	499	306
SEEDFLEVEL466	373	268	492	462
SEEDFLEVEL467	654	537	305	246
SEEDFLEVEL468	472	313	465	387
SEEDFLEVEL469	445	334	483	372
SEEDFLEVEL470	186	407	510	458
SEEDFLEVEL471	305	374	597	324
SEEDFLEVEL472	810	638	171	180
SEEDFLEVEL473	370	605	362	318
SEEDFLEVEL474	433	445	458	310
SEEDFLEVEL475	389	399	464	364
SEEDFLEVEL476	465	520	333	338
SEEDFLEVEL477	317	342	504	410
SEEDFLEVEL478	308	179	537	507
SEEDFLEVEL479	361	380	440	408
SEEDFLEVEL480	359	533	386	342
SEEDFLEVEL481	367	326	492	396
SEEDFLEVEL482	395	445	429	344
SEEDFLEVEL483	405	567	399	272
SEEDFLEVEL484	252	312	542	432
SEEDFLEVEL485	420	529	453	242
SEEDFLEVEL486	387	533	468	246
SEEDFLEVEL487	143	211	627	494
SEEDFLEVEL488	303	350	485	411
SEEDFLEVEL489	602	672	246	189
SEEDFLEVEL490	411	475	376	342
SEEDFLEVEL491	324	347	453	424
SEEDFLEVEL492	376	285	554	342
SEEDFLEVEL493	504	491	374	264
SEEDFLEVEL494	285	586	366	330
SEEDFLEVEL495	487	540	354	243
SEEDFLEVEL496	322	228	502	449
SEEDFLEVEL497	295	241	469	478
SEEDFLEVEL498	364	354	427	384
SEEDFLEVEL499	369	362	366	429
SEEDFLEVEL500	666	516	323	160
SEEDFLEVEL501	214	114	489	600
SEEDFLEVEL502	336	328	485	366
SEEDFLEVEL503	358	396	469	314
SEEDFLEVEL504	352	733	218	288
SEEDFLEVEL505	521	445	402	228
SEEDFLEVEL506	274	459	399	378
SEEDFLEVEL507	510	739	216	180
SEEDFLEVEL508	257	353	410	455
SEEDFLEVEL509	355	380	479	308
SEEDFLEVEL510	442	584	280	276
SEEDFLEVEL511	350	273	429	432
SEEDFLEVEL512	313	383	455	348
SEEDFLEVEL513	398	301	499	312
SEEDFLEVEL514	317	383	451	340
SEEDFLEVEL515	423	423	460	232
SEEDFLEVEL516	211	163	568	466
SEEDFLEVEL517	352	309	426	390
SEEDFLEVEL518	454	787	228	143
SEEDFLEVEL519	528	264	396	333
SEEDFLEVEL520	448	268	451	332
SEEDFLEVEL521	423	581	305	244
SEEDFLEVEL522	200	210	512	474
SEEDFLEVEL523	415	423	367	300
SEEDFLEVEL524	324	130	415	532
SEEDFLEVEL525	311	441	410	315
SEEDFLEVEL526	324	290	412	408
SEEDFLEVEL527	327	346	451	324
SEEDFLEVEL528	299	298	444	380
SEEDFLEVEL529	327	961	125	152
SEEDFLEVEL530	308	366	376	376
SEEDFLEVEL531	247	101	533	471
SEEDFLEVEL532	292	230	422	436
SEEDFLEVEL533	317	323	409	359
SEEDFLEVEL534	478	508	330	188
SEEDFLEVEL535	311	360	418	327
SEEDFLEVEL536	177	225	522	420
SEEDFLEVEL537	859	353	223	148
SEEDFLEVEL538	429	354	437	234
SEEDFLEVEL539	423	304	428	280
SEEDFLEVEL540	383	339	371	330
SEEDFLEVEL541	311	355	346	382
SEEDFLEVEL542	308	328	410	342
SEEDFLEVEL543	137	103	688	370
SEEDFLEVEL544	395	377	310	332
SEEDFLEVEL545	261	309	501	300
SEEDFLEVEL546	392	395	376	255
SEEDFLEVEL547	369	297	475	255
SEEDFLEVEL548	317	548	360	196
SEEDFLEVEL549	188	218	448	442
SEEDFLEVEL550	258	266	396	406
SEEDFLEVEL551	336	358	323	352
SEEDFLEVEL552	341	415	369	264
SEEDFLEVEL553	311	301	387	348
SEEDFLEVEL554	162	171	464	473
SEEDFLEVEL555	431	486	272	233
SEEDFLEVEL556	392	309	385	286
SEEDFLEVEL557	397	529	260	231
SEEDFLEVEL558	299	217	460	342
SEEDFLEVEL559	498	544	195	204
SEEDFLEVEL560	46	165	520	487
SEEDFLEVEL561	289	266	414	347
SEEDFLEVEL562	305	456	310	288
SEEDFLEVEL563	345	228	492	264
SEEDFLEVEL564	137	222	437	448
SEEDFLEVEL565	303	475	387	195
SEEDFLEVEL566	219	464	349	291
SEEDFLEVEL567	381	380	444	165
SEEDFLEVEL568	221	111	467	442
SEEDFLEVEL569	177	195	451	420
SEEDFLEVEL570	392	491	290	202
SEEDFLEVEL571	311	201	412	360
SEEDFLEVEL572	630	502	176	140
SEEDFLEVEL573	291	387	386	257
SEEDFLEVEL574	389	336	333	270
SEEDFLEVEL575	358	499	287	208
SEEDFLEVEL576	288	252	390	344
SEEDFLEVEL577	342	260	410	284
SEEDFLEVEL578	230	313	380	342
SEEDFLEVEL579	376	309	303	318
SEEDFLEVEL580	271	241	419	332
SEEDFLEVEL581	355	521	260	210
SEEDFLEVEL582	644	562	136	99
SEEDFLEVEL583	250	278	368	354
SEEDFLEVEL584	302	361	378	250
SEEDFLEVEL585	288	556	256	220
SEEDFLEVEL586	261	483	287	264
SEEDFLEVEL587	542	809	36	64
SEEDFLEVEL588	294	101	444	384
SEEDFLEVEL589	202	165	460	380
SEEDFLEVEL590	243	804	164	144
SEEDFLEVEL591	216	259	361	386
SEEDFLEVEL592	280	309	342	324
SEEDFLEVEL593	358	577	222	180
SEEDFLEVEL594	196	456	345	264
SEEDFLEVEL595	280	309	346	312
SEEDFLEVEL596	299	312	353	292
SEEDFLEVEL597	383	154	403	306
SEEDFLEVEL598	350	207	393	294
SEEDFLEVEL599	327	203	401	304
SEEDFLEVEL600	453	484	198	192
SEEDFLEVEL601	252	285	383	306
SEEDFLEVEL602	154	264	362	399
SEEDFLEVEL603	406	407	301	180
SEEDFLEVEL604	168	198	390	408
SEEDFLEVEL605	598	493	167	108
SEEDFLEVEL606	236	228	395	333
SEEDFLEVEL607	266	195	400	333
SEEDFLEVEL608	327	321	376	216
SEEDFLEVEL609	317	228	474	204
SEEDFLEVEL610	275	358	369	222
SEEDFLEVEL611	221	323	350	299
SEEDFLEVEL612	230	304	314	336
SEEDFLEVEL613	200	444	321	246
SEEDFLEVEL614	294	321	266	324
SEEDFLEVEL615	495	330	198	249
SEEDFLEVEL616	383	279	312	258
SEEDFLEVEL617	322	684	229	72
SEEDFLEVEL618	230	255	363	327
SEEDFLEVEL619	196	437	415	168
SEEDFLEVEL620	224	331	396	242
SEEDFLEVEL621	472	383	249	174
SEEDFLEVEL622	286	288	367	260
SEEDFLEVEL623	182	222	356	383
SEEDFLEVEL624	405	543	182	156
SEEDFLEVEL625	74	40	424	525
SEEDFLEVEL626	190	279	364	324
SEEDFLEVEL627	373	451	278	154
SEEDFLEVEL628	269	264	407	243
SEEDFLEVEL629	244	298	341	291
SEEDFLEVEL630	74	32	433	514
SEEDFLEVEL631	350	211	372	258
SEEDFLEVEL632	210	179	372	372
SEEDFLEVEL633	295	274	355	262
SEEDFLEVEL634	299	525	177	231
SEEDFLEVEL635	263	235	378	290
SEEDFLEVEL636	271	277	246	366
SEEDFLEVEL637	299	418	273	218
SEEDFLEVEL638	373	342	264	234
SEEDFLEVEL639	263	235	374	288
SEEDFLEVEL640	12	27	552	440
SEEDFLEVEL641	295	271	294	304
SEEDFLEVEL642	171	114	376	426
SEEDFLEVEL643	141	123	425	393
SEEDFLEVEL644	411	228	346	210
SEEDFLEVEL645	275	358	301	240
SEEDFLEVEL646	243	124	328	408
SEEDFLEVEL647	280	366	307	222
SEEDFLEVEL648	295	521	209	182
SEEDFLEVEL649	311	258	273	310
SEEDFLEVEL650	143	152	399	384
SEEDFLEVEL651	249	239	333	308
SEEDFLEVEL652	355	187	383	234
SEEDFLEVEL653	216	264	342	299
SEEDFLEVEL654	425	694	47	105
SEEDFLEVEL655	459	230	330	170
SEEDFLEVEL656	392	437	262	120
SEEDFLEVEL657	295	388	271	208
SEEDFLEVEL658	199	456	287	204
SEEDFLEVEL659	230	315	337	244
SEEDFLEVEL660	233	187	328	342
SEEDFLEVEL661	286	116	390	306
SEEDFLEVEL662	264	391	321	178
SEEDFLEVEL663	324	529	209	136
SEEDFLEVEL664	252	301	301	267
SEEDFLEVEL665	289	217	353	258
SEEDFLEVEL666	236	211	346	302
SEEDFLEVEL667	210	218	359	301
SEEDFLEVEL668	341	73	290	381
SEEDFLEVEL669	598	630	18	44
SEEDFLEVEL670	328	347	271	201
SEEDFLEVEL671	236	331	314	234
SEEDFLEVEL672	429	358	266	130
SEEDFLEVEL673	243	222	417	216
SEEDFLEVEL674	252	236	335	270
SEEDFLEVEL675	230	266	337	256
SEEDFLEVEL676	336	423	242	153
SEEDFLEVEL677	286	184	333	280
SEEDFLEVEL678	401	321	266	156
SEEDFLEVEL679	302	370	272	179
SEEDFLEVEL680	214	279	321	258
SEEDFLEVEL681	361	527	193	92
SEEDFLEVEL682	112	196	337	365
SEEDFLEVEL683	355	374	218	180
SEEDFLEVEL684	498	315	291	68
SEEDFLEVEL685	345	282	291	190
SEEDFLEVEL686	214	264	301	270
SEEDFLEVEL687	147	127	380	343
SEEDFLEVEL688	216	308	286	246
SEEDFLEVEL689	126	12	568	273
SEEDFLEVEL690	127	124	428	310
SEEDFLEVEL691	112	236	338	312
SEEDFLEVEL692	186	334	386	150
SEEDFLEVEL693	292	315	244	220
SEEDFLEVEL694	263	270	278	236
SEEDFLEVEL695	269	233	320	220
SEEDFLEVEL696	177	247	305	280
SEEDFLEVEL697	182	374	294	192
SEEDFLEVEL698	219	256	281	264
SEEDFLEVEL699	260	236	270	263
SEEDFLEVEL700	81	86	310	452
SEEDFLEVEL701	320	353	246	158
SEEDFLEVEL702	158	187	390	255
SEEDFLEVEL703	191	248	328	234
SEEDFLEVEL704	149	127	336	340
SEEDFLEVEL705	264	179	289	267
SEEDFLEVEL706	292	235	297	199
SEEDFLEVEL707	305	192	317	204
SEEDFLEVEL708	476	558	63	47
SEEDFLEVEL709	252	264	311	189
SEEDFLEVEL710	171	103	406	276
SEEDFLEVEL711	135	313	215	309
SEEDFLEVEL712	236	114	330	290
SEEDFLEVEL713	207	168	318	279
SEEDFLEVEL714	364	326	177	183
SEEDFLEVEL715	205	228	303	246
SEEDFLEVEL716	305	239	287	188
SEEDFLEVEL717	105	105	387	325
SEEDFLEVEL718	196	122	342	294
SEEDFLEVEL719	489	510	50	76
SEEDFLEVEL720	313	199	260	234
SEEDFLEVEL721	348	168	282	212
SEEDFLEVEL722	423	182	287	150
SEEDFLEVEL723	333	412	232	84
SEEDFLEVEL724	252	459	173	152
SEEDFLEVEL725	305	304	225	186
SEEDFLEVEL726	338	311	255	133
SEEDFLEVEL727	249	288	209	244
SEEDFLEVEL728	105	119	349	338
SEEDFLEVEL729	208	214	351	200
SEEDFLEVEL730	227	135	323	266
SEEDFLEVEL731	191	220	266	276
SEEDFLEVEL732	205	239	293	227
SEEDFLEVEL733	121	411	197	238
SEEDFLEVEL734	236	236	237	258
SEEDFLEVEL735	286	456	143	144
SEEDFLEVEL736	81	62	402	339
SEEDFLEVEL737	124	65	362	342
SEEDFLEVEL738	193	320	272	187
SEEDFLEVEL739	191	122	384	234
SEEDFLEVEL740	193	232	258	259
SEEDFLEVEL741	341	216	273	162
SEEDFLEVEL742	172	195	328	237
SEEDFLEVEL743	236	122	301	274
SEEDFLEVEL744	246	331	157	240
SEEDFLEVEL745	257	406	157	176
SEEDFLEVEL746	149	222	289	264
SEEDFLEVEL747	185	199	295	251
SEEDFLEVEL748	210	228	245	257
SEEDFLEVEL749	190	244	264	240
SEEDFLEVEL750	246	182	250	262
SEEDFLEVEL751	127	108	367	290
SEEDFLEVEL752	271	256	262	179
SEEDFLEVEL753	202	244	335	168
SEEDFLEVEL754	222	180	288	239
SEEDFLEVEL755	336	264	232	153
SEEDFLEVEL756	132	349	171	274
SEEDFLEVEL757	124	168	387	222
SEEDFLEVEL758	257	268	215	213
SEEDFLEVEL759	277	195	225	242
SEEDFLEVEL760	49	29	310	436
SEEDFLEVEL761	232	259	241	209
SEEDFLEVEL762	127	28	371	332
SEEDFLEVEL763	205	179	318	216
SEEDFLEVEL764	28	149	333	336
SEEDFLEVEL765	230	255	260	192
SEEDFLEVEL766	313	264	229	159
SEEDFLEVEL767	286	233	260	168
SEEDFLEVEL768	211	144	289	254
SEEDFLEVEL769	311	317	203	138
SEEDFLEVEL770	221	163	269	252
SEEDFLEVEL771	401	399	126	84
SEEDFLEVEL772	414	279	175	121
SEEDFLEVEL773	211	228	265	208
SEEDFLEVEL774	174	187	280	247
SEEDFLEVEL775	442	326	164	74
SEEDFLEVEL776	211	228	264	205
SEEDFLEVEL777	303	199	232	195
SEEDFLEVEL778	174	144	297	261
SEEDFLEVEL779	286	252	230	168
SEEDFLEVEL780	137	133	401	202
SEEDFLEVEL781	152	76	358	272
SEEDFLEVEL782	193	130	299	256
SEEDFLEVEL783	196	271	225	214
SEEDFLEVEL784	336	293	171	156
SEEDFLEVEL785	313	301	201	135
SEEDFLEVEL786	235	243	223	207
SEEDFLEVEL787	311	249	223	148
SEEDFLEVEL788	163	264	254	200
SEEDFLEVEL789	202	157	287	224
SEEDFLEVEL790	319	354	141	130
SEEDFLEVEL791	200	152	257	253
SEEDFLEVEL792	133	152	278	274
SEEDFLEVEL793	197	184	276	210
SEEDFLEVEL794	397	240	177	123
SEEDFLEVEL795	191	211	260	201
SEEDFLEVEL796	205	158	294	198
SEEDFLEVEL797	165	235	206	245
SEEDFLEVEL798	200	278	232	167
SEEDFLEVEL799	177	173	303	196
SEEDFLEVEL800	253	304	211	130
SEEDFLEVEL801	520	404	22	48
SEEDFLEVEL802	144	157	258	263
SEEDFLEVEL803	443	517	23	12
SEEDFLEVEL804	208	222	230	198
SEEDFLEVEL805	225	266	236	149
SEEDFLEVEL806	31	5	412	308
SEEDFLEVEL807	143	46	285	318
SEEDFLEVEL808	160	133	257	266
SEEDFLEVEL809	272	209	183	203
SEEDFLEVEL810	303	260	215	117
SEEDFLEVEL811	233	220	253	156
SEEDFLEVEL812	162	259	231	189
SEEDFLEVEL813	180	187	257	206
SEEDFLEVEL814	280	271	125	196
SEEDFLEVEL815	233	171	206	229
SEEDFLEVEL816	266	175	225	186
SEEDFLEVEL817	246	149	255	188
SEEDFLEVEL818	271	163	250	166
SEEDFLEVEL819	454	222	200	48
SEEDFLEVEL820	205	209	266	158
SEEDFLEVEL821	56	16	358	316
SEEDFLEVEL822	294	77	218	240
SEEDFLEVEL823	182	150	284	198
SEEDFLEVEL824	308	421	83	93
SEEDFLEVEL825	308	421	83	93
SEEDFLEVEL826	308	421	83	93
SEEDFLEVEL827	211	138	145	308
SEEDFLEVEL828	171	220	276	158
SEEDFLEVEL829	165	268	278	124
SEEDFLEVEL830	14	12	342	351
SEEDFLEVEL831	221	309	230	94
SEEDFLEVEL832	140	171	164	306
SEEDFLEVEL833	149	203	215	231
SEEDFLEVEL834	98	203	255	228
SEEDFLEVEL835	18	29	351	322
SEEDFLEVEL836	18	29	351	322
SEEDFLEVEL837	183	288	223	138
SEEDFLEVEL838	199	165	255	188
SEEDFLEVEL839	149	176	250	216
SEEDFLEVEL840	165	232	281	137
SEEDFLEVEL841	224	157	248	182
SEEDFLEVEL842	149	152	269	216
SEEDFLEVEL843	133	114	296	230
SEEDFLEVEL844	177	182	223	214
SEEDFLEVEL845	336	191	188	135
SEEDFLEVEL846	140	154	248	234
SEEDFLEVEL847	202	152	255	190
SEEDFLEVEL848	116	50	326	255
SEEDFLEVEL849	258	408	112	87
SEEDFLEVEL850	174	54	369	176
SEEDFLEVEL851	6	35	266	386
SEEDFLEVEL852	6	35	266	386
SEEDFLEVEL853	144	167	238	225
SEEDFLEVEL854	162	183	239	201
SEEDFLEVEL855	180	207	226	182
SEEDFLEVEL856	330	355	118	70
SEEDFLEVEL857	183	224	238	154
SEEDFLEVEL858	205	171	278	140
SEEDFLEVEL859	165	168	269	174
SEEDFLEVEL860	288	251	176	115
SEEDFLEVEL861	163	120	244	232
SEEDFLEVEL862	266	187	174	177
SEEDFLEVEL863	155	173	198	232
SEEDFLEVEL864	210	191	266	123
SEEDFLEVEL865	243	239	228	100
SEEDFLEVEL866	113	112	247	258
SEEDFLEVEL867	121	158	270	198
SEEDFLEVEL868	224	224	184	159
SEEDFLEVEL869	132	61	359	185
SEEDFLEVEL870	236	247	185	132
SEEDFLEVEL871	246	176	196	168
SEEDFLEVEL872	232	345	126	112
SEEDFLEVEL873	112	92	294	228
SEEDFLEVEL874	152	172	209	217
SEEDFLEVEL875	113	54	349	205
SEEDFLEVEL876	180	230	230	136
SEEDFLEVEL877	225	357	159	76
SEEDFLEVEL878	238	362	0	204
SEEDFLEVEL879	112	105	223	278
SEEDFLEVEL880	115	85	255	261
SEEDFLEVEL881	267	317	120	110
SEEDFLEVEL882	98	123	272	228
SEEDFLEVEL883	137	126	256	214
SEEDFLEVEL884	121	81	298	220
SEEDFLEVEL885	457	309	51	51
SEEDFLEVEL886	143	163	236	198
SEEDFLEVEL887	71	171	266	210
SEEDFLEVEL888	144	96	264	219
SEEDFLEVEL889	121	138	246	218
SEEDFLEVEL890	389	255	125	66
SEEDFLEVEL891	249	220	214	104
SEEDFLEVEL892	154	115	225	231
SEEDFLEVEL893	143	138	273	178
SEEDFLEVEL894	210	220	177	159
SEEDFLEVEL895	23	24	297	315
SEEDFLEVEL896	286	233	150	120
SEEDFLEVEL897	102	48	184	342
SEEDFLEVEL898	255	317	166	58
SEEDFLEVEL899	200	460	71	69
SEEDFLEVEL900	294	334	82	93
SEEDFLEVEL901	218	556	29	22
SEEDFLEVEL902	200	165	188	180
SEEDFLEVEL903	230	135	228	148
SEEDFLEVEL904	233	448	61	62
SEEDFLEVEL905	157	187	205	176
SEEDFLEVEL906	152	0	375	168
SEEDFLEVEL907	186	184	257	110
SEEDFLEVEL908	271	548	6	8
SEEDFLEVEL909	249	114	145	220
SEEDFLEVEL910	250	268	149	99
SEEDFLEVEL911	18	0	287	324
SEEDFLEVEL912	168	76	228	224
SEEDFLEVEL913	74	160	230	220
SEEDFLEVEL914	271	275	144	84
SEEDFLEVEL915	205	119	161	226
SEEDFLEVEL916	84	76	258	249
SEEDFLEVEL917	98	93	253	231
SEEDFLEVEL918	171	163	211	170
SEEDFLEVEL919	155	97	287	160
SEEDFLEVEL920	188	176	214	145
SEEDFLEVEL921	141	112	241	196
SEEDFLEVEL922	130	97	304	159
SEEDFLEVEL923	190	149	225	150
SEEDFLEVEL924	15	19	232	352
SEEDFLEVEL925	202	137	188	183
SEEDFLEVEL926	84	127	269	194
SEEDFLEVEL927	255	187	198	100
SEEDFLEVEL928	302	163	159	122
SEEDFLEVEL929	405	320	45	38
SEEDFLEVEL930	191	122	184	198
SEEDFLEVEL931	211	255	150	116
SEEDFLEVEL932	221	201	180	124
SEEDFLEVEL933	143	214	187	158
SEEDFLEVEL934	68	182	257	166
SEEDFLEVEL935	186	354	106	96
SEEDFLEVEL936	149	176	155	206
SEEDFLEVEL937	182	213	163	150
SEEDFLEVEL938	168	101	287	132
SEEDFLEVEL939	302	278	90	87
SEEDFLEVEL940	149	230	143	173
SEEDFLEVEL941	186	342	82	120
SEEDFLEVEL942	208	211	164	130
SEEDFLEVEL943	112	107	239	202
SEEDFLEVEL944	158	247	166	132
SEEDFLEVEL945	172	157	184	173
SEEDFLEVEL946	140	196	182	165
SEEDFLEVEL947	562	216	12	29
SEEDFLEVEL948	162	92	173	236
SEEDFLEVEL949	227	251	149	97
SEEDFLEVEL950	162	192	168	164
SEEDFLEVEL951	369	264	92	45
SEEDFLEVEL952	158	78	234	192
SEEDFLEVEL953	151	160	172	191
SEEDFLEVEL954	81	124	155	276
SEEDFLEVEL955	137	236	177	134
SEEDFLEVEL956	155	146	212	158
SEEDFLEVEL957	121	165	232	146
SEEDFLEVEL958	102	179	205	171
SEEDFLEVEL959	42	12	359	198
SEEDFLEVEL960	155	247	182	106
SEEDFLEVEL961	87	51	244	239
SEEDFLEVEL962	158	138	190	176
SEEDFLEVEL963	186	171	145	172
SEEDFLEVEL964	119	188	107	236
SEEDFLEVEL965	193	345	75	102
SEEDFLEVEL966	157	124	192	184
SEEDFLEVEL967	252	336	72	70
SEEDFLEVEL968	149	138	181	186
SEEDFLEVEL969	162	160	184	158
SEEDFLEVEL970	144	216	189	124
SEEDFLEVEL971	216	168	160	137
SEEDFLEVEL972	405	326	22	20
SEEDFLEVEL973	224	252	119	105
SEEDFLEVEL974	190	192	132	158
SEEDFLEVEL975	112	157	187	185
SEEDFLEVEL976	214	207	143	120
SEEDFLEVEL977	303	232	99	84
SEEDFLEVEL978	196	198	152	130
SEEDFLEVEL979	166	167	214	117
SEEDFLEVEL980	137	129	208	168
SEEDFLEVEL981	141	137	183	181
SEEDFLEVEL982	320	279	75	55
SEEDFLEVEL983	176	122	228	130
SEEDFLEVEL984	171	168	184	136
SEEDFLEVEL985	60	110	181	252
SEEDFLEVEL986	155	190	164	147
SEEDFLEVEL987	130	285	143	111
SEEDFLEVEL988	129	67	244	184
SEEDFLEVEL989	168	217	145	134
SEEDFLEVEL990	87	89	218	216
SEEDFLEVEL991	113	214	179	141
SEEDFLEVEL992	96	101	206	210
SEEDFLEVEL993	171	221	184	91
SEEDFLEVEL994	172	89	205	168
SEEDFLEVEL995	124	163	163	182
SEEDFLEVEL996	154	123	198	161
SEEDFLEVEL997	214	366	71	54
SEEDFLEVEL998	152	138	218	132
SEEDFLEVEL999	144	78	198	198
SEEDFLEVEL1000	102	95	176	231
SEEDFLEVEL1001	208	149	184	116
SEEDFLEVEL1002	369	321	13	36
SEEDFLEVEL1003	155	103	234	140
SEEDFLEVEL1004	199	239	104	124
SEEDFLEVEL1005	280	326	54	50
SEEDFLEVEL1006	31	163	196	204
SEEDFLEVEL1007	141	95	189	189
SEEDFLEVEL1008	70	62	231	221
SEEDFLEVEL1009	314	182	118	74
SEEDFLEVEL1010	157	192	145	143
SEEDFLEVEL1011	186	309	148	34
SEEDFLEVEL1012	199	191	152	107
SEEDFLEVEL1013	224	195	136	102
SEEDFLEVEL1014	149	317	134	62
SEEDFLEVEL1015	196	338	95	51
SEEDFLEVEL1016	144	232	119	138
SEEDFLEVEL1017	146	131	158	177
SEEDFLEVEL1018	119	149	148	190
SEEDFLEVEL1019	105	105	181	201
SEEDFLEVEL1020	162	95	196	160
SEEDFLEVEL1021	271	198	66	126
SEEDFLEVEL1022	133	135	193	148
SEEDFLEVEL1023	135	218	160	114
SEEDFLEVEL1024	115	149	163	176
SEEDFLEVEL1025	163	241	149	89
SEEDFLEVEL1026	105	111	183	191
SEEDFLEVEL1027	202	247	118	84
SEEDFLEVEL1028	228	366	54	33
SEEDFLEVEL1029	49	43	220	240
SEEDFLEVEL1030	121	86	232	150
SEEDFLEVEL1031	411	252	29	20
SEEDFLEVEL1032	467	206	18	28
SEEDFLEVEL1033	96	96	224	165
SEEDFLEVEL1034	171	168	95	174
SEEDFLEVEL1035	107	91	208	169
SEEDFLEVEL1036	211	152	141	116
SEEDFLEVEL1037	214	222	125	76
SEEDFLEVEL1038	168	249	132	80
SEEDFLEVEL1039	147	142	153	152
SEEDFLEVEL1040	130	120	182	152
SEEDFLEVEL1041	141	123	196	131
SEEDFLEVEL1042	319	149	68	110
SEEDFLEVEL1043	157	115	203	120
SEEDFLEVEL1044	141	164	164	128
SEEDFLEVEL1045	165	205	111	129
SEEDFLEVEL1046	149	293	102	81
SEEDFLEVEL1047	132	139	197	121
SEEDFLEVEL1048	144	85	182	166
SEEDFLEVEL1049	218	100	141	142
SEEDFLEVEL1050	214	195	93	114
SEEDFLEVEL1051	211	133	143	118
SEEDFLEVEL1052	246	103	161	102
SEEDFLEVEL1053	341	122	133	51
SEEDFLEVEL1054	14	24	222	255
SEEDFLEVEL1055	171	279	102	70
SEEDFLEVEL1056	119	96	195	157
SEEDFLEVEL1057	288	156	136	55
SEEDFLEVEL1058	109	142	172	149
SEEDFLEVEL1059	154	211	143	93
SEEDFLEVEL1060	182	175	150	96
SEEDFLEVEL1061	0	510	34	68
SEEDFLEVEL1062	158	152	177	104
SEEDFLEVEL1063	186	163	159	92
SEEDFLEVEL1064	155	133	167	127
SEEDFLEVEL1065	121	57	187	188
SEEDFLEVEL1066	96	104	201	155
SEEDFLEVEL1067	313	228	30	75
SEEDFLEVEL1068	140	103	168	156
SEEDFLEVEL1069	183	194	136	88
SEEDFLEVEL1070	191	285	78	66
SEEDFLEVEL1071	314	206	91	32
SEEDFLEVEL1072	227	116	189	68
SEEDFLEVEL1073	174	104	172	125
SEEDFLEVEL1074	168	201	118	104
SEEDFLEVEL1075	43	54	260	168
SEEDFLEVEL1076	105	142	188	126
SEEDFLEVEL1077	137	149	161	124
SEEDFLEVEL1078	342	168	86	42
SEEDFLEVEL1079	101	35	191	202
SEEDFLEVEL1080	116	119	157	158
SEEDFLEVEL1081	98	44	263	132
SEEDFLEVEL1082	295	163	91	68
SEEDFLEVEL1083	213	263	78	58
SEEDFLEVEL1084	129	161	134	138
SEEDFLEVEL1085	186	198	100	104
SEEDFLEVEL1086	163	126	143	132
SEEDFLEVEL1087	172	207	124	82
SEEDFLEVEL1088	137	144	140	138
SEEDFLEVEL1089	151	222	140	69
SEEDFLEVEL1090	0	12	229	243
SEEDFLEVEL1091	109	116	176	141
SEEDFLEVEL1092	152	263	102	70
SEEDFLEVEL1093	123	84	198	137
SEEDFLEVEL1094	124	211	107	120
SEEDFLEVEL1095	129	84	168	157
SEEDFLEVEL1096	219	190	104	77
SEEDFLEVEL1097	115	95	181	146
SEEDFLEVEL1098	124	172	132	126
SEEDFLEVEL1099	151	135	144	125
SEEDFLEVEL1100	124	27	209	164
SEEDFLEVEL1101	113	107	190	129
SEEDFLEVEL1102	105	35	196	182
SEEDFLEVEL1103	123	259	108	81
SEEDFLEVEL1104	109	312	100	58
SEEDFLEVEL1105	389	258	0	5
SEEDFLEVEL1106	179	164	138	88
SEEDFLEVEL1107	214	138	109	108
SEEDFLEVEL1108	6	2	289	182
SEEDFLEVEL1109	46	19	280	152
SEEDFLEVEL1110	34	33	231	192
SEEDFLEVEL1111	168	133	159	96
SEEDFLEVEL1112	210	97	119	129
SEEDFLEVEL1113	214	240	61	72
SEEDFLEVEL1114	336	119	54	88
SEEDFLEVEL1115	126	105	159	141
SEEDFLEVEL1116	168	108	161	110
SEEDFLEVEL1117	266	85	143	78
SEEDFLEVEL1118	109	149	132	142
SEEDFLEVEL1119	168	220	93	84
SEEDFLEVEL1120	168	134	151	96
SEEDFLEVEL1121	77	104	151	176
SEEDFLEVEL1122	168	103	150	119
SEEDFLEVEL1123	84	86	198	142
SEEDFLEVEL1124	214	226	68	69
SEEDFLEVEL1125	211	201	130	36
SEEDFLEVEL1126	104	66	176	162
SEEDFLEVEL1127	119	138	143	128
SEEDFLEVEL1128	81	59	175	182
SEEDFLEVEL1129	137	54	161	162
SEEDFLEVEL1130	59	105	189	148
SEEDFLEVEL1131	140	108	175	104
SEEDFLEVEL1132	127	135	163	103
SEEDFLEVEL1133	208	144	128	73
SEEDFLEVEL1134	59	67	187	172
SEEDFLEVEL1135	3	0	228	222
SEEDFLEVEL1136	214	207	112	33
SEEDFLEVEL1137	149	119	132	122
SEEDFLEVEL1138	132	77	207	98
SEEDFLEVEL1139	158	118	132	116
SEEDFLEVEL1140	124	146	150	100
SEEDFLEVEL1141	177	105	147	99
SEEDFLEVEL1142	88	82	190	134
SEEDFLEVEL1143	112	123	143	126
SEEDFLEVEL1144	193	171	118	60
SEEDFLEVEL1145	124	130	152	102
SEEDFLEVEL1146	236	168	84	60
SEEDFLEVEL1147	155	46	157	138
SEEDFLEVEL1148	31	81	159	188
SEEDFLEVEL1149	140	144	130	97
SEEDFLEVEL1150	81	21	225	140
SEEDFLEVEL1151	358	195	15	18
SEEDFLEVEL1152	95	91	166	132
SEEDFLEVEL1153	124	283	69	55
SEEDFLEVEL1154	54	73	151	182
SEEDFLEVEL1155	174	89	145	96
SEEDFLEVEL1156	271	252	17	27
SEEDFLEVEL1157	74	44	140	198
SEEDFLEVEL1158	105	149	111	124
SEEDFLEVEL1159	84	119	118	154
SEEDFLEVEL1160	163	110	109	117
SEEDFLEVEL1161	313	245	10	7
SEEDFLEVEL1162	66	156	141	116
SEEDFLEVEL1163	118	103	175	92
SEEDFLEVEL1164	119	93	152	117
SEEDFLEVEL1165	179	366	5	5
SEEDFLEVEL1166	79	27	193	152
SEEDFLEVEL1167	54	263	70	102
SEEDFLEVEL1168	112	152	132	92
SEEDFLEVEL1169	119	175	106	92
SEEDFLEVEL1170	18	2	216	186
SEEDFLEVEL1171	90	145	150	91
SEEDFLEVEL1172	199	182	61	72
SEEDFLEVEL1173	255	119	54	88
SEEDFLEVEL1174	88	131	152	100
SEEDFLEVEL1175	158	65	150	105
SEEDFLEVEL1176	191	232	44	54
SEEDFLEVEL1177	3	43	200	176
SEEDFLEVEL1178	0	13	246	158
SEEDFLEVEL1179	172	99	152	65
SEEDFLEVEL1180	115	48	166	126
SEEDFLEVEL1181	280	92	66	76
SEEDFLEVEL1182	9	5	203	194
SEEDFLEVEL1183	96	73	187	101
SEEDFLEVEL1184	118	111	152	88
SEEDFLEVEL1185	93	206	100	80
SEEDFLEVEL1186	73	2	189	165
SEEDFLEVEL1187	190	211	31	74
SEEDFLEVEL1188	266	214	29	23
SEEDFLEVEL1189	28	32	184	174
SEEDFLEVEL1190	146	144	107	82
SEEDFLEVEL1191	138	187	84	75
SEEDFLEVEL1192	85	101	141	120
SEEDFLEVEL1193	183	154	88	64
SEEDFLEVEL1194	74	57	182	124
SEEDFLEVEL1195	101	73	191	86
SEEDFLEVEL1196	85	122	124	116
SEEDFLEVEL1197	140	118	138	72
SEEDFLEVEL1198	127	58	141	119
SEEDFLEVEL1199	18	61	188	144
SEEDFLEVEL1200	118	141	104	94
SEEDFLEVEL1201	81	135	150	80
SEEDFLEVEL1202	135	362	4	6
SEEDFLEVEL1203	15	5	213	161
SEEDFLEVEL1204	162	114	100	86
SEEDFLEVEL1205	102	101	120	114
SEEDFLEVEL1206	102	101	120	114
SEEDFLEVEL1207	168	119	125	54
SEEDFLEVEL1208	213	205	41	36
SEEDFLEVEL1209	236	163	62	33
SEEDFLEVEL1210	6	48	209	136
SEEDFLEVEL1211	109	176	104	68
SEEDFLEVEL1212	105	347	18	20
SEEDFLEVEL1213	93	84	123	129
SEEDFLEVEL1214	74	67	132	144
SEEDFLEVEL1215	124	165	77	88
SEEDFLEVEL1216	88	81	147	111
SEEDFLEVEL1217	48	8	200	143
SEEDFLEVEL1218	163	111	92	87
SEEDFLEVEL1219	163	118	88	84
SEEDFLEVEL1220	126	152	92	80
SEEDFLEVEL1221	88	44	149	133
SEEDFLEVEL1222	249	168	45	30
SEEDFLEVEL1223	71	104	125	121
SEEDFLEVEL1224	116	92	153	75
SEEDFLEVEL1225	34	54	168	143
SEEDFLEVEL1226	98	92	152	88
SEEDFLEVEL1227	51	154	116	102
SEEDFLEVEL1228	119	173	102	55
SEEDFLEVEL1229	260	202	11	24
SEEDFLEVEL1230	81	152	118	82
SEEDFLEVEL1231	96	144	125	71
SEEDFLEVEL1232	49	63	157	132
SEEDFLEVEL1233	96	144	125	71
SEEDFLEVEL1234	93	19	127	162
SEEDFLEVEL1235	73	59	120	151
SEEDFLEVEL1236	158	95	104	84
SEEDFLEVEL1237	87	101	149	84
SEEDFLEVEL1238	65	46	145	142
SEEDFLEVEL1239	152	139	93	62
SEEDFLEVEL1240	70	105	102	132
SEEDFLEVEL1241	95	77	150	94
SEEDFLEVEL1242	177	62	109	88
SEEDFLEVEL1243	121	57	123	116
SEEDFLEVEL1244	60	62	132	143
SEEDFLEVEL1245	143	201	79	34
SEEDFLEVEL1246	157	139	79	70
SEEDFLEVEL1247	130	93	119	85
SEEDFLEVEL1248	66	141	114	95
SEEDFLEVEL1249	87	62	196	68
SEEDFLEVEL1250	112	190	86	52
SEEDFLEVEL1251	62	358	31	8
SEEDFLEVEL1252	46	12	184	138
SEEDFLEVEL1253	73	77	151	102
SEEDFLEVEL1254	112	111	120	78
SEEDFLEVEL1255	140	149	47	96
SEEDFLEVEL1256	59	43	127	156
SEEDFLEVEL1257	109	183	96	47
SEEDFLEVEL1258	54	63	147	126
SEEDFLEVEL1259	98	85	147	81
SEEDFLEVEL1260	99	97	90	120
SEEDFLEVEL1261	9	412	2	22
SEEDFLEVEL1262	130	141	79	76
SEEDFLEVEL1263	79	59	132	122
SEEDFLEVEL1264	219	240	6	9
SEEDFLEVEL1265	196	120	84	44
SEEDFLEVEL1266	144	198	66	35
SEEDFLEVEL1267	0	10	212	138
SEEDFLEVEL1268	202	222	0	38
SEEDFLEVEL1269	9	14	175	161
SEEDFLEVEL1270	124	70	139	78
SEEDFLEVEL1271	149	139	78	62
SEEDFLEVEL1272	77	76	116	122
SEEDFLEVEL1273	0	8	222	129
SEEDFLEVEL1274	84	85	123	102
SEEDFLEVEL1275	84	85	123	102
SEEDFLEVEL1276	84	70	119	116
SEEDFLEVEL1277	199	108	63	62
SEEDFLEVEL1278	112	92	122	79
SEEDFLEVEL1279	90	13	196	86
SEEDFLEVEL1280	71	131	107	89
SEEDFLEVEL1281	112	81	114	94
SEEDFLEVEL1282	10	10	164	166
SEEDFLEVEL1283	70	77	108	128
SEEDFLEVEL1284	21	46	180	118
SEEDFLEVEL1285	109	82	126	81
SEEDFLEVEL1286	95	133	94	81
SEEDFLEVEL1287	52	84	148	96
SEEDFLEVEL1288	84	76	141	88
SEEDFLEVEL1289	99	78	120	94
SEEDFLEVEL1290	96	111	100	90
SEEDFLEVEL1291	182	224	17	24
SEEDFLEVEL1292	60	183	85	72
SEEDFLEVEL1293	112	321	6	5
SEEDFLEVEL1294	46	9	177	127
SEEDFLEVEL1295	115	130	84	76
SEEDFLEVEL1296	101	133	108	61
SEEDFLEVEL1297	127	133	100	50
SEEDFLEVEL1298	90	43	116	126
SEEDFLEVEL1299	77	101	116	90
SEEDFLEVEL1300	74	108	122	81
SEEDFLEVEL1301	146	105	104	52
SEEDFLEVEL1302	102	16	175	84
SEEDFLEVEL1303	51	81	150	90
SEEDFLEVEL1304	154	175	37	54
SEEDFLEVEL1305	105	323	9	0
SEEDFLEVEL1306	81	222	59	46
SEEDFLEVEL1307	112	160	70	62
SEEDFLEVEL1308	74	58	126	112
SEEDFLEVEL1309	138	152	74	47
SEEDFLEVEL1310	63	52	133	116
SEEDFLEVEL1311	90	84	119	88
SEEDFLEVEL1312	79	146	140	30
SEEDFLEVEL1313	124	164	78	42
SEEDFLEVEL1314	132	81	111	68
SEEDFLEVEL1315	91	126	92	77
SEEDFLEVEL1316	90	130	100	68
SEEDFLEVEL1317	32	39	145	132
SEEDFLEVEL1318	109	104	110	66
SEEDFLEVEL1319	126	236	27	30
SEEDFLEVEL1320	77	122	98	83
SEEDFLEVEL1321	6	377	4	23
SEEDFLEVEL1322	49	40	127	134
SEEDFLEVEL1323	152	118	107	29
SEEDFLEVEL1324	85	93	94	101
SEEDFLEVEL1325	162	127	70	48
SEEDFLEVEL1326	28	0	181	129
SEEDFLEVEL1327	6	0	161	160
SEEDFLEVEL1328	144	110	95	48
SEEDFLEVEL1329	73	57	99	128
SEEDFLEVEL1330	163	69	101	59
SEEDFLEVEL1331	132	66	102	79
SEEDFLEVEL1332	49	25	157	114
SEEDFLEVEL1333	143	70	79	88
SEEDFLEVEL1334	0	2	223	104
SEEDFLEVEL1335	73	95	91	105
SEEDFLEVEL1336	227	127	45	22
SEEDFLEVEL1337	179	110	77	38
SEEDFLEVEL1338	81	67	114	100
SEEDFLEVEL1339	40	46	124	133
SEEDFLEVEL1340	123	99	80	78
SEEDFLEVEL1341	73	47	114	119
SEEDFLEVEL1342	74	86	91	108
SEEDFLEVEL1343	76	80	127	80
SEEDFLEVEL1344	90	167	70	56
SEEDFLEVEL1345	116	67	100	85
SEEDFLEVEL1346	74	65	130	86
SEEDFLEVEL1347	74	65	130	86
SEEDFLEVEL1348	118	91	94	70
SEEDFLEVEL1349	66	10	157	106
SEEDFLEVEL1350	91	88	102	80
SEEDFLEVEL1351	116	158	47	60
SEEDFLEVEL1352	127	195	47	26
SEEDFLEVEL1353	0	5	180	132
SEEDFLEVEL1354	163	73	30	108
SEEDFLEVEL1355	196	192	11	16
SEEDFLEVEL1356	121	119	77	60
SEEDFLEVEL1357	65	127	106	64
SEEDFLEVEL1358	112	112	83	65
SEEDFLEVEL1359	155	54	72	88
SEEDFLEVEL1360	85	175	57	58
SEEDFLEVEL1361	113	154	65	48
SEEDFLEVEL1362	26	40	116	143
SEEDFLEVEL1363	68	118	103	70
SEEDFLEVEL1364	14	0	171	132
SEEDFLEVEL1365	126	73	102	66
SEEDFLEVEL1366	102	110	100	53
SEEDFLEVEL1367	135	158	71	21
SEEDFLEVEL1368	32	12	147	129
SEEDFLEVEL1369	121	119	70	60
SEEDFLEVEL1370	140	108	61	64
SEEDFLEVEL1371	133	144	59	43
SEEDFLEVEL1372	137	154	50	40
SEEDFLEVEL1373	0	0	158	147
SEEDFLEVEL1374	93	28	150	72
SEEDFLEVEL1375	126	99	100	43
SEEDFLEVEL1376	7	14	145	141
SEEDFLEVEL1377	0	0	151	151
SEEDFLEVEL1378	123	93	88	58
SEEDFLEVEL1379	152	74	78	61
SEEDFLEVEL1380	168	126	68	21
SEEDFLEVEL1381	252	146	0	12
SEEDFLEVEL1382	70	76	94	98
SEEDFLEVEL1383	77	103	100	68
SEEDFLEVEL1384	168	85	65	54
SEEDFLEVEL1385	190	43	93	46
SEEDFLEVEL1386	158	133	45	42
SEEDFLEVEL1387	186	150	34	21
SEEDFLEVEL1388	59	57	116	100
SEEDFLEVEL1389	65	46	152	72
SEEDFLEVEL1390	52	62	115	99
SEEDFLEVEL1391	74	73	99	90
SEEDFLEVEL1392	7	5	174	117
SEEDFLEVEL1393	155	84	91	36
SEEDFLEVEL1394	23	40	135	114
SEEDFLEVEL1395	71	100	120	52
SEEDFLEVEL1396	93	165	27	70
SEEDFLEVEL1397	48	307	7	12
SEEDFLEVEL1398	160	115	42	51
SEEDFLEVEL1399	81	76	107	74
SEEDFLEVEL1400	81	73	109	74
SEEDFLEVEL1401	105	120	45	78
SEEDFLEVEL1402	52	54	99	114
SEEDFLEVEL1403	107	96	101	45
SEEDFLEVEL1404	70	95	117	56
SEEDFLEVEL1405	124	57	111	54
SEEDFLEVEL1406	174	108	54	34
SEEDFLEVEL1407	56	73	92	102
SEEDFLEVEL1408	79	107	102	53
SEEDFLEVEL1409	110	137	60	47
SEEDFLEVEL1410	24	29	132	118
SEEDFLEVEL1411	115	67	98	62
SEEDFLEVEL1412	56	48	131	85
SEEDFLEVEL1413	90	89	91	68
SEEDFLEVEL1414	154	131	41	39
SEEDFLEVEL1415	43	8	127	124
SEEDFLEVEL1416	162	108	63	28
SEEDFLEVEL1417	77	69	112	68
SEEDFLEVEL1418	24	16	192	70
SEEDFLEVEL1419	168	85	37	63
SEEDFLEVEL1420	140	92	54	60
SEEDFLEVEL1421	118	153	60	24
SEEDFLEVEL1422	34	57	84	128
SEEDFLEVEL1423	57	57	87	109
SEEDFLEVEL1424	121	130	63	35
SEEDFLEVEL1425	71	73	85	90
SEEDFLEVEL1426	88	194	39	30
SEEDFLEVEL1427	115	81	104	38
SEEDFLEVEL1428	96	97	79	60
SEEDFLEVEL1429	129	124	69	28
SEEDFLEVEL1430	66	44	117	85
SEEDFLEVEL1431	137	103	72	36
SEEDFLEVEL1432	143	130	29	50
SEEDFLEVEL1433	9	21	148	112
SEEDFLEVEL1434	52	80	123	62
SEEDFLEVEL1435	112	35	88	86
SEEDFLEVEL1436	82	139	67	47
SEEDFLEVEL1437	49	100	82	84
SEEDFLEVEL1438	230	92	27	20
SEEDFLEVEL1439	3	0	132	142
SEEDFLEVEL1440	59	111	95	56
SEEDFLEVEL1441	87	58	116	58
SEEDFLEVEL1442	6	0	127	142
SEEDFLEVEL1443	112	82	83	52
SEEDFLEVEL1444	52	74	101	80
SEEDFLEVEL1445	152	130	46	23
SEEDFLEVEL1446	109	9	125	70
SEEDFLEVEL1447	15	13	136	116
SEEDFLEVEL1448	236	70	27	28
SEEDFLEVEL1449	135	92	71	38
SEEDFLEVEL1450	137	198	13	10
SEEDFLEVEL1451	68	107	78	64
SEEDFLEVEL1452	137	141	45	24
SEEDFLEVEL1453	99	103	60	63
SEEDFLEVEL1454	168	61	71	40
SEEDFLEVEL1455	191	77	27	51
SEEDFLEVEL1456	140	97	61	38
SEEDFLEVEL1457	149	52	78	50
SEEDFLEVEL1458	48	47	123	80
SEEDFLEVEL1459	65	103	90	56
SEEDFLEVEL1460	102	146	39	44
SEEDFLEVEL1461	24	28	158	77
SEEDFLEVEL1462	31	17	139	98
SEEDFLEVEL1463	57	52	87	99
SEEDFLEVEL1464	121	122	50	40
SEEDFLEVEL1465	130	46	95	50
SEEDFLEVEL1466	62	69	87	84
SEEDFLEVEL1467	166	70	67	33
SEEDFLEVEL1468	74	70	74	86
SEEDFLEVEL1469	124	115	66	27
SEEDFLEVEL1470	59	52	90	93
SEEDFLEVEL1471	74	179	41	32
SEEDFLEVEL1472	31	43	111	98
SEEDFLEVEL1473	76	46	103	74
SEEDFLEVEL1474	76	99	79	55
SEEDFLEVEL1475	79	40	91	86
SEEDFLEVEL1476	42	20	116	102
SEEDFLEVEL1477	162	190	2	0
SEEDFLEVEL1478	15	62	118	86
SEEDFLEVEL1479	56	51	100	84
SEEDFLEVEL1480	118	111	52	42
SEEDFLEVEL1481	193	54	45	40
SEEDFLEVEL1482	28	63	67	119
SEEDFLEVEL1483	42	112	75	66
SEEDFLEVEL1484	65	81	87	63
SEEDFLEVEL1485	62	51	107	69
SEEDFLEVEL1486	34	66	83	97
SEEDFLEVEL1487	96	224	11	4
SEEDFLEVEL1488	74	73	102	48
SEEDFLEVEL1489	49	38	125	70
SEEDFLEVEL1490	116	73	65	54
SEEDFLEVEL1491	146	190	6	0
SEEDFLEVEL1492	255	103	0	0
SEEDFLEVEL1493	0	2	141	112
SEEDFLEVEL1494	62	48	98	76
SEEDFLEVEL1495	62	137	53	50
SEEDFLEVEL1496	14	6	140	101
SEEDFLEVEL1497	26	14	95	125
SEEDFLEVEL1498	68	133	63	39
SEEDFLEVEL1499	196	138	6	3
SEEDFLEVEL1500	60	107	91	38
SEEDFLEVEL1501	109	51	84	54
SEEDFLEVEL1502	102	105	63	36
SEEDFLEVEL1503	99	123	66	22
SEEDFLEVEL1504	124	74	58	49
SEEDFLEVEL1505	28	0	126	105
SEEDFLEVEL1506	99	86	75	40
SEEDFLEVEL1507	109	111	62	26
SEEDFLEVEL1508	59	81	44	96
SEEDFLEVEL1509	49	195	45	16
SEEDFLEVEL1510	52	39	76	102
SEEDFLEVEL1511	37	31	115	84
SEEDFLEVEL1512	77	54	84	68
SEEDFLEVEL1513	77	124	69	28
SEEDFLEVEL1514	63	55	80	78
SEEDFLEVEL1515	65	97	54	69
SEEDFLEVEL1516	68	111	59	52
SEEDFLEVEL1517	162	163	6	0
SEEDFLEVEL1518	31	5	102	116
SEEDFLEVEL1519	21	40	93	104
SEEDFLEVEL1520	37	86	76	74
SEEDFLEVEL1521	66	50	95	64
SEEDFLEVEL1522	107	52	74	55
SEEDFLEVEL1523	208	92	15	12
SEEDFLEVEL1524	65	62	66	82
SEEDFLEVEL1525	87	47	96	50
SEEDFLEVEL1526	59	111	68	46
SEEDFLEVEL1527	87	51	72	68
SEEDFLEVEL1528	60	70	83	62
SEEDFLEVEL1529	43	13	125	78
SEEDFLEVEL1530	57	58	84	72
SEEDFLEVEL1531	93	130	47	28
SEEDFLEVEL1532	227	97	2	6
SEEDFLEVEL1533	57	61	60	90
SEEDFLEVEL1534	140	126	17	27
SEEDFLEVEL1535	107	77	71	36
SEEDFLEVEL1536	28	57	72	100
SEEDFLEVEL1537	168	59	31	44
SEEDFLEVEL1538	90	51	86	52
SEEDFLEVEL1539	42	8	86	115
SEEDFLEVEL1540	95	84	49	57
SEEDFLEVEL1541	51	39	94	78
SEEDFLEVEL1542	168	95	21	26
SEEDFLEVEL1543	21	13	93	117
SEEDFLEVEL1544	23	248	0	25
SEEDFLEVEL1545	186	111	13	8
SEEDFLEVEL1546	144	139	15	12
SEEDFLEVEL1547	49	27	100	82
SEEDFLEVEL1548	105	24	79	66
SEEDFLEVEL1549	74	35	88	70
SEEDFLEVEL1550	74	76	63	62
SEEDFLEVEL1551	135	65	54	39
SEEDFLEVEL1552	57	88	77	50
SEEDFLEVEL1553	56	62	52	92
SEEDFLEVEL1554	24	43	91	92
SEEDFLEVEL1555	99	97	68	24
SEEDFLEVEL1556	0	2	164	74
SEEDFLEVEL1557	127	86	66	16
SEEDFLEVEL1558	31	20	100	96
SEEDFLEVEL1559	104	91	49	42
SEEDFLEVEL1560	71	57	68	70
SEEDFLEVEL1561	68	78	66	58
SEEDFLEVEL1562	15	67	72	94
SEEDFLEVEL1563	12	12	120	94
SEEDFLEVEL1564	96	65	87	30
SEEDFLEVEL1565	49	78	84	52
SEEDFLEVEL1566	74	73	61	60
SEEDFLEVEL1567	54	88	74	50
SEEDFLEVEL1568	110	25	77	57
SEEDFLEVEL1569	66	85	62	54
SEEDFLEVEL1570	0	42	77	115
SEEDFLEVEL1571	65	46	66	80
SEEDFLEVEL1572	68	35	75	77
SEEDFLEVEL1573	9	0	109	111
SEEDFLEVEL1574	129	131	17	17
SEEDFLEVEL1575	1	0	114	111
SEEDFLEVEL1576	43	16	102	82
SEEDFLEVEL1577	112	0	86	64
SEEDFLEVEL1578	93	114	34	38
SEEDFLEVEL1579	48	16	92	87
SEEDFLEVEL1580	130	86	13	50
SEEDFLEVEL1581	119	54	71	30
SEEDFLEVEL1582	149	78	39	21
SEEDFLEVEL1583	90	86	54	40
SEEDFLEVEL1584	107	97	37	36
SEEDFLEVEL1585	45	99	59	56
SEEDFLEVEL1586	143	67	49	24
SEEDFLEVEL1587	49	33	96	67
SEEDFLEVEL1588	18	14	134	68
SEEDFLEVEL1589	43	31	78	89
SEEDFLEVEL1590	133	27	57	52
SEEDFLEVEL1591	60	1	85	93
SEEDFLEVEL1592	52	144	25	46
SEEDFLEVEL1593	29	46	92	74
SEEDFLEVEL1594	34	142	53	34
SEEDFLEVEL1595	20	31	71	108
SEEDFLEVEL1596	60	57	71	63
SEEDFLEVEL1597	7	247	2	18
SEEDFLEVEL1598	14	235	1	24
SEEDFLEVEL1599	109	57	54	46
SEEDFLEVEL1600	90	78	54	42
SEEDFLEVEL1601	43	5	127	62
SEEDFLEVEL1602	124	0	79	56
SEEDFLEVEL1603	129	119	15	21
SEEDFLEVEL1604	109	116	31	22
SEEDFLEVEL1605	168	63	34	20
SEEDFLEVEL1606	7	33	108	80
SEEDFLEVEL1607	51	20	143	30
SEEDFLEVEL1608	65	110	63	25
SEEDFLEVEL1609	18	4	88	111
SEEDFLEVEL1610	45	31	86	75
SEEDFLEVEL1611	21	58	65	89
SEEDFLEVEL1612	91	119	42	19
SEEDFLEVEL1613	66	19	74	81
SEEDFLEVEL1614	113	93	47	18
SEEDFLEVEL1615	28	127	79	20
SEEDFLEVEL1616	93	101	51	21
SEEDFLEVEL1617	26	21	99	81
SEEDFLEVEL1618	98	134	6	33
SEEDFLEVEL1619	48	44	94	53
SEEDFLEVEL1620	112	160	11	0
SEEDFLEVEL1621	31	16	77	100
SEEDFLEVEL1622	52	46	82	60
SEEDFLEVEL1623	40	40	84	70
SEEDFLEVEL1624	60	51	65	66
SEEDFLEVEL1625	133	65	39	31
SEEDFLEVEL1626	52	46	82	60
SEEDFLEVEL1627	35	31	96	69
SEEDFLEVEL1628	48	127	49	32
SEEDFLEVEL1629	49	24	75	84
SEEDFLEVEL1630	71	101	51	33
SEEDFLEVEL1631	123	95	38	16
SEEDFLEVEL1632	84	107	45	26
SEEDFLEVEL1633	77	114	41	28
SEEDFLEVEL1634	49	54	77	58
SEEDFLEVEL1635	155	59	31	26
SEEDFLEVEL1636	29	42	95	64
SEEDFLEVEL1637	149	100	20	10
SEEDFLEVEL1638	56	89	58	45
SEEDFLEVEL1639	77	46	63	58
SEEDFLEVEL1640	158	130	0	0
SEEDFLEVEL1641	6	0	112	94
SEEDFLEVEL1642	73	44	53	70
SEEDFLEVEL1643	105	107	35	18
SEEDFLEVEL1644	52	59	79	48
SEEDFLEVEL1645	34	5	77	102
SEEDFLEVEL1646	124	51	43	40
SEEDFLEVEL1647	43	59	66	66
SEEDFLEVEL1648	12	5	107	90
SEEDFLEVEL1649	105	35	54	54
SEEDFLEVEL1650	38	14	93	78
SEEDFLEVEL1651	81	89	38	44
SEEDFLEVEL1652	49	10	100	68
SEEDFLEVEL1653	76	84	57	35
SEEDFLEVEL1654	56	118	17	57
SEEDFLEVEL1655	17	226	0	17
SEEDFLEVEL1656	37	61	71	63
SEEDFLEVEL1657	54	164	4	35
SEEDFLEVEL1658	73	17	53	88
SEEDFLEVEL1659	96	165	6	4
SEEDFLEVEL1660	45	103	65	31
SEEDFLEVEL1661	116	85	35	24
SEEDFLEVEL1662	42	20	94	68
SEEDFLEVEL1663	93	40	61	48
SEEDFLEVEL1664	74	86	61	26
SEEDFLEVEL1665	21	57	61	82
SEEDFLEVEL1666	49	16	72	84
SEEDFLEVEL1667	49	61	68	54
SEEDFLEVEL1668	0	0	125	80
SEEDFLEVEL1669	15	201	36	0
SEEDFLEVEL1670	32	13	87	81
SEEDFLEVEL1671	59	36	78	54
SEEDFLEVEL1672	115	73	38	26
SEEDFLEVEL1673	99	92	29	30
SEEDFLEVEL1674	31	16	66	98
SEEDFLEVEL1675	9	2	118	76
SEEDFLEVEL1676	82	84	41	37
SEEDFLEVEL1677	1	0	102	97
SEEDFLEVEL1678	42	43	77	60
SEEDFLEVEL1679	54	73	65	41
SEEDFLEVEL1680	0	1	107	92
SEEDFLEVEL1681	32	105	47	45
SEEDFLEVEL1682	62	92	50	34
SEEDFLEVEL1683	62	65	47	56
SEEDFLEVEL1684	60	67	49	54
SEEDFLEVEL1685	52	63	63	48
SEEDFLEVEL1686	43	16	76	78
SEEDFLEVEL1687	126	129	2	7
SEEDFLEVEL1688	118	48	77	4
SEEDFLEVEL1689	6	8	104	82
SEEDFLEVEL1690	143	105	6	8
SEEDFLEVEL1691	56	105	38	36
SEEDFLEVEL1692	107	85	25	30
SEEDFLEVEL1693	49	80	53	45
SEEDFLEVEL1694	6	8	102	83
SEEDFLEVEL1695	34	31	75	72
SEEDFLEVEL1696	81	48	88	16
SEEDFLEVEL1697	172	80	3	9
SEEDFLEVEL1698	46	16	70	78
SEEDFLEVEL1699	124	122	0	12
SEEDFLEVEL1700	90	84	45	22
SEEDFLEVEL1701	24	10	88	80
SEEDFLEVEL1702	68	46	43	66
SEEDFLEVEL1703	99	146	4	5
SEEDFLEVEL1704	9	0	91	94
SEEDFLEVEL1705	96	160	0	0
SEEDFLEVEL1706	9	0	91	94
SEEDFLEVEL1707	65	144	22	12
SEEDFLEVEL1708	31	29	84	64
SEEDFLEVEL1709	87	65	63	20
SEEDFLEVEL1710	121	54	54	14
SEEDFLEVEL1711	51	74	50	47
SEEDFLEVEL1712	49	51	86	32
SEEDFLEVEL1713	0	0	93	96
SEEDFLEVEL1714	109	114	6	18
SEEDFLEVEL1715	4	9	100	80
SEEDFLEVEL1716	0	8	88	93
SEEDFLEVEL1717	93	142	6	6
SEEDFLEVEL1718	21	27	77	75
SEEDFLEVEL1719	40	138	35	18
SEEDFLEVEL1720	28	28	77	70
SEEDFLEVEL1721	87	86	38	22
SEEDFLEVEL1722	88	148	4	6
SEEDFLEVEL1723	87	95	34	20
SEEDFLEVEL1724	146	81	9	14
SEEDFLEVEL1725	28	20	83	70
SEEDFLEVEL1726	34	91	63	31
SEEDFLEVEL1727	152	100	4	0
SEEDFLEVEL1728	21	10	85	79
SEEDFLEVEL1729	73	88	30	36
SEEDFLEVEL1730	79	66	53	28
SEEDFLEVEL1731	68	76	51	30
SEEDFLEVEL1732	79	47	52	42
SEEDFLEVEL1733	158	89	0	6
SEEDFLEVEL1734	37	38	80	51
SEEDFLEVEL1735	79	47	52	42
SEEDFLEVEL1736	87	84	35	25
SEEDFLEVEL1737	3	0	102	82
SEEDFLEVEL1738	140	81	9	16
SEEDFLEVEL1739	21	10	119	47
SEEDFLEVEL1740	87	100	25	21
SEEDFLEVEL1741	71	35	70	39
SEEDFLEVEL1742	48	88	47	35
SEEDFLEVEL1743	112	84	26	16
SEEDFLEVEL1744	37	27	63	73
SEEDFLEVEL1745	71	165	2	3
SEEDFLEVEL1746	46	36	86	39
SEEDFLEVEL1747	9	12	82	85
SEEDFLEVEL1748	46	146	21	15
SEEDFLEVEL1749	62	146	15	10
SEEDFLEVEL1750	62	97	22	40
SEEDFLEVEL1751	9	2	88	86
SEEDFLEVEL1752	62	48	27	72
SEEDFLEVEL1753	14	8	87	80
SEEDFLEVEL1754	105	57	31	34
SEEDFLEVEL1755	71	81	41	30
SEEDFLEVEL1756	45	35	79	47
SEEDFLEVEL1757	65	54	47	48
SEEDFLEVEL1758	28	29	86	56
SEEDFLEVEL1759	54	54	46	55
SEEDFLEVEL1760	98	66	36	27
SEEDFLEVEL1761	107	97	23	9
SEEDFLEVEL1762	99	129	2	10
SEEDFLEVEL1763	130	67	41	0
SEEDFLEVEL1764	37	65	53	51
SEEDFLEVEL1765	34	40	58	66
SEEDFLEVEL1766	62	10	63	64
SEEDFLEVEL1767	0	9	115	60
SEEDFLEVEL1768	35	69	63	38
SEEDFLEVEL1769	18	16	85	68
SEEDFLEVEL1770	23	14	70	79
SEEDFLEVEL1771	10	5	102	66
SEEDFLEVEL1772	38	74	57	36
SEEDFLEVEL1773	96	119	2	14
SEEDFLEVEL1774	84	43	52	34
SEEDFLEVEL1775	77	77	47	17
SEEDFLEVEL1776	65	43	62	37
SEEDFLEVEL1777	81	100	25	18
SEEDFLEVEL1778	38	116	14	42
SEEDFLEVEL1779	68	92	29	28
SEEDFLEVEL1780	3	0	123	56
SEEDFLEVEL1781	57	52	52	43
SEEDFLEVEL1782	81	55	53	25
SEEDFLEVEL1783	0	4	116	60
SEEDFLEVEL1784	113	70	25	18
SEEDFLEVEL1785	59	38	59	46
SEEDFLEVEL1786	81	84	41	14
SEEDFLEVEL1787	63	78	39	30
SEEDFLEVEL1788	7	20	72	80
SEEDFLEVEL1789	133	78	6	14
SEEDFLEVEL1790	77	31	82	19
SEEDFLEVEL1791	65	40	49	49
SEEDFLEVEL1792	124	84	11	12
SEEDFLEVEL1793	37	16	79	58
SEEDFLEVEL1794	51	27	75	44
SEEDFLEVEL1795	48	61	44	48
SEEDFLEVEL1796	102	73	20	24
SEEDFLEVEL1797	77	40	54	34
SEEDFLEVEL1798	112	44	34	27
SEEDFLEVEL1799	71	67	31	38
SEEDFLEVEL1800	31	10	68	74
SEEDFLEVEL1801	23	48	78	42
SEEDFLEVEL1802	3	0	100	72
SEEDFLEVEL1803	34	5	102	46
SEEDFLEVEL1804	95	88	15	21
SEEDFLEVEL1805	20	42	62	62
SEEDFLEVEL1806	43	36	59	53
SEEDFLEVEL1807	57	59	45	39
SEEDFLEVEL1808	74	57	45	30
SEEDFLEVEL1809	132	74	17	5
SEEDFLEVEL1810	63	62	39	38
SEEDFLEVEL1811	31	50	36	71
SEEDFLEVEL1812	101	32	53	23
SEEDFLEVEL1813	0	4	102	66
SEEDFLEVEL1814	40	142	20	10
SEEDFLEVEL1815	34	46	66	44
SEEDFLEVEL1816	63	46	49	40
SEEDFLEVEL1817	93	119	0	10
SEEDFLEVEL1818	109	119	0	0
SEEDFLEVEL1819	87	101	10	18
SEEDFLEVEL1820	109	62	31	14
SEEDFLEVEL1821	17	21	69	70
SEEDFLEVEL1822	20	27	69	63
SEEDFLEVEL1823	43	44	53	49
SEEDFLEVEL1824	81	70	26	30
SEEDFLEVEL1825	56	57	52	32
SEEDFLEVEL1826	28	108	41	22
SEEDFLEVEL1827	65	57	37	39
SEEDFLEVEL1828	17	8	66	81
SEEDFLEVEL1829	157	35	20	11
SEEDFLEVEL1830	107	54	35	16
SEEDFLEVEL1831	63	1	61	58
SEEDFLEVEL1832	54	57	49	34
SEEDFLEVEL1833	68	100	29	10
SEEDFLEVEL1834	0	0	96	69
SEEDFLEVEL1835	15	33	60	66
SEEDFLEVEL1836	0	0	86	78
SEEDFLEVEL1837	0	1	71	90
SEEDFLEVEL1838	60	105	23	15
SEEDFLEVEL1839	73	104	17	14
SEEDFLEVEL1840	38	47	55	44
SEEDFLEVEL1841	0	36	68	66
SEEDFLEVEL1842	79	58	35	27
SEEDFLEVEL1843	74	13	59	42
SEEDFLEVEL1844	34	46	47	54
SEEDFLEVEL1845	15	46	69	46
SEEDFLEVEL1846	42	52	47	43
SEEDFLEVEL1847	65	69	42	21
SEEDFLEVEL1848	59	9	76	39
SEEDFLEVEL1849	18	8	79	62
SEEDFLEVEL1850	65	13	61	44
SEEDFLEVEL1851	9	2	75	76
SEEDFLEVEL1852	17	4	95	52
SEEDFLEVEL1853	0	203	0	0
SEEDFLEVEL1854	52	144	6	4
SEEDFLEVEL1855	57	84	39	16
SEEDFLEVEL1856	28	40	52	56
SEEDFLEVEL1857	116	52	0	35
SEEDFLEVEL1858	52	39	44	47
SEEDFLEVEL1859	56	35	77	19
SEEDFLEVEL1860	154	58	5	2
SEEDFLEVEL1861	77	108	11	9
SEEDFLEVEL1862	26	10	91	44
SEEDFLEVEL1863	32	54	54	39
SEEDFLEVEL1864	38	89	37	24
SEEDFLEVEL1865	81	96	7	18
SEEDFLEVEL1866	96	59	27	18
SEEDFLEVEL1867	31	28	57	57
SEEDFLEVEL1868	38	67	57	22
SEEDFLEVEL1869	6	8	77	69
SEEDFLEVEL1870	42	70	31	40
SEEDFLEVEL1871	81	70	21	23
SEEDFLEVEL1872	124	70	4	10
SEEDFLEVEL1873	63	57	43	25
SEEDFLEVEL1874	62	40	45	36
SEEDFLEVEL1875	18	59	63	34
SEEDFLEVEL1876	10	33	69	53
SEEDFLEVEL1877	0	2	88	66
SEEDFLEVEL1878	99	43	45	10
SEEDFLEVEL1879	68	84	18	24
SEEDFLEVEL1880	38	1	67	60
SEEDFLEVEL1881	31	36	43	60
SEEDFLEVEL1882	59	78	27	25
SEEDFLEVEL1883	40	62	39	38
SEEDFLEVEL1884	0	32	54	72
SEEDFLEVEL1885	21	21	44	75
SEEDFLEVEL1886	28	28	78	36
SEEDFLEVEL1887	18	12	34	93
SEEDFLEVEL1888	96	51	20	26
SEEDFLEVEL1889	35	67	45	31
SEEDFLEVEL1890	0	0	88	66
SEEDFLEVEL1891	20	27	57	61
SEEDFLEVEL1892	29	10	86	41
SEEDFLEVEL1893	6	1	80	68
SEEDFLEVEL1894	52	48	36	41
SEEDFLEVEL1895	79	33	39	32
SEEDFLEVEL1896	28	42	51	49
SEEDFLEVEL1897	59	44	51	27
SEEDFLEVEL1898	109	73	4	14
SEEDFLEVEL1899	79	33	39	31
SEEDFLEVEL1900	99	84	6	10
SEEDFLEVEL1901	71	123	3	1
SEEDFLEVEL1902	14	4	75	63
SEEDFLEVEL1903	140	44	0	18
SEEDFLEVEL1904	46	0	43	72
SEEDFLEVEL1905	28	28	58	50
SEEDFLEVEL1906	37	40	59	34
SEEDFLEVEL1907	7	4	72	68
SEEDFLEVEL1908	56	62	27	34
SEEDFLEVEL1909	96	62	6	26
SEEDFLEVEL1910	73	47	52	12
SEEDFLEVEL1911	0	1	69	78
SEEDFLEVEL1912	63	66	42	13
SEEDFLEVEL1913	112	10	27	36
SEEDFLEVEL1914	31	65	43	34
SEEDFLEVEL1915	0	0	100	51
SEEDFLEVEL1916	32	51	45	40
SEEDFLEVEL1917	66	69	34	15
SEEDFLEVEL1918	63	82	13	24
SEEDFLEVEL1919	9	2	79	60
SEEDFLEVEL1920	90	70	11	18
SEEDFLEVEL1921	23	13	66	55
SEEDFLEVEL1922	49	48	52	24
SEEDFLEVEL1923	21	9	58	65
SEEDFLEVEL1924	14	12	80	48
SEEDFLEVEL1925	63	0	59	44
SEEDFLEVEL1926	21	48	59	34
SEEDFLEVEL1927	116	55	6	14
SEEDFLEVEL1928	52	46	38	34
SEEDFLEVEL1929	57	33	49	31
SEEDFLEVEL1930	84	54	46	0
SEEDFLEVEL1931	38	134	6	5
SEEDFLEVEL1932	17	8	65	61
SEEDFLEVEL1933	37	44	30	51
SEEDFLEVEL1934	56	48	37	30
SEEDFLEVEL1935	66	58	36	17
SEEDFLEVEL1936	29	50	39	43
SEEDFLEVEL1937	9	9	61	67
SEEDFLEVEL1938	3	20	53	70
SEEDFLEVEL1939	56	40	29	42
SEEDFLEVEL1940	65	89	4	22
SEEDFLEVEL1941	46	39	47	33
SEEDFLEVEL1942	65	51	42	17
SEEDFLEVEL1943	93	48	22	18
SEEDFLEVEL1944	10	2	71	61
SEEDFLEVEL1945	35	40	53	33
SEEDFLEVEL1946	71	72	20	16
SEEDFLEVEL1947	31	29	51	45
SEEDFLEVEL1948	52	120	3	6
SEEDFLEVEL1949	6	0	65	71
SEEDFLEVEL1950	31	8	72	42
SEEDFLEVEL1951	52	46	36	32
SEEDFLEVEL1952	62	114	3	5
SEEDFLEVEL1953	95	62	14	11
SEEDFLEVEL1954	45	58	30	32
SEEDFLEVEL1955	26	31	55	42
SEEDFLEVEL1956	105	51	14	12
SEEDFLEVEL1957	96	73	9	7
SEEDFLEVEL1958	15	0	66	62
SEEDFLEVEL1959	46	23	65	26
SEEDFLEVEL1960	12	4	78	50
SEEDFLEVEL1961	57	73	26	16
SEEDFLEVEL1962	130	40	10	6
SEEDFLEVEL1963	42	70	39	15
SEEDFLEVEL1964	21	20	66	42
SEEDFLEVEL1965	49	52	35	26
SEEDFLEVEL1966	21	81	30	27
SEEDFLEVEL1967	56	111	4	6
SEEDFLEVEL1968	90	84	4	4
SEEDFLEVEL1969	3	0	84	52
SEEDFLEVEL1970	52	38	54	17
SEEDFLEVEL1971	28	28	62	33
SEEDFLEVEL1972	73	93	6	5
SEEDFLEVEL1973	7	20	65	50
SEEDFLEVEL1974	63	0	58	34
SEEDFLEVEL1975	32	0	102	15
SEEDFLEVEL1976	79	12	54	18
SEEDFLEVEL1977	37	36	54	27
SEEDFLEVEL1978	0	4	47	81
SEEDFLEVEL1979	57	27	28	44
SEEDFLEVEL1980	76	76	11	11
SEEDFLEVEL1981	46	32	45	32
SEEDFLEVEL1982	87	35	33	14
SEEDFLEVEL1983	52	105	9	5
SEEDFLEVEL1984	38	54	0	59
SEEDFLEVEL1985	76	23	35	27
SEEDFLEVEL1986	96	32	36	6
SEEDFLEVEL1987	31	29	50	38
SEEDFLEVEL1988	52	72	22	17
SEEDFLEVEL1989	82	55	11	20
SEEDFLEVEL1990	49	48	31	28
SEEDFLEVEL1991	24	92	18	24
SEEDFLEVEL1992	105	48	13	8
SEEDFLEVEL1993	9	2	65	59
SEEDFLEVEL1994	23	39	45	39
SEEDFLEVEL1995	37	118	6	6
SEEDFLEVEL1996	71	93	4	4
SEEDFLEVEL1997	42	51	35	27
SEEDFLEVEL1998	43	14	53	37
SEEDFLEVEL1999	112	52	13	0
[truncated: 3,982 more rows]
