# Supplementary material for: Phylogenetic and Functional Metagenomic Profiling for Assessing Microbial Biodiversity in Environmental Monitoring
Source: PLoS One. 2012 Aug 27;7(8):e43630. doi: 10.1371/journal.pone.0043630 (PMC3428334; doi:10.1371/journal.pone.0043630)
Supplement: Data S2 — Description of the analysis workflow together with a collection of custom-written Perl scripts and example data files. (ZIP) [file pone.0043630.s002.zip › functions_subsystems_e5.tsv.list.shotgun.seed.level2.annotation.txt]

GeneFamily	Annotation
SEED2LEVEL1	Plant-Prokaryote DOE project
SEED2LEVEL2	Protein biosynthesis
SEED2LEVEL3	RNA processing and modification
SEED2LEVEL4	Central carbohydrate metabolism
SEED2LEVEL5	Folate and pterines
SEED2LEVEL6	Branched-chain amino acids
SEED2LEVEL7	Lysine, threonine, methionine, and cysteine
SEED2LEVEL8	DNA repair
SEED2LEVEL9	One-carbon Metabolism
SEED2LEVEL10	Resistance to antibiotics and toxic compounds
SEED2LEVEL11	DNA replication
SEED2LEVEL12	Fermentation
SEED2LEVEL13	Fatty acids
SEED2LEVEL14	Aromatic amino acids and derivatives
SEED2LEVEL15	Purines
SEED2LEVEL16	Isoprenoids
SEED2LEVEL17	Alanine, serine, and glycine
SEED2LEVEL18	Oxidative stress
SEED2LEVEL19	Protein degradation
SEED2LEVEL20	Capsular and extracellular polysacchrides
SEED2LEVEL21	Arginine; urea cycle, polyamines
SEED2LEVEL22	Phages, Prophages
SEED2LEVEL23	Glutamine, glutamate, aspartate, asparagine; ammonia assimilation
SEED2LEVEL24	CO2 fixation
SEED2LEVEL25	Gram-Negative cell wall components
SEED2LEVEL26	Transcription
SEED2LEVEL27	Monosaccharides
SEED2LEVEL28	Sugar utilization in Thermotogales
SEED2LEVEL29	Pyrimidines
SEED2LEVEL30	Electron donating reactions
SEED2LEVEL31	Organic acids
SEED2LEVEL32	Flagellar motility in Prokaryota
SEED2LEVEL33	Di- and oligosaccharides
SEED2LEVEL34	Peptidoglycan Biosynthesis
SEED2LEVEL35	Protein processing and modification
SEED2LEVEL36	Phosphate metabolism
SEED2LEVEL37	Tetrapyrroles
SEED2LEVEL38	Peripheral pathways for catabolism of aromatic compounds
SEED2LEVEL39	Bacterial Cell Division
SEED2LEVEL40	Fatty acid metabolic cluster
SEED2LEVEL41	Electron accepting reactions
SEED2LEVEL42	CBSS-350688.3.peg.1509
SEED2LEVEL43	Ton and Tol transport systems
SEED2LEVEL44	Ammonia assimilation
SEED2LEVEL45	Protein folding
SEED2LEVEL46	Bacterial Cytoskeleton
SEED2LEVEL47	NAD and NADP
SEED2LEVEL48	Heat shock
SEED2LEVEL49	Polyhydroxybutyrate metabolism
SEED2LEVEL50	Protein translocation across cytoplasmic membrane
SEED2LEVEL51	Phospholipids
SEED2LEVEL52	Conserved gene cluster associated with Met-tRNA formyltransferase
SEED2LEVEL53	Iron acquisition in Vibrio
SEED2LEVEL54	Sugar alcohols
SEED2LEVEL55	Methylamine utilization
SEED2LEVEL56	Cell Division
SEED2LEVEL57	ABC transporters
SEED2LEVEL58	Bacterial RNA-metabolizing Zn-dependent hydrolases
SEED2LEVEL59	Macromolecular synthesis operon
SEED2LEVEL60	Clustering-based subsystems
SEED2LEVEL61	Riboflavin, FMN, FAD
SEED2LEVEL62	Protein secretion system, Type II
SEED2LEVEL63	Quinone cofactors
SEED2LEVEL64	Pyridoxine
SEED2LEVEL65	Histidine Metabolism
SEED2LEVEL66	Osmotic stress
SEED2LEVEL67	Metabolism of central aromatic intermediates
SEED2LEVEL68	ATP synthases
SEED2LEVEL69	Biosynthesis of galactoglycans and related lipopolysacharides
SEED2LEVEL70	CBSS-235.1.peg.567
SEED2LEVEL71	Probably GTP or GMP signaling related
SEED2LEVEL72	Ribonucleotide reduction
SEED2LEVEL73	Proline and 4-hydroxyproline
SEED2LEVEL74	Butyrate metabolism cluster
SEED2LEVEL75	UDP-N-acetylmuramate from Fructose-6-phosphate Biosynthesis
SEED2LEVEL76	Cell division-ribosomal stress proteins cluster
SEED2LEVEL77	Biotin
SEED2LEVEL78	Inorganic sulfur assimilation
SEED2LEVEL79	Zinc regulated enzymes
SEED2LEVEL80	ZZ gjo need homes
SEED2LEVEL81	Two cell division clusters relating to chromosome partitioning
SEED2LEVEL82	Selenoproteins
SEED2LEVEL83	Coenzyme A
SEED2LEVEL84	P uptake (cyanobacteria)
SEED2LEVEL85	High affinity phosphate transporter and control of PHO regulon
SEED2LEVEL86	Potassium homeostasis
SEED2LEVEL87	Isoprenoid/cell wall biosynthesis: PREDICTED UNDECAPRENYL DIPHOSPHATE PHOSPHATASE
SEED2LEVEL88	Organic sulfur assimilation
SEED2LEVEL89	Protein export?
SEED2LEVEL90	DNA replication cluster 1
SEED2LEVEL91	Nucleotidyl-phosphate metabolic cluster
SEED2LEVEL92	Cytochrome biogenesis
SEED2LEVEL93	Detection
SEED2LEVEL94	Regulation of virulence
SEED2LEVEL95	Cell wall of Mycobacteria
SEED2LEVEL96	Tricarboxylate transporter
SEED2LEVEL97	Detoxification
SEED2LEVEL98	RNA modification and chromosome partitioning cluster
SEED2LEVEL99	DNA gyrase subunits
SEED2LEVEL100	Stringent Response, (p)ppGpp metabolism
SEED2LEVEL101	Aminosugars
SEED2LEVEL102	NusA-TFII Cluster
SEED2LEVEL103	Pathogenicity islands
SEED2LEVEL104	Peptidoglycan biosynthesis--gjo
SEED2LEVEL105	Protein and nucleoprotein secretion system, Type IV
SEED2LEVEL106	Plant Hormones
SEED2LEVEL107	C jejuni colonization of chick caeca
SEED2LEVEL108	Ribosome-related cluster
SEED2LEVEL109	CBSS-176299.4.peg.1996B
SEED2LEVEL110	CBSS-196620.1.peg.2477
SEED2LEVEL111	CBSS-312309.3.peg.1965
SEED2LEVEL112	LMPTP YwlE cluster
SEED2LEVEL113	Ribonucleotide reductase cluster
SEED2LEVEL114	Biogenesis of c-type cytochromes
SEED2LEVEL115	CBSS-296591.1.peg.2330
SEED2LEVEL116	CBSS-393121.3.peg.1913
SEED2LEVEL117	Shiga toxin cluster
SEED2LEVEL118	Murein Hydrolases
SEED2LEVEL119	CBSS-281090.3.peg.464
SEED2LEVEL120	EC49-61
SEED2LEVEL121	Thioredoxin-disulfide reductase
SEED2LEVEL122	Soluble cytochromes and functionally related electron carriers
SEED2LEVEL123	CBSS-138119.3.peg.2719
SEED2LEVEL124	tRNA-methylthiotransferase containing cluster
SEED2LEVEL125	Thiamin biosynthesis
SEED2LEVEL126	Transport of Iron
SEED2LEVEL127	Sarcosine oxidase
SEED2LEVEL128	Anaerobic degradation of aromatic compounds
SEED2LEVEL129	CBSS-316057.3.peg.563
SEED2LEVEL130	Proteorhodopsin
SEED2LEVEL131	Uni- Sym- and Antiporters
SEED2LEVEL132	Nucleoside Catabolism cluster
SEED2LEVEL133	cAMP signaling in bacteria
SEED2LEVEL134	Polysaccharides
SEED2LEVEL135	LSU ribosomal proteins cluster
SEED2LEVEL136	Hypothetical protein possible functionally linked with Alanyl-tRNA synthetase
SEED2LEVEL137	Translation
SEED2LEVEL138	RNA modification cluster
SEED2LEVEL139	Carbohydrates
SEED2LEVEL140	Ribosomal Protein L28P relates to a set of uncharacterized proteins
SEED2LEVEL141	CBSS-87626.3.peg.3639
SEED2LEVEL142	CTP synthase (EC 6.3.4.2) cluster
SEED2LEVEL143	Nitrate and nitrite ammonification
SEED2LEVEL144	Bacterial Chemotaxis
SEED2LEVEL145	EC699-706
SEED2LEVEL146	Campylobacter Iron Metabolism
SEED2LEVEL147	DNA polymerase III epsilon cluster
SEED2LEVEL148	Choline bitartrate degradation, putative
SEED2LEVEL149	Protein secretion system, Type VI
SEED2LEVEL150	CBSS-320372.3.peg.6046
SEED2LEVEL151	Formate hydrogenase
SEED2LEVEL152	DNA uptake, competence
SEED2LEVEL153	TldD cluster
SEED2LEVEL154	Staphylococcus aureus hypothetical repetitive gene loci
SEED2LEVEL155	Periplasmic Stress
SEED2LEVEL156	Hypothetical in Lysine biosynthetic cluster
SEED2LEVEL157	Putative asociate of RNA polymerase sigma-54 factor rpoN
SEED2LEVEL158	CBSS-228410.1.peg.134
SEED2LEVEL159	Two related proteases
SEED2LEVEL160	Biogenesis of cytochrome c oxidases
SEED2LEVEL161	Recycling of Peptidoglycan Amino Acids
SEED2LEVEL162	Hfl operon
SEED2LEVEL163	Sporulation Cluster
SEED2LEVEL164	Tricarboxylate transport system
SEED2LEVEL165	Galactosylceramide and Sulfatide metabolism
SEED2LEVEL166	CBSS-56780.10.peg.1536
SEED2LEVEL167	USS-DB-7
SEED2LEVEL168	Transposable elements
SEED2LEVEL169	Creatine and Creatinine Degradation
SEED2LEVEL170	Lipopolysaccharide assembly cluster
SEED2LEVEL171	DNA recombination
SEED2LEVEL172	Gram-Positive cell wall components
SEED2LEVEL173	Alkylphosphonate utilization
SEED2LEVEL174	Heme, hemin uptake and utilization systems in GramNegatives
SEED2LEVEL175	Sulfatases and sulfatase modifying factor 1 (and a hypothetical)
SEED2LEVEL176	Glycogen metabolism cluster
SEED2LEVEL177	CBSS-176280.1.peg.1561
SEED2LEVEL178	tRNA sulfuration
SEED2LEVEL179	CBSS-211586.1.peg.3133
SEED2LEVEL180	CBSS-176279.3.peg.868
SEED2LEVEL181	Possible Ammonia conversion cluster
SEED2LEVEL182	Allophanate hydrolase 2 and Biotin carboxylase cluster
SEED2LEVEL183	proteosome related
SEED2LEVEL184	Putrescine/GABA utilization cluster-temporal,to add to SSs
SEED2LEVEL185	Transport of Zinc
SEED2LEVEL186	CBSS-342610.3.peg.1794
SEED2LEVEL187	Biologically active compounds in metazoan cell defence and differentiation
SEED2LEVEL188	Quorum sensing and biofilm formation
SEED2LEVEL189	Lipoic acid
SEED2LEVEL190	Aerotolerance operon in Bacteroides and potentially orthologous operons in other organisms
SEED2LEVEL191	CBSS-251221.1.peg.1863
SEED2LEVEL192	CBSS-630.2.peg.3360
SEED2LEVEL193	Restriction-Modification System
SEED2LEVEL194	Allantoin Utilization
SEED2LEVEL195	Quinone oxidoreductase family
SEED2LEVEL196	ClpAS cluster
SEED2LEVEL197	Cluster co-expressed with butyrate metabolism cluster
SEED2LEVEL198	Sulfur oxidation
SEED2LEVEL199	Type I Restriction-Modification
SEED2LEVEL200	Iron acquisition in Streptococcus
SEED2LEVEL201	Two-component regulatory systems in Campylobacter
SEED2LEVEL202	Lacto-N-Biose I and Galacto-N-Biose Metabolic Pathway
SEED2LEVEL203	Siderophores
SEED2LEVEL204	Molybdopterin oxidoreductase
SEED2LEVEL205	Hydantoin metabolism
SEED2LEVEL206	Glutathione-regulated potassium-efflux system and associated functions
SEED2LEVEL207	Adhesion
SEED2LEVEL208	YgjD and YeaZ
SEED2LEVEL209	Acid stress
SEED2LEVEL210	CBSS-323097.3.peg.2594
SEED2LEVEL211	Three hypotheticals linked to lipoprotein biosynthesis
SEED2LEVEL212	Benzoate transport and degradation cluster
SEED2LEVEL213	Sugar Phosphotransferase Systems, PTS
SEED2LEVEL214	CBSS-176299.4.peg.1996A
SEED2LEVEL215	Shikimate kinase containing cluster
SEED2LEVEL216	Probably Pyrimidine biosynthesis-related
SEED2LEVEL217	Pyruvate kinase associated cluster
SEED2LEVEL218	CBSS-291331.3.peg.3674
SEED2LEVEL219	CBSS-314269.3.peg.1840
SEED2LEVEL220	CBSS-290633.1.peg.1906
SEED2LEVEL221	CBSS-316057.3.peg.3521
SEED2LEVEL222	DNA structural proteins, bacterial
SEED2LEVEL223	Streptococcus agalactiae virulome
SEED2LEVEL224	Transport of Manganese
SEED2LEVEL225	CBSS-224911.1.peg.435
SEED2LEVEL226	Putative Isoquinoline 1-oxidoreductase subunit
SEED2LEVEL227	Recycling of Peptidoglycan Amino Sugars
SEED2LEVEL228	Programmed Cell Death and Toxin-antitoxin Systems
SEED2LEVEL229	Glutaredoxin 3 containing cluster
SEED2LEVEL230	recX and regulatory cluster
SEED2LEVEL231	Electron transport and photophosphorylation
SEED2LEVEL232	CBSS-269801.1.peg.1715
SEED2LEVEL233	YbbK
SEED2LEVEL234	Bacterial hemoglobins
SEED2LEVEL235	Broadly distributed proteins not in subsystems
SEED2LEVEL236	Phenylacetyl-CoA catabolic pathway (core)
SEED2LEVEL237	YjeE
SEED2LEVEL238	Cold shock
SEED2LEVEL239	Hypothetical Related to Dihydroorate Dehydrogenase
SEED2LEVEL240	Hypothetical lipase related to Phosphatidate metabolism
SEED2LEVEL241	Conjugative transfer related cluster
SEED2LEVEL242	Lysine Biosynthesis
SEED2LEVEL243	Sex pheromones in Enterococcus faecalis and other Firmicutes
SEED2LEVEL244	Biogenesis of cbb3-type cytochrome c oxidases
SEED2LEVEL245	CBSS-160492.1.peg.550
SEED2LEVEL246	Hemin transport system
SEED2LEVEL247	Chromosome Replication
SEED2LEVEL248	Orphan regulatory proteins
SEED2LEVEL249	The Chv regulatory system of Alphaproteobacteria
SEED2LEVEL250	DNA-binding regulatory proteins, strays
SEED2LEVEL251	Unknown carbohydrate utilization ( cluster Ydj )
SEED2LEVEL252	Gene Transfer Agent (GTA)
SEED2LEVEL253	Control of cell elongation - division cycle in Bacilli
SEED2LEVEL254	YcfH
SEED2LEVEL255	Probably Ybbk-related hypothetical membrane proteins
SEED2LEVEL256	CBSS-83333.1.peg.946
SEED2LEVEL257	Heme, hemin uptake and utilization systems in GramPositives
SEED2LEVEL258	Glutaredoxin 3 and Glutathione synthetase cluster
SEED2LEVEL259	KH domain RNA binding protein YlqC
SEED2LEVEL260	Flagella protein?
SEED2LEVEL261	Carbon Starvation
SEED2LEVEL262	Adenosyl nucleosidases
SEED2LEVEL263	Bacterial cyanide production and tolerance mechanisms
SEED2LEVEL264	Carotenoid biosynthesis
SEED2LEVEL265	Gentisare degradation
SEED2LEVEL266	SigmaB stress responce regulation
SEED2LEVEL267	D-tyrosyl-tRNA(Tyr) deacylase (EC 3.1.-.-) cluster
SEED2LEVEL268	Dimethylarginine metabolism
SEED2LEVEL269	Probably organic hydroperoxide resistance related hypothetical protein
SEED2LEVEL270	Staphylococcal accessory gene regulator system
SEED2LEVEL271	CBSS-393133.3.peg.2787
SEED2LEVEL272	CBSS-393124.3.peg.2657
SEED2LEVEL273	Sporulation-associated proteins with broader functions
SEED2LEVEL274	Glycoside hydrolases
SEED2LEVEL275	Nitric oxide synthase
SEED2LEVEL276	Hypothetical associated with RecF
SEED2LEVEL277	CBSS-316279.3.peg.746
SEED2LEVEL278	CBSS-193567.1.peg.90
SEED2LEVEL279	Plasmid related functions
SEED2LEVEL280	Dissimilatory nitrite reductase
SEED2LEVEL281	alpha-proteobacterial cluster of hypotheticals
SEED2LEVEL282	Triacylglycerols
SEED2LEVEL283	Protein secretion system, Type VIII (Extracellular nucleation/precipitation pathway, ENP)
SEED2LEVEL284	Coenzyme F420
SEED2LEVEL285	Cyanate hydrolysis
SEED2LEVEL286	Glutaredoxin 3 containing cluster 2
SEED2LEVEL287	LMPTP YfkJ cluster
SEED2LEVEL288	Transport of Molybdenum
SEED2LEVEL289	Global Two-component Regulator PrrBA in Proteobacteria
SEED2LEVEL290	YaaA
SEED2LEVEL291	Unknown carbohydrate utilization ( cluster Yeg )
SEED2LEVEL292	Choline Transport
SEED2LEVEL293	Sodium Ion-Coupled Energetics
SEED2LEVEL294	CBSS-257314.1.peg.752
SEED2LEVEL295	ECF class transporters
SEED2LEVEL296	Muconate lactonizing enzyme family
SEED2LEVEL297	Plant Alkaloids
SEED2LEVEL298	Carbon monoxide dehydrogenase maturation factors
SEED2LEVEL299	CBSS-316273.3.peg.922
SEED2LEVEL300	Group II intron-associated genes
SEED2LEVEL301	Cluster containing CofD-like protein and co-occuring with DNA repair
SEED2LEVEL302	Yfa cluster
SEED2LEVEL303	Protein secretion system, Type III
SEED2LEVEL304	Persister Cells
SEED2LEVEL305	CBSS-316273.3.peg.2709
SEED2LEVEL306	CBSS-288681.3.peg.1039
SEED2LEVEL307	Denitrification
SEED2LEVEL308	Biosynthesis of phenylpropanoids
SEED2LEVEL309	Rcs phosphorelay signal transduction pathway
SEED2LEVEL310	Recombination related cluster
SEED2LEVEL311	CBSS-316273.3.peg.227
SEED2LEVEL312	Protein secretion system, Type I
SEED2LEVEL313	Maltose utilization cluster
SEED2LEVEL314	Nitrosative stress
SEED2LEVEL315	Phage shock protein (psp) operon
SEED2LEVEL316	Light-harvesting complexes
SEED2LEVEL317	Hyperosmotic potassium uptake
SEED2LEVEL318	Oxygen and light sensor PpaA-PpsR
SEED2LEVEL319	Iron Scavenging cluster in Thermus
SEED2LEVEL320	carbazol degradation cluster
SEED2LEVEL321	Chemotaxis, response regulators
SEED2LEVEL322	Putative GGDEF domain protein related to agglutinin secretion
SEED2LEVEL323	Universal stress protein family
SEED2LEVEL324	Coenzyme M
SEED2LEVEL325	YidC containing cluster in LSU rRNA proximity
SEED2LEVEL326	Conserved cluster in Enterobacteriaceae downstream from YqjA, a DedA family protein
SEED2LEVEL327	CBSS-393131.3.peg.612
SEED2LEVEL328	DNA metabolism
SEED2LEVEL329	CBSS-83332.1.peg.3803
SEED2LEVEL330	Streptococcus pyogenes Virulome
SEED2LEVEL331	CBSS-316273.3.peg.448
SEED2LEVEL332	ClpS and metallo-protease cluster in Cyanos
SEED2LEVEL333	Cell wall related cluster
SEED2LEVEL334	Transport of Nickel and Cobalt
SEED2LEVEL335	Aromatic Amin Catabolism
SEED2LEVEL336	Bacterial cytostatics, differentiation factors and antibiotics
SEED2LEVEL337	Flavohaemoglobin
SEED2LEVEL338	Cyanobacterial Circadian Clock
SEED2LEVEL339	Cluster with phosphopentomutase paralog
SEED2LEVEL340	Integrons
SEED2LEVEL341	Invasion and intracellular resistance
SEED2LEVEL342	CBSS-243277.1.peg.4359
SEED2LEVEL343	Iron(III) dicitrate transport system Fec
SEED2LEVEL344	Spore Coat
SEED2LEVEL345	L-2-amino-thiazoline-4-carboxylic acid-Lcysteine conversion
SEED2LEVEL346	WhiB and WhiB-type regulatory proteins
SEED2LEVEL347	Cell envelope-associated LytR-CpsA-Psr transcriptional attenuators
SEED2LEVEL348	CBSS-316273.3.peg.2378
SEED2LEVEL349	Signal transduction module [RsbQ hydrolase - PAS domain]
SEED2LEVEL350	Bile hydrolysis related cluster
SEED2LEVEL351	CBSS-316407.3.peg.2816
SEED2LEVEL352	Cytochrome B6-F complex
SEED2LEVEL353	Bacteriocins, ribosomally synthesized antibacterial peptides
SEED2LEVEL354	Citrate Utilization System (CitAB, CitH, and tctABC)
SEED2LEVEL355	Lipid-derived mediators
SEED2LEVEL356	Agrobacterium opine transport
SEED2LEVEL357	CRISPs
SEED2LEVEL358	Sulfate reduction-associated complexes
SEED2LEVEL359	HPr catabolite repression system
SEED2LEVEL360	Phosphonate metabolism
SEED2LEVEL361	Molybdopterin cytosine dinucleotide
SEED2LEVEL362	ABC transporter [iron.B12.siderophore.hemin]
SEED2LEVEL363	Intracellular septation in Enterobacteria
SEED2LEVEL364	DedA family of inner membrane proteins
SEED2LEVEL365	Carbon storage regulator
SEED2LEVEL366	Urate degradation
SEED2LEVEL367	Bacteriorhodopsin
SEED2LEVEL368	Pseudomonas quinolone signal PQS
SEED2LEVEL369	CBSS-562.2.peg.5158 SK3 including
SEED2LEVEL370	Phosphoenolpyruvate phosphomutase
SEED2LEVEL371	pH adaptation potassium efflux system
SEED2LEVEL372	Protein secretion system, Type V
SEED2LEVEL373	PA0057 cluster
SEED2LEVEL374	CytR regulation
SEED2LEVEL375	Catabolism of an unknown compound
SEED2LEVEL376	DNA phosphorothioation
SEED2LEVEL377	VC0266
SEED2LEVEL378	tRNA-dependent amino acid transfers
SEED2LEVEL379	CRISPRs and associated hypotheticals
SEED2LEVEL380	Nitrogen fixation
SEED2LEVEL381	Encapsulating protein for DyP-type peroxidase and ferritin-like protein oligomers
SEED2LEVEL382	ABC-type iron transport system
SEED2LEVEL383	Conserved cluster around acetyltransferase YpeA in Enterobacteria
SEED2LEVEL384	Putative hemin transporter
SEED2LEVEL385	Spore Core Dehydration
SEED2LEVEL386	Disulphide related cluster
SEED2LEVEL387	Pseudouridine catabolism
SEED2LEVEL388	Toluene 4-monooxygenase (T4MO)
SEED2LEVEL389	Commensurate regulon activation
SEED2LEVEL390	CBSS-370552.3.peg.1240
SEED2LEVEL391	CBSS-159087.4.peg.2189
SEED2LEVEL392	Toxins and superantigens
SEED2LEVEL393	CBSS-214092.1.peg.3450
SEED2LEVEL394	Release of Dimethyl Sulfide (DMS) from Dimethylsulfoniopropionate (DMSP)
SEED2LEVEL395	Sporulation gene orphans
SEED2LEVEL396	Phosphate-binding DING proteins
SEED2LEVEL397	Social motility and nonflagellar swimming in bacteria
SEED2LEVEL398	Proteolytic pathway
SEED2LEVEL399	USS-DB-1
SEED2LEVEL400	Cluster with second YidC in Bacilli
SEED2LEVEL401	Archease2
SEED2LEVEL402	Methanogenesis strays
SEED2LEVEL403	USS-DB-6
SEED2LEVEL404	beta-glucuronide utilization
SEED2LEVEL405	Heterocyst formation in cyanobacteria
SEED2LEVEL406	Protein secretion system, Type VII (Chaperone/Usher pathway, CU)
SEED2LEVEL407	PFGI-1-like cluster 1
SEED2LEVEL408	Bacteriophage P4 cluster
SEED2LEVEL409	MukBEF Chromosome Condensation
SEED2LEVEL410	p-cymene degradation
SEED2LEVEL411	Putative sulfate assimilation cluster
SEED2LEVEL412	CBSS-176279.3.peg.1262
SEED2LEVEL413	Phosphoglycerate transport system
SEED2LEVEL414	Cresol degradation
SEED2LEVEL415	ClpS cluster with hypothetical protein in Cyanos
SEED2LEVEL416	Cholesterol catabolic operon in Mycobacteria
SEED2LEVEL417	Nucleoid-associated proteins in Bacteria
SEED2LEVEL418	Spore germination
SEED2LEVEL419	Unknown sugar utilization (cluster yphABCDEFG)
SEED2LEVEL420	Exosporium
SEED2LEVEL421	Ycd cluster ( putative 2-hydroxyacid dehydrogenase )
SEED2LEVEL422	Amidase clustered with urea and nitrile hydratase functions
SEED2LEVEL423	CBSS-101031.3.peg.1876
SEED2LEVEL424	Coenzyme B
SEED2LEVEL425	PFGI-1-like cluster 2
SEED2LEVEL426	Divergent RNA modification related clusters
SEED2LEVEL427	Uncharacterized sugar kinase cluster (ygc)
SEED2LEVEL428	Archease
SEED2LEVEL429	Luciferases
SEED2LEVEL430	Carbon monoxide induced hydrogenase
SEED2LEVEL431	Related to Menaquinone-cytochrome C reductase
SEED2LEVEL432	USS-DB-2
SEED2LEVEL433	Sugar-phosphate stress regulation
SEED2LEVEL434	Phosphonoalanine utilization
SEED2LEVEL435	AMP to 3-phosphoglycerate
SEED2LEVEL436	Sporulation draft
SEED2LEVEL437	Ferrous iron transporter EfeUOB, low-pH-induced
SEED2LEVEL438	Signal transduction in Eukaryotes
SEED2LEVEL439	Dessication stress
SEED2LEVEL440	Nitrilase
SEED2LEVEL441	Plant Octadecanoids
SEED2LEVEL442	Trans-envelope signaling system VreARI in Pseudomonas
SEED2LEVEL443	Reverse electron transport
SEED2LEVEL444	Flavocytochrome C
SEED2LEVEL445	SpoVS protein family
SEED2LEVEL446	Peptidoglycan Crosslinking of Peptide Stems
SEED2LEVEL447	Spore DNA protection
SEED2LEVEL448	Acetone carboxylase
