# Supplementary material for: Phylogenetic and Functional Metagenomic Profiling for Assessing Microbial Biodiversity in Environmental Monitoring
Source: PLoS One. 2012 Aug 27;7(8):e43630. doi: 10.1371/journal.pone.0043630 (PMC3428334; doi:10.1371/journal.pone.0043630)
Supplement: Data S2 — Description of the analysis workflow together with a collection of custom-written Perl scripts and example data files. (ZIP) [file pone.0043630.s002.zip › functions_subsystems_e5.tsv.list.shotgun.seed.level2.txt]

GeneFamily	PolS1	PolS2	PriS1	PriS2
SEED2LEVEL1	51249	53385	62645	52782
SEED2LEVEL2	32272	31796	41857	36147
SEED2LEVEL3	36447	36084	36776	29984
SEED2LEVEL4	29066	29781	38503	34064
SEED2LEVEL5	23069	24973	28574	23828
SEED2LEVEL6	19662	22601	22288	18150
SEED2LEVEL7	16672	17723	19213	16520
SEED2LEVEL8	12211	12666	15297	12791
SEED2LEVEL9	11273	12267	13491	10933
SEED2LEVEL10	17261	18723	8332	6534
SEED2LEVEL11	11108	11710	13296	11275
SEED2LEVEL12	9641	10434	11835	9260
SEED2LEVEL13	10024	10184	11596	8752
SEED2LEVEL14	9164	9952	11534	9319
SEED2LEVEL15	8720	9051	11383	9535
SEED2LEVEL16	8704	10133	10723	8544
SEED2LEVEL17	8637	9122	9973	9001
SEED2LEVEL18	8165	8258	10115	8220
SEED2LEVEL19	8388	7890	9088	8615
SEED2LEVEL20	7399	8348	9096	7677
SEED2LEVEL21	7433	7723	8686	7579
SEED2LEVEL22	6368	10505	6684	7810
SEED2LEVEL23	6876	7156	8302	6893
SEED2LEVEL24	6176	5863	7913	7681
SEED2LEVEL25	7502	7882	7307	5478
SEED2LEVEL26	6450	6034	7868	6997
SEED2LEVEL27	5893	5252	8298	7148
SEED2LEVEL28	5283	4408	8824	7657
SEED2LEVEL29	5618	6285	6823	6209
SEED2LEVEL30	5298	5359	7258	6611
SEED2LEVEL31	5464	4877	6972	5921
SEED2LEVEL32	6530	5652	6891	4511
SEED2LEVEL33	5414	4468	7011	5652
SEED2LEVEL34	4883	5521	6428	5409
SEED2LEVEL35	5069	5912	6097	4871
SEED2LEVEL36	4177	3892	6039	5643
SEED2LEVEL37	5590	4833	5082	4418
SEED2LEVEL38	4864	5575	5313	3585
SEED2LEVEL39	4363	4934	5179	4484
SEED2LEVEL40	4075	4176	5413	3950
SEED2LEVEL41	4266	4590	4362	3950
SEED2LEVEL42	3637	3559	4613	3970
SEED2LEVEL43	5854	5071	3557	2209
SEED2LEVEL44	3022	2717	5108	4041
SEED2LEVEL45	3715	3839	4036	3352
SEED2LEVEL46	3523	3807	3978	3526
SEED2LEVEL47	3198	3278	4083	3247
SEED2LEVEL48	3061	3068	4102	3438
SEED2LEVEL49	3685	3946	3777	2646
SEED2LEVEL50	3067	3010	3892	3266
SEED2LEVEL51	3045	3367	3615	3119
SEED2LEVEL52	3126	3063	3644	3023
SEED2LEVEL53	4900	4066	2820	1429
SEED2LEVEL54	2869	2298	3414	3306
SEED2LEVEL55	1870	1558	4295	3455
SEED2LEVEL56	2796	2560	3007	2611
SEED2LEVEL57	1841	1503	3640	3348
SEED2LEVEL58	2190	2282	3054	2769
SEED2LEVEL59	2279	2275	3131	2647
SEED2LEVEL60	2472	2407	2857	2631
SEED2LEVEL61	2766	2805	2607	2340
SEED2LEVEL62	3514	3150	2254	1793
SEED2LEVEL63	2562	2763	2755	2005
SEED2LEVEL64	2263	2390	2606	2419
SEED2LEVEL65	2126	2764	2674	2133
SEED2LEVEL66	2107	1378	3322	2484
SEED2LEVEL67	2927	3710	1876	1314
SEED2LEVEL68	1849	1730	2639	2305
SEED2LEVEL69	1821	2293	2526	1942
SEED2LEVEL70	1947	1979	2556	2020
SEED2LEVEL71	2358	2092	2318	1821
SEED2LEVEL72	1419	2456	2098	2346
SEED2LEVEL73	2472	2298	2260	1627
SEED2LEVEL74	2241	2422	2303	1589
SEED2LEVEL75	1458	1609	2616	2301
SEED2LEVEL76	2032	2063	2199	1881
SEED2LEVEL77	2006	2164	2348	1692
SEED2LEVEL78	2166	2066	2078	1895
SEED2LEVEL79	1643	2161	2303	1941
SEED2LEVEL80	2386	2079	2071	1650
SEED2LEVEL81	1710	1622	2414	2043
SEED2LEVEL82	1451	1930	2299	1947
SEED2LEVEL83	1601	1685	2170	1880
SEED2LEVEL84	1660	1501	2097	1957
SEED2LEVEL85	1462	1046	2262	2130
SEED2LEVEL86	1945	2241	1551	1386
SEED2LEVEL87	1461	1480	1896	1697
SEED2LEVEL88	1316	978	2348	1738
SEED2LEVEL89	1560	1751	1773	1440
SEED2LEVEL90	1261	1457	1821	1632
SEED2LEVEL91	1618	1423	1743	1487
SEED2LEVEL92	1118	1343	1845	1732
SEED2LEVEL93	1437	1425	1775	1413
SEED2LEVEL94	1662	1627	1545	1298
SEED2LEVEL95	1292	1437	1787	1449
SEED2LEVEL96	1235	944	1888	1665
SEED2LEVEL97	1680	1444	1524	1227
SEED2LEVEL98	1313	1244	1656	1439
SEED2LEVEL99	1115	1153	1625	1542
SEED2LEVEL100	1668	1282	1413	1157
SEED2LEVEL101	861	671	1916	1675
SEED2LEVEL102	1324	1142	1558	1334
SEED2LEVEL103	1032	1124	1618	1456
SEED2LEVEL104	1299	1490	1447	1111
SEED2LEVEL105	1687	1547	1158	967
SEED2LEVEL106	1126	1306	1393	1262
SEED2LEVEL107	1372	1324	1407	978
SEED2LEVEL108	1138	1169	1368	1272
SEED2LEVEL109	1166	1116	1383	1157
SEED2LEVEL110	1599	2066	857	638
SEED2LEVEL111	1120	1062	1466	1147
SEED2LEVEL112	1021	1115	1215	1263
SEED2LEVEL113	870	1021	1221	1372
SEED2LEVEL114	1264	1289	1198	918
SEED2LEVEL115	1025	1199	1204	1106
SEED2LEVEL116	813	995	1359	1107
SEED2LEVEL117	830	1317	1016	1065
SEED2LEVEL118	1283	1316	960	759
SEED2LEVEL119	878	979	1258	1001
SEED2LEVEL120	1430	1480	875	610
SEED2LEVEL121	959	1195	974	908
SEED2LEVEL122	929	1152	1018	916
SEED2LEVEL123	968	926	1130	953
SEED2LEVEL124	903	969	1199	876
SEED2LEVEL125	947	971	1090	929
SEED2LEVEL126	1264	1085	1023	669
SEED2LEVEL127	560	417	1561	1138
SEED2LEVEL128	1028	1270	997	704
SEED2LEVEL129	786	648	1232	1073
SEED2LEVEL130	658	760	1274	1003
SEED2LEVEL131	987	873	1042	864
SEED2LEVEL132	1099	1187	823	662
SEED2LEVEL133	951	889	936	863
SEED2LEVEL134	772	902	942	945
SEED2LEVEL135	819	705	1124	899
SEED2LEVEL136	680	709	1016	871
SEED2LEVEL137	1121	984	776	584
SEED2LEVEL138	775	720	955	808
SEED2LEVEL139	972	775	867	717
SEED2LEVEL140	741	813	935	772
SEED2LEVEL141	822	967	799	719
SEED2LEVEL142	696	677	926	900
SEED2LEVEL143	677	1039	794	744
SEED2LEVEL144	1199	839	704	599
SEED2LEVEL145	666	728	975	785
SEED2LEVEL146	901	942	820	551
SEED2LEVEL147	1001	908	659	534
SEED2LEVEL148	309	321	1128	967
SEED2LEVEL149	945	1085	619	436
SEED2LEVEL150	630	633	880	732
SEED2LEVEL151	637	734	915	598
SEED2LEVEL152	663	748	768	662
SEED2LEVEL153	817	608	707	642
SEED2LEVEL154	593	675	789	642
SEED2LEVEL155	736	775	693	553
SEED2LEVEL156	643	661	687	665
SEED2LEVEL157	719	820	625	529
SEED2LEVEL158	752	759	644	524
SEED2LEVEL159	472	521	805	726
SEED2LEVEL160	674	623	732	557
SEED2LEVEL161	716	695	716	481
SEED2LEVEL162	596	513	744	666
SEED2LEVEL163	739	715	642	503
SEED2LEVEL164	431	244	904	791
SEED2LEVEL165	548	222	958	677
SEED2LEVEL166	486	859	630	531
SEED2LEVEL167	752	877	554	386
SEED2LEVEL168	926	963	411	295
SEED2LEVEL169	576	569	701	547
SEED2LEVEL170	785	707	602	378
SEED2LEVEL171	641	622	626	500
SEED2LEVEL172	579	686	596	504
SEED2LEVEL173	361	379	898	603
SEED2LEVEL174	780	766	534	364
SEED2LEVEL175	535	353	768	616
SEED2LEVEL176	526	456	588	660
SEED2LEVEL177	632	720	522	399
SEED2LEVEL178	577	517	598	498
SEED2LEVEL179	676	762	439	382
SEED2LEVEL180	457	483	638	551
SEED2LEVEL181	484	558	648	454
SEED2LEVEL182	512	396	631	537
SEED2LEVEL183	235	237	791	681
SEED2LEVEL184	405	417	655	501
SEED2LEVEL185	391	558	562	418
SEED2LEVEL186	599	521	484	361
SEED2LEVEL187	395	233	674	519
SEED2LEVEL188	581	353	524	439
SEED2LEVEL189	331	422	604	477
SEED2LEVEL190	588	857	344	175
SEED2LEVEL191	395	399	518	466
SEED2LEVEL192	450	446	530	344
SEED2LEVEL193	833	911	84	136
SEED2LEVEL194	317	141	625	525
SEED2LEVEL195	253	324	597	439
SEED2LEVEL196	459	350	444	376
SEED2LEVEL197	376	533	374	343
SEED2LEVEL198	577	656	244	220
SEED2LEVEL199	791	800	65	119
SEED2LEVEL200	436	321	465	323
SEED2LEVEL201	521	709	222	195
SEED2LEVEL202	375	377	385	379
SEED2LEVEL203	342	126	554	428
SEED2LEVEL204	453	589	350	173
SEED2LEVEL205	500	393	326	298
SEED2LEVEL206	613	695	156	145
SEED2LEVEL207	314	357	374	351
SEED2LEVEL208	336	345	404	319
SEED2LEVEL209	325	302	392	359
SEED2LEVEL210	350	437	415	223
SEED2LEVEL211	353	347	385	307
SEED2LEVEL212	428	476	318	218
SEED2LEVEL213	267	216	385	450
SEED2LEVEL214	370	334	361	316
SEED2LEVEL215	361	298	416	298
SEED2LEVEL216	305	275	400	351
SEED2LEVEL217	333	388	361	282
SEED2LEVEL218	456	309	344	267
SEED2LEVEL219	350	247	428	300
SEED2LEVEL220	344	376	337	258
SEED2LEVEL221	364	342	337	268
SEED2LEVEL222	327	364	327	269
SEED2LEVEL223	258	278	347	341
SEED2LEVEL224	341	402	263	249
SEED2LEVEL225	278	225	345	329
SEED2LEVEL226	372	521	287	75
SEED2LEVEL227	277	324	335	236
SEED2LEVEL228	358	332	265	231
SEED2LEVEL229	249	369	329	211
SEED2LEVEL230	278	358	294	224
SEED2LEVEL231	386	63	206	440
SEED2LEVEL232	211	262	322	285
SEED2LEVEL233	246	326	254	259
SEED2LEVEL234	746	384	49	63
SEED2LEVEL235	255	222	282	274
SEED2LEVEL236	484	542	100	49
SEED2LEVEL237	356	385	222	126
SEED2LEVEL238	227	244	276	252
SEED2LEVEL239	188	209	312	269
SEED2LEVEL240	190	211	312	262
SEED2LEVEL241	501	459	68	65
SEED2LEVEL242	225	168	315	238
SEED2LEVEL243	135	210	327	253
SEED2LEVEL244	370	699	9	9
SEED2LEVEL245	352	243	240	151
SEED2LEVEL246	383	315	201	98
SEED2LEVEL247	225	263	247	162
SEED2LEVEL248	551	308	47	75
SEED2LEVEL249	160	172	225	259
SEED2LEVEL250	322	326	157	97
SEED2LEVEL251	221	163	261	185
SEED2LEVEL252	219	668	13	20
SEED2LEVEL253	169	176	226	215
SEED2LEVEL254	221	199	180	191
SEED2LEVEL255	172	264	161	186
SEED2LEVEL256	278	254	169	118
SEED2LEVEL257	48	40	320	285
SEED2LEVEL258	182	129	247	197
SEED2LEVEL259	171	196	215	178
SEED2LEVEL260	218	218	197	145
SEED2LEVEL261	205	139	252	161
SEED2LEVEL262	288	331	80	105
SEED2LEVEL263	172	228	200	140
SEED2LEVEL264	205	138	173	206
SEED2LEVEL265	202	245	161	133
SEED2LEVEL266	90	95	244	231
SEED2LEVEL267	211	254	156	102
SEED2LEVEL268	119	258	182	130
SEED2LEVEL269	132	141	208	180
SEED2LEVEL270	162	199	212	112
SEED2LEVEL271	149	154	198	153
SEED2LEVEL272	168	169	159	152
SEED2LEVEL273	155	145	163	168
SEED2LEVEL274	115	139	181	177
SEED2LEVEL275	163	123	231	110
SEED2LEVEL276	119	184	173	143
SEED2LEVEL277	137	119	197	151
SEED2LEVEL278	99	187	198	117
SEED2LEVEL279	342	315	15	13
SEED2LEVEL280	202	198	110	106
SEED2LEVEL281	233	340	41	41
SEED2LEVEL282	190	190	109	104
SEED2LEVEL283	252	236	80	53
SEED2LEVEL284	62	48	231	180
SEED2LEVEL285	126	172	153	114
SEED2LEVEL286	155	172	120	118
SEED2LEVEL287	158	180	147	85
SEED2LEVEL288	141	148	148	118
SEED2LEVEL289	152	145	109	147
SEED2LEVEL290	179	164	138	88
SEED2LEVEL291	105	51	193	165
SEED2LEVEL292	180	96	135	123
SEED2LEVEL293	302	168	79	38
SEED2LEVEL294	144	221	80	97
SEED2LEVEL295	90	55	175	169
SEED2LEVEL296	105	120	180	105
SEED2LEVEL297	54	77	151	182
SEED2LEVEL298	152	89	144	114
SEED2LEVEL299	141	118	130	96
SEED2LEVEL300	163	111	92	87
SEED2LEVEL301	79	81	171	91
SEED2LEVEL302	65	153	115	88
SEED2LEVEL303	277	160	23	17
SEED2LEVEL304	112	161	95	54
SEED2LEVEL305	71	77	124	117
SEED2LEVEL306	70	77	124	117
SEED2LEVEL307	154	277	11	5
SEED2LEVEL308	60	218	61	62
SEED2LEVEL309	116	137	76	56
SEED2LEVEL310	99	172	47	63
SEED2LEVEL311	76	91	118	75
SEED2LEVEL312	176	139	51	31
SEED2LEVEL313	73	51	99	114
SEED2LEVEL314	168	203	7	19
SEED2LEVEL315	176	95	83	26
SEED2LEVEL316	29	6	84	180
SEED2LEVEL317	62	17	102	131
SEED2LEVEL318	45	46	128	94
SEED2LEVEL319	43	36	104	119
SEED2LEVEL320	73	152	60	47
SEED2LEVEL321	196	139	6	20
SEED2LEVEL322	118	160	45	14
SEED2LEVEL323	85	59	100	60
SEED2LEVEL324	23	66	104	86
SEED2LEVEL325	137	115	35	29
SEED2LEVEL326	116	73	63	46
SEED2LEVEL327	149	157	4	11
SEED2LEVEL328	98	25	72	80
SEED2LEVEL329	23	9	140	76
SEED2LEVEL330	91	74	58	49
SEED2LEVEL331	88	157	10	26
SEED2LEVEL332	57	29	75	80
SEED2LEVEL333	51	161	6	22
SEED2LEVEL334	59	21	69	63
SEED2LEVEL335	74	67	43	40
SEED2LEVEL336	31	44	66	64
SEED2LEVEL337	43	124	35	17
SEED2LEVEL338	40	28	47	79
SEED2LEVEL339	104	76	10	26
SEED2LEVEL340	81	127	2	0
SEED2LEVEL341	68	66	28	25
SEED2LEVEL342	105	47	17	22
SEED2LEVEL343	70	66	22	25
SEED2LEVEL344	57	50	35	23
SEED2LEVEL345	46	42	39	25
SEED2LEVEL346	4	1	72	50
SEED2LEVEL347	3	2	74	48
SEED2LEVEL348	51	74	18	10
SEED2LEVEL349	40	29	35	35
SEED2LEVEL350	0	1	82	37
SEED2LEVEL351	79	52	12	7
SEED2LEVEL352	45	1	10	69
SEED2LEVEL353	52	58	11	15
SEED2LEVEL354	1	0	58	44
SEED2LEVEL355	28	52	19	18
SEED2LEVEL356	12	2	41	40
SEED2LEVEL357	29	66	9	9
SEED2LEVEL358	54	21	21	14
SEED2LEVEL359	4	24	35	28
SEED2LEVEL360	3	10	26	45
SEED2LEVEL361	31	29	21	16
SEED2LEVEL362	34	17	34	8
SEED2LEVEL363	35	20	22	14
SEED2LEVEL364	6	1	41	30
SEED2LEVEL365	18	20	29	17
SEED2LEVEL366	43	23	10	12
SEED2LEVEL367	0	10	30	31
SEED2LEVEL368	57	23	6	5
SEED2LEVEL369	46	29	2	10
SEED2LEVEL370	4	17	18	32
SEED2LEVEL371	7	78	0	0
SEED2LEVEL372	17	27	20	13
SEED2LEVEL373	56	10	10	5
SEED2LEVEL374	15	25	18	12
SEED2LEVEL375	12	2	35	16
SEED2LEVEL376	32	24	4	10
SEED2LEVEL377	31	28	4	6
SEED2LEVEL378	1	0	36	17
SEED2LEVEL379	18	42	2	5
SEED2LEVEL380	17	12	18	12
SEED2LEVEL381	38	25	3	0
SEED2LEVEL382	7	9	18	18
SEED2LEVEL383	38	19	3	1
SEED2LEVEL384	38	12	4	3
SEED2LEVEL385	10	40	1	3
SEED2LEVEL386	6	23	11	7
SEED2LEVEL387	12	0	18	13
SEED2LEVEL388	3	44	0	1
SEED2LEVEL389	28	19	0	2
SEED2LEVEL390	0	0	19	15
SEED2LEVEL391	29	9	0	3
SEED2LEVEL392	12	12	2	6
SEED2LEVEL393	28	6	0	1
SEED2LEVEL394	18	9	0	0
SEED2LEVEL395	4	9	7	1
SEED2LEVEL396	3	5	9	3
SEED2LEVEL397	9	5	7	0
SEED2LEVEL398	17	5	1	1
SEED2LEVEL399	0	0	7	10
SEED2LEVEL400	3	1	2	12
SEED2LEVEL401	4	0	2	11
SEED2LEVEL402	3	4	5	5
SEED2LEVEL403	3	17	0	0
SEED2LEVEL404	7	4	6	1
SEED2LEVEL405	1	0	6	6
SEED2LEVEL406	1	0	7	5
SEED2LEVEL407	3	5	3	3
SEED2LEVEL408	0	6	4	2
SEED2LEVEL409	1	4	2	3
SEED2LEVEL410	0	8	2	1
SEED2LEVEL411	6	0	3	2
SEED2LEVEL412	1	9	1	0
SEED2LEVEL413	1	5	2	2
SEED2LEVEL414	0	12	0	0
SEED2LEVEL415	1	0	0	7
SEED2LEVEL416	4	2	0	3
SEED2LEVEL417	3	4	1	1
SEED2LEVEL418	0	1	2	4
SEED2LEVEL419	3	0	3	2
SEED2LEVEL420	1	1	2	3
SEED2LEVEL421	0	4	1	2
SEED2LEVEL422	3	0	3	0
SEED2LEVEL423	0	0	4	1
SEED2LEVEL424	0	0	4	1
SEED2LEVEL425	3	1	0	2
SEED2LEVEL426	4	0	1	0
SEED2LEVEL427	1	1	2	0
SEED2LEVEL428	0	0	0	4
SEED2LEVEL429	3	1	0	1
SEED2LEVEL430	4	0	0	0
SEED2LEVEL431	1	1	0	1
SEED2LEVEL432	1	1	0	1
SEED2LEVEL433	0	0	1	2
SEED2LEVEL434	0	0	3	0
SEED2LEVEL435	0	4	0	0
SEED2LEVEL436	0	1	1	1
SEED2LEVEL437	0	1	1	1
SEED2LEVEL438	0	0	2	1
SEED2LEVEL439	0	0	0	2
SEED2LEVEL440	0	2	0	0
SEED2LEVEL441	1	1	0	0
SEED2LEVEL442	0	0	1	1
SEED2LEVEL443	3	0	0	0
SEED2LEVEL444	0	1	0	0
SEED2LEVEL445	0	1	0	0
SEED2LEVEL446	0	1	0	0
SEED2LEVEL447	1	0	0	0
SEED2LEVEL448	1	0	0	0
