# Supplementary material for: Phylogenetic and Functional Metagenomic Profiling for Assessing Microbial Biodiversity in Environmental Monitoring
Source: PLoS One. 2012 Aug 27;7(8):e43630. doi: 10.1371/journal.pone.0043630 (PMC3428334; doi:10.1371/journal.pone.0043630)
Supplement: Data S2 — Description of the analysis workflow together with a collection of custom-written Perl scripts and example data files. (ZIP) [file pone.0043630.s002.zip › functions_subsystems_e5.tsv.list.shotgun.seed.level3.annotation.txt]

GeneFamily	Annotation
SEED3LEVEL1	YgfZ
SEED3LEVEL2	Serine-glyoxylate cycle
SEED3LEVEL3	DNA-replication
SEED3LEVEL4	tRNA modification Bacteria
SEED3LEVEL5	PROSC
SEED3LEVEL6	TCA Cycle
SEED3LEVEL7	Universal GTPases
SEED3LEVEL8	5-FCL-like protein
SEED3LEVEL9	De Novo Purine Biosynthesis
SEED3LEVEL10	Glutamine, Glutamate, Aspartate and Asparagine Biosynthesis
SEED3LEVEL11	Methionine Biosynthesis
SEED3LEVEL12	Branched-Chain Amino Acid Biosynthesis
SEED3LEVEL13	Purine conversions
SEED3LEVEL14	Ribosome LSU bacterial
SEED3LEVEL15	Photorespiration (oxidative C2 cycle)
SEED3LEVEL16	Isoleucine degradation
SEED3LEVEL17	Pyruvate metabolism II: acetyl-CoA, acetogenesis from pyruvate
SEED3LEVEL18	Fatty Acid Biosynthesis FASII
SEED3LEVEL19	Dehydrogenase complexes
SEED3LEVEL20	Glycolysis and Gluconeogenesis
SEED3LEVEL21	Proteolysis in bacteria, ATP-dependent
SEED3LEVEL22	Glycine and Serine Utilization
SEED3LEVEL23	Acetyl-CoA fermentation to Butyrate
SEED3LEVEL24	n-Phenylalkanoic acid degradation
SEED3LEVEL25	Heat shock dnaK gene cluster extended
SEED3LEVEL26	Isoprenoid Biosynthesis
SEED3LEVEL27	COG1399
SEED3LEVEL28	Branched chain amino acid degradation regulons
SEED3LEVEL29	Cobalt-zinc-cadmium resistance
SEED3LEVEL30	Fatty acid metabolism cluster
SEED3LEVEL31	Flagellum
SEED3LEVEL32	Iojap
SEED3LEVEL33	Glycerolipid and Glycerophospholipid Metabolism in Bacteria
SEED3LEVEL34	Valine degradation
SEED3LEVEL35	Ribosome SSU bacterial
SEED3LEVEL36	tRNA modification Archaea
SEED3LEVEL37	COG0523
SEED3LEVEL38	RNA polymerase bacterial
SEED3LEVEL39	De Novo Pyrimidine Synthesis
SEED3LEVEL40	Glutamate-mediated methylamine utilization pathway
SEED3LEVEL41	Iron-sulfur cluster assembly
SEED3LEVEL42	Fatty acid degradation regulons
SEED3LEVEL43	Heme and Siroheme Biosynthesis
SEED3LEVEL44	Glycolysis and Gluconeogenesis, including Archaeal enzymes
SEED3LEVEL45	DNA repair, bacterial
SEED3LEVEL46	DNA Repair Base Excision
SEED3LEVEL47	Translation elongation factors bacterial
SEED3LEVEL48	pyrimidine conversions
SEED3LEVEL49	Arginine Biosynthesis extended
SEED3LEVEL50	Entner-Doudoroff Pathway
SEED3LEVEL51	Calvin-Benson cycle
SEED3LEVEL52	Lysine Biosynthesis DAP Pathway
SEED3LEVEL53	Threonine and Homoserine Biosynthesis
SEED3LEVEL54	Pyruvate metabolism I: anaplerotic reactions, PEP
SEED3LEVEL55	Leucine Degradation and HMG-CoA Metabolism
SEED3LEVEL56	Pyridoxin (Vitamin B6) Biosynthesis
SEED3LEVEL57	DNA repair, UvrABC system
SEED3LEVEL58	HtrA and Sec secretion
SEED3LEVEL59	RNA methylation
SEED3LEVEL60	Glyoxylate bypass
SEED3LEVEL61	At5g37530
SEED3LEVEL62	Oxidative stress
SEED3LEVEL63	At5g63420
SEED3LEVEL64	DNA topoisomerases, Type II, ATP-dependent
SEED3LEVEL65	Archaeal lipids
SEED3LEVEL66	Chorismate Synthesis
SEED3LEVEL67	Respiratory Complex I
SEED3LEVEL68	Resistance to fluoroquinolones
SEED3LEVEL69	mnm5U34 biosynthesis bacteria
SEED3LEVEL70	Folate Biosynthesis
SEED3LEVEL71	F0F1-type ATP synthase
SEED3LEVEL72	Chorismate: Intermediate for synthesis of Tryptophan, PAPA antibiotics, PABA, 3-hydroxyanthranilate and more.
SEED3LEVEL73	rRNA modification Bacteria
SEED3LEVEL74	Protein chaperones
SEED3LEVEL75	YgfZ-Iron
SEED3LEVEL76	CBSS-176299.4.peg.1292
SEED3LEVEL77	Choline and Betaine Uptake and Betaine Biosynthesis
SEED3LEVEL78	KDO2-Lipid A biosynthesis
SEED3LEVEL79	Pentose phosphate pathway
SEED3LEVEL80	Sialic Acid Metabolism
SEED3LEVEL81	tRNA modification yeast mitochondrial
SEED3LEVEL82	Biotin biosynthesis
SEED3LEVEL83	Inorganic Sulfur Assimilation
SEED3LEVEL84	Acetone Butanol Ethanol Synthesis
SEED3LEVEL85	tRNAmodification position 34
SEED3LEVEL86	Butanol Biosynthesis
SEED3LEVEL87	Phage replication
SEED3LEVEL88	Transcription factors bacterial
SEED3LEVEL89	Methionine Degradation
SEED3LEVEL90	Arginine and Ornithine Degradation
SEED3LEVEL91	Proteasome bacterial
SEED3LEVEL92	Cysteine Biosynthesis
SEED3LEVEL93	Histidine Biosynthesis
SEED3LEVEL94	Coenzyme A Biosynthesis
SEED3LEVEL95	Queuosine-Archaeosine Biosynthesis
SEED3LEVEL96	NAD and NADP cofactor biosynthesis global
SEED3LEVEL97	Cell Division Cluster
SEED3LEVEL98	Alanine biosynthesis
SEED3LEVEL99	Niacin-Choline transport and metabolism
SEED3LEVEL100	Translation termination factors bacterial
SEED3LEVEL101	Maltose and Maltodextrin Utilization
SEED3LEVEL102	tRNA aminoacylation, Asp and Asn
SEED3LEVEL103	tRNA modification yeast cytoplasmic
SEED3LEVEL104	Leucine Biosynthesis
SEED3LEVEL105	Ribosome biogenesis bacterial
SEED3LEVEL106	Flagellar motility
SEED3LEVEL107	COG0451
SEED3LEVEL108	Propionate-CoA to Succinate Module
SEED3LEVEL109	tRNA processing
SEED3LEVEL110	COG2363
SEED3LEVEL111	Common Pathway For Synthesis of Aromatic Compounds (DAHP synthase to chorismate)
SEED3LEVEL112	CBSS-83331.1.peg.3039
SEED3LEVEL113	Pterin metabolism 3
SEED3LEVEL114	Regulation of Oxidative Stress Response
SEED3LEVEL115	Tryptophan synthesis
SEED3LEVEL116	CBSS-393121.3.peg.2760
SEED3LEVEL117	DNA repair, bacterial RecFOR pathway
SEED3LEVEL118	Riboflavin, FMN and FAD metabolism
SEED3LEVEL119	YrdC-YciO-Sua5 protein family
SEED3LEVEL120	Carotenoids
SEED3LEVEL121	CBSS-222523.1.peg.1311
SEED3LEVEL122	Multidrug Resistance Efflux Pumps
SEED3LEVEL123	Lysine fermentation
SEED3LEVEL124	COG3146 experimental
SEED3LEVEL125	r1t-like streptococcal phages
SEED3LEVEL126	Glycine cleavage system
SEED3LEVEL127	MLST
SEED3LEVEL128	Glycine reductase, sarcosine reductase and betaine reductase
SEED3LEVEL129	Terminal cytochrome C oxidases
SEED3LEVEL130	mycolic acid synthesis
SEED3LEVEL131	Protein Acetylation and Deacetylation in Bacteria
SEED3LEVEL132	At3g21300
SEED3LEVEL133	CBSS-49338.1.peg.459
SEED3LEVEL134	Scaffold proteins for [4Fe-4S] cluster assembly (MRP family)
SEED3LEVEL135	Glycerol and Glycerol-3-phosphate Uptake and Utilization
SEED3LEVEL136	At5g04520 AT1G06240
SEED3LEVEL137	Serine Biosynthesis
SEED3LEVEL138	tRNA aminoacylation, Glu and Gln
SEED3LEVEL139	Polyprenyl Diphosphate Biosynthesis
SEED3LEVEL140	Experimental-Ubiquinone BiosynthesisVDC
SEED3LEVEL141	CBSS-258594.1.peg.3339
SEED3LEVEL142	Type IV pilus
SEED3LEVEL143	Competence or DNA damage-inducible protein CinA and related protein families
SEED3LEVEL144	Transcription initiation, bacterial sigma factors
SEED3LEVEL145	Respiratory dehydrogenases 1
SEED3LEVEL146	Anaerobic respiratory reductases
SEED3LEVEL147	Staphylococcal pathogenicity islands SaPI
SEED3LEVEL148	Copper homeostasis
SEED3LEVEL149	Fermentations: Mixed acid
SEED3LEVEL150	BarA-UvrY(SirA) two-component regulatory system
SEED3LEVEL151	Experimental-PTPS
SEED3LEVEL152	Molybdenum cofactor biosynthesis
SEED3LEVEL153	Translation initiation factors bacterial
SEED3LEVEL154	COG3380 COG2907
SEED3LEVEL155	Lipopolysaccharide assembly
SEED3LEVEL156	Rhamnose containing glycans
SEED3LEVEL157	At2g23840
SEED3LEVEL158	Coenzyme B12 biosynthesis
SEED3LEVEL159	Experimental - Histidine Degradation
SEED3LEVEL160	A Gammaproteobacteria Cluster Relating to Translation
SEED3LEVEL161	16S rRNA modification within P site of ribosome
SEED3LEVEL162	Pyruvate Alanine Serine Interconversions
SEED3LEVEL163	COG2302
SEED3LEVEL164	Polyamine Metabolism
SEED3LEVEL165	CBSS-196164.1.peg.1690
SEED3LEVEL166	CBSS-84588.1.peg.1247
SEED3LEVEL167	Ubiquinone Biosynthesis
SEED3LEVEL168	Methylglyoxal Metabolism
SEED3LEVEL169	YggW
SEED3LEVEL170	One-carbon metabolism by tetrahydropterines
SEED3LEVEL171	Succinate dehydrogenase
SEED3LEVEL172	Phage regulation of gene expression
SEED3LEVEL173	Glycerate metabolism
SEED3LEVEL174	ABC transporter branched-chain amino acid (TC 3.A.1.4.1)
SEED3LEVEL175	NAD regulation
SEED3LEVEL176	COG1565
SEED3LEVEL177	Isobutyryl-CoA to Propionyl-CoA Module
SEED3LEVEL178	RNA processing and degradation, bacterial
SEED3LEVEL179	Mannose Metabolism
SEED3LEVEL180	CBSS-194948.1.peg.143
SEED3LEVEL181	Polyadenylation bacterial
SEED3LEVEL182	RNA pseudouridine syntheses
SEED3LEVEL183	Translation elongation factor G family
SEED3LEVEL184	Aminopeptidases (EC 3.4.11.-)
SEED3LEVEL185	G3E family of P-loop GTPases (metallocenter biosynthesis)
SEED3LEVEL186	Na(+)-translocating NADH-quinone oxidoreductase and rnf-like group of electron transport complexes
SEED3LEVEL187	CBSS-246196.1.peg.364
SEED3LEVEL188	Protection from Reactive Oxygen Species
SEED3LEVEL189	Ketoisovalerate oxidoreductase
SEED3LEVEL190	pVir Plasmid of Campylobacter
SEED3LEVEL191	Sarcosine oxidase subunits
SEED3LEVEL192	Anaerobic benzoate metabolism
SEED3LEVEL193	DOE COG2016
SEED3LEVEL194	Proline, 4-hydroxyproline uptake and utilization
SEED3LEVEL195	CBSS-393130.3.peg.794
SEED3LEVEL196	CBSS-280355.3.peg.2835
SEED3LEVEL197	Phenylalanine and Tyrosine Branches from Chorismate
SEED3LEVEL198	Methylcitrate cycle
SEED3LEVEL199	rRNAs
SEED3LEVEL200	Purine Utilization
SEED3LEVEL201	Trehalose Biosynthesis
SEED3LEVEL202	tRNA aminoacylation, Phe
SEED3LEVEL203	Glutathione: Biosynthesis and gamma-glutamyl cycle
SEED3LEVEL204	DMT transporter
SEED3LEVEL205	Lactose and Galactose Uptake and Utilization
SEED3LEVEL206	COG3533
SEED3LEVEL207	Auxin biosynthesis
SEED3LEVEL208	tRNA aminoacylation, Ile
SEED3LEVEL209	HMG CoA Synthesis
SEED3LEVEL210	Alginate metabolism
SEED3LEVEL211	Proline Synthesis
SEED3LEVEL212	Phage integration and excision
SEED3LEVEL213	Wyeosine-MimG Biosynthesis
SEED3LEVEL214	Urea decomposition
SEED3LEVEL215	Redox-dependent regulation of nucleus processes
SEED3LEVEL216	CBSS-257314.1.peg.488
SEED3LEVEL217	riboflavin to FAD
SEED3LEVEL218	BlaR1 Family Regulatory Sensor-transducer Disambiguation
SEED3LEVEL219	COG1836
SEED3LEVEL220	A Gram-positive cluster that relates ribosomal protein L28P to a set of uncharacterized proteins
SEED3LEVEL221	dTDP-rhamnose synthesis
SEED3LEVEL222	Ribosomal protein S12p Asp methylthiotransferase
SEED3LEVEL223	DNA topoisomerases, Type I, ATP-independent
SEED3LEVEL224	Glycine Biosynthesis
SEED3LEVEL225	GroEL GroES
SEED3LEVEL226	tRNA aminoacylation, Val
SEED3LEVEL227	Translation initiation factors eukaryotic and archaeal
SEED3LEVEL228	COG0277
SEED3LEVEL229	COG4319
SEED3LEVEL230	Aspartate aminotransferase
SEED3LEVEL231	Acetoin, butanediol metabolism
SEED3LEVEL232	Flagellum in Campylobacter
SEED3LEVEL233	Chitin and N-acetylglucosamine utilization
SEED3LEVEL234	At3g50560
SEED3LEVEL235	CBSS-376686.6.peg.291
SEED3LEVEL236	tRNA aminoacylation, Leu
SEED3LEVEL237	DNA repair, bacterial UvrD and related helicases
SEED3LEVEL238	CBSS-342610.3.peg.1536
SEED3LEVEL239	Deoxyribose and Deoxynucleoside Catabolism
SEED3LEVEL240	DNA repair, bacterial UmuCD system
SEED3LEVEL241	CBSS-344610.3.peg.2335
SEED3LEVEL242	Type VI secretion systems
SEED3LEVEL243	CBSS-326442.4.peg.1852
SEED3LEVEL244	DNA repair, bacterial MutL-MutS system
SEED3LEVEL245	polyprenyl synthesis
SEED3LEVEL246	tRNA aminoacylation, Ala
SEED3LEVEL247	Glutamine synthetases
SEED3LEVEL248	D-Galacturonate and D-Glucuronate Utilization
SEED3LEVEL249	Beta-lactamase
SEED3LEVEL250	mcm5s2U biosynthesis in tRNA
SEED3LEVEL251	D-ribose utilization
SEED3LEVEL252	Perosamine Synthesis Vibrio
SEED3LEVEL253	CBSS-354.1.peg.2917
SEED3LEVEL254	Glycolate, glyoxylate interconversions
SEED3LEVEL255	Periplasmic Stress Response
SEED3LEVEL256	ATP-dependent RNA helicases, bacterial
SEED3LEVEL257	Ubiquinone Menaquinone-cytochrome c reductase complexes
SEED3LEVEL258	Methylthiotransferases
SEED3LEVEL259	tRNA aminoacylation, Gly
SEED3LEVEL260	CBSS-323850.3.peg.3269
SEED3LEVEL261	CBSS-316057.3.peg.1308
SEED3LEVEL262	CBSS-257314.1.peg.676
SEED3LEVEL263	DNA processing cluster
SEED3LEVEL264	Glutathione: Non-redox reactions
SEED3LEVEL265	Glycogen metabolism
SEED3LEVEL266	Lipopolysaccharide-related cluster in Alphaproteobacteria
SEED3LEVEL267	Propionyl-CoA to Succinyl-CoA Module
SEED3LEVEL268	Bacterial signal recognition particle (SRP)
SEED3LEVEL269	COG2509
SEED3LEVEL270	Alkanesulfonate assimilation
SEED3LEVEL271	Xylose utilization
SEED3LEVEL272	PhoR-PhoB two-component regulatory system
SEED3LEVEL273	Fermentations: Lactate
SEED3LEVEL274	LOS core oligosaccharide biosynthesis
SEED3LEVEL275	Pterin carbinolamine dehydratase
SEED3LEVEL276	RuvABC plus a hypothetical
SEED3LEVEL277	Methanopterin biosynthesis2
SEED3LEVEL278	Inositol catabolism
SEED3LEVEL279	Sulfatases and sulfatase modifying factor 1
SEED3LEVEL280	N-linked Glycosylation in Bacteria
SEED3LEVEL281	tRNA aminoacylation, Lys
SEED3LEVEL282	At4g10620 At3g57180 At3g47450
SEED3LEVEL283	Methicillin resistance in Staphylococci
SEED3LEVEL284	DNA repair, bacterial RecBCD pathway
SEED3LEVEL285	tRNA aminoacylation, Thr
SEED3LEVEL286	Beta-Glucoside Metabolism
SEED3LEVEL287	Plasmid replication
SEED3LEVEL288	Phage packaging machinery
SEED3LEVEL289	CBSS-262719.3.peg.410
SEED3LEVEL290	CBSS-89187.3.peg.2957
SEED3LEVEL291	Glutamate dehydrogenases
SEED3LEVEL292	Aromatic amino acid degradation
SEED3LEVEL293	ABC transporter oligopeptide (TC 3.A.1.5.1)
SEED3LEVEL294	NAD consumption
SEED3LEVEL295	Threonine degradation
SEED3LEVEL296	Unspecified monosaccharide transport cluster
SEED3LEVEL297	Transcription factors cyanobacterial RpoD-like sigma factors
SEED3LEVEL298	Cluster-based Subsystem Grouping Hypotheticals - perhaps Proteosome Related
SEED3LEVEL299	CBSS-203122.12.peg.188
SEED3LEVEL300	Protein degradation
SEED3LEVEL301	Histidine Degradation
SEED3LEVEL302	Streptococcal Hyaluronic Acid Capsule
SEED3LEVEL303	Poly-gamma-glutamate biosynthesis
SEED3LEVEL304	Pterin metabolism
SEED3LEVEL305	GABA and putrescine metabolism from cluters
SEED3LEVEL306	Putative diaminopropionate ammonia-lyase cluster
SEED3LEVEL307	Menaquinone and Phylloquinone Biosynthesis
SEED3LEVEL308	Lipoprotein Biosynthesis
SEED3LEVEL309	L-rhamnose utilization
SEED3LEVEL310	Novel non-oxidative pathway of Uracil catabolism
SEED3LEVEL311	Pterin biosynthesis
SEED3LEVEL312	Peptide methionine sulfoxide reductase
SEED3LEVEL313	Vibrio Polysaccharide (VPS) Biosynthesis
SEED3LEVEL314	At4g38090
SEED3LEVEL315	Tryptophan catabolism
SEED3LEVEL316	Lipoic acid metabolism
SEED3LEVEL317	Nudix proteins (nucleoside triphosphate hydrolases)
SEED3LEVEL318	Conserved gene cluster possibly involved in RNA metabolism
SEED3LEVEL319	D-gluconate and ketogluconates metabolism
SEED3LEVEL320	Homogentisate pathway of aromatic compound degradation
SEED3LEVEL321	Lipid A-Ara4N pathway ( Polymyxin resistance )
SEED3LEVEL322	Glutathione: Redox cycle
SEED3LEVEL323	Multi-subunit cation antiporter
SEED3LEVEL324	Catechol branch of beta-ketoadipate pathway
SEED3LEVEL325	DNA replication, archaeal
SEED3LEVEL326	Utilization of glutathione as a sulphur source
SEED3LEVEL327	tRNA aminoacylation, Met
SEED3LEVEL328	Rubrerythrin
SEED3LEVEL329	Menaquinone Biosynthesis via Futalosine -- gjo
SEED3LEVEL330	Predicted secretion system W clustering with cell division proteins
SEED3LEVEL331	DNA repair, bacterial photolyase
SEED3LEVEL332	Biotin biosynthesis Experimental
SEED3LEVEL333	Lactate utilization
SEED3LEVEL334	Chlorophyll Biosynthesis
SEED3LEVEL335	tRNA aminoacylation, Pro
SEED3LEVEL336	Peptidyl-prolyl cis-trans isomerase
SEED3LEVEL337	General Secretion Pathway
SEED3LEVEL338	tRNA aminoacylation, Arg
SEED3LEVEL339	Auxin degradation
SEED3LEVEL340	COG0398
SEED3LEVEL341	Outer membrane
SEED3LEVEL342	Staphylococcal phi-Mu50B-like prophages
SEED3LEVEL343	Housecleaning nucleoside triphosphate pyrophosphatases
SEED3LEVEL344	Sporulation-related Hypotheticals
SEED3LEVEL345	Protocatechuate branch of beta-ketoadipate pathway
SEED3LEVEL346	Programmed frameshift
SEED3LEVEL347	Trehalose Uptake and Utilization
SEED3LEVEL348	Cobalamin synthesis
SEED3LEVEL349	Teichuronic acid biosynthesis
SEED3LEVEL350	Metallocarboxypeptidases (EC 3.4.17.-)
SEED3LEVEL351	Mannitol Utilization
SEED3LEVEL352	Fructooligosaccharides(FOS) and Raffinose Utilization
SEED3LEVEL353	N-Acetyl-Galactosamine and Galactosamine Utilization
SEED3LEVEL354	Quorum Sensing: Autoinducer-2 Synthesis
SEED3LEVEL355	CO Dehydrogenase
SEED3LEVEL356	Cluster Ytf and putative sugar transporter
SEED3LEVEL357	Putative sugar ABC transporter (ytf cluster)
SEED3LEVEL358	CBSS-269799.3.peg.2220
SEED3LEVEL359	Periplasmic disulfide interchange
SEED3LEVEL360	Urease subunits
SEED3LEVEL361	ABC transporter dipeptide (TC 3.A.1.5.2)
SEED3LEVEL362	Capsular heptose biosynthesis
SEED3LEVEL363	tRNA aminoacylation, Tyr
SEED3LEVEL364	tRNA aminoacylation, His
SEED3LEVEL365	CBSS-196164.1.peg.461
SEED3LEVEL366	tRNA aminoacylation, Ser
SEED3LEVEL367	Acid resistance mechanisms
SEED3LEVEL368	CBSS-188.1.peg.9880
SEED3LEVEL369	At2g33980 At1g28960
SEED3LEVEL370	Arginine Deiminase Pathway
SEED3LEVEL371	Vibrio Core Oligosaccharide Biosynthesis
SEED3LEVEL372	CBSS-306254.1.peg.1508
SEED3LEVEL373	CBSS-288000.5.peg.1793
SEED3LEVEL374	Threonine anaerobic catabolism gene cluster
SEED3LEVEL375	Putative TldE-TldD proteolytic complex
SEED3LEVEL376	Legionaminic Acid Biosynthesis
SEED3LEVEL377	CMP-N-acetylneuraminate Biosynthesis
SEED3LEVEL378	Terminal cytochrome oxidases
SEED3LEVEL379	tRNA aminoacylation, Cys
SEED3LEVEL380	Twin-arginine translocation system
SEED3LEVEL381	ABC transporter alkylphosphonate (TC 3.A.1.9.1)
SEED3LEVEL382	Ethylmalonyl-CoA pathway of C2 assimilation
SEED3LEVEL383	Signal peptidase
SEED3LEVEL384	tRNA aminoacylation, Trp
SEED3LEVEL385	Single-Rhodanese-domain proteins
SEED3LEVEL386	Ribonuclease H
SEED3LEVEL387	Salicylate and gentisate catabolism
SEED3LEVEL388	Phage capsid proteins
SEED3LEVEL389	D-galactarate, D-glucarate and D-glycerate catabolism
SEED3LEVEL390	L-Arabinose utilization
SEED3LEVEL391	A Hypothetical Protein Related to Proline Metabolism
SEED3LEVEL392	Terminal cytochrome d ubiquinol oxidases
SEED3LEVEL393	Carboxysome
SEED3LEVEL394	Glutaredoxins
SEED3LEVEL395	CBSS-314267.3.peg.390
SEED3LEVEL396	N-heterocyclic aromatic compound degradation
SEED3LEVEL397	Glutamate and Aspartate uptake in Bacteria
SEED3LEVEL398	CBSS-261594.1.peg.788
SEED3LEVEL399	Lactose utilization
SEED3LEVEL400	Steroid sulfates
SEED3LEVEL401	NhaA, NhaD and Sodium-dependent phosphate transporters
SEED3LEVEL402	Arsenic resistance
SEED3LEVEL403	Capsular Polysaccharides Biosynthesis and Assembly
SEED3LEVEL404	Biphenyl Degradation
SEED3LEVEL405	Copper homeostasis: copper tolerance
SEED3LEVEL406	Sucrose utilization
SEED3LEVEL407	Ethanolamine utilization
SEED3LEVEL408	Streptococcus pyogenes recombinatorial zone
SEED3LEVEL409	Cold shock, CspA family of proteins
SEED3LEVEL410	Hypothetical Related to Dihydroorotate dehydrogenase
SEED3LEVEL411	CBSS-316407.3.peg.1371
SEED3LEVEL412	Methionine Salvage
SEED3LEVEL413	Exopolysaccharide Biosynthesis
SEED3LEVEL414	tRNA nucleotidyltransferase
SEED3LEVEL415	Siderophore assembly kit
SEED3LEVEL416	Omega-amidase
SEED3LEVEL417	A Glutathione-dependent Thiol Reductase Associated with a Step in Lysine Biosynthesis
SEED3LEVEL418	Periplasmic-Binding-Protein-Dependent Transport System for &#945;-Glucosides
SEED3LEVEL419	Translation elongation factors eukaryotic and archaeal
SEED3LEVEL420	Cyanophycin Metabolism
SEED3LEVEL421	Sucrose utilization Shewanella
SEED3LEVEL422	Uracil-DNA glycosylase
SEED3LEVEL423	rRNA modification Archaea
SEED3LEVEL424	Uptake of selenate and selenite
SEED3LEVEL425	CBSS-292415.3.peg.2341
SEED3LEVEL426	Phage DNA synthesis
SEED3LEVEL427	4-Hydroxyphenylacetic acid catabolic pathway
SEED3LEVEL428	Widespread colonization island
SEED3LEVEL429	Propanediol utilization
SEED3LEVEL430	HPr kinase and hprK operon in Gram-positive organisms
SEED3LEVEL431	Lipoprotein sorting system
SEED3LEVEL432	Aromatic amino acid interconversions with aryl acids
SEED3LEVEL433	Ribosomal protein S5p acylation
SEED3LEVEL434	SeqA and Co-occurring Genes
SEED3LEVEL435	D-Tagatose and Galactitol Utilization
SEED3LEVEL436	Selenoprotein O
SEED3LEVEL437	Fructose utilization
SEED3LEVEL438	Proton-dependent Peptide Transporters
SEED3LEVEL439	Colanic acid biosynthesis
SEED3LEVEL440	Selenocysteine metabolism
SEED3LEVEL441	Pyrimidine utilization
SEED3LEVEL442	Proteasome archaeal
SEED3LEVEL443	Gene Transfer Agent
SEED3LEVEL444	(GlcNAc)2 Catabolic Operon
SEED3LEVEL445	Central meta-cleavage pathway of aromatic compound degradation
SEED3LEVEL446	COG3760
SEED3LEVEL447	Teichoic and lipoteichoic acids biosynthesis
SEED3LEVEL448	CO2 uptake, carboxysome
SEED3LEVEL449	CBSS-316057.3.peg.659
SEED3LEVEL450	Urea carboxylase and Allophanate hydrolase cluster
SEED3LEVEL451	Quinolinic acid and its derivatives
SEED3LEVEL452	CBSS-323098.3.peg.2823
SEED3LEVEL453	T7-like phage core proteins
SEED3LEVEL454	At1g69340 At2g40600
SEED3LEVEL455	CBSS-320388.3.peg.3759
SEED3LEVEL456	Streptococcal Mga Regulon
SEED3LEVEL457	Naphtalene and antracene degradation
SEED3LEVEL458	Cinnamic Acid Degradation
SEED3LEVEL459	Nonhomologous End-Joining in Bacteria
SEED3LEVEL460	Lysine degradation
SEED3LEVEL461	CBSS-342610.3.peg.283
SEED3LEVEL462	CBSS-269482.1.peg.1294
SEED3LEVEL463	O-Methyl Phosphoramidate Capsule Modification in Campylobacter
SEED3LEVEL464	Murein hydrolase regulation and cell death
SEED3LEVEL465	Erythromycin resistance
SEED3LEVEL466	Flavodoxin
SEED3LEVEL467	Taurine Utilization
SEED3LEVEL468	DMSP breakdown
SEED3LEVEL469	Phage tail fiber proteins
SEED3LEVEL470	At1g26220 At1g32070
SEED3LEVEL471	Glutathione-dependent pathway of formaldehyde detoxification
SEED3LEVEL472	Predicted carbohydrate hydrolases
SEED3LEVEL473	L-fucose utilization
SEED3LEVEL474	Quinate degradation
SEED3LEVEL475	Hypothetical Coupled to RecF
SEED3LEVEL476	At1g14345
SEED3LEVEL477	At5g11840 At5g67370
SEED3LEVEL478	Nucleolar protein complex
SEED3LEVEL479	eukaryotic rRNA modification and related functions
SEED3LEVEL480	Conjugative transfer
SEED3LEVEL481	Vir-like type 4 secretion system
SEED3LEVEL482	CBSS-52598.3.peg.2843
SEED3LEVEL483	Plasmid-encoded T-DNA transfer
SEED3LEVEL484	Benzoate catabolism
SEED3LEVEL485	DNA repair, bacterial DinG and relatives
SEED3LEVEL486	Major Outer Membrane Proteins
SEED3LEVEL487	Triacylglycerol metabolism
SEED3LEVEL488	Coenzyme F420 synthesis
SEED3LEVEL489	At4g17370
SEED3LEVEL490	L-fucose utilization temp
SEED3LEVEL491	Phenylpropanoid compound degradation
SEED3LEVEL492	Trans-translation by stalled ribosomes
SEED3LEVEL493	L-Cystine Uptake and Metabolism
SEED3LEVEL494	Phage neck proteins
SEED3LEVEL495	Mercuric reductase
SEED3LEVEL496	Chloroaromatic degradation pathway
SEED3LEVEL497	Photosystem II
SEED3LEVEL498	Cellulosome
SEED3LEVEL499	Sucrose-specific PTS
SEED3LEVEL500	Phage baseplate proteins
SEED3LEVEL501	Serine endopeptidase (EC 3.4.21.-)
SEED3LEVEL502	Na+ translocating decarboxylases and related biotin-dependent enzymes
SEED3LEVEL503	Alkanesulfonates Utilization
SEED3LEVEL504	Alkaloid biosynthesis from L-lysine
SEED3LEVEL505	At1g54520
SEED3LEVEL506	Glutathione analogs: mycothiol
SEED3LEVEL507	Multidrug efflux pump in Campylobacter jejuni (CmeABC operon)
SEED3LEVEL508	Phage entry and exit
SEED3LEVEL509	Nucleoside triphosphate pyrophosphohydrolase MazG
SEED3LEVEL510	2-phosphoglycolate salvage
SEED3LEVEL511	Omega peptidases (EC 3.4.19.-)
SEED3LEVEL512	Phage tail proteins 2
SEED3LEVEL513	Alpha-Amylase locus in Streptocococcus
SEED3LEVEL514	Hydrogenases
SEED3LEVEL515	Pyrroloquinoline Quinone biosynthesis
SEED3LEVEL516	ABC transporter tungstate (TC 3.A.1.6.2)
SEED3LEVEL517	Fructose and Mannose Inducible PTS
SEED3LEVEL518	Galactose-inducible PTS
SEED3LEVEL519	Glycerol fermenation to 1,3-propanediol
SEED3LEVEL520	Osmoregulation
SEED3LEVEL521	Mannose-sensitive hemagglutinin type 4 pilus
SEED3LEVEL522	At5g38900
SEED3LEVEL523	Fap amyloid fiber secretion system
SEED3LEVEL524	Dipeptidases (EC 3.4.13.-)
SEED3LEVEL525	CBSS-243265.1.peg.198
SEED3LEVEL526	Dihydroxyacetone kinases
SEED3LEVEL527	Mercury resistance operon
SEED3LEVEL528	Benzoate degradation
SEED3LEVEL529	CoA-disulfide reductase (EC 1.8.1.14) containing cluster
SEED3LEVEL530	Rrf2 family transcriptional regulators
SEED3LEVEL531	Synechocystis experimental
SEED3LEVEL532	CBSS-198094.1.peg.4426
SEED3LEVEL533	Bile hydrolysis
SEED3LEVEL534	Synthesis of osmoregulated periplasmic glucans
SEED3LEVEL535	Acyclic terpenes utilization
SEED3LEVEL536	Mediator of hyperadherence YidE in Enterobacteria and its conserved region
SEED3LEVEL537	Coenzyme PQQ synthesis
SEED3LEVEL538	Plastoquinone Biosynthesis
SEED3LEVEL539	Polysaccharide deacetylases
SEED3LEVEL540	Tocopherol Biosynthesis
SEED3LEVEL541	Acyl-CoA thioesterase II
SEED3LEVEL542	Type III secretion system orphans
SEED3LEVEL543	Putrescine utilization pathways
SEED3LEVEL544	The mdtABCD multidrug resistance cluster
SEED3LEVEL545	Photosystem I
SEED3LEVEL546	CBSS-323850.3.peg.3142
SEED3LEVEL547	Phycobilisome
SEED3LEVEL548	Beta-lactamase cluster in Streptococcus
SEED3LEVEL549	CBSS-323850.3.peg.3284
SEED3LEVEL550	coenzyme M biosynthesis
SEED3LEVEL551	At5g48545 and At3g56490 At1g31160
SEED3LEVEL552	Type I secretion system for aggregation
SEED3LEVEL553	Toxin-antitoxin systems (other than RelBE and MazEF)
SEED3LEVEL554	Photosystem II-type photosynthetic reaction center
SEED3LEVEL555	CBSS-269801.1.peg.2186
SEED3LEVEL556	trimethylamine N-oxide (TMAO) reductase
SEED3LEVEL557	Tn552
SEED3LEVEL558	Experimental-COG2515
SEED3LEVEL559	D-tyrosyl-tRNA(Tyr) deacylase
SEED3LEVEL560	Ribosome activity modulation
SEED3LEVEL561	Experimental-yggC
SEED3LEVEL562	At1g52510 AT4G12830 (COG0596)
SEED3LEVEL563	Melibiose Utilization
SEED3LEVEL564	At1g10830
SEED3LEVEL565	Bilin Biosynthesis
SEED3LEVEL566	Xanthine Metabolism in Bacteria
SEED3LEVEL567	Cardiolipin synthesis
SEED3LEVEL568	Sphingolipid biosynthesis
SEED3LEVEL569	Chlorobenzoate degradation
SEED3LEVEL570	NiFe hydrogenase maturation
SEED3LEVEL571	ABC transporter peptide (TC 3.A.1.5.5)
SEED3LEVEL572	Phenazine biosynthesis
SEED3LEVEL573	RNA 3&#39;-terminal phosphate cyclase
SEED3LEVEL574	CBSS-265072.7.peg.546
SEED3LEVEL575	Ectoine biosynthesis and regulation
SEED3LEVEL576	Peripheral Glucose Catabolism Pathways
SEED3LEVEL577	Metalloendopeptidases (EC 3.4.24.-)
SEED3LEVEL578	ESAT-6 proteins secretion system in Firmicutes
SEED3LEVEL579	Hexose Phosphate Uptake System
SEED3LEVEL580	Lipid A modifications
SEED3LEVEL581	Symbiotic colonization and sigma-dependent biofilm formation gene cluster
SEED3LEVEL582	Siderophore Desferrioxamine E
SEED3LEVEL583	Salicylate ester degradation
SEED3LEVEL584	Lysine biosynthesis AAA pathway 2
SEED3LEVEL585	Phd-Doc, YdcE-YdcD toxin-antitoxin (programmed cell death) systems
SEED3LEVEL586	Inteins
SEED3LEVEL587	Curli production
SEED3LEVEL588	Phospholipid and Fatty acid biosynthesis related cluster
SEED3LEVEL589	D-galactonate catabolism
SEED3LEVEL590	MexE-MexF-OprN Multidrug Efflux System
SEED3LEVEL591	Capsular Polysaccharide (CPS) of Campylobacter
SEED3LEVEL592	p-Hydroxybenzoate degradation
SEED3LEVEL593	Pseudaminic Acid Biosynthesis
SEED3LEVEL594	Myxoxanthophyll biosynthesis in Cyanobacteria
SEED3LEVEL595	Terminal cytochrome O ubiquinol oxidase
SEED3LEVEL596	Late competence
SEED3LEVEL597	NADPH:quinone oxidoreductase 2
SEED3LEVEL598	Phage introns
SEED3LEVEL599	Resistance to Vancomycin
SEED3LEVEL600	Gram Positive Competence
SEED3LEVEL601	Tricarballylate Utilization
SEED3LEVEL602	RNA polymerase II
SEED3LEVEL603	Cannabinoid biosynthesis
SEED3LEVEL604	L-ascorbate utilization (and related gene clusters)
SEED3LEVEL605	Zinc resistance
SEED3LEVEL606	Resistance to chromium compounds
SEED3LEVEL607	Osmotic stress cluster
SEED3LEVEL608	Siderophore Aerobactin
SEED3LEVEL609	Ribosome LSU chloroplast
SEED3LEVEL610	Xyloglucan Utilization
SEED3LEVEL611	Phenylpropionate Degradation
SEED3LEVEL612	Siderophore Pyoverdine
SEED3LEVEL613	Tolerance to colicin E2
SEED3LEVEL614	2-methylcitrate to 2-methylaconitate metabolism cluster
SEED3LEVEL615	Methanogenesis
SEED3LEVEL616	Biflavanoid biosynthesis
SEED3LEVEL617	CRISPRs
SEED3LEVEL618	Tannin biosynthesis
SEED3LEVEL619	Quorum sensing regulation in Pseudomonas
SEED3LEVEL620	CBSS-205922.3.peg.1809
SEED3LEVEL621	Listeria surface proteins: Internalin-like proteins
SEED3LEVEL622	Prophage lysogenic conversion modules
SEED3LEVEL623	YeiH
SEED3LEVEL624	p-Aminobenzoyl-Glutamate Utilization
SEED3LEVEL625	Additional flagellar genes in Vibrionales
SEED3LEVEL626	RNA polymerase chloroplast
SEED3LEVEL627	Fatty Acid Biosynthesis FASI
SEED3LEVEL628	Serotype determining Capsular polysaccharide biosynthesis in Staphylococcus
SEED3LEVEL629	CBSS-262316.1.peg.2929
SEED3LEVEL630	Type III secretion systems
SEED3LEVEL631	Type I protein secretion systems
SEED3LEVEL632	Siderophore Enterobactin
SEED3LEVEL633	At1g24340
SEED3LEVEL634	Glutathionylspermidine and Trypanothione
SEED3LEVEL635	Phenol hydroxylase
SEED3LEVEL636	CBSS-216592.1.peg.3534
SEED3LEVEL637	D-Sorbitol(D-Glucitol) and L-Sorbose Utilization
SEED3LEVEL638	Pyruvate:ferredoxin oxidoreductase
SEED3LEVEL639	RNA processing orphans
SEED3LEVEL640	Type Vc secretion systems
SEED3LEVEL641	Ribosome SSU chloroplast
SEED3LEVEL642	Listeria surface proteins: LPXTG motif
SEED3LEVEL643	Siderophore [Alcaligin-like]
SEED3LEVEL644	Conjugative transposon, Bacteroidales
SEED3LEVEL645	Indole-pyruvate oxidoreductase complex
SEED3LEVEL646	Streptococcus pyogenes virulence regulators
SEED3LEVEL647	Flavanone biosynthesis
SEED3LEVEL648	Betaine biosynthesis from glycine
SEED3LEVEL649	Ribosome SSU eukaryotic and archaeal
SEED3LEVEL650	Core Oligosaccharide Glycosylation in Pseudomonas
SEED3LEVEL651	Methanogenesis from methylated compounds
SEED3LEVEL652	Proteasome eukaryotic
SEED3LEVEL653	Quorum-sensing in Vibrio
SEED3LEVEL654	Cytolysin and Lipase operon in Vibrio
SEED3LEVEL655	EcsAB transporter affecting expression and secretion of secretory preproteins
SEED3LEVEL656	At1g33290 At1g73170 At3g10420
SEED3LEVEL657	Erythritol utilization
SEED3LEVEL658	Dolichol metabolism
SEED3LEVEL659	Type 4 conjugative transfer system, IncI1 type
SEED3LEVEL660	RNA polymerase archaeal
SEED3LEVEL661	A conserved operon linked to TyrR and possibly involved in virulence
SEED3LEVEL662	Biofilm formation in Staphylococcus
SEED3LEVEL663	At1g01770
SEED3LEVEL664	Phosphorylcholine incorporation in LPS
SEED3LEVEL665	Tellurite resistance: Chromosomal determinants
SEED3LEVEL666	Formaldehyde assimilation: Ribulose monophosphate pathway
SEED3LEVEL667	Unknown oligosaccharide utilization Sde 1396
SEED3LEVEL668	Ribosome LSU eukaryotic and archaeal
SEED3LEVEL669	Toluene degradation
SEED3LEVEL670	V-Type ATP synthase
SEED3LEVEL671	ATP-dependent efflux pump transporter Ybh
SEED3LEVEL672	Sortase
SEED3LEVEL673	Polyunsaturated Fatty Acids synthesis
SEED3LEVEL674	Bacitracin Stress Response
SEED3LEVEL675	Lignine biosynthesis
SEED3LEVEL676	YjbEFGH Locus Involved in Exopolysaccharide Production
SEED3LEVEL677	Iron siderophore sensor & receptor system
SEED3LEVEL678	Pyridoxin(Vitamin B6) Degradation Pathway
SEED3LEVEL679	tRNA splicing
SEED3LEVEL680	Bacterial light-harvesting proteins
SEED3LEVEL681	Autoinducer 2 (AI-2) transport and processing (lsrACDBFGE operon)
SEED3LEVEL682	Adhesins in Staphylococcus
SEED3LEVEL683	Carnitine Metabolism in Microorganisms
SEED3LEVEL684	Caffeic acid derivatives
SEED3LEVEL685	Malonate decarboxylase
SEED3LEVEL686	Two-component Response Regulator of Virulence ResDE
SEED3LEVEL687	Toxin-antitoxin replicon stabilization systems
SEED3LEVEL688	Spliceosome
SEED3LEVEL689	Chlorophyll Degradation
SEED3LEVEL690	Streptolysin S Biosynthesis and Transport
SEED3LEVEL691	At1g48360
SEED3LEVEL692	Extracellular Polysaccharide Biosynthesis of Streptococci
SEED3LEVEL693	Quorum sensing in Yersinia
SEED3LEVEL694	ABC transporter of unknown substrate X
SEED3LEVEL695	CRISP Cmr Cluster
SEED3LEVEL696	Formate dehydrogenase
SEED3LEVEL697	CoA disulfide thiol-disulfide redox system
SEED3LEVEL698	Two partner secretion pathway (TPS)
SEED3LEVEL699	Heme biosynthesis orphans
SEED3LEVEL700	Regulatory Intramembrane Proteolysis Pathways
SEED3LEVEL701	VieSAB signal transduction system of Vibrio
SEED3LEVEL702	RNA polymerase III
SEED3LEVEL703	methanopterin biosynthesis
SEED3LEVEL704	Rhamnolipids in Pseudomonas
SEED3LEVEL705	Listeria phi-A118-like prophages
SEED3LEVEL706	Xanthan Exopolysaccharide Biosynthesis and Export
SEED3LEVEL707	Tetrathionate respiration
SEED3LEVEL708	RNA polymerase II initiation factors
SEED3LEVEL709	At2g44920 At1g12250
SEED3LEVEL710	Dot-Icm type IV secretion system
SEED3LEVEL711	Adaptation to d-cysteine
SEED3LEVEL712	Adhesion of Campylobacter
SEED3LEVEL713	Type III secretion system
SEED3LEVEL714	Predicted mycobacterial monooxygenase
SEED3LEVEL715	Cadmium resistance
SEED3LEVEL716	Ribosome LSU mitochondrial
SEED3LEVEL717	COG2078
SEED3LEVEL718	2-Ketogluconate Utilization
SEED3LEVEL719	RNA polymerase I
SEED3LEVEL720	ATP-dependent Nuclease
SEED3LEVEL721	Phenylpropanoids general biosynthesis
SEED3LEVEL722	Xanthosine utilization (xap region)
SEED3LEVEL723	Inner membrane protein YhjD and conserved cluster involved in LPS biosynthesis
SEED3LEVEL724	Phytoalexin biosynthesis
SEED3LEVEL725	Natural DNA Transformation in Vibrio
SEED3LEVEL726	Paerucumarin Biosynthesis
SEED3LEVEL727	The fimbrial Stf cluster
SEED3LEVEL728	Pertussis toxin
SEED3LEVEL729	Hydroxyaromatic decarboxylase family
SEED3LEVEL730	arsenate respiration
SEED3LEVEL731	Phage nin genes - N-independent survival
SEED3LEVEL732	H2:CoM-S-S-HTP oxidoreductase
SEED3LEVEL733	Anaerobic toluene and ethylbenzene degradation
SEED3LEVEL734	Lysozyme inhibitors
SEED3LEVEL735	Clavulanic acid biosynthesis
SEED3LEVEL736	Bacteriocin-like peptides Blp
SEED3LEVEL737	Aminoglycoside adenylyltransferases
SEED3LEVEL738	Alpha-acetolactate operon
SEED3LEVEL739	MazEF toxin-antitoxing (programmed cell death) system
SEED3LEVEL740	DNA repair and recombination eukaryotic
SEED3LEVEL741	Predicted secretion system X
SEED3LEVEL742	Control of Swarming in Vibrio and Shewanella species
SEED3LEVEL743	Coenzyme B synthesis
SEED3LEVEL744	Acyl Homoserine Lactone (AHL) Autoinducer Quorum Sensing
SEED3LEVEL745	Siderophore Yersiniabactin Biosynthesis
SEED3LEVEL746	Protein YjgK cluster linked to biofilm formation
SEED3LEVEL747	D-Alanyl Lipoteichoic Acid Biosynthesis
SEED3LEVEL748	Vibrioferrin synthesis
SEED3LEVEL749	Capsular surface virulence antigen loci
SEED3LEVEL750	Terminal AA3-600 quinol oxidase
SEED3LEVEL751	Siderophore Staphylobactin
SEED3LEVEL752	Glutamate transporter involved in acid tolerance in Streptococcus
SEED3LEVEL753	DNA Helicase of Unknown Function
SEED3LEVEL754	Exosome
SEED3LEVEL755	Coagulation cascade
SEED3LEVEL756	Polyadenylation specificity factor
SEED3LEVEL757	Thermosome, archaeal
SEED3LEVEL758	Chlorosome
SEED3LEVEL759	RNA polymerase III initiation factors
SEED3LEVEL760	Acetophenone carboxylase 1
SEED3LEVEL761	Pyrrolnitrin biosynthesis
SEED3LEVEL762	Phytosterol biosynthesis
SEED3LEVEL763	RNA polymerase archaeal initiation factors
SEED3LEVEL764	Unknown carbohydrate utilization containing Fructose-bisphosphate aldolase
SEED3LEVEL765	Anaerobic Oxidative Degradation of L-Ornithine
SEED3LEVEL766	Ribosome SSU mitochondrial
SEED3LEVEL767	Siderophore pyochelin
SEED3LEVEL768	Siderophore Anthrachelin
SEED3LEVEL769	P38 MAP kinase pathways
SEED3LEVEL770	DOE COG3533
SEED3LEVEL771	F plasmid replication
SEED3LEVEL772	beta-Fimbriae
SEED3LEVEL773	CBSS-393130.3.peg.129
SEED3LEVEL774	Purine nucleotide synthesis regulator
SEED3LEVEL775	MexA-MexB-OprM Multidrug Efflux System
SEED3LEVEL776	Phage Dual Exonuclease Exclusion
SEED3LEVEL777	Type 1 pili (mannose-sensitive fimbriae, gamma-fimbriae)
SEED3LEVEL778	Bacilysin biosynthesis
SEED3LEVEL779	D-allose utilization
SEED3LEVEL780	Osmoprotectant ABC transporter YehZYXW of Enterobacteriales
SEED3LEVEL781	O-antigen capsule important for environmental persistence
SEED3LEVEL782	Salicylic acid biosynthesis1
SEED3LEVEL783	Biofilm Adhesin Biosynthesis
SEED3LEVEL784	Siderophore Achromobactin
SEED3LEVEL785	Listeria Pathogenicity Island LIPI-1 extended
SEED3LEVEL786	Octadecanoids
SEED3LEVEL787	Marinocine, a broad-spectrum antibacterial protein
SEED3LEVEL788	Polyglycerolphosphate lipoteichoic acid biosynthesis
SEED3LEVEL789	Ubiquitin-like archaeal modifier proteins (SAMPs)
SEED3LEVEL790	Archaeal membrane bound hydrogenases
SEED3LEVEL791	Mebrane bound hydrogenases
SEED3LEVEL792	Ribosome biogenesis archaeal
SEED3LEVEL793	A toxin-antitoxin module cotranscribed with DinB
SEED3LEVEL794	Streptothricin resistance
SEED3LEVEL795	Pyrrolysine
SEED3LEVEL796	Bacterial Caspases
SEED3LEVEL797	Small acid-soluble spore proteins
SEED3LEVEL798	Salmochelin-mediated Iron Acquisition
SEED3LEVEL799	Transcription elongation factors, archaeal
SEED3LEVEL800	Ribonuclease P archaeal and eukaryal
SEED3LEVEL801	Bacillibactin Siderophore
SEED3LEVEL802	Suberine biosynthesis
SEED3LEVEL803	Archaeal Flagellum
SEED3LEVEL804	Coenzyme F420 hydrogenase
SEED3LEVEL805	Fe(III) respiration - Shewanella type
SEED3LEVEL806	Energy-conserving hydrogenase (ferredoxin) Ech
SEED3LEVEL807	Multidrug Resistance Operon mdtRP of Bacillus
SEED3LEVEL808	sigma-Fimbriae
SEED3LEVEL809	Cholera toxin
