# Supplementary material for: Phylogenetic and Functional Metagenomic Profiling for Assessing Microbial Biodiversity in Environmental Monitoring
Source: PLoS One. 2012 Aug 27;7(8):e43630. doi: 10.1371/journal.pone.0043630 (PMC3428334; doi:10.1371/journal.pone.0043630)
Supplement: Data S2 — Description of the analysis workflow together with a collection of custom-written Perl scripts and example data files. (ZIP) [file pone.0043630.s002.zip › functions_subsystems_e5.tsv.list.shotgun.seed.level3.txt]

GeneFamily	PolS1	PolS2	PriS1	PriS2
SEED3LEVEL1	9617	10294	12979	10621
SEED3LEVEL2	10208	11210	12115	9895
SEED3LEVEL3	7505	7960	8660	7232
SEED3LEVEL4	7371	7266	7501	6216
SEED3LEVEL5	5908	6077	7021	5842
SEED3LEVEL6	4787	4904	6996	6405
SEED3LEVEL7	5014	4936	6589	5650
SEED3LEVEL8	4241	4129	5682	4814
SEED3LEVEL9	4087	4396	5654	4561
SEED3LEVEL10	4020	4178	5218	4373
SEED3LEVEL11	3676	4018	5273	4578
SEED3LEVEL12	3227	3214	4955	4535
SEED3LEVEL13	3621	3836	4679	4009
SEED3LEVEL14	3403	3240	4747	4193
SEED3LEVEL15	3374	2939	4476	4527
SEED3LEVEL16	4232	4924	3962	2950
SEED3LEVEL17	3020	3071	4916	3935
SEED3LEVEL18	3411	3351	4425	3867
SEED3LEVEL19	2984	3612	4428	3891
SEED3LEVEL20	3441	3825	3958	3750
SEED3LEVEL21	3604	3363	4050	3840
SEED3LEVEL22	3199	3771	4060	3604
SEED3LEVEL23	3847	4230	3912	2837
SEED3LEVEL24	3662	3811	3965	2704
SEED3LEVEL25	3061	3068	4102	3438
SEED3LEVEL26	3204	3526	3757	3260
SEED3LEVEL27	3180	3325	4036	3028
SEED3LEVEL28	3422	4117	3458	2623
SEED3LEVEL29	6662	6910	986	586
SEED3LEVEL30	3361	3526	3874	2618
SEED3LEVEL31	3690	3214	3946	2508
SEED3LEVEL32	2676	2938	3840	3266
SEED3LEVEL33	2930	3150	3543	3064
SEED3LEVEL34	3402	3904	3226	2476
SEED3LEVEL35	2648	2547	3785	3261
SEED3LEVEL36	3405	3293	3219	2527
SEED3LEVEL37	2522	2942	3539	2973
SEED3LEVEL38	2372	2213	3417	3319
SEED3LEVEL39	2364	2647	3398	3016
SEED3LEVEL40	1816	1486	4248	3424
SEED3LEVEL41	2758	2674	3217	2796
SEED3LEVEL42	2972	3131	3189	2168
SEED3LEVEL43	2821	3130	2832	2496
SEED3LEVEL44	2437	2627	2941	2814
SEED3LEVEL45	2789	2885	2950	2384
SEED3LEVEL46	2057	2219	3433	2810
SEED3LEVEL47	2469	2454	3037	2689
SEED3LEVEL48	2476	2871	2810	2544
SEED3LEVEL49	2285	2329	3187	2719
SEED3LEVEL50	2623	2544	2859	2503
SEED3LEVEL51	2366	2448	2910	2654
SEED3LEVEL52	2483	2736	2712	2517
SEED3LEVEL53	2417	2869	2638	2245
SEED3LEVEL54	2529	2357	2752	2353
SEED3LEVEL55	2545	3346	2220	1876
SEED3LEVEL56	2250	2390	2599	2413
SEED3LEVEL57	2123	2079	2700	2483
SEED3LEVEL58	2249	2164	2696	2236
SEED3LEVEL59	2885	2464	2462	1782
SEED3LEVEL60	1969	1794	3000	2320
SEED3LEVEL61	2280	2192	2521	2174
SEED3LEVEL62	2227	2442	2387	2023
SEED3LEVEL63	1805	1935	2636	2419
SEED3LEVEL64	1970	2083	2543	2242
SEED3LEVEL65	2177	2908	2343	1675
SEED3LEVEL66	1878	2003	2764	2124
SEED3LEVEL67	1366	1257	2773	2973
SEED3LEVEL68	1955	2063	2520	2213
SEED3LEVEL69	2314	2100	2364	2051
SEED3LEVEL70	1964	2395	2371	2028
SEED3LEVEL71	1835	1723	2634	2299
SEED3LEVEL72	1998	2055	2493	2042
SEED3LEVEL73	2579	2362	2252	1628
SEED3LEVEL74	2012	2033	2486	1993
SEED3LEVEL75	1916	1715	2574	2159
SEED3LEVEL76	2358	2092	2318	1821
SEED3LEVEL77	1602	978	3195	2309
SEED3LEVEL78	2124	2207	2226	1867
SEED3LEVEL79	1687	1521	2440	2461
SEED3LEVEL80	1515	1440	2700	2400
SEED3LEVEL81	1916	1927	2309	2010
SEED3LEVEL82	2006	2164	2348	1692
SEED3LEVEL83	2166	2066	2078	1895
SEED3LEVEL84	1859	2134	2298	1721
SEED3LEVEL85	2093	1979	2096	1826
SEED3LEVEL86	2065	2340	2105	1518
SEED3LEVEL87	1398	2036	2143	2078
SEED3LEVEL88	2009	1842	2148	1800
SEED3LEVEL89	1405	1559	2431	2142
SEED3LEVEL90	2419	2227	1824	1514
SEED3LEVEL91	1501	1309	2240	2367
SEED3LEVEL92	2208	1998	1986	1578
SEED3LEVEL93	1613	1810	2268	1846
SEED3LEVEL94	1601	1685	2170	1880
SEED3LEVEL95	1937	2073	1981	1532
SEED3LEVEL96	1782	1833	2118	1670
SEED3LEVEL97	1732	1645	2024	1749
SEED3LEVEL98	1984	1738	1935	1582
SEED3LEVEL99	1483	999	2546	1842
SEED3LEVEL100	1623	1726	1944	1742
SEED3LEVEL101	1551	1310	2137	1924
SEED3LEVEL102	1258	1286	2282	1984
SEED3LEVEL103	1870	1776	1884	1565
SEED3LEVEL104	1282	1281	2189	1979
SEED3LEVEL105	2101	2215	1625	1248
SEED3LEVEL106	2113	1748	1959	1252
SEED3LEVEL107	1453	1865	2047	1444
SEED3LEVEL108	1467	1232	2040	1890
SEED3LEVEL109	1657	1859	1846	1439
SEED3LEVEL110	1817	1488	1834	1608
SEED3LEVEL111	1489	1411	2075	1610
SEED3LEVEL112	1461	1480	1896	1697
SEED3LEVEL113	1844	2051	1555	1321
SEED3LEVEL114	1442	1415	1962	1664
SEED3LEVEL115	1517	1498	1904	1590
SEED3LEVEL116	1560	1751	1773	1440
SEED3LEVEL117	1567	1919	1677	1393
SEED3LEVEL118	1609	1725	1653	1481
SEED3LEVEL119	1479	1589	1716	1562
SEED3LEVEL120	1254	1408	2045	1531
SEED3LEVEL121	1618	1423	1743	1487
SEED3LEVEL122	2430	2232	1094	899
SEED3LEVEL123	1593	1884	1626	1212
SEED3LEVEL124	1807	2135	1344	1115
SEED3LEVEL125	1169	2208	962	1771
SEED3LEVEL126	1414	1418	1548	1645
SEED3LEVEL127	1437	1425	1775	1413
SEED3LEVEL128	1068	1525	1722	1617
SEED3LEVEL129	1289	2032	1415	1346
SEED3LEVEL130	1292	1437	1787	1449
SEED3LEVEL131	1260	1118	1949	1521
SEED3LEVEL132	858	941	2104	1766
SEED3LEVEL133	1235	944	1888	1665
SEED3LEVEL134	1352	1275	1691	1501
SEED3LEVEL135	1310	1252	1631	1564
SEED3LEVEL136	1503	1535	1534	1188
SEED3LEVEL137	1202	1304	1661	1427
SEED3LEVEL138	1140	1154	1708	1491
SEED3LEVEL139	1306	1501	1599	1215
SEED3LEVEL140	1493	1426	1544	1178
SEED3LEVEL141	1110	1425	1678	1300
SEED3LEVEL142	1828	1448	1342	1086
SEED3LEVEL143	1035	1147	1722	1454
SEED3LEVEL144	1419	1410	1532	1153
SEED3LEVEL145	1249	1230	1579	1347
SEED3LEVEL146	1306	1533	1446	1165
SEED3LEVEL147	1029	1124	1618	1456
SEED3LEVEL148	1824	2287	858	732
SEED3LEVEL149	940	874	1779	1437
SEED3LEVEL150	1445	1090	1469	1209
SEED3LEVEL151	1331	1593	1292	1052
SEED3LEVEL152	1218	1440	1400	1138
SEED3LEVEL153	1190	1059	1520	1306
SEED3LEVEL154	1268	1200	1423	1235
SEED3LEVEL155	1780	1479	1267	817
SEED3LEVEL156	1155	1541	1266	1164
SEED3LEVEL157	1007	1041	1551	1361
SEED3LEVEL158	1534	1323	1242	1083
SEED3LEVEL159	1157	1552	1210	1118
SEED3LEVEL160	1138	1169	1368	1272
SEED3LEVEL161	1155	1290	1360	1154
SEED3LEVEL162	1084	1236	1418	1187
SEED3LEVEL163	1275	1380	1289	1019
SEED3LEVEL164	1305	1266	1205	1127
SEED3LEVEL165	906	1066	1404	1306
SEED3LEVEL166	1274	1210	1261	1081
SEED3LEVEL167	1278	1211	1300	1026
SEED3LEVEL168	1031	963	1364	1096
SEED3LEVEL169	1067	1111	1266	968
SEED3LEVEL170	1025	1024	1324	1002
SEED3LEVEL171	842	801	1336	1266
SEED3LEVEL172	958	994	1361	1013
SEED3LEVEL173	877	672	1447	1213
SEED3LEVEL174	532	495	1588	1428
SEED3LEVEL175	981	906	1336	1053
SEED3LEVEL176	1025	1160	1167	975
SEED3LEVEL177	1268	1278	1123	768
SEED3LEVEL178	1255	1188	1159	809
SEED3LEVEL179	634	809	1479	1186
SEED3LEVEL180	830	1317	1016	1065
SEED3LEVEL181	897	911	1252	1112
SEED3LEVEL182	1264	1343	982	768
SEED3LEVEL183	1015	902	1171	1023
SEED3LEVEL184	1035	1063	1102	951
SEED3LEVEL185	979	1707	845	725
SEED3LEVEL186	1269	1378	1023	606
SEED3LEVEL187	894	850	1376	922
SEED3LEVEL188	878	955	1036	1093
SEED3LEVEL189	716	743	1342	1034
SEED3LEVEL190	995	986	1074	900
SEED3LEVEL191	560	417	1561	1138
SEED3LEVEL192	1026	1251	996	703
SEED3LEVEL193	747	1033	1061	957
SEED3LEVEL194	1507	1249	784	534
SEED3LEVEL195	1063	915	983	862
SEED3LEVEL196	951	960	951	920
SEED3LEVEL197	820	938	1029	863
SEED3LEVEL198	763	474	1131	1130
SEED3LEVEL199	1328	1046	880	561
SEED3LEVEL200	908	782	982	929
SEED3LEVEL201	601	581	1228	1018
SEED3LEVEL202	718	755	1023	982
SEED3LEVEL203	908	835	1027	783
SEED3LEVEL204	936	1039	872	738
SEED3LEVEL205	817	561	1137	929
SEED3LEVEL206	324	266	1431	1201
SEED3LEVEL207	811	926	955	817
SEED3LEVEL208	763	648	1027	956
SEED3LEVEL209	833	1070	932	677
SEED3LEVEL210	757	960	1039	701
SEED3LEVEL211	713	740	1089	837
SEED3LEVEL212	1185	1251	639	533
SEED3LEVEL213	590	713	1019	944
SEED3LEVEL214	429	684	1084	1006
SEED3LEVEL215	833	975	847	732
SEED3LEVEL216	680	709	1016	871
SEED3LEVEL217	850	846	848	773
SEED3LEVEL218	1162	1707	387	337
SEED3LEVEL219	715	684	972	862
SEED3LEVEL220	741	813	935	772
SEED3LEVEL221	683	1055	826	707
SEED3LEVEL222	721	959	888	699
SEED3LEVEL223	813	831	878	731
SEED3LEVEL224	836	889	766	743
SEED3LEVEL225	576	686	927	915
SEED3LEVEL226	652	763	936	800
SEED3LEVEL227	763	695	894	768
SEED3LEVEL228	727	767	887	742
SEED3LEVEL229	702	824	883	710
SEED3LEVEL230	676	755	923	738
SEED3LEVEL231	635	555	935	897
SEED3LEVEL232	679	648	984	747
SEED3LEVEL233	528	383	1107	929
SEED3LEVEL234	873	872	840	570
SEED3LEVEL235	710	868	847	642
SEED3LEVEL236	591	639	921	817
SEED3LEVEL237	649	646	934	751
SEED3LEVEL238	1001	908	659	534
SEED3LEVEL239	992	940	596	559
SEED3LEVEL240	595	571	861	834
SEED3LEVEL241	309	321	1128	967
SEED3LEVEL242	945	1085	619	436
SEED3LEVEL243	909	801	750	553
SEED3LEVEL244	917	1131	598	429
SEED3LEVEL245	652	562	840	795
SEED3LEVEL246	557	589	907	763
SEED3LEVEL247	437	508	958	849
SEED3LEVEL248	716	612	799	723
SEED3LEVEL249	908	965	707	421
SEED3LEVEL250	753	726	735	624
SEED3LEVEL251	693	623	790	673
SEED3LEVEL252	540	558	907	710
SEED3LEVEL253	817	608	707	642
SEED3LEVEL254	563	429	814	839
SEED3LEVEL255	736	775	693	553
SEED3LEVEL256	936	986	531	410
SEED3LEVEL257	362	331	929	907
SEED3LEVEL258	602	853	715	548
SEED3LEVEL259	609	628	768	647
SEED3LEVEL260	643	661	687	665
SEED3LEVEL261	719	820	625	529
SEED3LEVEL262	472	521	805	726
SEED3LEVEL263	648	721	667	571
SEED3LEVEL264	802	664	658	512
SEED3LEVEL265	548	576	639	723
SEED3LEVEL266	619	801	680	457
SEED3LEVEL267	711	1017	560	333
SEED3LEVEL268	496	525	715	678
SEED3LEVEL269	545	548	696	615
SEED3LEVEL270	372	153	1033	713
SEED3LEVEL271	398	285	938	681
SEED3LEVEL272	490	361	745	731
SEED3LEVEL273	291	298	805	850
SEED3LEVEL274	549	653	692	518
SEED3LEVEL275	831	1065	347	309
SEED3LEVEL276	641	622	626	500
SEED3LEVEL277	551	745	578	492
SEED3LEVEL278	568	108	749	792
SEED3LEVEL279	535	353	768	616
SEED3LEVEL280	562	608	590	563
SEED3LEVEL281	384	353	806	672
SEED3LEVEL282	582	661	658	442
SEED3LEVEL283	504	627	633	499
SEED3LEVEL284	598	402	682	562
SEED3LEVEL285	414	463	685	624
SEED3LEVEL286	792	449	671	391
SEED3LEVEL287	596	574	569	513
SEED3LEVEL288	627	855	232	573
SEED3LEVEL289	475	484	610	582
SEED3LEVEL290	577	517	598	498
SEED3LEVEL291	796	730	429	344
SEED3LEVEL292	553	855	407	412
SEED3LEVEL293	342	319	734	652
SEED3LEVEL294	434	537	628	524
SEED3LEVEL295	581	596	570	414
SEED3LEVEL296	503	508	513	573
SEED3LEVEL297	457	415	617	562
SEED3LEVEL298	235	237	791	681
SEED3LEVEL299	725	823	393	276
SEED3LEVEL300	822	749	370	283
SEED3LEVEL301	512	953	406	287
SEED3LEVEL302	546	569	568	400
SEED3LEVEL303	584	643	513	366
SEED3LEVEL304	464	565	546	453
SEED3LEVEL305	405	417	655	501
SEED3LEVEL306	571	494	477	476
SEED3LEVEL307	322	533	644	448
SEED3LEVEL308	447	529	569	430
SEED3LEVEL309	299	262	680	598
SEED3LEVEL310	459	535	457	487
SEED3LEVEL311	392	544	515	472
SEED3LEVEL312	509	388	609	428
SEED3LEVEL313	529	429	505	473
SEED3LEVEL314	429	421	525	521
SEED3LEVEL315	501	658	456	339
SEED3LEVEL316	331	422	604	477
SEED3LEVEL317	521	509	476	399
SEED3LEVEL318	411	384	542	491
SEED3LEVEL319	405	365	547	505
SEED3LEVEL320	685	777	309	214
SEED3LEVEL321	408	514	521	396
SEED3LEVEL322	445	323	607	426
SEED3LEVEL323	506	315	531	433
SEED3LEVEL324	546	581	403	322
SEED3LEVEL325	218	258	645	557
SEED3LEVEL326	500	517	469	336
SEED3LEVEL327	403	438	473	443
SEED3LEVEL328	249	304	737	399
SEED3LEVEL329	450	478	487	361
SEED3LEVEL330	428	498	426	411
SEED3LEVEL331	330	328	553	479
SEED3LEVEL332	619	654	277	262
SEED3LEVEL333	294	172	609	526
SEED3LEVEL334	593	44	619	399
SEED3LEVEL335	378	335	513	404
SEED3LEVEL336	676	616	307	174
SEED3LEVEL337	746	463	353	198
SEED3LEVEL338	389	399	465	364
SEED3LEVEL339	314	380	437	445
SEED3LEVEL340	649	687	239	177
SEED3LEVEL341	450	604	383	226
SEED3LEVEL342	261	360	428	473
SEED3LEVEL343	419	448	387	335
SEED3LEVEL344	257	296	523	428
SEED3LEVEL345	486	586	291	262
SEED3LEVEL346	370	339	435	390
SEED3LEVEL347	322	494	383	339
SEED3LEVEL348	634	324	313	307
SEED3LEVEL349	352	475	396	303
SEED3LEVEL350	405	495	323	310
SEED3LEVEL351	426	309	400	366
SEED3LEVEL352	294	297	526	349
SEED3LEVEL353	328	278	436	418
SEED3LEVEL354	317	256	483	400
SEED3LEVEL355	383	270	467	356
SEED3LEVEL356	450	351	399	310
SEED3LEVEL357	450	351	399	308
SEED3LEVEL358	453	589	350	173
SEED3LEVEL359	450	497	314	270
SEED3LEVEL360	168	369	426	424
SEED3LEVEL361	299	260	402	439
SEED3LEVEL362	300	332	455	330
SEED3LEVEL363	311	360	418	327
SEED3LEVEL364	320	342	423	327
SEED3LEVEL365	211	277	441	426
SEED3LEVEL366	267	311	451	335
SEED3LEVEL367	324	302	390	358
SEED3LEVEL368	353	347	385	307
SEED3LEVEL369	356	418	310	306
SEED3LEVEL370	205	274	437	392
SEED3LEVEL371	359	437	317	275
SEED3LEVEL372	305	275	400	351
SEED3LEVEL373	333	388	361	282
SEED3LEVEL374	311	326	370	328
SEED3LEVEL375	362	289	330	350
SEED3LEVEL376	260	270	370	391
SEED3LEVEL377	289	262	375	368
SEED3LEVEL378	609	302	254	232
SEED3LEVEL379	261	266	380	363
SEED3LEVEL380	320	305	367	292
SEED3LEVEL381	204	168	443	399
SEED3LEVEL382	584	576	122	131
SEED3LEVEL383	299	406	319	265
SEED3LEVEL384	216	259	361	386
SEED3LEVEL385	247	332	355	315
SEED3LEVEL386	214	298	359	354
SEED3LEVEL387	419	490	244	169
SEED3LEVEL388	171	664	135	294
SEED3LEVEL389	306	135	428	328
SEED3LEVEL390	124	107	490	403
SEED3LEVEL391	250	308	386	256
SEED3LEVEL392	472	285	249	226
SEED3LEVEL393	208	266	366	304
SEED3LEVEL394	269	225	401	261
SEED3LEVEL395	372	521	287	75
SEED3LEVEL396	372	512	286	75
SEED3LEVEL397	361	339	258	223
SEED3LEVEL398	278	358	294	224
SEED3LEVEL399	218	86	469	306
SEED3LEVEL400	260	99	415	310
SEED3LEVEL401	297	316	255	264
SEED3LEVEL402	306	441	209	192
SEED3LEVEL403	348	404	223	164
SEED3LEVEL404	163	385	302	204
SEED3LEVEL405	288	271	309	198
SEED3LEVEL406	375	372	192	170
SEED3LEVEL407	275	268	248	257
SEED3LEVEL408	249	286	272	229
SEED3LEVEL409	227	244	276	252
SEED3LEVEL410	188	209	312	269
SEED3LEVEL411	190	211	312	262
SEED3LEVEL412	330	172	175	321
SEED3LEVEL413	342	442	157	120
SEED3LEVEL414	236	244	240	254
SEED3LEVEL415	222	70	378	269
SEED3LEVEL416	303	165	175	323
SEED3LEVEL417	225	168	315	238
SEED3LEVEL418	210	27	344	319
SEED3LEVEL419	194	240	266	238
SEED3LEVEL420	324	324	185	160
SEED3LEVEL421	356	281	183	164
SEED3LEVEL422	177	171	302	254
SEED3LEVEL423	305	233	237	181
SEED3LEVEL424	272	59	331	238
SEED3LEVEL425	216	171	294	225
SEED3LEVEL426	227	184	290	209
SEED3LEVEL427	218	326	220	172
SEED3LEVEL428	289	505	118	82
SEED3LEVEL429	191	232	253	224
SEED3LEVEL430	228	232	248	195
SEED3LEVEL431	348	220	224	145
SEED3LEVEL432	300	324	149	161
SEED3LEVEL433	257	165	258	207
SEED3LEVEL434	225	263	247	162
SEED3LEVEL435	151	163	255	268
SEED3LEVEL436	200	278	232	167
SEED3LEVEL437	193	173	256	221
SEED3LEVEL438	183	241	255	167
SEED3LEVEL439	219	252	249	141
SEED3LEVEL440	182	126	344	163
SEED3LEVEL441	317	230	157	162
SEED3LEVEL442	9	4	383	327
SEED3LEVEL443	219	668	13	20
SEED3LEVEL444	4	9	371	328
SEED3LEVEL445	199	436	120	100
SEED3LEVEL446	239	152	230	181
SEED3LEVEL447	213	191	193	200
SEED3LEVEL448	227	209	159	196
SEED3LEVEL449	172	264	161	186
SEED3LEVEL450	194	177	229	175
SEED3LEVEL451	135	134	258	209
SEED3LEVEL452	218	218	197	145
SEED3LEVEL453	38	703	9	60
SEED3LEVEL454	127	207	222	172
SEED3LEVEL455	205	138	173	206
SEED3LEVEL456	165	480	62	76
SEED3LEVEL457	177	173	228	131
SEED3LEVEL458	87	182	240	169
SEED3LEVEL459	71	61	282	224
SEED3LEVEL460	249	260	134	92
SEED3LEVEL461	211	254	156	102
SEED3LEVEL462	132	141	208	180
SEED3LEVEL463	227	188	151	133
SEED3LEVEL464	241	186	144	131
SEED3LEVEL465	213	191	164	127
SEED3LEVEL466	306	233	104	86
SEED3LEVEL467	144	112	226	172
SEED3LEVEL468	135	110	200	185
SEED3LEVEL469	95	317	70	162
SEED3LEVEL470	149	114	207	155
SEED3LEVEL471	250	177	163	81
SEED3LEVEL472	115	139	181	177
SEED3LEVEL473	169	67	205	173
SEED3LEVEL474	166	120	181	156
SEED3LEVEL475	119	184	173	143
SEED3LEVEL476	135	135	150	186
SEED3LEVEL477	137	119	197	151
SEED3LEVEL478	144	161	152	148
SEED3LEVEL479	144	161	152	148
SEED3LEVEL480	339	245	47	39
SEED3LEVEL481	342	315	14	13
SEED3LEVEL482	233	340	41	41
SEED3LEVEL483	341	313	14	13
SEED3LEVEL484	186	206	128	91
SEED3LEVEL485	160	126	198	96
SEED3LEVEL486	243	266	65	56
SEED3LEVEL487	190	190	109	104
SEED3LEVEL488	62	48	231	180
SEED3LEVEL489	172	44	214	127
SEED3LEVEL490	143	57	195	153
SEED3LEVEL491	166	188	156	75
SEED3LEVEL492	107	118	161	155
SEED3LEVEL493	149	80	151	162
SEED3LEVEL494	12	412	63	81
SEED3LEVEL495	174	264	86	61
SEED3LEVEL496	137	149	136	120
SEED3LEVEL497	121	40	71	259
SEED3LEVEL498	158	258	102	47
SEED3LEVEL499	98	130	133	152
SEED3LEVEL500	0	82	155	230
SEED3LEVEL501	208	144	128	73
SEED3LEVEL502	302	168	79	38
SEED3LEVEL503	14	4	265	170
SEED3LEVEL504	54	77	151	182
SEED3LEVEL505	135	54	126	159
SEED3LEVEL506	15	0	264	155
SEED3LEVEL507	275	224	28	30
SEED3LEVEL508	98	161	82	143
SEED3LEVEL509	118	118	118	129
SEED3LEVEL510	163	118	118	91
SEED3LEVEL511	183	150	92	70
SEED3LEVEL512	96	85	91	174
SEED3LEVEL513	46	44	174	148
SEED3LEVEL514	126	254	57	45
SEED3LEVEL515	82	129	169	62
SEED3LEVEL516	90	142	106	93
SEED3LEVEL517	84	43	126	149
SEED3LEVEL518	85	42	125	149
SEED3LEVEL519	82	120	124	92
SEED3LEVEL520	93	91	106	120
SEED3LEVEL521	219	232	11	16
SEED3LEVEL522	213	164	34	44
SEED3LEVEL523	165	182	59	35
SEED3LEVEL524	116	267	36	21
SEED3LEVEL525	211	183	26	31
SEED3LEVEL526	14	0	188	146
SEED3LEVEL527	151	233	25	24
SEED3LEVEL528	42	288	57	25
SEED3LEVEL529	42	81	127	111
SEED3LEVEL530	102	99	102	78
SEED3LEVEL531	74	58	93	123
SEED3LEVEL532	99	172	47	63
SEED3LEVEL533	52	23	171	85
SEED3LEVEL534	272	134	3	9
SEED3LEVEL535	57	158	101	37
SEED3LEVEL536	57	57	99	109
SEED3LEVEL537	91	133	101	28
SEED3LEVEL538	168	138	26	40
SEED3LEVEL539	66	73	95	92
SEED3LEVEL540	168	138	26	40
SEED3LEVEL541	140	70	71	65
SEED3LEVEL542	236	120	14	14
SEED3LEVEL543	101	67	103	59
SEED3LEVEL544	163	152	17	28
SEED3LEVEL545	119	12	58	119
SEED3LEVEL546	196	139	6	20
SEED3LEVEL547	17	1	72	178
SEED3LEVEL548	71	69	63	97
SEED3LEVEL549	118	160	45	14
SEED3LEVEL550	23	66	104	86
SEED3LEVEL551	57	57	99	70
SEED3LEVEL552	155	116	34	20
SEED3LEVEL553	60	95	61	68
SEED3LEVEL554	144	10	76	62
SEED3LEVEL555	98	25	72	80
SEED3LEVEL556	73	78	60	66
SEED3LEVEL557	168	110	17	19
SEED3LEVEL558	98	126	54	18
SEED3LEVEL559	84	110	46	42
SEED3LEVEL560	98	97	51	37
SEED3LEVEL561	21	21	77	114
SEED3LEVEL562	31	59	72	61
SEED3LEVEL563	71	27	71	55
SEED3LEVEL564	56	32	43	84
SEED3LEVEL565	3	0	65	122
SEED3LEVEL566	96	31	67	34
SEED3LEVEL567	43	95	47	37
SEED3LEVEL568	71	122	23	18
SEED3LEVEL569	57	110	35	24
SEED3LEVEL570	49	158	10	15
SEED3LEVEL571	152	81	3	7
SEED3LEVEL572	20	43	62	62
SEED3LEVEL573	17	19	76	70
SEED3LEVEL574	54	72	46	31
SEED3LEVEL575	73	129	9	5
SEED3LEVEL576	57	43	51	35
SEED3LEVEL577	124	47	13	13
SEED3LEVEL578	0	0	100	51
SEED3LEVEL579	90	82	7	13
SEED3LEVEL580	74	96	14	6
SEED3LEVEL581	162	36	2	4
SEED3LEVEL582	20	9	69	55
SEED3LEVEL583	46	40	55	27
SEED3LEVEL584	76	84	13	10
SEED3LEVEL585	45	32	59	28
SEED3LEVEL586	32	28	66	33
SEED3LEVEL587	87	54	21	18
SEED3LEVEL588	101	67	12	2
SEED3LEVEL589	52	29	52	24
SEED3LEVEL590	85	67	4	15
SEED3LEVEL591	65	61	7	29
SEED3LEVEL592	32	66	43	11
SEED3LEVEL593	45	29	43	26
SEED3LEVEL594	34	55	29	26
SEED3LEVEL595	137	17	4	2
SEED3LEVEL596	4	14	50	48
SEED3LEVEL597	7	5	47	51
SEED3LEVEL598	9	124	0	0
SEED3LEVEL599	4	2	57	43
SEED3LEVEL600	4	10	49	43
SEED3LEVEL601	42	5	29	36
SEED3LEVEL602	20	32	23	35
SEED3LEVEL603	28	52	19	18
SEED3LEVEL604	3	13	52	34
SEED3LEVEL605	37	28	30	17
SEED3LEVEL606	38	14	27	24
SEED3LEVEL607	62	46	6	4
SEED3LEVEL608	18	1	52	17
SEED3LEVEL609	76	8	5	16
SEED3LEVEL610	18	21	22	27
SEED3LEVEL611	1	96	0	2
SEED3LEVEL612	10	21	18	35
SEED3LEVEL613	40	47	6	6
SEED3LEVEL614	29	19	26	16
SEED3LEVEL615	20	14	31	18
SEED3LEVEL616	15	32	21	17
SEED3LEVEL617	24	65	2	4
SEED3LEVEL618	15	32	21	17
SEED3LEVEL619	59	23	7	6
SEED3LEVEL620	43	23	10	12
SEED3LEVEL621	40	48	2	2
SEED3LEVEL622	12	48	10	12
SEED3LEVEL623	65	6	18	2
SEED3LEVEL624	26	21	21	13
SEED3LEVEL625	46	42	1	3
SEED3LEVEL626	48	10	10	15
SEED3LEVEL627	23	21	12	20
SEED3LEVEL628	23	29	15	11
SEED3LEVEL629	12	2	35	16
SEED3LEVEL630	35	38	4	2
SEED3LEVEL631	20	23	17	11
SEED3LEVEL632	15	1	23	24
SEED3LEVEL633	15	35	10	8
SEED3LEVEL634	40	28	1	4
SEED3LEVEL635	18	25	13	9
SEED3LEVEL636	18	42	2	5
SEED3LEVEL637	7	10	7	29
SEED3LEVEL638	21	42	0	3
SEED3LEVEL639	0	0	27	23
SEED3LEVEL640	15	25	12	7
SEED3LEVEL641	52	1	4	8
SEED3LEVEL642	9	2	25	15
SEED3LEVEL643	21	5	5	22
SEED3LEVEL644	32	29	1	0
SEED3LEVEL645	17	21	7	9
SEED3LEVEL646	17	31	2	4
SEED3LEVEL647	6	16	15	9
SEED3LEVEL648	3	0	1	35
SEED3LEVEL649	15	4	15	11
SEED3LEVEL650	1	42	0	3
SEED3LEVEL651	14	10	11	8
SEED3LEVEL652	12	4	14	10
SEED3LEVEL653	17	16	4	7
SEED3LEVEL654	18	14	1	8
SEED3LEVEL655	0	14	13	9
SEED3LEVEL656	12	0	4	20
SEED3LEVEL657	14	5	7	11
SEED3LEVEL658	17	10	6	5
SEED3LEVEL659	4	0	18	10
SEED3LEVEL660	6	4	6	16
SEED3LEVEL661	20	14	2	2
SEED3LEVEL662	4	5	15	7
SEED3LEVEL663	4	19	4	6
SEED3LEVEL664	10	1	14	6
SEED3LEVEL665	14	20	0	3
SEED3LEVEL666	6	6	9	10
SEED3LEVEL667	12	5	7	7
SEED3LEVEL668	7	1	7	13
SEED3LEVEL669	6	6	9	8
SEED3LEVEL670	14	6	4	6
SEED3LEVEL671	9	8	4	6
SEED3LEVEL672	12	13	4	0
SEED3LEVEL673	10	10	0	6
SEED3LEVEL674	9	4	4	8
SEED3LEVEL675	7	13	1	5
SEED3LEVEL676	1	0	12	8
SEED3LEVEL677	20	6	1	1
SEED3LEVEL678	12	0	6	6
SEED3LEVEL679	20	4	2	2
SEED3LEVEL680	12	0	11	2
SEED3LEVEL681	10	5	4	5
SEED3LEVEL682	3	9	2	9
SEED3LEVEL683	3	4	10	6
SEED3LEVEL684	7	13	1	4
SEED3LEVEL685	10	4	2	7
SEED3LEVEL686	4	1	7	7
SEED3LEVEL687	9	13	0	2
SEED3LEVEL688	9	2	4	5
SEED3LEVEL689	0	0	7	10
SEED3LEVEL690	6	6	2	6
SEED3LEVEL691	7	6	3	4
SEED3LEVEL692	7	1	6	5
SEED3LEVEL693	3	0	4	10
SEED3LEVEL694	0	0	12	5
SEED3LEVEL695	4	1	6	5
SEED3LEVEL696	3	2	9	3
SEED3LEVEL697	3	1	6	6
SEED3LEVEL698	1	1	7	6
SEED3LEVEL699	4	10	2	1
SEED3LEVEL700	12	4	1	1
SEED3LEVEL701	9	8	1	0
SEED3LEVEL702	6	4	3	3
SEED3LEVEL703	0	4	1	8
SEED3LEVEL704	1	5	7	0
SEED3LEVEL705	0	6	5	2
SEED3LEVEL706	0	0	5	7
SEED3LEVEL707	6	5	2	2
SEED3LEVEL708	3	1	2	6
SEED3LEVEL709	0	0	1	10
SEED3LEVEL710	4	0	3	5
SEED3LEVEL711	1	1	9	1
SEED3LEVEL712	4	4	0	4
SEED3LEVEL713	4	1	4	1
SEED3LEVEL714	0	2	5	2
SEED3LEVEL715	4	6	0	1
SEED3LEVEL716	1	1	3	4
SEED3LEVEL717	9	2	0	1
SEED3LEVEL718	7	1	0	3
SEED3LEVEL719	3	0	2	5
SEED3LEVEL720	6	4	1	0
SEED3LEVEL721	3	6	0	1
SEED3LEVEL722	4	5	0	1
SEED3LEVEL723	0	0	6	2
SEED3LEVEL724	3	6	0	1
SEED3LEVEL725	6	1	2	0
SEED3LEVEL726	7	1	0	1
SEED3LEVEL727	0	0	3	4
SEED3LEVEL728	6	4	0	0
SEED3LEVEL729	0	9	0	0
SEED3LEVEL730	9	1	0	0
SEED3LEVEL731	4	1	1	2
SEED3LEVEL732	6	4	0	0
SEED3LEVEL733	1	5	1	1
SEED3LEVEL734	9	0	0	0
SEED3LEVEL735	3	0	3	1
SEED3LEVEL736	1	6	0	0
SEED3LEVEL737	3	2	2	0
SEED3LEVEL738	0	1	2	2
SEED3LEVEL739	1	4	0	1
SEED3LEVEL740	3	0	2	1
SEED3LEVEL741	1	2	2	0
SEED3LEVEL742	7	0	0	0
SEED3LEVEL743	0	0	4	1
SEED3LEVEL744	4	1	1	0
SEED3LEVEL745	3	1	1	1
SEED3LEVEL746	1	5	0	0
SEED3LEVEL747	0	5	1	0
SEED3LEVEL748	3	2	0	1
SEED3LEVEL749	0	0	3	1
SEED3LEVEL750	0	0	0	4
SEED3LEVEL751	1	0	2	1
SEED3LEVEL752	1	0	2	1
SEED3LEVEL753	4	1	0	0
SEED3LEVEL754	1	2	0	1
SEED3LEVEL755	4	1	0	0
SEED3LEVEL756	6	0	0	0
SEED3LEVEL757	0	5	0	0
SEED3LEVEL758	0	5	0	0
SEED3LEVEL759	0	0	1	3
SEED3LEVEL760	0	4	0	0
SEED3LEVEL761	0	0	3	0
SEED3LEVEL762	0	0	0	3
SEED3LEVEL763	1	0	0	2
SEED3LEVEL764	0	1	2	0
SEED3LEVEL765	0	0	0	3
SEED3LEVEL766	1	1	0	1
SEED3LEVEL767	0	1	1	1
SEED3LEVEL768	3	1	0	0
SEED3LEVEL769	0	0	2	1
SEED3LEVEL770	4	0	0	0
SEED3LEVEL771	1	1	1	0
SEED3LEVEL772	0	0	3	0
SEED3LEVEL773	1	1	0	1
SEED3LEVEL774	1	0	0	1
SEED3LEVEL775	3	0	0	0
SEED3LEVEL776	0	2	0	0
SEED3LEVEL777	1	0	1	0
SEED3LEVEL778	0	1	1	0
SEED3LEVEL779	0	1	0	1
SEED3LEVEL780	0	0	0	2
SEED3LEVEL781	0	0	0	2
SEED3LEVEL782	0	0	0	2
SEED3LEVEL783	0	2	0	0
SEED3LEVEL784	1	1	0	0
SEED3LEVEL785	3	0	0	0
SEED3LEVEL786	1	1	0	0
SEED3LEVEL787	1	0	0	1
SEED3LEVEL788	1	0	0	1
SEED3LEVEL789	0	0	1	0
SEED3LEVEL790	1	0	0	0
SEED3LEVEL791	1	0	0	0
SEED3LEVEL792	1	0	0	0
SEED3LEVEL793	0	1	0	0
SEED3LEVEL794	0	0	0	1
SEED3LEVEL795	1	0	0	0
SEED3LEVEL796	0	0	0	1
SEED3LEVEL797	1	0	0	0
SEED3LEVEL798	0	0	0	1
SEED3LEVEL799	0	1	0	0
SEED3LEVEL800	0	0	0	1
SEED3LEVEL801	0	1	0	0
SEED3LEVEL802	0	0	0	1
SEED3LEVEL803	0	0	0	1
SEED3LEVEL804	0	0	1	0
SEED3LEVEL805	0	1	0	0
SEED3LEVEL806	1	0	0	0
SEED3LEVEL807	0	0	1	0
SEED3LEVEL808	0	0	0	1
SEED3LEVEL809	0	1	0	0
