# Supplementary material for: Phylogenetic and Functional Metagenomic Profiling for Assessing Microbial Biodiversity in Environmental Monitoring
Source: PLoS One. 2012 Aug 27;7(8):e43630. doi: 10.1371/journal.pone.0043630 (PMC3428334; doi:10.1371/journal.pone.0043630)
Supplement: Data S2 — Description of the analysis workflow together with a collection of custom-written Perl scripts and example data files. (ZIP) [file pone.0043630.s002.zip › greengenes_classification_summary_class_level.txt]

class	PolS1	PolS2	PriS1	PriS2	kingdom	phylum	class
Gammaproteobacteria	487	279	124	112	Bacteria	Proteobacteria	Gammaproteobacteria
Alphaproteobacteria	111	143	154	279	Bacteria	Proteobacteria	Alphaproteobacteria
Actinobacteria (class)	4	5	277	324	Bacteria	Actinobacteria	Actinobacteria (class)
Flavobacteria	108	171	44	38	Bacteria	Bacteroidetes	Flavobacteria
Synechococcophycideae			21	29	Bacteria	Cyanobacteria	Synechococcophycideae
Chloroplast	20	1	8	14	Bacteria	Cyanobacteria	Chloroplast
Clostridia	25	4	5	9	Bacteria	Firmicutes	Clostridia
Betaproteobacteria	9	4	5	8	Bacteria	Proteobacteria	Betaproteobacteria
Sphingobacteria	9	5	6	3	Bacteria	Bacteroidetes	Sphingobacteria
Bacilli	2	2	3	11	Bacteria	Firmicutes	Bacilli
Planctomycea	6	3	4	4	Bacteria	Planctomycetes	Planctomycea
Deltaproteobacteria	3	1	4	7	Bacteria	Proteobacteria	Deltaproteobacteria
Epsilonproteobacteria	5	2	1	1	Bacteria	Proteobacteria	Epsilonproteobacteria
Mollicutes	1	1	1	4	Bacteria	Tenericutes	Mollicutes
Opitutae	1		1	4	Bacteria	Verrucomicrobia	Opitutae
Halobacteria	4			1	Archaea	Euryarchaeota	Halobacteria
Bacteroidia			3	1	Bacteria	Bacteroidetes	Bacteroidia
Chlorobia			1	2	Bacteria	Chlorobi	Chlorobia
Oscillatoriophycideae			1	1	Bacteria	Cyanobacteria	Oscillatoriophycideae
Anaerolineae			1	1	Bacteria	Chloroflexi	Anaerolineae
Chlamydiae (class)			2		Bacteria	Chlamydiae	Chlamydiae (class)
Spartobacteria	1				Bacteria	Verrucomicrobia	Spartobacteria
Synergistia	1				Bacteria	Synergistetes	Synergistia
Unclassified			1		Bacteria	Acidobacteria	Unclassified
SJA-4			1		Bacteria	TM6	SJA-4
Verrucomicrobiae	1				Bacteria	Verrucomicrobia	Verrucomicrobiae
Thermodesulfobacteria (class)				1	Bacteria	Thermodesulfobacteria	Thermodesulfobacteria (class)
Fusobacteria (class)		1			Bacteria	Fusobacteria	Fusobacteria (class)
Thermotogae (class)	1				Bacteria	Thermotogae	Thermotogae (class)
OP5	1				Bacteria	Caldiserica	OP5
Methanomicrobia		1			Archaea	Euryarchaeota	Methanomicrobia
