# Supplementary material for: Phylogenetic and Functional Metagenomic Profiling for Assessing Microbial Biodiversity in Environmental Monitoring
Source: PLoS One. 2012 Aug 27;7(8):e43630. doi: 10.1371/journal.pone.0043630 (PMC3428334; doi:10.1371/journal.pone.0043630)
Supplement: Data S2 — Description of the analysis workflow together with a collection of custom-written Perl scripts and example data files. (ZIP) [file pone.0043630.s002.zip › greengenes_classification_summary_order_level.txt]

order	PolS1	PolS2	PriS1	PriS2	kingdom	phylum	class	order
Actinomycetales	3	1	277	324	Bacteria	Actinobacteria	Actinobacteria (class)	Actinomycetales
Alteromonadales	361	171	15	24	Bacteria	Proteobacteria	Gammaproteobacteria	Alteromonadales
Flavobacteriales	103	171	44	37	Bacteria	Bacteroidetes	Flavobacteria	Flavobacteriales
Rhodobacterales	87	134	26	24	Bacteria	Proteobacteria	Alphaproteobacteria	Rhodobacterales
Oceanospirillales	100	37	84	50	Bacteria	Proteobacteria	Gammaproteobacteria	Oceanospirillales
Rhizobiales	12	6	67	132	Bacteria	Proteobacteria	Alphaproteobacteria	Rhizobiales
Rhodospirillales	6	2	44	66	Bacteria	Proteobacteria	Alphaproteobacteria	Rhodospirillales
Methylococcales	3	52	1	2	Bacteria	Proteobacteria	Gammaproteobacteria	Methylococcales
Sphingomonadales	5	1	10	36	Bacteria	Proteobacteria	Alphaproteobacteria	Sphingomonadales
Synechococcales			21	29	Bacteria	Cyanobacteria	Synechococcophycideae	Synechococcales
Pseudomonadales	14	7	15	14	Bacteria	Proteobacteria	Gammaproteobacteria	Pseudomonadales
Clostridiales	25	4	5	9	Bacteria	Firmicutes	Clostridia	Clostridiales
Sphingobacteriales	9	5	6	3	Bacteria	Bacteroidetes	Sphingobacteria	Sphingobacteriales
Stramenopiles	12	1	3	4	Bacteria	Cyanobacteria	Chloroplast	Stramenopiles
Chromatiales	2	7	4	4	Bacteria	Proteobacteria	Gammaproteobacteria	Chromatiales
Vibrionales	4	3		9	Bacteria	Proteobacteria	Gammaproteobacteria	Vibrionales
Lactobacillales	2	1	3	8	Bacteria	Firmicutes	Bacilli	Lactobacillales
Caulobacterales			3	10	Bacteria	Proteobacteria	Alphaproteobacteria	Caulobacterales
Burkholderiales	3		5	3	Bacteria	Proteobacteria	Betaproteobacteria	Burkholderiales
Planctomycetales	4		3	3	Bacteria	Planctomycetes	Planctomycea	Planctomycetales
Rickettsiales			2	7	Bacteria	Proteobacteria	Alphaproteobacteria	Rickettsiales
Campylobacterales	5	2	1	1	Bacteria	Proteobacteria	Epsilonproteobacteria	Campylobacterales
Cryptophyta	4		2	3	Bacteria	Cyanobacteria	Chloroplast	Cryptophyta
Unclassified	5		1	2	Bacteria	Verrucomicrobia	Opitutae	Unclassified
Methylophilales	4	3			Bacteria	Proteobacteria	Betaproteobacteria	Methylophilales
Nitrosomonadales	1	1		5	Bacteria	Proteobacteria	Betaproteobacteria	Nitrosomonadales
Enterobacteriales	1		1	5	Bacteria	Proteobacteria	Gammaproteobacteria	Enterobacteriales
Acholeplasmatales	1		1	4	Bacteria	Tenericutes	Mollicutes	Acholeplasmatales
Desulfuromonadales	1		1	4	Bacteria	Proteobacteria	Deltaproteobacteria	Desulfuromonadales
Thiotrichales			2	4	Bacteria	Proteobacteria	Gammaproteobacteria	Thiotrichales
Kiloniellales	1		2	3	Bacteria	Proteobacteria	Alphaproteobacteria	Kiloniellales
Pirellulales	2	2	1	1	Bacteria	Planctomycetes	Planctomycea	Pirellulales
Halobacteriales	4			1	Archaea	Euryarchaeota	Halobacteria	Halobacteriales
Bifidobacteriales	1	4			Bacteria	Actinobacteria	Actinobacteria (class)	Bifidobacteriales
Euglenozoa	1		2	1	Bacteria	Cyanobacteria	Chloroplast	Euglenozoa
Bacillales		1		3	Bacteria	Firmicutes	Bacilli	Bacillales
Bacteroidales			3	1	Bacteria	Bacteroidetes	Bacteroidia	Bacteroidales
Haptophyceae			1	3	Bacteria	Cyanobacteria	Chloroplast	Haptophyceae
Rhodophyta	2			2	Bacteria	Cyanobacteria	Chloroplast	Rhodophyta
Puniceicoccales	1		1	2	Bacteria	Verrucomicrobia	Opitutae	Puniceicoccales
Desulfovibrionales	1	1	1	1	Bacteria	Proteobacteria	Deltaproteobacteria	Desulfovibrionales
Chlorobiales			1	2	Bacteria	Chlorobi	Chlorobia	Chlorobiales
Legionellales	2	1			Bacteria	Proteobacteria	Gammaproteobacteria	Legionellales
Syntrophobacterales	1		1	1	Bacteria	Proteobacteria	Deltaproteobacteria	Syntrophobacterales
Chlamydiales			2		Bacteria	Chlamydiae	Chlamydiae (class)	Chlamydiales
Oscillatoriales			1	1	Bacteria	Cyanobacteria	Oscillatoriophycideae	Oscillatoriales
Desulfobacterales			1	1	Bacteria	Proteobacteria	Deltaproteobacteria	Desulfobacterales
Anaerolineales				1	Bacteria	Chloroflexi	Anaerolineae	Anaerolineales
LF045	1				Bacteria	Caldiserica	OP5	LF045
Thermodesulfobacteriales				1	Bacteria	Thermodesulfobacteria	Thermodesulfobacteria (class)	Thermodesulfobacteriales
Opitutales				1	Bacteria	Verrucomicrobia	Opitutae	Opitutales
Acidithiobacillales		1			Bacteria	Proteobacteria	Gammaproteobacteria	Acidithiobacillales
Verrucomicrobiales	1				Bacteria	Verrucomicrobia	Verrucomicrobiae	Verrucomicrobiales
Glaucocystophyceae				1	Bacteria	Cyanobacteria	Chloroplast	Glaucocystophyceae
Neisseriales	1				Bacteria	Proteobacteria	Betaproteobacteria	Neisseriales
Spartobacteriales	1				Bacteria	Verrucomicrobia	Spartobacteria	Spartobacteriales
Gemmatales		1			Bacteria	Planctomycetes	Planctomycea	Gemmatales
otu_4374			1		Bacteria	TM6	SJA-4	otu_4374
Streptophyta	1				Bacteria	Cyanobacteria	Chloroplast	Streptophyta
Kordiimonadales				1	Bacteria	Proteobacteria	Alphaproteobacteria	Kordiimonadales
Mycoplasmatales		1			Bacteria	Tenericutes	Mollicutes	Mycoplasmatales
Fusobacteriales		1			Bacteria	Fusobacteria	Fusobacteria (class)	Fusobacteriales
Methanosarcinales		1			Archaea	Euryarchaeota	Methanomicrobia	Methanosarcinales
A4b			1		Bacteria	Chloroflexi	Anaerolineae	A4b
Thermotogales	1				Bacteria	Thermotogae	Thermotogae (class)	Thermotogales
Xanthomonadales			1		Bacteria	Proteobacteria	Gammaproteobacteria	Xanthomonadales
otu_220			1		Bacteria	Acidobacteria	Unclassified	otu_220
Synergistales	1				Bacteria	Synergistetes	Synergistia	Synergistales
