# Supplementary material for: Phylogenetic and Functional Metagenomic Profiling for Assessing Microbial Biodiversity in Environmental Monitoring
Source: PLoS One. 2012 Aug 27;7(8):e43630. doi: 10.1371/journal.pone.0043630 (PMC3428334; doi:10.1371/journal.pone.0043630)
Supplement: Data S2 — Description of the analysis workflow together with a collection of custom-written Perl scripts and example data files. (ZIP) [file pone.0043630.s002.zip › greengenes_classification_summary_otu_level.txt]

otu	PolS1	PolS2	PriS1	PriS2	kingdom	phylum	class	order	family	genus	species	otu
 otu_702	1		218	248	Bacteria	 Actinobacteria	 Actinobacteria (class)	 Actinomycetales	 Promicromonosporaceae	 Cellulosimicrobium	 Unclassified	 otu_702
 otu_3440	183	43	9	6	Bacteria	 Proteobacteria	 Gammaproteobacteria	 Alteromonadales	 Pseudoalteromonadaceae	 Pseudoalteromonas	 Unclassified	 otu_3440
 otu_1069	40	44	12	21	Bacteria	 Bacteroidetes	 Flavobacteria	 Flavobacteriales	 Flavobacteriaceae	 Unclassified	 otu_1069
 otu_2666	30	59	5	7	Bacteria	 Proteobacteria	 Alphaproteobacteria	 Rhodobacterales	 Rhodobacteraceae	 Unclassified	 otu_2666
 otu_3422	12	64		2	Bacteria	 Proteobacteria	 Gammaproteobacteria	 Alteromonadales	 Colwelliaceae	 Colwellia	 Unclassified	 otu_3422
 otu_3442	42	28	1	1	Bacteria	 Proteobacteria	 Gammaproteobacteria	 Alteromonadales	 Pseudoalteromonadaceae	 Pseudoalteromonas	 Pseudoalteromonas haloplanktis	 otu_3442
 otu_1135	11	52	1	1	Bacteria	 Bacteroidetes	 Flavobacteria	 Flavobacteriales	 Flavobacteriaceae	 Polaribacter	 Unclassified	 otu_1135
 otu_3695	2	48		1	Bacteria	 Proteobacteria	 Gammaproteobacteria	 Methylococcales	 Piscirickettsiaceae	 Cycloclasticus	 Unclassified	 otu_3695
 otu_703			21	29	Bacteria	 Actinobacteria	 Actinobacteria (class)	 Actinomycetales	 Promicromonosporaceae	 Cellulosimicrobium	 Cellulosimicrobium funkei	 otu_703
 otu_1523			21	29	Bacteria	 Cyanobacteria	 Synechococcophycideae	 Synechococcales	 Synechococcaceae	 Prochlorococcus	 otu_1523
 otu_2793	1		20	21	Bacteria	 Proteobacteria	 Alphaproteobacteria	 Rhodospirillales	 Rhodospirillaceae	 Unclassified	 otu_2793
 otu_3445	39				Bacteria	 Proteobacteria	 Gammaproteobacteria	 Alteromonadales	 Pseudoalteromonadaceae	 Pseudoalteromonas	 Pseudoalteromonas marina	 otu_3445
 otu_3776	24	7	1		Bacteria	 Proteobacteria	 Gammaproteobacteria	 Oceanospirillales	 Oceanospirillaceae	 Unclassified	 otu_3776
 otu_3423	13	18			Bacteria	 Proteobacteria	 Gammaproteobacteria	 Alteromonadales	 Colwelliaceae	 Colwellia	 Colwellia psychrerythraea	 otu_3423
 otu_3812	3	1	13	13	Bacteria	 Proteobacteria	 Gammaproteobacteria	 Oceanospirillales	 SUP05	 otu_3812
 otu_3909	3	5	13	9	Bacteria	 Proteobacteria	 Gammaproteobacteria	 Pseudomonadales	 Pseudomonadaceae	 Pseudomonas	 Unclassified	 otu_3909
 otu_2803	4	1	12	11	Bacteria	 Proteobacteria	 Alphaproteobacteria	 Rhodospirillales	 Rhodospirillaceae	 Magnetospirillum	 Magnetospirillum sp.	 otu_2803
 otu_3414	22	2	2	2	Bacteria	 Proteobacteria	 Gammaproteobacteria	 Alteromonadales	 Alteromonadaceae	 Glaciecola	 Unclassified	 otu_3414
 otu_746		1	11	10	Bacteria	 Actinobacteria	 Actinobacteria (class)	 Actinomycetales	 Pseudonocardiaceae	 Saccharopolyspora	 Saccharopolyspora erythraea	 otu_746
 otu_3783	17	3	1		Bacteria	 Proteobacteria	 Gammaproteobacteria	 Oceanospirillales	 Oceanospirillaceae	 Marinomonas	 Unclassified	 otu_3783
 otu_3443	14	6			Bacteria	 Proteobacteria	 Gammaproteobacteria	 Alteromonadales	 Pseudoalteromonadaceae	 Pseudoalteromonas	 Pseudoalteromonas issachenkonii	 otu_3443
 otu_2748	4	15		1	Bacteria	 Proteobacteria	 Alphaproteobacteria	 Rhodobacterales	 Rhodobacteraceae	 Thalassobius	 Unclassified	 otu_2748
 otu_1406	12	1	3	4	Bacteria	 Cyanobacteria	 Chloroplast	 Stramenopiles	 otu_1406
 otu_2130	19				Bacteria	 Firmicutes	 Clostridia	 Clostridiales	 Lachnospiraceae	 Roseburia	 Unclassified	 otu_2130
 otu_2612	2		8	9	Bacteria	 Proteobacteria	 Alphaproteobacteria	 Rhizobiales	 Rhizobiaceae	 Ensifer	 Unclassified	 otu_2612
 otu_3801	5	1	9	4	Bacteria	 Proteobacteria	 Gammaproteobacteria	 Oceanospirillales	 OM60	 Unclassified	 otu_3801
 otu_1102	7	5	4	2	Bacteria	 Bacteroidetes	 Flavobacteria	 Flavobacteriales	 Flavobacteriaceae	 Flavobacterium	 Unclassified	 otu_1102
 otu_1154		9	7	2	Bacteria	 Bacteroidetes	 Flavobacteria	 Flavobacteriales	 Flavobacteriaceae	 Tenacibaculum	 Unclassified	 otu_1154
 otu_2743	9	8			Bacteria	 Proteobacteria	 Alphaproteobacteria	 Rhodobacterales	 Rhodobacteraceae	 Sulfitobacter	 Sulfitobacter pontiacus	 otu_2743
 otu_2504			3	14	Bacteria	 Proteobacteria	 Alphaproteobacteria	 Rhizobiales	 Bradyrhizobiaceae	 Afipia	 Unclassified	 otu_2504
 otu_3806	2		11	3	Bacteria	 Proteobacteria	 Gammaproteobacteria	 Oceanospirillales	 OM60	 Congregibacter	 Congregibacter litoralis	 otu_3806
 otu_2680	6	7	1	1	Bacteria	 Proteobacteria	 Alphaproteobacteria	 Rhodobacterales	 Rhodobacteraceae	 Loktanella	 Unclassified	 otu_2680
 otu_2713	3	10		1	Bacteria	 Proteobacteria	 Alphaproteobacteria	 Rhodobacterales	 Rhodobacteraceae	 Phaeobacter	 Unclassified	 otu_2713
 otu_3754	1		8	5	Bacteria	 Proteobacteria	 Gammaproteobacteria	 Oceanospirillales	 Halomonadaceae	 Halomonas	 Unclassified	 otu_3754
 otu_2527		1	4	9	Bacteria	 Proteobacteria	 Alphaproteobacteria	 Rhizobiales	 Brucellaceae	 Unclassified	 otu_2527
 otu_2529		3		11	Bacteria	 Proteobacteria	 Alphaproteobacteria	 Rhizobiales	 Brucellaceae	 Ochrobactrum	 Unclassified	 otu_2529
 otu_2503			3	10	Bacteria	 Proteobacteria	 Alphaproteobacteria	 Rhizobiales	 Bradyrhizobiaceae	 Unclassified	 otu_2503
 otu_2601	1		4	8	Bacteria	 Proteobacteria	 Alphaproteobacteria	 Rhizobiales	 Rhizobiaceae	 Agrobacterium	 Unclassified	 otu_2601
 otu_2744	5	5	2	1	Bacteria	 Proteobacteria	 Alphaproteobacteria	 Rhodobacterales	 Rhodobacteraceae	 Sulfitobacter	 Sulfitobacter sp. EE-36	 otu_2744
 otu_3716	3	2	6	2	Bacteria	 Proteobacteria	 Gammaproteobacteria	 Oceanospirillales	 Alteromonadaceae	 Marinobacter	 Unclassified	 otu_3716
 otu_3714	2	7	2	1	Bacteria	 Proteobacteria	 Gammaproteobacteria	 Oceanospirillales	 Alteromonadaceae	 HTCC2207	 otu_3714
 otu_3704	1	2	5	3	Bacteria	 Proteobacteria	 Gammaproteobacteria	 Oceanospirillales	 Alcanivoracaceae	 Alcanivorax	 Unclassified	 otu_3704
 otu_2524	1		8	2	Bacteria	 Proteobacteria	 Alphaproteobacteria	 Rhizobiales	 Bradyrhizobiaceae	 Rhodopseudomonas	 Unclassified	 otu_2524
 otu_2623		1	1	8	Bacteria	 Proteobacteria	 Alphaproteobacteria	 Rhizobiales	 Rhizobiaceae	 Rhizobium	 Rhizobium etli	 otu_2623
 otu_3406	8	2			Bacteria	 Proteobacteria	 Gammaproteobacteria	 Alteromonadales	 Alteromonadaceae	 Unclassified	 otu_3406
 otu_1073	4		5	1	Bacteria	 Bacteroidetes	 Flavobacteria	 Flavobacteriales	 Flavobacteriaceae	 Algibacter	 Unclassified	 otu_1073
 otu_701			3	7	Bacteria	 Actinobacteria	 Actinobacteria (class)	 Actinomycetales	 Promicromonosporaceae	 Unclassified	 otu_701
 otu_2910	2		3	4	Bacteria	 Proteobacteria	 Alphaproteobacteria	 Sphingomonadales	 Sphingomonadaceae	 Zymomonas	 Zymomonas mobilis	 otu_2910
 otu_3787	1	3	2	3	Bacteria	 Proteobacteria	 Gammaproteobacteria	 Oceanospirillales	 Oceanospirillaceae	 Marinomonas	 Marinomonas sp. MED121	 otu_3787
 otu_1401	4		2	3	Bacteria	 Cyanobacteria	 Chloroplast	 Cryptophyta	 otu_1401
 otu_1167	2	5	2		Bacteria	 Bacteroidetes	 Flavobacteria	 Flavobacteriales	 Flavobacteriaceae	 Zhouia	 Unclassified	 otu_1167
 otu_2740		8	1		Bacteria	 Proteobacteria	 Alphaproteobacteria	 Rhodobacterales	 Rhodobacteraceae	 Sulfitobacter	 Unclassified	 otu_2740
 otu_2714	3	5	1		Bacteria	 Proteobacteria	 Alphaproteobacteria	 Rhodobacterales	 Rhodobacteraceae	 Phaeobacter	 Phaeobacter gallaeciensis	 otu_2714
 otu_1127	3	5			Bacteria	 Bacteroidetes	 Flavobacteria	 Flavobacteriales	 Flavobacteriaceae	 Maribacter	 Unclassified	 otu_1127
 otu_3416	5	1	1	1	Bacteria	 Proteobacteria	 Gammaproteobacteria	 Alteromonadales	 Alteromonadaceae	 Glaciecola	 Pseudoalteromonas atlantica	 otu_3416
 otu_2895	2		1	5	Bacteria	 Proteobacteria	 Alphaproteobacteria	 Sphingomonadales	 Sphingomonadaceae	 Sphingomonas	 Unclassified	 otu_2895
 otu_3730	4		3	1	Bacteria	 Proteobacteria	 Gammaproteobacteria	 Oceanospirillales	 Alteromonadaceae	 nsmpVI18	 otu_3730
 otu_530			4	4	Bacteria	 Actinobacteria	 Actinobacteria (class)	 Actinomycetales	 Micrococcaceae	 Kocuria	 Kocuria rosea	 otu_530
 otu_2532				8	Bacteria	 Proteobacteria	 Alphaproteobacteria	 Rhizobiales	 Brucellaceae	 Pseudochrobactrum	 Unclassified	 otu_2532
 otu_2664			6	2	Bacteria	 Proteobacteria	 Alphaproteobacteria	 Rhodobacterales	 Hyphomonadaceae	 Oceanicaulis	 Unclassified	 otu_2664
 otu_3483		4	1	3	Bacteria	 Proteobacteria	 Gammaproteobacteria	 Chromatiales	 	 	 Unclassified	 otu_3483
 otu_2887			3	4	Bacteria	 Proteobacteria	 Alphaproteobacteria	 Sphingomonadales	 Sphingomonadaceae	 Sphingobium	 Unclassified	 otu_2887
 otu_3785	7				Bacteria	 Proteobacteria	 Gammaproteobacteria	 Oceanospirillales	 Oceanospirillaceae	 Marinomonas	 Marinomonas mediterranea	 otu_3785
 otu_2656	1	1	4	1	Bacteria	 Proteobacteria	 Alphaproteobacteria	 Rhodobacterales	 Hyphomonadaceae	 Unclassified	 otu_2656
 otu_709			6	1	Bacteria	 Actinobacteria	 Actinobacteria (class)	 Actinomycetales	 Promicromonosporaceae	 Xylanimicrobium	 Unclassified	 otu_709
 otu_1136	4	3			Bacteria	 Bacteroidetes	 Flavobacteria	 Flavobacteriales	 Flavobacteriaceae	 Polaribacter	 Polaribacter irgensii	 otu_1136
 otu_2745	7				Bacteria	 Proteobacteria	 Alphaproteobacteria	 Rhodobacterales	 Rhodobacteraceae	 Sulfitobacter	 Sulfitobacter sp. NAS-14.1	 otu_2745
 otu_2800				7	Bacteria	 Proteobacteria	 Alphaproteobacteria	 Rhodospirillales	 Rhodospirillaceae	 Inquilinus	 Inquilinus limosus	 otu_2800
 otu_2733	4	1	1	1	Bacteria	 Proteobacteria	 Alphaproteobacteria	 Rhodobacterales	 Rhodobacteraceae	 Ruegeria	 Unclassified	 otu_2733
 otu_2794			3	4	Bacteria	 Proteobacteria	 Alphaproteobacteria	 Rhodospirillales	 Rhodospirillaceae	 Azospirillum	 Unclassified	 otu_2794
 otu_2495	5			2	Bacteria	 Proteobacteria	 Alphaproteobacteria	 Rhizobiales	 Beijerinckiaceae	 Unclassified	 otu_2495
 otu_2481	2		2	3	Bacteria	 Proteobacteria	 Alphaproteobacteria	 Rhizobiales	 Aurantimonadaceae	 Aurantimonas	 Aurantimonas manganoxydans	 otu_2481
 otu_1134	2	2	2	1	Bacteria	 Bacteroidetes	 Flavobacteria	 Flavobacteriales	 Flavobacteriaceae	 Olleya	 otu_1134
 otu_1179			5	1	Bacteria	 Bacteroidetes	 Sphingobacteria	 Sphingobacteriales	 Balneolaceae	 Unclassified	 otu_1179
 otu_3803	2		3	1	Bacteria	 Proteobacteria	 Gammaproteobacteria	 Oceanospirillales	 OM60	 	 marine gamma proteobacterium HTCC2080	 otu_3803
 otu_1139	1	3	2		Bacteria	 Bacteroidetes	 Flavobacteria	 Flavobacteriales	 Flavobacteriaceae	 Psychroserpens	 Unclassified	 otu_1139
 otu_1123	1	4		1	Bacteria	 Bacteroidetes	 Flavobacteria	 Flavobacteriales	 Flavobacteriaceae	 Lacinutrix	 otu_1123
 otu_2619				6	Bacteria	 Proteobacteria	 Alphaproteobacteria	 Rhizobiales	 Rhizobiaceae	 Martelella	 Martelella mediterranea	 otu_2619
 otu_1056	5			1	Bacteria	 Bacteroidetes	 Flavobacteria	 Unclassified	 otu_1056
 otu_2903	1		1	4	Bacteria	 Proteobacteria	 Alphaproteobacteria	 Sphingomonadales	 Sphingomonadaceae	 Sphingopyxis	 Unclassified	 otu_2903
 otu_3731	4			1	Bacteria	 Proteobacteria	 Gammaproteobacteria	 Oceanospirillales	 Alteromonadaceae	 Saccharophagus	 Saccharophagus degradans	 otu_3731
 otu_2629		1	1	3	Bacteria	 Proteobacteria	 Alphaproteobacteria	 Rhizobiales	 Rhizobiaceae	 Rhizobium	 Rhizobium sullae	 otu_2629
 otu_675	1			4	Bacteria	 Actinobacteria	 Actinobacteria (class)	 Actinomycetales	 Nocardioidaceae	 Kribbella	 Unclassified	 otu_675
 otu_271			2	3	Bacteria	 Actinobacteria	 Actinobacteria (class)	 Actinomycetales	 Unclassified	 otu_271
 otu_3138		1		4	Bacteria	 Proteobacteria	 Betaproteobacteria	 Nitrosomonadales	 Nitrosomonadaceae	 Nitrosomonas	 Nitrosomonas eutropha	 otu_3138
 otu_2877				5	Bacteria	 Proteobacteria	 Alphaproteobacteria	 Sphingomonadales	 Sphingomonadaceae	 Unclassified	 otu_2877
 otu_3425	5				Bacteria	 Proteobacteria	 Gammaproteobacteria	 Alteromonadales	 Colwelliaceae	 Thalassomonas	 Unclassified	 otu_3425
 otu_2643				5	Bacteria	 Proteobacteria	 Alphaproteobacteria	 Rhizobiales	 Rhodobiaceae	 Afifella	 Afifella marina	 otu_2643
 otu_1138		3	1	1	Bacteria	 Bacteroidetes	 Flavobacteria	 Flavobacteriales	 Flavobacteriaceae	 Psychroflexus	 Psychroflexus torquis	 otu_1138
 otu_2737		2	1	2	Bacteria	 Proteobacteria	 Alphaproteobacteria	 Rhodobacterales	 Rhodobacteraceae	 Ruegeria	 Ruegeria sp. TM1040	 otu_2737
 otu_3456	1	4			Bacteria	 Proteobacteria	 Gammaproteobacteria	 Alteromonadales	 Shewanellaceae	 Shewanella	 Unclassified	 otu_3456
 otu_1169	4	1			Bacteria	 Bacteroidetes	 Flavobacteria	 Flavobacteriales	 Flavobacteriaceae	 Zobellia	 otu_1169
 otu_2443	2		3		Bacteria	 Planctomycetes	 Planctomycea	 Planctomycetales	 Planctomycetaceae	 Planctomyces	 Planctomyces limnophilus	 otu_2443
 otu_3796	3		1	1	Bacteria	 Proteobacteria	 Gammaproteobacteria	 Oceanospirillales	 Oceanospirillaceae	 Oleibacter	 Unclassified	 otu_3796
 otu_461			2	3	Bacteria	 Actinobacteria	 Actinobacteria (class)	 Actinomycetales	 Microbacteriaceae	 Curtobacterium	 Unclassified	 otu_461
 otu_3726	1		3	1	Bacteria	 Proteobacteria	 Gammaproteobacteria	 Oceanospirillales	 Alteromonadaceae	 Microbulbifer	 Microbulbifer elongatus	 otu_3726
 otu_3773		4		1	Bacteria	 Proteobacteria	 Gammaproteobacteria	 Oceanospirillales	 J115	 otu_3773
 otu_1085	1	4			Bacteria	 Bacteroidetes	 Flavobacteria	 Flavobacteriales	 Flavobacteriaceae	 Cellulophaga	 Unclassified	 otu_1085
 otu_2435	2	1	1	1	Bacteria	 Planctomycetes	 Planctomycea	 Pirellulales	 	 Rhodopirellula	 Unclassified	 otu_2435
 otu_1865			2	2	Bacteria	 Firmicutes	 Bacilli	 Lactobacillales	 Lactobacillaceae	 Lactobacillus	 Unclassified	 otu_1865
 otu_3421	3	1			Bacteria	 Proteobacteria	 Gammaproteobacteria	 Alteromonadales	 Colwelliaceae	 Unclassified	 otu_3421
 otu_2467	1		1	2	Bacteria	 Proteobacteria	 Alphaproteobacteria	 Kiloniellales	 Kiloniellaceae	 Unclassified	 otu_2467
 otu_2626			4		Bacteria	 Proteobacteria	 Alphaproteobacteria	 Rhizobiales	 Rhizobiaceae	 Rhizobium	 Rhizobium leguminosarum	 otu_2626
 otu_3072			3	1	Bacteria	 Proteobacteria	 Betaproteobacteria	 Burkholderiales	 Oxalobacteraceae	 Janthinobacterium	 Janthinobacterium lividum	 otu_3072
 otu_2159	2			2	Bacteria	 Firmicutes	 Clostridia	 Clostridiales	 Ruminococcaceae	 Unclassified	 otu_2159
 otu_2796				4	Bacteria	 Proteobacteria	 Alphaproteobacteria	 Rhodospirillales	 Rhodospirillaceae	 Azospirillum	 Azospirillum brasilense	 otu_2796
 otu_3712	4				Bacteria	 Proteobacteria	 Gammaproteobacteria	 Oceanospirillales	 Alteromonadaceae	 Cellvibrio	 Cellvibrio japonicus	 otu_3712
 otu_1405	2			2	Bacteria	 Cyanobacteria	 Chloroplast	 Rhodophyta	 otu_1405
 otu_1404			1	3	Bacteria	 Cyanobacteria	 Chloroplast	 Haptophyceae	 otu_1404
 otu_3314	3	1			Bacteria	 Proteobacteria	 Epsilonproteobacteria	 Campylobacterales	 Campylobacteraceae	 Arcobacter	 Unclassified	 otu_3314
 otu_1099		4			Bacteria	 Bacteroidetes	 Flavobacteria	 Flavobacteriales	 Flavobacteriaceae	 Dokdonia	 Dokdonia donghaensis	 otu_1099
 otu_1162	3	1			Bacteria	 Bacteroidetes	 Flavobacteria	 Flavobacteriales	 Flavobacteriaceae	 Ulvibacter	 otu_1162
 otu_1120		2	2		Bacteria	 Bacteroidetes	 Flavobacteria	 Flavobacteriales	 Flavobacteriaceae	 Kordia	 Unclassified	 otu_1120
 otu_1234	4				Bacteria	 Bacteroidetes	 Sphingobacteria	 Sphingobacteriales	 Saprospiraceae	 Haliscomenobacter	 Unclassified	 otu_1234
 otu_2456				4	Bacteria	 Proteobacteria	 Alphaproteobacteria	 Caulobacterales	 Caulobacteraceae	 Brevundimonas	 Unclassified	 otu_2456
 otu_2825			1	3	Bacteria	 Proteobacteria	 Alphaproteobacteria	 Rickettsiales	 	 Caedibacter	 otu_2825
 otu_3973	1			3	Bacteria	 Proteobacteria	 Gammaproteobacteria	 Vibrionales	 Vibrionaceae	 Photobacterium	 Unclassified	 otu_3973
 otu_905		4			Bacteria	 Actinobacteria	 Actinobacteria (class)	 Bifidobacteriales	 Bifidobacteriaceae	 Bifidobacterium	 Bifidobacterium longum	 otu_905
 otu_2687	4				Bacteria	 Proteobacteria	 Alphaproteobacteria	 Rhodobacterales	 Rhodobacteraceae	 Marivita	 otu_2687
 otu_2820				4	Bacteria	 Proteobacteria	 Alphaproteobacteria	 Rhodospirillales	 Rhodospirillaceae	 Telmatospirillum	 Telmatospirillum siberiense	 otu_2820
 otu_2474			2	2	Bacteria	 Proteobacteria	 Alphaproteobacteria	 Rhizobiales	 Unclassified	 otu_2474
 otu_1402	1		2	1	Bacteria	 Cyanobacteria	 Chloroplast	 Euglenozoa	 otu_1402
 otu_4228	1		1	2	Bacteria	 Tenericutes	 Mollicutes	 Acholeplasmatales	 Acholeplasmataceae	 Candidatus Phytoplasma	 Unclassified	 otu_4228
 otu_2540			1	3	Bacteria	 Proteobacteria	 Alphaproteobacteria	 Rhizobiales	 Hyphomicrobiaceae	 Devosia	 Candidatus Devosia euplotis	 otu_2540
 otu_2578			4		Bacteria	 Proteobacteria	 Alphaproteobacteria	 Rhizobiales	 Phyllobacteriaceae	 Unclassified	 otu_2578
 otu_1071	1	2	1		Bacteria	 Bacteroidetes	 Flavobacteria	 Flavobacteriales	 Flavobacteriaceae	 	 Flavobacteriales bacterium ALC-1	 otu_1071
 otu_2813	1		2	1	Bacteria	 Proteobacteria	 Alphaproteobacteria	 Rhodospirillales	 Rhodospirillaceae	 Rhodospirillum	 Rhodospirillum rubrum	 otu_2813
 otu_2729	1		1	1	Bacteria	 Proteobacteria	 Alphaproteobacteria	 Rhodobacterales	 Rhodobacteraceae	 Roseovarius	 Unclassified	 otu_2729
 otu_1116		1	2		Bacteria	 Bacteroidetes	 Flavobacteria	 Flavobacteriales	 Flavobacteriaceae	 Gramella	 Gramella forsetii	 otu_1116
 otu_1300			1	2	Bacteria	 Chlorobi	 Chlorobia	 Chlorobiales	 Chlorobiaceae	 Pelodictyon	 Pelodictyon luteolum	 otu_1300
 otu_2463			1	2	Bacteria	 Proteobacteria	 Alphaproteobacteria	 Caulobacterales	 Caulobacteraceae	 Caulobacter	 Caulobacter sp. K31	 otu_2463
 otu_3516	1		1	1	Bacteria	 Proteobacteria	 Gammaproteobacteria	 Chromatiales	 Ectothiorhodospiraceae	 Thioalkalivibrio	 Thioalkalivibrio sp. HL-EbGR7	 otu_3516
 otu_3413	2			1	Bacteria	 Proteobacteria	 Gammaproteobacteria	 Alteromonadales	 Alteromonadaceae	 Alteromonas	 Alteromonas marina	 otu_3413
 otu_2441	2			1	Bacteria	 Planctomycetes	 Planctomycea	 Planctomycetales	 Planctomycetaceae	 Planctomyces	 Unclassified	 otu_2441
 otu_2808			2	1	Bacteria	 Proteobacteria	 Alphaproteobacteria	 Rhodospirillales	 Rhodospirillaceae	 Phaeospirillum	 Phaeospirillum fulvum	 otu_2808
 otu_1772				3	Bacteria	 Firmicutes	 Bacilli	 Bacillales	 Staphylococcaceae	 Staphylococcus	 Unclassified	 otu_1772
 otu_3089	1	2			Bacteria	 Proteobacteria	 Betaproteobacteria	 Methylophilales	 Methylophilaceae	 Unclassified	 otu_3089
 otu_2630			2	1	Bacteria	 Proteobacteria	 Alphaproteobacteria	 Rhizobiales	 Rhizobiaceae	 Shinella	 Unclassified	 otu_2630
 otu_2728		3			Bacteria	 Proteobacteria	 Alphaproteobacteria	 Rhodobacterales	 Rhodobacteraceae	 Roseobacter	 Roseobacter denitrificans	 otu_2728
 otu_1126	1		1	1	Bacteria	 Bacteroidetes	 Flavobacteria	 Flavobacteriales	 Flavobacteriaceae	 Lutimonas	 otu_1126
 otu_2608			2	1	Bacteria	 Proteobacteria	 Alphaproteobacteria	 Rhizobiales	 Rhizobiaceae	 Candidatus Liberibacter	 Candidatus Liberibacter africanus	 otu_2608
 otu_3935	1		1	1	Bacteria	 Proteobacteria	 Gammaproteobacteria	 Pseudomonadales	 Pseudomonadaceae	 Pseudomonas	 Pseudomonas stutzeri	 otu_3935
 otu_2453			2	1	Bacteria	 Proteobacteria	 Alphaproteobacteria	 Caulobacterales	 Caulobacteraceae	 Unclassified	 otu_2453
 otu_1075	3				Bacteria	 Bacteroidetes	 Flavobacteria	 Flavobacteriales	 Flavobacteriaceae	 Aquimarina	 Unclassified	 otu_1075
 otu_110	3				Archaea	 Euryarchaeota	 Halobacteria	 Halobacteriales	 Halobacteriaceae	 Natrialba	 Unclassified	 otu_110
 otu_2571				3	Bacteria	 Proteobacteria	 Alphaproteobacteria	 Rhizobiales	 Methylocystaceae	 Methylocystis	 Methylocystis parvus	 otu_2571
 otu_1079		3			Bacteria	 Bacteroidetes	 Flavobacteria	 Flavobacteriales	 Flavobacteriaceae	 Bizionia	 otu_1079
 otu_1057	1	2			Bacteria	 Bacteroidetes	 Flavobacteria	 Flavobacteriales	 Unclassified	 otu_1057
 otu_3415	2			1	Bacteria	 Proteobacteria	 Gammaproteobacteria	 Alteromonadales	 Alteromonadaceae	 Glaciecola	 Glaciecola punicea	 otu_3415
 otu_1089	2	1			Bacteria	 Bacteroidetes	 Flavobacteria	 Flavobacteriales	 Flavobacteriaceae	 Chryseobacterium	 Unclassified	 otu_1089
 otu_3928	2			1	Bacteria	 Proteobacteria	 Gammaproteobacteria	 Pseudomonadales	 Pseudomonadaceae	 Pseudomonas	 Pseudomonas nitroreducens	 otu_3928
 otu_1995			1	2	Bacteria	 Firmicutes	 Clostridia	 Clostridiales	 Unclassified	 otu_1995
 otu_3706			2	1	Bacteria	 Proteobacteria	 Gammaproteobacteria	 Oceanospirillales	 Alcanivoracaceae	 Alcanivorax	 Alcanivorax dieselolei	 otu_3706
 otu_2862				3	Bacteria	 Proteobacteria	 Alphaproteobacteria	 Sphingomonadales	 Erythrobacteraceae	 Unclassified	 otu_2862
 otu_4396	1		1	1	Bacteria	 Verrucomicrobia	 Opitutae	 Puniceicoccales	 Puniceicoccaceae	 Unclassified	 otu_4396
 otu_2646			1	2	Bacteria	 Proteobacteria	 Alphaproteobacteria	 Rhizobiales	 Xanthobacteraceae	 Ancylobacter	 otu_2646
 otu_3482	1	1	1		Bacteria	 Proteobacteria	 Gammaproteobacteria	 Chromatiales	 Unclassified	 otu_3482
 otu_3427	2			1	Bacteria	 Proteobacteria	 Gammaproteobacteria	 Alteromonadales	 Ferrimonadaceae	 Ferrimonas	 Unclassified	 otu_3427
 otu_3981		2		1	Bacteria	 Proteobacteria	 Gammaproteobacteria	 Vibrionales	 Vibrionaceae	 Vibrio	 Unclassified	 otu_3981
 otu_2658			1	2	Bacteria	 Proteobacteria	 Alphaproteobacteria	 Rhodobacterales	 Hyphomonadaceae	 Hyphomonas	 Unclassified	 otu_2658
 otu_3784	3				Bacteria	 Proteobacteria	 Gammaproteobacteria	 Oceanospirillales	 Oceanospirillaceae	 Marinomonas	 Marinomonas aquimarina	 otu_3784
 otu_3735	1	1	1		Bacteria	 Proteobacteria	 Gammaproteobacteria	 Oceanospirillales	 Alteromonadaceae	 Teredinibacter	 Teredinibacter turnerae	 otu_3735
 otu_3974	1	1		1	Bacteria	 Proteobacteria	 Gammaproteobacteria	 Vibrionales	 Vibrionaceae	 Photobacterium	 Photobacterium angustum	 otu_3974
 otu_2700	1		1	1	Bacteria	 Proteobacteria	 Alphaproteobacteria	 Rhodobacterales	 Rhodobacteraceae	 Paracoccus	 Unclassified	 otu_2700
 otu_2632			1	2	Bacteria	 Proteobacteria	 Alphaproteobacteria	 Rhizobiales	 Rhizobiaceae	 Shinella	 Shinella zoogloeoides	 otu_2632
 otu_1130	1			2	Bacteria	 Bacteroidetes	 Flavobacteria	 Flavobacteriales	 Flavobacteriaceae	 Mesonia	 Mesonia algae	 otu_1130
 otu_3711	1		1		Bacteria	 Proteobacteria	 Gammaproteobacteria	 Oceanospirillales	 Alteromonadaceae	 Cellvibrio	 Unclassified	 otu_3711
 otu_1161		2			Bacteria	 Bacteroidetes	 Flavobacteria	 Flavobacteriales	 Flavobacteriaceae	 Tenacibaculum	 Tenacibaculum soleae	 otu_1161
 otu_2485			1	1	Bacteria	 Proteobacteria	 Alphaproteobacteria	 Rhizobiales	 Bartonellaceae	 Bartonella	 Bartonella bacilliformis	 otu_2485
 otu_3679	1			1	Bacteria	 Proteobacteria	 Gammaproteobacteria	 Methylococcales	 Unclassified	 otu_3679
 otu_2585				2	Bacteria	 Proteobacteria	 Alphaproteobacteria	 Rhizobiales	 Phyllobacteriaceae	 Mesorhizobium	 Unclassified	 otu_2585
 otu_2201				2	Bacteria	 Firmicutes	 Clostridia	 Clostridiales	 Veillonellaceae	 Unclassified	 otu_2201
 otu_2681		2			Bacteria	 Proteobacteria	 Alphaproteobacteria	 Rhodobacterales	 Rhodobacteraceae	 Loktanella	 Loktanella salsilacus	 otu_2681
 otu_3798	2				Bacteria	 Proteobacteria	 Gammaproteobacteria	 Oceanospirillales	 Oceanospirillaceae	 Oleispira	 otu_3798
 otu_1201		1	1		Bacteria	 Bacteroidetes	 Sphingobacteria	 Sphingobacteriales	 Flammeovirgaceae	 Roseivirga	 otu_1201
 otu_1088		2			Bacteria	 Bacteroidetes	 Flavobacteria	 Flavobacteriales	 Flavobacteriaceae	 Cellulophaga	 Cellulophaga pacifica	 otu_1088
 otu_2642			1	1	Bacteria	 Proteobacteria	 Alphaproteobacteria	 Rhizobiales	 Rhodobiaceae	 Afifella	 Unclassified	 otu_2642
 otu_3865	1			1	Bacteria	 Proteobacteria	 Gammaproteobacteria	 Pseudomonadales	 Moraxellaceae	 Unclassified	 otu_3865
 otu_3467	1			1	Bacteria	 Proteobacteria	 Gammaproteobacteria	 Alteromonadales	 Shewanellaceae	 Shewanella	 Shewanella loihica	 otu_3467
 otu_3772		1		1	Bacteria	 Proteobacteria	 Gammaproteobacteria	 Oceanospirillales	 HTCC2188	 HTCC	 otu_3772
 otu_2822			1	1	Bacteria	 Proteobacteria	 Alphaproteobacteria	 Rhodospirillales	 Rhodospirillaceae	 Tistrella	 Tistrella mobilis	 otu_2822
 otu_3782	2				Bacteria	 Proteobacteria	 Gammaproteobacteria	 Oceanospirillales	 Oceanospirillaceae	 Marinobacterium	 otu_3782
 otu_2864			1	1	Bacteria	 Proteobacteria	 Alphaproteobacteria	 Sphingomonadales	 Erythrobacteraceae	 Erythrobacter	 Unclassified	 otu_2864
 otu_2671	1			1	Bacteria	 Proteobacteria	 Alphaproteobacteria	 Rhodobacterales	 Rhodobacteraceae	 Dinoroseobacter	 Dinoroseobacter shibae	 otu_2671
 otu_2899			1	1	Bacteria	 Proteobacteria	 Alphaproteobacteria	 Sphingomonadales	 Sphingomonadaceae	 Sphingomonas	 Sphingomonas echinoides	 otu_2899
 otu_2528				2	Bacteria	 Proteobacteria	 Alphaproteobacteria	 Rhizobiales	 Brucellaceae	 Brucella	 otu_2528
 otu_3696		2			Bacteria	 Proteobacteria	 Gammaproteobacteria	 Methylococcales	 Piscirickettsiaceae	 Cycloclasticus	 Cycloclasticus pugetii	 otu_3696
 otu_3675	2				Bacteria	 Proteobacteria	 Gammaproteobacteria	 Legionellales	 Legionellaceae	 Legionella	 Legionella pneumophila	 otu_3675
 otu_335			1	1	Bacteria	 Actinobacteria	 Actinobacteria (class)	 Actinomycetales	 Cellulomonadaceae	 Cellulomonas	 Cellulomonas uda	 otu_335
 otu_2094	1	1			Bacteria	 Firmicutes	 Clostridia	 Clostridiales	 Lachnospiraceae	 Blautia	 Unclassified	 otu_2094
 otu_340			1	1	Bacteria	 Actinobacteria	 Actinobacteria (class)	 Actinomycetales	 Corynebacteriaceae	 Corynebacterium	 Unclassified	 otu_340
 otu_3804			1	1	Bacteria	 Proteobacteria	 Gammaproteobacteria	 Oceanospirillales	 OM60	 	 marine gamma proteobacterium HTCC2143	 otu_3804
 otu_2742		1		1	Bacteria	 Proteobacteria	 Alphaproteobacteria	 Rhodobacterales	 Rhodobacteraceae	 Sulfitobacter	 Sulfitobacter delicatus	 otu_2742
 otu_3432	2				Bacteria	 Proteobacteria	 Gammaproteobacteria	 Alteromonadales	 Idiomarinaceae	 Idiomarina	 Idiomarina loihiensis	 otu_3432
 otu_3515		2			Bacteria	 Proteobacteria	 Gammaproteobacteria	 Chromatiales	 Ectothiorhodospiraceae	 Thioalkalivibrio	 Unclassified	 otu_3515
 otu_1229	1	1			Bacteria	 Bacteroidetes	 Sphingobacteria	 Sphingobacteriales	 Saprospiraceae	 Unclassified	 otu_1229
 otu_3447	2				Bacteria	 Proteobacteria	 Gammaproteobacteria	 Alteromonadales	 Pseudoalteromonadaceae	 Pseudoalteromonas	 Pseudoalteromonas porphyrae	 otu_3447
 otu_3948				2	Bacteria	 Proteobacteria	 Gammaproteobacteria	 Thiotrichales	 Francisellaceae	 Francisella	 Unclassified	 otu_3948
 otu_3316	2				Bacteria	 Proteobacteria	 Epsilonproteobacteria	 Campylobacterales	 Campylobacteraceae	 Arcobacter	 Arcobacter cryaerophilus	 otu_3316
 otu_1850	2				Bacteria	 Firmicutes	 Bacilli	 Lactobacillales	 Enterococcaceae	 Enterococcus	 Enterococcus hirae	 otu_1850
 otu_3092	2				Bacteria	 Proteobacteria	 Betaproteobacteria	 Methylophilales	 Methylophilaceae	 Methylophilus	 otu_3092
 otu_2087		1	1		Bacteria	 Firmicutes	 Clostridia	 Clostridiales	 Lachnospiraceae	 Unclassified	 otu_2087
 otu_3900	2				Bacteria	 Proteobacteria	 Gammaproteobacteria	 Pseudomonadales	 Moraxellaceae	 Psychrobacter	 Psychrobacter sp. PRwf-1	 otu_3900
 otu_3724	1	1			Bacteria	 Proteobacteria	 Gammaproteobacteria	 Oceanospirillales	 Alteromonadaceae	 Microbulbifer	 Unclassified	 otu_3724
 otu_1114				2	Bacteria	 Bacteroidetes	 Flavobacteria	 Flavobacteriales	 Flavobacteriaceae	 Gillisia	 otu_1114
 otu_2960	1			1	Bacteria	 Proteobacteria	 Betaproteobacteria	 Burkholderiales	 Burkholderiaceae	 Burkholderia	 Unclassified	 otu_2960
 otu_2464				2	Bacteria	 Proteobacteria	 Alphaproteobacteria	 Caulobacterales	 Caulobacteraceae	 Caulobacter	 Caulobacter vibrioides	 otu_2464
 otu_2444				2	Bacteria	 Planctomycetes	 Planctomycea	 Planctomycetales	 Planctomycetaceae	 Planctomyces	 Planctomyces maris	 otu_2444
 otu_3769			2		Bacteria	 Proteobacteria	 Gammaproteobacteria	 Oceanospirillales	 HOC21	 otu_3769
 otu_3891			1	1	Bacteria	 Proteobacteria	 Gammaproteobacteria	 Pseudomonadales	 Moraxellaceae	 Psychrobacter	 Unclassified	 otu_3891
 otu_2640			2		Bacteria	 Proteobacteria	 Alphaproteobacteria	 Rhizobiales	 Rhodobacteraceae	 Pseudovibrio	 otu_2640
 otu_1902				2	Bacteria	 Firmicutes	 Bacilli	 Lactobacillales	 Lactobacillaceae	 Lactobacillus	 Lactobacillus paracollinoides	 otu_1902
 otu_2781			1	1	Bacteria	 Proteobacteria	 Alphaproteobacteria	 Rhodospirillales	 Acetobacteraceae	 Gluconobacter	 Unclassified	 otu_2781
 otu_2660			1	1	Bacteria	 Proteobacteria	 Alphaproteobacteria	 Rhodobacterales	 Hyphomonadaceae	 Hyphomonas	 Hyphomonas neptunium	 otu_2660
 otu_1884			1	1	Bacteria	 Firmicutes	 Bacilli	 Lactobacillales	 Lactobacillaceae	 Lactobacillus	 Lactobacillus helveticus	 otu_1884
 otu_1230	1			1	Bacteria	 Bacteroidetes	 Sphingobacteria	 Sphingobacteriales	 Saprospiraceae	 Aureispira	 Unclassified	 otu_1230
 otu_2145			1	1	Bacteria	 Firmicutes	 Clostridia	 Clostridiales	 Peptococcaceae	 Desulfotomaculum	 Desulfotomaculum aeronauticum	 otu_2145
 otu_2511	1			1	Bacteria	 Proteobacteria	 Alphaproteobacteria	 Rhizobiales	 Bradyrhizobiaceae	 Bosea	 Unclassified	 otu_2511
 otu_2861				2	Bacteria	 Proteobacteria	 Alphaproteobacteria	 Sphingomonadales	 Unclassified	 otu_2861
 otu_3424		1		1	Bacteria	 Proteobacteria	 Gammaproteobacteria	 Alteromonadales	 Colwelliaceae	 Colwellia	 Colwellia rossensis	 otu_3424
 otu_3136	1			1	Bacteria	 Proteobacteria	 Betaproteobacteria	 Nitrosomonadales	 Nitrosomonadaceae	 Nitrosomonas	 Unclassified	 otu_3136
 otu_635			1	1	Bacteria	 Actinobacteria	 Actinobacteria (class)	 Actinomycetales	 Nocardiaceae	 Nocardia	 Nocardia cyriacigeorgica	 otu_635
 otu_1165	2				Bacteria	 Bacteroidetes	 Flavobacteria	 Flavobacteriales	 Flavobacteriaceae	 Winogradskyella	 Unclassified	 otu_1165
 otu_3177			1	1	Bacteria	 Proteobacteria	 Deltaproteobacteria	 Desulfobacterales	 Desulfobulbaceae	 Unclassified	 otu_3177
 otu_1100	1	1			Bacteria	 Bacteroidetes	 Flavobacteria	 Flavobacteriales	 Flavobacteriaceae	 Elizabethkingia	 Elizabethkingia meningoseptica	 otu_1100
 otu_3738			1	1	Bacteria	 Proteobacteria	 Gammaproteobacteria	 Oceanospirillales	 Endozoicimonaceae	 Endozoicimonas	 otu_3738
 otu_3450				2	Bacteria	 Proteobacteria	 Gammaproteobacteria	 Alteromonadales	 Pseudoalteromonadaceae	 Pseudoalteromonas	 Pseudoalteromonas tunicata	 otu_3450
 otu_3430	1			1	Bacteria	 Proteobacteria	 Gammaproteobacteria	 Alteromonadales	 Idiomarinaceae	 Idiomarina	 Unclassified	 otu_3430
 otu_3705			1	1	Bacteria	 Proteobacteria	 Gammaproteobacteria	 Oceanospirillales	 Alcanivoracaceae	 Alcanivorax	 Alcanivorax borkumensis	 otu_3705
 otu_375			2		Bacteria	 Actinobacteria	 Actinobacteria (class)	 Actinomycetales	 Dermabacteraceae	 Brachybacterium	 Unclassified	 otu_375
 otu_3201	1	1			Bacteria	 Proteobacteria	 Deltaproteobacteria	 Desulfovibrionales	 Desulfovibrionaceae	 Desulfovibrio	 Unclassified	 otu_3201
 otu_3529	1			1	Bacteria	 Proteobacteria	 Gammaproteobacteria	 Enterobacteriales	 Enterobacteriaceae	 Unclassified	 otu_3529
 otu_2541			2		Bacteria	 Proteobacteria	 Alphaproteobacteria	 Rhizobiales	 Hyphomicrobiaceae	 Hyphomicrobium	 Unclassified	 otu_2541
 otu_2066	1		1		Bacteria	 Firmicutes	 Clostridia	 Clostridiales	 Clostridiales Family XIII. Incertae Sedis	 Unclassified	 otu_2066
 otu_1949				2	Bacteria	 Firmicutes	 Bacilli	 Lactobacillales	 Streptococcaceae	 Streptococcus	 Unclassified	 otu_1949
 otu_3476			2		Bacteria	 Proteobacteria	 Gammaproteobacteria	 Alteromonadales	 Shewanellaceae	 Shewanella	 Shewanella woodyi	 otu_3476
 otu_453	1			1	Bacteria	 Actinobacteria	 Actinobacteria (class)	 Actinomycetales	 Microbacteriaceae	 Candidatus Rhodoluna	 Unclassified	 otu_453
 otu_3793	1				Bacteria	 Proteobacteria	 Gammaproteobacteria	 Oceanospirillales	 Oceanospirillaceae	 Nitrincola	 otu_3793
 otu_2768				1	Bacteria	 Proteobacteria	 Alphaproteobacteria	 Rhodospirillales	 Acetobacteraceae	 Acidocella	 otu_2768
 otu_2577				1	Bacteria	 Proteobacteria	 Alphaproteobacteria	 Rhizobiales	 Methylocystaceae	 Pleomorphomonas	 Pleomorphomonas oryzae	 otu_2577
 otu_2679		1			Bacteria	 Proteobacteria	 Alphaproteobacteria	 Rhodobacterales	 Rhodobacteraceae	 Leisingera	 otu_2679
 otu_2752		1			Bacteria	 Proteobacteria	 Alphaproteobacteria	 Rhodospirillales	 Acetobacteraceae	 Unclassified	 otu_2752
 otu_2873				1	Bacteria	 Proteobacteria	 Alphaproteobacteria	 Sphingomonadales	 Erythrobacteraceae	 Porphyrobacter	 Unclassified	 otu_2873
 otu_3866	1				Bacteria	 Proteobacteria	 Gammaproteobacteria	 Pseudomonadales	 Moraxellaceae	 Acinetobacter	 Unclassified	 otu_3866
 otu_3655			1		Bacteria	 Proteobacteria	 Gammaproteobacteria	 Enterobacteriales	 Enterobacteriaceae	 Yersinia	 Unclassified	 otu_3655
 otu_74	1				Archaea	 Euryarchaeota	 Halobacteria	 Halobacteriales	 Halobacteriaceae	 Unclassified	 otu_74
 otu_1070	1				Bacteria	 Bacteroidetes	 Flavobacteria	 Flavobacteriales	 Flavobacteriaceae	 	 Unclassified	 otu_1070
 otu_2802				1	Bacteria	 Proteobacteria	 Alphaproteobacteria	 Rhodospirillales	 Rhodospirillaceae	 Magnetospirillum	 Unclassified	 otu_2802
 otu_2821			1		Bacteria	 Proteobacteria	 Alphaproteobacteria	 Rhodospirillales	 Rhodospirillaceae	 Tistrella	 Unclassified	 otu_2821
 otu_4346				1	Bacteria	 Thermodesulfobacteria	 Thermodesulfobacteria (class)	 Thermodesulfobacteriales	 Unclassified	 otu_4346
 otu_3061	1				Bacteria	 Proteobacteria	 Betaproteobacteria	 Burkholderiales	 Oxalobacteraceae	 Unclassified	 otu_3061
 otu_2894				1	Bacteria	 Proteobacteria	 Alphaproteobacteria	 Sphingomonadales	 Sphingomonadaceae	 Sphingobium	 Sphingomonas sp. SKA58	 otu_2894
 otu_1055			1		Bacteria	 Bacteroidetes	 Bacteroidia	 Bacteroidales	 Rikenellaceae	 Alistipes	 Alistipes putredinis	 otu_1055
 otu_2823				1	Bacteria	 Proteobacteria	 Alphaproteobacteria	 Rickettsiales	 Unclassified	 otu_2823
 otu_3530				1	Bacteria	 Proteobacteria	 Gammaproteobacteria	 Enterobacteriales	 Enterobacteriaceae	 	 Unclassified	 otu_3530
 otu_3429	1				Bacteria	 Proteobacteria	 Gammaproteobacteria	 Alteromonadales	 Idiomarinaceae	 Unclassified	 otu_3429
 otu_4252				1	Bacteria	 Tenericutes	 Mollicutes	 Acholeplasmatales	 Acholeplasmataceae	 Candidatus Phytoplasma	 Rubus stunt phytoplasma	 otu_4252
 otu_3319				1	Bacteria	 Proteobacteria	 Epsilonproteobacteria	 Campylobacterales	 Campylobacteraceae	 Campylobacter	 Bacteroides ureolyticus	 otu_3319
 otu_1166		1			Bacteria	 Bacteroidetes	 Flavobacteria	 Flavobacteriales	 Flavobacteriaceae	 Winogradskyella	 Winogradskyella thalassocola	 otu_1166
 otu_4026			1		Bacteria	 Proteobacteria	 Gammaproteobacteria	 Xanthomonadales	 Xanthomonadaceae	 Ignatzschineria	 Unclassified	 otu_4026
 otu_2668	1				Bacteria	 Proteobacteria	 Alphaproteobacteria	 Rhodobacterales	 Rhodobacteraceae	 Antarctobacter	 Antarctobacter heliothermus	 otu_2668
 otu_705				1	Bacteria	 Actinobacteria	 Actinobacteria (class)	 Actinomycetales	 Promicromonosporaceae	 Isoptericola	 Isoptericola variabilis	 otu_705
 otu_3454				1	Bacteria	 Proteobacteria	 Gammaproteobacteria	 Alteromonadales	 Psychromonadaceae	 Psychromonas	 Psychromonas ingrahamii	 otu_3454
 otu_3680			1		Bacteria	 Proteobacteria	 Gammaproteobacteria	 Methylococcales	 Crenotrichaceae	 Unclassified	 otu_3680
 otu_1074	1				Bacteria	 Bacteroidetes	 Flavobacteria	 Flavobacteriales	 Flavobacteriaceae	 Algibacter	 Algibacter lectus	 otu_1074
 otu_1214		1			Bacteria	 Bacteroidetes	 Sphingobacteria	 Sphingobacteriales	 Flexibacteraceae	 Hymenobacter	 otu_1214
 otu_1112	1				Bacteria	 Bacteroidetes	 Flavobacteria	 Flavobacteriales	 Flavobacteriaceae	 Gelidibacter	 Unclassified	 otu_1112
 otu_3715		1			Bacteria	 Proteobacteria	 Gammaproteobacteria	 Oceanospirillales	 Alteromonadaceae	 Marinimicrobium	 otu_3715
 otu_1158		1			Bacteria	 Bacteroidetes	 Flavobacteria	 Flavobacteriales	 Flavobacteriaceae	 Tenacibaculum	 Tenacibaculum maritimum	 otu_1158
 otu_3995	1				Bacteria	 Proteobacteria	 Gammaproteobacteria	 Vibrionales	 Vibrionaceae	 Vibrio	 Vibrio orientalis	 otu_3995
 otu_2610			1		Bacteria	 Proteobacteria	 Alphaproteobacteria	 Rhizobiales	 Rhizobiaceae	 Candidatus Liberibacter	 Candidatus Liberibacter asiaticus	 otu_2610
 otu_464			1		Bacteria	 Actinobacteria	 Actinobacteria (class)	 Actinomycetales	 Microbacteriaceae	 Curtobacterium	 Curtobacterium flaccumfaciens	 otu_464
 otu_2221		1			Bacteria	 Firmicutes	 Clostridia	 Clostridiales	 Veillonellaceae	 Phascolarctobacterium	 otu_2221
 otu_3294	1				Bacteria	 Proteobacteria	 Deltaproteobacteria	 Syntrophobacterales	 Syntrophaceae	 Desulfobacca	 otu_3294
 otu_2549				1	Bacteria	 Proteobacteria	 Alphaproteobacteria	 Rhizobiales	 Hyphomicrobiaceae	 Rhodoplanes	 Unclassified	 otu_2549
 otu_4395				1	Bacteria	 Verrucomicrobia	 Opitutae	 Opitutales	 Opitutaceae	 Opitutus	 Opitutus terrae	 otu_4395
 otu_3749		1			Bacteria	 Proteobacteria	 Gammaproteobacteria	 Oceanospirillales	 Halomonadaceae	 Chromohalobacter	 Chromohalobacter salexigens	 otu_3749
 otu_2882		1			Bacteria	 Proteobacteria	 Alphaproteobacteria	 Sphingomonadales	 Sphingomonadaceae	 Novosphingobium	 Novosphingobium aromaticivorans	 otu_2882
 otu_3381		1			Bacteria	 Proteobacteria	 Gammaproteobacteria	 Acidithiobacillales	 Acidithiobacillaceae	 Acidithiobacillus	 Acidithiobacillus ferrooxidans	 otu_3381
 otu_575				1	Bacteria	 Actinobacteria	 Actinobacteria (class)	 Actinomycetales	 Micromonosporaceae	 Solwaraspora	 otu_575
 otu_1115		1			Bacteria	 Bacteroidetes	 Flavobacteria	 Flavobacteriales	 Flavobacteriaceae	 Gramella	 Unclassified	 otu_1115
 otu_2715	1				Bacteria	 Proteobacteria	 Alphaproteobacteria	 Rhodobacterales	 Rhodobacteraceae	 Pseudoruegeria	 otu_2715
 otu_2760				1	Bacteria	 Proteobacteria	 Alphaproteobacteria	 Rhodospirillales	 Acetobacteraceae	 Acetobacter	 Acetobacter orientalis	 otu_2760
 otu_3235				1	Bacteria	 Proteobacteria	 Deltaproteobacteria	 Desulfuromonadales	 Geobacteraceae	 Geobacter	 Geobacter metallireducens	 otu_3235
 otu_1688		1			Bacteria	 Firmicutes	 Bacilli	 Bacillales	 Paenibacillaceae	 Paenibacillus	 Unclassified	 otu_1688
 otu_2208			1		Bacteria	 Firmicutes	 Clostridia	 Clostridiales	 Veillonellaceae	 Desulfosporomusa	 Unclassified	 otu_2208
 otu_1131	1				Bacteria	 Bacteroidetes	 Flavobacteria	 Flavobacteriales	 Flavobacteriaceae	 Muricauda	 otu_1131
 otu_2699		1			Bacteria	 Proteobacteria	 Alphaproteobacteria	 Rhodobacterales	 Rhodobacteraceae	 Octadecabacter	 Octadecabacter antarcticus	 otu_2699
 otu_2570				1	Bacteria	 Proteobacteria	 Alphaproteobacteria	 Rhizobiales	 Methylocystaceae	 Methylocystis	 Unclassified	 otu_2570
 otu_2662		1			Bacteria	 Proteobacteria	 Alphaproteobacteria	 Rhodobacterales	 Hyphomonadaceae	 Maricaulis	 Maricaulis maris	 otu_2662
 otu_3431	1				Bacteria	 Proteobacteria	 Gammaproteobacteria	 Alteromonadales	 Idiomarinaceae	 Idiomarina	 Idiomarina baltica	 otu_3431
 otu_1317			1		Bacteria	 Chloroflexi	 Anaerolineae	 A4b	 otu_1317
 otu_3692		1			Bacteria	 Proteobacteria	 Gammaproteobacteria	 Methylococcales	 Methylococcaceae	 Methylosarcina	 otu_3692
 otu_3950				1	Bacteria	 Proteobacteria	 Gammaproteobacteria	 Thiotrichales	 Francisellaceae	 Francisella	 Francisella noatunensis	 otu_3950
 otu_3779	1				Bacteria	 Proteobacteria	 Gammaproteobacteria	 Oceanospirillales	 Oceanospirillaceae	 	 proteobacterium symbiont of Osedax sp. MB3	 otu_3779
 otu_3713		1			Bacteria	 Proteobacteria	 Gammaproteobacteria	 Oceanospirillales	 Alteromonadaceae	 HB2-32-21	 otu_3713
 otu_3983				1	Bacteria	 Proteobacteria	 Gammaproteobacteria	 Vibrionales	 Vibrionaceae	 Vibrio	 Vibrio agarivorans	 otu_3983
 otu_2920	1				Bacteria	 Proteobacteria	 Betaproteobacteria	 Burkholderiales	 	 Methylibium	 Unclassified	 otu_2920
 otu_3242			1		Bacteria	 Proteobacteria	 Deltaproteobacteria	 Desulfuromonadales	 Pelobacteraceae	 Pelobacter	 Unclassified	 otu_3242
 otu_3980				1	Bacteria	 Proteobacteria	 Gammaproteobacteria	 Vibrionales	 Vibrionaceae	 Salinivibrio	 Salinivibrio costicola	 otu_3980
 otu_1098		1			Bacteria	 Bacteroidetes	 Flavobacteria	 Flavobacteriales	 Flavobacteriaceae	 Dokdonia	 Unclassified	 otu_1098
 otu_3238				1	Bacteria	 Proteobacteria	 Deltaproteobacteria	 Desulfuromonadales	 Geobacteraceae	 Geobacter	 Geobacter sp. M21	 otu_3238
 otu_3688		1			Bacteria	 Proteobacteria	 Gammaproteobacteria	 Methylococcales	 Methylococcaceae	 Methylomicrobium	 Unclassified	 otu_3688
 otu_3969				1	Bacteria	 Proteobacteria	 Gammaproteobacteria	 Vibrionales	 Vibrionaceae	 Aliivibrio	 Unclassified	 otu_3969
 otu_3426				1	Bacteria	 Proteobacteria	 Gammaproteobacteria	 Alteromonadales	 Colwelliaceae	 Thalassomonas	 Thalassomonas agarivorans	 otu_3426
 otu_1029				1	Bacteria	 Bacteroidetes	 Bacteroidia	 Bacteroidales	 Porphyromonadaceae	 Porphyromonas	 Porphyromonas gingivalis	 otu_1029
 otu_2811				1	Bacteria	 Proteobacteria	 Alphaproteobacteria	 Rhodospirillales	 Rhodospirillaceae	 Rhodospirillum	 Unclassified	 otu_2811
 otu_2710	1				Bacteria	 Proteobacteria	 Alphaproteobacteria	 Rhodobacterales	 Rhodobacteraceae	 Paracoccus	 Paracoccus zeaxanthinifaciens	 otu_2710
 otu_2881				1	Bacteria	 Proteobacteria	 Alphaproteobacteria	 Sphingomonadales	 Sphingomonadaceae	 Novosphingobium	 Unclassified	 otu_2881
 otu_2718	1				Bacteria	 Proteobacteria	 Alphaproteobacteria	 Rhodobacterales	 Rhodobacteraceae	 Rhodobacter	 Unclassified	 otu_2718
 otu_2703		1			Bacteria	 Proteobacteria	 Alphaproteobacteria	 Rhodobacterales	 Rhodobacteraceae	 Paracoccus	 Paracoccus aminovorans	 otu_2703
 otu_4306		1			Bacteria	 Tenericutes	 Mollicutes	 Mycoplasmatales	 Mycoplasmataceae	 Mycoplasma	 Mycoplasma pneumoniae	 otu_4306
 otu_1927				1	Bacteria	 Firmicutes	 Bacilli	 Lactobacillales	 Lactobacillaceae	 Pediococcus	 Pediococcus parvulus	 otu_1927
 otu_1407	1				Bacteria	 Cyanobacteria	 Chloroplast	 Streptophyta	 otu_1407
 otu_4361	1				Bacteria	 Thermotogae	 Thermotogae (class)	 Thermotogales	 Thermotogaceae	 Petrotoga	 Petrotoga mobilis	 otu_4361
 otu_2468				1	Bacteria	 Proteobacteria	 Alphaproteobacteria	 Kiloniellales	 Kiloniellaceae	 Kiloniella	 otu_2468
 otu_894	1				Bacteria	 Actinobacteria	 Actinobacteria (class)	 Bifidobacteriales	 Bifidobacteriaceae	 Unclassified	 otu_894
 otu_3546				1	Bacteria	 Proteobacteria	 Gammaproteobacteria	 Enterobacteriales	 Enterobacteriaceae	 Buchnera	 Unclassified	 otu_3546
 otu_751				1	Bacteria	 Actinobacteria	 Actinobacteria (class)	 Actinomycetales	 Sanguibacteraceae	 Unclassified	 otu_751
 otu_991			1		Bacteria	 Bacteroidetes	 Bacteroidia	 Bacteroidales	 Unclassified	 otu_991
 otu_338				1	Bacteria	 Actinobacteria	 Actinobacteria (class)	 Actinomycetales	 Cellulomonadaceae	 Oerskovia	 otu_338
 otu_2896				1	Bacteria	 Proteobacteria	 Alphaproteobacteria	 Sphingomonadales	 Sphingomonadaceae	 Sphingomonas	 Caulobacter leidyia	 otu_2896
 otu_3069			1		Bacteria	 Proteobacteria	 Betaproteobacteria	 Burkholderiales	 Oxalobacteraceae	 Herminiimonas	 Herminiimonas arsenicoxydans	 otu_3069
 otu_3813	1				Bacteria	 Proteobacteria	 Gammaproteobacteria	 Oceanospirillales	 ZA3412c	 otu_3813
 otu_559				1	Bacteria	 Actinobacteria	 Actinobacteria (class)	 Actinomycetales	 Micromonosporaceae	 Luedemannella	 otu_559
 otu_3926	1				Bacteria	 Proteobacteria	 Gammaproteobacteria	 Pseudomonadales	 Pseudomonadaceae	 Pseudomonas	 Pseudomonas mendocina	 otu_3926
 otu_2565				1	Bacteria	 Proteobacteria	 Alphaproteobacteria	 Rhizobiales	 Methylobacteriaceae	 Methylobacterium	 Methylobacterium radiotolerans	 otu_2565
 otu_331			1		Bacteria	 Actinobacteria	 Actinobacteria (class)	 Actinomycetales	 Cellulomonadaceae	 Cellulomonas	 Unclassified	 otu_331
 otu_4230				1	Bacteria	 Tenericutes	 Mollicutes	 Acholeplasmatales	 Acholeplasmataceae	 Candidatus Phytoplasma	 Aster yellows witches-broom phytoplasma	 otu_4230
 otu_3736				1	Bacteria	 Proteobacteria	 Gammaproteobacteria	 Oceanospirillales	 Alteromonadaceae	 Umboniibacter	 otu_3736
 otu_884				1	Bacteria	 Actinobacteria	 Actinobacteria (class)	 Actinomycetales	 Tsukamurellaceae	 Tsukamurella	 Unclassified	 otu_884
 otu_1109		1			Bacteria	 Bacteroidetes	 Flavobacteria	 Flavobacteriales	 Flavobacteriaceae	 Flavobacterium	 Flavobacterium succinicans	 otu_1109
 otu_3243	1				Bacteria	 Proteobacteria	 Deltaproteobacteria	 Desulfuromonadales	 Pelobacteraceae	 Pelobacter	 Pelobacter carbinolicus	 otu_3243
 otu_3436				1	Bacteria	 Proteobacteria	 Gammaproteobacteria	 Alteromonadales	 Moritellaceae	 Moritella	 Unclassified	 otu_3436
 otu_4397				1	Bacteria	 Verrucomicrobia	 Opitutae	 Puniceicoccales	 Puniceicoccaceae	 Pelagicoccus	 otu_4397
 otu_3781				1	Bacteria	 Proteobacteria	 Gammaproteobacteria	 Oceanospirillales	 Oceanospirillaceae	 Amphritea	 otu_3781
 otu_2753				1	Bacteria	 Proteobacteria	 Alphaproteobacteria	 Rhodospirillales	 Acetobacteraceae	 Acetobacter	 Unclassified	 otu_2753
 otu_300			1		Bacteria	 Actinobacteria	 Actinobacteria (class)	 Actinomycetales	 Actinopolysporaceae	 Actinopolyspora	 otu_300
 otu_1103	1				Bacteria	 Bacteroidetes	 Flavobacteria	 Flavobacteriales	 Flavobacteriaceae	 Flavobacterium	 Flavobacterium columnare	 otu_1103
 otu_2506				1	Bacteria	 Proteobacteria	 Alphaproteobacteria	 Rhizobiales	 Bradyrhizobiaceae	 Afipia	 Afipia felis	 otu_2506
 otu_1034			1		Bacteria	 Bacteroidetes	 Bacteroidia	 Bacteroidales	 Prevotellaceae	 Prevotella	 Unclassified	 otu_1034
 otu_3752			1		Bacteria	 Proteobacteria	 Gammaproteobacteria	 Oceanospirillales	 Halomonadaceae	 Haererehalobacter	 Unclassified	 otu_3752
 otu_3987				1	Bacteria	 Proteobacteria	 Gammaproteobacteria	 Vibrionales	 Vibrionaceae	 Vibrio	 Vibrio fortis	 otu_3987
 otu_2605			1		Bacteria	 Proteobacteria	 Alphaproteobacteria	 Rhizobiales	 Rhizobiaceae	 Agrobacterium	 Rhizobium sp. IRBG 74	 otu_2605
 otu_3340			1		Bacteria	 Proteobacteria	 Epsilonproteobacteria	 Campylobacterales	 Helicobacteraceae	 Helicobacter	 Unclassified	 otu_3340
 otu_4415	1				Bacteria	 Verrucomicrobia	 Verrucomicrobiae	 Verrucomicrobiales	 Verrucomicrobiaceae	 Prosthecobacter	 Prosthecobacter debontii	 otu_4415
 otu_2804				1	Bacteria	 Proteobacteria	 Alphaproteobacteria	 Rhodospirillales	 Rhodospirillaceae	 Nisaea	 otu_2804
 otu_764				1	Bacteria	 Actinobacteria	 Actinobacteria (class)	 Actinomycetales	 Streptomycetaceae	 Streptacidiphilus	 Unclassified	 otu_764
 otu_1170				1	Bacteria	 Bacteroidetes	 Sphingobacteria	 Sphingobacteriales	 Unclassified	 otu_1170
 otu_1197		1			Bacteria	 Bacteroidetes	 Sphingobacteria	 Sphingobacteriales	 Flammeovirgaceae	 Fulvivirga	 otu_1197
 otu_2653			1		Bacteria	 Proteobacteria	 Alphaproteobacteria	 Rhizobiales	 Xanthobacteraceae	 Xanthobacter	 Xanthobacter autotrophicus	 otu_2653
 otu_2712	1				Bacteria	 Proteobacteria	 Alphaproteobacteria	 Rhodobacterales	 Rhodobacteraceae	 Pelagibaca	 Roseovarius sp. HTCC2601	 otu_2712
 otu_2819				1	Bacteria	 Proteobacteria	 Alphaproteobacteria	 Rhodospirillales	 Rhodospirillaceae	 Telmatospirillum	 Unclassified	 otu_2819
 otu_3725			1		Bacteria	 Proteobacteria	 Gammaproteobacteria	 Oceanospirillales	 Alteromonadaceae	 Microbulbifer	 Microbulbifer agarilyticus	 otu_3725
 otu_1287			1		Bacteria	 Chlamydiae	 Chlamydiae (class)	 Chlamydiales	 Simkaniaceae	 otu_1287
 otu_1159		1			Bacteria	 Bacteroidetes	 Flavobacteria	 Flavobacteriales	 Flavobacteriaceae	 Tenacibaculum	 Tenacibaculum mesophilum	 otu_1159
 otu_2847				1	Bacteria	 Proteobacteria	 Alphaproteobacteria	 Rickettsiales	 Rickettsiaceae	 Rickettsia	 Unclassified	 otu_2847
 otu_2885				1	Bacteria	 Proteobacteria	 Alphaproteobacteria	 Sphingomonadales	 Sphingomonadaceae	 Novosphingobium	 Novosphingobium resinovorum	 otu_2885
 otu_2635				1	Bacteria	 Proteobacteria	 Alphaproteobacteria	 Rhizobiales	 Rhodobacteraceae	 Unclassified	 otu_2635
 otu_1491			1		Bacteria	 Cyanobacteria	 Oscillatoriophycideae	 Oscillatoriales	 Phormidiaceae	 Phormidium	 Phormidium animale	 otu_1491
 otu_2795				1	Bacteria	 Proteobacteria	 Alphaproteobacteria	 Rhodospirillales	 Rhodospirillaceae	 Azospirillum	 Azospirillum amazonense	 otu_2795
 otu_2011				1	Bacteria	 Firmicutes	 Clostridia	 Clostridiales	 Clostridiaceae	 Clostridium	 Clostridium cellulolyticum	 otu_2011
 otu_2938			1		Bacteria	 Proteobacteria	 Betaproteobacteria	 Burkholderiales	 Alcaligenaceae	 Alcaligenes	 Unclassified	 otu_2938
 otu_3944				1	Bacteria	 Proteobacteria	 Gammaproteobacteria	 Thiotrichales	 Unclassified	 otu_3944
 otu_2801				1	Bacteria	 Proteobacteria	 Alphaproteobacteria	 Rhodospirillales	 Rhodospirillaceae	 Insolitispirillum	 Insolitospirillum peregrinum	 otu_2801
 otu_3702			1		Bacteria	 Proteobacteria	 Gammaproteobacteria	 Oceanospirillales	 211ds20	 otu_3702
 otu_2686	1				Bacteria	 Proteobacteria	 Alphaproteobacteria	 Rhodobacterales	 Rhodobacteraceae	 Marinovum	 Marinovum algicola	 otu_2686
 otu_3196				1	Bacteria	 Proteobacteria	 Deltaproteobacteria	 Desulfovibrionales	 Desulfomicrobiaceae	 Desulfomicrobium	 Desulfomicrobium terraneus	 otu_3196
 otu_459				1	Bacteria	 Actinobacteria	 Actinobacteria (class)	 Actinomycetales	 Microbacteriaceae	 Cryocola	 Unclassified	 otu_459
 otu_1403				1	Bacteria	 Cyanobacteria	 Chloroplast	 Glaucocystophyceae	 otu_1403
 otu_2600				1	Bacteria	 Proteobacteria	 Alphaproteobacteria	 Rhizobiales	 Rhizobiaceae	 Unclassified	 otu_2600
 otu_4390				1	Bacteria	 Verrucomicrobia	 Opitutae	 Unclassified	 otu_4390
 otu_3088	1				Bacteria	 Proteobacteria	 Betaproteobacteria	 Methylophilales	 Unclassified	 otu_3088
 otu_3912	1				Bacteria	 Proteobacteria	 Gammaproteobacteria	 Pseudomonadales	 Pseudomonadaceae	 Pseudomonas	 Pseudomonas balearica	 otu_3912
 otu_2440		1			Bacteria	 Planctomycetes	 Planctomycea	 Pirellulales	 Pirellulaceae	 Pirellula	 Pirellula staleyi	 otu_2440
 otu_1106	1				Bacteria	 Bacteroidetes	 Flavobacteria	 Flavobacteriales	 Flavobacteriaceae	 Flavobacterium	 Flavobacterium gelidilacus	 otu_1106
 otu_1172	1				Bacteria	 Bacteroidetes	 Sphingobacteria	 Sphingobacteriales	 	 Chitinophaga	 Unclassified	 otu_1172
 otu_1072	1				Bacteria	 Bacteroidetes	 Flavobacteria	 Flavobacteriales	 Flavobacteriaceae	 Aequorivita	 otu_1072
 otu_2566			1		Bacteria	 Proteobacteria	 Alphaproteobacteria	 Rhizobiales	 Methylobacteriaceae	 Methylobacterium	 Methylobacterium sp. 4-46	 otu_2566
 otu_2759				1	Bacteria	 Proteobacteria	 Alphaproteobacteria	 Rhodospirillales	 Acetobacteraceae	 Acetobacter	 Acetobacter lovaniensis	 otu_2759
 otu_3288			1		Bacteria	 Proteobacteria	 Deltaproteobacteria	 Syntrophobacterales	 Desulfobacteraceae	 Desulfococcus	 Desulfococcus oleovorans	 otu_3288
 otu_3728			1		Bacteria	 Proteobacteria	 Gammaproteobacteria	 Oceanospirillales	 Alteromonadaceae	 Microbulbifer	 Microbulbifer variabilis	 otu_3728
 otu_3279				1	Bacteria	 Proteobacteria	 Deltaproteobacteria	 Syntrophobacterales	 Desulfobacteraceae	 Unclassified	 otu_3279
 otu_1269			1		Bacteria	 Chlamydiae	 Chlamydiae (class)	 Chlamydiales	 Unclassified	 otu_1269
 otu_3370			1		Bacteria	 Proteobacteria	 Gammaproteobacteria	 Unclassified	 otu_3370
 otu_81				1	Archaea	 Euryarchaeota	 Halobacteria	 Halobacteriales	 Halobacteriaceae	 Halobacterium	 Halobacterium salinarum	 otu_81
 otu_337			1		Bacteria	 Actinobacteria	 Actinobacteria (class)	 Actinomycetales	 Cellulomonadaceae	 Demequina	 otu_337
 otu_2622			1		Bacteria	 Proteobacteria	 Alphaproteobacteria	 Rhizobiales	 Rhizobiaceae	 Rhizobium	 Unclassified	 otu_2622
 otu_2624			1		Bacteria	 Proteobacteria	 Alphaproteobacteria	 Rhizobiales	 Rhizobiaceae	 Rhizobium	 Rhizobium galegae	 otu_2624
 otu_2779			1		Bacteria	 Proteobacteria	 Alphaproteobacteria	 Rhodospirillales	 Acetobacteraceae	 Gluconacetobacter	 Gluconacetobacter liquefaciens	 otu_2779
 otu_3411				1	Bacteria	 Proteobacteria	 Gammaproteobacteria	 Alteromonadales	 Alteromonadaceae	 Alteromonas	 Unclassified	 otu_3411
 otu_2427		1			Bacteria	 Planctomycetes	 Planctomycea	 Gemmatales	 Isosphaeraceae	 Unclassified	 otu_2427
 otu_2151	1				Bacteria	 Firmicutes	 Clostridia	 Clostridiales	 Peptococcaceae	 Pelotomaculum	 Unclassified	 otu_2151
 otu_1110		1			Bacteria	 Bacteroidetes	 Flavobacteria	 Flavobacteriales	 Flavobacteriaceae	 Flavobacterium	 Flavobacterium xanthum	 otu_1110
 otu_2609				1	Bacteria	 Proteobacteria	 Alphaproteobacteria	 Rhizobiales	 Rhizobiaceae	 Candidatus Liberibacter	 Candidatus Liberibacter americanus	 otu_2609
 otu_3523			1		Bacteria	 Proteobacteria	 Gammaproteobacteria	 Chromatiales	 Sinobacteraceae	 Unclassified	 otu_3523
 otu_3994	1				Bacteria	 Proteobacteria	 Gammaproteobacteria	 Vibrionales	 Vibrionaceae	 Vibrio	 Vibrio metschnikovii	 otu_3994
 otu_3956			1		Bacteria	 Proteobacteria	 Gammaproteobacteria	 Thiotrichales	 Thiotrichaceae	 Unclassified	 otu_3956
 otu_3710	1				Bacteria	 Proteobacteria	 Gammaproteobacteria	 Oceanospirillales	 Alteromonadaceae	 Candidatus Endobugula	 otu_3710
 otu_2484			1		Bacteria	 Proteobacteria	 Alphaproteobacteria	 Rhizobiales	 Bartonellaceae	 Bartonella	 Unclassified	 otu_2484
 otu_1168			1		Bacteria	 Bacteroidetes	 Flavobacteria	 Flavobacteriales	 Flavobacteriaceae	 Zhouia	 Zhouia amylolytica	 otu_1168
 otu_3788				1	Bacteria	 Proteobacteria	 Gammaproteobacteria	 Oceanospirillales	 Oceanospirillaceae	 Marinomonas	 Marinomonas sp. MWYL1	 otu_3788
 otu_1198	1				Bacteria	 Bacteroidetes	 Sphingobacteria	 Sphingobacteriales	 Flammeovirgaceae	 Persicobacter	 Persicobacter diffluens	 otu_1198
 otu_2806				1	Bacteria	 Proteobacteria	 Alphaproteobacteria	 Rhodospirillales	 Rhodospirillaceae	 Novispirillum	 Novospirillum itersonii	 otu_2806
 otu_3727			1		Bacteria	 Proteobacteria	 Gammaproteobacteria	 Oceanospirillales	 Alteromonadaceae	 Microbulbifer	 Microbulbifer thermotolerans	 otu_3727
 otu_2472				1	Bacteria	 Proteobacteria	 Alphaproteobacteria	 Kordiimonadales	 Kordiimonadaceae	 Unclassified	 otu_2472
 otu_2223	1				Bacteria	 Firmicutes	 Clostridia	 Clostridiales	 Veillonellaceae	 Selenomonas	 Unclassified	 otu_2223
 otu_3228				1	Bacteria	 Proteobacteria	 Deltaproteobacteria	 Desulfuromonadales	 Desulfuromonadaceae	 Desulfuromonas	 Unclassified	 otu_3228
 otu_3888	1				Bacteria	 Proteobacteria	 Gammaproteobacteria	 Pseudomonadales	 Moraxellaceae	 Moraxella	 Moraxella lacunata	 otu_3888
 otu_1261	1				Bacteria	 Caldiserica	 OP5	 LF045	 062DZ04	 otu_1261
 otu_3188			1		Bacteria	 Proteobacteria	 Deltaproteobacteria	 Desulfovibrionales	 Desulfohalobiaceae	 Unclassified	 otu_3188
 otu_2826				1	Bacteria	 Proteobacteria	 Alphaproteobacteria	 Rickettsiales	 	 Candidatus Odyssella	 otu_2826
 otu_3805			1		Bacteria	 Proteobacteria	 Gammaproteobacteria	 Oceanospirillales	 OM60	 Congregibacter	 Unclassified	 otu_3805
 otu_3910	1				Bacteria	 Proteobacteria	 Gammaproteobacteria	 Pseudomonadales	 Pseudomonadaceae	 Pseudomonas	 Pseudomonas alcaligenes	 otu_3910
 otu_2645				1	Bacteria	 Proteobacteria	 Alphaproteobacteria	 Rhizobiales	 Xanthobacteraceae	 Unclassified	 otu_2645
 otu_2539			1		Bacteria	 Proteobacteria	 Alphaproteobacteria	 Rhizobiales	 Hyphomicrobiaceae	 Devosia	 Unclassified	 otu_2539
 otu_3551				1	Bacteria	 Proteobacteria	 Gammaproteobacteria	 Enterobacteriales	 Enterobacteriaceae	 Candidatus Blochmannia	 Candidatus Blochmannia floridanus	 otu_3551
 otu_220			1		Bacteria	 Acidobacteria	 Unclassified	 otu_220
 otu_3709	1				Bacteria	 Proteobacteria	 Gammaproteobacteria	 Oceanospirillales	 Alteromonadaceae	 BD2-13	 otu_3709
 otu_3949			1		Bacteria	 Proteobacteria	 Gammaproteobacteria	 Thiotrichales	 Francisellaceae	 Francisella	 Francisella endosymbiont of Dermacentor variabilis	 otu_3949
 otu_2466				1	Bacteria	 Proteobacteria	 Alphaproteobacteria	 Caulobacterales	 Caulobacteraceae	 Phenylobacterium	 otu_2466
 otu_2872				1	Bacteria	 Proteobacteria	 Alphaproteobacteria	 Sphingomonadales	 Erythrobacteraceae	 Lutibacterium	 otu_2872
 otu_3581				1	Bacteria	 Proteobacteria	 Gammaproteobacteria	 Enterobacteriales	 Enterobacteriaceae	 Escherichia	 Unclassified	 otu_3581
 otu_2131		1			Bacteria	 Firmicutes	 Clostridia	 Clostridiales	 Lachnospiraceae	 Roseburia	 Eubacterium rectale	 otu_2131
 otu_3802				1	Bacteria	 Proteobacteria	 Gammaproteobacteria	 Oceanospirillales	 OM60	 	 Unclassified	 otu_3802
 otu_4163	1				Bacteria	 Synergistetes	 Synergistia	 Synergistales	 Dethiosulfovibrionaceae	 Dethiosulfovibrio	 otu_4163
 otu_1922		1			Bacteria	 Firmicutes	 Bacilli	 Lactobacillales	 Lactobacillaceae	 Pediococcus	 Unclassified	 otu_1922
 otu_2846			1		Bacteria	 Proteobacteria	 Alphaproteobacteria	 Rickettsiales	 Rickettsiaceae	 Orientia	 Orientia tsutsugamushi	 otu_2846
 otu_2763			1		Bacteria	 Proteobacteria	 Alphaproteobacteria	 Rhodospirillales	 Acetobacteraceae	 Acetobacter	 Acetobacter tropicalis	 otu_2763
 otu_1155			1		Bacteria	 Bacteroidetes	 Flavobacteria	 Flavobacteriales	 Flavobacteriaceae	 Tenacibaculum	 Flexibacter echinicida	 otu_1155
 otu_3093		1			Bacteria	 Proteobacteria	 Betaproteobacteria	 Methylophilales	 Methylophilaceae	 Methylotenera	 Unclassified	 otu_3093
 otu_3331		1			Bacteria	 Proteobacteria	 Epsilonproteobacteria	 Campylobacterales	 Campylobacteraceae	 Campylobacter	 Campylobacter sputorum	 otu_3331
 otu_1240	1				Bacteria	 Bacteroidetes	 Sphingobacteria	 Sphingobacteriales	 Sphingobacteriaceae	 Unclassified	 otu_1240
 otu_2751	1				Bacteria	 Proteobacteria	 Alphaproteobacteria	 Rhodobacterales	 Rhodobacteraceae	 Thioclava	 otu_2751
 otu_181		1			Archaea	 Euryarchaeota	 Methanomicrobia	 Methanosarcinales	 Methanosarcinaceae	 Methanosarcina	 Unclassified	 otu_181
 otu_489				1	Bacteria	 Actinobacteria	 Actinobacteria (class)	 Actinomycetales	 Microbacteriaceae	 Mycetocola	 Unclassified	 otu_489
 otu_3871		1			Bacteria	 Proteobacteria	 Gammaproteobacteria	 Pseudomonadales	 Moraxellaceae	 Acinetobacter	 Acinetobacter johnsonii	 otu_3871
 otu_3226				1	Bacteria	 Proteobacteria	 Deltaproteobacteria	 Desulfuromonadales	 Unclassified	 otu_3226
 otu_2593				1	Bacteria	 Proteobacteria	 Alphaproteobacteria	 Rhizobiales	 Phyllobacteriaceae	 Parvibaculum	 otu_2593
 otu_1243		1			Bacteria	 Bacteroidetes	 Sphingobacteria	 Sphingobacteriales	 Sphingobacteriaceae	 Pedobacter	 Unclassified	 otu_1243
 otu_1157				1	Bacteria	 Bacteroidetes	 Flavobacteria	 Flavobacteriales	 Flavobacteriaceae	 Tenacibaculum	 Tenacibaculum lutimaris	 otu_1157
 otu_2536				1	Bacteria	 Proteobacteria	 Alphaproteobacteria	 Rhizobiales	 Hyphomicrobiaceae	 Unclassified	 otu_2536
 otu_1122		1			Bacteria	 Bacteroidetes	 Flavobacteria	 Flavobacteriales	 Flavobacteriaceae	 Krokinobacter	 Krokinobacter genikus	 otu_1122
 otu_2287		1			Bacteria	 Fusobacteria	 Fusobacteria (class)	 Fusobacteriales	 Fusobacteriaceae	 Fusobacterium	 Unclassified	 otu_2287
 otu_2469			1		Bacteria	 Proteobacteria	 Alphaproteobacteria	 Kiloniellales	 Kiloniellaceae	 Thalassospira	 Unclassified	 otu_2469
 otu_579			1		Bacteria	 Actinobacteria	 Actinobacteria (class)	 Actinomycetales	 Mycobacteriaceae	 Mycobacterium	 Mycobacterium abscessus	 otu_579
 otu_3745	1				Bacteria	 Proteobacteria	 Gammaproteobacteria	 Oceanospirillales	 Halomonadaceae	 Candidatus Portiera	 Candidatus Portiera aleyrodidarum	 otu_3745
 otu_3420		1			Bacteria	 Proteobacteria	 Gammaproteobacteria	 Alteromonadales	 Chromatiaceae	 Rheinheimera	 Rheinheimera aquimaris	 otu_3420
 otu_3905				1	Bacteria	 Proteobacteria	 Gammaproteobacteria	 Pseudomonadales	 Pseudomonadaceae	 Azorhizophilus	 Unclassified	 otu_3905
 otu_2682		1			Bacteria	 Proteobacteria	 Alphaproteobacteria	 Rhodobacterales	 Rhodobacteraceae	 Loktanella	 Loktanella tamlensis	 otu_2682
 otu_2659	1				Bacteria	 Proteobacteria	 Alphaproteobacteria	 Rhodobacterales	 Hyphomonadaceae	 Hyphomonas	 Hyphomonas jannaschiana	 otu_2659
 otu_2065				1	Bacteria	 Firmicutes	 Clostridia	 Clostridiales	 Clostridiales Family XII. Incertae Sedis	 Fusibacter	 otu_2065
 otu_2828				1	Bacteria	 Proteobacteria	 Alphaproteobacteria	 Rickettsiales	 	 Candidatus Pelagibacter	 Candidatus Pelagibacter ubique	 otu_2828
 otu_3107	1				Bacteria	 Proteobacteria	 Betaproteobacteria	 Neisseriales	 Neisseriaceae	 Deefgea	 otu_3107
 otu_1478				1	Bacteria	 Cyanobacteria	 Oscillatoriophycideae	 Oscillatoriales	 Phormidiaceae	 Unclassified	 otu_1478
 otu_3938		1			Bacteria	 Proteobacteria	 Gammaproteobacteria	 Pseudomonadales	 Pseudomonadaceae	 Pseudomonas	 Pseudomonas umsongensis	 otu_3938
 otu_3770			1		Bacteria	 Proteobacteria	 Gammaproteobacteria	 Oceanospirillales	 HTCC2089	 otu_3770
 otu_4374			1		Bacteria	 TM6	 SJA-4	 otu_4374
 otu_3750		1			Bacteria	 Proteobacteria	 Gammaproteobacteria	 Oceanospirillales	 Halomonadaceae	 Cobetia	 Unclassified	 otu_3750
 otu_2574			1		Bacteria	 Proteobacteria	 Alphaproteobacteria	 Rhizobiales	 Methylocystaceae	 Methylosinus	 Methylosinus sporium	 otu_2574
 otu_418				1	Bacteria	 Actinobacteria	 Actinobacteria (class)	 Actinomycetales	 Intrasporangiaceae	 Unclassified	 otu_418
 otu_1148		1			Bacteria	 Bacteroidetes	 Flavobacteria	 Flavobacteriales	 Flavobacteriaceae	 Sandarakinotalea	 otu_1148
 otu_1327				1	Bacteria	 Chloroflexi	 Anaerolineae	 Anaerolineales	 Anaerolinaceae	 WCHB1-05	 otu_1327
 otu_3746				1	Bacteria	 Proteobacteria	 Gammaproteobacteria	 Oceanospirillales	 Halomonadaceae	 Chromohalobacter	 Unclassified	 otu_3746
 otu_1125	1				Bacteria	 Bacteroidetes	 Flavobacteria	 Flavobacteriales	 Flavobacteriaceae	 Leeuwenhoekiella	 Leeuwenhoekiella marinoflava	 otu_1125
 otu_2730		1			Bacteria	 Proteobacteria	 Alphaproteobacteria	 Rhodobacterales	 Rhodobacteraceae	 Roseovarius	 Roseovarius nubinhibens	 otu_2730
 otu_1087		1			Bacteria	 Bacteroidetes	 Flavobacteria	 Flavobacteriales	 Flavobacteriaceae	 Cellulophaga	 Cellulophaga lytica	 otu_1087
 otu_2935				1	Bacteria	 Proteobacteria	 Betaproteobacteria	 Burkholderiales	 Alcaligenaceae	 Achromobacter	 Unclassified	 otu_2935
 otu_1142				1	Bacteria	 Bacteroidetes	 Flavobacteria	 Flavobacteriales	 Flavobacteriaceae	 Riemerella	 Riemerella anatipestifer	 otu_1142
 otu_2582			1		Bacteria	 Proteobacteria	 Alphaproteobacteria	 Rhizobiales	 Phyllobacteriaceae	 Chelativorans	 Unclassified	 otu_2582
 otu_2879				1	Bacteria	 Proteobacteria	 Alphaproteobacteria	 Sphingomonadales	 Sphingomonadaceae	 Blastomonas	 Blastomonas natatoria	 otu_2879
 otu_3673		1			Bacteria	 Proteobacteria	 Gammaproteobacteria	 Legionellales	 Legionellaceae	 Legionella	 Unclassified	 otu_3673
 otu_2746		1			Bacteria	 Proteobacteria	 Alphaproteobacteria	 Rhodobacterales	 Rhodobacteraceae	 Thalassobacter	 Unclassified	 otu_2746
 otu_2615				1	Bacteria	 Proteobacteria	 Alphaproteobacteria	 Rhizobiales	 Rhizobiaceae	 Ensifer	 Sinorhizobium terangae	 otu_2615
 otu_724				1	Bacteria	 Actinobacteria	 Actinobacteria (class)	 Actinomycetales	 Pseudonocardiaceae	 Unclassified	 otu_724
 otu_4401	1				Bacteria	 Verrucomicrobia	 Spartobacteria	 Spartobacteriales	 Spartobacteriaceae	 Chthoniobacter	 Chthoniobacter flavus	 otu_4401
 otu_2519				1	Bacteria	 Proteobacteria	 Alphaproteobacteria	 Rhizobiales	 Bradyrhizobiaceae	 Nitrobacter	 Unclassified	 otu_2519
