# Supplementary material for: Phylogenetic and Functional Metagenomic Profiling for Assessing Microbial Biodiversity in Environmental Monitoring
Source: PLoS One. 2012 Aug 27;7(8):e43630. doi: 10.1371/journal.pone.0043630 (PMC3428334; doi:10.1371/journal.pone.0043630)
Supplement: Data S2 — Description of the analysis workflow together with a collection of custom-written Perl scripts and example data files. (ZIP) [file pone.0043630.s002.zip › greengenes_classification_summary_phylum_level.txt]

phylum	PolS1	PolS2	PriS1	PriS2	kingdom	phylum
Proteobacteria	615	429	288	407	Bacteria	Proteobacteria
Actinobacteria	4	5	277	324	Bacteria	Actinobacteria
Bacteroidetes	117	176	53	42	Bacteria	Bacteroidetes
Cyanobacteria	20	1	30	44	Bacteria	Cyanobacteria
Firmicutes	27	6	8	20	Bacteria	Firmicutes
Planctomycetes	6	3	4	4	Bacteria	Planctomycetes
Verrucomicrobia	3		1	4	Bacteria	Verrucomicrobia
Tenericutes	1	1	1	4	Bacteria	Tenericutes
Euryarchaeota	4	1		1	Archaea	Euryarchaeota
Chlorobi			1	2	Bacteria	Chlorobi
Chloroflexi			1	1	Bacteria	Chloroflexi
Chlamydiae			2		Bacteria	Chlamydiae
Thermodesulfobacteria				1	Bacteria	Thermodesulfobacteria
Synergistetes	1				Bacteria	Synergistetes
Caldiserica	1				Bacteria	Caldiserica
Thermotogae	1				Bacteria	Thermotogae
Fusobacteria		1			Bacteria	Fusobacteria
Acidobacteria			1		Bacteria	Acidobacteria
TM6			1		Bacteria	TM6
