# Supplementary material for: Phylogenetic and Functional Metagenomic Profiling for Assessing Microbial Biodiversity in Environmental Monitoring
Source: PLoS One. 2012 Aug 27;7(8):e43630. doi: 10.1371/journal.pone.0043630 (PMC3428334; doi:10.1371/journal.pone.0043630)
Supplement: Data S2 — Description of the analysis workflow together with a collection of custom-written Perl scripts and example data files. (ZIP) [file pone.0043630.s002.zip › pfam.shotgun.stat.txt]

GeneFamily	Coefficient	AIC	P-value	Adjusted P-value (BH)	Annotation
479	PF00528	-0.731068119682021	134.156679046994	0	0	Binding-protein-dependent transport system inner membrane component
512	PF00563	2.90211963825799	99.298207662353	0	0	EAL domain
540	PF00593	1.14536578108611	140.742950688946	0	0	TonB dependent receptor
785	PF00873	1.15256995121615	48.1545735018137	0	0	AcrB/AcrD/AcrF family
887	PF00990	2.51869791591672	129.074083088093	0	0	GGDEF domain
2917	PF03466	1.32001484328414	133.666020104832	0	0	LysR substrate binding domain
275	PF00296	-1.58985077973258	66.757636425984	2.39482355720393e-304	3.46325698136791e-301	Luciferase-like monooxygenase
602	PF00665	1.70918654147609	36.42427082983	1.47602773874756e-297	1.8677285999177e-294	Integrase core domain
1350	PF01526	4.7448004248029	203.2145277465	2.23335857485457e-257	2.51203209480587e-254	Transposase
1984	PF02321	1.30244437851852	112.276852283684	1.2214281886315e-256	1.23645175535167e-253	Outer membrane efflux protein
3	PF00003	1.02732448534138	363.014657570212	4.12731709689418e-235	3.79825736107816e-232	7 transmembrane sweet-taste receptor of 3 GCPR
1364	PF01545	0.973189573013026	253.548727218738	1.22523346818447e-217	1.03358653320262e-214	Cation efflux family
1418	PF01609	2.54399607230669	38.9772165152387	2.05456115782437e-194	1.59987096928124e-191	Transposase DDE domain
480	PF00529	1.64805213728693	42.9102322370349	3.9947349714837e-192	2.88847872259497e-189	HlyD family secretion protein
3332	PF03971	2.02523145425002	34.9445192239253	2.16669703228799e-155	1.46223160385676e-152	Monomeric isocitrate dehydrogenase
70	PF00072	0.573115313544321	68.311264239496	9.08408025111686e-148	5.7473840238785e-145	Response regulator receiver domain
784	PF00872	2.89721701081883	69.1444414623521	1.84257439989674e-133	1.09719886177381e-130	Transposase, Mutator family
171	PF00180	-0.872398577343303	43.8627980433806	2.71109727826122e-132	1.52469098599102e-129	Isocitrate/isopropylmalate dehydrogenase
15	PF00015	1.41721771585718	195.795090745308	8.84525333883688e-121	4.71265787100241e-118	Methyl-accepting chemotaxis protein (MCP) signaling domain
2257	PF02653	-0.624630808473463	43.9655552220535	7.58712049533144e-118	3.84022103871201e-115	Branched-chain amino acid transport system / permease component
465	PF00512	0.783491049866424	43.920298028618	4.6842206573419e-111	2.25801741496533e-108	His Kinase A (phosphoacceptor) domain
6264	PF07715	0.670641777648155	148.416802137658	9.71988339612372e-111	4.47247180086184e-108	TonB-dependent Receptor Plug Domain
1366	PF01547	-0.656163649122014	112.001542722052	2.1863504578885e-106	9.62279377617621e-104	Bacterial extracellular solute-binding protein
3881	PF04616	-1.72325508196886	44.5323462054307	3.75026955519655e-104	1.58183244613561e-101	Glycosyl hydrolases family 43
4266	PF05088	2.34202471066723	71.3682318123931	4.1734816777017e-102	1.68992620093497e-99	Bacterial NAD-glutamate dehydrogenase
1711	PF01970	-1.14785490817014	46.8525584336856	4.42498200345849e-102	1.72284972388501e-99	Tripartite tricarboxylate transporter TctA family
2644	PF03136	-3.52409165096387	33.5532840520904	9.6488696011876e-98	3.61761136936378e-95	Pup-ligase protein
1389	PF01571	-0.690699659025244	77.6822986805823	1.22775926308648e-94	4.43878822150872e-92	Aminomethyltransferase folate-binding domain
230	PF00246	1.42396184033087	37.1184635986582	1.5054210543959e-94	5.25495770125852e-92	Zinc carboxypeptidase
1351	PF01527	1.03034798685298	97.5261302831034	7.30352916306794e-92	2.46445419059122e-89	Transposase
231	PF00248	-0.742802172642941	54.0607781802858	1.28848807251172e-91	4.20753701872133e-89	Aldo/keto reductase family
120	PF00126	0.888408561771941	64.5062399731516	2.45586471975407e-91	7.768974549397e-89	Bacterial regulatory helix-turn-helix protein, lysR family
5	PF00005	-0.266332118873637	46.0234825234731	2.77324707901894e-89	8.50714550936629e-87	ABC transporter
4150	PF04952	2.29272071797324	32.6020294346069	3.01187958598833e-88	8.96742854381171e-86	Succinylglutamate desuccinylase / Aspartoacylase family
2072	PF02433	3.43974708413285	47.9930466094437	7.15549203155154e-86	2.06957273815418e-83	Cytochrome C oxidase, mono-heme subunit/FixO
2555	PF03030	-0.913588147831615	64.5741583784073	7.55950179869191e-86	2.12568990855995e-83	Inorganic H+ pyrophosphatase
537	PF00589	0.697875918838782	45.8613181639697	1.68565968456889e-85	4.61187378024078e-83	Phage integrase family
2035	PF02384	1.52070233877721	35.2681113042743	2.83083895208572e-82	7.54120597683257e-80	N-6 DNA Methylase
2570	PF03050	2.08504708843116	38.9734275517233	7.1373609805274e-82	1.85260269758664e-79	Transposase IS66 family
835	PF00930	2.27164576917628	30.5980170038361	9.77081549989958e-79	2.47274913263709e-76	Dipeptidyl peptidase IV (DPP IV) N-terminal region
2025	PF02371	3.19573195817267	34.7700467370703	1.98516987347974e-76	4.90143283639887e-74	Transposase IS116/IS110/IS902 family
6476	PF07971	-1.3910638016591	89.4401716051955	4.48751792463216e-75	1.08159866550122e-72	Glycosyl hydrolase family 92
127	PF00133	-0.428099775548385	41.5747688107776	1.01466572375299e-74	2.3887118887329e-72	tRNA synthetases class I (I, L, M and V)
4958	PF05992	-2.36663886227268	35.3111448725898	1.82774782349179e-74	4.20506618572894e-72	SbmA/BacA-like family
1914	PF02233	-1.04841524379526	48.3165684247915	9.30187036025723e-74	2.09250741459742e-71	NAD(P) transhydrogenase beta subunit
2387	PF02811	0.609647649300131	197.976861084347	2.42977702730379e-73	5.34709409726005e-71	PHP domain
1305	PF01474	-1.2370942018661	57.1346333281232	6.93124045141704e-73	1.49287121467436e-70	Class-II DAHP synthetase family
2144	PF02518	0.417105354138786	48.7535899963092	7.1405805012822e-72	1.50591867530166e-69	Histidine kinase-, DNA gyrase B-, and HSP90-like ATPase
1367	PF01548	3.79059231102114	24.3081395749222	3.81339371188471e-70	7.87816011130793e-68	Transposase
7002	PF08668	2.65474590210747	45.6796106878776	2.64311095037775e-69	5.3512424301348e-67	HDOD domain
3130	PF03734	1.46981411766419	51.1151337459926	8.67633166350522e-69	1.72216677313065e-66	L,D-transpeptidase catalytic domain
1442	PF01642	0.988379738507002	79.1457380069651	1.23758764328755e-68	2.40924994480767e-66	Methylmalonyl-CoA mutase
772	PF00860	-0.929125228749954	66.0222177224172	4.2648906453422e-68	8.14594113260361e-66	Permease family
3333	PF03972	-1.25278441760917	43.0196810576915	2.0774339240385e-67	3.89441918760033e-65	MmgE/PrpD family
3703	PF04397	1.60951441777798	130.68082025183	5.33079938215425e-67	9.81157857191772e-65	LytTr DNA-binding domain
1010	PF01136	2.86204016600555	32.1612051284497	9.00722307406206e-67	1.6282164139059e-64	Peptidase family U32
3095	PF03699	-2.78607067783341	50.2954170619133	1.0711183194299e-66	1.90226855220858e-64	Uncharacterised protein family (UPF0182)
335	PF00361	-0.657820824675202	59.7396797890436	1.57502600125649e-66	2.7489634846068e-64	NADH-Ubiquinone/plastoquinone (complex I), various chains
802	PF00890	-0.581785470272245	105.838364009053	8.54485997600837e-66	1.46609521249377e-63	FAD binding domain
894	PF00999	0.69241690886218	68.1001589942925	7.88347574782424e-65	1.33007374992041e-62	Sodium/hydrogen exchanger family
3539	PF04209	2.24809930387167	32.0674755154312	2.19145068597665e-64	3.63673037608879e-62	homogentisate 1,2-dioxygenase
2816	PF03349	2.03097986716088	33.8225780278278	2.3687085633459e-63	3.86748980431461e-61	Outer membrane protein transport protein (OMPP1/FadL/TodX)
1271	PF01433	0.878878893534962	37.7063707548208	5.10260992241841e-63	8.19900321343517e-61	Peptidase family M1
435	PF00480	-1.48720251101139	34.3173639496621	1.11613581556716e-62	1.76541294702912e-60	ROK family
6	PF00006	-0.523526730531962	60.2634560852262	3.83314834641754e-62	5.96968626319766e-60	ATP synthase alpha/beta family, nucleotide-binding domain
638	PF00704	-1.87220418960006	37.3425303515241	5.0559327529151e-62	7.75472837238782e-60	Glycosyl hydrolases family 18
223	PF00239	1.55158649756598	85.5499741594452	9.83850750036403e-62	1.48649569292814e-59	Resolvase, N terminal domain
5882	PF07228	-1.32939551998102	34.330607472906	1.08143272484139e-61	1.6099034519955e-59	Stage II sporulation protein E (SpoIIE)
7527	PF09352	-3.28321084854345	26.3916888139856	3.35059041019493e-61	4.91565604672511e-59	Domain of unknown function (DUF1994)
3194	PF03814	-4.62059200642883	22.9340330609227	7.82085562981627e-60	1.13100745058043e-57	Potassium-transporting ATPase A subunit
1689	PF01943	1.97439798836088	49.6273846567615	2.11514502870817e-59	3.01572015853702e-57	Polysaccharide biosynthesis protein
328	PF00353	1.62551475905272	47.7385066253685	2.80596857423129e-59	3.94511387179768e-57	Hemolysin-type calcium-binding repeat (2 copies)
2979	PF03553	1.26484102975231	42.6609722008175	2.29598848285043e-58	3.18387553587601e-56	Na+/H+ antiporter family
4752	PF05717	3.27132031565354	65.7654281067788	2.54855166623105e-58	3.48634979962932e-56	IS66 Orf2 like protein
1430	PF01627	2.08442032564035	40.45464078241	8.16719324418784e-58	1.10073879511083e-55	Hpt domain
829	PF00924	0.774043863431216	39.7455856523472	8.26396803599951e-58	1.10073879511083e-55	Mechanosensitive ion channel
3196	PF03816	-3.44392838147212	23.9690973633961	1.64652328512834e-57	2.16464353446158e-55	Cell envelope-related transcriptional attenuator domain
2479	PF02934	-1.04917616873083	42.7832552596951	2.80280154155173e-57	3.6375333339908e-55	GatB/GatE catalytic domain
414	PF00456	-0.585102186785835	45.670247846835	7.69615209817376e-57	9.86179084681176e-55	Transketolase, thiamine diphosphate binding domain
5311	PF06452	2.04103020301438	29.1579191515877	8.53807846969183e-57	1.08038710435863e-54	Domain of unknown function (DUF1083)
4724	PF05684	1.97021351194473	44.0416433826373	8.67707855242598e-57	1.0844205702001e-54	Protein of unknown function (DUF819)
3014	PF03600	0.977410260617255	58.5063585764646	1.09398192909243e-56	1.35053403270764e-54	Citrate transporter
2226	PF02615	-1.25321261912286	63.238064834371	1.22709714118014e-56	1.49661498315259e-54	Malate/L-lactate dehydrogenase
6010	PF07396	3.15699113001761	47.9655823502996	1.2699866511351e-56	1.53048510350483e-54	Phosphate-selective porin O and P
5665	PF06934	23.821400132712	21.1780568074108	1.38206870572848e-56	1.64596253036346e-54	Fatty acid cis/trans isomerase (CTI)
4636	PF05569	3.95380820877181	54.4802291876753	1.9868446722142e-56	2.33870100195632e-54	BlaR1 peptidase M56
8818	PF10988	4.21578192449856	126.889084416056	2.3030407965748e-56	2.6797335613479e-54	Protein of unknown function (DUF2807)
4940	PF05971	3.73572795885475	25.2057650798281	2.30573848773709e-55	2.65238530810939e-53	Protein of unknown function (DUF890)
3613	PF04295	-1.2358694619702	39.6568502801102	5.51907227601839e-55	6.27747962361058e-53	D-galactarate dehydratase / Altronate hydrolase, C terminus
952	PF01070	-0.870797915705406	37.5473700368134	2.59453903933256e-54	2.91827985501817e-52	FMN-dependent dehydrogenase
3417	PF04069	-1.13480387059438	55.8004515006894	8.17582627322234e-54	9.09493289712415e-52	Substrate binding domain of ABC-type glycine betaine transport system
3696	PF04389	0.987559513295979	54.8987696039688	1.57763665435041e-53	1.73591476652057e-51	Peptidase family M28
1134	PF01274	-0.689080039298659	47.2371563909495	6.81668046565988e-53	7.41992003805107e-51	Malate synthase
3506	PF04169	-1.66687328710425	57.5317405067081	1.1973845299235e-52	1.28948123366123e-50	Domain of unknown function (DUF404)
6496	PF07994	-2.90493188073944	32.2321707562013	5.28091829879174e-52	5.62723536196513e-50	Myo-inositol-1-phosphate synthase
5042	PF06100	-3.35377728447781	32.2797348650678	5.57525015543758e-52	5.87898513786402e-50	Streptococcal 67 kDa myosin-cross-reactive antigen like family
9649	PF12029	-5.13605800974441	20.2464225564891	1.27286697863287e-51	1.32837447677325e-49	Domain of unknown function (DUF3516)
195	PF00206	-0.505886521557868	42.0785333476161	1.424449796518e-51	1.47139849899507e-49	Lyase
151	PF00158	0.646766672244816	79.9463239366781	6.18571455223286e-51	6.32504933457103e-49	Sigma-54 interaction domain
945	PF01061	-0.709596144301439	38.424598015843	7.75344761185237e-51	7.84881501747816e-49	ABC-2 type transporter
3326	PF03965	3.49624798877993	53.6382823177628	9.21741520981225e-51	9.23840536326034e-49	Penicillinase repressor
922	PF01031	0.920815280913927	138.071030567198	1.44286981066267e-50	1.43197755817041e-48	Dynamin central region
247	PF00267	4.10578102926753	33.1913977888634	3.289641880499e-50	3.23311114138751e-48	Gram-negative porin
4351	PF05193	0.910335456224399	34.288794367518	3.48553457368904e-50	3.39269870090905e-48	Peptidase M16 inactive domain
886	PF00989	1.09269613522776	48.7738924927236	6.36632948572813e-50	6.1377479413358e-48	PAS fold
3134	PF03739	1.02161052912953	43.1869293795916	1.34188032244952e-49	1.28149570793929e-47	Predicted permease YjgP/YjgQ family
137	PF00144	0.668205221838139	82.6074800242841	1.89305123510218e-49	1.7909680049476e-47	Beta-lactamase
689	PF00764	-0.707245889160406	53.1551400920565	2.02453669848008e-49	1.89762824062165e-47	Arginosuccinate synthase
216	PF00232	-1.20205609660216	76.9198815333405	3.31850803403362e-49	3.08195016775434e-47	Glycosyl hydrolase family 1
818	PF00909	-0.570747155759869	51.7258636902174	8.28079296111212e-49	7.62058792230345e-47	Ammonium Transporter Family
4179	PF04986	3.8122680367663	61.9104943455761	1.74318167125669e-48	1.58975027550734e-46	Putative transposase
4658	PF05598	3.60651622737474	27.8747050560259	4.39395922623311e-48	3.97143296849623e-46	Transposase domain (DUF772)
2116	PF02485	5.08077936198453	40.1650538755365	2.55549108511843e-47	2.28931294288972e-45	Core-2/I-Branching enzyme
8572	PF10672	1.4640272891616	45.201031381451	4.31160417698996e-47	3.82862886698854e-45	S-adenosylmethionine-dependent methyltransferase
1372	PF01554	0.678276958341432	68.4937230818869	6.85342566903609e-47	6.03280243892629e-45	MatE
4778	PF05751	5.06753413523451	19.7353254474621	1.07604929501351e-46	9.39038535639808e-45	FixH
1405	PF01593	-0.566798951149752	42.28701022517	1.37059502429588e-46	1.18585755820062e-44	Flavin containing amine oxidoreductase
626	PF00691	0.783186414201121	57.0008410460191	3.48363095131899e-46	2.98854204408493e-44	OmpA family
1258	PF01420	1.96273076657275	35.089783740542	3.58913455203969e-46	3.05317723279813e-44	Type I restriction modification DNA specificity domain
9815	PF12236	2.25412341847187	218.916972074429	3.71064880049202e-46	3.13024148394839e-44	Bacteriophage head to tail connecting protein
4202	PF05013	2.15286968476993	44.2963263196781	4.77103730855053e-46	3.99150501441793e-44	N-formylglutamate amidohydrolase
2083	PF02445	-0.996444049134562	35.3013573004285	8.5858929023723e-46	7.12417982382909e-44	Quinolinate synthetase A protein
1263	PF01425	-0.564869107539115	48.6792487932595	9.07573646407131e-46	7.46940489640601e-44	Amidase
6903	PF08548	1.6218849910021	48.6092472183148	1.38212154464441e-45	1.12832390293834e-43	Peptidase M10 serralysin C terminal
2783	PF03308	1.3238464446262	43.5884116115726	2.44046069517081e-45	1.97638268937713e-43	ArgK protein
300	PF00324	-0.740478853417748	49.8081006373751	5.13097175365764e-45	4.12228786208542e-43	Amino acid permease
1483	PF01695	1.131004719619	33.0746050247749	9.15218913356837e-45	7.29508744874903e-43	IstB-like ATP binding protein
6811	PF08447	1.46245101886318	50.9467078763626	1.4039725337005e-44	1.11034484051954e-42	PAS fold
3611	PF04293	3.73319951304595	79.5750527828537	1.58845432678332e-44	1.24650567054477e-42	SpoVR like protein
3709	PF04403	3.24088740700663	31.4277509487112	3.33575762347712e-44	2.59752880172761e-42	Paraquat-inducible protein A
4863	PF05861	-1.63901266929906	50.0261419582758	4.0307190929314e-44	3.11473048685073e-42	Bacterial phosphonate metabolism protein (PhnI)
4971	PF06007	-1.69849298391831	39.4101452170388	4.08762749680848e-44	3.13477675380245e-42	Phosphonate metabolism protein PhnJ
9412	PF11751	1.51841662349728	72.6682467800531	5.49896233780658e-44	4.18541321395609e-42	Protein of unknown function (DUF3308)
2655	PF03150	1.82352233709538	30.9043099958393	1.19491106298977e-43	9.02692887361597e-42	Di-haem cytochrome c peroxidase
3667	PF04357	1.62551475905362	65.6143556710134	2.6218783735656e-43	1.96602035374849e-41	Family of unknown function (DUF490)
594	PF00652	-2.898011437894	31.530052905287	2.83347779608053e-43	2.10906586247965e-41	Ricin-type beta-trefoil lectin domain
420	PF00463	-0.739559342474318	40.0387610278335	7.48932275360887e-43	5.5338988492542e-41	Isocitrate lyase family
4155	PF04958	2.31296391897152	79.2483362409094	1.42898976938212e-42	1.04823648083008e-40	Arginine N-succinyltransferase beta subunit
9299	PF11614	4.31957871816535	33.4318560757071	1.72966759340648e-42	1.25967086676646e-40	Ubp3 associated protein Bre5
7974	PF09905	3.68788431326969	27.419873466388	2.13379864838861e-42	1.54288883697414e-40	Uncharacterized conserved protein (DUF2132)
926	PF01036	-1.12222796460774	34.2417481749681	5.50855893792083e-42	3.95483277507607e-40	Bacteriorhodopsin-like protein
114	PF00120	-0.544472212499802	37.9757885997694	9.33683025169735e-42	6.65610793224875e-40	Glutamine synthetase, catalytic domain
3629	PF04313	1.5391344960001	34.0516602104448	3.17309832237513e-41	2.24624295925898e-39	Type I restriction enzyme R protein N terminus (HSDR_N)
288	PF00310	-0.468511844745744	43.0059551981159	4.31765512393606e-41	3.03525158469478e-39	Glutamine amidotransferases class-II
3633	PF04317	2.73677816523819	24.0908163901869	6.10399237823658e-41	4.26142860999234e-39	YcjX-like family, DUF463
2606	PF03092	-1.73145346976756	41.4983357759744	6.30993455026301e-41	4.37503201728167e-39	BT1 family
761	PF00848	1.48350873943778	261.253523140355	7.43886878712837e-41	5.12269855320411e-39	Ring hydroxylating alpha subunit (catalytic domain)
3141	PF03747	-1.35232646104494	32.5019247571836	8.88774014031253e-41	6.07909415137728e-39	ADP-ribosylglycohydrolase
4420	PF05275	4.93209616422633	22.5529653217168	9.14734049385205e-41	6.20879610155653e-39	Copper resistance protein B precursor (CopB)
156	PF00165	0.843202188823232	34.7389791205942	9.20003373736521e-41	6.20879610155653e-39	Bacterial regulatory helix-turn-helix proteins, AraC family
611	PF00675	0.88483501247693	36.11705691289	1.96490790854001e-40	1.31726905683116e-38	Insulinase (Peptidase family M16)
9476	PF11827	2.65100478289186	29.1750713536821	9.15940959240844e-40	6.10004626999675e-38	Protein of unknown function (DUF3347)
2862	PF03405	4.90108592748385	96.8009414418297	1.61845778803859e-39	1.07082667897482e-37	Fatty acid desaturase
4074	PF04860	2.43862125469162	47.7889313836018	2.98206622026263e-39	1.96022443816354e-37	Phage portal protein
111	PF00117	-0.372981864474971	49.4258605591464	3.0523514542026e-39	1.99348088844471e-37	Glutamine amidotransferase class-I
3136	PF03741	-1.07053388507659	85.0946451563658	3.52312555432885e-39	2.28619230682506e-37	Integral membrane protein TerC family
166	PF00175	0.891964133087209	34.3208618200213	4.40623735883032e-39	2.84104081423181e-37	Oxidoreductase NAD-binding domain
3323	PF03961	3.26235164590688	58.0705565221216	4.50143315103793e-39	2.88405112582006e-37	Protein of unknown function (DUF342)
55	PF00056	-0.914423209915207	47.4209462152042	7.87056274055584e-39	5.01092494482055e-37	lactate/malate dehydrogenase, NAD binding domain
881	PF00982	-1.76103034582257	44.1890217991595	1.07459295467241e-38	6.79881530009303e-37	Glycosyltransferase family 20
1516	PF01734	1.17204043175819	36.6937762897711	1.22116086730459e-38	7.67814376380397e-37	Patatin-like phospholipase
3088	PF03690	4.87718040674328	79.1511504747891	1.39581126905617e-38	8.72209720781212e-37	Uncharacterised protein family (UPF0160)
1928	PF02253	3.85612635240498	23.2956930090608	1.47742917237736e-38	9.11952165364388e-37	Phospholipase A1
3289	PF03924	3.85612634826596	27.6087519364533	1.47742917237736e-38	9.11952165364388e-37	CHASE domain
979	PF01103	0.772688498448578	70.3309722006935	1.66522976043054e-38	1.02164368877808e-36	Surface antigen
293	PF00316	1.3552244293128	40.516888580073	1.69732431593107e-38	1.03506108735965e-36	Fructose-1-6-bisphosphatase
2723	PF03237	0.775492686688526	195.836042838705	2.36289914953362e-38	1.43231305932508e-36	Terminase-like family
971	PF01094	-0.570730255446366	78.0573752804943	4.38740683996592e-38	2.64367377624851e-36	Receptor family ligand binding region
1404	PF01592	-1.26238480969806	31.0418782292858	6.13525515681582e-38	3.67498153564773e-36	NifU-like N terminal domain
927	PF01037	0.923363015341438	38.558705746795	6.26758842000626e-38	3.73216456327785e-36	AsnC family
26	PF00027	1.10609183691962	35.3755832656316	7.83457763998832e-38	4.63797833038607e-36	Cyclic nucleotide-binding domain
8422	PF10459	1.97106029089273	45.3011660929123	9.59010901478013e-38	5.64422520678019e-36	Peptidase S46
3708	PF04402	2.4490960928226	29.4394420343573	1.50272916022936e-37	8.78603486829884e-36	Protein of unknown function (DUF541)
3659	PF04349	3.57587925834315	47.7114468810271	1.51887395233853e-37	8.78603486829884e-36	Periplasmic glucan biosynthesis protein, MdoG
8139	PF10101	3.57587925858341	50.4046427825144	1.51887395233853e-37	8.78603486829884e-36	Predicted membrane protein (DUF2339)
3187	PF03806	1.39807276740593	112.508982823823	1.62602829558642e-37	9.35243433876213e-36	AbgT putative transporter family
6854	PF08497	1.66633675309059	43.4288037515339	1.98376293419829e-37	1.13455549055872e-35	Radical SAM N-terminal
762	PF00849	0.517411402584431	42.0056489894822	2.34814868585593e-37	1.33541062623144e-35	RNA pseudouridylate synthase
2065	PF02423	1.41223097665533	30.3440370071232	3.27486669942668e-37	1.85203774292158e-35	Ornithine cyclodeaminase/mu-crystallin family
306	PF00330	-0.377745818623068	41.7500781696079	3.4717071170948e-37	1.95244950813059e-35	Aconitase family (aconitate hydratase)
2106	PF02470	1.94028863321285	27.5231887070671	3.81751502865483e-37	2.13506655442391e-35	mce related protein
7495	PF09317	2.87695410061343	73.6110721645695	7.8404442249318e-37	4.36092400488926e-35	Domain of unknown function (DUF1974)
9754	PF12161	2.06436688319362	29.4857532963891	9.81737778667988e-37	5.43067296910166e-35	HsdM N-terminal domain
9489	PF11840	4.17593601449154	33.3625217154625	1.27398417043724e-36	7.00899008550882e-35	Protein of unknown function (DUF3360)
2131	PF02503	-0.605476680756626	41.871944772308	1.41323388724508e-36	7.73306304896319e-35	Polyphosphate kinase
4944	PF05977	-1.02836720522183	88.6691149211814	1.48156829924598e-36	8.06339564154143e-35	Bacterial protein of unknown function (DUF894)
5704	PF06980	2.2327322284927	34.9431143882072	1.53683675662568e-36	8.31946443172285e-35	Protein of unknown function (DUF1302)
6279	PF07730	-1.25092390453953	33.1669401850019	2.00256942044267e-36	1.07829841718836e-34	Histidine kinase
2579	PF03061	0.698752727311267	47.9008652412198	2.2428272109646e-36	1.20127724108967e-34	Thioesterase superfamily
4378	PF05221	-0.638068176142755	42.2684294962021	3.6276460237348e-36	1.93277161569829e-34	S-adenosyl-L-homocysteine hydrolase
671	PF00743	-0.787821698234029	70.5938842407091	4.93890847736062e-36	2.61762149300113e-34	Flavin-binding monooxygenase-like
5749	PF07044	1.59989165416427	28.1119231512716	5.63959914826981e-36	2.97341990510079e-34	Protein of unknown function (DUF1329)
4222	PF05036	1.58979667645059	32.5079218829394	5.71170530502758e-36	2.99583382397897e-34	Sporulation related domain
1223	PF01385	3.18512029773896	99.0183496677587	8.41529738107735e-36	4.3911368757034e-34	Probable transposase
212	PF00227	-0.858642546376501	46.7280751354473	1.42439894252168e-35	7.39445666417793e-34	Proteasome subunit
3892	PF04632	2.62184819860041	103.036879008797	1.57377115285952e-35	8.12820682673312e-34	Fusaric acid resistance protein family
535	PF00587	-0.403084415250643	47.9272030718626	1.58405188852349e-35	8.13977526270218e-34	tRNA synthetase class II core domain (G, H, P, S and T)
1469	PF01676	0.801718032243138	40.4798878265264	1.82841841971846e-35	9.34802003172221e-34	Metalloenzyme superfamily
4333	PF05170	3.17041415034934	33.8577557066757	3.29956801511639e-35	1.67846869432278e-33	AsmA family
2897	PF03445	3.32265825136136	24.5995715830216	3.89030237061974e-35	1.96907654488918e-33	Putative nucleotidyltransferase DUF294
101	PF00106	-0.251878397414225	62.5765212892059	5.96429806517141e-35	3.00381041361842e-33	short chain dehydrogenase
7546	PF09371	3.16297917186173	25.5233537518382	6.53085395176086e-35	3.2728630967166e-33	Tex-like protein N-terminal domain
6859	PF08502	-0.916051924304785	35.0637823392924	7.79683968738221e-35	3.88804966282612e-33	LeuA allosteric (dimerisation) domain
321	PF00346	-0.915448596815214	36.2563766879048	1.24115774883038e-34	6.15894112324015e-33	Respiratory-chain NADH dehydrogenase, 49 Kd subunit
4324	PF05159	1.83467206839197	35.7653412400764	2.02414782698211e-34	9.99534070855607e-33	Capsule polysaccharide biosynthesis protein
1669	PF01921	-1.02551876160227	32.4819080345155	2.39366588051509e-34	1.17626600526477e-32	tRNA synthetases class I (K)
5171	PF06258	-2.06835223657294	26.1719076234426	2.51954223194709e-34	1.23214135333335e-32	Protein of unknown function (DUF1022)
2357	PF02775	-0.493932117240817	37.7178098733905	2.61974990227889e-34	1.27498693561391e-32	Thiamine pyrophosphate enzyme, C-terminal TPP binding domain
173	PF00182	-2.01288078962923	33.7144685226289	3.19370057643279e-34	1.54688186292963e-32	Chitinase class I
5502	PF06719	4.75737920681759	21.2648453215166	3.23521248135104e-34	1.55952647374841e-32	AraC-type transcriptional regulator N-terminus
3322	PF03960	1.27404973784537	44.9719055447367	6.9166724301732e-34	3.31836374458025e-32	ArsC family
4172	PF04978	-2.05835215323754	40.3179141913682	7.65205639291698e-34	3.65385692761786e-32	Protein of unknown function (DUF664)
4600	PF05525	2.58262748544713	78.2315766426624	7.80824605316751e-34	3.71093308902416e-32	Branched-chain amino acid transport protein
944	PF01059	-1.48239346192847	181.06281487055	9.38433129614399e-34	4.43913951919933e-32	NADH-ubiquinone oxidoreductase chain 4, amino terminus
1568	PF01797	2.89743822528716	27.5914803242973	9.77814053337567e-34	4.60391240090055e-32	Transposase IS200 like
1270	PF01432	0.66792647007974	37.557176619599	1.08633812303124e-33	5.09120408307648e-32	Peptidase family M3
3452	PF04107	-1.02117884509706	34.00732541372	1.30051176264919e-33	6.06685740704965e-32	Glutamate-cysteine ligase family 2(GCS2)
8066	PF10011	4.09113947783146	31.8948275873128	1.54011798443424e-33	7.15165796166411e-32	Predicted membrane protein (DUF2254)
284	PF00306	-0.662831510291318	39.7880253608776	1.59193910678615e-33	7.35853862008958e-32	ATP synthase alpha/beta chain, C terminal domain
1664	PF01915	-0.87351759299692	71.4958588895345	2.58745820520388e-33	1.19058360960359e-31	Glycosyl hydrolase family 3 C terminal domain
1121	PF01261	-0.601033433130004	70.8192653275318	2.602410127261e-33	1.19204514562276e-31	Xylose isomerase-like TIM barrel
2936	PF03486	0.748667661721863	35.9175089577857	3.13334729102853e-33	1.42877813635503e-31	HI0933-like protein
1012	PF01138	-0.563871369950054	38.5218616768864	3.57534752426566e-33	1.62301538063414e-31	3' exoribonuclease family, domain 1
5941	PF07308	3.11716963583044	31.4287702095088	3.90302826112925e-33	1.76385513783086e-31	Protein of unknown function (DUF1456)
33	PF00034	0.541302848667544	41.4728168840453	4.61699833501381e-33	2.07723885090421e-31	Cytochrome c
409	PF00450	1.7128567690462	37.6684417116906	6.19089460915666e-33	2.77302770480057e-31	Serine carboxypeptidase
2103	PF02467	-2.84726623861297	25.0798714215862	6.29231678805817e-33	2.80604065398735e-31	Transcription factor WhiB
5442	PF06629	4.07328186043146	65.7737737697029	6.36042797426281e-33	2.82397422734484e-31	MltA-interacting protein MipA
7182	PF08885	2.77965518963097	113.16752298238	8.74090775683851e-33	3.86393926735704e-31	GSCFA family
499	PF00549	-0.649925564728526	49.9406052592243	1.2608920881302e-32	5.54956982962694e-31	CoA-ligase
5917	PF07277	3.1014212788623	82.5164957832465	1.5222716329242e-32	6.67097651086218e-31	SapC
194	PF00205	-0.636248339421074	47.0043202504446	2.19746788017991e-32	9.58834799614708e-31	Thiamine pyrophosphate enzyme, central domain
999	PF01124	1.74519532848529	34.0749518660296	2.56468682954069e-32	1.11426286589873e-30	MAPEG family
4038	PF04820	0.973189573013605	82.0977330912817	2.75444126150804e-32	1.19159012351478e-30	Tryptophan halogenase
822	PF00916	0.650338432343777	46.0524319406832	2.9406896222461e-32	1.26674898068073e-30	Sulfate transporter family
8325	PF10335	3.09345310921311	22.7478881702024	3.00490552577957e-32	1.28892621345197e-30	Putative nucleotidyltransferase substrate binding domain
8162	PF10128	-25.2064459947906	15.8893967267839	3.14086492726667e-32	1.3359233495956e-30	Glucose-6-phosphate dehydrogenase subunit
906	PF01014	-24.2064459941735	17.9233976593312	3.14086493335725e-32	1.3359233495956e-30	Uricase
837	PF00933	-0.626317771218472	60.5812301537974	3.95088167812497e-32	1.67342155764264e-30	Glycosyl hydrolase family 3 N terminal domain
1322	PF01493	-0.689145285543158	34.176802031842	4.0248967254584e-32	1.69766789799231e-30	GXGXG motif
4250	PF05067	-23.1968765432812	18.2709032666216	6.13689460410515e-32	2.57775037665379e-30	Manganese containing catalase
2322	PF02733	-2.39164016447824	33.245608497264	7.38498642396204e-32	3.08918254420528e-30	Dak1 domain
1128	PF01268	-0.714822772053695	47.2324088400965	9.68254341544488e-32	4.03359617261516e-30	Formate--tetrahydrofolate ligase
240	PF00258	1.78164759885917	65.847317600625	1.02197146487205e-31	4.23992505692611e-30	Flavodoxin
3209	PF03831	2.83726970382	26.0082220424986	2.05047061324176e-31	8.47220980320259e-30	PhnA protein
433	PF00478	-0.515286428364884	38.0567594126842	2.75731120817238e-31	1.13464477074508e-29	IMP dehydrogenase / GMP reductase domain
5828	PF07152	3.40680292841348	22.2839424261953	3.30313664702258e-31	1.35375110436476e-29	YaeQ protein
4308	PF05138	1.56749091893189	27.6821472137656	3.62845870424322e-31	1.48108417189734e-29	Phenylacetic acid catabolic protein
1016	PF01142	2.45479411393722	36.8867023900986	4.71585910932892e-31	1.91721452866412e-29	tRNA pseudouridine synthase D (TruD)
1603	PF01839	1.10516937494613	36.4850319133008	5.9475450944734e-31	2.40827995965417e-29	FG-GAP repeat
3985	PF04748	3.6496344305442	26.3902904646691	6.20093266206359e-31	2.50087814095895e-29	Divergent polysaccharide deacetylase
939	PF01053	-0.364813578057704	47.5025899520334	7.08846600752904e-31	2.84748180135779e-29	Cys/Met metabolism PLP-dependent enzyme
2332	PF02743	2.82164438151257	56.236246419458	7.77182714792468e-31	3.10965241970124e-29	Cache domain
644	PF00710	1.27665551316607	32.5433798850497	9.30310593019285e-31	3.70769060359615e-29	Asparaginase
2368	PF02786	-0.368617064008388	47.7756929327809	1.15586414250514e-30	4.58855400571745e-29	Carbamoyl-phosphate synthase L chain, ATP binding domain
5764	PF07068	-1.1304142179459	55.3454547063638	1.16794594350034e-30	4.61840499455231e-29	Major capsid protein Gp23
522	PF00574	-0.6237741651959	43.8770156892678	1.56014371874654e-30	6.14526648438569e-29	Clp protease
1940	PF02265	1.84865831036693	37.6276161356876	1.62969809692326e-30	6.39435419967217e-29	S1/P1 Nuclease
6251	PF07700	2.91500973681646	35.577458090307	2.38785062005415e-30	9.33290031923096e-29	Heme NO binding
1307	PF01476	0.974344974643581	38.0161155344457	3.12537413782063e-30	1.2168523998907e-28	LysM domain
7844	PF09754	-2.52881250777006	32.7472170093007	3.35062509441615e-30	1.29485362455156e-28	PAC2 family
5160	PF06245	2.71170452772992	42.4100150194374	3.35129556092571e-30	1.29485362455156e-28	Protein of unknown function (DUF1015)
1295	PF01464	0.643971475307332	44.7972089413672	3.65994478122851e-30	1.40873083727666e-28	Transglycosylase SLT domain
1559	PF01786	-2.87999293239219	24.4682396725921	3.67944900559747e-30	1.41087357135088e-28	Alternative oxidase
7003	PF08669	-0.573088178253625	50.7428000600889	3.85546984785841e-30	1.47278948188191e-28	Glycine cleavage T-protein C-terminal barrel domain
139	PF00146	-0.823263166646779	57.2170748840374	4.07407818744493e-30	1.55044712374079e-28	NADH dehydrogenase
864	PF00962	-1.12579656379656	63.0237528945853	4.16447724422852e-30	1.57891397540544e-28	Adenosine/AMP deaminase
511	PF00562	-0.445657391144628	40.4345355353562	4.29371600091213e-30	1.62183907004603e-28	RNA polymerase Rpb2, domain 6
2164	PF02543	-1.04171344752924	42.6300124011328	6.25938097067057e-30	2.35552838535681e-28	Carbamoyltransferase
450	PF00497	-0.488433478042901	81.5105620592034	6.53996438925904e-30	2.45200220416553e-28	Bacterial extracellular solute-binding proteins, family 3
4615	PF05544	1.50060410947211	27.6876796843111	7.73426145586259e-30	2.88907486043162e-28	Proline racemase
8945	PF11150	2.89848043486469	22.2352366243173	9.13419539572198e-30	3.39946544084168e-28	Protein of unknown function (DUF2927)
8141	PF10103	-2.76149941713216	26.9459187270324	9.96239438473158e-30	3.69411422551787e-28	Uncharacterised conserved protein (DUF2342)
2254	PF02649	1.66144676827877	31.3453117762292	1.2387816856493e-29	4.57671058533864e-28	Uncharacterized ACR, COG1469
254	PF00274	-1.11437109310221	51.0991156527163	1.28742873105674e-29	4.7391421979954e-28	Fructose-bisphosphate aldolase class-I
8496	PF10566	1.38954048922839	95.2377021803265	1.83008241028855e-29	6.69827952814459e-28	Glycoside hydrolase 97
6808	PF08443	0.952757534195762	67.103151456189	1.83287901738225e-29	6.69827952814459e-28	RimK-like ATP-grasp domain
1249	PF01411	-0.502341923353117	37.5795638839447	2.03329903065786e-29	7.40398780120485e-28	tRNA synthetases class II (A)
2180	PF02563	1.93460074016765	28.0226898658225	2.2302727274603e-29	8.09213291042315e-28	Polysaccharide biosynthesis/export protein
6452	PF07944	-2.44180113078146	26.0608471731336	2.26252657214618e-29	8.17984160351278e-28	Putative glycosyl hydrolase of unknown function (DUF1680)
5537	PF06762	-3.93208520537633	19.6794426922835	2.32190966354479e-29	8.36465890536081e-28	Protein of unknown function (DUF1222)
255	PF00275	-0.426910700815048	44.9755940276665	3.10745816533051e-29	1.11548932651208e-27	EPSP synthase (3-phosphoshikimate 1-carboxyvinyltransferase)
342	PF00370	-0.649258576156981	71.4282006515365	3.76711693870685e-29	1.34750970920599e-27	FGGY family of carbohydrate kinases, N-terminal domain
8167	PF10134	3.59301554133134	47.5514572318319	4.11941387384326e-29	1.46833896637026e-27	Replication initiator protein A
5890	PF07238	1.9787114386173	46.3885056479105	4.73820569385181e-29	1.68297741188989e-27	PilZ domain
5098	PF06175	1.45604134470477	28.3307924779737	5.27782247501628e-29	1.86809080120943e-27	tRNA-(MS[2]IO[6]A)-hydroxylase (MiaE)
371	PF00403	0.840378209220764	51.4672257421913	5.55111661357591e-29	1.95797747314387e-27	Heavy-metal-associated domain
2794	PF03321	0.856954011966324	60.6632392896628	7.26148625255291e-29	2.55236199078448e-27	GH3 auxin-responsive promoter
1717	PF01977	1.17156283881749	30.2948582066891	7.59010231556156e-29	2.65863687683148e-27	3-octaprenyl-4-hydroxybenzoate carboxy-lyase
3161	PF03773	1.37765916087969	42.913301693396	7.97067317433523e-29	2.78231463944123e-27	Predicted permease
1485	PF01697	2.67185861917507	50.7556691929423	8.9864732375225e-29	3.12611919530722e-27	Domain of unknown function
2031	PF02378	-1.9723929168554	29.1251487942076	9.54603751576135e-29	3.30940197849494e-27	Phosphotransferase system, EIIC
4288	PF05114	2.02845142080752	33.8529621239651	9.61192195239053e-29	3.32086982675936e-27	Protein of unknown function (DUF692)
6223	PF07670	0.941223380950534	60.6575753952957	1.23127566721672e-28	4.23952502695064e-27	Nucleoside recognition
8905	PF11101	3.13880881093396	31.0871371245307	1.39289893340308e-28	4.77976810265741e-27	Protein of unknown function (DUF2884)
2234	PF02624	3.57340707020583	48.1744154256732	1.66554616552787e-28	5.69605534920226e-27	YcaO-like family
3559	PF04231	1.59571918620275	53.5367265276017	1.98368826643243e-28	6.76123781855066e-27	Endonuclease I
7798	PF09697	2.98363824320591	58.2631886776099	2.01183936489579e-28	6.83417781571815e-27	Protein of unknown function (Porph_ging)
2222	PF02610	-2.16613361856498	34.6542690048527	2.27444170629152e-28	7.70039243905988e-27	L-arabinose isomerase
2270	PF02668	-0.761936554561988	151.599458479276	2.36060666244185e-28	7.96547374796628e-27	Taurine catabolism dioxygenase TauD, TfdA family
6277	PF07728	-0.580651380281604	41.5723644031986	2.51721858202476e-28	8.46571551688924e-27	AAA domain (dynein-related subfamily)
1292	PF01458	-0.540534200810513	39.77098960502	2.87781838100017e-28	9.64640909631284e-27	Uncharacterized protein family (UPF0051)
2156	PF02534	2.7481419239247	23.8945040866562	3.05577469334022e-28	1.02091112939548e-26	TraG/TraD family
407	PF00448	-0.498472294465607	44.9098604307988	3.18104653917595e-28	1.05926756960784e-26	SRP54-type protein, GTPase domain
3929	PF04679	-1.52229918610564	27.6704406962826	7.63789654692766e-28	2.53503038506717e-26	ATP dependent DNA ligase C terminal region
6246	PF07695	3.90704644283409	35.2852575045394	1.07197600699443e-27	3.54627879699497e-26	7TM diverse intracellular signalling
3605	PF04285	3.11090002281821	99.5247438488678	1.07780062729455e-27	3.55393346908882e-26	Protein of unknown function (DUF444)
4485	PF05367	1.45673742737538	244.415803952666	1.26732727311102e-27	4.1653097356178e-26	Phage endonuclease I
3461	PF04116	0.849479918687001	46.2582244319635	1.38582356713485e-27	4.54002976378836e-26	Fatty acid hydroxylase superfamily
7482	PF09298	2.95648725413996	25.2228452617962	1.52235341641471e-27	4.97122052721487e-26	Domain of unknown function (DUF1969)
6278	PF07729	0.883891435391525	34.8677159695915	1.704903702604e-27	5.54943414194864e-26	FCD domain
870	PF00970	0.814067880463751	36.7815070680546	2.2009953088197e-27	7.14124215101982e-26	Oxidoreductase FAD-binding domain
6898	PF08543	-1.0237412050553	59.819200835297	2.39999115998161e-27	7.76201613817694e-26	Phosphomethylpyrimidine kinase
2719	PF03232	-1.15640529061595	35.3451778992943	2.51442093653321e-27	8.10620482182348e-26	Ubiquinone biosynthesis protein COQ7
451	PF00498	-1.85548861587748	28.5744659149486	3.59939607438813e-27	1.1567202051121e-25	FHA domain
7466	PF09278	1.20253606845184	37.408728949257	4.37946132031194e-27	1.40295211852904e-25	MerR, DNA binding
2358	PF02776	-0.467575544348923	37.7468431991094	6.09190152857173e-27	1.94537284459721e-25	Thiamine pyrophosphate enzyme, N-terminal TPP binding domain
364	PF00394	1.52487123327303	43.2273739554551	7.76886936212163e-27	2.47309008027539e-25	Multicopper oxidase
1044	PF01175	0.797113532556823	81.9356315171626	8.06537392113739e-27	2.55942884651015e-25	Urocanase
1005	PF01131	0.392236647689473	97.7671607909576	8.76467330372991e-27	2.77264962042681e-25	DNA topoisomerase
6521	PF08021	-1.95192513332557	41.7504208244443	9.12774563942524e-27	2.87850994105613e-25	Siderophore-interacting FAD-binding domain
5731	PF07021	-1.35330104083458	30.4740381702096	1.01186649014789e-26	3.18109455893387e-25	Methionine biosynthesis protein MetW
4917	PF05940	3.51216343991559	25.8003098592511	1.09471489945234e-26	3.43089750066752e-25	NnrS protein
1651	PF01896	-2.89627381642	27.7259087963505	1.37619660032113e-26	4.29976487192924e-25	Eukaryotic and archaeal DNA primase small subunit
2977	PF03551	-1.19925971635763	32.6274662586345	2.45159694954094e-26	7.63615874467781e-25	Transcriptional regulator PadR-like family
3826	PF04551	-0.600957255330984	74.2560098831633	3.93438518918012e-26	1.221711081904e-24	GcpE protein
147	PF00154	-0.506174167198497	43.7898999254272	4.07529341449145e-26	1.26159618455342e-24	recA bacterial DNA recombination protein
5005	PF06052	3.24531545852243	28.8092540244185	4.11718415842064e-26	1.2706785132833e-24	3-hydroxyanthranilic acid dioxygenase
2411	PF02839	-2.2908066871334	24.0817988837433	4.75203613314738e-26	1.46215385336933e-24	Carbohydrate binding domain
5690	PF06964	-2.65115135996332	22.967955569018	5.02003190363715e-26	1.53993281698542e-24	Alpha-L-arabinofuranosidase C-terminus
1227	PF01389	23.0061502351152	19.2759731464405	5.38121507004904e-26	1.64574139438388e-24	OmpA-like transmembrane domain
278	PF00300	-0.626273194364252	40.6072702807967	6.35258961504545e-26	1.93696580340678e-24	Phosphoglycerate mutase family
614	PF00679	-0.520702213695914	35.51494045995	6.54649992957269e-26	1.9900966602722e-24	Elongation factor G C-terminus
3301	PF03938	1.32026636288299	50.5077013725878	6.92287607707686e-26	2.09821181222302e-24	Outer membrane protein (OmpH-like)
778	PF00866	2.31223104929973	132.02227818542	8.03803213045869e-26	2.42892535094428e-24	Ring hydroxylating beta subunit
1017	PF01144	0.718403081981722	38.7312216111012	1.02779999821767e-25	3.09655338748733e-24	Coenzyme A transferase
2991	PF03571	2.12152529703361	34.6618125257549	1.06141226381966e-25	3.18833126013248e-24	Peptidase family M49
7968	PF09898	22.9930781307642	20.6358431967017	1.11488701071198e-25	3.33905361225959e-24	Uncharacterized protein conserved in bacteria (DUF2125)
937	PF01051	2.49924587650787	29.5541876938079	1.15741014023978e-25	3.45618373145937e-24	Initiator Replication protein
2434	PF02878	-0.564422604849721	35.8581746891809	1.31084924906463e-25	3.90286086714154e-24	Phosphoglucomutase/phosphomannomutase, alpha/beta/alpha domain I
1973	PF02308	4.4636180884025	33.7351334578212	1.69582786201332e-25	5.03427139212929e-24	MgtC family
5212	PF06315	1.19353852545776	92.7536926454834	1.75502393556668e-25	5.182373025912e-24	Isocitrate dehydrogenase kinase/phosphatase (AceK)
2300	PF02702	-4.43173752858634	18.9140563477028	1.75595569286557e-25	5.182373025912e-24	Osmosensitive K+ channel His kinase sensor domain
681	PF00754	-1.88901130791644	25.4799856322647	1.8656935763136e-25	5.49023723052981e-24	F5/8 type C domain
2047	PF02401	-0.673098492569911	40.0886710928997	2.30768242913878e-25	6.75850770276217e-24	LytB protein
2883	PF03428	22.9798329397778	18.4246399221172	2.31003029255726e-25	6.75850770276217e-24	Replication protein C N-terminal domain
5630	PF06877	3.45809622274568	34.2575023984224	3.55685030777953e-25	1.03763676269891e-23	Protein of unknown function (DUF1260)
3658	PF04348	1.57202607409852	33.8775778346503	5.45647506127726e-25	1.58723842084223e-23	LppC putative lipoprotein
737	PF00821	-1.60660629251338	36.3682342881214	5.66117416687752e-25	1.64206493098284e-23	Phosphoenolpyruvate carboxykinase
935	PF01048	0.616853899645827	48.5549522413552	6.49297052782947e-25	1.87795259009193e-23	Phosphorylase superfamily
5173	PF06262	-4.40900927750881	21.2577820233225	6.57031590138706e-25	1.89490905611798e-23	Domain of unknown function (DUF1025)
345	PF00374	2.74571767982657	44.6503555603161	7.61969722033805e-25	2.19131235686029e-23	Nickel-dependent hydrogenase
7125	PF08818	1.95401882602475	60.8987299974985	9.91942421329556e-25	2.84459862071362e-23	Domain of unknown function (DU1801)
825	PF00920	-0.341131288471167	48.9337494405307	1.09238922450212e-24	3.1238011637387e-23	Dehydratase family
9069	PF11296	-24.9219334969175	15.8142259478916	1.16937814119685e-24	3.33453941502414e-23	Protein of unknown function (DUF3097)
9945	PF12401	-4.39744845510199	24.0657233274561	1.27082161705485e-24	3.61363124422646e-23	Protein of unknown function (DUF2662)
1124	PF01264	-0.531689748424951	36.5793867667221	1.34734464942659e-24	3.82049576642727e-23	Chorismate synthase
5566	PF06798	3.43562336711344	40.1785128878536	1.42866601533596e-24	4.03977264615808e-23	PrkA serine protein kinase C-terminal domain
7539	PF09364	-1.86385274795464	35.8187585160869	1.58495294083148e-24	4.46921410028889e-23	XFP N-terminal domain
6043	PF07446	2.54180549090294	25.9746659453511	1.59930572626839e-24	4.4971588519486e-23	GumN protein
1909	PF02225	1.35463980491624	35.3151228571047	1.6266537057362e-24	4.56138932497715e-23	PA domain
1672	PF01924	21.9390109141477	23.3944544641255	2.05591805000709e-24	5.74918740890104e-23	Hydrogenase formation hypA family
76	PF00078	1.1669398256306	40.8002212687025	2.19146557924429e-24	6.11135153131956e-23	Reverse transcriptase (RNA-dependent DNA polymerase)
4347	PF05188	1.49198336643721	28.0499036797168	2.39538837806941e-24	6.66168037120786e-23	MutS domain II
9000	PF11215	4.41360766771477	18.9249262345351	2.97478573768964e-24	8.25034411578965e-23	Protein of unknown function (DUF3010)
1153	PF01293	0.678756937951512	59.4510237578709	3.18829213677606e-24	8.81832822420329e-23	Phosphoenolpyruvate carboxykinase
9432	PF11775	-0.961463421506184	32.1092217071769	4.01674276734713e-24	1.1079424259906e-22	Cobalamin biosynthesis protein CobT VWA domain
5884	PF07230	-1.22711667086129	63.6115019278654	4.08857935645627e-24	1.12469263112519e-22	Bacteriophage T4-like capsid assembly protein (Gp20)
3653	PF04343	-3.73859034798512	19.5445745047319	5.41471243869969e-24	1.4854507863674e-22	Protein of unknown function, DUF488
5406	PF06580	1.26521004706341	32.3462457189029	6.1952848127974e-24	1.69499643675535e-22	Histidine kinase
7911	PF09837	2.30819064030245	53.4780636688041	7.79971768854198e-24	2.12820868358788e-22	Uncharacterized protein conserved in bacteria (DUF2064)
3762	PF04466	1.87016451558789	45.2508102119867	8.20695219139229e-24	2.23330583423291e-22	Phage terminase large subunit
7234	PF08943	-1.54726201419209	38.0213349234382	8.35529166625097e-24	2.26757687767985e-22	CsiD
1703	PF01960	-0.728735652117458	36.7138185022265	8.6963978584555e-24	2.35384052195575e-22	ArgJ family
1750	PF02018	-1.53181294077811	26.43174296702	9.22166329597244e-24	2.48935726787011e-22	Carbohydrate binding domain
527	PF00579	-0.39614898196031	38.3123462790971	1.04440159465843e-23	2.81182908051258e-22	tRNA synthetases class I (W and Y)
4435	PF05292	-1.18654439540769	31.7397323678395	1.16721780445181e-23	3.13415008871769e-22	Malonyl-CoA decarboxylase (MCD)
6083	PF07495	2.2455396747837	23.6322051664342	1.19179306475609e-23	3.1916722736841e-22	Y_Y_Y domain
1398	PF01584	1.04218244449998	38.444442709904	1.46832874584959e-23	3.92187121219931e-22	CheW-like domain
733	PF00815	-0.451305549148028	40.3532816201643	1.47483281612124e-23	3.9288769993672e-22	Histidinol dehydrogenase
9809	PF12228	-0.786366755720934	152.897046625009	1.50432198122945e-23	3.99691638214849e-22	Protein of unknown function (DUF3604)
1244	PF01406	-0.580447514711708	43.1022044386994	1.51055380011175e-23	4.00296757029613e-22	tRNA synthetases class I (C) catalytic domain
9431	PF11774	-4.34982040611273	18.6503212371436	1.77750597850009e-23	4.69809217241681e-22	Lsr2
2239	PF02629	-0.700674444168217	42.3292196202523	2.14211007305985e-23	5.64702611187107e-22	CoA binding domain
3338	PF03977	1.34656636656969	34.5682454484823	2.18936258280354e-23	5.7566019287585e-22	subunit
2056	PF02411	3.38910335131407	21.3525240480195	2.29668532953462e-23	6.00758284002039e-22	MerT mercuric transport protein
8963	PF11172	3.38910334715837	37.8731638150825	2.29668532953462e-23	6.00758284002039e-22	Protein of unknown function (DUF2959)
455	PF00502	-2.20646553870189	87.2950125430377	2.66556126243527e-23	6.95450429371966e-22	Phycobilisome protein
3121	PF03725	-0.612150787842015	48.3863568295932	3.01094857887167e-23	7.8354325100046e-22	3' exoribonuclease family, domain 2
3160	PF03772	1.23663667461935	32.1355502279782	3.07662334945573e-23	7.98580978629239e-22	Competence protein
1580	PF01810	0.543290439567579	35.0986588304324	3.30704561556617e-23	8.561949556618e-22	LysE type translocator
566	PF00623	-0.671793276840485	48.9780020561653	3.37811243773395e-23	8.72363066509714e-22	RNA polymerase Rpb1, domain 2
3760	PF04463	2.80843415418082	23.6264934041451	3.55242378462289e-23	9.15042900044211e-22	Protein of unknown function (DUF523)
3685	PF04378	2.49440325204188	22.9208538578357	4.04961336610427e-23	1.04046284530643e-21	Protein of unknown function (DUF519)
4248	PF05065	2.58262748544586	34.8298990337287	4.16981706174799e-23	1.06863438268544e-21	Phage capsid family
3287	PF03922	3.37712716025067	21.4524822684486	4.59517456108757e-23	1.17467050711842e-21	OmpW family
4696	PF05649	1.00979931862559	36.6077288941465	5.74933452353564e-23	1.46600789374688e-21	Peptidase family M13
7982	PF09917	2.34113479546472	25.4973141135711	6.11914573159267e-23	1.55638472967117e-21	Uncharacterized protein conserved in bacteria (DUF2147)
3572	PF04245	2.79773885132484	38.2437168894714	6.91753011010797e-23	1.75504153645672e-21	37-kD nucleoid-associated bacterial protein
8935	PF11138	1.7446685972228	62.0844617384452	7.3313020477484e-23	1.85536926573393e-21	Protein of unknown function (DUF2911)
9679	PF12069	3.72046048726852	20.6173958827106	8.53854064528828e-23	2.15550241776193e-21	Protein of unknown function (DUF3549)
2141	PF02515	-0.57740783939814	68.6821269712086	1.23515403952159e-22	3.11031451295448e-21	CoA-transferase family III
1445	PF01645	-0.388597435034729	38.2515588004702	1.66614219195876e-22	4.18520034967706e-21	Conserved region in glutamate synthase
248	PF00268	-0.477022497433616	44.0501668640775	1.76722719348876e-22	4.42812893061552e-21	Ribonucleotide reductase, small chain
2793	PF03320	-1.32939551998101	40.138553510879	1.82562596919706e-22	4.56316337930415e-21	Bacterial fructose-1,6-bisphosphatase, glpX-encoded
987	PF01112	0.999947022182577	36.3534584431235	1.90028233613661e-22	4.73806849475638e-21	Asparaginase
4191	PF04998	-0.401565682478738	63.8612604603109	2.10993354896021e-22	5.2478764904482e-21	RNA polymerase Rpb1, domain 5
354	PF00384	-0.401786963170231	44.5131969549642	2.44315218751762e-22	6.06177195937277e-21	Molybdopterin oxidoreductase
8643	PF10759	-24.8151655215501	15.2261274862451	2.52056485748983e-22	6.2385520910439e-21	Protein of unknown function (DUF2587)
8120	PF10079	1.40605365534939	61.2412850560505	3.19805940339499e-22	7.8960866684311e-21	Uncharacterized protein conserved in bacteria (DUF2317)
1680	PF01933	-1.53573195297842	29.9795271396228	3.33514421085717e-22	8.21451699428398e-21	Uncharacterised protein family UPF0052
3329	PF03968	1.4267544759156	30.0769649086077	3.63930546905216e-22	8.94191486971238e-21	OstA-like protein
6485	PF07980	0.921154713896511	99.5492806030644	4.68043194227352e-22	1.14721580028172e-20	SusD family
5219	PF06325	0.931763531365566	31.8363637998999	4.74581312790865e-22	1.1604315529908e-20	Ribosomal protein L11 methyltransferase (PrmA)
6515	PF08014	3.08944508496686	43.772557523199	6.01532973562392e-22	1.46730561237882e-20	Domain of unknown function (DUF1704)
4281	PF05103	-3.29883616604199	25.1487740513451	6.76059047598064e-22	1.64513118722e-20	DivIVA protein
4013	PF04784	2.13634038281772	29.62803782789	6.92061634825055e-22	1.68003355619521e-20	Protein of unknown function, DUF547
3361	PF04002	1.31981418109826	27.30630859429	6.97035829706827e-22	1.68806069476608e-20	Protein of unknown function (DUF2466)
8389	PF10412	3.68123977411524	21.4605964691722	7.04441795723802e-22	1.70192465348736e-20	Type IV secretion-system coupling protein DNA-binding domain
595	PF00654	0.865115351483678	32.1194251642386	7.43696543369687e-22	1.79248574012651e-20	Voltage gated chloride channel
2909	PF03458	1.29256737627493	31.9298748917659	8.18613523700473e-22	1.96836691221375e-20	UPF0126 domain
582	PF00639	0.802231774869388	36.5989918872515	9.17623845216901e-22	2.20120999647647e-20	PPIC-type PPIASE domain
9616	PF11992	2.44464174247322	56.4870548394906	1.00743552015318e-21	2.41093848002615e-20	Domain of unknown function (DUF3488)
2459	PF02910	-0.619987818549293	38.4231525843943	1.03751314840311e-21	2.47706264181242e-20	domain
1574	PF01804	0.534576725154544	62.1262787472657	1.13922353545139e-21	2.71349643514692e-20	Penicillin amidase
8826	PF10996	3.07732372719473	20.4686805408366	1.18953072587712e-21	2.82667125306433e-20	Beta-Casp domain
295	PF00318	-0.598873747224318	34.1862864244147	1.22405742613381e-21	2.90190475989521e-20	Ribosomal protein S2
2200	PF02588	-1.43654015743234	27.5721573828038	1.33143704959193e-21	3.14909748902316e-20	Uncharacterized BCR, YitT family COG1284
7538	PF09363	-2.49838860541093	22.1398169944247	1.38493202527325e-21	3.26798762047578e-20	XFP C-terminal domain
1328	PF01501	-1.56458740981138	29.2382865950768	1.71579072198089e-21	4.03929057642151e-20	Glycosyl transferase family 8
112	PF00118	-0.365454485041192	52.3622666552726	2.14397666527862e-21	5.03560923030522e-20	TCP-1/cpn60 chaperonin family
443	PF00488	0.639267274025153	84.3158416578983	2.16084170234995e-21	5.06347235020568e-20	MutS domain V
683	PF00756	0.659463212341587	43.4257938423129	2.16660784622861e-21	5.06525894396587e-20	Putative esterase
2044	PF02397	0.797614438617925	35.8177739281127	2.19865641860004e-21	5.12834076624153e-20	Bacterial sugar transferase
7072	PF08757	1.62012391041784	30.2636945288587	2.44671417623515e-21	5.69381324276515e-20	CotH protein
2087	PF02449	-1.26715321110379	53.2352049693576	2.47143591142878e-21	5.7381526906866e-20	Beta-galactosidase
222	PF00238	-0.665841447568374	51.1265156839112	2.71247495144156e-21	6.28338305113111e-20	Ribosomal protein L14p/L23e
5377	PF06537	2.73104749056537	25.0951718505491	3.72503730236862e-21	8.60925858718666e-20	Protein of unknown function (DUF1111)
9737	PF12137	1.90825040765007	48.7097338255535	4.34986197562999e-21	1.00304448244425e-19	RNA polymerase recycling family C-terminal
4665	PF05610	-1.55253907128832	30.8663057535242	4.5631000381349e-21	1.04982412922817e-19	Protein of unknown function (DUF779)
1921	PF02245	-3.02271491619946	21.3324362395643	4.62783924387262e-21	1.05990082954125e-19	Methylpurine-DNA glycosylase (MPG)
9503	PF11855	-3.02271491513724	25.0077761158223	4.62783924387269e-21	1.05990082954125e-19	Protein of unknown function (DUF3375)
9079	PF11306	1.44319320226316	27.1313663875155	5.6471478023778e-21	1.29043063664719e-19	Protein of unknown function (DUF3108)
6495	PF07993	2.33928122686028	114.284094457207	5.97831095929837e-21	1.36302796939138e-19	Male sterility protein
6814	PF08450	-0.981853059605466	48.6321084668439	6.67667252499185e-21	1.51883047124702e-19	SMP-30/Gluconolaconase/LRE-like region
3147	PF03755	1.39304341857329	33.4165963104939	7.19795982223304e-21	1.63374321256648e-19	YicC-like family, N-terminal region
8570	PF10670	2.71948666939028	45.8990636113661	7.22291343491962e-21	1.63573943404231e-19	Nickel uptake substrate-specific transmembrane region
65	PF00067	0.450540685483696	69.624236264079	7.37044282993767e-21	1.66542394570221e-19	Cytochrome P450
2868	PF03411	2.49924587650892	32.4179591699636	7.48008615154467e-21	1.68643456819792e-19	Penicillin-insensitive murein endopeptidase
4	PF00004	-0.252465149013261	52.1254279663913	7.65241760110976e-21	1.72145385280076e-19	ATPase family associated with various cellular activities (AAA)
8558	PF10652	1.7812170295714	33.724441768411	7.71166514188013e-21	1.73093539315416e-19	Protein of unknown function (DUF2480)
8862	PF11042	4.26159146041614	22.2326834612346	7.79614774842408e-21	1.74602662958622e-19	Protein of unknown function (DUF2750)
4190	PF04997	-0.452123355627968	50.1782765572996	8.08865054097236e-21	1.80753663192634e-19	RNA polymerase Rpb1, domain 1
6649	PF08238	1.22004965094463	45.4222347748673	1.01596410607714e-20	2.2653314197839e-19	Sel1 repeat
3510	PF04174	-1.20475307477374	31.2052638668121	1.12410633670161e-20	2.50095130690777e-19	Domain of unknown function (DUF407)
5575	PF06808	-0.267288825546082	59.9202577915278	1.16871948031903e-20	2.59450598668192e-19	DctM-like transporters
2742	PF03259	-4.21976727787025	18.4897661084667	1.29426515521355e-20	2.8669247628505e-19	Roadblock/LC7 domain
122	PF00128	-0.300024364970593	51.1928365397342	1.38606570927427e-20	3.06356837881734e-19	Alpha amylase, catalytic domain
1826	PF02126	-23.7268729139799	15.8403126834438	1.42353927952887e-20	3.13953989687817e-19	Phosphotriesterase family
5283	PF06418	-0.53734426536216	51.0812300332776	1.4548386115232e-20	3.20159375314117e-19	CTP synthase N-terminus
5691	PF06965	-0.679692376008005	55.2461440090874	1.64675359869612e-20	3.61607086325398e-19	Na+/H+ antiporter 1
1827	PF02127	-1.08494218208006	32.916308180836	1.70687000021277e-20	3.73996645284716e-19	Aminopeptidase I zinc metalloprotease (M18)
32	PF00033	-0.558153651023529	62.4858311222527	2.03003149746288e-20	4.43844683559757e-19	Cytochrome b(N-terminal)/b6/petB
6095	PF07508	2.31866193963048	38.5612743443366	2.11140802118351e-20	4.59651255880448e-19	Recombinase
4774	PF05742	2.31866193961265	30.7909781376919	2.11140802118353e-20	4.59651255880448e-19	Protein of unknown function (DUF833)
3546	PF04218	2.84191008337721	55.9831492868364	2.36122039673795e-20	5.12932061720564e-19	CENP-B N-terminal DNA-binding domain
3480	PF04138	-3.58068731854043	19.26098845296	2.4606781878757e-20	5.33392832887916e-19	GtrA-like protein
2240	PF02630	0.757197422856445	58.2728047060287	2.53343873003243e-20	5.47991458635006e-19	SCO1/SenC
3304	PF03942	2.69595617075413	23.4441896344149	2.71024902186887e-20	5.84986158814042e-19	DTW domain
7925	PF09852	-21.7113687273948	34.8770771808639	2.78940894106569e-20	6.00791206604425e-19	Predicted membrane protein (DUF2079)
3753	PF04453	1.36580653864299	32.823470738256	2.90435846477422e-20	6.23351225051765e-19	Organic solvent tolerance protein
3688	PF04381	1.84865831037649	42.9896660035528	2.9064682231002e-20	6.23351225051765e-19	Putative exonuclease, RdgC
1452	PF01654	0.775109990362041	57.0679915255819	2.92136172300692e-20	6.25220818646915e-19	Bacterial Cytochrome Ubiquinol Oxidase
5187	PF06283	-0.997861564995108	47.1719183837347	3.20321295139585e-20	6.84095457953169e-19	Trehalose utilisation
3138	PF03743	4.23128611092081	19.8428936698662	3.25764897695311e-20	6.94256433551503e-19	Bacterial conjugation TrbI-like protein
3934	PF04685	-2.04897595760912	23.9497929307364	3.67864776993404e-20	7.82330911240385e-19	Protein of unknown function, DUF608
4685	PF05635	1.78613795338559	28.9565794468128	3.75877919990869e-20	7.97696474647289e-19	S23 ribosomal protein
2643	PF03135	3.24874599360247	23.4152233435263	4.63268633405431e-20	9.81102170703595e-19	CagE, TrbE, VirB family, component of type IV transporter system
2574	PF03055	-1.35679449406967	83.1818180695803	5.80886554332541e-20	1.22762308758002e-18	Retinal pigment epithelial membrane protein
9	PF00009	-0.214719267587796	51.848121056212	6.1802370778503e-20	1.3033862487308e-18	Elongation factor Tu GTP binding domain
2975	PF03548	1.3355625380664	31.3638747189804	6.41025518515046e-20	1.34908551433011e-18	Outer membrane lipoprotein carrier protein LolA
4382	PF05227	4.21578192449792	20.3159892737065	6.65809426658015e-20	1.39833793071765e-18	CHASE3 domain
1803	PF02096	-0.597027626267804	34.0500042442541	7.12155602007787e-20	1.49257787973599e-18	60Kd inner membrane protein
6228	PF07676	0.588166274070041	33.3193894522082	7.32983621247352e-20	1.53305644584441e-18	WD40-like Beta Propeller Repeat
4292	PF05118	-1.51549779961487	28.1283705697195	8.38386162005826e-20	1.74989342638865e-18	Aspartyl/Asparaginyl beta-hydroxylase
7030	PF08704	-2.42800780865103	34.5014270040789	8.87783759321361e-20	1.84918415547534e-18	tRNA methyltransferase complex GCD14 subunit
4962	PF05996	-3.55401907150535	41.5666343311716	8.96075224357808e-20	1.86262207313636e-18	Ferredoxin-dependent bilin reductase
8840	PF11015	2.81690877052545	76.3087521606278	9.00063079904272e-20	1.86707757333421e-18	Protein of unknown function (DUF2853)
3290	PF03925	3.23495267148682	42.3595899985461	9.23105018834583e-20	1.90705961340053e-18	SeqA protein
3395	PF04041	3.23495267158086	35.1917269132162	9.23105018834596e-20	1.90705961340053e-18	Domain of unknown function (DUF377)
5769	PF07075	1.24872925863898	35.5435598758974	9.82135818215389e-20	2.02413856902248e-18	Protein of unknown function (DUF1343)
4268	PF05090	2.45479411393653	22.9229485487409	9.83775734425627e-20	2.02413856902248e-18	Vitamin K-dependent gamma-carboxylase
7185	PF08888	2.67185861912288	21.1582303977273	1.01415995550652e-19	2.08242215610396e-18	HopJ type III effector protein
9025	PF11241	-26.6796200280927	14.5883026249784	1.07139939626828e-19	2.19106587644925e-18	Protein of unknown function (DUF3043)
9723	PF12120	-26.6796200280927	14.5883026249784	1.07139939626828e-19	2.19106587644925e-18	DNA/RNA tunnel of bacterial DNA dependent RNA polymerase
690	PF00765	2.22335175980622	29.4496461569595	1.12303139130716e-19	2.292025559315e-18	Autoinducer synthetase
9662	PF12048	21.7053960865374	33.6570708628801	1.16441570040511e-19	2.37170626462796e-18	Protein of unknown function (DUF3530)
805	PF00893	-0.955535751288096	38.8419492720831	1.21626774402287e-19	2.47234505476777e-18	Small Multidrug Resistance protein
1402	PF01590	0.632670069296578	52.9877177717388	1.25576511979815e-19	2.54751709573481e-18	GAF domain
1395	PF01580	-0.541779152037315	56.2866836332632	1.27825361062405e-19	2.58795226006946e-18	FtsK/SpoIIIE family
3707	PF04401	1.6663367534592	31.0526305258034	1.55964150227198e-19	3.15134749051882e-18	Protein of unknown function (DUF540)
2199	PF02586	-1.00277047358063	33.5983464543882	1.62122476053168e-19	3.26925463164585e-18	Uncharacterised ACR, COG2135
4756	PF05721	-0.721693545377946	49.73821257587	1.67971365151096e-19	3.38046546605277e-18	Phytanoyl-CoA dioxygenase (PhyH)
9454	PF11800	3.56844427937398	19.2032455775932	1.93605302363343e-19	3.88862395996849e-18	Replication protein C C-terminal region
474	PF00521	-0.312269982558685	40.0867367252939	2.24982361410953e-19	4.50989394962985e-18	DNA gyrase/topoisomerase IV, subunit A
1632	PF01872	-0.693045937814208	35.7497149053069	2.99597799214259e-19	5.99373225582203e-18	RibD C-terminal domain
1323	PF01494	0.377052128893489	50.6625390632265	3.11105536554935e-19	6.2116791845081e-18	FAD binding domain
268	PF00289	-0.368587646829851	38.1058054484822	3.44521744859515e-19	6.86534177797808e-18	Carbamoyl-phosphate synthase L chain, N-terminal domain
486	PF00535	0.313710979654795	142.504218018668	3.46937294650339e-19	6.89989436885144e-18	Glycosyl transferase family 2
4106	PF04898	-0.526515951041858	39.0553196390373	3.51913241691868e-19	6.98513283460152e-18	Glutamate synthase central domain
4923	PF05949	-2.93883343163772	24.3575028571291	3.68807841881942e-19	7.30614830405264e-18	Bacterial protein of unknown function (DUF881)
483	PF00532	-0.372595691696131	57.5816797742597	3.70721450207004e-19	7.32971336024512e-18	family
10086	PF12576	3.55340640259052	34.9927276132047	3.90168503397947e-19	7.69917302124253e-18	Protein of unknown function (DUF3754)
2978	PF03552	-2.61724980671133	29.7438056518764	3.94354938938707e-19	7.76664406007108e-18	Cellulose synthase
1491	PF01704	-2.11215485923064	28.7014251809787	4.53747841018e-19	8.91900853325284e-18	UTP--glucose-1-phosphate uridylyltransferase
5544	PF06772	-2.49700067818207	29.7843083648356	4.72321351634916e-19	9.26610279573694e-18	Bacterial low temperature requirement A protein (LtrA)
9087	PF11316	26.6696780671515	14.319305749202	5.02117606567606e-19	9.83159870654521e-18	Protein of unknown function (DUF3118)
2121	PF02491	0.62444562462948	38.1406777122021	5.6543949612885e-19	1.10500849793675e-17	Cell division protein FtsA
1209	PF01368	0.71351227836636	39.3775375878422	5.99209610928709e-19	1.16874737792511e-17	DHH family
1898	PF02210	-3.5126338553425	22.1285653172487	6.21540525927389e-19	1.20997206614672e-17	Laminin G domain
2436	PF02880	-0.532489105129356	35.5224771294899	6.31621240755216e-19	1.22723643381287e-17	Phosphoglucomutase/phosphomannomutase, alpha/beta/alpha domain III
3661	PF04351	2.51770793934781	31.6467123798295	7.27706695577745e-19	1.41122124125163e-17	Pilus assembly protein, PilP
5922	PF07282	3.53813892936655	89.349441577088	7.86055872269968e-19	1.51704413355304e-17	Putative transposase DNA-binding domain
3011	PF03597	3.53813893045973	19.7358756071877	7.86055872269979e-19	1.51704413355304e-17	Cytochrome oxidase maturation protein cbb3-type
2406	PF02833	1.83095873316992	29.8899507082721	7.867708881906e-19	1.51704413355304e-17	DHHA2 domain
7510	PF09334	-0.373663056055565	37.1127381661879	9.3659421764246e-19	1.80249871961875e-17	tRNA synthetases class I (M)
2452	PF02899	0.944202036139773	29.3514222701346	9.51101770404081e-19	1.82694558288435e-17	Phage integrase, N-terminal SAM-like domain
5494	PF06707	4.15124340336035	27.9090150597888	1.16053351956557e-18	2.22501530654587e-17	Protein of unknown function (DUF1194)
5643	PF06897	-3.49844922033326	19.3550575379481	1.1847233917093e-18	2.26709922387019e-17	Protein of unknown function (DUF1269)
421	PF00464	-0.403187351449519	48.3311118940003	1.27841912791691e-18	2.4417805343213e-17	Serine hydroxymethyltransferase
7674	PF09537	3.17779425759152	21.6984482278795	1.44874848259269e-18	2.76189847255852e-17	Domain of unknown function (DUF2383)
1473	PF01680	-2.47452782428402	22.0639538894058	1.55793579268042e-18	2.96447068219998e-17	SOR/SNZ family
2269	PF02667	2.24295011787785	33.3052954253278	1.69792298751818e-18	3.22477943764476e-17	Short chain fatty acid transporter
2361	PF02779	-0.297851174390277	57.2456445181849	1.72656202962389e-18	3.27303135316154e-17	Transketolase, pyrimidine binding domain
4872	PF05876	1.35829375849317	27.6049234387855	2.02473271611253e-18	3.83109706265553e-17	Phage terminase large subunit (GpA)
4350	PF05192	0.837907377490494	31.0279421015317	2.14604236086879e-18	4.0530572423647e-17	MutS domain III
3651	PF04341	-3.48406048289844	21.2713240089577	2.25759246658083e-18	4.25579302405917e-17	Protein of unknown function, DUF485
8576	PF10677	2.16986307486865	36.845824698927	2.47145055348455e-18	4.65027768641712e-17	Protein of unknown function (DUF2490)
8112	PF10070	2.75152602136439	25.6012042833377	2.52418232897961e-18	4.74068603270141e-17	Uncharacterized protein conserved in bacteria (DUF2309)
338	PF00365	-0.599638593808509	42.0853568674959	2.62246365724193e-18	4.9161480744926e-17	Phosphofructokinase
7906	PF09831	2.49301532678339	35.7256150183313	2.65507983945313e-18	4.9680911672429e-17	Uncharacterized protein conserved in bacteria (DUF2058)
5875	PF07219	2.60894479374408	30.9421422434481	2.71160026076771e-18	5.06448882652243e-17	HemY protein N-terminus
1705	PF01964	0.946921646192186	40.3501118896454	2.97464682457938e-18	5.54555245031622e-17	ThiC family
7542	PF09367	-21.5955369119712	22.938476199371	3.10474669933525e-18	5.77745419804609e-17	CpeS-like protein
229	PF00245	0.716307882067066	70.2445980645594	3.63554957624406e-18	6.75278318537955e-17	Alkaline phosphatase
2424	PF02866	-0.621807655282605	36.1613858752806	3.67154466783425e-18	6.80715140521723e-17	lactate/malate dehydrogenase, alpha/beta C-terminal domain
3262	PF03894	-2.02254269480135	39.3789035368584	3.67891676993561e-18	6.80834999306366e-17	D-xylulose 5-phosphate/D-fructose 6-phosphate phosphoketolase
3836	PF04563	-0.409768232199615	43.3765415333593	3.81022363139469e-18	7.03848427383366e-17	RNA polymerase beta subunit
68	PF00070	-0.541331782924329	46.0171301657849	4.53512047493551e-18	8.36229955697126e-17	Pyridine nucleotide-disulphide oxidoreductase
2787	PF03313	0.823915870265272	41.810125239086	4.72322776114776e-18	8.69331538656342e-17	Serine dehydratase alpha chain
9534	PF11893	4.1173418515716	29.3229358295799	4.84178496431e-18	8.87923717277357e-17	Domain of unknown function (DUF3413)
9722	PF12119	4.11734185168467	20.3491290201156	4.84178496431e-18	8.87923717277357e-17	Protein of unknown function (DUF3581)
2988	PF03567	1.04523000508893	82.1331766496564	5.44747022187334e-18	9.97192424159563e-17	Sulfotransferase family
2327	PF02738	0.387251731790492	59.1784212411885	5.5640852687733e-18	1.01670099595293e-16	Molybdopterin-binding domain of aldehyde dehydrogenase
1365	PF01546	0.2707891869726	79.9210209258297	6.10117082528337e-18	1.11283157233051e-16	Peptidase family M20/M25/M40
168	PF00177	-0.605049968565146	75.4493541142176	6.24658170945169e-18	1.13730479576942e-16	Ribosomal protein S7p/S5e
2505	PF02962	3.49088604560918	28.4865755523919	6.41525814045823e-18	1.16591845881254e-16	5-carboxymethyl-2-hydroxymuconate isomerase
1644	PF01887	1.37865468112119	83.708550902579	6.91618119487481e-18	1.2547043411419e-16	S-adenosyl-l-methionine hydroxide adenosyltransferase
2289	PF02687	0.390245532586768	38.0920199742053	6.94612653744624e-18	1.25788262859693e-16	Predicted permease
3673	PF04364	2.29049106262204	27.7815407382248	7.30713559752009e-18	1.320895243816e-16	DNA polymerase III chi subunit, HolC
2007	PF02347	-0.332157512262139	57.7704192541622	7.93816257793333e-18	1.43240676963314e-16	Glycine cleavage system P-protein
6726	PF08343	-3.4546465974825	21.933641344717	8.19091760061919e-18	1.47538538916491e-16	Ribonucleotide reductase N-terminal
4606	PF05534	-4.0702355438993	18.2208675003437	9.34427237297392e-18	1.67908697819384e-16	HicB family
5331	PF06474	23.5941706236642	16.2885107480709	9.3549842507293e-18	1.67908697819384e-16	MLTD_N
1676	PF01928	1.47304616540844	26.8514443667314	1.06568089242009e-17	1.90936065025992e-16	CYTH domain
3376	PF04018	0.904196701526026	47.7136229772156	1.07352708548419e-17	1.92002026260714e-16	Domain of unknown function (DUF368)
2066	PF02424	0.871295265331686	37.9666527412788	1.1117691731896e-17	1.98490993654291e-16	ApbE family
2161	PF02540	-0.40967177362302	37.2703074956996	1.13425220185252e-17	2.02148504213962e-16	NAD synthase
2435	PF02879	-0.523919154448045	36.3000431176699	1.17543316687768e-17	2.09119682746972e-16	Phosphoglucomutase/phosphomannomutase, alpha/beta/alpha domain II
1009	PF01135	0.706455585623954	39.4480868462705	1.24363071471062e-17	2.20864451316063e-16	Protein-L-isoaspartate(D-aspartate) O-methyltransferase (PCMT)
6762	PF08388	3.47462552329634	68.0299634601583	1.29074071156671e-17	2.28829566080383e-16	Group II intron, maturase-specific domain
6712	PF08327	-1.13897675295444	32.1418796149997	1.41448199146869e-17	2.50037694329839e-16	Activator of Hsp90 ATPase homolog 1-like protein
6330	PF07786	1.40882555875456	32.3052044710729	1.41530770375381e-17	2.50037694329839e-16	Protein of unknown function (DUF1624)
142	PF00149	0.325260699032912	40.9521586769437	1.43770901689455e-17	2.53552759199016e-16	Calcineurin-like phosphoesterase
8130	PF10091	-2.54579084430521	25.6986827827822	1.4757144490262e-17	2.59802736825952e-16	Uncharacterized protein conserved in bacteria (DUF2329)
860	PF00958	-0.739651633707562	30.9266944848167	1.53927796531718e-17	2.70522757689337e-16	GMP synthase C terminal domain
3422	PF04075	-2.86087189074905	21.043818627543	1.54291962534848e-17	2.70692813993113e-16	Domain of unknown function (DUF385)
6902	PF08547	1.22120638907238	33.4091830583852	1.61591870499313e-17	2.83009429941963e-16	Complex I intermediate-associated protein 30 (CIA30)
1192	PF01346	1.72190660473031	39.0711231176526	1.6330662079074e-17	2.85518639423949e-16	Domain amino terminal to FKBP-type peptidyl-prolyl isomerase
3474	PF04131	-4.05397502302754	20.4185857268146	1.8036516667144e-17	3.14799410726722e-16	Putative N-acetylmannosamine-6-phosphate epimerase
9352	PF11680	2.56920446511519	27.9497339806588	1.92895590647959e-17	3.36089856132408e-16	Protein of unknown function (DUF3276)
1126	PF01266	-0.19821728707147	45.9607298211859	1.9761869095908e-17	3.43727492882949e-16	FAD dependent oxidoreductase
3875	PF04610	4.08225053187341	18.53451685004	2.01897691649266e-17	3.49967522699576e-16	TrbL/VirB6 plasmid conjugal transfer protein
9016	PF11231	4.08225053187341	18.53451685004	2.01897691649266e-17	3.49967522699576e-16	Protein of unknown function (DUF3034)
2304	PF02706	1.27329416545862	33.3155515900528	2.14155685262856e-17	3.70580855028358e-16	Chain length determinant protein
413	PF00455	1.08850041952333	38.0808523526439	2.32298248805299e-17	4.01289278610246e-16	Bacterial regulatory proteins, deoR family
3093	PF03695	1.7758989563652	51.8822692239006	2.38455776150743e-17	4.1122450118807e-16	Uncharacterised protein family (UPF0149)
2671	PF03170	3.4580962227862	50.4618616551343	2.59602271894202e-17	4.46930918092689e-16	Bacterial cellulose synthase subunit
4163	PF04966	-1.93877281803434	50.3251470406814	2.73600521184851e-17	4.70230573167105e-16	Carbohydrate-selective porin, OprB family
699	PF00775	1.47396486092793	42.5289385238574	3.09099832593863e-17	5.30341967008081e-16	Dioxygenase
3388	PF04030	-1.68607046391975	32.8274625193282	3.1212211632728e-17	5.34621350859739e-16	D-arabinono-1,4-lactone oxidase
8807	PF10977	0.988457045143804	35.3533727292728	3.26834421407001e-17	5.58875818902546e-16	Protein of unknown function (DUF2797)
214	PF00230	-0.702206307212872	34.6579310675033	3.38450876655436e-17	5.77763612880772e-16	Major intrinsic protein
9854	PF12282	-4.03744572107061	18.233744885735	3.48104641095304e-17	5.93242976735314e-16	Signal transduction histidine kinase
6439	PF07929	2.06062856108301	63.7745522656816	3.87526939763445e-17	6.59316842222748e-16	Plasmid pRiA4b ORF-3-like protein
902	PF01008	-0.92393041186606	65.618850362714	3.93060647718041e-17	6.67609553162706e-16	Initiation factor 2 subunit family
804	PF00892	0.23870563526459	56.1291385779212	3.98336384294741e-17	6.75437054977498e-16	EamA-like transporter family
405	PF00445	3.10142127886229	37.9355727967472	4.4761330572799e-17	7.56459014004091e-16	Ribonuclease T2 family
6254	PF07703	3.1014212788623	46.0644899587653	4.47613305727996e-17	7.56459014004091e-16	Alpha-2-macroglobulin family N-terminal region
5168	PF06253	0.53329226848338	38.4039318108548	4.54126211705359e-17	7.66186606848891e-16	Trimethylamine methyltransferase (MTTB)
9337	PF11662	-24.5227775577216	14.5631984692831	4.60067424898706e-17	7.74918892221231e-16	Protein of unknown function (DUF3263)
4732	PF05694	-1.12423447121724	31.5119428468742	4.76117327133541e-17	8.00620548600139e-16	56kDa selenium binding protein (SBP56)
2324	PF02735	-2.5207895420998	21.7360264601328	4.90784034783661e-17	8.23914889571309e-16	Ku70/Ku80 beta-barrel domain
3258	PF03888	3.44128910448465	20.2786143121928	5.2193644226927e-17	8.74762020710566e-16	MucB/RseB family
9570	PF11940	1.06603972697633	28.0064344826197	5.85511631207724e-17	9.79691610366246e-16	Domain of unknown function (DUF3458)
3648	PF04338	1.57792579623067	39.6509817130001	5.86692146853588e-17	9.80046964125226e-16	Protein of unknown function, DUF481
2683	PF03186	1.23101868236699	58.4006096486228	5.96421712635526e-17	9.94658483856578e-16	CobD/Cbib protein
3591	PF04267	-0.934082783306803	48.7135019528421	6.26849983824466e-17	1.04368460300248e-15	Sarcosine oxidase, delta subunit family
5610	PF06850	1.95044100399991	30.9328993514225	6.28061913195894e-17	1.04398534438129e-15	PHB de-polymerase C-terminus
341	PF00368	0.874236401930674	76.549553435451	6.3434117743439e-17	1.05269438347022e-15	Hydroxymethylglutaryl-coenzyme A reductase
75	PF00077	2.42847680641901	44.7607116888622	6.64491138593108e-17	1.09912480326439e-15	Retroviral aspartyl protease
6650	PF08239	2.42847680561987	24.1554649266416	6.64491138593113e-17	1.09912480326439e-15	Bacterial SH3 domain
270	PF00291	-0.220442292819845	48.1339453959393	6.69175082266665e-17	1.10506677941035e-15	Pyridoxal-phosphate dependent enzyme
5528	PF06751	2.68156743276397	31.6015548795102	6.95154727987247e-17	1.14609956211969e-15	Ethanolamine ammonia lyase large subunit (EutB)
2818	PF03352	0.771291130312596	31.7360951986889	7.49433435106186e-17	1.2335796200943e-15	Methyladenine glycosylase
2893	PF03441	-0.32263832377094	39.3513179664095	7.54977621525972e-17	1.24068806212783e-15	FAD binding domain of DNA photolyase
1686	PF01939	-2.07780537921601	29.9186776140798	8.13329739905533e-17	1.33441441767645e-15	Protein of unknown function DUF91
2169	PF02550	3.08542093751585	21.1603781924108	8.8753610666057e-17	1.45380712099109e-15	Acetyl-CoA hydrolase/transferase N-terminal domain
2927	PF03477	-0.615032500270802	39.667233536803	9.25787476555766e-17	1.51401399437383e-15	ATP cone domain
3878	PF04613	1.26299704477859	46.7495601703361	9.79599188366793e-17	1.59943267481243e-15	UDP-3-O-[3-hydroxymyristoyl] glucosamine N-acyltransferase, LpxD
6403	PF07884	-2.39164016447825	21.9005310320629	9.91231533780254e-17	1.61581913308494e-15	Vitamin K epoxide reductase family
3288	PF03923	3.42419467111051	24.6799894482377	1.04896550421635e-16	1.70718292591353e-15	Uncharacterized lipoprotein
635	PF00701	-0.410400517577563	38.5201705373177	1.10348613880387e-16	1.79303213212063e-15	Dihydrodipicolinate synthetase family
5895	PF07244	0.59225337118399	47.1429049773113	1.28582624500691e-16	2.08596459586617e-15	Surface antigen variable number repeat
6477	PF07972	-2.12915243559879	30.4073859243372	1.61558929259973e-16	2.61673766543794e-15	NrdI Flavodoxin like
9327	PF11651	1.98058585341091	91.1210246235435	1.65130108133076e-16	2.67030684445866e-15	P22 coat protein - gene protein 5
9546	PF11907	4.0271907545773	21.7327333181031	1.71739576075314e-16	2.76834351689558e-15	Domain of unknown function (DUF3427)
280	PF00302	4.02719075469038	19.9473894481949	1.71739576075316e-16	2.76834351689558e-15	Chloramphenicol acetyltransferase
8069	PF10014	21.512492423753	25.0182550938523	1.74805131343442e-16	2.81327876723317e-15	Uncharacterized protein conserved in bacteria (DUF2257)
1948	PF02275	-2.37921764447968	26.8374668665963	1.78815559195799e-16	2.87325381863345e-15	Linear amide C-N hydrolases, choloylglycine hydrolase family
5483	PF06689	-0.911476950800439	29.5539842118661	1.79350170822294e-16	2.87727698769269e-15	ClpX C4-type zinc finger
3650	PF04340	1.77169726922859	26.050646771482	2.05434020742594e-16	3.29051992401467e-15	Protein of unknown function, DUF484
538	PF00590	0.418383351405094	38.4966836505142	2.07184184847113e-16	3.31331043160714e-15	Tetrapyrrole (Corrin/Porphyrin) Methylases
6877	PF08521	3.40680292841348	18.4472309139062	2.1073360160964e-16	3.35945865999115e-15	Two-component sensor kinase N-terminal
9505	PF11859	3.40680292695367	20.149824354488	2.1073360160964e-16	3.35945865999115e-15	Protein of unknown function (DUF3379)
9156	PF11399	2.82948756336606	20.7676561122642	2.31846546192522e-16	3.68443106296223e-15	Protein of unknown function (DUF3192)
2377	PF02796	2.82948756337865	21.0362591652252	2.31846546192526e-16	3.68443106296223e-15	Helix-turn-helix domain of resolvase
1106	PF01245	-0.656588023658199	41.2310734587374	2.42710473240426e-16	3.8510315370107e-15	Ribosomal protein L19
3565	PF04237	1.88144813316476	36.7801142686689	2.44076990908665e-16	3.86665317522443e-15	Protein of unknown function (DUF419)
2819	PF03354	1.57422146466516	25.6703678821763	2.87862679596397e-16	4.55317797742864e-15	Phage Terminase
6413	PF07895	1.96928629805779	34.9310469272777	2.98902246967237e-16	4.72041723252627e-15	Protein of unknown function (DUF1673)
9976	PF12437	2.21638309050347	34.5266401791856	3.10943412143842e-16	4.90292859989425e-15	Glutamine synthetase type III N terminal
2242	PF02632	-1.12968222047617	27.847554966043	3.14387149416208e-16	4.94951961670338e-15	BioY family
3350	PF03989	-0.436285751806324	38.7284878818355	3.16082654841191e-16	4.96848558223195e-15	DNA gyrase C-terminal domain, beta-propeller
2876	PF03420	-1.48609397188707	69.9941116365462	3.18952453290517e-16	5.00582276691457e-15	Prohead core protein protease
4486	PF05368	-0.683112648397292	33.269582512503	3.23110792991075e-16	5.06323615704125e-15	NmrA-like family
4669	PF05618	1.14974742508717	37.6879969335998	3.29629546262772e-16	5.1574032408316e-15	Protein of unknown function (DUF785)
2847	PF03389	3.05263111469308	25.0572917389833	3.48333677051595e-16	5.43325394883405e-15	MobA/MobL family
3645	PF04335	3.05263111467617	21.0918236977785	3.48333677051595e-16	5.43325394883405e-15	VirB8 protein
4672	PF05621	4.00814255971968	19.5304382830008	3.50473323508445e-16	5.45821762134768e-15	Bacterial TniB protein
5647	PF06904	22.490986322128	21.4099451929286	3.63626546103927e-16	5.65436486360991e-15	Extensin-like protein C-terminus
2012	PF02353	-0.52502270431085	45.9304483384416	3.73367575217129e-16	5.79693246000459e-15	Cyclopropane-fatty-acyl-phospholipid synthase
6226	PF07673	-0.519653456322309	35.867182148152	4.27324414060413e-16	6.6245100207252e-15	Protein of unknown function (DUF1602)
1136	PF01276	1.87063721495223	42.8396000736647	4.35955876915062e-16	6.747983703381e-15	Orn/Lys/Arg decarboxylase, major domain
3484	PF04143	0.831876039946449	34.3383021548893	4.48211723864626e-16	6.92709508501009e-15	YeeE/YedE family (DUF395)
286	PF00308	-0.45312485796378	36.2269901222186	4.63924309190856e-16	7.15900271637049e-15	Bacterial dnaA protein
3405	PF04055	0.21724149126035	69.9081297483267	4.74183159289813e-16	7.3061737008992e-15	Radical SAM superfamily
2473	PF02926	1.52323590993229	27.8892483090139	4.78870707626192e-16	7.36718567370811e-15	THUMP domain
8526	PF10611	-3.96845284958936	19.8705181268015	4.8239777483333e-16	7.4101861527129e-15	Protein of unknown function (DUF2469)
326	PF00351	1.54373443148031	27.3927267809597	4.86400680116751e-16	7.46035467397254e-15	Biopterin-dependent aromatic amino acid hydroxylase
4385	PF05231	2.49924587650812	62.1252066478963	4.98577959172624e-16	7.6355592748933e-15	MASE1
4919	PF05943	1.39807276697829	29.8437675252369	5.68722117933239e-16	8.69663746199121e-15	Protein of unknown function (DUF877)
3585	PF04261	2.20347968565635	27.487685143156	5.78675275147155e-16	8.83548990997685e-15	Dyp-type peroxidase family
2291	PF02690	2.06572281560475	25.277559065211	6.01358076530878e-16	9.16799368783445e-15	Na+/Pi-cotransporter
2247	PF02637	-0.739432575656304	37.1253443035343	6.40378221375489e-16	9.74819358644222e-15	GatB domain
1762	PF02036	1.9064778805788	26.9291790358198	6.57805168688626e-16	9.99844102497741e-15	SCP-2 sterol transfer family
6011	PF07398	-26.4443059412575	14.0845645141489	6.83586150080676e-16	1.03437109930568e-14	MDMPI C-terminal domain
9112	PF11343	-22.4443059422955	18.8845462532539	6.83586155720135e-16	1.03437109930568e-14	Protein of unknown function (DUF3145)
7596	PF09438	-22.4443059422946	17.3338933636939	6.83586155720139e-16	1.03437109930568e-14	Domain of unknown function (DUF2017)
69	PF00071	1.4431932022585	29.1776119388519	6.87807563053547e-16	1.03920536728225e-14	Ras family
9059	PF11286	3.03582399636112	26.6914209874981	6.89454951726604e-16	1.04014194878218e-14	Protein of unknown function (DUF3087)
8938	PF11141	3.9887244737495	20.7602715104734	7.15107699190757e-16	1.07723738674227e-14	Protein of unknown function (DUF2914)
3312	PF03950	0.9448343472579	32.5329617727591	7.4632370079514e-16	1.12259061265218e-14	tRNA synthetases class I (E and Q), anti-codon binding domain
6423	PF07907	-3.00337195314817	21.6992838411802	7.62398481702719e-16	1.14408010301647e-14	YibE/F-like protein
3169	PF03783	1.21493455027732	26.8617759658143	7.62870759197983e-16	1.14408010301647e-14	Curli production assembly/transport component CsgG
606	PF00669	-0.654940472433226	44.5696350710679	8.75111842649069e-16	1.31046703892552e-14	Bacterial flagellin N-terminal helical region
3646	PF04336	2.79773885768155	24.9724068795019	8.85724643060671e-16	1.32244698550194e-14	Protein of unknown function, DUF479
6663	PF08269	2.79773886149985	23.8365526552776	8.85724643060671e-16	1.32244698550194e-14	Cache domain
1040	PF01170	0.946756315944872	30.5105154227673	9.02386816550679e-16	1.34534046302541e-14	Putative RNA methylase family UPF0020
9682	PF12072	1.94629677993084	51.7470120132186	9.75388870077613e-16	1.45143468538246e-14	Domain of unknown function (DUF3552)
576	PF00633	-1.15459279560109	29.7458146634349	9.76417090531912e-16	1.45143468538246e-14	Helix-hairpin-helix motif
207	PF00221	0.691982220744057	43.7340620426667	1.05292753948772e-15	1.56287177158859e-14	Phenylalanine and histidine ammonia-lyase
2858	PF03401	-0.623454987961164	52.5977806991558	1.09751553799066e-15	1.62666907629275e-14	Tripartite tricarboxylate transporter family receptor
8817	PF10987	3.96892184645332	19.1306119491168	1.45887245996474e-15	2.15593662952163e-14	Protein of unknown function (DUF2806)
1952	PF02281	3.96892184645784	57.0838015348302	1.45887245996475e-15	2.15593662952163e-14	Transposase Tn5 dimerisation domain
6273	PF07724	-0.284731369522613	84.7797250648932	1.48459521160945e-15	2.19075179695663e-14	AAA domain (Cdc48 subfamily)
2973	PF03544	0.792010220797787	52.4435738345639	1.49230461697674e-15	2.19892280024099e-14	Gram-negative bacterial tonB protein
7518	PF09343	3.35273570712836	22.2173059118078	1.70438118619046e-15	2.50776900404158e-14	Conserved hypothetical protein 2217 (DUF2460)
4157	PF04960	1.04124303625804	33.6154123198677	1.77951414218056e-15	2.61451693197298e-14	Glutaminase
4792	PF05769	0.882397473183489	130.22847392456	2.51673664239152e-15	3.692307975497e-14	Protein of unknown function (DUF837)
9630	PF12007	-1.35121456737566	31.4913302468988	2.62160244749186e-15	3.84059067669466e-14	Protein of unknown function (DUF3501)
6288	PF07739	-24.4026332459974	14.5788354352399	2.6380279627092e-15	3.8479477116318e-14	TipAS antibiotic-recognition domain
1622	PF01862	-23.4026332458849	16.4630122176582	2.63802796786769e-15	3.8479477116318e-14	Pyruvoyl-dependent arginine decarboxylase (PvlArgDC)
10026	PF12502	-23.402633245809	15.6191120728593	2.6380279678677e-15	3.8479477116318e-14	Protein of unknown function (DUF3710)
187	PF00198	-0.311542579395896	46.047291892941	2.67986382918832e-15	3.9033469845861e-14	2-oxoacid dehydrogenases acyltransferase (catalytic domain)
6775	PF08401	3.00133782024996	21.0694716970999	2.69584767793938e-15	3.91536098189104e-14	Domain of unknown function (DUF1738)
7910	PF09836	3.00133782030531	21.0632457274656	2.6958476779394e-15	3.91536098189104e-14	Uncharacterized protein conserved in bacteria (DUF2063)
2676	PF03176	-0.342431278401776	79.7487068490762	2.95173844273549e-15	4.28086651229389e-14	MMPL family
1247	PF01409	-0.456079635988221	34.8696747976056	3.08399662035675e-15	4.46628008410177e-14	tRNA synthetases class II core domain (F)
1008	PF01134	-0.359126027184297	52.7576714831993	3.10765996982453e-15	4.49412026779054e-14	Glucose inhibited division protein A
77	PF00079	-2.42800780707279	26.7826183574356	3.20991087730206e-15	4.63536773337071e-14	Serpin (serine protease inhibitor)
1522	PF01741	0.980569680310648	95.0793276800332	3.26786887562121e-15	4.71234139998768e-14	Large-conductance mechanosensitive channel, MscL
1758	PF02028	0.452252639642716	95.5616623901338	3.35812039185268e-15	4.83559782741461e-14	BCCT family transporter
1601	PF01835	2.45479411407357	36.1916247059797	3.4678555531062e-15	4.98652013694518e-14	MG2 domain
5165	PF06250	-1.40943822764137	52.0534512180478	3.75974399308753e-15	5.39091904277989e-14	Protein of unknown function (DUF1016)
1013	PF01139	-1.40943822765456	25.6777833919726	3.75974399308762e-15	5.39091904277989e-14	Uncharacterized protein family UPF0027
2328	PF02739	-0.496683745992385	33.5095100418305	4.09424734651979e-15	5.86224411440167e-14	5'-3' exonuclease, N-terminal resolvase-like domain
5515	PF06737	-26.3811270406543	13.95398266947	5.18393601072318e-15	7.41200342324163e-14	Transglycosylase-like domain
9749	PF12156	2.98363824320591	19.6653222570751	5.32544567090664e-15	7.60359471461042e-14	Putative metal-binding domain of cation transport ATPase
627	PF00692	-0.518465303764689	45.3672453724206	5.37331663352067e-15	7.66113863114503e-14	dUTPase
3313	PF03951	-0.648369699951568	32.6977555761092	5.40117111358949e-15	7.69002182600091e-14	Glutamine synthetase, beta-Grasp domain
7795	PF09694	1.14308860980837	38.4104778519476	5.42587319506809e-15	7.71434190360593e-14	Bacterial protein of unknown function (Gcw_chp)
6761	PF08386	-2.30125610300998	24.5635958164541	6.04533235209688e-15	8.58301534365732e-14	TAP-like protein
196	PF00207	3.92809985204614	30.0374157551063	6.06857063954591e-15	8.60394125828057e-14	Alpha-2-macroglobulin family
2248	PF02638	-1.2950278762963	41.0376672574238	6.43308797638795e-15	9.10799294894759e-14	Uncharacterised BCR, COG1649
8053	PF09995	-3.89434487743564	22.8718848916122	6.67050627918097e-15	9.43094065141746e-14	Uncharacterized protein conserved in bacteria (DUF2236)
6662	PF08267	-1.51863751961954	55.7484536729436	6.71678896907021e-15	9.48313176204989e-14	Cobalamin-independent synthase, N-terminal domain
8176	PF10144	21.4000144393525	30.0979335883244	6.82457918062204e-15	9.62189624588258e-14	Bacterial virulence factor haemolysin
5571	PF06804	1.56579551961535	55.5528504676721	6.94565018845848e-15	9.77419962354054e-14	NlpB/DapX lipoprotein
9631	PF12008	2.57459531374986	40.651074766603	6.96005591561946e-15	9.77419962354054e-14	Type I restriction and modification enzyme - subunit R C terminal
1453	PF01656	0.304735005043452	38.0083790241189	6.96157061006889e-15	9.77419962354054e-14	CobQ/CobB/MinD/ParA nucleotide binding domain
2930	PF03480	-0.303230965771951	45.6667140493313	8.02480972238571e-15	1.12514056536995e-13	Bacterial extracellular solute-binding protein, family 7
7097	PF08787	1.11371400218867	83.9095877335192	8.08621455656193e-15	1.13218188044366e-13	Alginate lyase
3234	PF03861	-1.45128533759005	25.0722724864722	8.33996582141271e-15	1.16609770732266e-13	ANTAR domain
234	PF00251	1.18964413619457	53.3637258096651	8.41723597103264e-15	1.17527834116915e-13	Glycosyl hydrolases family 32 N-terminal domain
9513	PF11867	1.77294648863124	29.2603771937768	8.70996169571724e-15	1.21447578850889e-13	Domain of unknown function (DUF3387)
5093	PF06168	-23.359148134011	15.0091037208019	1.01891162375183e-14	1.41876786344425e-13	Protein of unknown function (DUF981)
9721	PF12118	2.96561973354752	23.2997695082131	1.05126958123687e-14	1.45980822645554e-13	SprA-related family
4618	PF05547	2.96561973770323	45.3455533860965	1.05126958123688e-14	1.45980822645554e-13	Immune inhibitor A peptidase M6
5662	PF06930	2.31568131093741	34.9030875546068	1.0883193916091e-14	1.50918591798067e-13	Protein of unknown function (DUF1282)
2627	PF03116	0.504254890956151	33.8190349519139	1.16937490852818e-14	1.61936828988109e-13	NQR2, RnfD, RnfE family
437	PF00482	0.569131924630227	37.3087367666544	1.18548305085668e-14	1.63943236664238e-13	Bacterial type II secretion system protein F domain
3183	PF03799	1.84865831036306	29.0248098653044	1.20060528189191e-14	1.6580801184982e-13	Cell division protein FtsQ
6829	PF08468	3.90704644273523	26.6519081438238	1.23738207305056e-14	1.70422023476067e-13	Methyltransferase small domain N-terminal
8002	PF09938	3.90704644273523	19.0932709815258	1.23738207305057e-14	1.70422023476067e-13	Uncharacterized protein conserved in bacteria (DUF2170)
116	PF00122	0.389262519704714	53.2679073695477	1.34813946129465e-14	1.85424127264753e-13	E1-E2 ATPase
1060	PF01193	-0.514935341901369	39.7733680600077	1.350998822476e-14	1.85565279239139e-13	RNA polymerase Rpb3/Rpb11 dimerisation domain
8177	PF10145	3.29557729330326	43.2279853059706	1.37288948649901e-14	1.88316534848638e-13	Phage-related minor tail protein
9190	PF11456	22.375916948669	20.4665850809138	1.42137312026418e-14	1.94703113618868e-13	Protein of unknown function (DUF3019)
3856	PF04586	1.94144004377553	38.9431389754849	1.51949605841645e-14	2.07862954045267e-13	Caudovirus prohead protease
460	PF00507	-0.782493839741196	40.311217215374	1.62545998074464e-14	2.22058453239919e-13	NADH-ubiquinone/plastoquinone oxidoreductase, chain 3
9498	PF11849	2.21156380405629	55.0513119326282	1.65090224625167e-14	2.25230235024335e-13	Domain of unknown function (DUF3369)
8925	PF11127	2.058378841349	26.6898762540393	1.71521170381735e-14	2.33688937789274e-13	Protein of unknown function (DUF2892)
1272	PF01434	-0.455747447672608	41.8085959139528	1.77701778786143e-14	2.41784288528512e-13	Peptidase family M41
153	PF00162	-0.416603333950084	37.3192841330569	1.8442847786171e-14	2.50599930388468e-13	Phosphoglycerate kinase
518	PF00570	0.997548016845068	31.1191045219568	2.1165637017783e-14	2.87211452454446e-13	HRDC domain
7782	PF09678	-1.41491769341592	28.6763301635124	2.23783455334327e-14	3.03261033246238e-13	Cytochrome c oxidase caa3 assembly factor (Caa3_CtaG)
1049	PF01182	-0.797516487017184	39.9228479037907	2.26862138743327e-14	3.07022116376831e-13	Glucosamine-6-phosphate isomerases/6-phosphogluconolactonase
634	PF00700	-0.677979011876879	54.715300836975	2.35000961920454e-14	3.17612114488753e-13	Bacterial flagellin C-terminal helical region
313	PF00338	-0.584530506712565	35.8760780602722	2.3540944039194e-14	3.17739968678348e-13	Ribosomal protein S10p/S20e
4948	PF05982	1.09020603139928	40.7356325373646	2.47822907761353e-14	3.34049440115603e-13	Domain of unknown function (DUF897)
4842	PF05834	-0.804944730250185	41.9284170822907	2.4850718999011e-14	3.34526367589081e-13	Lycopene cyclase protein
8735	PF10881	2.71365574786427	28.5522900685418	2.49056984614924e-14	3.34821229117779e-13	Protein of unknown function (DUF2726)
2099	PF02463	-0.251727229685287	45.421069465319	2.63801240282147e-14	3.5393146987088e-13	RecF/RecN/SMC N terminal domain
9541	PF11902	1.41699082986474	27.0079117176661	2.63971411392388e-14	3.5393146987088e-13	Protein of unknown function (DUF3422)
4869	PF05872	0.835568195180109	76.6905623883603	2.71516848370366e-14	3.63566806356246e-13	Bacterial protein of unknown function (DUF853)
9282	PF11583	-1.62363499294038	40.8869346103615	2.73169846276242e-14	3.65297008435191e-13	P-aminobenzoate N-oxygenase AurF
4297	PF05125	3.27577466689261	75.301498699187	2.74936696339718e-14	3.66208444348286e-13	Phage major capsid protein, P2 family
6844	PF08487	3.27577466600707	19.2426896846664	2.74936696339718e-14	3.66208444348286e-13	Vault protein inter-alpha-trypsin
7987	PF09922	3.27577466599223	19.2138885464572	2.74936696339719e-14	3.66208444348286e-13	Predicted membrane protein (DUF2154)
2237	PF02627	0.617138264891202	49.6354120179205	2.81931954385146e-14	3.75032480189334e-13	Carboxymuconolactone decarboxylase family
9738	PF12139	-1.90084576556247	27.0612570218596	2.91651703882372e-14	3.87452781942421e-13	Adenosine-5'-phosphosulfate reductase beta subunit;
5303	PF06441	-2.08968200074645	31.7796371002245	2.94609234577492e-14	3.9086884425006e-13	Epoxide hydrolase N terminus
4189	PF04996	1.49198336642819	75.1375297054635	3.2255348619745e-14	4.27383369211622e-13	Succinylarginine dihydrolase
6887	PF08532	-2.16772471038543	26.0261013512446	3.28172609433836e-14	4.34260303960618e-13	Beta-galactosidase trimerisation domain
4205	PF05016	1.5870873812004	30.8971518381722	3.40594345852344e-14	4.50109211888157e-13	Plasmid stabilisation system protein
1022	PF01149	-0.699809820910819	40.5493242145885	4.3572743108334e-14	5.75080675991741e-13	Formamidopyrimidine-DNA glycosylase N-terminal domain
157	PF00166	-0.58714562641355	33.007940933395	4.55613675921556e-14	6.00317595865906e-13	Chaperonin 10 Kd subunit
12	PF00012	-0.246650467084249	59.8378974363368	4.56035000712123e-14	6.00317595865906e-13	Hsp70 protein
5790	PF07100	-2.66768066065597	24.0981581238078	4.6675083103255e-14	6.13625800330196e-13	Anabaena sensory rhodopsin transducer
4689	PF05639	-3.83492145696483	18.560196484985	4.7755397317873e-14	6.270141206859e-13	Pup-like protein
1499	PF01713	1.026299398284	27.9323500825843	5.0022174291001e-14	6.55925479725133e-13	Smr domain
10017	PF12487	3.86356133079549	19.4535685229272	5.14148437072274e-14	6.71805654055446e-13	Protein of unknown function (DUF3703)
6624	PF08206	1.33951477278392	27.4701428820182	5.14323206453586e-14	6.71805654055446e-13	Ribonuclease B OB domain
2453	PF02900	1.33951477278394	34.74412390814	5.14323206453591e-14	6.71805654055446e-13	Catalytic LigB subunit of aromatic ring-opening dioxygenase
2708	PF03215	-0.646665100278761	32.6136560020209	5.37267985681118e-14	7.00871626166231e-13	Rad17 cell cycle checkpoint protein
3670	PF04361	3.25557195868955	18.2259699650225	5.50305038275185e-14	7.16954685001248e-13	Protein of unknown function (DUF494)
5599	PF06835	1.5508238664801	42.1449923737086	5.79920539064258e-14	7.54567560018957e-13	Protein of unknown function (DUF1239)
190	PF00201	-2.88754013802697	19.9484570018394	6.12157250906571e-14	7.95490096396306e-13	UDP-glucoronosyl and UDP-glucosyl transferase
2323	PF02734	-1.93965504073415	29.7656865383151	6.29802890086586e-14	8.17371109788014e-13	DAK2 domain
6164	PF07587	1.03381419482946	98.6757791706705	7.13102281530053e-14	9.24293776687416e-13	Protein of unknown function (DUF1553)
1623	PF01863	0.950141177576726	33.3495528692977	7.27109231247448e-14	9.41243829657022e-13	Protein of unknown function DUF45
643	PF00709	-0.350806913212568	47.1988356710772	7.46279793459104e-14	9.64826353663666e-13	Adenylosuccinate synthetase
6839	PF08482	1.76768924780691	27.2457880737112	7.54540145311301e-14	9.74261465687028e-13	ATP-dependent helicase C-terminal
6494	PF07992	-0.151511478660083	64.1297819720357	8.52368728722188e-14	1.09917562303882e-12	Pyridine nucleotide-disulphide oxidoreductase
4192	PF04999	2.37601323606266	21.5764420877417	8.59656268443514e-14	1.10716290145721e-12	Cell division protein FtsL
2550	PF03023	-0.481870567500716	35.2270272401802	8.72166534366837e-14	1.12184775443399e-12	MviN-like protein
2255	PF02650	-3.81430216976211	22.6234061017363	9.20089121171982e-14	1.18198758548528e-12	Sporulation Regulator WhiA C terminal domain
8391	PF10415	-0.986283642589902	31.8363466623359	9.37686427083223e-14	1.20306713578751e-12	Fumarase C C-terminus
601	PF00664	0.262126490708543	66.5315092701123	1.00419968116287e-13	1.28677384460908e-12	ABC transporter transmembrane region
7082	PF08768	-2.47679797093072	25.1206048911566	1.03509645724803e-13	1.32468791867532e-12	Domain of unknown function (DUF1794)
4956	PF05990	3.84108847505652	19.5403867585436	1.04772878908059e-13	1.33916143079076e-12	Alpha/beta hydrolase of unknown function (DUF900)
2379	PF02798	0.438833451836843	43.01216583876	1.07731498850998e-13	1.37524081067926e-12	Glutathione S-transferase, N-terminal domain
3309	PF03947	-0.569833896522064	43.1878583169524	1.12211397960039e-13	1.43062466190111e-12	Ribosomal Proteins L2, C-terminal domain
2584	PF03067	-1.82080305788589	25.2426084805614	1.13091082475259e-13	1.44002645018496e-12	Chitin binding domain
305	PF00329	-0.940243987364336	35.4798793123305	1.1529738325788e-13	1.46627564160744e-12	Respiratory-chain NADH dehydrogenase, 30 Kd subunit
8017	PF09955	23.2999312175543	15.4039859399078	1.28634573841974e-13	1.63383662610075e-12	Predicted integral membrane protein (DUF2189)
7913	PF09839	1.94946300948891	63.4276071985604	1.31554174342909e-13	1.66882569783617e-12	Uncharacterized protein conserved in bacteria (DUF2066)
454	PF00501	-0.148968894543101	47.8530921679149	1.43514503940486e-13	1.8182694911008e-12	AMP-binding enzyme
9186	PF11452	-24.2660577108277	14.394014060737	1.52440124049697e-13	1.92412890122086e-12	Protein of unknown function (DUF3000)
1535	PF01756	-23.2660577106077	15.5508579904731	1.52440124348428e-13	1.92412890122086e-12	Acyl-CoA oxidase
9858	PF12288	-23.2660577106077	15.5508579904731	1.52440124348428e-13	1.92412890122086e-12	Carboxysome shell peptide mid-region
6444	PF07935	-2.63434424086956	23.2691191730839	1.58411237371546e-13	1.99011961786525e-12	ORF D-335-like protein
3034	PF03625	2.89011218522742	28.1309700082039	1.58454649017028e-13	1.99011961786525e-12	Domain of unknown function DUF302
2152	PF02530	2.89011218103937	23.9996619682751	1.58454649017029e-13	1.99011961786525e-12	Porin subfamily
6093	PF07506	2.89011218519508	19.5550875933514	1.58454649017029e-13	1.99011961786525e-12	RepB plasmid partitioning protein
5060	PF06127	1.20203114544229	43.0419002932667	1.85788176648991e-13	2.33052504611864e-12	Protein of unknown function (DUF962)
2554	PF03029	-2.46079763147211	21.7200144928973	1.8832961825e-13	2.35948109597122e-12	Conserved hypothetical ATP binding protein
5721	PF07005	-1.80896860023361	26.7241450519499	1.92372185394769e-13	2.40714911341316e-12	Protein of unknown function, DUF1537
4277	PF05099	0.68274233980271	33.9331774147405	1.9847875034252e-13	2.480494308293e-12	Tellurite resistance protein TerB
1472	PF01679	1.78728936398965	24.6320476099106	2.10751476382043e-13	2.63062539508683e-12	Uncharacterized protein family UPF0057
6103	PF07517	-0.372765238426737	47.5578879059768	2.21917411141267e-13	2.76658861204809e-12	SecA DEAD-like domain
9837	PF12261	24.273263078273	14.0895462022457	2.68233698037913e-13	3.33287593200442e-12	Thermostable hemolysin
9055	PF11281	2.06436688319362	37.9144121673943	2.68328942466027e-13	3.33287593200442e-12	Protein of unknown function (DUF3083)
9050	PF11276	2.06436688319362	53.5193427136542	2.68328942466028e-13	3.33287593200442e-12	Protein of unknown function (DUF3078)
1383	PF01565	-0.374208697582672	37.4673423618075	2.73480617747972e-13	3.39270134002785e-12	FAD binding domain
3535	PF04204	0.936631977279229	30.8538342332063	2.78096548440302e-13	3.44574217853265e-12	Homoserine O-succinyltransferase
6008	PF07394	0.505592683959102	153.535513586594	2.99209307593683e-13	3.70280662685924e-12	Protein of unknown function (DUF1501)
3354	PF03994	2.8703095537432	27.9621502783187	3.11589495697228e-13	3.85130703900249e-12	Domain of Unknown Function (DUF350)
390	PF00427	-1.42470569978143	55.2527139204113	3.25517957986314e-13	4.01855888865299e-12	Phycobilisome Linker polypeptide
2428	PF02872	0.742665914401195	33.498798027347	3.30213711064686e-13	4.07156321206798e-12	5'-nucleotidase, C-terminal domain
1089	PF01223	2.47281261944011	25.7935845682477	3.47004044422509e-13	4.26301206515664e-12	DNA/RNA non-specific endonuclease
1583	PF01814	2.47281261943992	25.7041656404791	3.4700404442251e-13	4.26301206515664e-12	Hemerythrin HHE cation binding domain
7087	PF08774	2.47281261943987	23.5679172817959	3.4700404442251e-13	4.26301206515664e-12	VRR-NUC domain
4623	PF05552	2.64089639355851	20.5278588970329	3.53407623349177e-13	4.3364186317136e-12	Conserved TM helix
8409	PF10442	2.13634038281871	35.4571265026511	3.64449621503437e-13	4.46649336377638e-12	FIST C domain
9491	PF11842	1.33244183795241	31.5630648980897	4.32742398610641e-13	5.29703905820499e-12	Domain of unknown function (DUF3362)
5935	PF07295	3.79456845930854	23.1253227834367	4.34797034130881e-13	5.3157613242837e-12	Protein of unknown function (DUF1451)
1425	PF01619	0.594788534896367	37.0926841639238	4.43064642511968e-13	5.41030564071008e-12	Proline dehydrogenase
1219	PF01380	-0.304853329707921	44.3586220748105	4.50241334570641e-13	5.4913169034441e-12	SIS domain
4932	PF05960	0.414559492402362	46.4034741300254	5.06522925783707e-13	6.17031477461909e-12	Bacterial protein of unknown function (DUF885)
5130	PF06210	-2.5998580647984	27.6367424549731	5.35768515914178e-13	6.51873159447022e-12	Protein of unknown function (DUF1003)
1056	PF01189	0.545501328120161	32.4785973456885	5.62286476748946e-13	6.83316447074379e-12	NOL1/NOP2/sun family
506	PF00557	-0.253400169003701	52.0976293237606	5.66734269794176e-13	6.87895804931229e-12	Metallopeptidase family M24
9023	PF11239	-25.2160472904112	13.677432791711	5.90588512841577e-13	7.15991319220993e-12	Protein of unknown function (DUF3040)
2580	PF03062	1.20430129397652	36.8821274026937	6.06448886997749e-13	7.33462614465742e-12	MBOAT family
3297	PF03934	1.2043012939764	31.7328242611462	6.06448886997754e-13	7.33462614465742e-12	General secretion pathway protein K
3877	PF04612	2.85010685052604	24.9894309236052	6.12190424184937e-13	7.38641676284168e-12	General secretion pathway, M protein
8055	PF09997	2.85010685058139	19.0086337469389	6.12190424184942e-13	7.38641676284168e-12	Predicted membrane protein (DUF2238)
2202	PF02590	0.770496632202601	32.2818686367783	7.18347407632248e-13	8.65694143745386e-12	Predicted SPOUT methyltransferase
1665	PF01916	-0.666831762793152	39.6356578945718	8.2063016503886e-13	9.87781113042614e-12	Deoxyhypusine synthase
2135	PF02508	0.396488773192669	57.943399392049	8.28189503297721e-13	9.95696240128602e-12	Rnf-Nqr subunit, membrane protein
463	PF00510	-0.395956680431449	37.1083804607234	8.32766562652028e-13	1.00001137766625e-11	Cytochrome c oxidase subunit III
333	PF00359	1.15551112980744	42.1471569005873	8.36158464114523e-13	1.00289480239707e-11	Phosphoenolpyruvate-dependent sugar phosphotransferase system, EIIA 2
6505	PF08003	0.973189573013292	50.7812393019873	8.5221807275666e-13	1.0209471657415e-11	Protein of unknown function (DUF1698)
2518	PF02978	-0.633482085928159	31.3650760034352	8.66305008687911e-13	1.03659640696782e-11	Signal peptide binding domain
2675	PF03175	2.20533325409844	85.6701122643877	8.8367859454217e-13	1.05574025080173e-11	DNA polymerase type B, organellar and viral
3549	PF04221	3.77047090772948	21.6689272136977	8.85432651319438e-13	1.05574025080173e-11	RelB antitoxin
6668	PF08274	3.77047090772948	17.3134788364893	8.85432651319442e-13	1.05574025080173e-11	PhnA Zinc-Ribbon
1186	PF01339	1.11295151538818	27.982211458727	1.0752524394113e-12	1.28056240519536e-11	CheB methylesterase
6282	PF07733	-0.288022784347189	37.9401177504173	1.17490921666929e-12	1.39760352530472e-11	Bacterial DNA polymerase III alpha subunit
2051	PF02405	0.622328598939715	36.2149071426635	1.19900487950518e-12	1.42446944066588e-11	Domain of unknown function DUF140
3663	PF04353	2.82948756338011	27.1988528465945	1.20171579801309e-12	1.42446944066588e-11	Regulator of RNA polymerase sigma(70) subunit, Rsd/AlgQ
4616	PF05545	2.82948755922294	22.6225130568446	1.2017157980131e-12	1.42446944066588e-11	Cbb3-type cytochrome oxidase component FixQ
1419	PF01610	2.436444975269	23.6244861860602	1.26524199220325e-12	1.49801692246474e-11	Transposase
9838	PF12262	2.60243011281163	29.4877537169474	1.32295349005251e-12	1.56451614250019e-11	Bacterial virulence factor lipase N-terminal
264	PF00285	-0.315485396496881	41.0261566418451	1.34426994678324e-12	1.58786985662622e-11	Citrate synthase
3566	PF04238	1.34356336130992	69.4633656330173	1.38144689451044e-12	1.62988192460713e-11	Protein of unknown function (DUF420)
80	PF00082	0.43602625337747	39.405533584649	1.40217396045992e-12	1.65241059391569e-11	Subtilase family
3669	PF04359	1.56680715822594	27.6181888027735	1.41501820290096e-12	1.66560805441469e-11	Protein of unknown function (DUF493)
442	PF00487	0.371674204226383	41.7046512739121	1.45309926738305e-12	1.70844644410204e-11	Fatty acid desaturase
2331	PF02742	-1.00136215200499	39.200011703697	1.53185415116958e-12	1.79895122648372e-11	Iron dependent repressor, metal binding and dimerisation domain
1336	PF01512	-0.498037481073943	34.5743375715344	1.57532797843187e-12	1.8478615441096e-11	Respiratory-chain NADH dehydrogenase 51 Kd subunit
6526	PF08028	-2.06835223657222	26.1836648433413	1.74424818060853e-12	2.0436370754977e-11	Acyl-CoA dehydrogenase, C-terminal domain
628	PF00694	-0.407827731045678	41.7648153344096	1.77291637002505e-12	2.07482455650445e-11	Aconitase C-terminal domain
5548	PF06778	-2.56413998219632	23.6915473576114	1.80533721353467e-12	2.11032662963181e-11	Chlorite dismutase
129	PF00135	-0.852471447890811	48.2624432973023	1.8673003809158e-12	2.18024011026651e-11	Carboxylesterase
3003	PF03588	0.73092498025204	34.7199166553625	1.93281274007366e-12	2.25413172439697e-11	Leucyl/phenylalanyl-tRNA protein transferase
1063	PF01196	-0.617251838730421	34.5170949237631	2.00376409684638e-12	2.3341891774886e-11	Ribosomal protein L17
2781	PF03306	1.94396849017125	50.9990690467592	2.06536652315997e-12	2.40318451884464e-11	Alpha-acetolactate decarboxylase
918	PF01027	-0.50763096159898	37.6918224015954	2.070222496454e-12	2.40606915403029e-11	Uncharacterised protein family UPF0005
6281	PF07732	0.762572281517998	32.9820946689888	2.0794137280628e-12	2.41397995059401e-11	Multicopper oxidase
2834	PF03372	0.295279651734345	53.8319443710149	2.18546441652094e-12	2.53418743281117e-11	Endonuclease/Exonuclease/phosphatase family
5397	PF06568	2.08833116363235	23.7550898281741	2.29183360816486e-12	2.65448874318683e-11	Domain of unknown function (DUF1127)
439	PF00484	0.758344824513511	32.4113753614805	2.35115648589247e-12	2.72008652647879e-11	Carbonic anhydrase
41	PF00042	2.80843415002511	21.7616179671984	2.35674877346158e-12	2.72033840749737e-11	Globin
8642	PF10758	2.80843415081631	73.9329426849463	2.35674877346161e-12	2.72033840749737e-11	Protein of unknown function (DUF2586)
3020	PF03606	1.55511111846275	29.5486100561779	2.40749650557477e-12	2.77575024213365e-11	C4-dicarboxylate anaerobic carrier
6285	PF07736	-3.70430127454205	17.4216456261812	2.43571508481964e-12	2.80050135058109e-11	Chorismate mutase type I
9499	PF11850	-3.70430127454204	34.3285352195781	2.43571508481966e-12	2.80050135058109e-11	Protein of unknown function (DUF3370)
8123	PF10082	26.1887053760805	13.3654194489409	2.43726335064896e-12	2.80050135058109e-11	Uncharacterized protein conserved in bacteria (DUF2320)
3250	PF03880	0.955384948378592	27.7467165687708	2.74882610215856e-12	3.15491685171781e-11	DbpA RNA binding domain
2712	PF03222	0.480766405608721	56.7393637875917	2.8280184212595e-12	3.24213255701131e-11	Tryptophan/tyrosine permease family
3612	PF04294	-3.10010158001124	18.4672559781781	2.98920531134072e-12	3.42304585596178e-11	VanW like protein
2245	PF02635	0.824522114600299	37.7153842987534	3.16772448148873e-12	3.62337569786558e-11	DsrE/DsrF-like family
6852	PF08495	1.76861560269339	69.0516289911371	3.23829899265284e-12	3.69992107253100e-11	FIST N domain
2277	PF02675	-1.04822812848211	44.8928446155759	3.32115158400918e-12	3.79030636808624e-11	S-adenosylmethionine decarboxylase
3420	PF04073	-0.611757319412317	63.745606065488	3.35222276416726e-12	3.82145845063797e-11	YbaK / prolyl-tRNA synthetases associated domain
2680	PF03180	-1.55253906666099	45.3021922872381	3.49478143158785e-12	3.97616156744330e-11	NLPA lipoprotein
5546	PF06776	3.12495177627248	30.9612769176445	3.49578563175397e-12	3.97616156744330e-11	Invasion associated locus B (IalB) protein
1797	PF02086	1.1398858119039	45.3560059599071	3.65308637188056e-12	4.1504145165597e-11	D12 class N6 adenine-specific DNA methyltransferase
4428	PF05284	3.72046048715482	26.2150333700781	3.66919282656208e-12	4.16404024476322e-11	Protein of unknown function (DUF736)
3321	PF03959	-2.37671451426158	22.2297158363852	3.69644062060002e-12	4.19026521862643e-11	Serine hydrolase (FSH1)
4327	PF05163	1.92870101804047	45.1756466198452	3.73092168873861e-12	4.22462195247215e-11	DinB family
1371	PF01553	0.312423801955661	38.8936712417056	3.7655932495506e-12	4.25911737041349e-11	Acyltransferase
9566	PF11932	0.851466200144719	33.8988822368056	3.8706585802031e-12	4.37306660796831e-11	Protein of unknown function (DUF3450)
9403	PF11741	1.6410189455888	29.812740789849	3.9574305622598e-12	4.46611701022921e-11	Localisation of periplasmic protein complexes
3588	PF04264	0.621847975049835	62.9363633388146	4.08439849747309e-12	4.60427238195102e-11	YceI-like domain
3676	PF04367	-1.11637497629801	30.1698972712068	4.30786827432407e-12	4.8507842648479e-11	Protein of unknown function (DUF502)
9625	PF12002	0.730321516351037	31.8131147114752	4.36001191200696e-12	4.90404450947183e-11	MgsA AAA+ ATPase C terminal
7144	PF08843	1.86369618773147	23.5922879288776	4.44797416524432e-12	4.99742979742156e-11	Domain of unknown function (DUF1814)
5286	PF06421	-0.529150203864707	40.7601265692186	4.46683335819625e-12	5.01305477660983e-11	GTP-binding protein LepA C-terminus
876	PF00977	-0.312425261967873	39.9994569917965	4.55249259845443e-12	5.10353073910899e-11	Histidine biosynthesis protein
3697	PF04390	2.39870464728615	20.4554135994986	4.58927391224773e-12	5.13907298823936e-11	Rare lipoprotein B family
4947	PF05981	2.78692794480415	22.3211896092626	4.61747912695181e-12	5.16494377924124e-11	CreA protein
608	PF00672	0.451044716507096	53.4013909249336	4.77571147401388e-12	5.3360405354793e-11	HAMP domain
2343	PF02754	-0.581371729195357	31.9395095809294	4.82474641698897e-12	5.38488511347071e-11	Cysteine-rich domain
9053	PF11279	2.56242477812961	39.8519323776769	4.92970942376034e-12	5.48992832747261e-11	Protein of unknown function (DUF3080)
8149	PF10112	2.56242477817787	29.3368524723731	4.92970942376035e-12	5.48992832747261e-11	5-bromo-4-chloroindolyl phosphate hydrolysis protein
1793	PF02080	0.552798814688194	32.0669187425707	5.0065093782707e-12	5.56932905892685e-11	TrkA-C domain
2784	PF03309	0.712305693715941	39.7162727326545	5.02509618635055e-12	5.58386923100182e-11	Bordetella pertussis Bvg accessory factor family
2976	PF03550	21.1588523793717	33.3350704826109	5.08981742058425e-12	5.64958571804544e-11	Outer membrane lipoprotein LolB
3282	PF03917	-2.03804688718324	89.370800085048	5.36280108486527e-12	5.94607178336157e-11	Eukaryotic glutathione synthase, ATP binding domain
2689	PF03193	-0.33965090330834	38.4332200350878	5.64537231548646e-12	6.25252778442773e-11	Protein of unknown function, DUF258
705	PF00782	1.16380993262228	38.9133448755673	5.75308348988041e-12	6.36485947191906e-11	Dual specificity phosphatase, catalytic domain
192	PF00203	-0.585216859408632	43.2187768941791	6.07142852617397e-12	6.70972390507195e-11	Ribosomal protein S19
5508	PF06725	3.10142127884746	20.4919689416394	6.96711872802469e-12	7.69118243007567e-11	3D domain
2182	PF02566	0.534624516471518	33.23596879439	7.39083940578634e-12	8.1500509046596e-11	OsmC-like protein
7188	PF08891	3.69448500086509	42.3396877708943	7.46631527531766e-12	8.2172411594932e-11	YfcL protein
1302	PF01471	1.11689629367892	35.680762733723	7.46800540030993e-12	8.2172411594932e-11	Putative peptidoglycan binding domain
1748	PF02016	0.973189573013028	28.7401083169117	8.5123896319618e-12	9.35623455421817e-11	LD-carboxypeptidase
3448	PF04102	2.3792865614291	27.2501782021129	8.7222396138349e-12	9.57648932872567e-11	SlyX
7461	PF09269	-25.107833705619	13.5475868756983	8.89841853080723e-12	9.72772046552233e-11	Domain of unknown function (DUF1967)
8090	PF10041	-25.107833705619	13.5475868756983	8.89841853080723e-12	9.72772046552233e-11	Uncharacterized conserved protein (DUF2277)
5264	PF06390	-24.107833705602	13.9052344531739	8.89841853724066e-12	9.72772046552233e-11	Neuroendocrine-specific golgi protein P55 (NESP55)
2640	PF03130	-22.1078337056494	19.0802151583006	8.89841860226581e-12	9.72772046552233e-11	PBS lyase HEAT-like repeat
2115	PF02482	0.810064031425059	35.0960724368292	8.92554757800387e-12	9.74685200993885e-11	Sigma 54 modulation protein / S30EA ribosomal protein
1527	PF01746	-0.466573744327887	39.9997406365121	8.94605132301535e-12	9.75871525246599e-11	tRNA (Guanine-1)-methyltransferase
1262	PF01424	-3.6566732255585	17.7597410255499	9.01776713437909e-12	9.81579104315271e-11	R3H domain
5675	PF06947	-3.65667322555281	17.312259886721	9.01776713437915e-12	9.81579104315271e-11	Protein of unknown function (DUF1290)
1070	PF01203	2.76494904222439	20.0031618427764	9.03773463593855e-12	9.82695893873319e-11	Bacterial type II secretion system protein N
6493	PF07991	-0.496225038854416	35.7147690216102	9.31036572440421e-12	1.01125356467965e-10	Acetohydroxy acid isomeroreductase, catalytic domain
3133	PF03738	1.97054812797596	21.9266042412149	9.924562484604e-12	1.07680971095012e-10	Glutathionylspermidine synthase
6843	PF08486	-2.10806487397912	26.0308392410262	1.086009679543e-11	1.17705310342761e-10	Stage II sporulation protein
843	PF00940	1.51917910923723	92.3020013047863	1.17148375523442e-11	1.26833476515915e-10	DNA-dependent RNA polymerase
3548	PF04220	3.07732372728324	39.1768085053904	1.3875474591814e-11	1.49905474165351e-10	Protein of unknown function, DUF414
6840	PF08483	3.07732372728323	17.756344544815	1.3875474591814e-11	1.49905474165351e-10	IstB-like ATP binding N-terminal
149	PF00156	-0.235875875547846	47.514820905749	1.40617497526289e-11	1.51755962415631e-10	Phosphoribosyl transferase domain
4922	PF05947	1.83339083570546	35.7939948611136	1.41748447908695e-11	1.52813582340758e-10	Bacterial protein of unknown function (DUF879)
8511	PF10589	-0.815756954838413	33.6030148128467	1.42134733188222e-11	1.53067011070677e-10	NADH-ubiquinone oxidoreductase-F iron-sulfur binding region
2758	PF03279	0.625454144113103	38.298424118991	1.44715558130855e-11	1.55680722099749e-10	Bacterial lipid A biosynthesis acyltransferase
659	PF00730	-0.338820101082156	36.9063600184212	1.45643621228725e-11	1.56512778948873e-10	HhH-GPD superfamily base excision DNA repair protein
7070	PF08755	-0.992013778976962	29.5043541431298	1.49741311039899e-11	1.60745630080265e-10	Hemimethylated DNA-binding protein YccV like
8950	PF11157	3.66781675378248	18.714099129258	1.51886848919085e-11	1.62703764191314e-10	Protein of unknown function (DUF2937)
7367	PF09137	3.66781675378248	28.5934983884963	1.51886848919087e-11	1.62703764191314e-10	Glucodextranase, domain N
1043	PF01174	-1.66075265591079	31.7150961793472	1.52398109444691e-11	1.63078864895202e-10	SNO glutamine amidotransferase family
9469	PF11818	1.12325026758866	30.289295385833	1.58508323372027e-11	1.69438200369064e-10	C-terminal domain of tail specific protease (DUF3340)
1093	PF01228	-1.48729854942683	24.8660198502153	1.64797917319177e-11	1.75975666352535e-10	Glycine radical
3655	PF04345	2.35948393433013	34.1877042546459	1.65532091685926e-11	1.76573378728833e-10	Chorismate lyase
3106	PF03710	0.52787855635766	37.0997719340649	1.74725802309508e-11	1.86184136503068e-10	Glutamate-ammonia ligase adenylyltransferase
3204	PF03825	0.845356201503141	30.6006139311749	1.75659333851463e-11	1.86964719360706e-10	Nucleoside H+ symporter
155	PF00164	-0.459950897230501	40.8687739526937	1.75827731731099e-11	1.86964719360706e-10	Ribosomal protein S12
7915	PF09842	2.74247618646617	27.4684601251569	1.76709139726067e-11	1.87508031598217e-10	Predicted membrane protein (DUF2069)
5365	PF06519	2.74247618223331	30.380979854611	1.76709139726068e-11	1.87508031598217e-10	TolA C-terminal
951	PF01068	-0.732355649598417	35.754489860065	1.77611531234271e-11	1.88268223108328e-10	ATP dependent DNA ligase domain
796	PF00884	-0.207819156762277	145.40441629719	1.97179406790133e-11	2.08791541311351e-10	Sulfatase
289	PF00311	-0.383329125618143	43.587678996231	2.21974167689527e-11	2.3461643657725e-10	Phosphoenolpyruvate carboxylase
8805	PF10975	22.0963320771744	20.1836742310186	2.22263323794904e-11	2.3461643657725e-10	Protein of unknown function (DUF2802)
4523	PF05420	22.0963320213513	16.8129172262983	2.22263323794905e-11	2.3461643657725e-10	Cellulose synthase operon protein C C-terminus (BCSC_C)
3490	PF04151	1.35981159331974	30.9426258523148	2.2877523892793e-11	2.41238723298692e-10	Bacterial pre-peptidase C-terminal domain
4207	PF05019	-1.92026384977082	35.7925766099955	2.32242074454739e-11	2.44639596223239e-10	Coenzyme Q (ubiquinone) biosynthesis protein Coq4
3742	PF04442	-0.626945946759691	31.4602532821264	2.32672677481624e-11	2.44838411033938e-10	Cytochrome c oxidase assembly protein CtaG/Cox11
9582	PF11953	-1.17524484015376	25.3042313239858	2.44765578881112e-11	2.57296153168588e-10	Domain of unknown function (DUF3470)
3631	PF04315	1.37865468124504	45.7643172107854	2.48677252589581e-11	2.61136911614557e-10	Protein of unknown function, DUF462
687	PF00762	-0.380314965283912	35.4591776056185	2.49419285636279e-11	2.61644707616171e-10	Ferrochelatase
1001	PF01126	-1.64784925109955	24.1774320813364	2.53706804733553e-11	2.65866872082584e-10	Heme oxygenase
2353	PF02771	0.258326195232765	67.3530820925108	2.73863590526496e-11	2.8669298106512e-10	Acyl-CoA dehydrogenase, N-terminal domain
9067	PF11294	3.05263111469286	36.0584472129935	2.76130446080046e-11	2.88469402029755e-10	Protein of unknown function (DUF3095)
8574	PF10675	3.0526311146781	42.6174140289825	2.76130446080048e-11	2.88469402029755e-10	Protein of unknown function (DUF2489)
385	PF00420	-0.629939170228186	31.1357861388788	2.77056109363447e-11	2.89138040730534e-10	NADH-ubiquinone/plastoquinone oxidoreductase chain 4L
8122	PF10081	-1.99079400222638	21.6574199410055	2.85904496625158e-11	2.98065007140728e-10	Predicted membrane protein (DUF2319)
2498	PF02954	0.478212141487059	42.0948049008091	2.86776854672957e-11	2.98666882701064e-10	Bacterial regulatory protein, Fis family
3960	PF04717	3.64041777959437	23.5139753097975	3.08891493389881e-11	3.21037842667943e-10	Phage-related baseplate assembly protein
10036	PF12514	3.64041777948128	19.581118549268	3.08891493389881e-11	3.21037842667943e-10	Protein of unknown function (DUF3718)
5019	PF06071	-0.626829117504582	30.3344787330251	3.11396293001541e-11	3.23309197338934e-10	Protein of unknown function (DUF933)
8804	PF10974	-1.84520868525761	27.9681181656599	3.12304361772455e-11	3.23919780145754e-10	Protein of unknown function (DUF2804)
1268	PF01430	0.820535899453365	39.2861379807278	3.19074838041791e-11	3.30603335260701e-10	Hsp33 protein
3764	PF04468	1.46788581484177	26.4932004194695	3.20242534221209e-11	3.31473944163732e-10	PSP1 C-terminal conserved region
6244	PF07693	1.93721170770837	27.0466776585103	3.25968703138434e-11	3.37056300497484e-10	KAP family P-loop domain
1605	PF01841	0.750046021698836	29.0777713191448	3.44933269885834e-11	3.56142724662673e-10	Transglutaminase-like superfamily
9691	PF12082	2.71948666816432	33.1991276444769	3.45130902789768e-11	3.56142724662673e-10	Domain of unknown function (DUF3559)
3958	PF04714	-25.0489932055805	13.4097739573983	3.46161827143363e-11	3.56842787797582e-10	BCL7, N-terminal conserver region
9333	PF11658	2.4992458731251	30.6486225423097	3.51286415042835e-11	3.61757108797418e-10	Protein of unknown function (DUF3260)
250	PF00270	0.179682213322213	42.9730803854607	3.68756080970562e-11	3.79361565819613e-10	DEAD/DEAH box helicase
3630	PF04314	1.10672096563755	27.7898886853525	3.76958675311769e-11	3.87406362454927e-10	Protein of unknown function (DUF461)
2458	PF02909	-3.01115409378508	19.8427463461302	3.78302570362049e-11	3.88393196731747e-10	Tetracyclin repressor, C-terminal all-alpha domain
3682	PF04375	1.86518761231814	24.053824020008	3.89884269540719e-11	3.99878263481327e-10	HemX
9617	PF11993	25.0635419206339	13.2877046359116	4.64790662656109e-11	4.74780624091876e-10	Ribosomal S4P (gammaproteobacterial)
5850	PF07183	22.0635421830178	18.132217314173	4.64790666408769e-11	4.74780624091876e-10	Protein of unknown function (DUF1403)
7203	PF08907	22.0635421830178	18.132217314173	4.64790666408769e-11	4.74780624091876e-10	Domain of unknown function (DUF1853)
9465	PF11814	21.0635422877254	23.876018356914	4.64790673194753e-11	4.74780624091876e-10	Domain of unknown function (DUF3335)
4651	PF05591	2.00280899019358	26.6397997579385	4.74603016904699e-11	4.84315155254664e-10	Protein of unknown function (DUF770)
1947	PF02274	-0.521076953192657	33.1436152381534	4.94469123163154e-11	5.04079650934603e-10	Amidinotransferase
1682	PF01935	1.30435675740325	28.3820477995049	4.97995308101898e-11	5.0716363218466e-10	Domain of unknown function DUF87
3640	PF04326	1.23803215197895	36.115615645776	4.98662075230177e-11	5.07332280156289e-10	Divergent AAA domain
2372	PF02790	-0.665235876294327	36.1172571680654	5.37461088355726e-11	5.46256887291668e-10	Cytochrome C oxidase subunit II, transmembrane domain
828	PF00923	-0.435734126237634	33.6700431403178	5.44694214517351e-11	5.53053112693996e-10	Transaldolase
2516	PF02976	3.027313306709	21.6867727159586	5.49081908009649e-11	5.56949514507182e-10	DNA mismatch repair enzyme MutH
4847	PF05840	2.31866193961266	21.8204698756336	5.93480522890615e-11	6.00180153169003e-10	Bacteriophage replication gene A protein (GPA)
6215	PF07661	2.31866193961266	38.3327108825444	5.93480522890617e-11	6.00180153169003e-10	MORN repeat variant
8390	PF10414	2.31866193961266	22.9668774926663	5.93480522890617e-11	6.00180153169003e-10	Sirohaem synthase dimerisation region
10107	PF12602	3.61224690262828	61.8610825614688	6.27996243059753e-11	6.34451693462463e-10	Fertility inhibition protein N terminal
1487	PF01699	0.458339798947312	48.9318830853364	6.38004307120238e-11	6.43920000097524e-10	Sodium/calcium exchanger protein
5937	PF07299	-3.58068731858058	18.3774709838013	6.41221696787025e-11	6.46522633125006e-10	Fibronectin-binding protein (FBP)
4994	PF06035	2.08128060563568	23.0690655287401	6.66156301170648e-11	6.70995048432883e-10	Bacterial protein of unknown function (DUF920)
1155	PF01297	-0.50669309517619	36.4562878199164	6.7402940751994e-11	6.77675362011647e-10	Periplasmic solute binding protein family
7921	PF09848	0.732188404298857	49.6311336146796	6.74127323467083e-11	6.77675362011647e-10	Uncharacterized conserved protein (DUF2075)
2665	PF03162	-1.88901130791644	23.9874901847703	6.91092317422345e-11	6.94040429490714e-10	Tyrosine phosphatase family
7550	PF09375	1.84865831036693	36.2530838500788	6.97520454477467e-11	6.99801740403905e-10	Imelysin
9537	PF11897	-2.98762359656749	18.1162065475568	7.1235308993623e-11	7.13975280141036e-10	Protein of unknown function (DUF3417)
31	PF00032	-0.639643928383358	31.4611032964606	7.20144764418e-11	7.21070766587875e-10	Cytochrome b(C-terminal)/b6/petD
5074	PF06146	-0.97139694911178	31.7990568949691	7.31921433862485e-11	7.32138406619559e-10	Phosphate-starvation-inducible E
6667	PF08273	1.78613795338558	52.7328761769509	7.94342654785673e-11	7.93793750680688e-10	Zinc-binding domain of primase-helicase
2172	PF02554	-0.762017726710103	30.2295715965052	7.99260461409048e-11	7.97240794464298e-10	Carbon starvation protein CstA
276	PF00297	-0.432285846885439	38.8897452669922	7.9936718994494e-11	7.97240794464298e-10	Ribosomal protein L3
2020	PF02366	-0.84347643542938	35.0093837624195	8.05029577095327e-11	8.02097874895275e-10	Dolichyl-phosphate-mannose-protein mannosyltransferase
452	PF00499	-0.670022656562282	31.5304782619911	8.44286055597728e-11	8.40384241968122e-10	NADH-ubiquinone/plastoquinone oxidoreductase chain 6
2298	PF02700	-1.00710791835173	32.6182389809833	8.54018980504968e-11	8.49237145348899e-10	Phosphoribosylformylglycinamidine (FGAM) synthase
3162	PF03775	1.73087527471244	30.0351550627886	8.75277545896999e-11	8.69522531610925e-10	Septum formation inhibitor MinC, C-terminal domain
1025	PF01152	1.08991384731096	35.6928972861361	8.89196217692049e-11	8.82483658009472e-10	Bacterial-like globin
13	PF00013	-0.515835799224812	32.4200936533681	8.90717598435946e-11	8.83127742308235e-10	KH domain
1104	PF01243	-0.497164461681762	44.4337851827323	9.35933774932097e-11	9.27050646148495e-10	Pyridoxamine 5'-phosphate oxidase
3675	PF04366	1.46916868866202	24.8376894310238	9.37614329137213e-11	9.27807414844184e-10	Family of unknown function (DUF500)
3543	PF04214	1.12072501372156	27.5506144678159	9.42117817585848e-11	9.31353385490384e-10	Protein of unknown function, DUF
8994	PF11205	22.0296407122448	18.6031954971991	9.72454445944550e-11	9.59469444456645e-10	Protein of unknown function (DUF2987)
5440	PF06627	21.0296406452988	23.6257929318271	9.7245446015264e-11	9.59469444456645e-10	Protein of unknown function (DUF1153)
5621	PF06865	1.59734388208606	27.9986972119682	1.00414407264454e-10	9.89771221750798e-10	Protein of unknown function (DUF1255)
221	PF00237	-0.555580436353604	45.281734472101	1.00845597356918e-10	9.9210317370025e-10	Ribosomal protein L22p/L17e
1384	PF01566	0.520735955468943	38.5025456409849	1.008469984923e-10	9.9210317370025e-10	Natural resistance-associated macrophage protein
604	PF00667	1.56097623784985	39.9504502405208	1.00951781804346e-10	9.921697934033e-10	FAD binding domain
4346	PF05187	-0.757461910174247	33.6882293140969	1.08533245521814e-10	1.06564698779566e-09	Electron transfer flavoprotein-ubiquinone oxidoreductase
3256	PF03886	3.00133781969042	17.746137593313	1.09093739336065e-10	1.07011232877809e-09	Protein of unknown function (DUF330)
180	PF00189	-0.538130483462553	35.5155357756749	1.11770335488774e-10	1.09530600789241e-09	Ribosomal protein S3, C-terminal domain
5972	PF07348	2.29760853068143	30.6862565288383	1.12105227392574e-10	1.09752535483078e-09	Syd protein
654	PF00725	0.397224647077826	37.9771987487972	1.12657409236269e-10	1.10186565574758e-09	3-hydroxyacyl-CoA dehydrogenase, C-terminal domain
8544	PF10635	-2.42800780787174	27.0008022743815	1.2265998889714e-10	1.19853964054609e-09	DisA bacterial checkpoint controller linker region
9034	PF11253	-3.55401907149844	17.9639467052627	1.23237847996411e-10	1.2007090811046e-09	Protein of unknown function (DUF3052)
334	PF00360	-3.55401907149272	17.0792790184262	1.23237847996412e-10	1.2007090811046e-09	Phytochrome region
9164	PF11417	-3.55401907149843	22.0299935230564	1.23237847996412e-10	1.2007090811046e-09	Loader and inhibitor of phage G40P
5694	PF06968	1.21803148678832	25.6656860326145	1.25681659970621e-10	1.22334177296404e-09	Biotin and Thiamin Synthesis associated domain
3848	PF04575	3.58325936575442	18.2597915954669	1.2763398470339e-10	1.23996048671058e-09	Protein of unknown function (DUF560)
9591	PF11964	3.58325936575442	25.9210529367757	1.27633984703391e-10	1.23996048671058e-09	Protein of unknown function (DUF3478)
8839	PF11014	2.67185861917507	18.5803568233285	1.3119757369741e-10	1.27335861796633e-09	Protein of unknown function (DUF2852)
5833	PF07157	-24.9864728489085	13.3165172813537	1.3489066887987e-10	1.30544765971699e-09	DNA circulation protein N-terminus
8296	PF10298	-21.9864728487309	16.5367265343745	1.34890669965817e-10	1.30544765971699e-09	Sporulation Regulator WhiA N terminal
9128	PF11361	-21.9864728487309	16.5367265343745	1.34890669965817e-10	1.30544765971699e-09	Protein of unknown function (DUF3159)
1122	PF01262	-0.360788998742704	34.4908905299462	1.36225253170888e-10	1.31710433414413e-09	Alanine dehydrogenase/PNT, C-terminal domain
1375	PF01557	0.317969444348129	45.0243140623563	1.39349980366462e-10	1.34603039241383e-09	Fumarylacetoacetate (FAA) hydrolase family
4103	PF04893	1.146208737145	35.9917167465448	1.50617286124149e-10	1.45347834836488e-09	Yip1 domain
243	PF00263	0.615637820600759	37.2263307097849	1.56114649291549e-10	1.50509389978891e-09	Bacterial type II and III secretion system protein
6812	PF08448	0.547809155182721	32.5407403146392	1.56733770306667e-10	1.50962507784433e-09	PAS fold
1313	PF01483	1.9664413460226	24.9981482117822	1.5742164888292e-10	1.51480926962148e-09	Proprotein convertase P-domain
3050	PF03641	0.592142992244536	32.9581081871148	1.61632526182105e-10	1.55385191124544e-09	Possible lysine decarboxylase
2885	PF03432	1.66633675357292	28.3126143572779	1.63093599071745e-10	1.56641034478489e-09	Relaxase/Mobilisation nuclease domain
4151	PF04954	-1.20534287130222	31.8367824875617	1.68582831142834e-10	1.6175962082075e-09	Siderophore-interacting protein
9702	PF12094	1.58295514376123	34.5701962259057	1.72100745166223e-10	1.64978773041447e-09	Protein of unknown function (DUF3570)
7897	PF09822	1.15551112983759	44.2760490475697	1.75357850543223e-10	1.67942054971527e-09	ABC-type uncharacterized transport system
6675	PF08281	0.417678459901736	55.68240577894	1.77134881718111e-10	1.69483592403822e-09	Sigma-70, region 4
3710	PF04404	1.33319230704443	26.796412626523	1.77690307665687e-10	1.69854483899882e-09	ERF superfamily
2668	PF03167	-0.400934252486611	33.9987721846128	1.83886722257482e-10	1.75611819755895e-09	Uracil DNA glycosylase superfamily
531	PF00583	0.258814091833229	37.8231117376216	1.86477024397963e-10	1.77917711402505e-09	Acetyltransferase (GNAT) family
8510	PF10588	-0.926083265233956	32.190643146897	1.969588141664e-10	1.87612624667511e-09	NADH-ubiquinone oxidoreductase-G iron-sulfur binding region
2888	PF03435	0.50178418355022	35.9409646002894	1.97009009208303e-10	1.87612624667511e-09	Saccharopine dehydrogenase
3622	PF04305	1.2078791153243	25.9182224934762	1.98860532249513e-10	1.8919785413175e-09	Protein of unknown function (DUF455)
5014	PF06062	20.9945493761439	24.6319796569747	2.03572171865561e-10	1.93498694440852e-09	Uncharacterised protein family (UPF0231)
215	PF00231	-0.340948298683854	38.5061891370647	2.05705042046621e-10	1.95342602311252e-09	ATP synthase
4914	PF05936	2.27610232519387	44.5405156744311	2.11404307178607e-10	2.00566616829338e-09	Bacterial protein of unknown function (DUF876)
3040	PF03631	0.605331716834546	36.1391221167772	2.12085301883899e-10	2.01024298780029e-09	Ribonuclease BN-like family
1187	PF01340	2.97466957322322	20.5512569185109	2.16563176063359e-10	2.04502708142667e-09	Met Apo-repressor, MetJ
4558	PF05472	2.97466957320831	35.9596272555721	2.16563176063359e-10	2.04502708142667e-09	DNA replication terminus site-binding protein (Ter protein)
3791	PF04509	2.97466957381017	27.0952176641774	2.1656317606336e-10	2.04502708142667e-09	CheC-like family
8585	PF10688	2.97466957320831	30.4226584579419	2.1656317606336e-10	2.04502708142667e-09	Bacterial inner membrane protein
73	PF00075	-0.507547874066219	38.8435912102641	2.29272346224238e-10	2.16302326265421e-09	RNase H
1906	PF02222	-0.489233596459268	40.4457069370549	2.35183878826668e-10	2.216728496613e-09	ATP-grasp domain
7643	PF09499	-3.52662009731032	17.5939421183631	2.36784555362343e-10	2.22973958505395e-09	ApaLI-like restriction endonuclease
7480	PF09296	2.43180458833002	23.6568099106802	2.47213536257281e-10	2.32362360959374e-09	NADH pyrophosphatase-like rudimentary NUDIX domain
1154	PF01295	2.43180458833002	32.261889924375	2.47213536257282e-10	2.32362360959374e-09	Adenylate cyclase, class-I
10101	PF12594	-1.78365079225861	21.8717382064951	2.64238384742711e-10	2.48134060180934e-09	Protein of unknown function (DUF3764)
2190	PF02576	0.687132196288246	29.4508358731183	2.65682887791554e-10	2.49165821348672e-09	Uncharacterised BCR, YhbC family COG0779
6981	PF08645	0.701896677801234	31.5195736253178	2.6582938561352e-10	2.49165821348672e-09	Polynucleotide kinase 3 phosphatase
8706	PF10845	-23.9536830255719	13.4488803395727	2.6646379084723e-10	2.49529413020028e-09	Protein of unknown function (DUF2576)
3229	PF03853	1.14594167878967	29.0548167058117	2.73205379233566e-10	2.55606104804195e-09	YjeF-related protein N-terminus
2502	PF02958	1.6508325669386	25.0325378805814	2.8300615324398e-10	2.64287019307089e-09	Domain of unknown function (DUF227)
7979	PF09912	1.65083256639072	56.6914443298948	2.83006153243984e-10	2.64287019307089e-09	Uncharacterized protein conserved in bacteria (DUF2141)
2015	PF02358	-1.39002014178908	29.2489436535595	2.96765052439263e-10	2.76880426344946e-09	Trehalose-phosphatase
612	PF00676	-0.219570780215513	62.7464666785385	3.0186362297093e-10	2.81378034561209e-09	Dehydrogenase E1 component
4379	PF05222	-0.421591401983453	34.1284008897733	3.04753800216801e-10	2.838107377732e-09	Alanine dehydrogenase/PNT, N-terminal domain
89	PF00092	0.387280339264483	57.106462955001	3.11680784294679e-10	2.89994906196235e-09	von Willebrand factor type A domain
4193	PF05000	-0.546001461573298	39.809326578849	3.14617624511888e-10	2.92458605411739e-09	RNA polymerase Rpb1, domain 4
301	PF00325	0.846583948774266	57.3521816249261	3.26175335388986e-10	3.02924121114009e-09	Bacterial regulatory proteins, crp family
1117	PF01256	0.802231774869387	29.1421702705464	3.4881386754311e-10	3.23651950608516e-09	Carbohydrate kinase
9013	PF11228	-2.60568898548206	21.1261139033659	3.54128042764405e-10	3.28281884331875e-09	Protein of unknown function (DUF3027)
3006	PF03591	-0.639918068310035	34.845458098477	3.58822904497827e-10	3.32329758667109e-09	AzlC protein
3766	PF04472	-2.10258540663818	32.71710667205	3.72155885945779e-10	3.44363257169024e-09	Protein of unknown function (DUF552)
7009	PF08676	0.918381336487518	27.6823908718332	4.03321309303819e-10	3.72860421377402e-09	MutL C terminal dimerisation domain
5078	PF06150	-2.38544819297176	25.0634233763986	4.05024257456059e-10	3.73752101935067e-09	ChaB
7150	PF08850	-2.38544819403558	25.5359959735006	4.05024257456059e-10	3.73752101935067e-09	Domain of unknown function (DUF1820)
2464	PF02915	-0.668509201639296	36.5563395823253	4.13096821896386e-10	3.80854201098098e-09	Rubrerythrin
422	PF00465	-0.379361039808501	46.6264594231165	4.18324467681427e-10	3.8532289229655e-09	Iron-containing alcohol dehydrogenase
3567	PF04239	22.9581817923023	14.8213338409167	4.26404106009166e-10	3.90986309015801e-09	Protein of unknown function (DUF421)
5343	PF06490	22.9581818029301	14.5318943647376	4.26404106009166e-10	3.90986309015801e-09	Flagellar regulatory protein FleQ
9531	PF11890	22.9581818029301	14.5318943647376	4.26404106009166e-10	3.90986309015801e-09	Domain of unknown function (DUF3410)
9762	PF12170	22.9581818029301	14.5318943647376	4.26404106009166e-10	3.90986309015801e-09	DNA polymerase III tau subunit V interacting with alpha
10083	PF12571	20.9581816855811	26.6342901740331	4.26404114544546e-10	3.90986309015801e-09	Tail fiber protein
5986	PF07366	0.581192681955729	43.196706204571	4.35369182798245e-10	3.98845451354446e-09	SnoaL-like polyketide cyclase
8835	PF11009	2.40827409831943	56.2838400074304	4.72298111517996e-10	4.32285152160639e-09	Protein of unknown function (DUF2847)
9579	PF11949	1.48636537412403	28.6196580489179	4.80189231271347e-10	4.39110712570898e-09	Protein of unknown function (DUF3466)
6651	PF08240	-0.265727020419258	39.4343798500373	4.87905274937513e-10	4.45763998031809e-09	Alcohol dehydrogenase GroES-like domain
339	PF00366	-0.570943241013305	41.1229786919805	4.93342559164552e-10	4.50325223302323e-09	Ribosomal protein S17
6345	PF07805	1.59222878141927	62.0474588460692	5.00780655781692e-10	4.56702934998024e-09	HipA-like N-terminal domain
4570	PF05485	-22.9197814742227	15.0096050378745	5.26641856775098e-10	4.78147923697269e-09	THAP domain
5852	PF07187	3.52263474393859	57.9083379765068	5.26657053168482e-10	4.78147923697269e-09	Protein of unknown function (DUF1405)
6867	PF08510	3.52263474393859	57.9083379765068	5.26657053168482e-10	4.78147923697269e-09	PIG-P
8079	PF10029	3.52263474393798	29.0416165227197	5.26657053168482e-10	4.78147923697269e-09	Predicted periplasmic protein (DUF2271)
9125	PF11356	3.52263474382491	23.2372886905953	5.26657053168482e-10	4.78147923697269e-09	Type IV pilus biogenesis
8393	PF10417	1.08468507723837	41.4187364184849	5.27957600381214e-10	4.78899174611024e-09	C-terminal domain of 1-Cys peroxiredoxin
4728	PF05690	-0.538156516654878	31.3465264929566	5.48225874537253e-10	4.96838901337566e-09	Thiazole biosynthesis protein ThiG
279	PF00301	-1.70408896942243	22.7573290664897	5.51861236230035e-10	4.99686162285926e-09	Rubredoxin
1976	PF02311	1.19899624174838	36.4005402206099	5.69335614060243e-10	5.15047758814284e-09	AraC-like ligand binding domain
4771	PF05738	2.11528697362088	23.0286777691013	5.72383265403208e-10	5.17342481756846e-09	Cna protein B-type domain
3370	PF04011	1.06182564573116	25.8839716231204	5.73576842013828e-10	5.17497181078967e-09	LemA family
3482	PF04140	1.06182564572966	27.6483111118541	5.73576842013831e-10	5.17497181078967e-09	Isoprenylcysteine carboxyl methyltransferase (ICMT) family
5549	PF06779	-1.5255103989073	24.2201872886732	5.75647786590225e-10	5.18903165062586e-09	Protein of unknown function (DUF1228)
7556	PF09382	0.923709515749668	36.5781989608062	5.95331473472952e-10	5.36169084160737e-09	RQC domain
4886	PF05896	0.648792287993629	38.7304678539757	6.05357315751379e-10	5.44713965097885e-09	Na(+)-translocating NADH-quinone reductase subunit A (NQRA)
3308	PF03946	-0.583027643197824	31.5622415873998	6.16527811705687e-10	5.5427273871196e-09	Ribosomal protein L11, N-terminal domain
172	PF00181	-0.549236962431444	36.2609886438794	7.53667866525449e-10	6.76963603623525e-09	Ribosomal Proteins L2, RNA binding domain
6082	PF07494	1.47218073913205	28.1078569418422	8.06549883128552e-10	7.23821317988505e-09	Two component regulator propeller
3090	PF03692	0.744824077716967	42.1044302267548	8.3156791488462e-10	7.45612223416918e-09	Uncharacterised protein family (UPF0153)
5166	PF06251	1.61908386872243	41.0392839490441	8.46056868376054e-10	7.57932183944318e-09	SLBB-domain like (DUF1017)
5230	PF06339	2.91909972205351	22.1094895912286	8.51025349837627e-10	7.61036185194906e-09	Ectoine synthase
10105	PF12599	2.91909972212767	24.1917952646212	8.51025349837631e-10	7.61036185194906e-09	Protein of unknown function (DUF3768)
5988	PF07369	22.9204413940475	15.0738195022151	8.93709895525653e-10	7.96393117416674e-09	Protein of unknown function (DUF1488)
8555	PF10649	21.9204413703521	18.603593714788	8.93709900341105e-10	7.96393117416674e-09	Protein of unknown function (DUF2478)
4480	PF05359	20.9204413297845	22.629884976986	8.93709913430853e-10	7.96393117416674e-09	Domain of Unknown Function (DUF748)
7937	PF09864	19.9204414165962	44.6112848111433	8.93709949012488e-10	7.96393117416674e-09	Membrane-bound lysozyme-inhibitor of c-type lysozyme
6314	PF07766	2.38417654671069	20.4770556659293	9.00841920235427e-10	8.01337676497651e-09	LETM1-like protein
4769	PF05736	2.3841765431756	26.8945095642234	9.00841920235431e-10	8.01337676497651e-09	OprF membrane domain
388	PF00425	-0.29204358105921	35.7331613039238	9.11429516555901e-10	8.10043985609779e-09	chorismate binding enzyme
3005	PF03590	2.59587271307041	29.0872250456471	9.63198473387675e-10	8.53805441865456e-09	Aspartate-ammonia ligase
8612	PF10719	2.5958727121976	43.9228648371954	9.63198473387678e-10	8.53805441865456e-09	Late competence development protein ComFB
8939	PF11143	2.59587270804144	29.5540242216544	9.63198473387682e-10	8.53805441865456e-09	Protein of unknown function (DUF2919)
1765	PF02040	-1.96748292140394	28.2307767177871	9.71537410222248e-10	8.60443849840754e-09	Arsenical pump membrane protein
2454	PF02901	-0.81972663434279	36.8792427679492	9.8422982661925e-10	8.70922948851982e-09	Pyruvate formate lyase
201	PF00213	0.586818123720603	30.8472904819173	9.90511910369502e-10	8.7571633787515e-09	ATP synthase delta (OSCP) subunit
4953	PF05987	1.20046251704561	32.179370728194	1.03291679674043e-09	9.12409837120717e-09	Bacterial protein of unknown function (DUF898)
5045	PF06103	-25.8846901535356	12.9815604490194	1.04142567155969e-09	9.15929814168997e-09	Bacterial protein of unknown function (DUF948)
8406	PF10437	-24.8846901543097	13.2012222826256	1.04142567183802e-09	9.15929814168997e-09	Bacterial lipoate protein ligase C-terminus
8783	PF10946	-23.8846901546811	13.3781574169324	1.04142567259459e-09	9.15929814168997e-09	Protein of unknown function DUF2625
9078	PF11305	-23.8846901547166	13.6968556030752	1.04142567259459e-09	9.15929814168997e-09	Protein of unknown function (DUF3107)
2559	PF03034	-21.8846901544157	16.8666434338599	1.04142568024155e-09	9.15929814168997e-09	Phosphatidyl serine synthase
793	PF00881	0.371979887778766	45.1981186603386	1.05259456148098e-09	9.24949196690272e-09	Nitroreductase family
7540	PF09365	0.961355116321968	64.2750015206142	1.0568819925584e-09	9.27911223822089e-09	Conserved hypothetical protein (DUF2461)
728	PF00810	3.4908860456234	16.6172519492721	1.06920927724025e-09	9.37108702467804e-09	ER lumen protein retaining receptor
9494	PF11845	3.4908860456234	20.4832051028049	1.06920927724026e-09	9.37108702467804e-09	Protein of unknown function (DUF3365)
1913	PF02230	0.50612534244286	54.6614810151304	1.11476314168998e-09	9.76189211360525e-09	Phospholipase/Carboxylesterase
59	PF00060	-2.06336469507846	64.0057598585262	1.15832801477046e-09	1.01346192683849e-08	Ligand-gated ion channel
2267	PF02665	-1.3064060017428	23.8354317661327	1.19413112515558e-09	1.04388509325993e-08	Nitrate reductase gamma subunit
1809	PF02104	-0.701999716980043	42.8432678533512	1.20318445896614e-09	1.05089182727474e-08	SURF1 family
6160	PF07583	0.837644081016807	102.758594677375	1.21482085407766e-09	1.06014064705415e-08	Protein of unknown function (DUF1549)
1174	PF01325	-0.962249276174994	30.9748249275905	1.28127343606426e-09	1.11716890553648e-08	Iron dependent repressor, N-terminal DNA binding domain
2271	PF02669	-2.18381084813708	20.8900122306351	1.29651158799685e-09	1.12948251336421e-08	K+-transporting ATPase, c chain
910	PF01018	-0.434124155327333	33.8877086406418	1.32897374064552e-09	1.15676708310873e-08	GTP1/OBG
2754	PF03275	-1.07808109170011	27.3128521504533	1.34338724361108e-09	1.16830833909579e-08	UDP-galactopyranose mutase
6431	PF07920	1.64952963525659	44.3623101576192	1.41704748759565e-09	1.23131087698976e-08	Protein of unknown function (DUF1684)
246	PF00266	0.16480115110682	42.3313672001692	1.43629849241348e-09	1.24696823659534e-08	Aminotransferase class-V
3800	PF04519	1.00382654247492	25.8175398624772	1.46238771371928e-09	1.26744442003257e-08	Protein of unknown function, DUF583
3142	PF03748	1.00382654247492	28.7640827977455	1.46238771371929e-09	1.26744442003257e-08	Flagellar basal body-associated protein FliL
5595	PF06831	-0.632394770105084	34.8935314924225	1.46939772605903e-09	1.27243055439654e-08	Formamidopyrimidine-DNA glycosylase H2TH domain
4170	PF04976	0.985874732540351	34.010644207411	1.510118753925e-09	1.30657539709254e-08	DMSO reductase anchor subunit (DmsC)
534	PF00586	-0.311685731453057	42.5223950626535	1.53242460685866e-09	1.32474246756876e-08	AIR synthase related protein, N-terminal domain
6253	PF07702	0.938637191506368	27.4227281768396	1.56799270347012e-09	1.35433362945631e-08	UTRA domain
7669	PF09532	-3.43960872031497	16.8238009449015	1.67630746343429e-09	1.44665477002091e-08	DFDF motif
911	PF01019	0.296886039782636	49.7686803535716	1.68332156944908e-09	1.45147054919361e-08	Gamma-glutamyltranspeptidase
3821	PF04545	-0.347210334558156	43.0234116145131	1.75924649949967e-09	1.51564700548385e-08	Sigma-70, region 4
5158	PF06242	-0.786681542849785	28.369303251536	1.78606159117288e-09	1.53744060267373e-08	Protein of unknown function (DUF1013)
2838	PF03379	0.840072173356534	30.868587755516	1.81988316407579e-09	1.56522321749696e-08	CcmB protein
6498	PF07996	2.56920446095928	21.2914036974572	1.86683828359614e-09	1.60288413442272e-08	Type IV secretion system proteins
5915	PF07273	2.56920446511499	30.1766754547974	1.86683828359615e-09	1.60288413442272e-08	Protein of unknown function (DUF1439)
9405	PF11743	24.8812206232741	12.8156700871014	1.87440923044791e-09	1.60529992147467e-08	Protein of unknown function (DUF3301)
8960	PF11168	23.8812206293429	13.6202358149949	1.87440923181602e-09	1.60529992147467e-08	Protein of unknown function (DUF2955)
2426	PF02868	20.8812206221003	24.4811624221737	1.87440927312364e-09	1.60529992147467e-08	Thermolysin metallopeptidase, alpha-helical domain
6734	PF08352	-0.413104788106863	33.4153540118542	1.90009424563547e-09	1.6259217285349e-08	Oligopeptide/dipeptide transporter, C-terminal region
3732	PF04430	1.81091798238408	21.9709116196299	1.9603074763391e-09	1.67602977896797e-08	Protein of unknown function (DUF498/DUF598)
2194	PF02580	0.623683118558253	30.74699443647	1.98754218553769e-09	1.69788097419393e-08	D-Tyr-tRNA(Tyr) deacylase
8353	PF10370	-25.8483225102798	12.9068215330496	2.06059830764188e-09	1.75584484261236e-08	Domain of unknown function (DUF2437)
4957	PF05991	-24.8483225100788	12.9782674223484	2.06059830819308e-09	1.75584484261236e-08	Protein of unknown function (DUF901)
6907	PF08555	-22.8483225102375	13.9797642670154	2.06059831376418e-09	1.75584484261236e-08	Eukaryotic family of unknown function (DUF1754)
8133	PF10094	3.45809622280041	19.4089635760866	2.16980443086391e-09	1.84734484891803e-08	Uncharacterized protein conserved in bacteria (DUF2332)
381	PF00416	-0.470653576437121	34.0813433161366	2.17430700795442e-09	1.8496226757582e-08	Ribosomal protein S13/S18
424	PF00467	-0.517532032597239	33.9415512156903	2.21480678480508e-09	1.88249278611098e-08	KOW motif
2447	PF02894	-0.350678200172378	73.6424920754722	2.44165262029771e-09	2.07356119759008e-08	Oxidoreductase family, C-terminal alpha/beta domain
6841	PF08484	-1.48354619980828	25.3234583515028	2.48013707786459e-09	2.10447842742861e-08	C-methyltransferase
3103	PF03707	1.5449758965687	23.098940599947	2.50146178670503e-09	2.12079544948199e-08	Bacterial signalling protein N terminal repeat
5539	PF06764	1.96113629385179	29.3568143917121	2.51683172312753e-09	2.13025815495151e-08	Protein of unknown function (DUF1223)
3681	PF04373	1.96113629379363	46.5628468323079	2.51683172312753e-09	2.13025815495151e-08	Protein of unknown function (DUF511)
4439	PF05299	1.32986451623495	38.1636728722336	2.72263805995208e-09	2.30252841110233e-08	M61 glycyl aminopeptidase
3743	PF04443	0.842638808526642	87.9652144460883	2.72606834498082e-09	2.30350499634732e-08	Acyl-protein synthetase, LuxE
743	PF00830	-0.610176099111248	29.8829032257268	2.92904176606651e-09	2.47295160949886e-08	Ribosomal L28 family
4160	PF04963	0.642057383634719	39.4061637996345	3.02132313290889e-09	2.54873783953639e-08	Sigma-54 factor, core binding domain
3091	PF03693	1.86927759756966	20.8940181799157	3.03796415738649e-09	2.56064206205025e-08	Uncharacterised protein family (UPF0156)
103	PF00108	0.22534505143921	49.5211042801865	3.12827101554687e-09	2.63456634695349e-08	Thiolase, N-terminal domain
2629	PF03118	-0.53330037017794	33.1585745060462	3.21638146942375e-09	2.70438576382569e-08	Bacterial RNA polymerase, alpha chain C terminal domain
7785	PF09683	-3.40883706165393	19.180834576377	3.21651729689434e-09	2.70438576382569e-08	Bacteriocin (Lactococcin_972)
2581	PF03063	2.33416611876726	51.1393603641964	3.26023174510656e-09	2.73886522454055e-08	Prismane/CO dehydrogenase family
6303	PF07755	0.968925174226604	35.6682427693759	3.34085917741772e-09	2.80427176227194e-08	Protein of unknown function (DUF1611)
1707	PF01966	0.236725350039711	40.8719559036115	3.50601791367705e-09	2.94046556256444e-08	HD domain
5931	PF07291	1.40063358833555	42.6555525789119	3.52122017682565e-09	2.95077084851043e-08	Methylamine utilisation protein MauE
7204	PF08908	1.27811345189931	25.3511273972172	3.55767961573902e-09	2.97885779570936e-08	Domain of unknown function (DUF1852)
7719	PF09594	2.04932900583231	54.6992309983712	3.60741762992605e-09	3.01255656747755e-08	Protein of unknown function (DUF2029)
1811	PF02108	2.5418054909102	21.1642956155691	3.61280615718434e-09	3.01255656747755e-08	Flagellar assembly protein FliH
7440	PF09242	2.54180548677116	21.540487550648	3.61280615718436e-09	3.01255656747755e-08	Flavocytochrome c sulphide dehydrogenase, flavin-binding
7305	PF09037	2.54180549091018	19.7362253112052	3.61280615718437e-09	3.01255656747755e-08	Stf0 sulphotransferase
9401	PF11739	2.54180549087152	23.8310854899632	3.61280615718437e-09	3.01255656747755e-08	Dicarboxylate transport
607	PF00670	-0.552478456355614	34.5581838826793	3.90250928839243e-09	3.25144868530013e-08	S-adenosyl-L-homocysteine hydrolase, NAD binding domain
6539	PF08044	23.8403987433781	13.2356158324451	3.93412154035983e-09	3.25901085492343e-08	Domain of unknown function (DUF1707)
6365	PF07835	23.8403985027359	13.4010098188331	3.93412154035985e-09	3.25901085492343e-08	Bacterial aa3 type cytochrome c oxidase subunit IV
1281	PF01446	22.8403986211493	14.0051975559306	3.93412154817336e-09	3.25901085492343e-08	Replication protein
7898	PF09823	21.8403987030824	18.4283471888908	3.93412156941263e-09	3.25901085492343e-08	Domain of unknown function (DUF2357)
9677	PF12065	21.8403987030824	18.4283471888908	3.93412156941263e-09	3.25901085492343e-08	Protein of unknown function (DUF3545)
2196	PF02582	21.8403986616223	16.9942574337763	3.93412156941265e-09	3.25901085492343e-08	Uncharacterised ACR, YagE family COG1723
8560	PF10658	21.8403986616223	16.9942574337763	3.93412156941265e-09	3.25901085492343e-08	Protein of unknown function (DUF2484)
9906	PF12345	1.45869738879473	47.0805437411368	3.97516018298669e-09	3.29031451613853e-08	Protein of unknown function (DUF3641)
763	PF00850	-0.333508699332729	48.3744967770909	4.02449060822988e-09	3.32842470809731e-08	Histone deacetylase domain
319	PF00344	-0.294831161278885	39.0082363858488	4.03787602777551e-09	3.33676890034053e-08	eubacterial secY protein
9063	PF11290	-24.8105821822322	13.0388691196691	4.07970489416812e-09	3.36309875858519e-08	Protein of unknown function (DUF3090)
2521	PF02983	-22.8105821822343	14.3486673239906	4.07970490520855e-09	3.36309875858519e-08	Alpha-lytic protease prodomain
9229	PF11520	-22.8105821822343	14.3486673239906	4.07970490520855e-09	3.36309875858519e-08	Chromatin protein Cren7
2898	PF03446	-0.315200573125491	54.6007663327354	4.09403069850463e-09	3.3721621449115e-08	NAD binding domain of 6-phosphogluconate dehydrogenase
5705	PF06983	-1.212861703725	26.1769108274412	4.14140440870932e-09	3.40840949832231e-08	3-demethylubiquinone-9 3-methyltransferase
2084	PF02446	-0.728454533287791	43.3777293173557	4.35972632850456e-09	3.5851754365111e-08	4-alpha-glucanotransferase
8529	PF10614	3.42419467101165	26.4959704511081	4.40139843378963e-09	3.61064476055532e-08	Curli production assembly/transport component CsgF
2427	PF02870	3.42419467101165	17.3567837627388	4.40139843378964e-09	3.61064476055532e-08	6-O-methylguanine DNA methyltransferase, ribonuclease-like domain
9236	PF11528	3.42419467700458	52.0324562702542	4.40139843378966e-09	3.61064476055532e-08	Protein of unknown function (DUF3224)
4078	PF04865	1.93963008857507	55.2893522846364	4.57487077152069e-09	3.74991229312582e-08	Baseplate J-like protein
520	PF00572	-0.456276959972154	32.5273257417591	4.91513786477896e-09	4.02556153763409e-08	Ribosomal protein L13
1691	PF01946	-0.493327206446684	54.2556795179472	4.9823488054015e-09	4.07730937405654e-08	Thi4 family
3834	PF04561	-0.620374990259533	47.6324268415594	5.02267895277409e-09	4.10699346033378e-08	RNA polymerase Rpb2, domain 2
9689	PF12080	1.24829286351439	42.9734275057811	5.05981008633012e-09	4.13068205676775e-08	GldM C-terminal domain
5866	PF07209	1.2482928627269	43.0569427601956	5.05981008633015e-09	4.13068205676775e-08	Protein of unknown function (DUF1415)
1775	PF02055	0.796258864853949	99.4189330204657	5.30478874146724e-09	4.32718585252803e-08	O-Glycosyl hydrolase family 30
1220	PF01381	0.312568202840279	41.7901069308092	5.64375570191129e-09	4.59739480071532e-08	Helix-turn-helix
2285	PF02683	0.375131357822593	38.1147641124556	5.64512667913578e-09	4.59739480071532e-08	Cytochrome C biogenesis protein transmembrane region
473	PF00520	0.494863116677256	34.822021105275	5.78986562708321e-09	4.71147988287487e-08	Ion transport protein
5124	PF06204	-2.80530203958094	19.333091017115	5.84917973861678e-09	4.75592341317411e-08	Putative carbohydrate binding domain
814	PF00905	-0.195915962511559	46.7447951057575	6.11653191142659e-09	4.96931400797523e-08	Penicillin binding protein transpeptidase domain
4989	PF06030	-3.37708836333935	17.6102056952571	6.16954524438513e-09	5.00836459574264e-08	Bacterial protein of unknown function (DUF916)
8126	PF10086	2.30819063974537	39.4665743361399	6.18507825645237e-09	5.01695089664001e-08	Predicted membrane protein (DUF2324)
2057	PF02412	1.02806618332428	46.4266205411197	6.53895258887857e-09	5.29974516070599e-08	Thrombospondin type 3 repeat
3574	PF04247	2.82948756336381	26.0502322410502	6.57832170472129e-09	5.32738804935149e-08	Invasion gene expression up-regulator, SirB
6502	PF08000	2.02633948760438	34.6498062742001	6.6339847318115e-09	5.36817165788392e-08	Protein of unknown function (DUF1696)
3759	PF04461	-0.71035631160647	29.7736985128092	6.84294225675624e-09	5.53283581989964e-08	Protein of unknown function (DUF520)
2878	PF03422	-1.23842374144965	29.2311533036075	6.86091509633807e-09	5.54294042459939e-08	Carbohydrate binding module (family 6)
5178	PF06271	0.813224923320349	29.7565231207052	7.40239443015434e-09	5.97563307946191e-08	RDD family
9038	PF11258	-2.4820750299188	18.7136628785242	7.44436689687543e-09	6.0047271790494e-08	Protein of unknown function (DUF3048)
5125	PF06205	-2.27037886318696	23.9014367403414	7.82530940993714e-09	6.30697509210141e-08	Glycosyltransferase 36 associated family
9612	PF11987	-0.459648089597874	33.1610835250689	7.94831008919834e-09	6.40101376554931e-08	Translation-initiation factor 2
5505	PF06722	-24.7713614686319	12.8130971318287	8.0826683496102e-09	6.49887628000114e-08	Protein of unknown function (DUF1205)
1221	PF01383	-21.7713614690474	16.1123059265542	8.08266841501673e-09	6.49887628000114e-08	CpcD/allophycocyanin linker domain
4543	PF05448	-1.56906837324644	33.7852456003465	8.19696532072408e-09	6.58554602711824e-08	Acetyl xylan esterase (AXE1)
6689	PF08299	-0.527156476129945	32.2436950850233	8.25796532650985e-09	6.61811723182188e-08	domain
4942	PF05974	22.7978390797502	14.5175228615676	8.26365703142589e-09	6.61811723182188e-08	Domain of unknown function (DUF892)
5886	PF07233	22.7978390797502	14.5175228615676	8.26365703142589e-09	6.61811723182188e-08	Protein of unknown function (DUF1425)
8653	PF10772	20.7978390748822	29.4082555059647	8.26365719749369e-09	6.61811723182188e-08	Protein of unknown function (DUF2597)
3598	PF04277	1.91765118185392	23.6554717846668	8.29556102889878e-09	6.63841614984525e-08	Oxaloacetate decarboxylase, gamma chain
4510	PF05401	-1.73486062808918	22.6894356893538	8.52100746743606e-09	6.81344064714496e-08	Nodulation protein S (NodS)
9602	PF11975	-1.88901130791643	26.2299716870543	8.79994499498065e-09	7.03092684958083e-08	Family 4 glycosyl hydrolase C-terminal domain
9601	PF11974	3.38910335131346	16.8320820873055	8.92403203821377e-09	7.11322648211329e-08	Alpha-2-macroglobulin MG1 domain
4951	PF05985	3.38910335120038	18.6232050425144	8.92403203821381e-09	7.11322648211329e-08	Ethanolamine ammonia-lyase light chain (EutC)
8499	PF10569	3.38910335120038	16.6504054440169	8.92403203821385e-09	7.11322648211329e-08	Alpha-macro-globulin thiol-ester bond-forming region
3771	PF04480	-1.52128652779113	23.8970876084618	9.0882075824318e-09	7.23838909181409e-08	Protein of unknown function (DUF559)
8113	PF10071	1.82760489668058	34.1615080677981	9.76218642495556e-09	7.7690733631938e-08	Zn-ribbon-containing, possibly nucleic-acid-binding protein (DUF2310)
6169	PF07593	1.14395030763619	44.2747949759178	9.81954494526379e-09	7.80858236299335e-08	ASPIC and UnbV
1085	PF01219	0.873659977665991	28.242618975327	9.90569809487741e-09	7.8709090906157e-08	Prokaryotic diacylglycerol kinase
375	PF00408	-0.408687997148275	32.8721058572774	1.01601310777507e-08	8.0667456392212e-08	Phosphoglucomutase/phosphomannomutase, C-terminal domain
6344	PF07804	1.26992148090082	27.8742026139618	1.03555591373365e-08	8.21546435323334e-08	HipA-like C-terminal domain
2672	PF03171	0.440544901852396	39.3979051938572	1.05499710544759e-08	8.36314463464837e-08	2OG-Fe(II) oxygenase superfamily
7557	PF09383	-2.77631450291733	18.0471726657587	1.09394975985663e-08	8.66514352036672e-08	NIL domain
834	PF00929	0.260710242700277	58.7736824665315	1.10165596092539e-08	8.71936144835632e-08	Exonuclease
4634	PF05567	1.04809087995605	43.3239688939619	1.11478587281744e-08	8.81638858635227e-08	Neisseria PilC protein
1660	PF01910	-1.31615029322594	26.0231613906868	1.1474627917692e-08	9.06065978243351e-08	Domain of unknown function DUF77
3517	PF04183	-1.3161502930913	28.4113298335636	1.14746279176921e-08	9.06065978243351e-08	IucA / IucC family
661	PF00732	-0.264527339864597	36.9560460571005	1.14998959216903e-08	9.07353440493145e-08	GMC oxidoreductase
8012	PF09949	-1.79548524627885	29.4613935800819	1.15549674879601e-08	9.10988597201091e-08	Uncharacterized conserved protein (DUF2183)
485	PF00534	-0.219092163909918	47.5396574748503	1.16327534225864e-08	9.16407493360641e-08	Glycosyl transferases group 1
8853	PF11028	0.863990281048189	38.4528492361471	1.16742417389303e-08	9.18960724130569e-08	Protein of unknown function (DUF2723)
8990	PF11201	2.28152238909899	21.9265691986281	1.1710848064366e-08	9.21125990330827e-08	Protein of unknown function (DUF2982)
5695	PF06969	0.600749720336356	38.7861601795373	1.17456109432104e-08	9.23143009146888e-08	HemN C-terminal region
4306	PF05136	1.49537895475238	26.0400436158031	1.2198737102466e-08	9.5801253443183e-08	Phage portal protein, lambda family
2538	PF03007	1.62929548351766	83.5424073710782	1.23437819446278e-08	9.6865197384083e-08	Uncharacterised protein family (UPF0089)
6078	PF07486	0.833745040575462	104.113259980782	1.24583037083575e-08	9.7688155259259e-08	Cell Wall Hydrolase
2176	PF02559	-0.471626359733206	33.3430644560156	1.27811818041664e-08	1.00142340095647e-07	CarD-like/TRCF domain
1654	PF01902	2.79773886506407	29.6457223004539	1.29769522206814e-08	1.01519078307541e-07	ATP-binding region
7904	PF09829	2.79773886506407	31.7514265061005	1.29769522206814e-08	1.01519078307541e-07	Uncharacterized protein conserved in bacteria (DUF2057)
568	PF00625	-0.37729355660782	35.1982804096384	1.32351235100172e-08	1.03458807175216e-07	Guanylate kinase
861	PF00959	1.05542767125001	83.7838892919821	1.32834794917425e-08	1.03756684332492e-07	Phage lysozyme
3009	PF03595	2.4846470771183	24.2114805635101	1.34655792855412e-08	1.05016994689933e-07	C4-dicarboxylate transporter/malic acid transport protein
3521	PF04187	2.48464707707023	18.5216985215619	1.34655792855412e-08	1.05016994689933e-07	Protein of unknown function, DUF399
4461	PF05331	-2.45540678243272	21.1188772384438	1.3633882287126e-08	1.0624772162631e-07	Protein of unknown function (DUF742)
1614	PF01850	-0.882206568501453	28.5660722324843	1.36542733146246e-08	1.06324775972265e-07	PIN domain
6384	PF07862	-2.2456862531235	31.3957146396064	1.4080327288766e-08	1.09474003950982e-07	Nitrogen fixation protein of unknown function
9297	PF11611	-2.24568625059659	23.5723423743713	1.4080327288766e-08	1.09474003950982e-07	Telomeric repeat-binding factor 2
2355	PF02773	-0.420025230966738	37.6009061431693	1.41226223195514e-08	1.09718576930789e-07	S-adenosylmethionine synthetase, C-terminal domain
1045	PF01176	-0.518465303763899	31.0881976285146	1.41416719468609e-08	1.09782319875823e-07	Translation initiation factor 1A / IF-1
7492	PF09314	-1.17857263024643	33.5448597283125	1.48448921686082e-08	1.15153136722468e-07	Domain of unknown function (DUF1972)
4322	PF05157	1.18082893779116	26.6813411582416	1.54036540026614e-08	1.19396010313125e-07	GSPII_E N-terminal domain
8333	PF10344	-0.51199058358188	152.992919097087	1.57084405561989e-08	1.21665297437185e-07	Mitochondrial protein from FMP27
3440	PF04093	1.35618182526892	25.7910535026311	1.57506896957293e-08	1.21899259778186e-07	rod shape-determining protein MreD
8640	PF10756	-23.7305394744349	13.2453483914859	1.60248505314019e-08	1.23831727576503e-07	Protein of unknown function (DUF2581)
3907	PF04651	-21.7305394745514	15.3912338621589	1.60248506495326e-08	1.23831727576503e-07	Poxvirus A12 protein
1586	PF01818	-1.09578066924547	51.6408127433566	1.6069202339868e-08	1.24079737060628e-07	Bacteriophage translational regulator
5526	PF06748	23.7533874660842	13.2856384518448	1.73726815433829e-08	1.33940334464707e-07	Protein of unknown function (DUF1217)
9936	PF12391	20.7533873201933	25.0890341208162	1.73726819275076e-08	1.33940334464707e-07	Protocatechuate 3,4-dioxygenase beta subunit N terminal
8041	PF09982	1.80609869595038	26.4486016795844	1.74309788128364e-08	1.34287517901326e-07	Uncharacterized protein conserved in bacteria (DUF2219)
7996	PF09931	3.35273570714258	22.6634173523698	1.80850140795897e-08	1.39220226256796e-07	Uncharacterized conserved protein (DUF2163)
530	PF00582	0.370263502750203	86.5693404139516	1.86352128615286e-08	1.43346701973597e-07	Universal stress protein family
3293	PF03929	1.73087527471054	21.9480154327813	1.93227049546451e-08	1.48522203687071e-07	PepSY-associated TM helix
6589	PF08148	-1.77568262260943	21.1805126133488	1.96966583848156e-08	1.51281694104316e-07	DSHCT (NUC185) domain
519	PF00571	0.243705483940183	63.0827638564148	2.04277014156369e-08	1.56501237056814e-07	CBS domain
6741	PF08362	1.20957835107727	28.4762624596479	2.04314436749621e-08	1.56501237056814e-07	YcdC-like protein, C-terminal region
9580	PF11950	1.20957835107726	25.3485208771778	2.04314436749621e-08	1.56501237056814e-07	Protein of unknown function (DUF3467)
9445	PF11790	-2.74646153971859	17.2948576849696	2.04380752137813e-08	1.56501237056814e-07	Glycosyl hydrolase catalytic core
4531	PF05430	0.817996683606924	34.4290590325425	2.05204226514104e-08	1.57013029856559e-07	Protein of unknown function (DUF752)
4638	PF05572	1.66633675357297	26.0884088284055	2.06248161370133e-08	1.57692608576273e-07	Pregnancy-associated plasma protein-A
543	PF00596	-0.397959022298866	51.3970600623495	2.1634402456171e-08	1.65286834765146e-07	Class II Aldolase and Adducin N-terminal domain
9892	PF12327	-0.51634441219541	49.8693833826637	2.16526265184585e-08	1.65301310894687e-07	FtsZ family, C-terminal domain
9004	PF11219	2.25412341852722	25.5578675868923	2.21276744699398e-08	1.68800639532178e-07	Protein of unknown function (DUF3014)
5111	PF06189	-0.900213885255542	28.2556957347293	2.25385109326206e-08	1.7180523055039e-07	5'-nucleotidase
3968	PF04726	-3.31039698883496	17.5225049461849	2.26700729345745e-08	1.72678064948606e-07	Microvirus J protein
1861	PF02167	-0.469402740129901	35.1526052530337	2.36789405155753e-08	1.80227003638473e-07	Cytochrome C1 family
2974	PF03547	0.506068383485336	32.598059756963	2.3753778819118e-08	1.80660783610767e-07	Membrane transport protein
3337	PF03976	0.510318342516235	97.469553922394	2.45130209950283e-08	1.86295278928432e-07	Polyphosphate kinase 2 (PPK2)
2227	PF02616	-0.52624744423333	32.5403158633809	2.51345575118358e-08	1.90875563160025e-07	ScpA/B protein
8163	PF10129	2.76494904224108	17.303672350034	2.55670609218841e-08	1.9401451102866e-07	OpgC protein
9583	PF11954	2.45479411388189	22.1685881015824	2.5929384317227e-08	1.96469429224021e-07	Domain of unknown function (DUF3471)
5002	PF06048	2.45479411426116	52.2553897616904	2.59293843172273e-08	1.96469429224021e-07	Domain of unknown function (DUF927)
2279	PF02677	-1.84733861151587	23.5475011019803	2.61510727155943e-08	1.98000979132357e-07	Uncharacterized BCR, COG1636
6161	PF07584	1.87218880777741	20.2526118771675	2.7066703349901e-08	2.04780446943982e-07	Aerotolerance regulator N-terminal
3555	PF04227	1.13141357822792	26.1262025889361	2.78236247130238e-08	2.1034992753543e-07	Indigoidine synthase A like protein
325	PF00350	-0.821390772586843	28.0137259038107	2.91851698864183e-08	2.20478712507621e-07	Dynamin family
2319	PF02729	-0.31779460830206	35.6672907550386	2.92325748116925e-08	2.20672151244417e-07	Aspartate/ornithine carbamoyltransferase, carbamoyl-P binding domain
154	PF00163	-0.483340667833403	47.7030518768363	3.04372622376323e-08	2.29594937132304e-07	Ribosomal protein S4/S9 N-terminal domain
1985	PF02322	0.561079922186184	39.9172926796386	3.08478812112644e-08	2.32519062920052e-07	Cytochrome oxidase subunit II
7713	PF09588	1.78411978922936	39.1023420749507	3.10384168145348e-08	2.33781170694595e-07	YqaJ-like viral recombinase domain
2986	PF03562	2.0850470884311	19.755818934602	3.15327909366221e-08	2.37328210149759e-07	MltA specific insert domain
8364	PF10383	-23.6879798602422	12.9935335682846	3.17959504223666e-08	2.38953531376763e-07	Transcription-silencing protein Clr2
8531	PF10616	-22.6879798600446	13.6852893175209	3.17959504854786e-08	2.38953531376763e-07	Protein of unknown function (DUF2471)
4578	PF05496	0.331088233567031	41.0316705037525	3.29702041855813e-08	2.47594493301661e-07	Holliday junction DNA helicase ruvB N-terminus
3179	PF03795	0.901276991422742	31.490680241222	3.36391203165286e-08	2.5243055223441e-07	YCII-related domain
2922	PF03472	1.70982186551687	27.6212829714042	3.40034628717158e-08	2.54975596037317e-07	Autoinducer binding domain
1072	PF01205	0.93236757849277	26.3552560771173	3.44807478812181e-08	2.58363146411229e-07	Uncharacterized protein family UPF0029
3908	PF04654	1.64613404600114	24.1705318094356	3.59066645125239e-08	2.68848494719141e-07	Protein of unknown function, DUF599
3575	PF04248	1.49928266890965	30.7812998026319	3.59762927425168e-08	2.69170740157056e-07	Domain of unknown function (DUF427)
742	PF00829	-0.49436775218563	34.4909513876341	3.61712550134135e-08	2.70429552807079e-07	Ribosomal prokaryotic L21 protein
9393	PF11730	23.7068673649062	12.7605443468618	3.65564709414352e-08	2.72458652704195e-07	Protein of unknown function (DUF3297)
6504	PF08002	22.706867222185	14.8219679698346	3.65564710143012e-08	2.72458652704195e-07	Protein of unknown function (DUF1697)
6628	PF08211	21.7068673060865	16.0154601116619	3.65564712123717e-08	2.72458652704195e-07	Cytidine and deoxycytidylate deaminase zinc-binding region
5069	PF06139	19.7068672552098	38.4389202720933	3.65564732143366e-08	2.72458652704195e-07	BphX-like
5735	PF07027	3.31499537915974	18.6200618994403	3.66310605878108e-08	2.72458652704195e-07	Protein of unknown function (DUF1318)
5997	PF07378	3.31499537915974	17.517456900719	3.66310605878108e-08	2.72458652704195e-07	Flagellar protein FlbT
7173	PF08874	3.31499537904699	33.4088686686295	3.66310605878109e-08	2.72458652704195e-07	Domain of unknown function (DUF1835)
1441	PF01641	-0.375032840157454	33.076890034115	3.68739500298865e-08	2.74063873827123e-07	SelR domain
1788	PF02074	0.770952706518128	72.0045750329208	3.78237290494511e-08	2.80916807899922e-07	Carboxypeptidase Taq (M32) metallopeptidase
6298	PF07750	-0.698946933636639	29.9694966306549	3.90941708488092e-08	2.9013950989919e-07	GcrA cell cycle regulator
6629	PF08212	0.994023659915866	44.1236679713994	4.01476325502996e-08	2.97739548942625e-07	Lipocalin-like domain
1284	PF01450	-0.367771246805417	34.2860307406807	4.0504648921964e-08	3.00167321403398e-07	Acetohydroxy acid isomeroreductase, catalytic domain
5122	PF06202	-1.67770221424924	23.4215074680838	4.07931349463548e-08	3.02084056373043e-07	Amylo-alpha-1,6-glucosidase
1636	PF01878	-0.545593971147478	54.0707344031041	4.13027304380732e-08	3.05634166830859e-07	Protein of unknown function DUF55
4888	PF05901	-1.43117821429093	24.0825782314851	4.15541232434412e-08	3.07269824392517e-07	Excalibur calcium-binding domain
1555	PF01782	0.919605326878922	29.9592681949744	4.16138055742002e-08	3.07486535640605e-07	RimM N-terminal domain
9639	PF12019	2.22595254150859	41.344657644166	4.17197928310499e-08	3.0804483065552e-07	Type II transport protein GspH
4706	PF05661	0.719462598326739	29.3291011751913	4.29149377289362e-08	3.16638421741998e-07	Protein of unknown function (DUF808)
1118	PF01257	-0.491314314697749	31.2881851078397	4.48952939625795e-08	3.31008784255785e-07	Respiratory-chain NADH dehydrogenase 24 Kd subunit
6440	PF07931	-2.19439295727127	20.1047481806869	4.53402823919524e-08	3.33803402657263e-07	Chloramphenicol phosphotransferase-like protein
6134	PF07553	-2.19439295727127	19.5785741268218	4.53402823919527e-08	3.33803402657263e-07	Host cell surface-exposed lipoprotein
3639	PF04325	1.08651825831992	24.3236885954417	4.79444541235255e-08	3.52463114809333e-07	Protein of unknown function (DUF465)
4299	PF05128	1.0865182583182	32.3760644648586	4.79444541235258e-08	3.52463114809333e-07	Domain of unknown function (DUF697)
8051	PF09992	1.24648290729428	29.3074703125519	4.8361714678584e-08	3.55272596292674e-07	Predicted periplasmic protein (DUF2233)
9381	PF11716	-0.86736006038446	45.6042556180904	4.9381881881249e-08	3.62503836318988e-07	Mycothiol maleylpyruvate isomerase N-terminal domain
8152	PF10117	2.42402245527049	30.9824411650797	4.98373902562266e-08	3.65317814311212e-07	McrBC 5-methylcytosine restriction system component
9993	PF12458	2.42402245527056	37.3534321609204	4.98373902562268e-08	3.65317814311212e-07	ATPase involved in DNA repair
1641	PF01884	2.73104749057384	21.420749433913	5.03043541990008e-08	3.68207503656172e-07	PcrB family
4144	PF04945	2.73104749055056	19.0350387391105	5.03043541990009e-08	3.68207503656172e-07	YHS domain
3989	PF04752	0.958447291275824	27.9662223621888	5.05647032680043e-08	3.6957869399423e-07	ChaC-like protein
5025	PF06080	0.958447291744205	50.9298933355188	5.05647032680044e-08	3.6957869399423e-07	Protein of unknown function (DUF938)
425	PF00468	-0.573727982439428	30.9456377073739	5.07133421084054e-08	3.70397663898548e-07	Ribosomal protein L34
310	PF00334	-0.445306039583211	40.0346947057965	5.24794124463945e-08	3.83020253925632e-07	Nucleoside diphosphate kinase
9032	PF11249	-1.01186048437956	26.6308577473191	5.3663064187993e-08	3.9137694436243e-07	Protein of unknown function (DUF3047)
7141	PF08840	-1.55253907116955	24.8686886368685	5.38995897851731e-08	3.92536365032597e-07	BAAT / Acyl-CoA thioester hydrolase C terminal
5091	PF06165	-1.55253907116955	23.9872047402486	5.38995897851734e-08	3.92536365032597e-07	Glycosyltransferase family 36
7334	PF09084	-0.301057332955991	36.4996229591961	5.47918102348107e-08	3.98747300508259e-07	NMT1/THI5 like
2860	PF03403	1.44319320225876	22.5936260355719	5.79533278232813e-08	4.21452253990716e-07	isoform II
1776	PF02056	-1.9125418037503	27.4858501563142	5.80104968984798e-08	4.21565154417309e-07	Family 4 glycosyl hydrolase
3545	PF04217	2.0583788307025	36.7241583522759	5.83582504145849e-08	4.23484278814941e-07	Protein of unknown function, DUF412
6185	PF07615	2.058378841349	32.074692223172	5.83582504145849e-08	4.23484278814941e-07	YKOF-related Family
994	PF01119	0.682604740903281	32.4115909873027	5.90804807249297e-08	4.28418127778269e-07	DNA mismatch repair protein, C-terminal domain
7969	PF09899	1.6883156602876	43.1846260124198	5.96619059807736e-08	4.32324605757603e-07	Putative amidoligase enzyme (DUF2126)
1482	PF01694	0.408800506324946	36.4299709500104	6.0802165340525e-08	4.40272045595232e-07	Rhomboid family
4925	PF05951	1.62551475905266	23.2914124588679	6.23236697782712e-08	4.50966768524259e-07	Bacterial protein of unknown function (DUF882)
6709	PF08323	0.51403595979136	44.3360699004459	6.25040472941579e-08	4.51948907684829e-07	Starch synthase catalytic domain
3180	PF03796	-0.317664931845117	60.055511189178	6.28607279511033e-08	4.54203532511791e-07	DnaB-like helicase C terminal domain
8936	PF11139	-24.6435280972219	12.6774842456424	6.31417819594895e-08	4.54611858715144e-07	Protein of unknown function (DUF2910)
9144	PF11382	-24.6435280972219	12.6774842456424	6.31417819594895e-08	4.54611858715144e-07	Protein of unknown function (DUF3186)
9314	PF11635	-23.6435280974891	13.1869583063547	6.31417820056552e-08	4.54611858715144e-07	Mediator complex subunit 16
9085	PF11314	-22.6435280976419	14.0915306859424	6.31417821311473e-08	4.54611858715144e-07	Protein of unknown function (DUF3117)
8819	PF10989	-20.6435280975186	24.3187840155134	6.31417833995349e-08	4.54611858715144e-07	Protein of unknown function (DUF2808)
3660	PF04350	1.57102657235049	24.4394821335201	6.32312727639738e-08	4.54932604257076e-07	Pilus assembly protein, PilO
600	PF00662	-0.65708242632392	32.0828841272821	6.49126427671609e-08	4.66697928076683e-07	NADH-Ubiquinone oxidoreductase (complex I), chain 5 N-terminus
382	PF00417	-0.593688725007892	30.2911528606889	6.56614657845411e-08	4.71746641686948e-07	Ribosomal protein S3, N-terminal domain
3617	PF04299	1.30966180963541	30.4297687647996	6.86151513038816e-08	4.9261785577957e-07	Putative FMN-binding domain
7167	PF08867	-2.02254270054096	20.8960866902358	7.11442190811175e-08	5.10413132358719e-07	FRG domain
3244	PF03872	1.92870101801943	24.6354102797162	7.40173218283147e-08	5.30274132249139e-07	Anti sigma-E protein RseA, N-terminal domain
2410	PF02838	1.92870101804055	22.9605021011054	7.4017321828315e-08	5.30274132249139e-07	Glycosyl hydrolase family 20, domain 2
8538	PF10627	3.27577466600645	27.6966168075451	7.41544367735381e-08	5.30880737948039e-07	Curli assembly protein CsgE
1847	PF02151	-0.495508265199608	36.7423949499443	7.66804390058808e-08	5.48576737849139e-07	UvrB/uvrC motif
9117	PF11348	25.6580771403475	12.3163836574986	7.70019694210026e-08	5.49324161920878e-07	Protein of unknown function (DUF3150)
4448	PF05309	23.6580771709461	12.9996711707623	7.70019694983479e-08	5.49324161920878e-07	TraE protein
8812	PF10982	20.6580771008508	25.745130214496	7.70019712055736e-08	5.49324161920878e-07	Protein of unknown function (DUF2789)
5639	PF06891	19.6580771290526	36.1564814432792	7.70019742927715e-08	5.49324161920878e-07	P2 phage tail completion protein R (GpR)
1280	PF01443	-0.509496633781931	35.2651517006401	7.76082605436053e-08	5.53259451748533e-07	Viral (Superfamily 1) RNA helicase
9139	PF11376	2.19696500464963	24.0933168219458	7.84799269825337e-08	5.58870959335883e-07	Protein of unknown function (DUF3179)
3109	PF03713	-1.00170811291554	28.7827289894528	7.85058287242543e-08	5.58870959335883e-07	Domain of unknown function (DUF305)
6810	PF08446	-3.23893802485855	17.8211793888471	8.3150230344561e-08	5.91517766534077e-07	PAS fold
617	PF00682	-0.199746602587632	49.654824716007	8.36117122639712e-08	5.94382979809115e-07	HMGL-like
88	PF00091	-0.366757290371134	43.8755187946304	8.82026067686914e-08	6.26578939171553e-07	Tubulin/FtsZ family, GTPase domain
6885	PF08530	0.917100106362027	35.0277192489945	9.02582774705902e-08	6.40732498481616e-07	X-Pro dipeptidyl-peptidase C-terminal non-catalytic domain
4304	PF05134	1.39189990787166	28.4513991892218	9.03416013332839e-08	6.40874583249358e-07	General secretion pathway protein L (GspL)
6042	PF07445	2.3922737528002	35.4466100174711	9.56022929851258e-08	6.77244235051387e-07	Primosomal replication protein priB and priC
3621	PF04304	2.39227375715213	25.3399532873181	9.56022929851261e-08	6.77244235051387e-07	Protein of unknown function (DUF454)
5434	PF06620	2.69595617073929	21.7505617776189	9.88348152078844e-08	6.99164803878001e-07	Protein of unknown function (DUF1150)
9725	PF12122	2.69595617076268	39.6452650989707	9.88348152078849e-08	6.99164803878001e-07	Protein of unknown function (DUF3582)
7675	PF09538	1.66633675341119	22.7211496680172	1.04361653667707e-07	7.37746522400974e-07	Protein of unknown function (FYDLN_acid)
6216	PF07662	0.570705093042999	32.5190322578124	1.04927752588916e-07	7.41230732350034e-07	Na+ dependent nucleoside transporter C-terminus
6368	PF07840	2.03097986716126	23.2185260480585	1.07724965136891e-07	7.59930189603311e-07	FadR C-terminal domain
6166	PF07589	2.03097986716141	43.9736347653763	1.07724965136891e-07	7.59930189603311e-07	PEP-CTERM motif
5653	PF06912	1.55082386645111	28.0448343873107	1.0832966352614e-07	7.63132347860216e-07	Protein of unknown function (DUF1275)
5196	PF06295	1.55082386645113	25.8560601666482	1.08329663526141e-07	7.63132347860216e-07	Protein of unknown function (DUF1043)
3353	PF03993	0.71182480888008	51.8215853725965	1.08945274428819e-07	7.66935335913028e-07	Domain of Unknown Function (DUF349)
3101	PF03705	1.2936614682878	24.7165640082519	1.11365021389186e-07	7.83424677917114e-07	CheR methyltransferase, all-alpha domain
236	PF00253	-0.501034860613327	30.7725670135069	1.13546953363138e-07	7.98219311732674e-07	Ribosomal protein S14p/S29e
2726	PF03241	-1.63769687794745	26.5947077350128	1.14428756703554e-07	8.03860030610738e-07	4-hydroxyphenylacetate 3-hydroxylase C terminal
198	PF00210	0.465533524008314	40.687512881521	1.23520199878109e-07	8.6712550857566e-07	Ferritin-like domain
2252	PF02645	-1.99722489255669	21.1801043165867	1.25039117143008e-07	8.77180168287368e-07	Uncharacterised protein, DegV family COG1307
9628	PF12005	-22.5970080818061	13.5908987836039	1.25505125535715e-07	8.79839602353219e-07	Protein of unknown function (DUF3499)
1832	PF02133	-0.771793831346552	41.0380593196982	1.31513327790561e-07	9.21321396002661e-07	Permease for cytosine/purines, uracil, thiamine, allantoin
799	PF00887	1.90272552708869	30.3113899483592	1.34366540449955e-07	9.40008630943267e-07	Acyl CoA binding protein
3214	PF03837	1.90272553163721	38.9281942033895	1.34366540449956e-07	9.40008630943267e-07	RecT family
3547	PF04219	3.23495267137312	22.0014491788892	1.50025174604875e-07	1.04666081497254e-06	Protein of unknown function, DUF
4790	PF05766	3.23495267137312	20.5673594237747	1.50025174604876e-07	1.04666081497254e-06	Bacteriophage Lambda NinG protein
7065	PF08747	3.2349526714862	16.6164642471485	1.50025174604876e-07	1.04666081497254e-06	Domain of unknown function (DUF1788)
4389	PF05235	3.23495267137312	17.5782995564387	1.50025174604876e-07	1.04666081497254e-06	CHAD domain
9905	PF12344	-0.60361141010796	38.0707064301419	1.53719043333014e-07	1.07169275183203e-06	Ultra-violet resistance protein B
1663	PF01914	0.506222265147067	32.0068038248199	1.58305312133857e-07	1.10290755315281e-06	MarC family integral membrane protein
4217	PF05030	-3.20119769686998	16.3251524773137	1.59125530537087e-07	1.1070981069601e-06	SSXT protein (N-terminal region)
8661	PF10783	-3.20119769687569	16.4045960858987	1.59125530537088e-07	1.1070981069601e-06	Protein of unknown function (DUF2599)
2124	PF02494	1.40682555808789	25.2623245365076	1.6122268812659e-07	1.12091845597903e-06	HYR domain
5619	PF06863	-1.42120306922485	24.4360682914354	1.65354397907807e-07	1.14885557310963e-06	Protein of unknown function (DUF1254)
3686	PF04379	0.84185357095194	28.0120089211467	1.66325336179391e-07	1.15480890133331e-06	Protein of unknown function (DUF525)
1152	PF01292	1.05015061414919	30.6068585535835	1.71774051311499e-07	1.19182229021679e-06	Prokaryotic cytochrome b561
2698	PF03203	1.71512691774169	23.324295442147	1.72173414961069e-07	1.19377498606226e-06	MerC mercury resistance protein
3687	PF04380	1.02197973718246	25.8804725928648	1.82120376462462e-07	1.26187855641992e-06	Protein of unknown function (DUF526)
9953	PF12412	2.65958852656843	32.4645260641933	1.93889017582397e-07	1.34158477442694e-06	Protein of unknown function (DUF3667)
1704	PF01963	2.65958852512395	36.8046886513642	1.93889017582398e-07	1.34158477442694e-06	TraB family
3041	PF03632	-0.459969097083081	94.7795921828229	1.97828775432579e-07	1.3679103099071e-06	Glycosyl hydrolase family 65 central catalytic domain
6826	PF08463	2.00280899019429	22.6356906848895	1.98311802529301e-07	1.36844606476083e-06	EcoEI R protein C-terminal
4364	PF05207	2.00280899019418	20.3156801376032	1.98311802529302e-07	1.36844606476083e-06	CSL zinc finger
2023	PF02369	2.00280899019419	24.7761556954678	1.98311802529303e-07	1.36844606476083e-06	Bacterial Ig-like domain (group 1)
3434	PF04087	1.05905086361956	31.717833598514	2.04753528893339e-07	1.41193458650359e-06	Domain of unknown function (DUF389)
9487	PF11838	-0.806147375824693	40.3106639951571	2.12719583311281e-07	1.46586817008856e-06	Domain of unknown function (DUF3358)
1650	PF01895	-0.510016249277703	48.9665242043043	2.18207917083424e-07	1.50266581267721e-06	PhoU domain
7228	PF08936	-1.97124940615341	19.6723269198991	2.19248217725189e-07	1.50880333652759e-06	Carboxysome Shell Carbonic Anhydrase
2913	PF03462	-0.339801968975612	36.8718425024206	2.21156664546263e-07	1.52090279565341e-06	PCRF domain
4759	PF05726	-0.602672043889235	29.4273514631656	2.39073500622964e-07	1.6430013895494e-06	Pirin C-terminal cupin domain
8955	PF11163	1.87605728455504	21.4325205235373	2.43201809768762e-07	1.67023875189225e-06	Protein of unknown function (DUF2947)
4852	PF05845	-1.19586412735629	26.3076303742136	2.44195829814028e-07	1.67479294390746e-06	Bacterial phosphonate metabolism protein (PhnH)
9683	PF12073	-1.19586412735649	30.6361670451466	2.44195829814029e-07	1.67479294390746e-06	Protein of unknown function (DUF3553)
1002	PF01127	-0.403442877195129	38.3114417122356	2.53438920762807e-07	1.73700893356932e-06	Succinate dehydrogenase/Fumarate reductase transmembrane subunit
1526	PF01745	-1.21816988487077	26.457550543208	2.5499159442417e-07	1.74646813961832e-06	Isopentenyl transferase
3181	PF03797	-2.11215485797207	22.7103816191294	2.58125706360335e-07	1.76673869201195e-06	Autotransporter beta-domain
3996	PF04760	-0.551348895634586	34.0756911107345	2.63625737477425e-07	1.80316441924592e-06	Translation initiation factor IF-2, N-terminal region
2649	PF03142	2.13634038282109	42.4522151483138	2.75680674938327e-07	1.8843453561112e-06	Chitin synthase
3153	PF03764	-0.357481630628508	34.7460749084786	2.95527300206998e-07	2.01863890687952e-06	Elongation factor G, domain IV
2992	PF03572	0.273652594354309	49.7658881197074	3.03206880467387e-07	2.06494788020103e-06	Peptidase family S41
4908	PF05929	3.19239305695639	32.981357467395	3.03326829779604e-07	2.06494788020103e-06	Phage capsid scaffolding protein (GPO) serine peptidase
5687	PF06961	3.1923930570674	22.9670571246836	3.03326829779604e-07	2.06494788020103e-06	Protein of unknown function (DUF1294)
1481	PF01693	3.19239305695432	17.3170645941257	3.03326829779605e-07	2.06494788020103e-06	Caulimovirus viroplasmin
5810	PF07130	3.19239305706741	17.7329772860167	3.03326829779605e-07	2.06494788020103e-06	YebG protein
1918	PF02239	1.50915117005056	21.4624416659991	3.14827426664342e-07	2.14179975814727e-06	Cytochrome D1 heme domain
2651	PF03144	-0.185320857259174	50.7661436968963	3.18644577920612e-07	2.16631233196129e-06	Elongation factor Tu domain 2
401	PF00440	-0.255689770523423	38.6710066394866	3.24265769465335e-07	2.2030485800655e-06	Bacterial regulatory proteins, tetR family
7824	PF09731	24.5527166039573	12.2785210479568	3.42827196291877e-07	2.32447403647817e-06	Mitochondrial inner membrane protein
9517	PF11872	24.5527166039573	12.2785210479568	3.42827196291877e-07	2.32447403647817e-06	Protein of unknown function (DUF3392)
3042	PF03633	21.5527166470795	17.8471311178689	3.42827199097294e-07	2.32447403647817e-06	Glycosyl hydrolase family 65, C-terminal domain
408	PF00449	-0.687541633808611	44.2586502927871	3.45790540729632e-07	2.34299708420754e-06	Urease alpha-subunit, N-terminal domain
3551	PF04223	2.32558237851767	49.8349099026334	3.49574166300859e-07	2.36546743680723e-06	Citrate lyase, alpha subunit (CitF)
8811	PF10981	2.32558238244417	22.1062273293212	3.49574166300861e-07	2.36546743680723e-06	Protein of unknown function (DUF2788)
5765	PF07070	1.97382144267445	42.2841195031698	3.64031045194018e-07	2.46164747528327e-06	SpoOM protein
6731	PF08349	1.30966180963344	24.5349258683434	3.6525370215301e-07	2.46826650660542e-06	Protein of unknown function (DUF1722)
3649	PF04339	0.423979706238722	53.4718969679785	3.68876682593399e-07	2.49108649625949e-06	Protein of unknown function, DUF482
8802	PF10972	2.62184819860492	20.4347330755717	3.79743596381504e-07	2.5593504834687e-06	Protein of unknown function (DUF2803)
5748	PF07043	2.62184819858557	17.9855489822652	3.79743596381505e-07	2.5593504834687e-06	Protein of unknown function (DUF1328)
9188	PF11454	2.62184819858557	20.1184339961098	3.79743596381506e-07	2.5593504834687e-06	Protein of unknown function (DUF3016)
9559	PF11924	-1.94458115907125	20.6569888782542	3.83497117854449e-07	2.58292835930844e-06	Protein of unknown function (DUF3442)
2359	PF02777	-0.508414967911188	35.1814098370333	4.09482227137938e-07	2.75513139469091e-06	Iron/manganese superoxide dismutases, C-terminal domain
2364	PF02782	-0.337696594732375	64.4274426823639	4.09771791682981e-07	2.75513139469091e-06	FGGY family of carbohydrate kinases, C-terminal domain
7544	PF09369	-1.42848642203672	25.1733816907812	4.09881248681667e-07	2.75513139469091e-06	Domain of unknown function (DUF1998)
1975	PF02310	0.368291393376982	35.3767373414452	4.13424772536636e-07	2.77710615287881e-06	B12 binding domain
6237	PF07685	-0.499047217906729	58.5774276419751	4.23970029187241e-07	2.84605345189817e-06	CobB/CobQ-like glutamine amidotransferase domain
6280	PF07731	0.549375326236675	46.3788603487207	4.33616732790769e-07	2.90888150168387e-06	Multicopper oxidase
5159	PF06243	1.84865831036693	19.8609298820725	4.38832595005905e-07	2.93997508884501e-06	Phenylacetic acid degradation B
3552	PF04224	1.84865831036691	42.2738146388014	4.38832595005908e-07	2.93997508884501e-06	Protein of unknown function, DUF417
7909	PF09835	0.804113242969094	31.3697943118497	4.51892850636442e-07	3.02547045436026e-06	Uncharacterized protein conserved in bacteria (DUF2062)
2366	PF02784	0.264920981041595	37.5761401882114	4.54413909531373e-07	3.04033840461737e-06	Pyridoxal-dependent decarboxylase, pyridoxal binding domain
3721	PF04417	-1.64784925109954	22.3155366797796	4.58387430386158e-07	3.06489825482105e-06	Protein of unknown function (DUF501)
7585	PF09423	0.415198480804603	52.6537840225081	4.64913421501611e-07	3.10648090155829e-06	PhoD-like phosphatase
1528	PF01747	0.75807819339068	27.1217497206966	4.70412767242788e-07	3.14115332638439e-06	ATP-sulfurylase
446	PF00491	0.27128036982153	55.142419116758	4.71607493420756e-07	3.14705514561523e-06	Arginase family
5876	PF07221	-0.641979014103724	49.9963047265608	4.79484269698411e-07	3.19750939536035e-06	N-acylglucosamine 2-epimerase (GlcNAc 2-epimerase)
179	PF00188	1.17125948678258	33.7854990694238	4.89001764318164e-07	3.25883137603211e-06	Cysteine-rich secretory protein family
1815	PF02113	0.658797350233671	30.537602613981	4.94013342030693e-07	3.29006385616889e-06	D-Ala-D-Ala carboxypeptidase 3 (S13) family
7720	PF09595	-23.4969246233938	12.7332377205273	4.97396310544691e-07	3.30389958222419e-06	Metaviral_G glycoprotein
9670	PF12056	-23.4969246233938	12.7332377205273	4.97396310544691e-07	3.30389958222419e-06	Protein of unknown function (DUF3537)
6490	PF07987	-23.4969246234484	12.5939088415635	4.97396310544693e-07	3.30389958222419e-06	Domain of unkown function (DUF1775)
1739	PF02005	-20.4969246233522	23.8545533849958	4.97396321575588e-07	3.30389958222419e-06	N2,N2-dimethylguanosine tRNA methyltransferase
6697	PF08308	1.44319320225876	22.8893121318876	5.09826142122707e-07	3.38424264702175e-06	PEGA domain
9516	PF11871	2.10459168450413	33.4480881389682	5.14657857312852e-07	3.41407699185976e-06	Domain of unknown function (DUF3391)
572	PF00629	1.26673676484219	30.3225176448456	5.28451203965677e-07	3.50328195006192e-06	MAM domain
6096	PF07509	1.66633675357297	30.2673471513524	5.30985247137505e-07	3.51547655773248e-06	Protein of unknown function (DUF1523)
8397	PF10423	1.66633675357233	24.4027582748488	5.30985247137505e-07	3.51547655773248e-06	Bacterial AMP nucleoside phosphorylase N-terminus
6519	PF08019	0.839658180387629	34.9119964782046	5.37859597329606e-07	3.55866189788732e-06	Domain of unknown function (DUF1705)
10097	PF12589	-3.12115498919643	17.6297315169741	5.81777239791688e-07	3.84672174945216e-06	Methyltransferase involved in Williams-Beuren syndrome
8644	PF10761	3.14794129457249	36.0572060515401	6.1285141484427e-07	4.04689815555679e-06	Protein of unknown function (DUF2590)
7928	PF09855	3.14794129449657	16.5010928801602	6.12851414844271e-07	4.04689815555679e-06	Nucleic-acid-binding protein containing Zn-ribbon domain (DUF2082)
6724	PF08340	0.667459430687512	40.5907790712655	6.1721633701995e-07	4.07306452389371e-06	Domain of unknown function (DUF1732)
5927	PF07287	-0.725860498110764	28.6128734256432	6.20082008259154e-07	4.0893095567475e-06	Protein of unknown function (DUF1446)
6478	PF07973	-0.391232713288196	31.8033033146446	6.22769497160078e-07	4.10435912744236e-06	Threonyl and Alanyl tRNA synthetase second additional domain
904	PF01011	0.569417945411195	38.3421884907632	6.44033970660793e-07	4.24174097917971e-06	PQQ enzyme repeat
1728	PF01988	-0.64211345887347	58.5185624370965	6.44602958931082e-07	4.24272805803598e-06	VIT family
2230	PF02620	0.750046021693671	27.1507348047868	6.54135188570171e-07	4.30267089921757e-06	Uncharacterized ACR, COG1399
141	PF00148	-0.441731509370562	238.331644822706	6.60592686748967e-07	4.34232452464922e-06	Nitrogenase component 1 type Oxidoreductase
6089	PF07501	-1.91718218488314	21.4839725093223	6.69071437822306e-07	4.39520451984114e-06	G5 domain
2157	PF02535	0.507099843088429	43.8326484912799	6.73936408409288e-07	4.42429199891519e-06	ZIP Zinc transporter
9120	PF11351	1.05152141628293	36.5724616671557	6.78256207528406e-07	4.449765125606e-06	Protein of unknown function (DUF3154)
2013	PF02355	-0.239887998305907	39.1864266516848	7.07835672274513e-07	4.63838724022113e-06	Protein export membrane protein
4177	PF04984	-0.675469052585505	52.1102024700332	7.07923371149032e-07	4.63838724022113e-06	Phage tail sheath protein
398	PF00437	0.233928303351062	63.4526550482638	7.20357778623468e-07	4.71680581695043e-06	Type II/IV secretion system protein
4596	PF05521	23.495557978155	12.56073757851	7.24799601209673e-07	4.74282247126407e-06	Phage head-tail joining protein
5466	PF06667	1.34966714424794	46.9092491679727	7.29166558829307e-07	4.76831593994127e-06	Phage shock protein B
5598	PF06834	2.58262748544713	25.6683095379481	7.42458304674745e-07	4.83960426157275e-06	TraU protein
2959	PF03524	2.58262748398732	19.3801454648737	7.42458304674747e-07	4.83960426157275e-06	Conjugal transfer protein
6753	PF08376	2.58262748398732	19.3801454648737	7.42458304674747e-07	4.83960426157275e-06	Nitrate and nitrite sensing
1772	PF02050	2.58262748544713	17.6362035276949	7.42458304674748e-07	4.83960426157275e-06	Flagellar FliJ protein
8944	PF11149	2.58262748543229	17.8602845862847	7.42458304674748e-07	4.83960426157275e-06	Protein of unknown function (DUF2924)
672	PF00745	0.944202036139775	25.8688873148564	7.72821903079117e-07	5.034283220637e-06	Glutamyl-tRNAGlu reductase, dimerisation domain
430	PF00475	-0.382799438611487	32.6480735039355	7.78402197476718e-07	5.06737327656387e-06	Imidazoleglycerol-phosphate dehydratase
4307	PF05137	1.0614821801587	25.0638155346612	8.08651351353285e-07	5.26091107310367e-06	Fimbrial assembly protein (PilN)
4832	PF05823	-2.05331435794914	23.2610294791983	8.13888741272158e-07	5.2915836402685e-06	Nematode fatty acid retinoid binding protein (Gp-FAR-1)
636	PF00702	0.149956916924472	41.7290652431806	8.3123972013555e-07	5.40092406093208e-06	haloacid dehalogenase-like hydrolase
1629	PF01869	0.671057610386362	51.1912853615947	8.45521733513618e-07	5.49019660574622e-06	BadF/BadG/BcrA/BcrD ATPase family
8008	PF09945	-2.54579084425692	16.9784811299893	8.46881529308807e-07	5.49550110332888e-06	Predicted membrane protein (DUF2177)
3100	PF03704	1.42213979306093	41.4631207626541	8.53665170403309e-07	5.53597214605554e-06	Bacterial transcriptional activator domain
6809	PF08445	-1.55253907129492	26.3757952273408	8.7074878230113e-07	5.64314335674414e-06	FR47-like protein
6778	PF08406	-0.823989963670024	33.5545727252975	8.83616744519962e-07	5.72287415532667e-06	CbbQ/NirQ/NorQ C-terminal
118	PF00124	-0.455031144081858	132.794906589739	8.9392125906544e-07	5.78591106491013e-06	Photosynthetic reaction centre protein
3745	PF04445	0.786413665869692	26.0321637045335	8.98870811166785e-07	5.81422953446733e-06	Protein of unknown function (DUF548)
5973	PF07350	-2.24568625145064	20.4426153010916	8.99451674064644e-07	5.81427158145363e-06	Protein of unknown function (DUF1479)
9690	PF12081	0.927727199037902	42.9326462747762	9.37908549571293e-07	6.05899696701353e-06	GldM N-terminal domain
2995	PF03576	0.767437764406819	26.5253123436081	9.49530178881433e-07	6.1301619903168e-06	Peptidase family S58
8128	PF10088	-25.4428574025836	12.1040080263326	9.91950778642447e-07	6.38773398027475e-06	Uncharacterized protein conserved in bacteria (DUF2326)
6240	PF07688	-22.44285740202	13.8138582225355	9.91950781625168e-07	6.38773398027475e-06	KaiA domain
6016	PF07406	-21.4428574020811	15.2494988105281	9.91950787018856e-07	6.38773398027475e-06	NICE-3 protein
9748	PF12155	-21.4428574020322	15.9939368128859	9.91950787018858e-07	6.38773398027475e-06	NADH dehydrogenase subunit 2 N-terminal
1274	PF01436	-1.01671214532382	26.8484050938701	1.08386268792701e-06	6.97516973292124e-06	NHL repeat
2397	PF02823	-0.506790272184188	35.7060603990176	1.08715752688607e-06	6.99192861795912e-06	ATP synthase, Delta/Epsilon chain, beta-sandwich domain
1520	PF01739	0.664184731092427	37.5444995815636	1.14075346998313e-06	7.33196658834235e-06	CheR methyltransferase, SAM binding domain
1821	PF02119	0.445210870020785	47.2135886784846	1.16874664747125e-06	7.50712075656819e-06	Flagellar P-ring protein
1041	PF01171	0.358765548583864	34.2762280672116	1.18235916024682e-06	7.58974114088686e-06	PP-loop family
5750	PF07045	-0.546903239085224	34.2320165126107	1.18823059350494e-06	7.62259714705358e-06	Protein of unknown function (DUF1330)
7693	PF09565	1.91319683132304	28.6431842456631	1.21541657741142e-06	7.79205953966803e-06	NgoFVII restriction endonuclease
6733	PF08351	3.10142127886168	23.557426901675	1.23729288406238e-06	7.92728852238192e-06	Domain of unknown function (DUF1726)
9860	PF12290	2.25412341845882	20.8223982647539	1.26632909218369e-06	8.10819063894717e-06	Bacterial type IIA DNA topoisomerase, B subunit
4097	PF04886	-0.677633555583929	30.7962314377857	1.27774263844425e-06	8.17609907014613e-06	PT repeat
9422	PF11762	-1.60132923183789	29.3107376869133	1.27960879947009e-06	8.17770194257308e-06	L-arabinose isomerase C-terminal domain
8161	PF10127	-1.60132923546465	20.8713812708628	1.27960879947009e-06	8.17770194257308e-06	Predicted nucleotidyltransferase
1828	PF02128	1.36315049458523	21.5178137880713	1.31431609922035e-06	8.38891669130368e-06	Fungalysin metallopeptidase (M36)
2549	PF03022	1.36315049458522	38.3028871945015	1.31431609922035e-06	8.38891669130368e-06	Major royal jelly protein
404	PF00444	-0.527354251181933	32.2146224734184	1.31639889237823e-06	8.39691618622863e-06	Ribosomal protein L36
3719	PF04413	0.565952985256483	34.5204423108724	1.31780553099296e-06	8.40059533390538e-06	3-Deoxy-D-manno-octulosonic-acid transferase (kdotransferase)
1116	PF01255	-0.330461913503305	39.3379999993937	1.35163839898188e-06	8.61084676708216e-06	Putative undecaprenyl diphosphate synthase
6590	PF08149	1.09579189509504	26.7670661085277	1.35277523446127e-06	8.61266899273675e-06	BING4CT (NUC141) domain
331	PF00356	-0.362359589101628	40.1363608653444	1.40867907885158e-06	8.96295305796013e-06	Bacterial regulatory proteins, lacI family
412	PF00454	-1.15754526305436	29.2126804662402	1.40974579650164e-06	8.96410596607165e-06	Phosphatidylinositol 3- and 4-kinase
3557	PF04229	-2.02254270034461	20.0222972387604	1.43987941122003e-06	9.1499681605652e-06	Uncharacterised protein family (UPF0157)
307	PF00331	-1.05550676962878	37.801793316711	1.44431217544662e-06	9.17237901634012e-06	Glycosyl hydrolase family 10
3620	PF04303	0.505115116206637	65.0263767921053	1.46657964546919e-06	9.30795344895585e-06	PrpF protein
2354	PF02772	-0.397018650355238	31.4799569083371	1.46962479128911e-06	9.32143594124036e-06	S-adenosylmethionine synthetase, central domain
1363	PF01544	0.550774906591087	33.7715265333853	1.49277520891504e-06	9.4623440449887e-06	CorA-like Mg2+ transporter protein
1120	PF01259	-0.287411843815962	43.4821989761719	1.524608793885e-06	9.65808186514258e-06	SAICAR synthetase
1359	PF01536	22.4349334748616	12.9096049034499	1.53467952876918e-06	9.69155446844039e-06	Adenosylmethionine decarboxylase
4331	PF05167	21.4349335351469	15.955510989002	1.53467953715751e-06	9.69155446844039e-06	Uncharacterized ACR (DUF711)
9599	PF11972	20.4349335408297	20.9802261261776	1.53467955995933e-06	9.69155446844039e-06	HTH DNA binding domain
5628	PF06874	19.4349335485121	31.1340886417561	1.53467962194112e-06	9.69155446844039e-06	Firmicute fructose-1,6-bisphosphatase
7960	PF09889	19.4349335485121	31.1340886417561	1.53467962194112e-06	9.69155446844039e-06	Uncharacterized protein containing a Zn-ribbon (DUF2116)
6125	PF07542	1.69450763053967	20.2639997856944	1.54719891892017e-06	9.74023299516726e-06	ATP12 chaperone protein
9012	PF11227	1.69450763053967	32.487241951899	1.54719891892017e-06	9.74023299516726e-06	Protein of unknown function (DUF3025)
4387	PF05233	1.69450763053892	22.9500284686293	1.54719891892017e-06	9.74023299516726e-06	PHB accumulation regulatory domain
3647	PF04337	1.69450763053967	20.4649921548989	1.54719891892018e-06	9.74023299516726e-06	Protein of unknown function, DUF480
9871	PF12303	1.69450763059103	27.2405328052177	1.54719891892018e-06	9.74023299516726e-06	Membrane bound L-sorbosone dehydrogenase
3266	PF03899	1.49198336617792	28.7924379155854	1.58933715614537e-06	9.993080765006e-06	ATP synthase I chain
7066	PF08749	1.49198336628704	21.1230684604647	1.58933715614538e-06	9.993080765006e-06	Family of unknown function (DUF1790)
2320	PF02730	1.61504346076531	32.4705786195662	1.6146834874254e-06	1.0146145836876e-05	Aldehyde ferredoxin oxidoreductase, N-terminal domain
621	PF00686	-2.21178470017888	18.4652176446934	1.62365834674197e-06	1.01929803370132e-05	Starch binding domain
110	PF00116	-0.356444754541372	32.2435015214888	1.62415067505703e-06	1.01929803370132e-05	Cytochrome C oxidase subunit II, periplasmic domain
3569	PF04241	0.823377294784363	29.5452211570462	1.65268421164411e-06	1.03656271836886e-05	Protein of unknown function (DUF423)
3102	PF03706	0.589272801111067	87.1412329165318	1.67141707152419e-06	1.04766284922844e-05	Uncharacterised protein family (UPF0104)
7817	PF09723	-1.26040264849406	23.6040018240367	1.67846889914904e-06	1.05143197191124e-05	Zinc ribbon domain
317	PF00342	0.253886812892056	49.5057255876041	1.71832340094624e-06	1.07573208335057e-05	Phosphoglucose isomerase
5215	PF06319	1.28067427275524	26.0701348240495	1.75104506387591e-06	1.09553950442619e-05	Protein of unknown function (DUF1052)
6429	PF07916	2.03790030262293	26.5081090546301	1.7782097938734e-06	1.11184791497099e-05	TraG-like protein, N-terminal region
417	PF00459	-0.231462348486719	43.0252275926455	1.85539846911586e-06	1.15939498165802e-05	Inositol monophosphatase family
5989	PF07370	1.19187877395083	27.5776051450522	1.8947011216403e-06	1.18322390218166e-05	Protein of unknown function (DUF1489)
2425	PF02867	-0.155111111810469	80.772970510055	1.90862879787785e-06	1.19118676454485e-05	Ribonucleotide reductase, barrel domain
7972	PF09903	0.885220800075702	109.187848281533	1.97200827889031e-06	1.22946813379154e-05	Uncharacterized protein conserved in bacteria (DUF2130)
1552	PF01778	-25.3856989879557	12.0075129961296	1.9808974410218e-06	1.22946813379154e-05	Ribosomal L28e protein family
8059	PF10002	-24.3856989879658	12.0961525232203	1.98089744155916e-06	1.22946813379154e-05	Predicted membrane protein (DUF2243)
5587	PF06821	-23.3856989882314	12.6424751960642	1.98089744301985e-06	1.22946813379154e-05	Alpha/Beta hydrolase family of unknown function (DUF1234)
9648	PF12028	-23.3856989882314	12.6424751960642	1.98089744301985e-06	1.22946813379154e-05	Protein of unknown function (DUF3515)
3887	PF04625	-22.3856989883483	14.4307130802099	1.98089744699043e-06	1.22946813379154e-05	DEC-1 protein, N-terminal region
8233	PF10216	-21.3856989882293	16.1746550278571	1.98089745778358e-06	1.22946813379154e-05	CO2 hydration protein (ChpXY)
9512	PF11866	-21.3856989882062	18.4433254939709	1.98089745778358e-06	1.22946813379154e-05	Protein of unknown function (DUF3386)
6397	PF07878	-20.3856989882034	24.8830224364035	1.9808974871224e-06	1.22946813379154e-05	Protein of unknown function (DUF1662)
4067	PF04853	-1.86002377148556	27.681526736816	2.01985796645374e-06	1.25288126191245e-05	Plant neutral invertase
3015	PF03601	-0.504846873054376	75.2015141903765	2.04447597771655e-06	1.26737479010561e-05	Conserved hypothetical protein 698
4005	PF04773	0.924987471195128	26.8825577359952	2.047390738792e-06	1.26840492342665e-05	FecR protein
2687	PF03190	0.442772939769991	55.4583692427545	2.09316839061075e-06	1.29597208673716e-05	Protein of unknown function, DUF255
6889	PF08534	0.25538183063113	46.0593029968471	2.11264863370338e-06	1.30723362585448e-05	Redoxin
1042	PF01172	-3.03414361220682	17.4936035105504	2.1216160482167e-06	1.30958044244498e-05	Shwachman-Bodian-Diamond syndrome (SBDS) protein
7217	PF08922	-3.03414361221252	16.5748815419102	2.1216160482167e-06	1.30958044244498e-05	Domain of unknown function (DUF1905)
2879	PF03423	-3.03414361221254	17.4522550139534	2.1216160482167e-06	1.30958044244498e-05	Carbohydrate binding domain (family 25)
8445	PF10498	-3.03414361221252	16.043211211872	2.1216160482167e-06	1.30958044244498e-05	Intra-flagellar transport protein 57
4357	PF05199	-0.320553230730851	35.4112055024637	2.19206634023311e-06	1.3522417770981e-05	GMC oxidoreductase
2055	PF02410	-0.467754784234411	34.4618804873808	2.19985350960584e-06	1.35621906685383e-05	Domain of unknown function DUF143
6509	PF08007	0.800818347072239	26.5687942854691	2.20485924934628e-06	1.35847779556497e-05	Cupin superfamily protein
4653	PF05593	1.88144813319284	23.2933997284785	2.20991387559063e-06	1.35993666641969e-05	RHS Repeat
9888	PF12323	1.88144813320595	47.1829895826651	2.20991387559063e-06	1.35993666641969e-05	Helix-turn-helix domain
359	PF00389	-0.199230017303113	51.8245323331257	2.32935706075712e-06	1.43256874398811e-05	D-isomer specific 2-hydroxyacid dehydrogenase, catalytic domain
697	PF00772	-0.450411840519673	37.5269490269402	2.33421530403878e-06	1.43468497406099e-05	DnaB-like helicase N terminal domain
1882	PF02190	-0.301234892263522	39.338731283204	2.37633768564151e-06	1.45968849464497e-05	ATP-dependent protease La (LON) domain
5726	PF07012	2.21638308633653	22.7849707224194	2.40081152951859e-06	1.47382747806651e-05	Curlin associated repeat
2335	PF02746	-0.406070761449484	36.6720878955147	2.47158255005819e-06	1.51635334268116e-05	Mandelate racemase / muconate lactonizing enzyme, N-terminal domain
8980	PF11191	3.05263111469224	18.489738598567	2.49594419205328e-06	1.52667329644444e-05	Protein of unknown function (DUF2782)
5700	PF06974	3.05263111469226	25.9972931103665	2.49594419205329e-06	1.52667329644444e-05	Protein of unknown function (DUF1298)
5916	PF07275	3.05263111469226	25.9972931103665	2.49594419205329e-06	1.52667329644444e-05	Antirestriction protein (ArdA)
8586	PF10689	3.05263111469286	28.9605845998674	2.49594419205329e-06	1.52667329644444e-05	Protein of unknown function (DUF2496)
9005	PF11220	3.05263111457917	15.8894856638185	2.49594419205329e-06	1.52667329644444e-05	Protein of unknown function (DUF3015)
7577	PF09413	1.76164693337731	21.5619731611837	2.52666860855719e-06	1.54453299060534e-05	Protein of unknown function (DUF2007)
3228	PF03852	-1.44717855563747	25.0265463947447	2.52956431903214e-06	1.54536992163925e-05	DNA mismatch endonuclease Vsr
5550	PF06781	-1.99079400203003	20.2418991425134	2.54060378654544e-06	1.55117805375148e-05	Uncharacterised protein family (UPF0233)
6192	PF07627	1.42020368468267	73.6732411702351	2.5466561585505e-06	1.55393612374965e-05	Protein of unknown function (DUF1588)
8619	PF10727	-1.73486062808888	20.2807803193071	2.58591946458301e-06	1.57694353855264e-05	Rossmann-like domain
523	PF00575	-0.163672100266902	41.1888191345974	2.59634983183904e-06	1.58235095410636e-05	S1 RNA binding domain
2615	PF03102	-0.439295120359054	33.0119661304757	2.61325516805964e-06	1.59169567185726e-05	NeuB family
1578	PF01808	-0.27987284149698	37.5549516149501	2.62955784223937e-06	1.60066229927776e-05	AICARFT/IMPCHase bienzyme
3476	PF04134	0.695557836371767	27.1726882882649	2.67273000085489e-06	1.6259642907845e-05	Protein of unknown function, DUF393
3833	PF04560	-0.411282740836921	36.4544010141001	2.77315046485745e-06	1.68604217151664e-05	RNA polymerase Rpb2, domain 7
6233	PF07681	0.502322261548642	38.659082815755	2.79042660419912e-06	1.69552752186721e-05	DoxX
3058	PF03649	2.49924587504827	19.5038722396302	2.82190123216172e-06	1.71157017214938e-05	Uncharacterised protein family (UPF0014)
4934	PF05962	2.49924587649324	18.0742841176729	2.82190123216172e-06	1.71157017214938e-05	HutD
9394	PF11731	2.49924587504827	19.5038722396302	2.82190123216172e-06	1.71157017214938e-05	Pathogenicity locus
4883	PF05893	0.873659977665992	29.9967707771199	2.86270372952059e-06	1.73527843436748e-05	Acyl-CoA reductase (LuxC)
6529	PF08031	-2.46882980312033	16.7639646230652	2.8959151103777e-06	1.75435958482067e-05	Berberine and berberine like
8109	PF10066	-2.17669338036775	20.4985413945122	2.92420219503002e-06	1.77043653231393e-05	Uncharacterized conserved protein (DUF2304)
290	PF00312	-0.381089458674852	39.8921774949339	2.98310804333591e-06	1.80502108324504e-05	Ribosomal protein S15
6000	PF07385	1.17386026847518	39.9491148197969	2.99965769185559e-06	1.81395070577384e-05	Protein of unknown function (DUF1498)
9446	PF11791	0.538487644699258	51.9854941845709	3.00439929457526e-06	1.81573337665584e-05	Aconitate B N-terminal domain
2008	PF02348	-0.309205193088854	34.250881717603	3.06708583358829e-06	1.8525125234734e-05	Cytidylyltransferase
107	PF00113	-0.245171968752466	38.8338416172261	3.2330132500987e-06	1.95156786706912e-05	Enolase, C-terminal TIM barrel domain
9281	PF11582	24.3703950733951	11.83471497397	3.25502335868017e-06	1.96134537035979e-05	Protein of unknown function (DUF3240)
9873	PF12305	22.3703951346722	13.2349495935614	3.25502336765454e-06	1.96134537035979e-05	Protein of unknown function (DUF3630)
6179	PF07607	20.3703949975597	29.0429412856207	3.25502343396666e-06	1.96134537035979e-05	Protein of unknown function (DUF1570)
8129	PF10090	2.00280899019421	34.9827573828872	3.28989324021898e-06	1.98117723204859e-05	Uncharacterized protein conserved in bacteria (DUF2328)
1929	PF02254	0.257415441510973	45.7086954929274	3.31231943411663e-06	1.99349641091336e-05	TrkA-N domain
1048	PF01180	-0.276003025719423	36.7019287477387	3.3551342664518e-06	2.01806441944691e-05	Dihydroorotate dehydrogenase
3351	PF03990	-1.8301708078935	20.1537408565566	3.49409818697881e-06	2.09790960538473e-05	Domain of unknown function (DUF348)
5697	PF06971	-1.83017080789351	21.4986867210794	3.49409818697881e-06	2.09790960538473e-05	Putative DNA-binding protein N-terminus
7664	PF09527	-1.83017080789351	19.0814099802037	3.49409818697881e-06	2.09790960538473e-05	Putative F0F1-ATPase subunit (ATPase_gene1)
884	PF00986	-0.362307894820387	32.8662988066839	3.72022252278678e-06	2.23235403664319e-05	DNA gyrase B subunit, carboxyl terminus
6738	PF08359	1.35618182526913	25.1833543578545	3.91581042408536e-06	2.34832635799858e-05	YsiA-like protein, C-terminal region
8592	PF10695	0.297224147844182	44.3978727537764	3.94647952399395e-06	2.36531747906399e-05	Cell wall-associated hydrolase
3786	PF04503	-23.3250743663182	12.5972376464397	3.96172730875347e-06	2.36865898937881e-05	Single-stranded DNA binding protein, SSDP
3741	PF04441	-22.3250743663946	13.6682351142272	3.96172731671264e-06	2.36865898937881e-05	Poxvirus early transcription factor (VETF), large subunit
5955	PF07326	-21.3250743663293	14.4855587501904	3.96172733834795e-06	2.36865898937881e-05	Protein of unknown function (DUF1466)
5775	PF07082	-21.3250743663549	15.238154307895	3.96172733834796e-06	2.36865898937881e-05	Protein of unknown function (DUF1350)
6999	PF08665	0.845356201504816	38.5706350515822	3.96375415193886e-06	2.36865898937881e-05	PglZ domain
3030	PF03618	-0.486952038058599	39.3701332628339	4.00479652721016e-06	2.39177317079342e-05	Domain of unknown function (DUF299)
9119	PF11350	-2.98762359657763	19.4601587769781	4.04716676563436e-06	2.40855197933667e-05	Protein of unknown function (DUF3152)
7601	PF09444	-2.98762359657192	16.2363902413507	4.04716676563437e-06	2.40855197933667e-05	MRC1-like domain
8595	PF10698	-2.98762359657192	16.2363902413507	4.04716676563437e-06	2.40855197933667e-05	Protein of unknown function (DUF2505)
9481	PF11832	-2.98762359657191	23.7027410358102	4.04716676563437e-06	2.40855197933667e-05	Protein of unknown function (DUF3352)
8781	PF10944	-2.98762359657762	15.817239760562	4.04716676563437e-06	2.40855197933667e-05	Protein of unknown function (DUF2630)
9685	PF12075	-2.98762359657192	16.209240295689	4.04716676563437e-06	2.40855197933667e-05	KN motif
115	PF00121	-0.312096587187908	33.3885086753178	4.09208494235032e-06	2.43385287141083e-05	Triosephosphate isomerase
3113	PF03717	0.295732608196169	44.0208920817798	4.11690253838899e-06	2.44717583065835e-05	Penicillin-binding Protein dimerisation domain
302	PF00326	0.188524296755021	55.4808293803589	4.15584782632979e-06	2.46887602969111e-05	Prolyl oligopeptidase family
855	PF00953	-0.28960692447192	47.0755598705392	4.2315818332635e-06	2.51239313185492e-05	Glycosyl transferase family 4
2333	PF02744	-0.882648752899552	26.2734877247234	4.35219866728847e-06	2.5824916242064e-05	Galactose-1-phosphate uridyl transferase, C-terminal domain
7939	PF09866	-1.70668974954616	28.1716106208088	4.39640483569808e-06	2.60719426782494e-05	Uncharacterized protein conserved in bacteria (DUF2093)
3107	PF03711	1.73087527471051	30.160452059554	4.49566405921846e-06	2.66449691284944e-05	Orn/Lys/Arg decarboxylase, C-terminal domain
6100	PF07514	2.17716237318325	23.4606748378029	4.53876668381946e-06	2.68485678792363e-05	Putative helicase
1130	PF01270	2.17716237734288	37.03800449571	4.53876668381946e-06	2.68485678792363e-05	Glycosyl hydrolases family 8
7156	PF08856	1.44319320225872	24.1215259684596	4.54062513180404e-06	2.68485678792363e-05	Protein of unknown function (DUF1826)
8043	PF09984	1.44319320225878	24.766785179731	4.54062513180406e-06	2.68485678792363e-05	Uncharacterized signal transduction histidine kinase domain (DUF2222)
5073	PF06144	0.598700392799167	29.5729433701631	4.67501930622913e-06	2.76270989124095e-05	DNA polymerase III, delta subunit
1167	PF01314	1.49726042352904	31.9619274783522	4.74723928278642e-06	2.8004838729398e-05	Aldehyde ferredoxin oxidoreductase, domains 2 & 3
6222	PF07669	1.49726042352907	23.4937181984717	4.74723928278642e-06	2.8004838729398e-05	Eco57I restriction endonuclease
5649	PF06906	1.49726042352905	40.1470263457961	4.74723928278642e-06	2.8004838729398e-05	Protein of unknown function (DUF1272)
4175	PF04982	-0.923930411872857	34.948459463768	5.02724140763473e-06	2.95552420922464e-05	HPP family
3424	PF04077	3.00133782034326	32.1078245089313	5.03049314678853e-06	2.95552420922464e-05	DsrH like protein
5670	PF06940	3.0013378203047	19.4397539302947	5.03049314678853e-06	2.95552420922464e-05	Domain of unknown function (DUF1287)
4515	PF05406	3.0013378203047	16.7965192688869	5.03049314678855e-06	2.95552420922464e-05	WGR domain
2870	PF03413	3.0013378203047	21.5956300110339	5.03049314678855e-06	2.95552420922464e-05	Peptidase propeptide and YPEB domain
3561	PF04233	3.00133782019162	18.4335937583553	5.03049314678855e-06	2.95552420922464e-05	Phage Mu protein F like protein
4279	PF05101	3.00133782019162	15.8591982446112	5.03049314678855e-06	2.95552420922464e-05	Type IV secretory pathway, VirB3-like protein
7186	PF08889	0.864821536339537	40.773982697086	5.0790876863957e-06	2.98234365715683e-05	WbqC-like protein family
7291	PF09020	-1.60810892245004	28.5384143263565	5.1853536410774e-06	3.04297593673197e-05	YopE, N terminal
6060	PF07466	-2.14032573579282	20.4249411051925	5.25353440470605e-06	3.08120097212279e-05	Protein of unknown function (DUF1517)
1233	PF01395	-2.42800780860978	16.7922794575527	5.34062930236264e-06	3.12684733532777e-05	PBP/GOBP family
6141	PF07561	-2.42800780864912	17.3828980720957	5.34062930236264e-06	3.12684733532777e-05	Domain of Unknown Function (DUF1540)
9790	PF12204	-2.42800780863281	16.8651650806897	5.34062930236265e-06	3.12684733532777e-05	Domain of unknown function (DUF3598)
3224	PF03848	0.926976729857895	55.5893055378816	5.45728641174705e-06	3.19330117607603e-05	Tellurite resistance protein TehB
7994	PF09929	2.4547941139224	17.6814789308797	5.48403216169369e-06	3.20524581829247e-05	Uncharacterized conserved protein (DUF2161)
2303	PF02705	2.4547941139224	19.0071759711788	5.48403216169373e-06	3.20524581829247e-05	K+ potassium transporter
4176	PF04983	-0.317610225523366	54.5975682176393	5.71687206667773e-06	3.33940542013725e-05	RNA polymerase Rpb1, domain 3
176	PF00185	-0.262088460466902	36.3053220676637	5.8049167421381e-06	3.388879595194e-05	Aspartate/ornithine carbamoyltransferase, Asp/Orn binding domain
5329	PF06472	-1.52722126331095	21.2390420815329	5.82455885746301e-06	3.39838670398259e-05	ABC transporter transmembrane region 2
6213	PF07659	0.850129480265484	37.8085421154999	5.97365223731656e-06	3.48336875566564e-05	Domain of Unknown Function (DUF1599)
6482	PF07977	-0.285969646888809	37.0202830238398	5.97923585766825e-06	3.48461742010223e-05	FabA-like domain
4470	PF05343	0.50888396489607	31.3785092676579	5.98410885535881e-06	3.48545074469489e-05	M42 glutamyl aminopeptidase
8338	PF10354	1.96644134602373	20.9254658994888	6.06611641174402e-06	3.52537387508098e-05	Domain of unknown function (DUF2431)
5766	PF07072	1.96644134602331	28.1144604956732	6.06611641174404e-06	3.52537387508098e-05	Protein of unknown function (DUF1342)
8836	PF11011	1.96644134602331	26.3256552544427	6.06611641174404e-06	3.52537387508098e-05	Protein of unknown function (DUF2849)
411	PF00453	-0.341597597653198	45.3236688081678	6.06658232775962e-06	3.52537387508098e-05	Ribosomal protein L20
3253	PF03883	0.364272126480833	48.5831432913127	6.1126936510815e-06	3.55013183189317e-05	Protein of unknown function (DUF328)
8908	PF11104	1.02197973718449	31.3622550324855	6.24822042875929e-06	3.62676235093637e-05	Competence protein A
5991	PF07372	1.33319230704443	25.4523447674688	6.45307659253021e-06	3.74352403129991e-05	Protein of unknown function (DUF1491)
3281	PF03916	0.432286494009761	49.9676939696573	6.53563944378162e-06	3.7892484587286e-05	Polysulphide reductase, NrfD
5839	PF07167	0.82066358891277	28.572977092408	6.60899161556682e-06	3.82958340723428e-05	Poly-beta-hydroxybutyrate polymerase (PhaC) N-terminus
7644	PF09500	22.3014022261231	12.6119532443583	6.9170713187996e-06	4.00122939374666e-05	Putative thioesterase (yiiD_Cterm)
5503	PF06720	21.3014021262358	14.2049900989729	6.91707135680043e-06	4.00122939374666e-05	Bacteriophage phi-29 early protein GP16.7
10118	PF12616	20.301402160888	28.1878936725595	6.91707146009746e-06	4.00122939374666e-05	Protein of unknown function (DUF3775)
1211	PF01370	-0.114209851049528	58.3286478592299	7.1312989812681e-06	4.12279495073541e-05	NAD dependent epimerase/dehydratase family
7447	PF09250	1.81475675869156	22.0027879174851	7.22728181031343e-06	4.17590032909833e-05	Bifunctional DNA primase/polymerase, N-terminal
6388	PF07866	1.22004965094455	36.2388014185692	7.32275016804111e-06	4.22623716938886e-05	Protein of unknown function (DUF1653)
9600	PF11973	1.22004965093881	25.3096985541195	7.32275016804116e-06	4.22623716938886e-05	NQRA C-terminal domain
9407	PF11746	-1.67770221267291	30.1697239292252	7.44929138813354e-06	4.29681918644307e-05	Protein of unknown function (DUF3303)
8065	PF10009	-0.853661215966962	31.7020694902697	7.62708242765091e-06	4.39686534254614e-05	Uncharacterized protein conserved in bacteria (DUF2252)
7523	PF09348	-2.9388334324082	15.8396506890949	7.7141167960733e-06	4.43441251145089e-05	Domain of unknown function (DUF1990)
7525	PF09350	-2.93883343240248	15.7139719692417	7.7141167960733e-06	4.43441251145089e-05	Domain of unknown function (DUF1992)
8942	PF11146	-2.93883343240821	15.8903400414893	7.7141167960733e-06	4.43441251145089e-05	Protein of unknown function (DUF2905)
10106	PF12600	-2.93883343240845	28.5191992679353	7.7141167960733e-06	4.43441251145089e-05	Protein of unknown function (DUF3769)
9383	PF11718	-2.93883343240819	16.3879186247625	7.71411679607331e-06	4.43441251145089e-05	Pre-mRNA 3'-end-processing endonuclease polyadenylation factor C-term
1813	PF02110	-1.92410262648116	46.2448344115162	7.84218430411236e-06	4.50291728363754e-05	Hydroxyethylthiazole kinase family
9118	PF11349	-1.92410262695032	21.86173218512	7.8421843041124e-06	4.50291728363754e-05	Protein of unknown function (DUF3151)
3880	PF04615	-24.2605358449081	11.8983532667768	7.93663463100846e-06	4.54169346958621e-05	Utp14 protein
6861	PF08504	-23.2605358452211	12.1110195637496	7.9366346368893e-06	4.54169346958621e-05	Runx inhibition domain
9065	PF11292	-23.2605358452211	12.1110195637496	7.9366346368893e-06	4.54169346958621e-05	Protein of unknown function (DUF3093)
1959	PF02290	-22.2605358452683	14.3505948238123	7.93663465287504e-06	4.54169346958621e-05	Signal recognition particle 14kD protein
8039	PF09980	-21.2605358452716	16.2851571310681	7.93663469632884e-06	4.54169346958621e-05	Predicted membrane protein (DUF2214)
9672	PF12058	-19.2605358452767	32.1535669563487	7.93663513553097e-06	4.54169346958621e-05	Protein of unknown function (DUF3539)
1282	PF01447	1.69912657639596	34.700064069858	7.96729457681508e-06	4.55151935672119e-05	Thermolysin metallopeptidase, catalytic domain
9150	PF11391	1.69912657660888	26.4329843409824	7.96729457681511e-06	4.55151935672119e-05	Protein of unknown function (DUF2798)
9704	PF12096	1.6991265763745	20.1987735047002	7.96729457681512e-06	4.55151935672119e-05	Protein of unknown function (DUF3572)
2326	PF02737	0.256738212253537	50.8604538353589	7.99854545397966e-06	4.56679501582832e-05	3-hydroxyacyl-CoA dehydrogenase, NAD binding domain
399	PF00438	-0.384933911140168	39.0705343985739	8.09513057536004e-06	4.61933522065218e-05	S-adenosylmethionine synthetase, N-terminal domain
3595	PF04273	0.730997826728124	64.9696066112485	8.15927939499232e-06	4.65331748256379e-05	Putative phosphatase (DUF442)
1420	PF01612	-0.255944777088898	35.802832213499	8.22928446786379e-06	4.69059947455997e-05	3'-5' exonuclease
3657	PF04347	1.60749625362531	26.1227493362701	8.30906700500684e-06	4.73340941427598e-05	Flagellar biosynthesis protein, FliO
1050	PF01183	1.53280536094845	37.1970773842645	8.31539838236054e-06	4.73435195864093e-05	Glycosyl hydrolases family 25
6688	PF08298	0.629759855826745	45.1403117120273	8.34159734852174e-06	4.74659864862763e-05	PrkA AAA domain
4692	PF05643	2.136340378663	31.134749147508	8.55456352414063e-06	4.86504755926267e-05	Putative bacterial lipoprotein (DUF799)
4599	PF05524	0.838153289266786	41.134071692056	8.58584725438944e-06	4.88009723504685e-05	PEP-utilising enzyme, N-terminal
662	PF00733	0.314857812183572	37.3303894570332	8.7865799902457e-06	4.99138884631073e-05	Asparagine synthase
3530	PF04198	-0.69687296000491	43.7642074126944	8.80681012939364e-06	5.00007509477576e-05	Putative sugar-binding domain
8815	PF10985	-0.523660120642289	29.0314775123401	8.8716964343671e-06	5.03409097562209e-05	Protein of unknown function (DUF2805)
4574	PF05491	0.486935209977544	32.5137116933541	8.89582792826172e-06	5.04495608503044e-05	Holliday junction DNA helicase ruvB C-terminus
377	PF00411	-0.318181530342577	32.6106793134287	9.12892235860963e-06	5.17424865824218e-05	Ribosomal protein S11
1246	PF01408	-0.227743715295013	49.202525022457	9.17923373477266e-06	5.19985355887541e-05	Oxidoreductase family, NAD-binding Rossmann fold
2249	PF02639	0.633973850445811	34.1452919412089	9.39977802092045e-06	5.32180944663186e-05	Uncharacterized BCR, YaiI/YqxD family COG1671
6386	PF07864	-2.10258540781451	40.2925856485347	9.41361158927552e-06	5.32368659878418e-05	Protein of unknown function (DUF1651)
5498	PF06714	-2.10258540821389	18.5192311626785	9.41361158927559e-06	5.32368659878418e-05	Gp5 N-terminal OB domain
1086	PF01220	-0.343652252166854	32.9133736865284	9.63135008615788e-06	5.44378318940124e-05	Dehydroquinase class II
6182	PF07610	0.918381336517764	30.2642577387661	9.80849393816132e-06	5.5408138468754e-05	Protein of unknown function (DUF1573)
8603	PF10708	-2.3854481944487	21.8393358299651	9.82963427545171e-06	5.54965910598983e-05	Protein of unknown function (DUF2510)
1173	PF01323	0.248789848948976	42.4726076031171	1.0059436116032e-05	5.67623588643213e-05	DSBA-like thioredoxin domain
6247	PF07696	1.17613041701363	60.8888387403452	1.0111287478145e-05	5.7023154953349e-05	7TMR-DISM extracellular 2
3035	PF03626	2.94727059892134	15.8516230537535	1.01289259846996e-05	5.70590527229348e-05	Prokaryotic Cytochrome C oxidase subunit IV
6036	PF07433	2.94727059892134	17.731917503844	1.01289259846996e-05	5.70590527229348e-05	Protein of unknown function (DUF1513)
2114	PF02481	0.416777204795141	35.0290713779272	1.01981204399181e-05	5.7416892777136e-05	DNA recombination-mediator protein A
2108	PF02472	0.266564549068435	37.9159306224878	1.02293483200954e-05	5.75606965226934e-05	Biopolymer transport protein ExbD/TolR
2167	PF02547	0.381341809566471	32.8143040261623	1.03826148535693e-05	5.83906723126013e-05	Queuosine biosynthesis protein
269	PF00290	-0.287101661902674	34.323619003467	1.06086573069864e-05	5.96287828532057e-05	Tryptophan synthase alpha chain
9461	PF11808	2.40827409684255	18.6444994865316	1.06326241256513e-05	5.96641097693841e-05	Domain of unknown function (DUF3329)
5808	PF07126	2.40827409684254	26.1018821232384	1.06326241256513e-05	5.96641097693841e-05	Protein of unknown function (DUF1379)
9621	PF11997	2.4082741033605	41.5865694356557	1.06326241256514e-05	5.96641097693841e-05	Domain of unknown function (DUF3492)
7912	PF09838	-1.28683590559418	21.6445516867866	1.07188816344434e-05	6.01148137315628e-05	Uncharacterized protein conserved in bacteria (DUF2065)
3122	PF03726	-0.478244090277824	36.1323610471318	1.07283147208094e-05	6.01344019483683e-05	Polyribonucleotide nucleotidyltransferase, RNA binding domain
1531	PF01751	-0.167213546028711	44.4375932775063	1.09585778367834e-05	6.13910810413716e-05	Toprim domain
713	PF00793	-0.200177782266751	49.3742137300415	1.14726711723785e-05	6.4235536658179e-05	DAHP synthetase I family
9397	PF11734	0.981157742662203	23.8000860161019	1.18036828297388e-05	6.60523390190412e-05	TilS substrate C-terminal domain
7522	PF09347	-0.524456933410204	29.117920391013	1.25714778554527e-05	7.03099836081481e-05	Domain of unknown function (DUF1989)
1018	PF01145	-0.173286992800798	39.3888614486763	1.27612314792209e-05	7.13318311784388e-05	SPFH domain / Band 7 family
3654	PF04344	1.06849975281735	32.3166216855682	1.28211211348072e-05	7.16270470461665e-05	Chemotaxis phosphatase, CheZ
3858	PF04588	-0.958331838589849	23.5971944165591	1.31043498902392e-05	7.31689652172594e-05	Hypoxia induced protein conserved region
5561	PF06792	1.02629939832697	38.450007452679	1.37058068856578e-05	7.64484989484659e-05	Uncharacterised protein family (UPF0261)
2274	PF02672	-1.88901130791647	34.4409207707799	1.37143607715513e-05	7.64484989484659e-05	CP12 domain
9698	PF12089	-1.88901130665787	22.899517435169	1.37143607715513e-05	7.64484989484659e-05	Transmembrane domain of unknown function (DUF3566)
798	PF00886	-0.491853834539179	30.1933748491825	1.38586894039942e-05	7.72105188974314e-05	Ribosomal protein S16
6824	PF08461	1.66633675357339	22.2251027032662	1.40605663347732e-05	7.82921413679369e-05	Ribonuclease R winged-helix domain
1382	PF01564	-0.369185554171873	57.3571808651557	1.414215654372e-05	7.87031614579867e-05	Spermine/spermidine synthase
6718	PF08334	0.812177802805819	27.505368860179	1.42571995173154e-05	7.92997970954854e-05	Bacterial type II secretion system protein G
1424	PF01618	0.222413279599301	41.2433363975023	1.43674775795162e-05	7.98692891474148e-05	MotA/TolQ/ExbB proton channel family
3460	PF04115	0.904196701533978	24.3427049517583	1.44146605209507e-05	8.00876006880262e-05	Ureidoglycolate hydrolase
2039	PF02390	0.345499609107727	40.0968231436847	1.46880062352075e-05	8.13976420631856e-05	Putative methyltransferase
8554	PF10648	-2.88754013801492	17.9285510622318	1.46906541587908e-05	8.13976420631856e-05	Immunoglobulin-like domain of bacterial spore germination
3542	PF04213	-2.88754013802065	15.6456820451827	1.46906541587908e-05	8.13976420631856e-05	Htaa
4588	PF05510	-2.88754013802065	16.9793955260937	1.46906541587909e-05	8.13976420631856e-05	Sarcoglycan alpha/epsilon
9694	PF12085	-2.88754013802065	17.8872025656348	1.46906541587909e-05	8.13976420631856e-05	Protein of unknown function (DUF3562)
4404	PF05257	22.227294133571	13.1909238910663	1.47311626759467e-05	8.14267781875561e-05	CHAP domain
4838	PF05830	22.227294133571	13.1909238910663	1.47311626759467e-05	8.14267781875561e-05	Nodulation protein Z (NodZ)
4540	PF05443	21.2272942037218	15.2715963449063	1.47311627571262e-05	8.14267781875561e-05	ROS/MUCR transcriptional regulator protein
4905	PF05926	20.2272941644414	21.0815448108179	1.47311629777952e-05	8.14267781875561e-05	Phage head completion protein (GPL)
2441	PF02887	0.482669215407782	32.090070167707	1.47361313483753e-05	8.14267781875561e-05	Pyruvate kinase, alpha/beta domain
3693	PF04386	0.653196195708939	39.0047458935081	1.50154032702063e-05	8.28794587264452e-05	Stringent starvation protein B
1753	PF02021	0.653196195709023	37.8226843005114	1.50154032702065e-05	8.28794587264452e-05	Uncharacterised protein family UPF0102
946	PF01062	1.08275177552451	23.9011451605168	1.52523923069894e-05	8.41416715660238e-05	Bestrophin
7815	PF09721	1.25314959937324	26.8256112406613	1.53201518005128e-05	8.4469442634309e-05	Transmembrane exosortase (Exosortase_EpsH)
8145	PF10108	0.679841763068098	52.1680505160569	1.55271127551458e-05	8.5563942526043e-05	Predicted 3'-5' exonuclease related to the exonuclease domain of PolB
5720	PF07001	-23.191542973873	12.0896331269521	1.59298303175028e-05	8.75924366769213e-05	BAT2 N-terminus
7417	PF09205	-23.1915429736389	12.3516456389125	1.59298303175028e-05	8.75924366769213e-05	Domain of unknown function (DUF1955)
5348	PF06500	-22.1915429737655	13.5202234350389	1.59298303496812e-05	8.75924366769213e-05	Alpha/beta hydrolase of unknown function (DUF1100)
9075	PF11302	-20.1915429738047	20.7752511088564	1.59298306749197e-05	8.75924366769213e-05	Protein of unknown function (DUF3104)
6615	PF08192	2.09378076834456	29.6386922780848	1.60708986684052e-05	8.83201450707197e-05	Peptidase family S64
8054	PF09996	-0.486987644888006	31.2271492130109	1.72422722608933e-05	9.47061975567135e-05	Uncharacterized protein conserved in bacteria (DUF2237)
2462	PF02913	-0.236005175294064	61.4325825647694	1.74747438420109e-05	9.59310368290001e-05	FAD linked oxidases, C-terminal domain
9022	PF11238	-1.73486062808945	21.761316962581	1.77373259543883e-05	9.73197564424241e-05	Protein of unknown function (DUF3039)
8947	PF11152	-2.34099643165952	18.0917443883154	1.805315867684e-05	9.89989844450984e-05	Protein of unknown function (DUF2930)
6248	PF07697	1.09835271596703	45.8731833108117	1.80879748836995e-05	9.9136204519594e-05	7TM-HD extracellular
1029	PF01156	-0.462976618180431	31.6521963669876	1.88703511389442e-05	0.00010336827087637	Inosine-uridine preferring nucleoside hydrolase
3117	PF03721	-0.22219278410787	56.1570355351789	1.96516094256904e-05	0.000107589638840597	UDP-glucose/GDP-mannose dehydrogenase family, NAD binding domain
8985	PF11196	1.05015061414915	40.6677315619078	1.96991287009642e-05	0.000107733268416997	Protein of unknown function (DUF2834)
1191	PF01345	1.05015061414922	27.6989118668034	1.96991287009643e-05	0.000107733268416997	Domain of unknown function DUF11
277	PF00298	-0.377276372850601	31.6486984202037	2.01400561630522e-05	0.000110085198994912	Ribosomal protein L11, RNA binding domain
376	PF00410	-0.31332032790788	34.6961031703281	2.0327391395174e-05	0.000110878690250628	Ribosomal protein S8
7738	PF09615	2.89011218508151	25.728740870628	2.03728503275875e-05	0.000110878690250628	CRISPR-associated protein (Cas_Csy3)
5411	PF06586	2.89011218508139	18.2173617085053	2.03728503275875e-05	0.000110878690250628	TraK protein
5865	PF07208	2.89011218508139	15.6048554870619	2.03728503275875e-05	0.000110878690250628	Protein of unknown function (DUF1414)
8154	PF10119	2.89011219198961	36.1742780910553	2.03728503275875e-05	0.000110878690250628	Predicted methyltransferase regulatory domain
8584	PF10686	2.89011218508139	20.4591725713362	2.03728503275875e-05	0.000110878690250628	Protein of unknown function (DUF2493)
9604	PF11977	2.89011218508139	16.1338395828843	2.03728503275875e-05	0.000110878690250628	Zc3h12a-like Ribonuclease domain
4223	PF05037	2.89011218523294	30.108855330287	2.03728503275875e-05	0.000110878690250628	Protein of unknown function (DUF669)
5723	PF07007	1.88948029750466	24.3664948490527	2.03969179424752e-05	0.0001109500270455	Protein of unknown function (DUF1311)
3339	PF03978	2.35948393411808	20.6496866407887	2.0562515873364e-05	0.000111491348787394	Borrelia burgdorferi REV protein
3589	PF04265	2.35948393411808	20.6496866407887	2.0562515873364e-05	0.000111491348787394	Thiamin pyrophosphokinase, vitamin B1 binding domain
8388	PF10411	2.35948393413292	17.0156388834623	2.0562515873364e-05	0.000111491348787394	Disulfide bond isomerase protein N-terminus
4153	PF04956	2.35948393413312	18.1933969980108	2.0562515873364e-05	0.000111491348787394	TrbC/VIRB2 family
6335	PF07793	2.35948393413312	18.1933969980108	2.0562515873364e-05	0.000111491348787394	Protein of unknown function (DUF1631)
9656	PF12040	2.35948393411808	20.3188986680126	2.0562515873364e-05	0.000111491348787394	Domain of unknown function (DUF3526)
2276	PF02674	0.601362824053692	27.6683010205527	2.10985083638235e-05	0.000114296030170799	Colicin V production protein
3988	PF04751	0.889807964073975	52.1254288699443	2.11023689014348e-05	0.000114296030170799	Protein of unknown function (DUF615)
42	PF00043	0.195967267857367	36.8553278961403	2.11539937272827e-05	0.000114514373530097	Glutathione S-transferase, C-terminal domain
1886	PF02195	0.335514668352898	41.0919031846859	2.27642885839859e-05	0.000123165629789252	ParB-like nuclease domain
9389	PF11726	1.74329779452764	22.4816143877621	2.32630040407902e-05	0.000125796682641517	Protein of unknown function (DUF3296)
6742	PF08364	1.06370358055386	25.2964861593431	2.35342050750775e-05	0.000127195279217837	Bacterial translation initiation factor IF-2 associated region
497	PF00547	-0.613942581905576	76.4965730846936	2.36925104599555e-05	0.000127982541828244	Urease, gamma subunit
83	PF00085	0.223601081548128	65.9986695663753	2.40742782820001e-05	0.000129975423492633	Thioredoxin
1627	PF01867	1.47396486092552	23.2905760503564	2.42642227741975e-05	0.000130931091227719	CRISPR associated protein Cas1
6299	PF07751	-0.919111125436795	25.9841707000877	2.42906552751614e-05	0.000130934133839436	Abi-like protein
457	PF00504	-0.919111125436907	56.0396449704529	2.42906552751616e-05	0.000130934133839436	Chlorophyll A-B binding protein
755	PF00842	0.48685496925533	31.5590934759128	2.43610719927937e-05	0.000131243816808435	Alanine racemase, C-terminal domain
6071	PF07478	-0.324468715390552	32.9540449964624	2.45216477010619e-05	0.000132038638126516	D-ala D-ala ligase C-terminus
943	PF01058	-0.402332691124955	43.8314033246157	2.48073526099333e-05	0.000133506023641868	NADH ubiquinone oxidoreductase, 20 Kd subunit
3674	PF04365	1.54497589625066	25.8416046578123	2.494258738155e-05	0.000134091243793644	Protein of unknown function (DUF497)
5716	PF06996	1.5449758965687	32.5717665114895	2.494258738155e-05	0.000134091243793644	Protein of unknown function (DUF1305)
1547	PF01773	0.981847635756141	23.7991351810747	2.59960723077114e-05	0.000139606493353296	Na+ dependent nucleoside transporter N-terminus
5305	PF06445	0.981847635756141	26.3227819418146	2.59960723077115e-05	0.000139606493353296	Bacterial transcription activator, effector binding domain
6242	PF07690	-0.0873923224054278	59.0705103592032	2.61984478627673e-05	0.000140618710347186	Major Facilitator Superfamily
6451	PF07943	0.919945058494215	25.5997294611775	2.63086013912121e-05	0.000141135120234891	Penicillin-binding protein 5, C-terminal domain
9592	PF11965	-1.06006258619744	27.7418619858957	2.71692174474809e-05	0.000145674781896636	Domain of unknown function (DUF3479)
6652	PF08241	-0.193077615307435	48.3407581285058	2.83031704345557e-05	0.000151674427903127	Methyltransferase domain
1148	PF01288	0.429998664740508	30.8005194192554	2.84281178645942e-05	0.000152263405895919	7,8-dihydro-6-hydroxymethylpterin-pyrophosphokinase (HPPK)
9472	PF11821	0.661492624357372	33.5296412560572	2.85173135964919e-05	0.000152660373102743	Protein of unknown function (DUF3341)
2571	PF03051	1.15551112980698	26.4653470641189	2.94504558543908e-05	0.00015757239144503	Peptidase C1-like family
445	PF00490	-0.237303981013195	35.5575689924328	2.98962379111122e-05	0.000159873014460744	Delta-aminolevulinic acid dehydratase
8771	PF10932	2.04932900581238	18.4419175225202	3.00853853857547e-05	0.000160799554519532	Protein of unknown function (DUF2783)
1071	PF01204	0.612424643818151	41.7119149571051	3.06854655560468e-05	0.000163920299643199	Trehalase
113	PF00119	-0.244166330688536	41.9549285371481	3.13652085032278e-05	0.000167463083163595	ATP synthase A chain
7757	PF09643	23.1472514846126	11.583012702667	3.14513368204781e-05	0.000167481267663554	YopX protein
9618	PF11994	23.1472514846126	11.583012702667	3.14513368204781e-05	0.000167481267663554	Protein of unknown function (DUF3489)
8354	PF10371	22.1472514825256	12.6470654548158	3.14513368844655e-05	0.000167481267663554	Domain of unknown function
10110	PF12607	21.1472514379384	14.3102743943551	3.14513370584014e-05	0.000167481267663554	Protein of unknown function (DUF3772)
7591	PF09430	20.1472514765275	25.221575005419	3.14513375312078e-05	0.000167481267663554	Protein of unknown function (DUF2012)
1534	PF01755	0.899081600859303	28.2538919689327	3.16479668576594e-05	0.0001684397310726	Glycosyltransferase family 25 (LPS biosynthesis protein)
3447	PF04101	0.402902524025638	37.0608413913299	3.19393480186043e-05	0.000169901219123663	Glycosyltransferase family 28 C-terminal domain
2120	PF02489	-23.1174350014405	11.8245824841558	3.20421809734337e-05	0.000169912522417925	Herpesvirus glycoprotein H
7153	PF08853	-23.1174350014405	11.8245824841558	3.20421809734337e-05	0.000169912522417925	Domain of unknown function (DUF1823)
8459	PF10516	-22.1174350017966	12.5025772345379	3.20421810383729e-05	0.000169912522417925	SHNi-TPR
8841	PF11016	-22.1174350015437	12.7575942089693	3.2042181038373e-05	0.000169912522417925	Protein of unknown function (DUF2854)
9571	PF11941	-21.1174350016129	16.2184295248972	3.20421812148963e-05	0.000169912522417925	Domain of unknown function (DUF3459)
5845	PF07176	-20.117435001689	28.8659705433804	3.20421816947366e-05	0.000169912522417925	Alpha/beta hydrolase of unknown function (DUF1400)
7424	PF09215	-2.29447641674304	21.9765731985421	3.30799079025114e-05	0.00017532351188331	Bacteriophage T4, Gp8
5181	PF06276	-1.00781189584518	25.8165858000108	3.3185814288371e-05	0.000175792777624898	Ferric iron reductase FhuF-like transporter
5021	PF06073	1.09488650798488	25.6279995733661	3.3294721903609e-05	0.000176277442379829	Bacterial protein of unknown function (DUF934)
653	PF00723	0.31179109076766	41.9326292624036	3.48208144455164e-05	0.000184260901532651	Glycosyl hydrolases family 15
2926	PF03476	1.33783268660094	20.8773791590528	3.51612311790734e-05	0.000185965069605935	MOSC N-terminal beta barrel domain
2828	PF03364	-0.458677385385719	39.3597047732829	3.52984321508481e-05	0.000186593226455893	Polyketide cyclase / dehydrase and lipid transport
4386	PF05232	1.84865831035433	19.1136391644008	3.71763318286463e-05	0.000196110477905884	Bacterial Transmembrane Pair family
5119	PF06199	1.84865831036693	30.5130983666752	3.71763318286463e-05	0.000196110477905884	Phage major tail protein 2
4534	PF05433	1.84865831036693	19.2645442574746	3.71763318286465e-05	0.000196110477905884	Rickettsia 17 kDa surface antigen
9760	PF12167	1.84865831036693	28.6829446288477	3.71763318286467e-05	0.000196110477905884	Domain of unknown function (DUF3596)
1789	PF02075	0.434964975058919	38.1550795630801	3.85408276846973e-05	0.000203202499298016	Crossover junction endodeoxyribonuclease RuvC
6001	PF07386	0.904196701524778	26.729052512902	3.87406924667285e-05	0.000204149937449606	Protein of unknown function (DUF1499)
1301	PF01470	-1.49369857127229	24.7387964871602	3.92635842793843e-05	0.000206690204711498	Pyroglutamyl peptidase
1835	PF02136	-1.49369857127229	22.8118415797256	3.92635842793846e-05	0.000206690204711498	Nuclear transport factor 2 (NTF2) domain
2789	PF03315	0.555890007257858	33.7980947127442	3.95437800544748e-05	0.000208057009091189	Serine dehydratase beta chain
1994	PF02332	1.20552155038166	43.8268820976093	3.96498207105556e-05	0.000208214476310764	Methane/Phenol/Toluene Hydroxylase
2262	PF02659	2.30819063973053	17.2893622414008	3.96559824485975e-05	0.000208214476310764	Domain of unknown function DUF
9054	PF11280	2.30819063974574	28.5552371352405	3.96559824485975e-05	0.000208214476310764	Protein of unknown function (DUF3081)
6291	PF07743	2.30819063974537	16.3020639529369	3.96559824485976e-05	0.000208214476310764	HSCB C-terminal oligomerisation domain
86	PF00089	-0.216394493860811	35.3675497010221	3.96915001482729e-05	0.000208292926905633	Trypsin
1840	PF02142	-0.271811390146853	37.3509172561218	4.01359218422682e-05	0.00021051602943486	MGS-like domain
2297	PF02699	-0.478403529053062	28.9664589171616	4.03303523294628e-05	0.000211426285153367	Preprotein translocase subunit
1657	PF01906	-0.636248339421722	26.7479186188963	4.07894989019643e-05	0.000213722617693884	Domain of unknown function (DUF74)
9457	PF11804	2.82948756339329	28.1841380560365	4.09286706279746e-05	0.00021400874626394	Protein of unknown function (DUF3325)
5999	PF07383	2.82948756337803	18.8401774301654	4.09286706279746e-05	0.00021400874626394	Protein of unknown function (DUF1496)
7872	PF09791	2.82948756337804	15.959665341511	4.09286706279746e-05	0.00021400874626394	Oxidoreductase-like protein, N-terminal
9901	PF12339	2.82948756326501	24.5533280876079	4.09286706279746e-05	0.00021400874626394	DNA-J related protein
3055	PF03646	1.44319320229838	25.769323661456	4.11515519383952e-05	0.000215063066738449	FlaG protein
5055	PF06122	1.70555746743714	26.8623557566393	4.14615688523088e-05	0.000216571445558268	Conjugative relaxosome accessory transposon protein
2999	PF03583	-1.81490333498532	21.7675297587977	4.15143509449804e-05	0.000216735314397131	Secretory lipase
9368	PF11700	0.311873595615094	72.4565289038118	4.24780221334127e-05	0.000221652071163163	Vacuole effluxer Atg22 like
2380	PF02800	0.210844539926778	38.4306717736876	4.28158344806429e-05	0.000223299686989978	Glyceraldehyde 3-phosphate dehydrogenase, C-terminal domain
2096	PF02460	1.05834738135316	27.5932313044556	4.32587170767394e-05	0.000225377248053441	Patched family
3178	PF03793	1.05834738135333	43.5251144503959	4.32587170767396e-05	0.000225377248053441	PASTA domain
4213	PF05025	-0.881370797453641	29.6266451663167	4.37987264096758e-05	0.000228073306298945	RbsD / FucU transport protein family
102	PF00107	-0.161696862602127	49.3582092485747	4.39577990211958e-05	0.000228783958607488	Zinc-binding dehydrogenase
185	PF00196	-0.227630785558957	36.2082102637453	4.65788641717529e-05	0.000242301049337438	Bacterial regulatory proteins, luxR family
174	PF00183	0.261523344685842	48.389506604463	4.78849901000455e-05	0.000248967516580771	Hsp90 protein
6207	PF07650	-0.318488811692717	34.0792713695245	4.891458400312e-05	0.000254190109786234	KH domain
723	PF00805	-0.537402504784443	27.5639134240419	4.93144698859997e-05	0.000256136674528463	Pentapeptide repeats (8 copies)
1339	PF01515	-0.211457052996047	38.4140045005865	5.29283057544082e-05	0.000274765763667628	Phosphate acetyl/butaryl transferase
5602	PF06838	-1.97998308612173	19.6903798841974	5.32118510145827e-05	0.000276096139323742	Aluminium resistance protein
436	PF00481	-0.511794164947668	34.4722591963971	5.36336754069651e-05	0.000278142262369215	Protein phosphatase 2C
5479	PF06684	-0.532178979526043	42.9033430348638	5.39684007714665e-05	0.000279734828985948	Protein of unknown function (DUF1185)
1114	PF01253	0.671574406257087	30.8510750576979	5.40881330697582e-05	0.000280211960627002	Translation initiation factor SUI1
8036	PF09976	2.00280899020415	21.1717391679614	5.61076132433138e-05	0.000290525508369343	Uncharacterized protein conserved in bacteria (DUF2133)
4022	PF04794	-1.13268522573494	23.9965262116443	5.66126907035129e-05	0.000292990934556064	YdjC-like protein
7225	PF08933	1.30966180963424	41.3134178466877	5.7947472432823e-05	0.000299745663483631	Domain of unknown function (DUF1864)
4221	PF05035	0.738069830652145	35.2245911289472	5.90100288425605e-05	0.000305086068423514	2-keto-3-deoxy-galactonokinase
2351	PF02769	-0.171989494132232	52.5135334948671	6.00981034296864e-05	0.000310552884644572	AIR synthase related protein, C-terminal domain
6296	PF07748	-2.24568625164553	24.6458941294616	6.04623897198396e-05	0.000312116660445659	Glycosyl hydrolases family 38 C-terminal domain
3987	PF04750	-2.24568625185518	17.0224053661738	6.04623897198397e-05	0.000312116660445659	FAR-17a/AIG1-like protein
1706	PF01965	0.298734525469636	35.1301473513089	6.23603440247097e-05	0.000321750133823719	DJ-1/PfpI family
1298	PF01467	-0.207472152444464	47.3599569659236	6.43888659935173e-05	0.000331841186507635	Cytidylyltransferase
3001	PF03585	-24.0373922937744	11.3612376606876	6.46111788341005e-05	0.000331841186507635	Herpesvirus ICP4-like protein C-terminal region
8341	PF10358	-24.0373922937744	11.3612376606876	6.46111788341005e-05	0.000331841186507635	Oestrogen-responsive protein Fam102A-B
9145	PF11383	-24.0373922937744	11.3612376606876	6.46111788341005e-05	0.000331841186507635	Protein of unknown function (DUF3187)
1525	PF01744	-23.0373922940261	12.0765328142221	6.46111788824561e-05	0.000331841186507635	GLTT repeat (6 copies)
9839	PF12263	-22.0373922938906	13.3741876526236	6.46111790138995e-05	0.000331841186507635	Protein of unknown function (DUF3611)
4889	PF05903	-21.0373922940365	15.3536956715835	6.46111793711996e-05	0.000331841186507635	PPPDE putative peptidase domain
7231	PF08940	-21.0373922940365	15.3536956715835	6.46111793711996e-05	0.000331841186507635	Domain of unknown function (DUF1918)
7648	PF09506	-20.0373922939204	27.2138935209209	6.46111803424428e-05	0.000331841186507635	Glucosylglycerol-phosphate phosphatase (Salt_tol_Pase)
9080	PF11307	0.792010220797853	55.543301239098	6.64112123031108e-05	0.000340913134961659	Protein of unknown function (DUF3109)
5889	PF07237	24.0602401584265	11.2095290294278	6.73446946441183e-05	0.000344308262557579	Protein of unknown function (DUF1428)
8148	PF10111	24.0602401584265	11.2095290294278	6.73446946441183e-05	0.000344308262557579	Predicted glycosyltransferase involved in capsule biosynthesis
6061	PF07467	23.0602401419892	11.8411250074955	6.73446946947306e-05	0.000344308262557579	Beta-lactamase inhibitor (BLIP)
4425	PF05280	22.0602401437522	13.3928133588698	6.7344694832309e-05	0.000344308262557579	Flagellar transcriptional activator (FlhC)
7780	PF09676	22.0602401437522	13.3928133588698	6.7344694832309e-05	0.000344308262557579	Type IV conjugative transfer system lipoprotein (TraV)
7199	PF08903	21.0602400887056	15.3419469671335	6.73446952062855e-05	0.000344308262557579	Domain of unknown function (DUF1846)
4383	PF05228	20.0602401292194	18.5194743239729	6.73446962228594e-05	0.000344308262557579	CHASE4 domain
5656	PF06917	20.0602401292194	18.5194743239729	6.73446962228594e-05	0.000344308262557579	Periplasmic pectate lyase
4204	PF05015	1.80609869239735	22.6625296892829	6.74605597182826e-05	0.000344378843181128	Plasmid maintenance system killer protein
3662	PF04352	1.80609869594813	18.7965668121766	6.74605597182828e-05	0.000344378843181128	ProQ/FINO family
4212	PF05024	1.80609869594813	20.171887087437	6.74605597182828e-05	0.000344378843181128	N-acetylglucosaminyl transferase component (Gpi1)
1269	PF01431	0.49391230698196	29.7316089079072	6.98687942061382e-05	0.00035649284463142	Peptidase family M13
7779	PF09674	0.64666766723961	45.5476905756491	7.15932859474453e-05	0.000365107724758684	Protein of unknown function (DUF2400)
1105	PF01244	-0.263907278737834	91.6213591100457	7.21121328274793e-05	0.000367568540086895	Membrane dipeptidase (Peptidase family M19)
5325	PF06468	1.20957835105415	27.8092787278728	7.31893076833234e-05	0.000372871344578904	Spondin_N
5056	PF06123	1.47828452207003	21.844376918133	7.34418814831017e-05	0.000373969902541971	Inner membrane protein CreD
4688	PF05638	1.66633675339368	18.4836715664538	7.3544010165055e-05	0.000374301666616818	Protein of unknown function (DUF796)
5022	PF06074	2.25412341846025	17.3231355471401	7.62474502949505e-05	0.000387670989118927	Protein of unknown function (DUF935)
8995	PF11207	2.25412341847509	16.2944887620791	7.62474502949505e-05	0.000387670989118927	Protein of unknown function (DUF2989)
5618	PF06862	-0.987646226258967	28.8061645759608	7.99706926905572e-05	0.000406397250053469	Protein of unknown function (DUF1253)
1539	PF01761	-0.263700046326049	43.6496703918013	8.14417500954511e-05	0.000413665246470774	3-dehydroquinate synthase
9741	PF12146	0.437173700418479	28.9621096088671	8.19491504194456e-05	0.000415844798612465	Putative lysophospholipase
8813	PF10983	2.76494904224046	20.5139827922543	8.21173320583142e-05	0.000415844798612465	Protein of unknown function (DUF2793)
5596	PF06832	2.76494904214618	27.7788217972048	8.21173320583142e-05	0.000415844798612465	Penicillin-Binding Protein C-terminus Family
6454	PF07947	2.76494904225926	27.4211742211459	8.21173320583142e-05	0.000415844798612465	YhhN-like protein
4481	PF05360	2.76494904212738	15.4078169797667	8.21173320583145e-05	0.000415844798612465	yiaA/B two helix domain
6211	PF07655	2.76494904212738	15.4078169797667	8.21173320583145e-05	0.000415844798612465	Secretin N-terminal domain
[truncated: 8,124 more rows]
