# Supplementary material for: Phylogenetic and Functional Metagenomic Profiling for Assessing Microbial Biodiversity in Environmental Monitoring
Source: PLoS One. 2012 Aug 27;7(8):e43630. doi: 10.1371/journal.pone.0043630 (PMC3428334; doi:10.1371/journal.pone.0043630)
Supplement: Data S2 — Description of the analysis workflow together with a collection of custom-written Perl scripts and example data files. (ZIP) [file pone.0043630.s002.zip › pfam_shotgun.annotation.txt]

GeneFamily	Annotation
PF00001	7 transmembrane receptor (rhodopsin family)
PF00002	7 transmembrane receptor (Secretin family)
PF00003	7 transmembrane sweet-taste receptor of 3 GCPR
PF00004	ATPase family associated with various cellular activities (AAA)
PF00005	ABC transporter
PF00006	ATP synthase alpha/beta family, nucleotide-binding domain
PF00007	Cystine-knot domain
PF00008	EGF-like domain
PF00009	Elongation factor Tu GTP binding domain
PF00010	Helix-loop-helix DNA-binding domain
PF00011	Hsp20/alpha crystallin family
PF00012	Hsp70 protein
PF00013	KH domain
PF00014	Kunitz/Bovine pancreatic trypsin inhibitor domain
PF00015	Methyl-accepting chemotaxis protein (MCP) signaling domain
PF00016	Ribulose bisphosphate carboxylase large chain, catalytic domain
PF00017	SH2 domain
PF00018	SH3 domain
PF00019	Transforming growth factor beta like domain
PF00020	TNFR/NGFR cysteine-rich region
PF00022	Actin
PF00023	Ankyrin repeat
PF00024	PAN domain
PF00025	ADP-ribosylation factor family
PF00026	Eukaryotic aspartyl protease
PF00027	Cyclic nucleotide-binding domain
PF00028	Cadherin domain
PF00029	Connexin
PF00030	Beta/Gamma crystallin
PF00031	Cystatin domain
PF00032	Cytochrome b(C-terminal)/b6/petD
PF00033	Cytochrome b(N-terminal)/b6/petB
PF00034	Cytochrome c
PF00035	Double-stranded RNA binding motif
PF00036	EF hand
PF00037	4Fe-4S binding domain
PF00038	Intermediate filament protein
PF00039	Fibronectin type I domain
PF00040	Fibronectin type II domain
PF00041	Fibronectin type III domain
PF00042	Globin
PF00043	Glutathione S-transferase, C-terminal domain
PF00044	Glyceraldehyde 3-phosphate dehydrogenase, NAD binding domain
PF00045	Hemopexin
PF00046	Homeobox domain
PF00047	Immunoglobulin domain
PF00048	Small cytokines (intecrine/chemokine), interleukin-8 like
PF00049	Insulin/IGF/Relaxin family
PF00050	Kazal-type serine protease inhibitor domain
PF00051	Kringle domain
PF00052	Laminin B (Domain IV)
PF00053	Laminin EGF-like (Domains III and V)
PF00054	Laminin G domain
PF00055	Laminin N-terminal (Domain VI)
PF00056	lactate/malate dehydrogenase, NAD binding domain
PF00057	Low-density lipoprotein receptor domain class A
PF00058	Low-density lipoprotein receptor repeat class B
PF00059	Lectin C-type domain
PF00060	Ligand-gated ion channel
PF00061	Lipocalin / cytosolic fatty-acid binding protein family
PF00062	C-type lysozyme/alpha-lactalbumin family
PF00063	Myosin head (motor domain)
PF00064	Neuraminidase
PF00066	LNR domain
PF00067	Cytochrome P450
PF00068	Phospholipase A2
PF00069	Protein kinase domain
PF00070	Pyridine nucleotide-disulphide oxidoreductase
PF00071	Ras family
PF00072	Response regulator receiver domain
PF00073	picornavirus capsid protein
PF00074	Pancreatic ribonuclease
PF00075	RNase H
PF00076	RNA recognition motif. (a.k.a. RRM, RBD, or RNP domain)
PF00077	Retroviral aspartyl protease
PF00078	Reverse transcriptase (RNA-dependent DNA polymerase)
PF00079	Serpin (serine protease inhibitor)
PF00080	Copper/zinc superoxide dismutase (SODC)
PF00081	Iron/manganese superoxide dismutases, alpha-hairpin domain
PF00082	Subtilase family
PF00083	Sugar (and other) transporter
PF00084	Sushi domain (SCR repeat)
PF00085	Thioredoxin
PF00086	Thyroglobulin type-1 repeat
PF00087	Snake toxin
PF00089	Trypsin
PF00090	Thrombospondin type 1 domain
PF00091	Tubulin/FtsZ family, GTPase domain
PF00092	von Willebrand factor type A domain
PF00093	von Willebrand factor type C domain
PF00094	von Willebrand factor type D domain
PF00096	Zinc finger, C2H2 type
PF00097	Zinc finger, C3HC4 type (RING finger)
PF00098	Zinc knuckle
PF00100	Zona pellucida-like domain
PF00101	Ribulose bisphosphate carboxylase, small chain
PF00102	Protein-tyrosine phosphatase
PF00103	Somatotropin hormone family
PF00104	Ligand-binding domain of nuclear hormone receptor
PF00105	Zinc finger, C4 type (two domains)
PF00106	short chain dehydrogenase
PF00107	Zinc-binding dehydrogenase
PF00108	Thiolase, N-terminal domain
PF00109	Beta-ketoacyl synthase, N-terminal domain
PF00111	2Fe-2S iron-sulfur cluster binding domain
PF00112	Papain family cysteine protease
PF00113	Enolase, C-terminal TIM barrel domain
PF00114	Pilin (bacterial filament)
PF00115	Cytochrome C and Quinol oxidase polypeptide I
PF00116	Cytochrome C oxidase subunit II, periplasmic domain
PF00117	Glutamine amidotransferase class-I
PF00118	TCP-1/cpn60 chaperonin family
PF00119	ATP synthase A chain
PF00120	Glutamine synthetase, catalytic domain
PF00121	Triosephosphate isomerase
PF00122	E1-E2 ATPase
PF00123	Peptide hormone
PF00124	Photosynthetic reaction centre protein
PF00125	Core histone H2A/H2B/H3/H4
PF00126	Bacterial regulatory helix-turn-helix protein, lysR family
PF00127	Copper binding proteins, plastocyanin/azurin family
PF00128	Alpha amylase, catalytic domain
PF00129	Class I Histocompatibility antigen, domains alpha 1 and 2
PF00130	Phorbol esters/diacylglycerol binding domain (C1 domain)
PF00131	Metallothionein
PF00132	Bacterial transferase hexapeptide (three repeats)
PF00133	tRNA synthetases class I (I, L, M and V)
PF00134	Cyclin, N-terminal domain
PF00135	Carboxylesterase
PF00136	DNA polymerase family B
PF00137	ATP synthase subunit C
PF00139	Legume lectin domain
PF00140	Sigma-70 factor, region 1.2
PF00141	Peroxidase
PF00142	4Fe-4S iron sulfur cluster binding proteins, NifH/frxC family
PF00143	Interferon alpha/beta domain
PF00144	Beta-lactamase
PF00145	C-5 cytosine-specific DNA methylase
PF00146	NADH dehydrogenase
PF00147	Fibrinogen beta and gamma chains, C-terminal globular domain
PF00148	Nitrogenase component 1 type Oxidoreductase
PF00149	Calcineurin-like phosphoesterase
PF00150	Cellulase (glycosyl hydrolase family 5)
PF00151	Lipase
PF00152	tRNA synthetases class II (D, K and N)
PF00153	Mitochondrial carrier protein
PF00154	recA bacterial DNA recombination protein
PF00155	Aminotransferase class I and II
PF00156	Phosphoribosyl transferase domain
PF00157	Pou domain - N-terminal to homeobox domain
PF00158	Sigma-54 interaction domain
PF00160	Cyclophilin type peptidyl-prolyl cis-trans isomerase/CLD
PF00162	Phosphoglycerate kinase
PF00163	Ribosomal protein S4/S9 N-terminal domain
PF00164	Ribosomal protein S12
PF00165	Bacterial regulatory helix-turn-helix proteins, AraC family
PF00166	Chaperonin 10 Kd subunit
PF00167	Fibroblast growth factor
PF00168	C2 domain
PF00169	PH domain
PF00170	bZIP transcription factor
PF00171	Aldehyde dehydrogenase family
PF00172	Fungal Zn(2)-Cys(6) binuclear cluster domain
PF00173	Cytochrome b5-like Heme/Steroid binding domain
PF00174	Oxidoreductase molybdopterin binding domain
PF00175	Oxidoreductase NAD-binding domain
PF00176	SNF2 family N-terminal domain
PF00177	Ribosomal protein S7p/S5e
PF00178	Ets-domain
PF00179	Ubiquitin-conjugating enzyme
PF00180	Isocitrate/isopropylmalate dehydrogenase
PF00181	Ribosomal Proteins L2, RNA binding domain
PF00182	Chitinase class I
PF00183	Hsp90 protein
PF00184	Neurohypophysial hormones, C-terminal Domain
PF00185	Aspartate/ornithine carbamoyltransferase, Asp/Orn binding domain
PF00186	Dihydrofolate reductase
PF00187	Chitin recognition protein
PF00188	Cysteine-rich secretory protein family
PF00189	Ribosomal protein S3, C-terminal domain
PF00190	Cupin
PF00191	Annexin
PF00194	Eukaryotic-type carbonic anhydrase
PF00195	Chalcone and stilbene synthases, N-terminal domain
PF00196	Bacterial regulatory proteins, luxR family
PF00197	Trypsin and protease inhibitor
PF00198	2-oxoacid dehydrogenases acyltransferase (catalytic domain)
PF00199	Catalase
PF00200	Disintegrin
PF00201	UDP-glucoronosyl and UDP-glucosyl transferase
PF00202	Aminotransferase class-III
PF00203	Ribosomal protein S19
PF00204	DNA gyrase B
PF00205	Thiamine pyrophosphate enzyme, central domain
PF00206	Lyase
PF00207	Alpha-2-macroglobulin family
PF00208	Glutamate/Leucine/Phenylalanine/Valine dehydrogenase
PF00210	Ferritin-like domain
PF00211	Adenylate and Guanylate cyclase catalytic domain
PF00212	Atrial natriuretic peptide
PF00213	ATP synthase delta (OSCP) subunit
PF00214	Calcitonin / CGRP / IAPP family
PF00215	Orotidine 5'-phosphate decarboxylase / HUMPS family
PF00216	Bacterial DNA-binding protein
PF00218	Indole-3-glycerol phosphate synthase
PF00219	Insulin-like growth factor binding protein
PF00221	Phenylalanine and histidine ammonia-lyase
PF00223	Photosystem I psaA/psaB protein
PF00224	Pyruvate kinase, barrel domain
PF00225	Kinesin motor domain
PF00226	DnaJ domain
PF00227	Proteasome subunit
PF00228	Bowman-Birk serine protease inhibitor family
PF00230	Major intrinsic protein
PF00231	ATP synthase
PF00232	Glycosyl hydrolase family 1
PF00233	3'5'-cyclic nucleotide phosphodiesterase
PF00234	Protease inhibitor/seed storage/LTP family
PF00235	Profilin
PF00236	Glycoprotein hormone
PF00237	Ribosomal protein L22p/L17e
PF00238	Ribosomal protein L14p/L23e
PF00239	Resolvase, N terminal domain
PF00240	Ubiquitin family
PF00241	Cofilin/tropomyosin-type actin-binding protein
PF00242	DNA polymerase (viral) N-terminal domain
PF00243	Nerve growth factor family
PF00244	14-3-3 protein
PF00245	Alkaline phosphatase
PF00246	Zinc carboxypeptidase
PF00248	Aldo/keto reductase family
PF00249	Myb-like DNA-binding domain
PF00250	Fork head domain
PF00251	Glycosyl hydrolases family 32 N-terminal domain
PF00252	Ribosomal protein L16p/L10e
PF00253	Ribosomal protein S14p/S29e
PF00254	FKBP-type peptidyl-prolyl cis-trans isomerase
PF00255	Glutathione peroxidase
PF00257	Dehydrin
PF00258	Flavodoxin
PF00261	Tropomyosin
PF00262	Calreticulin family
PF00263	Bacterial type II and III secretion system protein
PF00264	Common central domain of tyrosinase
PF00265	Thymidine kinase
PF00266	Aminotransferase class-V
PF00267	Gram-negative porin
PF00268	Ribonucleotide reductase, small chain
PF00269	Small, acid-soluble spore proteins, alpha/beta type
PF00270	DEAD/DEAH box helicase
PF00271	Helicase conserved C-terminal domain
PF00272	Cecropin family
PF00273	Serum albumin family
PF00274	Fructose-bisphosphate aldolase class-I
PF00275	EPSP synthase (3-phosphoshikimate 1-carboxyvinyltransferase)
PF00276	Ribosomal protein L23
PF00277	Serum amyloid A protein
PF00278	Pyridoxal-dependent decarboxylase, C-terminal sheet domain
PF00280	Potato inhibitor I family
PF00281	Ribosomal protein L5
PF00282	Pyridoxal-dependent decarboxylase conserved domain
PF00283	Cytochrome b559, alpha (gene psbE) and beta (gene psbF)subunits
PF00284	Lumenal portion of Cytochrome b559, alpha (gene psbE) subunit
PF00285	Citrate synthase
PF00286	Viral coat protein
PF00287	Sodium / potassium ATPase beta chain
PF00288	GHMP kinases N terminal domain
PF00289	Carbamoyl-phosphate synthase L chain, N-terminal domain
PF00290	Tryptophan synthase alpha chain
PF00291	Pyridoxal-phosphate dependent enzyme
PF00292	'Paired box' domain
PF00293	NUDIX domain
PF00294	pfkB family carbohydrate kinase
PF00295	Glycosyl hydrolases family 28
PF00296	Luciferase-like monooxygenase
PF00297	Ribosomal protein L3
PF00298	Ribosomal protein L11, RNA binding domain
PF00300	Phosphoglycerate mutase family
PF00301	Rubredoxin
PF00302	Chloramphenicol acetyltransferase
PF00303	Thymidylate synthase
PF00304	Gamma-thionin family
PF00305	Lipoxygenase
PF00306	ATP synthase alpha/beta chain, C terminal domain
PF00307	Calponin homology (CH) domain
PF00308	Bacterial dnaA protein
PF00309	Sigma-54 factor, Activator interacting domain (AID)
PF00310	Glutamine amidotransferases class-II
PF00311	Phosphoenolpyruvate carboxylase
PF00312	Ribosomal protein S15
PF00313	'Cold-shock' DNA-binding domain
PF00314	Thaumatin family
PF00316	Fructose-1-6-bisphosphatase
PF00317	Ribonucleotide reductase, all-alpha domain
PF00318	Ribosomal protein S2
PF00319	SRF-type transcription factor (DNA-binding and dimerisation domain)
PF00320	GATA zinc finger
PF00322	Endothelin family
PF00323	Mammalian defensin
PF00324	Amino acid permease
PF00325	Bacterial regulatory proteins, crp family
PF00326	Prolyl oligopeptidase family
PF00327	Ribosomal protein L30p/L7e
PF00328	Histidine acid phosphatase
PF00329	Respiratory-chain NADH dehydrogenase, 30 Kd subunit
PF00330	Aconitase family (aconitate hydratase)
PF00331	Glycosyl hydrolase family 10
PF00332	Glycosyl hydrolases family 17
PF00333	Ribosomal protein S5, N-terminal domain
PF00334	Nucleoside diphosphate kinase
PF00335	Tetraspanin family
PF00337	Galactoside-binding lectin
PF00338	Ribosomal protein S10p/S20e
PF00339	Arrestin (or S-antigen), N-terminal domain
PF00340	Interleukin-1 / 18
PF00341	Platelet-derived growth factor (PDGF)
PF00342	Phosphoglucose isomerase
PF00343	Carbohydrate phosphorylase
PF00344	eubacterial secY protein
PF00345	Gram-negative pili assembly chaperone, N-terminal domain
PF00346	Respiratory-chain NADH dehydrogenase, 49 Kd subunit
PF00347	Ribosomal protein L6
PF00348	Polyprenyl synthetase
PF00349	Hexokinase
PF00350	Dynamin family
PF00351	Biopterin-dependent aromatic amino acid hydroxylase
PF00352	Transcription factor TFIID (or TATA-binding protein, TBP)
PF00353	Hemolysin-type calcium-binding repeat (2 copies)
PF00354	Pentaxin family
PF00355	Rieske [2Fe-2S] domain
PF00356	Bacterial regulatory proteins, lacI family
PF00358	phosphoenolpyruvate-dependent sugar phosphotransferase system, EIIA 1
PF00359	Phosphoenolpyruvate-dependent sugar phosphotransferase system, EIIA 2
PF00360	Phytochrome region
PF00361	NADH-Ubiquinone/plastoquinone (complex I), various chains
PF00363	Casein
PF00364	Biotin-requiring enzyme
PF00365	Phosphofructokinase
PF00366	Ribosomal protein S17
PF00367	phosphotransferase system, EIIB
PF00368	Hydroxymethylglutaryl-coenzyme A reductase
PF00370	FGGY family of carbohydrate kinases, N-terminal domain
PF00372	Hemocyanin, copper containing domain
PF00373	FERM central domain
PF00374	Nickel-dependent hydrogenase
PF00376	MerR family regulatory protein
PF00377	Prion/Doppel alpha-helical domain
PF00378	Enoyl-CoA hydratase/isomerase family
PF00379	Insect cuticle protein
PF00380	Ribosomal protein S9/S16
PF00381	PTS HPr component phosphorylation site
PF00382	Transcription factor TFIIB repeat
PF00383	Cytidine and deoxycytidylate deaminase zinc-binding region
PF00384	Molybdopterin oxidoreductase
PF00385	'chromo' (CHRromatin Organisation MOdifier) domain
PF00386	C1q domain
PF00387	Phosphatidylinositol-specific phospholipase C, Y domain
PF00388	Phosphatidylinositol-specific phospholipase C, X domain
PF00389	D-isomer specific 2-hydroxyacid dehydrogenase, catalytic domain
PF00390	Malic enzyme, N-terminal domain
PF00391	PEP-utilising enzyme, mobile domain
PF00392	Bacterial regulatory proteins, gntR family
PF00393	6-phosphogluconate dehydrogenase, C-terminal domain
PF00394	Multicopper oxidase
PF00395	S-layer homology domain
PF00396	Granulin
PF00397	WW domain
PF00398	Ribosomal RNA adenine dimethylase
PF00400	WD domain, G-beta repeat
PF00401	ATP synthase, Delta/Epsilon chain, long alpha-helix domain
PF00403	Heavy-metal-associated domain
PF00405	Transferrin
PF00406	Adenylate kinase
PF00407	Pathogenesis-related protein Bet v I family
PF00408	Phosphoglucomutase/phosphomannomutase, C-terminal domain
PF00410	Ribosomal protein S8
PF00411	Ribosomal protein S11
PF00412	LIM domain
PF00413	Matrixin
PF00415	Regulator of chromosome condensation (RCC1) repeat
PF00416	Ribosomal protein S13/S18
PF00417	Ribosomal protein S3, N-terminal domain
PF00418	Tau and MAP protein, tubulin-binding repeat
PF00419	Fimbrial protein
PF00420	NADH-ubiquinone/plastoquinone oxidoreductase chain 4L
PF00421	Photosystem II protein
PF00424	REV protein (anti-repression trans-activator protein)
PF00425	chorismate binding enzyme
PF00426	Outer Capsid protein VP4 (Hemagglutinin)
PF00427	Phycobilisome Linker polypeptide
PF00429	ENV polyprotein (coat polyprotein)
PF00430	ATP synthase B/B' CF(0)
PF00431	CUB domain
PF00432	Prenyltransferase and squalene oxidase repeat
PF00434	Glycoprotein VP7
PF00435	Spectrin repeat
PF00436	Single-strand binding protein family
PF00437	Type II/IV secretion system protein
PF00438	S-adenosylmethionine synthetase, N-terminal domain
PF00439	Bromodomain
PF00440	Bacterial regulatory proteins, tetR family
PF00441	Acyl-CoA dehydrogenase, C-terminal domain
PF00443	Ubiquitin carboxyl-terminal hydrolase
PF00444	Ribosomal protein L36
PF00445	Ribonuclease T2 family
PF00447	HSF-type DNA-binding
PF00448	SRP54-type protein, GTPase domain
PF00449	Urease alpha-subunit, N-terminal domain
PF00450	Serine carboxypeptidase
PF00452	Apoptosis regulator proteins, Bcl-2 family
PF00453	Ribosomal protein L20
PF00454	Phosphatidylinositol 3- and 4-kinase
PF00455	Bacterial regulatory proteins, deoR family
PF00456	Transketolase, thiamine diphosphate binding domain
PF00457	Glycosyl hydrolases family 11
PF00458	WHEP-TRS domain
PF00459	Inositol monophosphatase family
PF00460	Flagella basal body rod protein
PF00462	Glutaredoxin
PF00463	Isocitrate lyase family
PF00464	Serine hydroxymethyltransferase
PF00465	Iron-containing alcohol dehydrogenase
PF00466	Ribosomal protein L10
PF00467	KOW motif
PF00468	Ribosomal protein L34
PF00469	Negative factor, (F-Protein) or Nef
PF00471	Ribosomal protein L33
PF00472	RF-1 domain
PF00473	Corticotropin-releasing factor family
PF00475	Imidazoleglycerol-phosphate dehydratase
PF00476	DNA polymerase family A
PF00477	Small hydrophilic plant seed protein
PF00478	IMP dehydrogenase / GMP reductase domain
PF00479	Glucose-6-phosphate dehydrogenase, NAD binding domain
PF00480	ROK family
PF00481	Protein phosphatase 2C
PF00482	Bacterial type II secretion system protein F domain
PF00483	Nucleotidyl transferase
PF00484	Carbonic anhydrase
PF00485	Phosphoribulokinase / Uridine kinase family
PF00486	Transcriptional regulatory protein, C terminal
PF00487	Fatty acid desaturase
PF00488	MutS domain V
PF00489	Interleukin-6/G-CSF/MGF family
PF00490	Delta-aminolevulinic acid dehydratase
PF00491	Arginase family
PF00493	MCM2/3/5 family
PF00494	Squalene/phytoene synthase
PF00496	Bacterial extracellular solute-binding proteins, family 5 Middle
PF00497	Bacterial extracellular solute-binding proteins, family 3
PF00498	FHA domain
PF00499	NADH-ubiquinone/plastoquinone oxidoreductase chain 6
PF00500	L1 (late) protein
PF00501	AMP-binding enzyme
PF00502	Phycobilisome protein
PF00503	G-protein alpha subunit
PF00504	Chlorophyll A-B binding protein
PF00505	HMG (high mobility group) box
PF00506	Influenza virus nucleoprotein
PF00507	NADH-ubiquinone/plastoquinone oxidoreductase, chain 3
PF00508	E2 (early) protein, N terminal
PF00509	Hemagglutinin
PF00510	Cytochrome c oxidase subunit III
PF00511	E2 (early) protein, C terminal
PF00512	His Kinase A (phosphoacceptor) domain
PF00513	Late Protein L2
PF00514	Armadillo/beta-catenin-like repeat
PF00515	Tetratricopeptide repeat
PF00516	Envelope glycoprotein GP120
PF00517	Retroviral envelope protein
PF00518	Early Protein (E6)
PF00519	Papillomavirus helicase
PF00520	Ion transport protein
PF00521	DNA gyrase/topoisomerase IV, subunit A
PF00523	Fusion glycoprotein F0
PF00524	E1 Protein, N terminal domain
PF00525	Alpha crystallin A chain, N terminal
PF00527	E7 protein, Early protein
PF00528	Binding-protein-dependent transport system inner membrane component
PF00529	HlyD family secretion protein
PF00530	Scavenger receptor cysteine-rich domain
PF00531	Death domain
PF00532	family
PF00533	BRCA1 C Terminus (BRCT) domain
PF00534	Glycosyl transferases group 1
PF00535	Glycosyl transferase family 2
PF00536	SAM domain (Sterile alpha motif)
PF00537	Scorpion toxin-like domain
PF00538	linker histone H1 and H5 family
PF00539	Transactivating regulatory protein (Tat)
PF00540	gag gene protein p17 (matrix protein)
PF00541	Adenoviral fibre protein (knob domain)
PF00542	Ribosomal protein L7/L12 C-terminal domain
PF00543	Nitrogen regulatory protein P-II
PF00544	Pectate lyase
PF00545	ribonuclease
PF00547	Urease, gamma subunit
PF00548	3C cysteine protease (picornain 3C)
PF00549	CoA-ligase
PF00550	Phosphopantetheine attachment site
PF00551	Formyl transferase
PF00552	Integrase DNA binding domain
PF00553	Cellulose binding domain
PF00555	delta endotoxin
PF00556	Antenna complex alpha/beta subunit
PF00557	Metallopeptidase family M24
PF00558	Vpu protein
PF00559	Retroviral Vif (Viral infectivity) protein
PF00560	Leucine Rich Repeat
PF00561	alpha/beta hydrolase fold
PF00562	RNA polymerase Rpb2, domain 6
PF00563	EAL domain
PF00564	PB1 domain
PF00565	Staphylococcal nuclease homologue
PF00566	TBC domain
PF00567	Tudor domain
PF00569	Zinc finger, ZZ type
PF00570	HRDC domain
PF00571	CBS domain
PF00572	Ribosomal protein L13
PF00573	Ribosomal protein L4/L1 family
PF00574	Clp protease
PF00575	S1 RNA binding domain
PF00576	HIUase/Transthyretin family
PF00577	Fimbrial Usher protein
PF00578	AhpC/TSA family
PF00579	tRNA synthetases class I (W and Y)
PF00580	UvrD/REP helicase
PF00581	Rhodanese-like domain
PF00582	Universal stress protein family
PF00583	Acetyltransferase (GNAT) family
PF00584	SecE/Sec61-gamma subunits of protein translocation complex
PF00585	C-terminal regulatory domain of Threonine dehydratase
PF00586	AIR synthase related protein, N-terminal domain
PF00587	tRNA synthetase class II core domain (G, H, P, S and T)
PF00588	SpoU rRNA Methylase family
PF00589	Phage integrase family
PF00590	Tetrapyrrole (Corrin/Porphyrin) Methylases
PF00591	Glycosyl transferase family, a/b domain
PF00593	TonB dependent receptor
PF00594	Vitamin K-dependent carboxylation/gamma-carboxyglutamic (GLA) domain
PF00595	PDZ domain (Also known as DHR or GLGF)
PF00596	Class II Aldolase and Adducin N-terminal domain
PF00598	Influenza Matrix protein (M1)
PF00600	Influenza non-structural protein (NS1)
PF00601	Influenza non-structural protein (NS2)
PF00602	Influenza RNA-dependent RNA polymerase subunit PB1
PF00603	Influenza RNA-dependent RNA polymerase subunit PA
PF00604	Influenza RNA-dependent RNA polymerase subunit PB2
PF00606	Herpesvirus Glycoprotein B
PF00608	Adenoviral fibre protein (repeat/shaft region)
PF00609	Diacylglycerol kinase accessory domain
PF00610	Domain found in Dishevelled, Egl-10, and Pleckstrin (DEP)
PF00611	Fes/CIP4 homology domain
PF00612	IQ calmodulin-binding motif
PF00613	Phosphoinositide 3-kinase family, accessory domain (PIK domain)
PF00614	Phospholipase D Active site motif
PF00615	Regulator of G protein signaling domain
PF00616	GTPase-activator protein for Ras-like GTPase
PF00617	RasGEF domain
PF00618	motif
PF00619	Caspase recruitment domain
PF00620	RhoGAP domain
PF00621	RhoGEF domain
PF00622	SPRY domain
PF00623	RNA polymerase Rpb1, domain 2
PF00624	Flocculin repeat
PF00625	Guanylate kinase
PF00626	Gelsolin repeat
PF00627	UBA/TS-N domain
PF00628	PHD-finger
PF00629	MAM domain
PF00630	Filamin/ABP280 repeat
PF00631	GGL domain
PF00632	HECT-domain (ubiquitin-transferase)
PF00633	Helix-hairpin-helix motif
PF00634	BRCA2 repeat
PF00635	MSP (Major sperm protein) domain
PF00636	RNase3 domain
PF00637	Region in Clathrin and VPS
PF00638	RanBP1 domain
PF00639	PPIC-type PPIASE domain
PF00640	Phosphotyrosine interaction domain (PTB/PID)
PF00641	Zn-finger in Ran binding protein and others
PF00642	Zinc finger C-x8-C-x5-C-x3-H type (and similar)
PF00643	B-box zinc finger
PF00644	Poly(ADP-ribose) polymerase catalytic domain
PF00645	Poly(ADP-ribose) polymerase and DNA-Ligase Zn-finger region
PF00646	F-box domain
PF00647	Elongation factor 1 gamma, conserved domain
PF00648	Calpain family cysteine protease
PF00650	CRAL/TRIO domain
PF00651	BTB/POZ domain
PF00652	Ricin-type beta-trefoil lectin domain
PF00654	Voltage gated chloride channel
PF00656	Caspase domain
PF00657	GDSL-like Lipase/Acylhydrolase
PF00658	Poly-adenylate binding protein, unique domain
PF00660	Seripauperin and TIP1 family
PF00662	NADH-Ubiquinone oxidoreductase (complex I), chain 5 N-terminus
PF00664	ABC transporter transmembrane region
PF00665	Integrase core domain
PF00666	Cathelicidin
PF00667	FAD binding domain
PF00668	Condensation domain
PF00669	Bacterial flagellin N-terminal helical region
PF00670	S-adenosyl-L-homocysteine hydrolase, NAD binding domain
PF00672	HAMP domain
PF00673	ribosomal L5P family C-terminus
PF00674	DUP family
PF00675	Insulinase (Peptidase family M16)
PF00676	Dehydrogenase E1 component
PF00677	Lumazine binding domain
PF00679	Elongation factor G C-terminus
PF00680	RNA dependent RNA polymerase
PF00681	Plectin repeat
PF00682	HMGL-like
PF00683	TB domain
PF00684	DnaJ central domain (4 repeats)
PF00685	Sulfotransferase domain
PF00686	Starch binding domain
PF00687	Ribosomal protein L1p/L10e family
PF00688	TGF-beta propeptide
PF00689	Cation transporting ATPase, C-terminus
PF00690	Cation transporter/ATPase, N-terminus
PF00691	OmpA family
PF00692	dUTPase
PF00694	Aconitase C-terminal domain
PF00695	Major surface antigen from hepadnavirus
PF00696	Amino acid kinase family
PF00697	N-(5'phosphoribosyl)anthranilate (PRA) isomerase
PF00698	Acyl transferase domain
PF00699	Urease beta subunit
PF00700	Bacterial flagellin C-terminal helical region
PF00701	Dihydrodipicolinate synthetase family
PF00702	haloacid dehalogenase-like hydrolase
PF00703	domain
PF00704	Glycosyl hydrolases family 18
PF00705	Proliferating cell nuclear antigen, N-terminal domain
PF00706	Anenome neurotoxin
PF00707	Translation initiation factor IF-3, C-terminal domain
PF00708	Acylphosphatase
PF00709	Adenylosuccinate synthetase
PF00710	Asparaginase
PF00712	DNA polymerase III beta subunit, N-terminal domain
PF00714	Interferon gamma
PF00715	Interleukin 2
PF00716	Assemblin (Peptidase family S21)
PF00717	Peptidase S24-like
PF00719	Inorganic pyrophosphatase
PF00721	Virus coat protein (TMV like)
PF00722	Glycosyl hydrolases family 16
PF00723	Glycosyl hydrolases family 15
PF00725	3-hydroxyacyl-CoA dehydrogenase, C-terminal domain
PF00726	Interleukin 10
PF00727	Interleukin 4
PF00728	Glycosyl hydrolase family 20, catalytic domain
PF00729	Viral coat protein (S domain)
PF00730	HhH-GPD superfamily base excision DNA repair protein
PF00731	AIR carboxylase
PF00732	GMC oxidoreductase
PF00733	Asparagine synthase
PF00734	Fungal cellulose binding domain
PF00735	Septin
PF00736	EF-1 guanine nucleotide exchange domain
PF00737	Photosystem II 10 kDa phosphoprotein
PF00739	Trans-activation protein X
PF00740	Parvovirus coat protein VP2
PF00741	Gas vesicle protein
PF00742	Homoserine dehydrogenase
PF00743	Flavin-binding monooxygenase-like
PF00745	Glutamyl-tRNAGlu reductase, dimerisation domain
PF00746	Gram positive anchor
PF00747	ssDNA binding protein
PF00748	Calpain inhibitor
PF00749	tRNA synthetases class I (E and Q), catalytic domain
PF00750	tRNA synthetases class I (R)
PF00751	DM DNA binding domain
PF00752	XPG N-terminal domain
PF00753	Metallo-beta-lactamase superfamily
PF00754	F5/8 type C domain
PF00755	Choline/Carnitine o-acyltransferase
PF00756	Putative esterase
PF00757	Furin-like cysteine rich region
PF00759	Glycosyl hydrolase family 9
PF00761	Polyomavirus coat protein
PF00762	Ferrochelatase
PF00763	Tetrahydrofolate dehydrogenase/cyclohydrolase, catalytic domain
PF00764	Arginosuccinate synthase
PF00765	Autoinducer synthetase
PF00766	Electron transfer flavoprotein FAD-binding domain
PF00767	Potyvirus coat protein
PF00768	D-alanyl-D-alanine carboxypeptidase
PF00769	Ezrin/radixin/moesin family
PF00770	Adenovirus endoprotease
PF00771	FHIPEP family
PF00772	DnaB-like helicase N terminal domain
PF00773	RNB domain
PF00775	Dioxygenase
PF00777	Glycosyltransferase family 29 (sialyltransferase)
PF00778	DIX domain
PF00779	BTK motif
PF00780	CNH domain
PF00781	Diacylglycerol kinase catalytic domain
PF00782	Dual specificity phosphatase, catalytic domain
PF00784	MyTH4 domain
PF00786	P21-Rho-binding domain
PF00787	PX domain
PF00789	UBX domain
PF00790	VHS domain
PF00791	ZU5 domain
PF00792	Phosphoinositide 3-kinase C2
PF00793	DAHP synthetase I family
PF00794	PI3-kinase family, ras-binding domain
PF00795	Carbon-nitrogen hydrolase
PF00797	N-acetyltransferase
PF00799	Geminivirus Rep catalytic domain
PF00800	Prephenate dehydratase
PF00801	PKD domain
PF00802	Pneumovirus attachment glycoprotein G
PF00803	3A/RNA2 movement protein family
PF00804	Syntaxin
PF00805	Pentapeptide repeats (8 copies)
PF00806	Pumilio-family RNA binding repeat
PF00807	Apidaecin
PF00808	Histone-like transcription factor (CBF/NF-Y) and archaeal histone
PF00809	Pterin binding enzyme
PF00810	ER lumen protein retaining receptor
PF00811	Ependymin
PF00812	Ephrin
PF00813	FliP family
PF00814	Glycoprotease family
PF00815	Histidinol dehydrogenase
PF00816	H-NS histone family
PF00817	impB/mucB/samB family
PF00819	Myotoxin
PF00821	Phosphoenolpyruvate carboxykinase
PF00822	PMP-22/EMP/MP20/Claudin family
PF00823	PPE family
PF00825	Ribonuclease P
PF00828	Ribosomal protein L18e/L15
PF00829	Ribosomal prokaryotic L21 protein
PF00830	Ribosomal L28 family
PF00831	Ribosomal L29 protein
PF00832	Ribosomal L39 protein
PF00833	Ribosomal S17
PF00834	Ribulose-phosphate 3 epimerase family
PF00835	SNAP-25 family
PF00836	Stathmin family
PF00837	Iodothyronine deiodinase
PF00838	Translationally controlled tumour protein
PF00839	Cysteine rich repeat
PF00840	Glycosyl hydrolase family 7
PF00841	Sperm histone P2
PF00842	Alanine racemase, C-terminal domain
PF00843	Arenavirus nucleocapsid protein
PF00844	Geminivirus coat protein/nuclear export factor BR1 family
PF00845	Geminivirus BL1 movement protein
PF00846	Hantavirus nucleocapsid protein
PF00847	AP2 domain
PF00848	Ring hydroxylating alpha subunit (catalytic domain)
PF00849	RNA pseudouridylate synthase
PF00850	Histone deacetylase domain
PF00851	Helper component proteinase
PF00852	Glycosyltransferase family 10 (fucosyltransferase)
PF00853	Runt domain
PF00854	POT family
PF00855	PWWP domain
PF00856	SET domain
PF00857	Isochorismatase family
PF00858	Amiloride-sensitive sodium channel
PF00860	Permease family
PF00861	Ribosomal L18p/L5e family
PF00862	Sucrose synthase
PF00863	Peptidase family C4
PF00864	ATP P2X receptor
PF00865	Osteopontin
PF00866	Ring hydroxylating beta subunit
PF00867	XPG I-region
PF00868	Transglutaminase family
PF00869	Flavivirus glycoprotein, central and dimerisation domains
PF00870	P53 DNA-binding domain
PF00871	Acetokinase family
PF00872	Transposase, Mutator family
PF00873	AcrB/AcrD/AcrF family
PF00874	PRD domain
PF00875	DNA photolyase
PF00876	Innexin
PF00877	NlpC/P60 family
PF00878	Cation-independent mannose-6-phosphate receptor repeat
PF00879	Defensin propeptide
PF00880	Nebulin repeat
PF00881	Nitroreductase family
PF00882	Zinc dependent phospholipase C
PF00883	Cytosol aminopeptidase family, catalytic domain
PF00884	Sulfatase
PF00885	6,7-dimethyl-8-ribityllumazine synthase
PF00886	Ribosomal protein S16
PF00887	Acyl CoA binding protein
PF00888	Cullin family
PF00889	Elongation factor TS
PF00890	FAD binding domain
PF00891	O-methyltransferase
PF00892	EamA-like transporter family
PF00893	Small Multidrug Resistance protein
PF00894	Luteovirus coat protein
PF00895	ATP synthase protein 8
PF00898	Orbivirus outer capsid protein VP2
PF00899	ThiF family
PF00900	Ribosomal family S4e
PF00901	Orbivirus outer capsid protein VP5
PF00902	Sec-independent protein translocase protein (TatC)
PF00903	Glyoxalase/Bleomycin resistance protein/Dioxygenase superfamily
PF00905	Penicillin binding protein transpeptidase domain
PF00906	Hepatitis core antigen
PF00907	T-box
PF00908	dTDP-4-dehydrorhamnose 3,5-epimerase
PF00909	Ammonium Transporter Family
PF00910	RNA helicase
PF00912	Transglycosylase
PF00913	Trypanosome variant surface glycoprotein
PF00916	Sulfate transporter family
PF00917	MATH domain
PF00919	Uncharacterized protein family UPF0004
PF00920	Dehydratase family
PF00921	Borrelia lipoprotein
PF00922	Vesiculovirus phosphoprotein
PF00923	Transaldolase
PF00924	Mechanosensitive ion channel
PF00925	GTP cyclohydrolase II
PF00926	3,4-dihydroxy-2-butanone 4-phosphate synthase
PF00927	Transglutaminase family, C-terminal ig like domain
PF00928	Adaptor complexes medium subunit family
PF00929	Exonuclease
PF00930	Dipeptidyl peptidase IV (DPP IV) N-terminal region
PF00931	NB-ARC domain
PF00933	Glycosyl hydrolase family 3 N terminal domain
PF00934	PE family
PF00935	Ribosomal protein L44
PF00936	BMC domain
PF00937	Coronavirus nucleocapsid protein
PF00938	Lipoprotein
PF00940	DNA-dependent RNA polymerase
PF00941	FAD binding domain in molybdopterin dehydrogenase
PF00942	Cellulose binding domain
PF00944	Alphavirus core protein
PF00945	Rhabdovirus nucleocapsid protein
PF00946	Paramyxovirus RNA dependent RNA polymerase
PF00947	Picornavirus core protein 2A
PF00948	Flavivirus non-structural Protein NS1
PF00949	Peptidase S7, Flavivirus NS3 serine protease
PF00950	ABC 3 transport family
PF00951	Arterivirus GL envelope glycoprotein
PF00952	Bunyavirus nucleocapsid (N) protein
PF00953	Glycosyl transferase family 4
PF00954	S-locus glycoprotein family
PF00955	HCO3- transporter family
PF00956	Nucleosome assembly protein (NAP)
PF00957	Synaptobrevin
PF00958	GMP synthase C terminal domain
PF00959	Phage lysozyme
PF00960	Neocarzinostatin family
PF00961	LAGLIDADG endonuclease
PF00962	Adenosine/AMP deaminase
PF00963	Cohesin domain
PF00964	Elicitin
PF00965	Tissue inhibitor of metalloproteinase
PF00967	Barwin family
PF00969	Class II histocompatibility antigen, beta domain
PF00970	Oxidoreductase FAD-binding domain
PF00971	EIAV coat protein, gp90
PF00972	Flavivirus RNA-directed RNA polymerase
PF00973	Paramyxovirus nucleocapsid protein
PF00974	Rhabdovirus spike glycoprotein
PF00975	Thioesterase domain
PF00977	Histidine biosynthesis protein
PF00978	RNA dependent RNA polymerase
PF00979	Reovirus outer capsid protein, Sigma 3
PF00980	Rotavirus major capsid protein VP6
PF00981	Rotavirus RNA-binding Protein 53 (NS53)
PF00982	Glycosyltransferase family 20
PF00984	UDP-glucose/GDP-mannose dehydrogenase family, central domain
PF00985	Merozoite Surface Antigen 2 (MSA-2) family
PF00986	DNA gyrase B subunit, carboxyl terminus
PF00988	Carbamoyl-phosphate synthase small chain, CPSase domain
PF00989	PAS fold
PF00990	GGDEF domain
PF00992	Troponin
PF00993	Class II histocompatibility antigen, alpha domain
PF00994	Probable molybdopterin binding domain
PF00995	Sec1 family
PF00996	GDP dissociation inhibitor
PF00997	Kappa casein
PF00999	Sodium/hydrogen exchanger family
PF01000	RNA polymerase Rpb3/RpoA insert domain
PF01002	Flavivirus non-structural protein NS2B
PF01003	Flavivirus capsid protein C
PF01004	Flavivirus envelope glycoprotein M
PF01005	Flavivirus non-structural protein NS2A
PF01006	Hepatitis C virus non-structural protein NS4a
PF01007	Inward rectifier potassium channel
PF01008	Initiation factor 2 subunit family
PF01010	NADH-Ubiquinone oxidoreductase (complex I), chain 5 C-terminus
PF01011	PQQ enzyme repeat
PF01012	Electron transfer flavoprotein domain
PF01014	Uricase
PF01015	Ribosomal S3Ae family
PF01016	Ribosomal L27 protein
PF01017	STAT protein, all-alpha domain
PF01018	GTP1/OBG
PF01019	Gamma-glutamyltranspeptidase
PF01020	Ribosomal L40e family
PF01022	Bacterial regulatory protein, arsR family
PF01023	S-100/ICaBP type calcium binding domain
PF01024	Colicin pore forming domain
PF01025	GrpE
PF01026	TatD related DNase
PF01027	Uncharacterised protein family UPF0005
PF01028	Eukaryotic DNA topoisomerase I, catalytic core
PF01029	NusB family
PF01030	Receptor L domain
PF01031	Dynamin central region
PF01032	FecCD transport family
PF01033	Somatomedin B domain
PF01035	6-O-methylguanine DNA methyltransferase, DNA binding domain
PF01036	Bacteriorhodopsin-like protein
PF01037	AsnC family
PF01039	Carboxyl transferase domain
PF01040	UbiA prenyltransferase family
PF01041	DegT/DnrJ/EryC1/StrS aminotransferase family
PF01042	Endoribonuclease L-PSP
PF01043	SecA preprotein cross-linking domain
PF01044	Vinculin family
PF01047	MarR family
PF01048	Phosphorylase superfamily
PF01050	Mannose-6-phosphate isomerase
PF01051	Initiator Replication protein
PF01052	Surface presentation of antigens (SPOA)
PF01053	Cys/Met metabolism PLP-dependent enzyme
PF01054	Mouse mammary tumour virus superantigen
PF01055	Glycosyl hydrolases family 31
PF01057	Parvovirus non-structural protein NS1
PF01058	NADH ubiquinone oxidoreductase, 20 Kd subunit
PF01059	NADH-ubiquinone oxidoreductase chain 4, amino terminus
PF01061	ABC-2 type transporter
PF01062	Bestrophin
PF01063	Aminotransferase class IV
PF01064	Activin types I and II receptor domain
PF01066	CDP-alcohol phosphatidyltransferase
PF01067	Calpain large subunit, domain III
PF01068	ATP dependent DNA ligase domain
PF01070	FMN-dependent dehydrogenase
PF01071	Phosphoribosylglycinamide synthetase, ATP-grasp (A) domain
PF01073	3-beta hydroxysteroid dehydrogenase/isomerase family
PF01074	Glycosyl hydrolases family 38 N-terminal domain
PF01075	Glycosyltransferase family 9 (heptosyltransferase)
PF01076	Plasmid recombination enzyme
PF01077	Nitrite and sulphite reductase 4Fe-4S domain
PF01078	Magnesium chelatase, subunit ChlI
PF01079	Hint module
PF01080	Presenilin
PF01081	KDPG and KHG aldolase
PF01083	Cutinase
PF01084	Ribosomal protein S18
PF01085	Hedgehog amino-terminal signalling domain
PF01087	Galactose-1-phosphate uridyl transferase, N-terminal domain
PF01088	Ubiquitin carboxyl-terminal hydrolase, family 1
PF01090	Ribosomal protein S19e
PF01092	Ribosomal protein S6e
PF01093	Clusterin
PF01094	Receptor family ligand binding region
PF01095	Pectinesterase
PF01096	Transcription factor S-II (TFIIS)
PF01097	Arthropod defensin
PF01098	Cell cycle protein
PF01099	Uteroglobin family
PF01101	HMG14 and HMG17
PF01102	Glycophorin A
PF01103	Surface antigen
PF01104	Bunyavirus non-structural protein NS-s
PF01105	emp24/gp25L/p24 family/GOLD
PF01106	NifU-like domain
PF01107	Viral movement protein (MP)
PF01108	Tissue factor
PF01109	Granulocyte-macrophage colony-stimulating factor
PF01111	Cyclin-dependent kinase regulatory subunit
PF01112	Asparaginase
PF01113	Dihydrodipicolinate reductase, N-terminus
PF01114	Colipase, N-terminal domain
PF01115	F-actin capping protein, beta subunit
PF01116	Fructose-bisphosphate aldolase class-II
PF01117	Aerolysin toxin
PF01118	Semialdehyde dehydrogenase, NAD binding domain
PF01119	DNA mismatch repair protein, C-terminal domain
PF01120	Alpha-L-fucosidase
PF01121	Dephospho-CoA kinase
PF01122	Eukaryotic cobalamin-binding protein
PF01123	Staphylococcal/Streptococcal toxin, OB-fold domain
PF01124	MAPEG family
PF01125	G10 protein
PF01126	Heme oxygenase
PF01127	Succinate dehydrogenase/Fumarate reductase transmembrane subunit
PF01128	Uncharacterized protein family UPF0007
PF01130	CD36 family
PF01131	DNA topoisomerase
PF01132	Elongation factor P (EF-P) OB domain
PF01133	Enhancer of rudimentary
PF01134	Glucose inhibited division protein A
PF01135	Protein-L-isoaspartate(D-aspartate) O-methyltransferase (PCMT)
PF01136	Peptidase family U32
PF01137	RNA 3'-terminal phosphate cyclase
PF01138	3' exoribonuclease family, domain 1
PF01139	Uncharacterized protein family UPF0027
PF01140	Matrix protein (MA), p15
PF01141	Gag polyprotein, inner coat protein p12
PF01142	tRNA pseudouridine synthase D (TruD)
PF01144	Coenzyme A transferase
PF01145	SPFH domain / Band 7 family
PF01146	Caveolin
PF01147	Crustacean CHH/MIH/GIH neurohormone family
PF01148	Cytidylyltransferase family
PF01149	Formamidopyrimidine-DNA glycosylase N-terminal domain
PF01150	GDA1/CD39 (nucleoside phosphatase) family
PF01151	GNS1/SUR4 family
PF01152	Bacterial-like globin
PF01153	Glypican
PF01154	Hydroxymethylglutaryl-coenzyme A synthase N terminal
PF01155	Hydrogenase expression/synthesis hypA family
PF01156	Inosine-uridine preferring nucleoside hydrolase
PF01157	Ribosomal protein L21e
PF01158	Ribosomal protein L36e
PF01159	Ribosomal protein L6e
PF01161	Phosphatidylethanolamine-binding protein
PF01163	RIO1 family
PF01165	Ribosomal protein S21
PF01166	TSC-22/dip/bun family
PF01167	Tub family
PF01168	Alanine racemase, N-terminal domain
PF01169	Uncharacterized protein family UPF0016
PF01170	Putative RNA methylase family UPF0020
PF01171	PP-loop family
PF01172	Shwachman-Bodian-Diamond syndrome (SBDS) protein
PF01174	SNO glutamine amidotransferase family
PF01175	Urocanase
PF01176	Translation initiation factor 1A / IF-1
PF01177	Asp/Glu/Hydantoin racemase
PF01179	Copper amine oxidase, enzyme domain
PF01180	Dihydroorotate dehydrogenase
PF01182	Glucosamine-6-phosphate isomerases/6-phosphogluconolactonase
PF01183	Glycosyl hydrolases family 25
PF01184	GPR1/FUN34/yaaH family
PF01185	Fungal hydrophobin
PF01186	Lysyl oxidase
PF01187	Macrophage migration inhibitory factor (MIF)
PF01188	Mandelate racemase / muconate lactonizing enzyme, C-terminal domain
PF01189	NOL1/NOP2/sun family
PF01190	Pollen proteins Ole e I like
PF01191	RNA polymerase Rpb5, C-terminal domain
PF01192	RNA polymerase Rpb6
PF01193	RNA polymerase Rpb3/Rpb11 dimerisation domain
PF01194	RNA polymerases N / 8 kDa subunit
PF01195	Peptidyl-tRNA hydrolase
PF01196	Ribosomal protein L17
PF01197	Ribosomal protein L31
PF01198	Ribosomal protein L31e
PF01199	Ribosomal protein L34e
PF01200	Ribosomal protein S28e
PF01201	Ribosomal protein S8e
PF01202	Shikimate kinase
PF01203	Bacterial type II secretion system protein N
PF01204	Trehalase
PF01205	Uncharacterized protein family UPF0029
PF01206	SirA-like protein
PF01207	Dihydrouridine synthase (Dus)
PF01208	Uroporphyrinogen decarboxylase (URO-D)
PF01209	ubiE/COQ5 methyltransferase family
PF01210	NAD-dependent glycerol-3-phosphate dehydrogenase N-terminus
PF01212	Beta-eliminating lyase
PF01213	Adenylate cyclase associated (CAP) N terminal
PF01214	Casein kinase II regulatory subunit
PF01215	Cytochrome c oxidase subunit Vb
PF01216	Calsequestrin
PF01217	Clathrin adaptor complex small chain
PF01218	Coproporphyrinogen III oxidase
PF01219	Prokaryotic diacylglycerol kinase
PF01220	Dehydroquinase class II
PF01221	Dynein light chain type 1
PF01222	Ergosterol biosynthesis ERG4/ERG24 family
PF01223	DNA/RNA non-specific endonuclease
PF01225	Mur ligase family, catalytic domain
PF01226	Formate/nitrite transporter
PF01227	GTP cyclohydrolase I
PF01228	Glycine radical
PF01229	Glycosyl hydrolases family 39
PF01230	HIT domain
PF01231	Indoleamine 2,3-dioxygenase
PF01232	Mannitol dehydrogenase Rossmann domain
PF01234	NNMT/PNMT/TEMT family
PF01237	Oxysterol-binding protein
PF01238	Phosphomannose isomerase type I
PF01239	Protein prenyltransferase alpha subunit repeat
PF01241	Photosystem I psaG / psaK
PF01242	6-pyruvoyl tetrahydropterin synthase
PF01243	Pyridoxamine 5'-phosphate oxidase
PF01244	Membrane dipeptidase (Peptidase family M19)
PF01245	Ribosomal protein L19
PF01246	Ribosomal protein L24e
PF01247	Ribosomal protein L35Ae
PF01248	Ribosomal protein L7Ae/L30e/S12e/Gadd45 family
PF01249	Ribosomal protein S21e
PF01250	Ribosomal protein S6
PF01251	Ribosomal protein S7e
PF01252	Signal peptidase (SPase) II
PF01253	Translation initiation factor SUI1
PF01254	Nuclear transition protein 2
PF01255	Putative undecaprenyl diphosphate synthase
PF01256	Carbohydrate kinase
PF01257	Respiratory-chain NADH dehydrogenase 24 Kd subunit
PF01258	Prokaryotic dksA/traR C4-type zinc finger
PF01259	SAICAR synthetase
PF01261	Xylose isomerase-like TIM barrel
PF01262	Alanine dehydrogenase/PNT, C-terminal domain
PF01263	Aldose 1-epimerase
PF01264	Chorismate synthase
PF01265	Cytochrome c/c1 heme lyase
PF01266	FAD dependent oxidoreductase
PF01267	F-actin capping protein alpha subunit
PF01268	Formate--tetrahydrofolate ligase
PF01269	Fibrillarin
PF01270	Glycosyl hydrolases family 8
PF01271	Granin (chromogranin or secretogranin)
PF01272	Transcription elongation factor, GreA/GreB, C-term
PF01273	LBP / BPI / CETP family, N-terminal domain
PF01274	Malate synthase
PF01275	Myelin proteolipid protein (PLP or lipophilin)
PF01276	Orn/Lys/Arg decarboxylase, major domain
PF01277	Oleosin
PF01278	Omptin family
PF01279	Parathyroid hormone family
PF01280	Ribosomal protein L19e
PF01281	Ribosomal protein L9, N-terminal domain
PF01282	Ribosomal protein S24e
PF01283	Ribosomal protein S26e
PF01284	Membrane-associating domain
PF01285	TEA/ATTS domain family
PF01286	XPA protein N-terminal
PF01287	Eukaryotic elongation factor 5A hypusine, DNA-binding OB fold
PF01288	7,8-dihydro-6-hydroxymethylpterin-pyrophosphokinase (HPPK)
PF01289	Thiol-activated cytolysin
PF01290	Thymosin beta-4 family
PF01291	LIF / OSM family
PF01292	Prokaryotic cytochrome b561
PF01293	Phosphoenolpyruvate carboxykinase
PF01295	Adenylate cyclase, class-I
PF01297	Periplasmic solute binding protein family
PF01298	Transferrin binding protein-like solute binding protein
PF01300	yrdC domain
PF01301	Glycosyl hydrolases family 35
PF01302	CAP-Gly domain
PF01303	Egg lysin (Sperm-lysin)
PF01304	Gas vesicles protein GVPc repeated domain
PF01306	LacY proton/sugar symporter
PF01308	Chlamydia major outer membrane protein
PF01311	Bacterial export proteins, family 1
PF01312	FlhB HrpN YscU SpaS Family
PF01313	Bacterial export proteins, family 3
PF01314	Aldehyde ferredoxin oxidoreductase, domains 2 & 3
PF01315	Aldehyde oxidase and xanthine dehydrogenase, a/b hammerhead domain
PF01316	Arginine repressor, DNA binding domain
PF01318	Bromovirus coat protein
PF01321	Creatinase/Prolidase N-terminal domain
PF01322	Cytochrome C'
PF01323	DSBA-like thioredoxin domain
PF01325	Iron dependent repressor, N-terminal DNA binding domain
PF01326	Pyruvate phosphate dikinase, PEP/pyruvate binding domain
PF01327	Polypeptide deformylase
PF01328	Peroxidase, family 2
PF01329	Pterin 4 alpha carbinolamine dehydratase
PF01330	RuvA N terminal domain
PF01331	mRNA capping enzyme, catalytic domain
PF01333	Apocytochrome F, C-terminal
PF01335	Death effector domain
PF01336	OB-fold nucleic acid binding domain
PF01337	Barstar (barnase inhibitor)
PF01338	Bacillus thuringiensis toxin
PF01339	CheB methylesterase
PF01340	Met Apo-repressor, MetJ
PF01341	Glycosyl hydrolases family 6
PF01343	Peptidase family S49
PF01344	Kelch motif
PF01345	Domain of unknown function DUF11
PF01346	Domain amino terminal to FKBP-type peptidyl-prolyl isomerase
PF01347	Lipoprotein amino terminal region
PF01348	Type II intron maturase
PF01349	Flavivirus non-structural protein NS4B
PF01350	Flavivirus non-structural protein NS4A
PF01351	Ribonuclease HII
PF01352	KRAB box
PF01355	High potential iron-sulfur protein
PF01356	Alpha amylase inhibitor
PF01357	Pollen allergen
PF01358	Poly A polymerase regulatory subunit
PF01359	Transposase
PF01361	Tautomerase enzyme
PF01363	FYVE zinc finger
PF01364	Peptidase family C25
PF01365	RIH domain
PF01367	5'-3' exonuclease, C-terminal SAM fold
PF01368	DHH family
PF01369	Sec7 domain
PF01370	NAD dependent epimerase/dehydratase family
PF01371	Trp repressor protein
PF01372	Melittin
PF01373	Glycosyl hydrolase family 14
PF01375	Heat-labile enterotoxin alpha chain
PF01376	Heat-labile enterotoxin beta chain
PF01378	B domain
PF01379	Porphobilinogen deaminase, dipyromethane cofactor binding domain
PF01380	SIS domain
PF01381	Helix-turn-helix
PF01383	CpcD/allophycocyanin linker domain
PF01384	Phosphate transporter family
PF01385	Probable transposase
PF01386	Ribosomal L25p family
PF01387	Synuclein
PF01388	ARID/BRIGHT DNA binding domain
PF01389	OmpA-like transmembrane domain
PF01390	SEA domain
PF01391	Collagen triple helix repeat (20 copies)
PF01392	Fz domain
PF01393	Chromo shadow domain
PF01394	Clathrin propeller repeat
PF01395	PBP/GOBP family
PF01396	Topoisomerase DNA binding C4 zinc finger
PF01397	Terpene synthase, N-terminal domain
PF01398	Mov34/MPN/PAD-1 family
PF01399	PCI domain
PF01400	Astacin (Peptidase family M12A)
PF01401	Angiotensin-converting enzyme
PF01402	Ribbon-helix-helix protein, copG family
PF01403	Sema domain
PF01404	Ephrin receptor ligand binding domain
PF01405	Photosystem II reaction centre T protein
PF01406	tRNA synthetases class I (C) catalytic domain
PF01407	Geminivirus AL3 protein
PF01408	Oxidoreductase family, NAD-binding Rossmann fold
PF01409	tRNA synthetases class II core domain (F)
PF01410	Fibrillar collagen C-terminal domain
PF01411	tRNA synthetases class II (A)
PF01412	Putative GTPase activating protein for Arf
PF01413	C-terminal tandem repeated domain in type 4 procollagen
PF01414	Delta serrate ligand
PF01415	Interleukin 7/9 family
PF01416	tRNA pseudouridine synthase
PF01417	ENTH domain
PF01418	Helix-turn-helix domain, rpiR family
PF01419	Jacalin-like lectin domain
PF01420	Type I restriction modification DNA specificity domain
PF01421	Reprolysin (M12B) family zinc metalloprotease
PF01422	NF-X1 type zinc finger
PF01423	LSM domain
PF01424	R3H domain
PF01425	Amidase
PF01426	BAH domain
PF01427	D-ala-D-ala dipeptidase
PF01428	AN1-like Zinc finger
PF01429	Methyl-CpG binding domain
PF01430	Hsp33 protein
PF01431	Peptidase family M13
PF01432	Peptidase family M3
PF01433	Peptidase family M1
PF01434	Peptidase family M41
PF01435	Peptidase family M48
PF01436	NHL repeat
PF01437	Plexin repeat
PF01439	Metallothionein
PF01440	Geminivirus AL2 protein
PF01441	Lipoprotein
PF01442	Apolipoprotein A1/A4/E domain
PF01443	Viral (Superfamily 1) RNA helicase
PF01446	Replication protein
PF01447	Thermolysin metallopeptidase, catalytic domain
PF01448	ELM2 domain
PF01450	Acetohydroxy acid isomeroreductase, catalytic domain
PF01451	Low molecular weight phosphotyrosine protein phosphatase
PF01452	Rotavirus non structural protein
PF01453	D-mannose binding lectin
PF01454	MAGE family
PF01455	HupF/HypC family
PF01456	Mucin-like glycoprotein
PF01457	Leishmanolysin
PF01458	Uncharacterized protein family (UPF0051)
PF01459	Eukaryotic porin
PF01462	Leucine rich repeat N-terminal domain
PF01464	Transglycosylase SLT domain
PF01465	GRIP domain
PF01466	Skp1 family, dimerisation domain
PF01467	Cytidylyltransferase
PF01468	GA module
PF01469	Pentapeptide repeats (8 copies)
PF01470	Pyroglutamyl peptidase
PF01471	Putative peptidoglycan binding domain
PF01472	PUA domain
PF01473	Putative cell wall binding repeat
PF01474	Class-II DAHP synthetase family
PF01475	Ferric uptake regulator family
PF01476	LysM domain
PF01477	PLAT/LH2 domain
PF01478	Type IV leader peptidase family
PF01479	S4 domain
PF01481	Arterivirus nucleocapsid protein
PF01482	DUF13
PF01483	Proprotein convertase P-domain
PF01484	Nematode cuticle collagen N-terminal domain
PF01485	IBR domain
PF01486	K-box region
PF01487	Type I 3-dehydroquinase
PF01488	Shikimate / quinate 5-dehydrogenase
PF01490	Transmembrane amino acid transporter protein
PF01491	Frataxin-like domain
PF01492	Geminivirus C4 protein
PF01493	GXGXG motif
PF01494	FAD binding domain
PF01496	V-type ATPase 116kDa subunit family
PF01497	Periplasmic binding protein
PF01498	Transposase
PF01499	Herpesvirus UL25 family
PF01501	Glycosyl transferase family 8
PF01502	Phosphoribosyl-AMP cyclohydrolase
PF01503	Phosphoribosyl-ATP pyrophosphohydrolase
PF01504	Phosphatidylinositol-4-phosphate 5-Kinase
PF01507	Phosphoadenosine phosphosulfate reductase family
PF01508	Paramecium surface antigen domain
PF01509	TruB family pseudouridylate synthase (N terminal domain)
PF01510	N-acetylmuramoyl-L-alanine amidase
PF01512	Respiratory-chain NADH dehydrogenase 51 Kd subunit
PF01513	ATP-NAD kinase
PF01514	Secretory protein of YscJ/FliF family
PF01515	Phosphate acetyl/butaryl transferase
PF01516	Orbivirus helicase VP6
PF01517	Hepatitis delta virus delta antigen
PF01518	Sigma NS protein
PF01519	Protein of unknown function DUF16
PF01520	N-acetylmuramoyl-L-alanine amidase
PF01521	Iron-sulphur cluster biosynthesis
PF01522	Polysaccharide deacetylase
PF01523	Putative modulator of DNA gyrase
PF01524	Geminivirus V1 protein
PF01525	Rotavirus NS26
PF01526	Transposase
PF01527	Transposase
PF01529	DHHC zinc finger domain
PF01530	Zinc finger, C2HC type
PF01531	Glycosyl transferase family 11
PF01532	Glycosyl hydrolase family 47
PF01533	Tospovirus nucleocapsid protein
PF01534	Frizzled/Smoothened family membrane region
PF01535	PPR repeat
PF01536	Adenosylmethionine decarboxylase
PF01538	Hepatitis C virus non-structural protein NS2
PF01540	Adhesin lipoprotein
PF01541	GIY-YIG catalytic domain
PF01544	CorA-like Mg2+ transporter protein
PF01545	Cation efflux family
PF01546	Peptidase family M20/M25/M40
PF01547	Bacterial extracellular solute-binding protein
PF01548	Transposase
PF01549	ShK domain-like
PF01551	Peptidase family M23
PF01552	Picornavirus 2B protein
PF01553	Acyltransferase
PF01554	MatE
PF01555	DNA methylase
PF01556	DnaJ C terminal region
PF01557	Fumarylacetoacetate (FAA) hydrolase family
PF01558	Pyruvate ferredoxin/flavodoxin oxidoreductase
PF01559	Zein seed storage protein
PF01560	Hepatitis C virus non-structural protein E2/NS1
PF01561	Hantavirus glycoprotein G2
PF01562	Reprolysin family propeptide
PF01563	Alphavirus E3 glycoprotein
PF01564	Spermine/spermidine synthase
PF01565	FAD binding domain
PF01566	Natural resistance-associated macrophage protein
PF01567	Hantavirus glycoprotein G1
PF01568	Molydopterin dinucleotide binding domain
PF01569	PAP2 superfamily
PF01570	Flavivirus polyprotein propeptide
PF01571	Aminomethyltransferase folate-binding domain
PF01575	MaoC like domain
PF01576	Myosin tail
PF01577	Potyvirus P1 protease
PF01578	Cytochrome C assembly protein
PF01579	Domain of unknown function DUF19
PF01580	FtsK/SpoIIIE family
PF01582	TIR domain
PF01583	Adenylylsulphate kinase
PF01584	CheW-like domain
PF01585	G-patch domain
PF01588	Putative tRNA binding domain
PF01589	Alphavirus E1 glycoprotein
PF01590	GAF domain
PF01591	6-phosphofructo-2-kinase
PF01592	NifU-like N terminal domain
PF01593	Flavin containing amine oxidoreductase
PF01594	Domain of unknown function DUF20
PF01595	Domain of unknown function DUF21
PF01596	O-methyltransferase
PF01597	Glycine cleavage H-protein
PF01599	Ribosomal protein S27a
PF01600	Coronavirus S1 glycoprotein
PF01601	Coronavirus S2 glycoprotein
PF01602	Adaptin N terminal region
PF01603	Protein phosphatase 2A regulatory B subunit (B56 family)
PF01606	Arterivirus envelope protein
PF01607	Chitin binding Peritrophin-A domain
PF01608	I/LWEQ domain
PF01609	Transposase DDE domain
PF01610	Transposase
PF01612	3'-5' exonuclease
PF01613	Flavin reductase like domain
PF01614	Bacterial transcriptional regulator
PF01617	Surface antigen
PF01618	MotA/TolQ/ExbB proton channel family
PF01619	Proline dehydrogenase
PF01620	Ribonuclease (pollen allergen)
PF01621	Cell fusion glycoprotein K
PF01624	MutS domain I
PF01625	Peptide methionine sulfoxide reductase
PF01627	Hpt domain
PF01628	HrcA protein C terminal domain
PF01630	Hyaluronidase
PF01632	Ribosomal protein L35
PF01633	Choline/ethanolamine kinase
PF01634	ATP phosphoribosyltransferase
PF01635	Coronavirus M matrix/glycoprotein
PF01636	Phosphotransferase enzyme family
PF01637	Archaeal ATPase
PF01638	HxlR-like helix-turn-helix
PF01639	Viral family 110
PF01641	SelR domain
PF01642	Methylmalonyl-CoA mutase
PF01643	Acyl-ACP thioesterase
PF01644	Chitin synthase
PF01645	Conserved region in glutamate synthase
PF01646	Herpes virus protein UL24
PF01648	4'-phosphopantetheinyl transferase superfamily
PF01649	Ribosomal protein S20
PF01650	Peptidase C13 family
PF01652	Eukaryotic initiation factor 4E
PF01653	NAD-dependent DNA ligase adenylation domain
PF01654	Bacterial Cytochrome Ubiquinol Oxidase
PF01656	CobQ/CobB/MinD/ParA nucleotide binding domain
PF01657	Domain of unknown function DUF26
PF01658	Myo-inositol-1-phosphate synthase
PF01659	Luteovirus putative VPg genome linked protein
PF01660	Viral methyltransferase
PF01661	Macro domain
PF01663	Type I phosphodiesterase / nucleotide pyrophosphatase
PF01664	Reovirus viral attachment protein sigma 1
PF01665	Rotavirus non-structural protein NSP3
PF01666	DX module
PF01668	SmpB protein
PF01670	Glycosyl hydrolase family 12
PF01671	African swine fever virus multigene family 360 protein
PF01672	Putative plasmid partition protein
PF01673	Herpesvirus putative major envelope glycoprotein
PF01674	Lipase (class 2)
PF01676	Metalloenzyme superfamily
PF01677	Herpesvirus UL7 like
PF01678	Diaminopimelate epimerase
PF01679	Uncharacterized protein family UPF0057
PF01680	SOR/SNZ family
PF01681	C6 domain
PF01684	ET module
PF01686	Adenovirus penton base protein
PF01687	Riboflavin kinase
PF01690	Potato leaf roll virus readthrough protein
PF01691	Adenovirus E1B 19K protein / small t-antigen
PF01692	Paramyxovirus non-structural protein c
PF01693	Caulimovirus viroplasmin
PF01694	Rhomboid family
PF01695	IstB-like ATP binding protein
PF01696	Adenovirus EB1 55K protein / large t-antigen
PF01697	Domain of unknown function
PF01698	Floricaula / Leafy protein
PF01699	Sodium/calcium exchanger protein
PF01700	Orbivirus VP3 (T2) protein
PF01701	Photosystem I reaction centre subunit IX / PsaJ
PF01702	Queuine tRNA-ribosyltransferase
PF01704	UTP--glucose-1-phosphate uridylyltransferase
PF01705	CX module
PF01706	FliG C-terminal domain
PF01707	Peptidase family C9
PF01708	Geminivirus putative movement protein
PF01709	Domain of unknown function DUF28
PF01710	Transposase
PF01712	Deoxynucleoside kinase
PF01713	Smr domain
PF01715	IPP transferase
PF01716	Manganese-stabilising protein / photosystem II polypeptide
PF01717	Cobalamin-independent synthase, Catalytic domain
PF01719	Plasmid replication protein
PF01721	Class II bacteriocin
PF01722	BolA-like protein
PF01723	Chorion protein
PF01724	Domain of unknown function DUF29
PF01725	Ham1 family
PF01726	LexA DNA binding domain
PF01728	FtsJ-like methyltransferase
PF01729	Quinolinate phosphoribosyl transferase, C-terminal domain
PF01730	UreF
PF01731	Arylesterase
PF01732	Domain of unknown function DUF31
PF01733	Nucleoside transporter
PF01734	Patatin-like phospholipase
PF01735	Lysophospholipase catalytic domain
PF01737	YCF9
PF01738	Dienelactone hydrolase family
PF01739	CheR methyltransferase, SAM binding domain
PF01740	STAS domain
PF01741	Large-conductance mechanosensitive channel, MscL
PF01742	Clostridial neurotoxin zinc protease
PF01743	Poly A polymerase head domain
PF01744	GLTT repeat (6 copies)
PF01745	Isopentenyl transferase
PF01746	tRNA (Guanine-1)-methyltransferase
PF01747	ATP-sulfurylase
PF01749	Importin beta binding domain
PF01750	Hydrogenase maturation protease
PF01751	Toprim domain
PF01752	Collagenase
PF01753	MYND finger
PF01755	Glycosyltransferase family 25 (LPS biosynthesis protein)
PF01756	Acyl-CoA oxidase
PF01757	Acyltransferase family
PF01758	Sodium Bile acid symporter family
PF01759	UNC-6/NTR/C345C module
PF01761	3-dehydroquinate synthase
PF01762	Galactosyltransferase
PF01764	Lipase (class 3)
PF01765	Ribosome recycling factor
PF01766	Birnavirus VP2 protein
PF01767	Birnavirus VP3 protein
PF01769	Divalent cation transporter
PF01770	Reduced folate carrier
PF01773	Na+ dependent nucleoside transporter N-terminus
PF01774	UreD urease accessory protein
PF01775	Ribosomal L18ae/LX protein domain
PF01776	Ribosomal L22e protein family
PF01777	Ribosomal L27e protein family
PF01778	Ribosomal L28e protein family
PF01779	Ribosomal L29e protein family
PF01781	Ribosomal L38e protein family
PF01782	RimM N-terminal domain
PF01783	Ribosomal L32p protein family
PF01784	NIF3 (NGG1p interacting factor 3)
PF01785	Closterovirus coat protein
PF01786	Alternative oxidase
PF01788	PsbJ
PF01789	PsbP
PF01790	Prolipoprotein diacylglyceryl transferase
PF01791	DeoC/LacD family aldolase
PF01793	Glycolipid 2-alpha-mannosyltransferase
PF01794	Ferric reductase like transmembrane component
PF01795	MraW methylase family
PF01796	DUF35 OB-fold domain
PF01797	Transposase IS200 like
PF01798	Putative snoRNA binding domain
PF01799	[2Fe-2S] binding domain
PF01801	Cytomegalovirus glycoprotein L
PF01802	Herpesvirus VP23 like capsid protein
PF01803	LIM-domain binding protein
PF01804	Penicillin amidase
PF01805	Surp module
PF01806	Paramyxovirinae P phosphoprotein C-terminal region
PF01807	CHC2 zinc finger
PF01808	AICARFT/IMPCHase bienzyme
PF01809	Domain of unknown function DUF37
PF01810	LysE type translocator
PF01812	5-formyltetrahydrofolate cyclo-ligase family
PF01813	ATP synthase subunit D
PF01814	Hemerythrin HHE cation binding domain
PF01815	Rop protein
PF01817	Chorismate mutase type II
PF01818	Bacteriophage translational regulator
PF01820	D-ala D-ala ligase N-terminus
PF01821	Anaphylotoxin-like domain
PF01822	WSC domain
PF01823	MAC/Perforin domain
PF01824	MatK/TrnK amino terminal region
PF01826	Trypsin Inhibitor like cysteine rich domain
PF01827	FTH domain
PF01828	Peptidase A4 family
PF01829	Peptidase A6 family
PF01830	Peptidase C7 family
PF01831	Peptidase C16 family
PF01832	Mannosyl-glycoprotein endo-beta-N-acetylglucosaminidase
PF01833	IPT/TIG domain
PF01834	XRCC1 N terminal domain
PF01835	MG2 domain
PF01837	Domain of unknown function DUF39
PF01839	FG-GAP repeat
PF01840	TCL1/MTCP1 family
PF01841	Transglutaminase-like superfamily
PF01842	ACT domain
PF01843	DIL domain
PF01844	HNH endonuclease
PF01845	CcdB protein
PF01846	FF domain
PF01847	von Hippel-Lindau disease tumour suppressor protein
PF01848	Hok/gef family
PF01849	NAC domain
PF01850	PIN domain
PF01851	Proteasome/cyclosome repeat
PF01852	START domain
PF01853	MOZ/SAS family
PF01855	domain
PF01856	Helicobacter outer membrane protein
PF01857	Retinoblastoma-associated protein B domain
PF01858	Retinoblastoma-associated protein A domain
PF01862	Pyruvoyl-dependent arginine decarboxylase (PvlArgDC)
PF01863	Protein of unknown function DUF45
PF01864	Putative integral membrane protein DUF46
PF01865	Protein of unknown function DUF47
PF01866	Putative diphthamide synthesis protein
PF01867	CRISPR associated protein Cas1
PF01868	Domain of unknown function UPF0086
PF01869	BadF/BadG/BcrA/BcrD ATPase family
PF01870	Archaeal holliday junction resolvase (hjc)
PF01871	AMMECR1
PF01872	RibD C-terminal domain
PF01873	Domain found in IF2B/IF5
PF01875	Memo-like protein
PF01877	Protein of unknown function DUF54
PF01878	Protein of unknown function DUF55
PF01880	Desulfoferrodoxin
PF01881	CRISPR associated protein Cas6
PF01882	Protein of unknown function DUF58
PF01883	Domain of unknown function DUF59
PF01884	PcrB family
PF01885	RNA 2'-phosphotransferase, Tpt1 / KptA family
PF01886	Protein of unknown function DUF61
PF01887	S-adenosyl-l-methionine hydroxide adenosyltransferase
PF01888	CbiD
PF01889	Membrane protein of unknown function DUF63
PF01890	Cobalamin synthesis G C-terminus
PF01891	Cobalt uptake substrate-specific transmembrane region
PF01894	Uncharacterised protein family UPF0047
PF01895	PhoU domain
PF01896	Eukaryotic and archaeal DNA primase small subunit
PF01899	Na+/H+ ion antiporter subunit
PF01901	Protein of unknown function DUF70
PF01902	ATP-binding region
PF01903	CbiX
PF01904	Protein of unknown function DUF72
PF01906	Domain of unknown function (DUF74)
PF01907	Ribosomal protein L37e
PF01909	Nucleotidyltransferase domain
PF01910	Domain of unknown function DUF77
PF01912	eIF-6 family
PF01913	lobe
PF01914	MarC family integral membrane protein
PF01915	Glycosyl hydrolase family 3 C terminal domain
PF01916	Deoxyhypusine synthase
PF01917	Archaebacterial flagellin
PF01918	Alba
PF01920	Prefoldin subunit
PF01921	tRNA synthetases class I (K)
PF01922	SRP19 protein
PF01923	Cobalamin adenosyltransferase
PF01924	Hydrogenase formation hypA family
PF01925	Sulfite exporter TauE/SafE
PF01926	GTPase of unknown function
PF01927	Protein of unknown function DUF82
PF01928	CYTH domain
PF01929	Ribosomal protein L14
PF01930	Domain of unknown function DUF83
PF01931	Protein of unknown function DUF84
PF01933	Uncharacterised protein family UPF0052
PF01934	Protein of unknown function DUF86
PF01935	Domain of unknown function DUF87
PF01936	Protein of unknown function DUF88
PF01937	Protein of unknown function DUF89
PF01938	TRAM domain
PF01939	Protein of unknown function DUF91
PF01940	Integral membrane protein DUF92
PF01941	S-adenosylmethionine synthetase (AdoMet synthetase)
PF01943	Polysaccharide biosynthesis protein
PF01944	Integral membrane protein DUF95
PF01946	Thi4 family
PF01947	Protein of unknown function (DUF98)
PF01948	Aspartate carbamoyltransferase regulatory chain, allosteric domain
PF01949	Protein of unknown function DUF99
PF01950	Fructose-1,6-bisphosphatase
PF01951	Archease protein family (DUF101/UPF0211)
PF01954	Protein of unknown function DUF104
PF01955	Adenosylcobinamide amidohydrolase
PF01956	Integral membrane protein DUF106
PF01957	NfeD-like
PF01958	Domain of unknown function DUF108
PF01959	3-dehydroquinate synthase (EC 4.6.1.3)
PF01960	ArgJ family
PF01963	TraB family
PF01964	ThiC family
PF01965	DJ-1/PfpI family
PF01966	HD domain
PF01967	MoaC family
PF01968	Hydantoinase/oxoprolinase
PF01969	Protein of unknown function DUF111
PF01970	Tripartite tricarboxylate transporter TctA family
PF01972	Serine dehydrogenase proteinase
PF01973	Protein of unknown function DUF115
PF01974	tRNA intron endonuclease, catalytic C-terminal domain
PF01975	Survival protein SurE
PF01976	Protein of unknown function DUF116
PF01977	3-octaprenyl-4-hydroxybenzoate carboxy-lyase
PF01978	Sugar-specific transcriptional regulator TrmB
PF01979	Amidohydrolase family
PF01980	Uncharacterised protein family UPF0066
PF01981	Peptidyl-tRNA hydrolase PTH2
PF01982	Domain of unknown function DUF120
PF01983	Guanylyl transferase CofC like
PF01984	Double-stranded DNA-binding domain
PF01985	CRS1 / YhbY (CRM) domain
PF01986	Domain of unknown function DUF123
PF01987	Protein of unknown function DUF124
PF01988	VIT family
PF01989	Protein of unknown function DUF126
PF01990	ATP synthase (F/14-kDa) subunit
PF01991	ATP synthase (E/31 kDa) subunit
PF01992	ATP synthase (C/AC39) subunit
PF01993	methylene-5,6,7,8-tetrahydromethanopterin dehydrogenase
PF01994	tRNA ribose 2'-O-methyltransferase, aTrm56
PF01997	Translin family
PF01998	Protein of unknown function DUF131
PF02001	Protein of unknown function DUF134
PF02002	TFIIE alpha subunit
PF02005	N2,N2-dimethylguanosine tRNA methyltransferase
PF02007	Tetrahydromethanopterin S-methyltransferase MtrH subunit
PF02008	CXXC zinc finger domain
PF02009	Rifin/stevor family
PF02010	REJ domain
PF02011	Glycosyl hydrolase family 48
PF02013	Cellulose or protein binding domain
PF02014	Reeler domain
PF02015	Glycosyl hydrolase family 45
PF02016	LD-carboxypeptidase
PF02017	CIDE-N domain
PF02018	Carbohydrate binding domain
PF02019	WIF domain
PF02020	eIF4-gamma/eIF5/eIF2-epsilon
PF02021	Uncharacterised protein family UPF0102
PF02022	Integrase Zinc binding domain
PF02023	SCAN domain
PF02024	Leptin
PF02025	Interleukin 5
PF02028	BCCT family transporter
PF02029	Caldesmon
PF02030	Hypothetical lipoprotein (MG045 family)
PF02033	Ribosome-binding factor A
PF02036	SCP-2 sterol transfer family
PF02037	SAP domain
PF02038	ATP1G1/PLM/MAT8 family
PF02040	Arsenical pump membrane protein
PF02041	Auxin binding protein
PF02042	RWP-RK domain
PF02043	Bacteriochlorophyll C binding protein
PF02045	CCAAT-binding transcription factor (CBF-B/NF-YA) subunit B
PF02048	Heat-stable enterotoxin ST
PF02049	Flagellar hook-basal body complex protein FliE
PF02050	Flagellar FliJ protein
PF02052	Gallidermin
PF02053	Gene 66 (IR5) protein
PF02055	O-Glycosyl hydrolase family 30
PF02056	Family 4 glycosyl hydrolase
PF02057	Glycosyl hydrolase family 59
PF02058	Guanylin precursor
PF02059	Interleukin-3
PF02060	Slow voltage-gated potassium channel
PF02063	MARCKS family
PF02064	MAS20 protein import receptor
PF02065	Melibiase
PF02066	Metallothionein family 11
PF02069	Prokaryotic metallothionein
PF02072	Prepro-orexin
PF02073	Thermophilic metalloprotease (M29)
PF02074	Carboxypeptidase Taq (M32) metallopeptidase
PF02075	Crossover junction endodeoxyribonuclease RuvC
PF02076	Pheromone A receptor
PF02077	SURF4 family
PF02078	Synapsin, N-terminal domain
PF02080	TrkA-C domain
PF02081	Tryptophan RNA-binding attenuator protein
PF02082	Transcriptional regulator
PF02085	Class III cytochrome C family
PF02086	D12 class N6 adenine-specific DNA methyltransferase
PF02087	Nitrophorin
PF02089	Palmitoyl protein thioesterase
PF02090	Salmonella surface presentation of antigen gene type M protein
PF02091	Glycyl-tRNA synthetase alpha subunit
PF02092	Glycyl-tRNA synthetase beta subunit
PF02096	60Kd inner membrane protein
PF02097	Filoviridae VP35
PF02099	Josephin
PF02100	Ornithine decarboxylase antizyme
PF02101	Ocular albinism type 1 protein
PF02102	Deuterolysin metalloprotease (M35) family
PF02104	SURF1 family
PF02107	Flagellar L-ring protein
PF02108	Flagellar assembly protein FliH
PF02109	DAD family
PF02110	Hydroxyethylthiazole kinase family
PF02112	cAMP phosphodiesterases class-II
PF02113	D-Ala-D-Ala carboxypeptidase 3 (S13) family
PF02114	Phosducin
PF02115	RHO protein GDP dissociation inhibitor
PF02116	Fungal pheromone mating factor STE2 GPCR
PF02117	Serpentine type 7TM GPCR chemoreceptor Sra
PF02118	Srg family chemoreceptor
PF02119	Flagellar P-ring protein
PF02120	Flagellar hook-length control protein FliK
PF02121	Phosphatidylinositol transfer protein
PF02123	Viral RNA-directed RNA-polymerase
PF02124	Marek's disease glycoprotein A
PF02126	Phosphotriesterase family
PF02127	Aminopeptidase I zinc metalloprotease (M18)
PF02128	Fungalysin metallopeptidase (M36)
PF02129	X-Pro dipeptidyl-peptidase (S15 family)
PF02130	Uncharacterized protein family UPF0054
PF02132	RecR protein
PF02133	Permease for cytosine/purines, uracil, thiamine, allantoin
PF02134	Repeat in ubiquitin-activating (UBA) protein
PF02135	TAZ zinc finger
PF02136	Nuclear transport factor 2 (NTF2) domain
PF02137	Adenosine-deaminase (editase) domain
PF02138	Beige/BEACH domain
PF02140	Galactose binding lectin domain
PF02141	DENN (AEX-3) domain
PF02142	MGS-like domain
PF02144	Repair protein Rad1/Rec1/Rad17
PF02145	Rap/ran-GAP
PF02146	Sir2 family
PF02148	Zn-finger in ubiquitin-hydrolases and other protein
PF02149	Kinase associated domain 1
PF02150	RNA polymerases M/15 Kd subunit
PF02151	UvrB/uvrC motif
PF02152	Dihydroneopterin aldolase
PF02153	Prephenate dehydrogenase
PF02154	Flagellar motor switch protein FliM
PF02155	Glucocorticoid receptor
PF02156	Glycosyl hydrolase family 26
PF02157	Cation-dependent mannose-6-phosphate receptor
PF02158	Neuregulin family
PF02159	Oestrogen receptor
PF02160	Cauliflower mosaic virus peptidase (A3)
PF02161	Progesterone receptor
PF02163	Peptidase family M50
PF02165	Wilm's tumour protein
PF02166	Androgen receptor
PF02167	Cytochrome C1 family
PF02169	LPP20 lipoprotein precursor
PF02170	PAZ domain
PF02171	Piwi domain
PF02172	KIX domain
PF02173	pKID domain
PF02174	PTB domain (IRS-1 type)
PF02175	Serpentine type 7TM GPCR chemoreceptor Srb
PF02176	TRAF-type zinc finger
PF02177	Amyloid A4 extracellular domain
PF02179	BAG domain
PF02180	Bcl-2 homology region 4
PF02181	Formin Homology 2 Domain
PF02182	YDG/SRA domain
PF02183	Homeobox associated leucine zipper
PF02184	HAT (Half-A-TPR) repeat
PF02185	Hr1 repeat
PF02186	TFIIE beta subunit core domain
PF02187	Growth-Arrest-Specific Protein 2 Domain
PF02188	GoLoco motif
PF02189	Immunoreceptor tyrosine-based activation motif
PF02190	ATP-dependent protease La (LON) domain
PF02191	Olfactomedin-like domain
PF02192	PI3-kinase family, p85-binding domain
PF02194	PXA domain
PF02195	ParB-like nuclease domain
PF02196	Raf-like Ras-binding domain
PF02198	Sterile alpha motif (SAM)/Pointed domain
PF02199	Saposin A-type domain
PF02200	STE like transcription factor
PF02201	SWIB/MDM2 domain
PF02203	Tar ligand binding domain homologue
PF02204	Vacuolar sorting protein 9 (VPS9) domain
PF02206	Domain of unknown function
PF02207	Putative zinc finger in N-recognin (UBR box)
PF02208	Sorbin homologous domain
PF02209	Villin headpiece domain
PF02210	Laminin G domain
PF02211	Nitrile hydratase beta subunit
PF02212	Dynamin GTPase effector domain
PF02214	K+ channel tetramerisation domain
PF02216	B domain
PF02217	Origin of replication binding protein
PF02218	Repeat in HS1/Cortactin
PF02219	Methylenetetrahydrofolate reductase
PF02222	ATP-grasp domain
PF02223	Thymidylate kinase
PF02224	Cytidylate kinase
PF02225	PA domain
PF02226	Picornavirus coat protein (VP4)
PF02228	Major core protein p19
PF02229	Transcriptional Coactivator p15 (PC4)
PF02230	Phospholipase/Carboxylesterase
PF02233	NAD(P) transhydrogenase beta subunit
PF02234	Cyclin-dependent kinase inhibitor
PF02236	Viral DNA-binding protein, all alpha domain
PF02237	Biotin protein ligase C terminal domain
PF02239	Cytochrome D1 heme domain
PF02240	Methyl-coenzyme M reductase gamma subunit
PF02244	Carboxypeptidase activation peptide
PF02245	Methylpurine-DNA glycosylase (MPG)
PF02246	Protein L b1 domain
PF02247	Large coat protein
PF02249	Methyl-coenzyme M reductase alpha subunit, C-terminal domain
PF02250	35kD major secreted virus protein
PF02251	Proteasome activator pa28 alpha subunit
PF02252	Proteasome activator pa28 beta subunit
PF02253	Phospholipase A1
PF02254	TrkA-N domain
PF02255	PTS system, Lactose/Cellobiose specific IIA subunit
PF02256	Iron hydrogenase small subunit
PF02257	RFX DNA-binding domain
PF02258	Shiga-like toxin beta subunit
PF02259	FAT domain
PF02260	FATC domain
PF02261	Aspartate decarboxylase
PF02262	CBL proto-oncogene N-terminal domain 1
PF02263	Guanylate-binding protein, N-terminal domain
PF02264	LamB porin
PF02265	S1/P1 Nuclease
PF02267	ADP-ribosyl cyclase
PF02268	Transcription initiation factor IIA, gamma subunit, helical domain
PF02270	Transcription initiation factor IIF, beta subunit
PF02271	Ubiquinol-cytochrome C reductase complex 14kD subunit
PF02272	DHHA1 domain
PF02273	Acyl transferase
PF02274	Amidinotransferase
PF02275	Linear amide C-N hydrolases, choloylglycine hydrolase family
PF02276	Photosynthetic reaction centre cytochrome C subunit
PF02277	Phosphoribosyltransferase
PF02278	Polysaccharide lyase family 8, super-sandwich domain
PF02281	Transposase Tn5 dimerisation domain
PF02283	Cobinamide kinase / cobinamide phosphate guanyltransferase
PF02284	Cytochrome c oxidase subunit Va
PF02286	Dehydratase large subunit
PF02287	Dehydratase small subunit
PF02288	Dehydratase medium subunit
PF02289	Cyclohydrolase (MCH)
PF02290	Signal recognition particle 14kD protein
PF02291	Transcription initiation factor IID, 31kD subunit
PF02293	AmiS/UreI family transporter
PF02294	7kD DNA-binding domain
PF02295	Adenosine deaminase z-alpha domain
PF02296	Alpha adaptin AP2, C-terminal domain
PF02297	Cytochrome oxidase c subunit VIb
PF02298	Plastocyanin-like domain
PF02300	Fumarate reductase subunit C
PF02301	HORMA domain
PF02302	PTS system, Lactose/Cellobiose specific IIB subunit
PF02303	Helix-destabilising protein
PF02305	Capsid protein (F protein)
PF02306	Major spike protein (G protein)
PF02308	MgtC family
PF02309	AUX/IAA family
PF02310	B12 binding domain
PF02311	AraC-like ligand binding domain
PF02312	Core binding factor beta subunit
PF02313	Fumarate reductase subunit D
PF02316	Mu DNA-binding domain
PF02317	NAD/NADP octopine/nopaline dehydrogenase, alpha-helical domain
PF02318	Rabphilin-3A effector domain N-terminal
PF02319	E2F/DP family winged-helix DNA-binding domain
PF02320	Ubiquinol-cytochrome C reductase hinge protein
PF02321	Outer membrane efflux protein
PF02322	Cytochrome oxidase subunit II
PF02323	Egg-laying hormone precursor
PF02324	Glycosyl hydrolase family 70
PF02325	YGGT family
PF02326	Plant ATP synthase F0
PF02327	Bacteriochlorophyll A protein
PF02329	Histidine carboxylase PI chain
PF02330	Mitochondrial glycoprotein
PF02331	Apoptosis preventing protein
PF02332	Methane/Phenol/Toluene Hydroxylase
PF02333	Phytase
PF02334	Replication terminator protein
PF02335	Cytochrome c552
PF02336	Capsid protein VP4
PF02337	Retroviral GAG p10 protein
[truncated: 8,124 more rows]
