# Supplementary material for: Phylogenetic and Functional Metagenomic Profiling for Assessing Microbial Biodiversity in Environmental Monitoring
Source: PLoS One. 2012 Aug 27;7(8):e43630. doi: 10.1371/journal.pone.0043630 (PMC3428334; doi:10.1371/journal.pone.0043630)
Supplement: Data S2 — Description of the analysis workflow together with a collection of custom-written Perl scripts and example data files. (ZIP) [file pone.0043630.s002.zip › pfam_shotgun.txt]

GeneFamily	PolS1	PolS2	PriS1	PriS2
PF00001	37	43	19	41
PF00002	0	1	0	1
PF00003	1202	2081	533	711
PF00004	1264	1097	1701	1516
PF00005	4882	4762	7271	6053
PF00006	844	671	1417	1290
PF00007	6	0	1	1
PF00008	14	2	4	4
PF00009	1682	1487	2217	1941
PF00010	0	0	3	3
PF00011	95	110	150	123
PF00012	901	709	1155	1026
PF00013	127	111	232	190
PF00014	1	1	4	2
PF00015	725	339	106	167
PF00016	26	20	27	29
PF00017	0	0	4	2
PF00018	1	1	3	5
PF00019	1	2	2	0
PF00020	1	0	1	0
PF00022	10	6	18	19
PF00023	81	39	77	84
PF00024	10	13	6	9
PF00025	7	5	5	4
PF00026	1	1	3	4
PF00027	211	243	79	80
PF00028	29	23	31	46
PF00029	1	1	2	0
PF00030	0	0	2	1
PF00031	0	1	0	1
PF00032	81	66	156	139
PF00033	238	168	351	400
PF00034	604	641	443	324
PF00035	60	51	58	33
PF00036	85	55	41	47
PF00037	177	148	237	208
PF00038	0	0	6	1
PF00039	1	0	0	0
PF00040	1	0	1	1
PF00041	38	62	95	76
PF00042	23	24	0	3
PF00043	495	514	481	397
PF00044	443	360	423	333
PF00045	0	1	1	1
PF00046	6	0	2	9
PF00047	6	8	3	5
PF00048	0	1	1	1
PF00049	1	2	0	0
PF00050	12	4	13	11
PF00051	0	1	0	4
PF00052	1	0	3	0
PF00053	1	0	3	8
PF00054	1	0	0	0
PF00055	0	0	1	2
PF00056	109	142	401	262
PF00057	0	2	1	4
PF00058	0	1	0	1
PF00059	10	10	4	14
PF00060	4	2	5	45
PF00061	1	1	1	3
PF00062	1	0	0	0
PF00063	20	12	34	30
PF00064	0	0	0	2
PF00066	0	0	0	4
PF00067	448	603	423	286
PF00068	0	2	1	0
PF00069	391	243	370	334
PF00070	224	157	396	297
PF00071	57	67	12	19
PF00072	2847	2423	1692	1453
PF00073	6	1	4	3
PF00074	0	0	4	1
PF00075	99	137	220	195
PF00076	63	31	39	49
PF00077	18	57	2	5
PF00078	160	104	42	45
PF00079	6	0	38	34
PF00080	29	43	47	44
PF00081	82	61	100	122
PF00082	348	289	250	186
PF00083	241	230	285	207
PF00084	0	0	1	0
PF00085	314	461	356	300
PF00086	3	2	1	3
PF00087	1	1	1	0
PF00089	325	305	457	371
PF00090	7	5	7	12
PF00091	177	168	249	278
PF00092	275	347	282	165
PF00093	0	0	3	4
PF00094	9	0	2	1
PF00096	7	12	9	32
PF00097	10	12	13	15
PF00098	4	4	1	4
PF00100	1	0	0	1
PF00101	14	9	14	18
PF00102	4	1	1	8
PF00103	0	0	0	1
PF00104	0	1	1	2
PF00105	1	0	1	3
PF00106	2129	1987	3209	2396
PF00107	577	569	842	584
PF00108	758	745	753	517
PF00109	451	455	532	450
PF00111	534	461	586	528
PF00112	21	28	19	17
PF00113	289	332	457	383
PF00114	4	6	0	0
PF00115	729	774	793	833
PF00116	147	148	245	201
PF00117	1071	925	1707	1361
PF00118	542	554	833	839
PF00119	222	279	363	314
PF00120	451	467	903	772
PF00121	183	180	294	231
PF00122	403	520	350	312
PF00123	0	2	1	1
PF00124	138	43	102	200
PF00125	17	13	6	12
PF00126	898	673	380	304
PF00127	45	67	66	66
PF00128	834	777	1173	1129
PF00129	0	1	0	1
PF00130	0	0	0	1
PF00131	1	1	2	1
PF00132	171	172	200	158
PF00133	1461	1410	2534	2129
PF00134	9	4	7	8
PF00135	49	38	149	67
PF00136	110	135	87	133
PF00137	101	89	156	118
PF00139	1	2	0	0
PF00140	110	110	155	158
PF00141	359	412	466	507
PF00142	127	69	120	109
PF00143	0	0	2	0
PF00144	683	642	481	238
PF00145	166	169	212	221
PF00146	133	115	266	332
PF00147	9	6	3	8
PF00148	190	8	199	127
PF00149	763	809	672	530
PF00150	45	27	29	22
PF00151	0	0	2	5
PF00152	827	785	1057	856
PF00153	32	9	13	14
PF00154	330	330	583	576
PF00155	1908	1988	2333	1916
PF00156	660	760	1031	872
PF00157	6	1	5	12
PF00158	827	616	493	307
PF00160	369	373	376	293
PF00162	269	266	444	415
PF00163	127	74	206	139
PF00164	193	138	302	253
PF00165	362	380	190	148
PF00166	118	122	238	219
PF00167	1	1	0	3
PF00168	15	6	7	3
PF00169	3	6	1	2
PF00170	4	1	4	6
PF00171	2853	2635	3244	2605
PF00172	1	0	0	1
PF00173	0	2	3	2
PF00174	109	114	171	81
PF00175	322	328	163	119
PF00176	171	133	175	161
PF00177	190	103	360	208
PF00178	0	1	0	1
PF00179	32	5	17	21
PF00180	538	455	1352	1163
PF00181	110	76	184	157
PF00182	6	20	111	95
PF00183	241	294	268	168
PF00184	1	0	0	0
PF00185	243	268	375	328
PF00186	77	91	82	87
PF00187	0	0	1	0
PF00188	20	44	14	7
PF00189	109	105	191	197
PF00190	0	1	0	0
PF00191	3	0	1	1
PF00194	3	0	1	0
PF00195	4	21	22	24
PF00196	277	279	420	319
PF00197	0	0	0	2
PF00198	500	573	874	677
PF00199	121	58	54	66
PF00200	0	1	0	0
PF00201	1	2	34	23
PF00202	1071	1260	1389	1151
PF00203	119	82	184	198
PF00204	406	316	487	360
PF00205	286	206	550	434
PF00206	683	667	1245	1125
PF00207	12	36	1	0
PF00208	227	273	240	176
PF00210	182	134	128	82
PF00211	152	127	213	174
PF00212	0	0	0	1
PF00213	149	133	93	73
PF00214	1	0	1	0
PF00215	218	176	209	179
PF00216	294	338	326	280
PF00218	157	180	253	216
PF00219	0	0	0	1
PF00221	155	213	117	78
PF00223	82	10	39	104
PF00224	295	279	310	258
PF00225	31	27	36	47
PF00226	204	240	294	277
PF00227	147	120	319	348
PF00228	1	1	0	0
PF00230	112	86	223	200
PF00231	309	262	450	400
PF00232	123	38	302	265
PF00233	9	2	2	6
PF00234	1	0	0	0
PF00235	3	0	2	0
PF00236	1	0	0	1
PF00237	127	73	193	176
PF00238	179	104	317	266
PF00239	162	315	66	41
PF00240	18	1	20	6
PF00241	0	1	1	3
PF00242	0	0	0	1
PF00243	0	0	2	0
PF00244	6	2	6	10
PF00245	266	142	128	83
PF00246	403	421	128	82
PF00248	571	434	1206	1030
PF00249	15	0	6	8
PF00250	1	1	0	8
PF00251	45	104	31	17
PF00252	166	163	217	206
PF00253	90	80	165	132
PF00254	353	236	297	228
PF00255	133	122	164	125
PF00257	0	1	1	1
PF00258	140	62	10	26
PF00261	3	1	1	7
PF00262	3	0	2	6
PF00263	165	120	95	68
PF00264	1	1	1	2
PF00265	121	85	127	125
PF00266	1472	1373	1408	1146
PF00267	109	63	1	2
PF00268	308	334	553	542
PF00269	0	0	1	1
PF00270	1459	1423	1430	1119
PF00271	1250	1198	1454	1330
PF00272	0	0	0	1
PF00273	0	0	2	0
PF00274	79	36	179	192
PF00275	545	543	1018	747
PF00276	102	104	136	122
PF00277	0	0	1	1
PF00278	271	297	305	272
PF00280	0	1	0	0
PF00281	79	80	124	107
PF00282	196	180	291	172
PF00283	10	2	4	15
PF00284	4	0	1	12
PF00285	456	384	663	556
PF00286	0	1	0	0
PF00287	0	4	1	2
PF00288	105	104	118	95
PF00289	473	483	814	649
PF00290	211	186	303	257
PF00291	1202	1301	1764	1539
PF00292	1	1	0	0
PF00293	663	616	744	552
PF00294	666	623	772	660
PF00295	7	5	1	6
PF00296	297	187	1435	1077
PF00297	197	158	297	282
PF00298	98	108	177	141
PF00300	224	179	457	341
PF00301	6	5	31	33
PF00302	21	32	1	0
PF00303	232	255	291	236
PF00304	1	1	0	0
PF00305	0	1	2	3
PF00306	246	218	488	465
PF00307	7	1	1	4
PF00308	267	232	452	379
PF00309	46	25	54	31
PF00310	676	590	1148	993
PF00311	239	251	455	306
PF00312	141	101	220	155
PF00313	243	307	370	347
PF00314	0	0	1	1
PF00316	202	146	43	52
PF00317	124	139	159	180
PF00318	180	188	379	330
PF00319	0	0	1	0
PF00320	0	0	2	1
PF00322	0	0	1	1
PF00323	0	1	1	1
PF00324	205	282	572	509
PF00325	48	115	43	31
PF00326	719	554	597	519
PF00327	71	62	87	53
PF00328	6	4	5	1
PF00329	49	27	103	103
PF00330	959	876	1540	1294
PF00331	7	17	53	20
PF00332	90	48	85	40
PF00333	137	88	171	118
PF00334	137	96	195	190
PF00335	1	1	2	0
PF00337	1	4	1	2
PF00338	140	108	264	207
PF00339	1	2	2	1
PF00340	0	0	0	1
PF00341	1	2	1	0
PF00342	342	441	349	294
PF00343	133	148	118	134
PF00344	350	319	492	459
PF00345	4	0	1	3
PF00346	104	118	299	288
PF00347	147	141	198	197
PF00348	419	464	626	461
PF00349	0	0	1	3
PF00350	28	31	71	71
PF00351	56	59	10	16
PF00352	6	2	0	2
PF00353	180	252	39	51
PF00354	0	2	0	1
PF00355	253	334	333	288
PF00356	169	119	245	193
PF00358	15	10	26	24
PF00359	88	44	29	15
PF00360	0	1	19	18
PF00361	503	460	970	998
PF00363	0	2	3	1
PF00364	560	423	628	546
PF00365	143	163	288	302
PF00366	109	65	183	143
PF00367	4	4	12	9
PF00368	91	183	86	35
PF00370	274	146	472	379
PF00372	4	1	1	1
PF00373	0	2	1	1
PF00374	29	74	2	5
PF00376	205	201	218	149
PF00377	3	1	0	0
PF00378	979	1020	1186	692
PF00379	1	0	0	4
PF00380	132	112	184	164
PF00381	40	32	67	35
PF00382	3	2	2	3
PF00383	257	312	306	260
PF00384	439	494	838	638
PF00385	4	0	4	10
PF00386	1	2	1	3
PF00387	0	0	0	4
PF00388	1	0	3	4
PF00389	542	448	747	532
PF00390	205	198	213	195
PF00391	96	85	92	117
PF00392	264	289	403	317
PF00393	82	101	132	131
PF00394	99	105	12	35
PF00395	4	0	5	19
PF00396	0	0	2	0
PF00397	0	2	11	4
PF00398	253	203	238	158
PF00400	101	23	42	41
PF00401	17	10	1	11
PF00403	213	308	131	107
PF00405	1	0	0	1
PF00406	196	201	226	167
PF00407	0	0	1	1
PF00408	154	158	276	221
PF00410	147	161	230	216
PF00411	166	157	253	217
PF00412	6	1	4	6
PF00413	102	80	74	53
PF00415	21	10	13	18
PF00416	130	119	215	207
PF00417	62	58	117	113
PF00418	1	0	1	0
PF00419	1	2	3	3
PF00420	82	77	164	152
PF00421	79	6	31	88
PF00424	0	0	0	1
PF00425	376	364	573	476
PF00426	1	0	2	0
PF00427	23	2	42	68
PF00429	0	5	1	5
PF00430	137	105	173	120
PF00431	3	0	6	7
PF00432	1	0	5	6
PF00434	0	1	1	2
PF00435	1	0	0	2
PF00436	210	245	270	190
PF00437	574	406	468	353
PF00438	130	86	182	154
PF00439	7	1	4	6
PF00440	369	315	515	420
PF00441	908	1093	1295	796
PF00443	28	17	7	19
PF00444	68	58	135	91
PF00445	15	48	2	1
PF00447	12	1	4	2
PF00448	414	328	717	576
PF00449	28	48	66	94
PF00450	102	118	13	29
PF00452	0	1	6	1
PF00453	176	112	228	201
PF00454	15	4	33	31
PF00455	91	111	51	21
PF00456	587	486	1124	915
PF00457	0	4	1	1
PF00458	1	1	6	0
PF00459	408	328	544	438
PF00460	112	92	152	76
PF00462	216	137	201	162
PF00463	232	232	597	432
PF00464	375	385	596	608
PF00465	185	252	382	294
PF00466	81	77	163	84
PF00467	96	105	209	148
PF00468	71	61	143	105
PF00469	1	4	4	1
PF00471	81	70	131	107
PF00472	342	360	439	407
PF00473	0	2	0	0
PF00475	130	138	233	183
PF00476	403	729	618	667
PF00477	1	0	0	0
PF00478	373	395	727	634
PF00479	104	59	77	82
PF00480	66	51	282	266
PF00481	43	51	75	91
PF00482	257	217	168	116
PF00483	993	846	1189	886
PF00484	109	133	62	58
PF00485	180	184	213	148
PF00486	535	494	505	455
PF00487	406	442	311	308
PF00488	213	376	193	136
PF00489	1	0	1	1
PF00490	258	277	386	332
PF00491	330	437	315	304
PF00493	20	14	11	16
PF00494	105	91	145	151
PF00496	598	555	731	654
PF00497	509	317	739	686
PF00498	9	17	91	85
PF00499	66	65	136	135
PF00500	1	0	0	0
PF00501	2205	2244	3047	2419
PF00502	9	4	25	100
PF00503	0	5	0	2
PF00504	21	5	18	51
PF00505	1	1	0	1
PF00506	0	2	1	0
PF00507	81	46	149	145
PF00508	0	0	1	1
PF00509	0	2	3	1
PF00510	258	264	469	352
PF00511	0	0	1	1
PF00512	1225	1116	644	488
PF00513	0	0	0	5
PF00514	1	0	2	2
PF00515	168	171	152	116
PF00516	18	20	23	36
PF00517	1	0	2	2
PF00518	0	2	0	2
PF00519	0	0	1	3
PF00520	158	186	114	108
PF00521	704	680	1120	882
PF00523	1	0	0	1
PF00524	0	0	0	1
PF00525	1	0	0	1
PF00527	0	1	1	1
PF00528	2663	2158	5421	5180
PF00529	658	751	161	126
PF00530	4	0	2	1
PF00531	0	1	1	1
PF00532	540	392	788	644
PF00533	81	63	92	65
PF00534	545	638	832	727
PF00535	716	1134	769	662
PF00536	1	0	1	1
PF00537	0	1	0	0
PF00538	1	1	0	1
PF00539	0	2	2	6
PF00540	4	2	0	0
PF00541	1	0	0	0
PF00542	126	82	168	120
PF00543	197	150	206	127
PF00544	4	9	1	2
PF00545	1	0	0	0
PF00547	7	61	69	64
PF00548	0	1	0	0
PF00549	280	192	509	448
PF00550	133	158	185	131
PF00551	370	353	508	398
PF00552	0	1	1	0
PF00553	3	0	1	4
PF00555	0	0	1	0
PF00556	20	2	17	2
PF00557	635	753	1056	837
PF00558	3	1	0	2
PF00559	0	0	2	2
PF00560	38	32	21	23
PF00561	1060	1183	1563	1073
PF00562	531	489	888	798
PF00563	1137	790	44	68
PF00564	0	1	1	0
PF00565	31	52	71	46
PF00566	4	4	2	3
PF00567	0	1	0	0
PF00569	0	0	1	4
PF00570	82	105	38	35
PF00571	506	656	556	408
PF00572	129	126	241	185
PF00573	225	243	279	276
PF00574	252	232	475	481
PF00575	736	743	1039	805
PF00576	51	40	53	35
PF00577	28	8	14	19
PF00578	479	498	500	419
PF00579	518	508	858	756
PF00580	831	862	1053	852
PF00581	484	542	607	496
PF00582	188	351	217	177
PF00583	663	677	605	490
PF00584	79	58	103	82
PF00585	109	70	85	49
PF00586	292	334	464	441
PF00587	772	745	1382	1021
PF00588	510	491	627	436
PF00589	1031	1135	633	508
PF00590	493	430	344	299
PF00591	232	247	383	232
PF00593	2294	2021	968	485
PF00594	1	1	0	0
PF00595	355	433	418	488
PF00596	194	122	293	205
PF00598	1	0	0	0
PF00600	1	0	0	0
PF00601	3	0	0	0
PF00602	0	0	3	0
PF00603	0	1	1	1
PF00604	1	0	0	0
PF00606	0	4	1	0
PF00608	1	0	0	0
PF00609	1	0	0	0
PF00610	1	0	0	0
PF00611	0	0	2	1
PF00612	4	0	3	4
PF00613	1	2	4	4
PF00614	23	32	29	34
PF00615	0	0	1	0
PF00616	1	1	2	2
PF00617	1	0	0	2
PF00618	3	0	2	1
PF00619	0	1	0	0
PF00620	6	0	1	2
PF00621	6	0	1	11
PF00622	4	2	2	3
PF00623	169	135	298	332
PF00624	3	0	1	2
PF00625	186	180	325	240
PF00626	3	0	1	2
PF00627	66	48	84	72
PF00628	4	2	10	5
PF00629	37	20	13	4
PF00630	3	2	0	0
PF00631	0	5	0	1
PF00632	3	9	9	6
PF00633	32	21	103	75
PF00634	4	0	0	1
PF00635	4	1	0	0
PF00636	104	84	101	71
PF00637	12	0	6	10
PF00638	0	0	2	1
PF00639	185	228	106	90
PF00640	0	1	2	1
PF00641	3	0	2	3
PF00642	3	1	3	3
PF00643	4	6	1	4
PF00644	1	5	0	4
PF00645	1	0	0	1
PF00646	0	1	2	1
PF00647	0	1	0	0
PF00648	9	5	1	15
PF00650	9	0	0	0
PF00651	4	0	2	4
PF00652	1	9	112	80
PF00654	176	192	85	79
PF00656	12	50	19	19
PF00657	179	160	175	133
PF00658	4	0	2	1
PF00660	0	0	1	0
PF00662	48	47	92	102
PF00664	794	990	822	631
PF00665	1070	1028	225	177
PF00666	0	0	1	0
PF00667	52	20	5	11
PF00668	20	13	9	23
PF00669	124	88	264	168
PF00670	79	89	152	157
PF00672	342	229	208	177
PF00673	186	118	180	192
PF00674	3	1	0	4
PF00675	350	332	177	121
PF00676	654	781	960	932
PF00677	180	144	133	129
PF00679	314	300	594	500
PF00680	7	0	0	0
PF00681	0	1	0	0
PF00682	587	681	858	781
PF00683	0	0	1	0
PF00684	88	76	139	105
PF00685	177	144	230	146
PF00686	1	2	14	15
PF00687	249	211	289	248
PF00688	0	2	2	1
PF00689	3	44	42	35
PF00690	3	6	2	1
PF00691	409	542	261	199
PF00692	171	171	288	320
PF00694	228	247	377	379
PF00695	0	0	1	1
PF00696	911	926	980	888
PF00697	151	148	149	91
PF00698	221	283	295	240
PF00699	14	48	51	65
PF00700	118	58	220	147
PF00701	336	312	537	497
PF00702	1124	1138	1153	908
PF00703	20	12	25	22
PF00704	37	23	201	212
PF00705	0	5	0	3
PF00706	0	0	1	1
PF00707	110	126	157	141
PF00708	9	6	10	11
PF00709	415	328	580	537
PF00710	137	161	53	35
PF00712	104	131	184	138
PF00714	0	0	0	1
PF00715	0	4	0	0
PF00716	0	1	0	0
PF00717	277	233	268	313
PF00719	34	91	79	80
PF00721	0	0	1	0
PF00722	105	107	118	98
PF00723	224	176	149	161
PF00725	336	288	255	189
PF00726	3	2	0	1
PF00727	1	1	2	2
PF00728	96	123	99	102
PF00729	1	0	0	0
PF00730	336	317	510	460
PF00731	151	122	212	173
PF00732	398	396	580	515
PF00733	250	203	182	168
PF00734	0	0	1	0
PF00735	4	0	6	13
PF00736	0	0	2	0
PF00737	3	0	0	4
PF00739	0	0	0	2
PF00740	3	1	1	3
PF00741	1	4	1	2
PF00742	179	206	208	158
PF00743	207	126	482	293
PF00745	38	47	18	17
PF00746	3	1	0	0
PF00747	1	0	1	0
PF00748	1	0	0	1
PF00749	573	512	525	458
PF00750	320	285	411	331
PF00751	1	1	7	3
PF00752	0	4	1	3
PF00753	1151	1048	1377	961
PF00754	10	13	88	73
PF00755	0	1	1	1
PF00756	319	240	176	130
PF00757	1	0	1	1
PF00759	12	6	2	8
PF00761	0	0	0	1
PF00762	253	243	433	335
PF00763	126	129	128	139
PF00764	353	245	704	580
PF00765	37	59	4	7
PF00766	93	81	164	102
PF00767	0	1	0	2
PF00768	172	158	249	181
PF00769	1	1	0	0
PF00770	0	1	0	0
PF00771	210	190	303	217
PF00772	74	97	171	113
PF00773	291	270	301	205
PF00775	43	89	17	15
PF00777	6	1	0	0
PF00778	1	1	0	0
PF00779	0	2	0	1
PF00780	0	0	1	1
PF00781	45	47	67	64
PF00782	81	40	23	17
PF00784	0	1	1	2
PF00786	0	0	3	2
PF00787	0	1	3	0
PF00789	1	0	0	1
PF00790	0	1	0	0
PF00791	0	0	0	1
PF00792	1	0	1	0
PF00793	397	449	645	449
PF00794	0	1	1	0
PF00795	386	379	379	295
PF00797	7	1	1	2
PF00799	1	2	0	0
PF00800	143	149	212	188
PF00801	113	93	141	119
PF00802	3	0	1	1
PF00803	1	0	0	1
PF00804	0	0	0	2
PF00805	43	42	83	71
PF00806	1	4	3	1
PF00807	0	0	2	1
PF00808	0	0	0	3
PF00809	285	286	392	293
PF00810	17	14	1	0
PF00811	0	0	1	0
PF00812	0	0	1	0
PF00813	105	112	138	104
PF00814	314	293	434	312
PF00815	380	384	656	614
PF00816	20	17	26	15
PF00817	249	206	351	216
PF00819	0	1	0	0
PF00821	26	10	91	99
PF00822	1	8	2	4
PF00823	1	0	0	0
PF00825	70	74	75	71
PF00828	133	138	184	162
PF00829	98	91	196	132
PF00830	66	70	147	118
PF00831	79	76	99	71
PF00832	1	0	1	3
PF00833	6	1	1	1
PF00834	218	186	297	216
PF00835	0	0	1	0
PF00836	0	0	1	0
PF00837	0	0	0	1
PF00838	0	0	0	2
PF00839	0	1	1	0
PF00840	1	0	2	1
PF00841	1	0	0	0
PF00842	91	95	75	46
PF00843	0	1	0	0
PF00844	3	1	0	2
PF00845	0	1	0	0
PF00846	1	0	0	0
PF00847	1	8	0	1
PF00848	37	292	51	28
PF00849	813	718	541	425
PF00850	297	216	436	322
PF00851	0	0	0	1
PF00852	3	10	1	7
PF00853	0	2	0	1
PF00854	160	235	199	124
PF00855	1	0	1	1
PF00856	17	4	20	34
PF00857	95	69	95	68
PF00858	3	2	3	4
PF00860	272	160	596	562
PF00861	143	123	231	126
PF00862	7	2	2	10
PF00863	0	1	0	2
PF00864	0	1	0	1
PF00865	0	0	0	1
PF00866	9	115	6	7
PF00867	1	1	2	1
PF00868	0	1	0	0
PF00869	1	0	1	2
PF00870	0	2	0	0
PF00871	109	131	92	91
PF00872	225	340	7	26
PF00873	4526	4301	1657	1294
PF00874	6	4	3	2
PF00875	169	194	208	149
PF00876	1	0	4	9
PF00877	52	126	90	91
PF00878	0	0	0	1
PF00879	0	2	1	0
PF00880	1	0	0	1
PF00881	308	321	285	174
PF00882	3	2	1	4
PF00883	429	245	414	421
PF00884	1134	694	1367	1015
PF00885	147	133	123	98
PF00886	54	65	115	91
PF00887	10	28	5	1
PF00888	3	23	9	6
PF00889	207	237	304	208
PF00890	777	487	1243	1151
PF00891	18	12	26	9
PF00892	1292	1427	1295	972
PF00893	71	38	166	134
PF00894	0	0	2	0
PF00895	7	2	0	6
PF00898	1	4	0	2
PF00899	162	123	130	134
PF00900	1	2	5	0
PF00901	1	0	1	0
PF00902	168	157	207	209
PF00903	697	740	791	542
PF00905	729	825	1080	921
PF00906	0	0	10	0
PF00907	4	1	0	2
PF00908	79	156	132	85
PF00909	543	427	1025	792
PF00910	0	1	2	0
PF00912	303	292	302	252
PF00913	0	1	0	0
PF00916	412	475	293	197
PF00917	0	0	2	5
PF00919	199	274	282	201
PF00920	808	677	1177	1034
PF00921	1	0	1	0
PF00922	0	0	0	1
PF00923	180	175	307	274
PF00924	595	628	306	291
PF00925	208	167	195	138
PF00926	166	196	232	244
PF00927	1	0	0	2
PF00928	3	1	2	3
PF00929	554	509	540	327
PF00930	219	184	25	19
PF00931	1	8	6	2
PF00933	292	214	607	395
PF00934	0	1	0	0
PF00935	0	1	1	0
PF00936	12	4	26	15
PF00937	1	1	0	0
PF00938	1	0	0	0
PF00940	9	73	3	16
PF00941	116	116	82	90
PF00942	1	0	1	0
PF00944	0	0	0	1
PF00945	0	5	0	2
PF00946	0	0	1	0
PF00947	0	0	2	0
PF00948	1	0	0	0
PF00949	1	0	0	0
PF00950	99	213	252	180
PF00951	0	1	1	2
PF00952	0	1	0	0
PF00953	190	235	293	308
PF00954	0	0	0	1
PF00955	9	1	2	3
PF00956	0	1	2	1
PF00957	3	2	1	2
PF00958	91	88	216	181
PF00959	15	80	10	25
PF00960	1	0	0	0
PF00961	1	1	4	5
PF00962	87	27	191	181
PF00963	0	0	2	0
PF00964	0	0	1	0
PF00965	1	0	0	0
PF00967	0	0	0	1
PF00969	1	4	1	2
PF00970	250	266	147	95
PF00971	0	4	0	3
PF00972	1	1	1	1
PF00973	0	0	0	1
PF00974	0	1	0	0
PF00975	18	17	3	9
PF00977	406	411	611	571
PF00978	6	1	6	4
PF00979	1	1	0	1
PF00980	1	1	0	0
PF00981	4	0	0	3
PF00982	35	9	138	133
PF00984	193	244	266	223
PF00985	0	1	2	0
PF00986	126	139	224	179
PF00988	140	111	206	147
PF00989	362	255	117	102
PF00990	1392	918	90	107
PF00992	0	0	0	1
PF00993	1	0	0	1
PF00994	278	288	336	272
PF00995	0	2	6	7
PF00996	3	0	4	12
PF00997	0	4	2	1
PF00999	859	793	396	479
PF01000	63	65	107	70
PF01002	0	0	1	0
PF01003	0	0	1	1
PF01004	1	1	0	1
PF01005	0	1	0	0
PF01006	1	1	0	0
PF01007	3	8	6	5
PF01008	71	31	110	162
PF01010	21	12	14	20
PF01011	121	76	67	51
PF01012	250	248	375	250
PF01014	0	0	65	40
PF01015	0	4	1	1
PF01016	110	110	157	152
PF01017	0	1	1	0
PF01018	165	141	274	226
PF01019	475	453	448	282
PF01020	0	0	3	3
PF01022	169	186	160	147
PF01023	1	0	1	0
PF01024	0	1	0	1
PF01025	162	167	184	153
PF01026	257	247	285	260
PF01027	149	141	252	258
PF01028	38	46	41	27
PF01029	152	104	115	117
PF01030	0	4	0	2
PF01031	286	523	136	205
PF01032	204	191	232	243
PF01033	0	0	1	1
PF01035	112	134	127	123
PF01036	82	81	269	261
PF01037	278	319	149	102
PF01039	830	817	1041	787
PF01040	420	567	549	547
PF01041	481	555	523	447
PF01042	275	245	288	216
PF01043	14	0	11	15
PF01044	4	1	1	2
PF01047	264	324	305	278
PF01048	372	365	190	231
PF01050	101	80	171	95
PF01051	45	70	7	3
PF01052	70	58	45	37
PF01053	764	864	1343	1139
PF01054	0	0	2	0
PF01055	26	108	98	113
PF01057	3	1	0	0
PF01058	74	101	126	151
PF01059	45	17	59	230
PF01061	299	312	742	573
PF01062	26	27	13	6
PF01063	367	487	459	401
PF01064	0	0	0	1
PF01066	266	320	403	308
PF01067	1	0	0	0
PF01068	45	69	145	106
PF01070	213	188	575	439
PF01071	180	161	263	179
PF01073	43	51	27	25
PF01074	0	6	3	10
PF01075	130	105	173	142
PF01076	6	6	1	3
PF01077	193	203	226	180
PF01078	179	146	149	104
PF01079	0	1	1	3
PF01080	3	0	1	4
PF01081	155	80	119	79
PF01083	0	0	1	0
PF01084	77	74	124	103
PF01085	0	0	0	2
PF01087	34	21	68	36
PF01088	1	0	0	2
PF01090	0	0	0	4
PF01092	0	4	1	1
PF01093	1	1	1	0
PF01094	292	457	740	663
PF01095	1	14	2	6
PF01096	1	1	1	3
PF01097	0	0	2	0
PF01098	510	539	607	494
PF01099	0	0	1	0
PF01101	0	0	1	1
PF01102	0	0	0	2
PF01103	328	476	238	155
PF01104	1	2	0	0
PF01105	4	1	2	10
PF01106	82	126	126	125
PF01107	0	2	0	0
PF01108	0	0	1	0
PF01109	0	0	0	1
PF01111	1	1	1	0
PF01112	132	171	59	59
PF01113	70	86	133	87
PF01114	0	0	0	1
PF01115	0	1	0	2
PF01116	236	324	273	242
PF01117	1	5	0	0
PF01118	272	244	297	268
PF01119	84	88	60	32
PF01120	26	23	34	43
PF01121	123	119	116	81
PF01122	1	0	0	1
PF01123	1	2	0	0
PF01124	126	85	23	16
PF01125	4	0	0	2
PF01126	6	8	37	40
PF01127	152	108	224	188
PF01128	112	107	116	126
PF01130	6	6	1	5
PF01131	735	1027	646	614
PF01132	96	67	93	74
PF01133	0	0	0	2
PF01134	411	374	580	610
PF01135	188	216	132	79
PF01136	155	126	5	12
PF01137	6	1	0	1
PF01138	338	328	646	593
PF01139	17	13	69	61
PF01140	0	0	0	1
PF01141	0	0	1	0
PF01142	93	50	9	4
PF01144	271	320	174	131
PF01145	573	559	748	677
PF01146	1	1	2	0
PF01147	1	2	3	2
PF01148	119	134	110	107
PF01149	88	72	213	128
PF01150	0	0	6	3
PF01151	4	1	3	4
PF01152	70	48	31	11
PF01153	1	0	1	0
PF01154	9	2	13	8
PF01155	0	5	0	3
PF01156	62	70	131	91
PF01157	0	0	2	1
PF01158	0	2	12	3
PF01159	1	0	1	1
PF01161	9	9	0	5
PF01163	37	32	41	21
PF01165	98	112	87	93
PF01166	6	0	2	1
PF01167	1	0	0	1
PF01168	336	282	371	291
PF01169	15	6	5	10
PF01170	113	111	57	35
PF01171	228	198	165	150
PF01172	0	1	15	7
PF01174	10	4	31	47
PF01175	194	328	108	141
PF01176	96	84	173	147
PF01177	216	205	298	238
PF01179	12	1	7	19
PF01180	225	256	362	309
PF01182	76	44	167	115
PF01183	6	29	3	5
PF01184	12	2	0	2
PF01185	0	2	2	0
PF01186	3	0	0	0
PF01187	0	0	1	0
PF01188	146	105	179	139
PF01189	232	213	150	123
PF01190	0	0	0	2
PF01191	1	0	0	3
PF01192	79	61	109	80
PF01193	180	157	354	243
PF01194	1	4	1	3
PF01195	191	145	196	204
PF01196	93	93	217	148
PF01197	102	93	138	118
PF01198	1	0	0	0
PF01199	3	0	1	0
PF01200	0	0	1	0
PF01201	0	1	5	2
PF01202	113	149	183	111
PF01203	26	19	1	2
PF01204	49	73	51	19
PF01205	57	51	22	23
PF01206	49	35	35	24
PF01207	459	448	493	382
PF01208	313	311	368	318
PF01209	188	207	304	215
PF01210	81	161	87	98
PF01212	168	167	220	163
PF01213	3	1	0	3
PF01214	3	4	1	2
PF01215	0	0	0	1
PF01216	3	0	1	0
PF01217	4	0	2	5
PF01218	250	220	269	228
PF01219	63	66	36	21
PF01220	143	129	213	193
PF01221	1	0	0	1
PF01222	6	9	7	7
PF01223	37	19	2	3
PF01225	239	239	258	170
PF01226	20	65	27	32
PF01227	140	138	221	175
PF01228	10	9	43	46
PF01229	0	0	2	3
PF01230	180	167	263	208
PF01231	12	1	11	21
PF01232	54	46	39	24
PF01234	1	0	0	1
PF01237	4	0	0	3
PF01238	34	50	61	29
PF01239	1	1	1	0
PF01241	0	0	0	3
PF01242	119	124	134	81
PF01243	102	156	247	202
PF01244	252	134	346	186
PF01245	133	86	236	211
PF01246	0	0	0	4
PF01247	0	0	0	1
PF01248	4	6	2	1
PF01249	0	1	0	0
PF01250	66	96	107	75
PF01251	1	0	0	2
PF01252	124	167	130	106
PF01253	51	47	37	16
PF01254	0	0	0	1
PF01255	176	177	312	208
PF01256	88	89	51	33
PF01257	90	99	177	150
PF01258	82	88	106	74
PF01259	205	267	367	299
PF01261	361	217	583	533
PF01262	263	252	423	359
PF01263	141	85	144	111
PF01264	294	260	549	449
PF01265	0	4	0	1
PF01266	1610	1628	2338	1841
PF01267	0	0	2	0
PF01268	207	160	473	321
PF01269	6	0	0	0
PF01270	23	2	1	2
PF01271	0	1	0	0
PF01272	155	101	138	101
PF01273	0	1	0	1
PF01274	381	301	749	689
PF01275	0	0	1	0
PF01276	65	27	4	11
PF01277	0	0	0	2
PF01278	0	1	0	0
PF01279	0	1	0	0
PF01280	0	1	0	0
PF01281	68	67	128	73
PF01282	0	0	0	1
PF01283	0	0	1	0
PF01284	3	2	1	0
PF01285	3	1	0	0
PF01286	3	0	1	1
PF01287	0	1	0	0
PF01288	110	118	80	77
PF01289	0	1	3	0
PF01290	3	1	0	2
PF01291	1	0	1	0
PF01292	52	29	18	12
PF01293	274	335	217	110
PF01295	12	31	0	4
PF01297	110	141	236	205
PF01298	0	1	0	0
PF01300	197	214	180	155
PF01301	0	0	1	2
PF01302	3	2	2	5
PF01303	1	1	0	0
PF01304	1	0	0	0
PF01306	18	6	2	6
PF01308	1	0	0	0
PF01311	104	76	93	55
PF01312	147	137	177	109
PF01313	38	40	66	45
PF01314	9	29	6	3
PF01315	90	96	103	67
PF01316	7	21	11	19
PF01318	1	0	0	2
PF01321	133	177	158	172
PF01322	57	23	54	35
PF01323	384	309	326	246
PF01325	20	28	83	50
PF01326	211	218	242	245
PF01327	180	226	261	254
PF01328	1	0	1	1
PF01329	57	92	123	97
PF01330	52	39	41	33
PF01331	0	2	0	1
PF01333	20	1	2	15
PF01335	1	0	0	0
PF01336	355	342	385	293
PF01337	3	0	0	0
PF01338	1	0	0	0
PF01339	76	62	29	19
PF01340	24	13	1	1
PF01341	1	0	2	2
PF01343	202	144	196	225
PF01344	7	12	4	11
PF01345	35	19	9	11
PF01346	76	35	13	8
PF01347	1	0	1	0
PF01348	6	1	1	2
PF01349	0	0	0	1
PF01350	0	1	0	0
PF01351	180	169	222	228
PF01352	3	2	0	4
PF01355	6	0	6	2
PF01356	0	0	0	1
PF01357	0	0	0	1
PF01358	0	0	1	1
PF01359	0	2	0	1
PF01361	3	16	3	7
PF01363	1	1	7	2
PF01364	17	20	13	8
PF01365	0	1	3	0
PF01367	154	119	207	181
PF01368	193	237	133	90
PF01369	0	1	2	6
PF01370	1341	1499	1769	1601
PF01371	0	1	12	4
PF01372	0	0	1	5
PF01373	1	0	2	0
PF01375	3	0	0	0
PF01376	0	1	0	0
PF01378	0	0	1	0
PF01379	188	148	248	214
PF01380	478	465	788	566
PF01381	364	425	345	266
PF01383	0	0	9	16
PF01384	202	263	233	192
PF01385	118	19	3	3
PF01386	85	93	93	70
PF01387	4	0	0	0
PF01388	3	0	2	0
PF01389	48	29	0	0
PF01390	3	1	1	0
PF01391	95	126	114	113
PF01392	0	0	0	3
PF01393	0	2	0	1
PF01394	0	0	2	1
PF01395	1	1	14	10
PF01396	98	55	85	51
PF01397	6	1	0	0
PF01398	3	4	1	3
PF01399	3	1	5	1
PF01400	0	1	4	4
PF01401	57	31	45	13
PF01402	14	6	3	8
PF01403	3	2	2	5
PF01404	1	0	0	0
PF01405	4	2	3	11
PF01406	249	184	436	383
PF01407	1	1	0	3
PF01408	381	278	479	397
PF01409	239	225	412	363
PF01410	1	0	0	0
PF01411	369	393	728	605
PF01412	3	0	0	4
PF01413	0	0	2	4
PF01414	1	0	1	0
PF01415	0	2	2	3
PF01416	179	222	220	165
PF01417	0	0	0	1
PF01418	52	29	36	31
PF01419	0	0	0	1
PF01420	132	137	13	27
PF01421	7	14	9	5
PF01422	0	1	0	0
PF01423	49	54	51	25
PF01424	1	0	25	16
PF01425	521	408	942	788
PF01426	1	1	0	0
PF01427	24	33	19	12
PF01428	6	1	0	1
PF01429	0	1	1	0
PF01430	119	72	45	44
PF01431	77	84	51	53
PF01432	467	421	249	233
PF01433	559	533	279	201
PF01434	249	190	385	348
PF01435	325	320	388	230
PF01436	17	10	38	41
PF01437	4	0	1	3
PF01439	3	0	0	0
PF01440	0	0	0	1
PF01441	0	0	0	1
PF01442	0	2	0	0
PF01443	99	69	166	130
PF01446	15	9	0	0
PF01447	26	5	2	4
PF01448	1	0	0	0
PF01450	177	184	289	263
PF01451	165	207	258	172
PF01452	1	1	2	1
PF01453	24	17	20	15
PF01454	0	0	0	1
PF01455	3	12	1	2
PF01456	0	0	1	1
PF01457	246	249	218	291
PF01458	291	328	594	531
PF01459	3	1	0	3
PF01462	0	1	2	1
PF01464	400	440	284	183
PF01465	1	0	0	0
PF01466	3	1	4	3
PF01467	286	365	447	401
PF01468	0	6	2	1
PF01469	0	6	1	3
PF01470	6	1	22	11
PF01471	51	76	17	27
PF01472	42	25	58	49
PF01473	3	1	1	0
PF01474	138	86	393	424
PF01475	280	258	331	241
PF01476	196	237	104	69
PF01477	0	0	2	2
PF01478	42	47	34	24
PF01479	325	308	369	261
PF01481	0	0	4	0
PF01482	0	0	0	2
PF01483	34	20	3	5
PF01484	3	1	1	0
PF01485	3	2	2	1
PF01486	3	2	2	1
PF01487	0	0	0	2
PF01488	135	141	115	96
PF01490	15	2	4	6
PF01491	14	13	10	3
PF01492	4	0	0	1
PF01493	207	198	468	386
PF01494	638	687	575	387
PF01496	31	27	23	25
PF01497	110	206	195	153
PF01498	1	0	0	0
PF01499	1	2	2	4
PF01501	21	12	98	69
PF01502	57	88	116	80
PF01503	105	137	176	141
PF01504	9	1	2	1
PF01507	243	221	198	208
PF01508	1	1	1	3
PF01509	129	152	124	92
PF01510	93	101	127	130
PF01512	146	160	302	231
PF01513	191	201	298	198
PF01514	70	67	76	47
PF01515	305	335	439	398
PF01516	1	0	0	1
PF01517	0	0	1	0
PF01518	1	0	0	0
PF01519	0	0	3	1
PF01520	168	184	174	110
PF01521	227	168	241	224
PF01522	154	85	153	103
PF01523	272	222	269	264
PF01524	3	0	1	0
PF01525	0	0	2	2
PF01526	246	623	4	4
PF01527	498	762	248	228
PF01529	4	4	3	4
PF01530	0	1	0	1
PF01531	12	36	14	17
PF01532	3	5	3	3
PF01533	1	0	2	0
PF01534	0	1	1	2
PF01535	7	0	3	2
PF01536	6	10	0	0
PF01538	3	0	0	4
PF01540	3	1	2	3
PF01541	155	190	207	136
PF01544	91	104	54	65
PF01545	1300	1995	587	731
PF01546	1049	1210	1101	723
PF01547	954	612	1682	1513
PF01548	127	124	2	4
PF01549	3	5	0	2
PF01551	378	490	505	355
PF01552	0	2	0	0
PF01553	557	565	496	373
PF01554	518	705	355	302
PF01555	227	230	169	234
PF01556	172	141	234	206
PF01557	436	491	419	295
PF01558	56	58	31	37
PF01559	1	1	0	1
PF01560	0	1	1	0
PF01561	0	0	2	0
PF01562	4	2	2	3
PF01563	1	2	0	1
PF01564	147	77	165	178
PF01565	322	294	497	451
PF01566	177	211	147	97
PF01567	0	5	0	0
PF01568	146	176	195	151
PF01569	102	114	160	113
PF01570	1	1	0	0
PF01571	697	536	1535	1069
PF01575	191	158	187	153
PF01576	1	2	2	10
PF01577	0	1	0	0
PF01578	317	317	414	395
PF01579	3	0	0	1
PF01580	199	217	349	408
PF01582	0	4	0	1
PF01583	126	105	153	92
PF01584	174	126	53	59
PF01585	3	0	1	0
PF01588	208	251	232	204
PF01589	0	1	0	0
PF01590	328	218	172	135
PF01591	1	2	1	1
PF01592	60	48	221	183
PF01593	472	467	1001	751
PF01594	225	294	265	259
PF01595	317	225	345	246
PF01596	65	123	149	110
PF01597	130	110	173	162
PF01599	1	0	0	0
PF01600	1	2	2	3
PF01601	1	1	1	2
PF01602	12	5	10	11
PF01603	6	1	2	0
PF01606	1	0	0	2
PF01607	0	0	3	3
PF01608	1	2	1	0
PF01609	423	491	36	40
PF01610	34	20	2	3
PF01612	272	248	400	311
PF01613	141	160	139	116
PF01614	74	38	118	68
PF01617	0	0	1	0
PF01618	434	392	410	290
PF01619	196	191	141	85
PF01620	0	0	1	0
PF01621	1	0	1	0
PF01624	115	100	98	56
PF01625	280	277	366	319
PF01627	193	126	22	20
PF01628	105	47	88	65
PF01630	4	0	1	1
PF01632	82	77	135	99
PF01633	4	1	7	8
PF01634	116	126	151	138
PF01635	3	1	2	1
PF01636	372	311	489	357
PF01637	70	85	87	69
PF01638	56	73	75	47
PF01639	0	0	5	0
PF01641	180	168	290	246
PF01642	398	597	221	171
PF01643	23	28	14	8
PF01644	0	0	0	1
PF01645	500	512	845	735
PF01646	0	0	0	1
PF01648	57	69	66	50
PF01649	113	86	158	99
PF01650	0	1	1	4
PF01652	1	0	4	1
PF01653	244	255	299	266
PF01654	255	149	107	90
PF01656	743	733	613	539
PF01657	0	0	1	0
PF01658	1	0	3	3
PF01659	0	0	0	1
PF01660	0	0	3	2
PF01661	10	9	28	23
PF01663	130	217	158	147
PF01664	0	1	4	6
PF01665	0	0	0	1
PF01666	0	1	1	0
PF01668	74	86	120	115
PF01670	21	16	19	23
PF01671	0	4	6	2
PF01672	1	0	6	2
PF01673	4	0	3	1
PF01674	0	5	2	0
PF01676	376	319	197	133
PF01677	0	0	0	1
PF01678	182	168	271	201
PF01679	43	36	10	4
PF01680	3	4	45	43
PF01681	1	1	0	2
PF01684	0	0	1	1
PF01686	1	0	2	2
PF01687	115	88	141	113
PF01690	1	0	1	1
PF01691	1	0	1	0
PF01692	3	1	0	0
PF01693	9	14	0	1
PF01694	190	228	157	137
PF01695	277	247	102	77
PF01696	0	1	0	0
PF01697	35	88	2	7
PF01698	0	1	0	4
PF01699	208	288	169	163
PF01700	0	0	1	0
PF01701	3	0	2	5
PF01702	194	192	215	233
PF01704	10	2	53	52
PF01705	0	0	0	1
PF01706	57	29	67	42
PF01707	0	0	1	0
PF01708	0	1	0	0
PF01709	267	202	273	270
PF01710	10	4	2	0
PF01712	74	89	72	43
PF01713	90	84	39	27
PF01715	149	186	226	189
PF01716	3	5	7	18
PF01717	123	73	147	104
PF01719	0	13	2	5
PF01721	3	0	0	0
PF01722	88	86	93	98
PF01723	0	0	1	1
PF01724	0	2	7	3
PF01725	137	139	231	164
PF01726	56	42	85	79
PF01728	137	104	148	145
PF01729	141	118	204	150
PF01730	17	21	9	15
PF01731	0	1	0	1
PF01732	0	1	1	1
PF01733	1	0	0	1
PF01734	224	203	90	50
PF01735	0	4	0	0
PF01737	6	0	5	9
PF01738	172	100	107	105
PF01739	90	55	36	43
PF01740	250	168	269	238
PF01741	46	158	43	38
PF01742	0	1	2	1
PF01743	154	145	184	186
PF01744	0	0	5	7
PF01745	7	12	31	37
PF01746	191	139	305	252
PF01747	60	65	36	26
PF01749	1	1	1	0
PF01750	3	1	0	0
PF01751	669	569	861	688
PF01752	15	4	2	1
PF01753	6	1	1	3
PF01755	40	25	12	16
PF01756	0	0	18	23
PF01757	112	145	124	97
PF01758	119	217	157	166
PF01759	0	0	1	0
PF01761	224	157	291	234
PF01762	1	0	0	2
PF01764	26	27	15	31
PF01765	162	127	241	168
PF01766	1	0	0	0
PF01767	1	0	0	0
PF01769	110	126	138	134
PF01770	0	1	1	2
PF01773	26	32	12	11
PF01774	24	58	39	37
PF01775	1	0	1	2
PF01776	1	0	0	0
PF01777	1	2	1	2
PF01778	0	0	9	8
PF01779	0	1	1	0
PF01781	4	1	0	1
PF01782	46	63	29	17
PF01783	81	61	119	77
PF01784	110	104	132	75
PF01785	0	0	1	0
PF01786	3	4	80	52
PF01788	6	0	6	9
PF01789	0	0	1	3
PF01790	285	236	296	230
PF01791	115	85	77	84
PF01793	3	2	1	0
PF01794	49	51	37	25
PF01795	197	225	285	265
PF01796	14	8	11	7
PF01797	82	55	5	3
PF01798	0	4	2	2
PF01799	129	124	130	81
PF01801	0	1	0	0
PF01802	0	0	0	1
PF01803	1	0	3	8
PF01804	347	464	306	197
PF01805	1	1	1	0
PF01806	0	0	1	0
PF01807	96	165	128	117
PF01808	222	255	374	294
PF01809	74	66	106	103
PF01810	439	410	282	240
PF01812	70	99	84	59
PF01813	1	5	0	1
PF01814	28	28	0	5
PF01815	1	0	0	1
PF01817	57	76	82	69
PF01818	20	10	28	67
PF01820	87	66	107	97
PF01821	1	1	0	1
PF01822	1	6	0	8
PF01823	0	4	2	1
PF01824	6	10	6	9
PF01826	0	1	9	5
PF01827	0	2	1	2
PF01828	1	0	0	1
PF01829	1	0	1	0
PF01830	0	0	1	0
PF01831	0	1	0	0
PF01832	135	149	123	99
PF01833	0	2	0	6
PF01834	1	0	0	1
PF01835	18	48	2	4
PF01837	4	0	2	3
PF01839	162	206	68	61
PF01840	0	0	0	1
PF01841	115	105	61	49
PF01842	504	445	573	488
PF01843	0	0	0	1
PF01844	59	92	95	93
PF01845	3	5	0	0
PF01846	0	0	1	0
PF01847	1	0	1	0
PF01848	0	0	1	0
PF01849	1	0	2	2
PF01850	21	31	70	63
PF01851	1	0	2	2
PF01852	18	1	1	3
PF01853	0	4	3	4
PF01855	28	29	21	23
PF01856	0	2	0	0
PF01857	3	0	2	3
PF01858	0	2	1	0
PF01862	0	0	31	16
PF01863	102	91	33	46
PF01864	1	1	1	0
PF01865	43	35	30	41
PF01866	1	0	2	0
PF01867	14	19	2	6
PF01868	0	1	0	0
PF01869	46	100	50	29
PF01870	0	1	0	0
PF01871	3	2	0	0
PF01872	104	127	278	211
PF01873	6	1	0	1
PF01875	1	1	0	0
PF01877	0	2	0	0
PF01878	104	46	136	138
PF01880	0	2	2	0
PF01881	0	1	0	0
PF01882	118	139	108	103
PF01883	87	100	159	109
PF01884	9	20	1	1
PF01885	9	4	2	1
PF01886	1	0	0	0
PF01887	32	118	28	12
PF01888	15	5	20	25
PF01889	1	1	0	3
PF01890	9	1	2	6
PF01891	3	4	14	14
PF01894	85	63	65	70
PF01895	104	52	163	112
PF01896	6	0	61	54
PF01899	31	27	35	29
PF01901	0	2	0	0
PF01902	6	25	1	1
PF01903	21	8	29	30
PF01904	65	6	50	35
PF01906	31	28	61	57
PF01907	3	0	2	0
PF01909	63	48	60	55
PF01910	6	13	43	32
PF01912	0	0	2	1
PF01913	6	1	4	0
PF01914	135	133	84	87
PF01915	163	76	366	240
PF01916	65	96	166	166
PF01917	0	1	1	0
PF01918	0	0	1	0
PF01920	1	2	3	3
PF01921	90	76	260	230
PF01922	3	0	0	1
PF01923	59	127	87	58
PF01924	24	48	0	0
PF01925	414	451	497	349
PF01926	777	733	1023	755
PF01927	1	1	0	2
PF01928	62	74	17	16
PF01929	1	0	0	0
PF01930	21	5	6	12
PF01931	6	9	3	0
PF01933	24	12	99	78
PF01934	7	2	2	7
PF01935	52	42	10	17
PF01936	110	103	120	95
PF01937	6	1	1	2
PF01938	107	130	133	60
PF01939	9	2	42	51
PF01940	1	4	2	12
PF01941	0	0	0	1
PF01943	138	209	36	15
PF01944	4	32	17	20
PF01946	137	77	228	143
PF01947	0	2	2	7
PF01948	1	2	0	2
PF01949	0	0	1	0
PF01950	0	1	0	0
PF01951	0	0	2	4
PF01954	0	0	2	0
PF01955	1	1	1	0
PF01956	1	1	1	0
PF01957	18	16	36	36
PF01958	0	2	6	5
PF01959	0	0	1	0
PF01960	119	139	290	276
PF01963	3	24	0	2
PF01964	140	123	42	66
PF01965	219	186	182	136
PF01966	711	650	644	493
PF01967	63	92	80	52
PF01968	124	131	122	69
PF01969	6	2	14	15
PF01970	227	157	683	598
PF01972	1	9	1	3
PF01973	7	4	11	6
PF01974	0	0	0	1
PF01975	107	118	107	78
PF01976	3	0	3	3
PF01977	160	154	61	42
PF01978	28	23	33	35
PF01979	1263	1414	1441	1205
PF01980	21	6	5	3
PF01981	0	1	2	0
PF01982	1	0	0	0
PF01983	0	19	9	10
PF01984	0	0	1	1
PF01985	45	20	25	9
PF01986	0	0	0	1
PF01987	18	80	41	48
PF01988	18	67	95	76
PF01989	1	1	6	6
PF01990	0	0	1	4
PF01991	3	2	2	3
PF01992	3	0	0	1
PF01993	0	1	0	0
PF01994	1	2	0	0
PF01997	1	1	1	4
PF01998	0	0	1	0
PF02001	3	0	0	0
PF02002	3	2	2	1
PF02005	0	0	3	16
PF02007	1	0	1	0
PF02008	0	0	0	2
PF02009	1	0	0	0
PF02010	6	9	6	5
PF02011	0	0	0	2
PF02013	0	0	2	1
PF02014	1	1	0	1
PF02015	0	0	0	1
PF02016	70	85	33	29
PF02017	0	1	2	0
PF02018	20	19	104	87
PF02019	0	0	0	1
PF02020	1	0	0	1
PF02021	42	76	39	26
PF02022	0	0	1	0
PF02023	1	0	0	1
PF02024	0	0	0	1
PF02025	0	0	1	2
PF02028	457	281	323	174
PF02029	0	0	0	1
PF02030	0	8	2	2
PF02033	96	91	149	89
PF02036	42	47	4	10
PF02037	1	1	0	1
PF02038	7	2	0	1
PF02040	7	0	26	27
PF02041	0	0	3	0
PF02042	3	0	0	2
PF02043	0	1	0	0
PF02045	0	0	1	0
PF02048	0	0	2	1
PF02049	48	24	50	27
PF02050	15	10	1	1
PF02052	0	0	1	0
PF02053	0	1	1	0
PF02055	29	126	50	24
PF02056	6	0	19	24
PF02057	51	38	67	53
PF02058	1	0	0	0
PF02059	0	0	0	1
PF02060	1	0	0	0
PF02063	1	0	0	0
PF02064	0	0	1	0
PF02065	51	32	42	8
PF02066	1	1	0	0
PF02069	1	0	1	1
PF02072	0	0	1	0
PF02073	23	5	4	18
PF02074	48	97	17	54
PF02075	104	112	98	50
PF02076	0	2	0	0
PF02077	0	1	2	4
PF02078	0	1	0	0
PF02080	208	191	135	108
PF02081	1	0	0	0
PF02082	82	78	88	60
PF02085	52	38	35	17
PF02086	73	54	10	33
PF02087	0	0	0	1
PF02089	3	0	0	0
PF02090	3	1	1	0
PF02091	191	177	221	221
PF02092	224	205	253	197
PF02096	174	164	343	307
PF02097	1	0	1	2
PF02099	0	0	0	1
PF02100	0	0	0	1
PF02101	1	1	0	2
PF02102	0	1	1	1
PF02104	71	32	119	101
PF02107	82	50	53	35
PF02108	23	13	1	2
PF02109	1	0	2	1
PF02110	0	4	3	26
PF02112	1	2	0	3
PF02113	81	76	39	47
PF02114	1	0	1	3
PF02115	0	0	2	0
PF02116	1	2	1	1
PF02117	0	1	0	2
PF02118	1	2	2	1
PF02119	169	120	128	68
PF02120	29	14	18	5
PF02121	0	2	0	0
PF02123	3	1	0	0
PF02124	0	0	0	1
PF02126	0	0	31	34
PF02127	37	46	156	104
PF02128	24	24	7	6
PF02129	135	138	159	115
PF02130	118	101	140	109
PF02132	45	27	49	42
PF02133	45	17	69	73
PF02134	3	0	0	0
PF02135	1	0	0	0
PF02136	6	1	18	15
PF02137	6	1	3	4
PF02138	6	0	3	8
PF02140	3	0	1	1
PF02141	7	4	0	1
PF02142	216	172	289	250
PF02144	0	0	2	2
PF02145	0	1	0	4
PF02146	73	101	95	70
PF02148	17	25	29	26
PF02149	0	1	0	1
PF02150	0	0	2	0
PF02151	107	72	173	138
PF02152	137	134	116	88
PF02153	113	134	177	135
PF02154	54	44	71	32
PF02155	0	0	0	1
PF02156	7	1	2	1
PF02157	0	0	1	2
PF02158	0	0	0	1
PF02159	0	0	1	0
PF02160	0	0	2	1
PF02161	1	0	0	0
PF02163	314	278	382	306
PF02165	0	1	2	1
PF02166	1	0	2	1
PF02167	102	116	185	184
PF02169	1	0	0	0
PF02170	0	0	1	1
PF02171	0	4	2	1
PF02172	0	0	1	0
PF02173	1	0	0	1
PF02174	3	0	0	0
PF02175	4	6	0	2
PF02176	0	0	1	0
PF02177	0	0	1	0
PF02179	1	1	0	0
PF02180	1	1	0	3
PF02181	3	1	1	2
PF02182	0	2	5	2
PF02183	1	2	1	5
PF02184	1	0	0	1
PF02185	0	2	0	1
PF02186	0	2	2	0
PF02187	0	1	0	1
PF02188	0	0	1	2
PF02189	0	0	2	0
PF02190	232	179	315	273
PF02191	0	2	2	3
PF02192	1	0	0	0
PF02194	1	0	0	0
PF02195	157	209	159	118
PF02196	0	1	2	0
PF02198	0	0	0	1
PF02199	0	0	0	1
PF02200	1	2	0	2
PF02201	1	0	4	4
PF02203	6	1	1	4
PF02204	1	0	5	0
PF02206	1	1	1	3
PF02207	4	0	1	0
PF02208	0	5	0	0
PF02209	3	0	3	2
PF02210	1	1	31	40
PF02211	35	19	20	5
PF02212	3	4	0	1
PF02214	4	1	1	5
PF02216	1	2	2	2
PF02217	1	0	0	4
PF02218	0	0	1	0
PF02219	205	240	241	153
PF02222	115	141	265	177
PF02223	98	86	103	117
PF02224	93	116	159	90
PF02225	116	100	22	37
PF02226	0	0	1	1
PF02228	1	12	1	0
PF02229	3	1	0	0
PF02230	137	225	125	106
PF02233	176	171	510	538
PF02234	0	1	1	0
PF02236	0	0	0	2
PF02237	10	21	7	19
PF02239	24	23	7	4
PF02240	1	0	1	0
PF02244	0	0	1	1
PF02245	3	1	49	38
PF02246	0	1	0	1
PF02247	0	2	0	1
PF02249	1	0	0	1
PF02250	0	0	0	1
PF02251	0	0	3	0
PF02252	1	0	1	1
PF02253	76	58	1	2
PF02254	397	324	349	241
PF02255	0	0	2	0
PF02256	0	1	1	0
PF02257	0	0	1	2
PF02258	1	0	0	0
PF02259	1	0	1	1
PF02260	3	0	0	3
PF02261	51	78	78	63
PF02262	0	1	0	2
PF02263	0	2	2	1
PF02264	4	0	1	5
PF02265	116	70	20	11
PF02267	0	0	0	1
PF02268	4	0	0	0
PF02270	0	1	0	1
PF02271	1	0	0	1
PF02272	199	207	206	176
PF02273	1	0	1	1
PF02274	112	127	237	189
PF02275	1	6	50	30
PF02276	23	2	19	11
PF02277	66	44	33	32
PF02278	1	0	0	0
PF02281	46	4	0	1
PF02283	43	28	25	16
PF02284	1	0	0	1
PF02286	1	1	1	3
PF02287	0	1	0	0
PF02288	4	1	2	0
PF02289	0	4	5	3
PF02290	0	0	5	10
PF02291	0	1	1	0
PF02293	0	2	0	1
PF02294	1	1	0	1
PF02295	1	0	0	1
PF02296	1	0	0	2
PF02297	0	2	1	1
PF02298	3	0	0	1
PF02300	0	1	2	1
PF02301	3	5	5	3
PF02302	4	6	0	2
PF02303	1	0	1	0
PF02305	0	2	0	0
PF02306	0	1	0	0
PF02308	59	23	1	0
PF02309	0	0	0	2
PF02310	205	236	180	143
PF02311	31	63	15	15
PF02312	1	1	0	1
PF02313	1	2	1	0
PF02316	1	0	1	3
PF02317	3	0	0	0
PF02318	0	1	0	0
PF02319	0	2	1	1
PF02320	1	0	0	2
PF02321	1081	1473	367	368
PF02322	121	129	63	88
PF02323	0	0	1	1
PF02324	0	1	0	0
PF02325	93	44	127	93
PF02326	12	1	12	5
PF02327	0	0	1	0
PF02329	0	1	0	0
PF02330	0	0	1	2
PF02331	3	0	2	0
PF02332	6	35	7	6
PF02333	45	5	46	24
PF02334	1	0	2	1
PF02335	7	6	17	7
PF02336	0	0	1	1
PF02337	1	0	0	1
[truncated: 8,124 more rows]
