# Supplementary material for: Phylogenetic and Functional Metagenomic Profiling for Assessing Microbial Biodiversity in Environmental Monitoring
Source: PLoS One. 2012 Aug 27;7(8):e43630. doi: 10.1371/journal.pone.0043630 (PMC3428334; doi:10.1371/journal.pone.0043630)
Supplement: Data S2 — Description of the analysis workflow together with a collection of custom-written Perl scripts and example data files. (ZIP) [file pone.0043630.s002.zip › ShotgunFunctionalize_R_code.txt]

#  Enrichment analysis of polluted (PolS1, PolS2) samples relative to pristine sample (PriS1,PriS2)
#  using ShotgunFunctionalizeR
#
#  Except for COG (already annotated in ShotgunFunctionalizeR) two input files are necessary:
#  1) a file containing the raw count data (e.g. pfam_shotgun.txt)
#  2) a file containing the annotation for each family present in the raw count data (e.g. pfam_shotgun.annotation.txt)
#
#  For COG only the raw count input file is necessary (e.g. COG_shotgun.txt)
#
#  In all cases sample order is PolS1, PolS2, PriS1, PriS2

library(ShotgunFunctionalizeR)

# collect output in file

sink("shotgunfunctionalize_output.txt", append=FALSE, split=FALSE)

# COG : generates data for Figure 6 and Suppl_Data_3
print(" ")
print("==============================================================")
print("COG")
print(" ")
cogdata  <-readGeneFamilies("COG_shotgun.txt")
cog.stat <-testGeneFamilies.dircomp(cogdata,groups=c("Pol", "Pol", "Pri", "Pri"),method="Binomial")
cog.stat$Ranking[1:5,]
write.table(cog.stat$Ranking[,], file = 'cog.shotgun.stat.txt', sep="\t", append = FALSE)

# generate plot for a family
pdf(file="cog_family_COG3696.pdf")
trendPlot(cog.stat, family="COG3696")
dev.off()

# Example how to compare two individual samples for the COG data. Generated data for Suppl Data 6
cogdataPolS12<-getSamples(cogdata,c("PolS1", "PolS2"))
cogPolS12.binomial.stat<-testGeneFamilies(cogdataPolS12,groups=c(1,2),method="Binomial")
cogPolS12.binomial.stat$Ranking[1:5,]
write.table(cogPolS12.binomial.stat$Ranking[,], file = 'functions_cog_PolS1PolS2.binomial.shotgun.stat.txt', sep="\t", append = FALSE)

# Example how to compare two individual samples for the COG data. Generated data for Suppl Data 6
cogdataPriS12<-getSamples(cogdata,c("PriS1", "PriS2"))
cogPriS12.binomial.stat<-testGeneFamilies(cogdataPriS12,groups=c(1,2),method="Binomial")
cogPriS12.binomial.stat$Ranking[1:5,]
write.table(cogPriS12.binomial.stat$Ranking[,], file = 'functions_cog_PriS1PriS2.binomial.shotgun.stat.txt', sep="\t", append = FALSE)


# PFAM generates data for Figure 6 and Suppl_Data_3
print(" ")
print("==============================================================")
print("PFAM")
print(" ")
pfam.annotation<-read.csv("pfam_shotgun.annotation.txt", sep="\t", header=TRUE)
pfamdata<-readGeneFamilies("pfam_shotgun.txt",type.family="custom",custom.annotation=pfam.annotation)
pfam.stat<-testGeneFamilies.dircomp(pfamdata,groups=c("Pol", "Pol", "Pri", "Pri"))
pfam.stat$Ranking[1:5,]
write.table(pfam.stat$Ranking[,], file = 'pfam.shotgun.stat.txt',  sep="\t", append = FALSE)

# example how to generate a plot 
pdf(file="pfam_family_PF00528.pdf")
trendPlot(pfam.stat, family="PF00528")
dev.off()

# KEGG KO  generates data for Figure 6 and Suppl_Data_3
print(" ")
print("==============================================================")
print("KEGG KO")
print(" ")
ko.annotation<-read.csv("functions_ko_e5.tsv.list.shotgun.ko.annotation.txt", sep="\t", header=TRUE)
mgrastkodata<-readGeneFamilies("functions_ko_e5.tsv.list.shotgun.ko.txt",type.family="custom",custom.annotation=ko.annotation)
mgrastko.stat<-testGeneFamilies.dircomp(mgrastkodata,groups=c("Pol", "Pol", "Pri", "Pri"))
mgrastko.stat$Ranking[1:5,]
write.table(mgrastko.stat$Ranking[,], file = 'functions_ko.shotgun.stat.txt',  sep="\t", append = FALSE)

# example how to generate a plot 
pdf(file="ko_family_K13896.pdf")
trendPlot(mgrastko.stat, family="K13896")
dev.off()

# KEGG KO  Enzymes generates data for Figure 6 and Suppl_Data_3
print(" ")
print("==============================================================")
print("KEGG KO EC")
print(" ")
koec.annotation= read.csv("functions_ko_e5.tsv.list.shotgun.ko.ec.annotation.txt", sep="\t", header=TRUE)
mgrastkoecdata<-readGeneFamilies("functions_ko_e5.tsv.list.shotgun.ko.ec.txt",type.family="custom",custom.annotation=koec.annotation)
mgrastkoec.stat<-testGeneFamilies.dircomp(mgrastkoecdata,groups=c("Pol", "Pol", "Pri", "Pri"))
mgrastkoec.stat$Ranking[1:5,]
write.table(mgrastkoec.stat$Ranking[,], file = 'functions_ko_ec.shotgun.stat.txt', sep="\t",  append = FALSE)

# example how to generate a plot 
pdf(file="ko_family_EC1_6_5_3.pdf")
trendPlot(mgrastkoec.stat, family="EC1.6.5.3")
dev.off()

# SEED LEVEL2 generates data for Figure 8 and Suppl_Data_5

print(" ")
print("==============================================================")
print("SEED LEVEL2")
print(" ")
seedl2.annotation= read.csv("functions_subsystems_e5.tsv.list.shotgun.seed.level2.annotation.txt", sep="\t", header=TRUE)
mgrastseedl2data<-readGeneFamilies("functions_subsystems_e5.tsv.list.shotgun.seed.level2.txt",type.family="custom",custom.annotation=seedl2.annotation)
mgrastseedl2.stat<-testGeneFamilies.dircomp(mgrastseedl2data,groups=c("Pol", "Pol", "Pri", "Pri"))
mgrastseedl2.stat$Ranking[1:5,]
write.table(mgrastseedl2.stat$Ranking[,], file = 'functions_seed_level2.shotgun.stat.txt',  sep="\t", append = FALSE)

# example how to generate a plot 
pdf(file="seed_family_level2_SEED2LEVEL10.pdf")
trendPlot(mgrastseedl2.stat, family="SEED2LEVEL10")
dev.off()

# SEED LEVEL3 generates data for Figure 8 and Suppl_Data_5
print(" ")
print("==============================================================")
print("SEED LEVEL3")
print(" ")
seedl3.annotation= read.csv("functions_subsystems_e5.tsv.list.shotgun.seed.level3.annotation.txt", sep="\t", header=TRUE)
mgrastseedl3data<-readGeneFamilies("functions_subsystems_e5.tsv.list.shotgun.seed.level3.txt",type.family="custom",custom.annotation=seedl3.annotation)
mgrastseedl3.stat<-testGeneFamilies.dircomp(mgrastseedl3data,groups=c("Pol", "Pol", "Pri", "Pri"))
mgrastseedl3.stat$Ranking[1:5,]
write.table(mgrastseedl3.stat$Ranking[,], file = 'functions_seed_level3.shotgun.stat.txt',  sep="\t", append = FALSE)

# example how to generate a plot 
pdf(file="seed_family_level3_SEED3LEVEL29.pdf")
trendPlot(mgrastseedl3.stat, family="SEED3LEVEL29")
dev.off()

# SEED LEVEL3 EC generates data for Figure 8 and Suppl_Data_5
print(" ")
print("==============================================================")
print("SEED LEVEL3 EC")
print(" ")
seedec.annotation= read.csv("functions_subsystems_e5.tsv.list.shotgun.seed.ec.annotation.txt", sep="\t", header=TRUE)
mgrastseedecdata<-readGeneFamilies("functions_subsystems_e5.tsv.list.shotgun.seed.ec.txt",type.family="custom",custom.annotation=seedec.annotation)
mgrastseedec.stat<-testGeneFamilies.dircomp(mgrastseedecdata,groups=c("Pol", "Pol", "Pri", "Pri"))
mgrastseedec.stat$Ranking[1:5,]
write.table(mgrastseedec.stat$Ranking[,], file = 'functions_seed_ec.shotgun.stat.txt',  sep="\t", append = FALSE)

# example how to generate a plot 
pdf(file="seed_family_level3_ec_EC1_5_3_1.pdf")
trendPlot(mgrastseedec.stat, family="EC1.5.3.1")
dev.off()


# SEED FUNCTION LEVEL generates data for Figure 6 and Suppl_Data_3
print(" ")
print("==============================================================")
print("SEED LEVEL3 FUNCTION")
print(" ")
seedfl.annotation= read.csv("functions_subsystems_e5.tsv.list.shotgun.seed.funclevel.annotation.txt", sep="\t", header=TRUE)
mgrastseedfldata<-readGeneFamilies("functions_subsystems_e5.tsv.list.shotgun.seed.funclevel.txt",type.family="custom",custom.annotation=seedfl.annotation)
mgrastseedfl.stat<-testGeneFamilies.dircomp(mgrastseedfldata,groups=c("Pol", "Pol", "Pri", "Pri"))
mgrastseedfl.stat$Ranking[1:5,]
write.table(mgrastseedfl.stat$Ranking[,], file = 'functions_seed_funclevel.shotgun.stat.txt',  sep="\t", append = FALSE)

# example how to generate a plot 
pdf(file="seed_family_function_level_SEEDFLEVEL5.pdf")
trendPlot(mgrastseedfl.stat, family="SEEDFLEVEL5")
dev.off()


# pathway centric analysis generates data for Figure 7 and Suppl_Data_5

print(" ")
print("==============================================================")
print("COG PATHWAYS")
print(" ")

cogdata<-readGeneFamilies("COG_shotgun.txt")
cogdata.cat.dircomp<- testGeneCategories.dircomp(cogdata, category="COGPATHWAYS",groups=c("Pol", "Pol", "Pri", "Pri"))
cogdata.cat.dircomp$Ranking[1:5,]
write.table(cogdata.cat.dircomp$Ranking[,], file = 'cog_pathways.shotgun.stat.txt',  sep="\t", append = FALSE)

# generate plot for a category ( Fig 7)
pdf(file="cog_categories_59.pdf")
trendPlot(cogdata.cat.dircomp, category=59)
dev.off()

# pathway centric analysis generates data for Figure 7 and Suppl_Data_5
print(" ")
print("==============================================================")
print("KEGG EC PATHWAYS")
print(" ")
mgrastkoec<-readGeneFamilies("functions_ko_e5.tsv.list.shotgun.ko.ec.txt")
mgrastkoec.cat.dircomp<- testGeneCategories.dircomp(mgrastkoec, category="KEGG",groups=c("Pol", "Pol", "Pri", "Pri"))
mgrastkoec.cat.dircomp$Ranking[1:5,]
write.table(mgrastkoec.cat.dircomp$Ranking[,], file = 'functions_ko_ec_pathways.shotgun.stat.txt',  sep="\t", append = FALSE)

# generate plot for a category ( Fig 7)
pdf(file="ko_ec_categories_109.pdf")
trendPlot(mgrastkoec.cat.dircomp, category=109)

# pathway centric analysis generates data for Figure 7 and Suppl_Data_5
print(" ")
print("==============================================================")
print("SEED EC PATHWAYS")
print(" ")
mgrastseedec<-readGeneFamilies("functions_subsystems_e5.tsv.list.shotgun.seed.ec.txt")
mgrastseedec.cat.dircomp<- testGeneCategories.dircomp(mgrastseedec, category="KEGG",groups=c("Pol", "Pol", "Pri", "Pri"))
mgrastseedec.cat.dircomp$Ranking[1:5,]
write.table(mgrastseedec.cat.dircomp$Ranking[,], file = 'functions_seed_ec_pathways.shotgun.stat.txt', sep="\t",  append = FALSE)

# generate plot for a category ( Fig 7)
pdf(file="seed_ec_categories_24.pdf")
trendPlot(mgrastseedec.cat.dircomp, category=24)
dev.off()

sink()
