# Supplementary material for: Phylogenetic and Functional Metagenomic Profiling for Assessing Microbial Biodiversity in Environmental Monitoring
Source: PLoS One. 2012 Aug 27;7(8):e43630. doi: 10.1371/journal.pone.0043630 (PMC3428334; doi:10.1371/journal.pone.0043630)
Supplement: Data S2 — Description of the analysis workflow together with a collection of custom-written Perl scripts and example data files. (ZIP) [file pone.0043630.s002.zip › functions_ko_e5.tsv]

metagenome	level 1	level 2	level 3	function	id	abundance	avg eValue	avg % ident	avg align len	# hits
4477955.3	Metabolism	Xenobiotics Biodegradation and Metabolism	00982 Drug metabolism - cytochrome P450 [PATH:ko00982]	alcohol dehydrogenase [EC:1.1.1.1]	K00001	156	-18.66	70.61	63.31	52
4477950.3	Metabolism	Xenobiotics Biodegradation and Metabolism	00982 Drug metabolism - cytochrome P450 [PATH:ko00982]	alcohol dehydrogenase [EC:1.1.1.1]	K00001	159	-21.09	68.03	71.64	65
4477949.3	Metabolism	Xenobiotics Biodegradation and Metabolism	00982 Drug metabolism - cytochrome P450 [PATH:ko00982]	alcohol dehydrogenase [EC:1.1.1.1]	K00001	52	-20.88	71.04	68.42	40
4477948.3	Metabolism	Xenobiotics Biodegradation and Metabolism	00982 Drug metabolism - cytochrome P450 [PATH:ko00982]	alcohol dehydrogenase [EC:1.1.1.1]	K00001	51	-20.62	73.36	66.70	47
4477955.3	Metabolism	Xenobiotics Biodegradation and Metabolism	00930 Caprolactam degradation [PATH:ko00930]	alcohol dehydrogenase (NADP+) [EC:1.1.1.2]	K00002	2	-6.50	62.50	39.00	2
4477949.3	Metabolism	Xenobiotics Biodegradation and Metabolism	00930 Caprolactam degradation [PATH:ko00930]	alcohol dehydrogenase (NADP+) [EC:1.1.1.2]	K00002	1	-22.00	89.66	58.00	1
4477948.3	Metabolism	Xenobiotics Biodegradation and Metabolism	00930 Caprolactam degradation [PATH:ko00930]	alcohol dehydrogenase (NADP+) [EC:1.1.1.2]	K00002	3	-15.33	70.64	54.33	3
4477955.3	Metabolism	Amino Acid Metabolism	00270 Cysteine and methionine metabolism [PATH:ko00270]	homoserine dehydrogenase [EC:1.1.1.3]	K00003	229	-20.72	69.80	70.88	96
4477950.3	Metabolism	Amino Acid Metabolism	00270 Cysteine and methionine metabolism [PATH:ko00270]	homoserine dehydrogenase [EC:1.1.1.3]	K00003	280	-23.76	70.82	76.96	99
4477949.3	Metabolism	Amino Acid Metabolism	00270 Cysteine and methionine metabolism [PATH:ko00270]	homoserine dehydrogenase [EC:1.1.1.3]	K00003	79	-27.62	72.60	84.00	35
4477948.3	Metabolism	Amino Acid Metabolism	00270 Cysteine and methionine metabolism [PATH:ko00270]	homoserine dehydrogenase [EC:1.1.1.3]	K00003	84	-25.98	75.49	78.70	44
4477955.3	Metabolism	Carbohydrate Metabolism	00650 Butanoate metabolism [PATH:ko00650]	(R,R)-butanediol dehydrogenase / diacetyl reductase	K00004	48	-16.08	65.23	65.00	18
4477950.3	Metabolism	Carbohydrate Metabolism	00650 Butanoate metabolism [PATH:ko00650]	(R,R)-butanediol dehydrogenase / diacetyl reductase	K00004	89	-13.90	66.76	58.59	18
4477955.3	Metabolism	Lipid Metabolism	00561 Glycerolipid metabolism [PATH:ko00561]	glycerol dehydrogenase [EC:1.1.1.6]	K00005	74	-19.12	74.00	64.76	17
4477950.3	Metabolism	Lipid Metabolism	00561 Glycerolipid metabolism [PATH:ko00561]	glycerol dehydrogenase [EC:1.1.1.6]	K00005	45	-25.27	68.31	82.47	12
4477948.3	Metabolism	Lipid Metabolism	00561 Glycerolipid metabolism [PATH:ko00561]	glycerol dehydrogenase [EC:1.1.1.6]	K00005	2	-12.00	79.45	48.50	2
4477955.3	Metabolism	Carbohydrate Metabolism	00051 Fructose and mannose metabolism [PATH:ko00051]	D-arabinitol 4-dehydrogenase [EC:1.1.1.11]	K00007	1	-39.00	84.44	90.00	1
4477950.3	Metabolism	Carbohydrate Metabolism	00051 Fructose and mannose metabolism [PATH:ko00051]	D-arabinitol 4-dehydrogenase [EC:1.1.1.11]	K00007	4	-9.67	59.55	56.67	2
4477948.3	Metabolism	Carbohydrate Metabolism	00051 Fructose and mannose metabolism [PATH:ko00051]	D-arabinitol 4-dehydrogenase [EC:1.1.1.11]	K00007	5	-7.25	67.23	40.25	4
4477955.3	Metabolism	Carbohydrate Metabolism	00051 Fructose and mannose metabolism [PATH:ko00051]	L-iditol 2-dehydrogenase [EC:1.1.1.14]	K00008	19	-16.06	70.18	55.94	10
4477950.3	Metabolism	Carbohydrate Metabolism	00051 Fructose and mannose metabolism [PATH:ko00051]	L-iditol 2-dehydrogenase [EC:1.1.1.14]	K00008	13	-9.50	65.88	47.17	7
4477949.3	Metabolism	Carbohydrate Metabolism	00051 Fructose and mannose metabolism [PATH:ko00051]	L-iditol 2-dehydrogenase [EC:1.1.1.14]	K00008	4	-21.89	73.27	69.00	2
4477948.3	Metabolism	Carbohydrate Metabolism	00051 Fructose and mannose metabolism [PATH:ko00051]	L-iditol 2-dehydrogenase [EC:1.1.1.14]	K00008	6	-19.50	75.05	62.90	2
4477955.3	Metabolism	Carbohydrate Metabolism	00051 Fructose and mannose metabolism [PATH:ko00051]	mannitol-1-phosphate 5-dehydrogenase [EC:1.1.1.17]	K00009	2	-22.50	75.16	67.00	2
4477950.3	Metabolism	Carbohydrate Metabolism	00051 Fructose and mannose metabolism [PATH:ko00051]	mannitol-1-phosphate 5-dehydrogenase [EC:1.1.1.17]	K00009	1	-82.00	96.20	158.00	1
4477948.3	Metabolism	Carbohydrate Metabolism	00051 Fructose and mannose metabolism [PATH:ko00051]	mannitol-1-phosphate 5-dehydrogenase [EC:1.1.1.17]	K00009	1	-11.00	59.68	62.00	1
4477955.3	Metabolism	Biosynthesis of Other Secondary Metabolites	00521 Streptomycin biosynthesis [PATH:ko00521]	myo-inositol 2-dehydrogenase [EC:1.1.1.18]	K00010	81	-10.72	69.48	47.87	42
4477950.3	Metabolism	Biosynthesis of Other Secondary Metabolites	00521 Streptomycin biosynthesis [PATH:ko00521]	myo-inositol 2-dehydrogenase [EC:1.1.1.18]	K00010	47	-10.02	65.00	50.02	29
4477949.3	Metabolism	Biosynthesis of Other Secondary Metabolites	00521 Streptomycin biosynthesis [PATH:ko00521]	myo-inositol 2-dehydrogenase [EC:1.1.1.18]	K00010	7	-9.29	71.26	41.57	5
4477948.3	Metabolism	Biosynthesis of Other Secondary Metabolites	00521 Streptomycin biosynthesis [PATH:ko00521]	myo-inositol 2-dehydrogenase [EC:1.1.1.18]	K00010	30	-13.70	68.22	57.04	23
4477955.3	Metabolism	Lipid Metabolism	00561 Glycerolipid metabolism [PATH:ko00561]	aldehyde reductase [EC:1.1.1.21]	K00011	12	-26.57	70.15	81.86	8
4477950.3	Metabolism	Lipid Metabolism	00561 Glycerolipid metabolism [PATH:ko00561]	aldehyde reductase [EC:1.1.1.21]	K00011	6	-24.40	70.43	75.40	3
4477949.3	Metabolism	Lipid Metabolism	00561 Glycerolipid metabolism [PATH:ko00561]	aldehyde reductase [EC:1.1.1.21]	K00011	3	-34.80	68.33	105.00	2
4477948.3	Metabolism	Lipid Metabolism	00561 Glycerolipid metabolism [PATH:ko00561]	aldehyde reductase [EC:1.1.1.21]	K00011	3	-18.33	75.80	57.67	1
4477955.3	Metabolism	Carbohydrate Metabolism	00520 Amino sugar and nucleotide sugar metabolism [PATH:ko00520]	UDPglucose 6-dehydrogenase [EC:1.1.1.22]	K00012	357	-19.97	70.25	68.07	164
4477950.3	Metabolism	Carbohydrate Metabolism	00520 Amino sugar and nucleotide sugar metabolism [PATH:ko00520]	UDPglucose 6-dehydrogenase [EC:1.1.1.22]	K00012	401	-21.57	69.66	71.83	188
4477949.3	Metabolism	Carbohydrate Metabolism	00520 Amino sugar and nucleotide sugar metabolism [PATH:ko00520]	UDPglucose 6-dehydrogenase [EC:1.1.1.22]	K00012	256	-26.44	71.48	79.65	117
4477948.3	Metabolism	Carbohydrate Metabolism	00520 Amino sugar and nucleotide sugar metabolism [PATH:ko00520]	UDPglucose 6-dehydrogenase [EC:1.1.1.22]	K00012	167	-30.30	74.20	85.76	92
4477955.3	Metabolism	Amino Acid Metabolism	00340 Histidine metabolism [PATH:ko00340]	histidinol dehydrogenase [EC:1.1.1.23]	K00013	647	-22.85	72.82	72.00	182
4477950.3	Metabolism	Amino Acid Metabolism	00340 Histidine metabolism [PATH:ko00340]	histidinol dehydrogenase [EC:1.1.1.23]	K00013	562	-28.63	72.67	85.42	140
4477949.3	Metabolism	Amino Acid Metabolism	00340 Histidine metabolism [PATH:ko00340]	histidinol dehydrogenase [EC:1.1.1.23]	K00013	332	-29.21	75.63	84.20	78
4477948.3	Metabolism	Amino Acid Metabolism	00340 Histidine metabolism [PATH:ko00340]	histidinol dehydrogenase [EC:1.1.1.23]	K00013	234	-29.92	76.59	83.69	79
4477955.3	Metabolism	Amino Acid Metabolism	00400 Phenylalanine, tyrosine and tryptophan biosynthesis [PATH:ko00400]	shikimate dehydrogenase [EC:1.1.1.25]	K00014	146	-9.20	68.30	45.31	67
4477950.3	Metabolism	Amino Acid Metabolism	00400 Phenylalanine, tyrosine and tryptophan biosynthesis [PATH:ko00400]	shikimate dehydrogenase [EC:1.1.1.25]	K00014	168	-8.30	67.86	44.00	72
4477949.3	Metabolism	Amino Acid Metabolism	00400 Phenylalanine, tyrosine and tryptophan biosynthesis [PATH:ko00400]	shikimate dehydrogenase [EC:1.1.1.25]	K00014	123	-15.29	69.36	57.36	45
4477948.3	Metabolism	Amino Acid Metabolism	00400 Phenylalanine, tyrosine and tryptophan biosynthesis [PATH:ko00400]	shikimate dehydrogenase [EC:1.1.1.25]	K00014	106	-14.73	68.31	56.95	65
4477955.3	Metabolism	Carbohydrate Metabolism	00630 Glyoxylate and dicarboxylate metabolism [PATH:ko00630]	glyoxylate reductase [EC:1.1.1.26]	K00015	90	-14.59	66.68	58.62	42
4477950.3	Metabolism	Carbohydrate Metabolism	00630 Glyoxylate and dicarboxylate metabolism [PATH:ko00630]	glyoxylate reductase [EC:1.1.1.26]	K00015	85	-15.39	66.27	62.03	40
4477949.3	Metabolism	Carbohydrate Metabolism	00630 Glyoxylate and dicarboxylate metabolism [PATH:ko00630]	glyoxylate reductase [EC:1.1.1.26]	K00015	22	-31.33	79.33	83.29	13
4477948.3	Metabolism	Carbohydrate Metabolism	00630 Glyoxylate and dicarboxylate metabolism [PATH:ko00630]	glyoxylate reductase [EC:1.1.1.26]	K00015	33	-17.60	69.10	62.64	20
4477955.3	Metabolism	Amino Acid Metabolism	00270 Cysteine and methionine metabolism [PATH:ko00270]	L-lactate dehydrogenase [EC:1.1.1.27]	K00016	95	-25.63	68.90	81.41	15
4477950.3	Metabolism	Amino Acid Metabolism	00270 Cysteine and methionine metabolism [PATH:ko00270]	L-lactate dehydrogenase [EC:1.1.1.27]	K00016	123	-24.68	72.15	80.15	18
4477949.3	Metabolism	Amino Acid Metabolism	00270 Cysteine and methionine metabolism [PATH:ko00270]	L-lactate dehydrogenase [EC:1.1.1.27]	K00016	3	-12.67	61.26	61.00	3
4477948.3	Metabolism	Amino Acid Metabolism	00270 Cysteine and methionine metabolism [PATH:ko00270]	L-lactate dehydrogenase [EC:1.1.1.27]	K00016	7	-19.00	75.63	61.71	7
4477955.3	Metabolism	Amino Acid Metabolism	00260 Glycine, serine and threonine metabolism [PATH:ko00260]	glycerate dehydrogenase [EC:1.1.1.29]	K00018	19	-7.72	65.65	44.94	11
4477950.3	Metabolism	Amino Acid Metabolism	00260 Glycine, serine and threonine metabolism [PATH:ko00260]	glycerate dehydrogenase [EC:1.1.1.29]	K00018	36	-10.27	64.13	52.08	19
4477949.3	Metabolism	Amino Acid Metabolism	00260 Glycine, serine and threonine metabolism [PATH:ko00260]	glycerate dehydrogenase [EC:1.1.1.29]	K00018	11	-17.69	65.77	68.31	8
4477948.3	Metabolism	Amino Acid Metabolism	00260 Glycine, serine and threonine metabolism [PATH:ko00260]	glycerate dehydrogenase [EC:1.1.1.29]	K00018	19	-14.23	61.98	64.47	16
4477955.3	Metabolism	Lipid Metabolism	00072 Synthesis and degradation of ketone bodies [PATH:ko00072]	3-hydroxybutyrate dehydrogenase [EC:1.1.1.30]	K00019	85	-14.24	69.33	56.74	51
4477950.3	Metabolism	Lipid Metabolism	00072 Synthesis and degradation of ketone bodies [PATH:ko00072]	3-hydroxybutyrate dehydrogenase [EC:1.1.1.30]	K00019	79	-17.11	69.28	63.21	40
4477949.3	Metabolism	Lipid Metabolism	00072 Synthesis and degradation of ketone bodies [PATH:ko00072]	3-hydroxybutyrate dehydrogenase [EC:1.1.1.30]	K00019	51	-16.31	77.40	54.89	29
4477948.3	Metabolism	Lipid Metabolism	00072 Synthesis and degradation of ketone bodies [PATH:ko00072]	3-hydroxybutyrate dehydrogenase [EC:1.1.1.30]	K00019	31	-21.97	72.76	68.62	25
4477955.3	Metabolism	Amino Acid Metabolism	00280 Valine, leucine and isoleucine degradation [PATH:ko00280]	3-hydroxyisobutyrate dehydrogenase [EC:1.1.1.31]	K00020	217	-19.93	70.53	66.97	88
4477950.3	Metabolism	Amino Acid Metabolism	00280 Valine, leucine and isoleucine degradation [PATH:ko00280]	3-hydroxyisobutyrate dehydrogenase [EC:1.1.1.31]	K00020	249	-19.98	70.35	68.56	114
4477949.3	Metabolism	Amino Acid Metabolism	00280 Valine, leucine and isoleucine degradation [PATH:ko00280]	3-hydroxyisobutyrate dehydrogenase [EC:1.1.1.31]	K00020	111	-26.46	77.40	75.34	43
4477948.3	Metabolism	Amino Acid Metabolism	00280 Valine, leucine and isoleucine degradation [PATH:ko00280]	3-hydroxyisobutyrate dehydrogenase [EC:1.1.1.31]	K00020	135	-26.13	73.83	78.67	69
4477955.3	Organismal Systems	Digestive System	04976 Bile secretion [PATH:ko04976]	hydroxymethylglutaryl-CoA reductase (NADPH) [EC:1.1.1.34]	K00021	11	-23.29	67.53	76.43	6
4477950.3	Organismal Systems	Digestive System	04976 Bile secretion [PATH:ko04976]	hydroxymethylglutaryl-CoA reductase (NADPH) [EC:1.1.1.34]	K00021	28	-13.40	63.26	57.80	7
4477949.3	Organismal Systems	Digestive System	04976 Bile secretion [PATH:ko04976]	hydroxymethylglutaryl-CoA reductase (NADPH) [EC:1.1.1.34]	K00021	10	-18.12	69.07	63.62	6
4477948.3	Organismal Systems	Digestive System	04976 Bile secretion [PATH:ko04976]	hydroxymethylglutaryl-CoA reductase (NADPH) [EC:1.1.1.34]	K00021	9	-20.25	75.28	60.38	6
4477955.3	Metabolism	Xenobiotics Biodegradation and Metabolism	00930 Caprolactam degradation [PATH:ko00930]	3-hydroxyacyl-CoA dehydrogenase [EC:1.1.1.35]	K00022	3	-7.50	62.28	43.50	2
4477955.3	Metabolism	Carbohydrate Metabolism	00650 Butanoate metabolism [PATH:ko00650]	acetoacetyl-CoA reductase [EC:1.1.1.36]	K00023	26	-16.04	71.20	58.63	25
4477950.3	Metabolism	Carbohydrate Metabolism	00650 Butanoate metabolism [PATH:ko00650]	acetoacetyl-CoA reductase [EC:1.1.1.36]	K00023	25	-14.57	70.00	55.95	16
4477949.3	Metabolism	Carbohydrate Metabolism	00650 Butanoate metabolism [PATH:ko00650]	acetoacetyl-CoA reductase [EC:1.1.1.36]	K00023	54	-31.07	78.19	83.42	23
4477948.3	Metabolism	Carbohydrate Metabolism	00650 Butanoate metabolism [PATH:ko00650]	acetoacetyl-CoA reductase [EC:1.1.1.36]	K00023	27	-35.56	79.72	90.22	13
4477955.3	Metabolism	Energy Metabolism	00680 Methane metabolism [PATH:ko00680]	malate dehydrogenase [EC:1.1.1.37]	K00024	342	-24.39	73.28	75.57	114
4477950.3	Metabolism	Energy Metabolism	00680 Methane metabolism [PATH:ko00680]	malate dehydrogenase [EC:1.1.1.37]	K00024	441	-29.98	72.92	87.73	119
4477949.3	Metabolism	Energy Metabolism	00680 Methane metabolism [PATH:ko00680]	malate dehydrogenase [EC:1.1.1.37]	K00024	183	-28.42	79.60	78.70	53
4477948.3	Metabolism	Energy Metabolism	00680 Methane metabolism [PATH:ko00680]	malate dehydrogenase [EC:1.1.1.37]	K00024	136	-31.76	78.56	85.23	53
4477950.3	Organismal Systems	Excretory System	04964 Proximal tubule bicarbonate reclamation [PATH:ko04964]	malate dehydrogenase [EC:1.1.1.37]	K00025	5	-15.40	71.80	61.40	5
4477955.3	Environmental Information Processing	Signal Transduction	02020 Two-component system [PATH:ko02020]	malate dehydrogenase (oxaloacetate-decarboxylating)	K00027	164	-36.04	74.49	102.10	34
4477950.3	Environmental Information Processing	Signal Transduction	02020 Two-component system [PATH:ko02020]	malate dehydrogenase (oxaloacetate-decarboxylating)	K00027	126	-40.34	74.27	112.09	26
4477949.3	Environmental Information Processing	Signal Transduction	02020 Two-component system [PATH:ko02020]	malate dehydrogenase (oxaloacetate-decarboxylating)	K00027	34	-29.36	74.38	81.92	23
4477948.3	Environmental Information Processing	Signal Transduction	02020 Two-component system [PATH:ko02020]	malate dehydrogenase (oxaloacetate-decarboxylating)	K00027	62	-40.69	74.60	107.37	20
4477955.3	Metabolism	Energy Metabolism	00710 Carbon fixation in photosynthetic organisms [PATH:ko00710]	malate dehydrogenase (decarboxylating) [EC:1.1.1.39]	K00028	1	-24.00	72.60	73.00	1
4477950.3	Metabolism	Energy Metabolism	00710 Carbon fixation in photosynthetic organisms [PATH:ko00710]	malate dehydrogenase (decarboxylating) [EC:1.1.1.39]	K00028	11	-36.60	70.31	104.20	5
4477949.3	Metabolism	Energy Metabolism	00710 Carbon fixation in photosynthetic organisms [PATH:ko00710]	malate dehydrogenase (decarboxylating) [EC:1.1.1.39]	K00028	20	-40.85	82.34	98.46	1
4477948.3	Metabolism	Energy Metabolism	00710 Carbon fixation in photosynthetic organisms [PATH:ko00710]	malate dehydrogenase (decarboxylating) [EC:1.1.1.39]	K00028	10	-39.20	83.85	94.50	2
4477955.3	Metabolism	Energy Metabolism	00710 Carbon fixation in photosynthetic organisms [PATH:ko00710]	malate dehydrogenase (oxaloacetate-decarboxylating)(NADP+)	K00029	529	-23.82	72.02	75.41	109
4477950.3	Metabolism	Energy Metabolism	00710 Carbon fixation in photosynthetic organisms [PATH:ko00710]	malate dehydrogenase (oxaloacetate-decarboxylating)(NADP+)	K00029	471	-28.89	70.17	88.29	109
4477949.3	Metabolism	Energy Metabolism	00710 Carbon fixation in photosynthetic organisms [PATH:ko00710]	malate dehydrogenase (oxaloacetate-decarboxylating)(NADP+)	K00029	384	-32.78	78.13	87.53	85
4477948.3	Metabolism	Energy Metabolism	00710 Carbon fixation in photosynthetic organisms [PATH:ko00710]	malate dehydrogenase (oxaloacetate-decarboxylating)(NADP+)	K00029	310	-34.11	78.32	89.45	92
4477955.3	Metabolism	Carbohydrate Metabolism	00020 Citrate cycle (TCA cycle) [PATH:ko00020]	isocitrate dehydrogenase (NAD+) [EC:1.1.1.41]	K00030	21	-18.33	80.50	57.40	14
4477950.3	Metabolism	Carbohydrate Metabolism	00020 Citrate cycle (TCA cycle) [PATH:ko00020]	isocitrate dehydrogenase (NAD+) [EC:1.1.1.41]	K00030	24	-18.54	69.24	64.39	12
4477949.3	Metabolism	Carbohydrate Metabolism	00020 Citrate cycle (TCA cycle) [PATH:ko00020]	isocitrate dehydrogenase (NAD+) [EC:1.1.1.41]	K00030	22	-32.31	81.18	83.19	11
4477948.3	Metabolism	Carbohydrate Metabolism	00020 Citrate cycle (TCA cycle) [PATH:ko00020]	isocitrate dehydrogenase (NAD+) [EC:1.1.1.41]	K00030	36	-30.77	79.76	82.18	13
4477955.3	Cellular Processes	Transport and Catabolism	04146 Peroxisome [PATH:ko04146]	isocitrate dehydrogenase [EC:1.1.1.42]	K00031	465	-31.46	76.80	83.75	158
4477950.3	Cellular Processes	Transport and Catabolism	04146 Peroxisome [PATH:ko04146]	isocitrate dehydrogenase [EC:1.1.1.42]	K00031	421	-39.74	76.87	100.60	143
4477949.3	Cellular Processes	Transport and Catabolism	04146 Peroxisome [PATH:ko04146]	isocitrate dehydrogenase [EC:1.1.1.42]	K00031	305	-31.55	76.13	87.66	122
4477948.3	Cellular Processes	Transport and Catabolism	04146 Peroxisome [PATH:ko04146]	isocitrate dehydrogenase [EC:1.1.1.42]	K00031	311	-34.66	77.39	91.64	137
4477955.3	Metabolism	Metabolism of Other Amino Acids	00480 Glutathione metabolism [PATH:ko00480]	6-phosphogluconate dehydrogenase [EC:1.1.1.44]	K00033	169	-26.66	76.93	75.00	59
4477950.3	Metabolism	Metabolism of Other Amino Acids	00480 Glutathione metabolism [PATH:ko00480]	6-phosphogluconate dehydrogenase [EC:1.1.1.44]	K00033	154	-34.57	75.21	94.93	42
4477949.3	Metabolism	Metabolism of Other Amino Acids	00480 Glutathione metabolism [PATH:ko00480]	6-phosphogluconate dehydrogenase [EC:1.1.1.44]	K00033	105	-16.44	69.91	60.01	54
4477948.3	Metabolism	Metabolism of Other Amino Acids	00480 Glutathione metabolism [PATH:ko00480]	6-phosphogluconate dehydrogenase [EC:1.1.1.44]	K00033	80	-24.19	74.97	71.17	39
4477955.3	Metabolism	Carbohydrate Metabolism	00030 Pentose phosphate pathway [PATH:ko00030]	glucose 1-dehydrogenase [EC:1.1.1.47]	K00034	13	-7.07	68.64	40.93	10
4477950.3	Metabolism	Carbohydrate Metabolism	00030 Pentose phosphate pathway [PATH:ko00030]	glucose 1-dehydrogenase [EC:1.1.1.47]	K00034	21	-7.67	66.48	44.86	11
4477948.3	Metabolism	Carbohydrate Metabolism	00030 Pentose phosphate pathway [PATH:ko00030]	glucose 1-dehydrogenase [EC:1.1.1.47]	K00034	6	-13.86	70.74	53.29	6
4477949.3	Metabolism	Carbohydrate Metabolism	00052 Galactose metabolism [PATH:ko00052]	D-galactose 1-dehydrogenase [EC:1.1.1.48]	K00035	1	-5.00	77.42	31.00	1
4477948.3	Metabolism	Carbohydrate Metabolism	00052 Galactose metabolism [PATH:ko00052]	D-galactose 1-dehydrogenase [EC:1.1.1.48]	K00035	2	-15.00	66.53	58.50	2
4477955.3	Metabolism	Metabolism of Other Amino Acids	00480 Glutathione metabolism [PATH:ko00480]	glucose-6-phosphate 1-dehydrogenase [EC:1.1.1.49]	K00036	176	-30.56	75.92	81.22	74
4477950.3	Metabolism	Metabolism of Other Amino Acids	00480 Glutathione metabolism [PATH:ko00480]	glucose-6-phosphate 1-dehydrogenase [EC:1.1.1.49]	K00036	162	-30.31	72.30	85.61	81
4477949.3	Metabolism	Metabolism of Other Amino Acids	00480 Glutathione metabolism [PATH:ko00480]	glucose-6-phosphate 1-dehydrogenase [EC:1.1.1.49]	K00036	105	-24.92	75.11	72.63	37
4477948.3	Metabolism	Metabolism of Other Amino Acids	00480 Glutathione metabolism [PATH:ko00480]	glucose-6-phosphate 1-dehydrogenase [EC:1.1.1.49]	K00036	129	-26.52	77.07	73.04	52
4477950.3	Metabolism	Lipid Metabolism	00140 Steroid hormone biosynthesis [PATH:ko00140]	3-alpha-hydroxysteroid dehydrogenase [EC:1.1.1.50]	K00037	2	-14.00	64.49	57.00	2
4477949.3	Metabolism	Lipid Metabolism	00140 Steroid hormone biosynthesis [PATH:ko00140]	3-alpha-hydroxysteroid dehydrogenase [EC:1.1.1.50]	K00037	3	-5.00	70.91	35.67	3
4477948.3	Metabolism	Lipid Metabolism	00140 Steroid hormone biosynthesis [PATH:ko00140]	3-alpha-hydroxysteroid dehydrogenase [EC:1.1.1.50]	K00037	2	-23.00	71.85	75.00	2
4477955.3	Metabolism	Lipid Metabolism	00140 Steroid hormone biosynthesis [PATH:ko00140]	3alpha(or 20beta)-hydroxysteroid dehydrogenase [EC:1.1.1.53]	K00038	52	-9.77	66.24	49.54	21
4477950.3	Metabolism	Lipid Metabolism	00140 Steroid hormone biosynthesis [PATH:ko00140]	3alpha(or 20beta)-hydroxysteroid dehydrogenase [EC:1.1.1.53]	K00038	53	-12.92	60.82	61.62	15
4477949.3	Metabolism	Lipid Metabolism	00140 Steroid hormone biosynthesis [PATH:ko00140]	3alpha(or 20beta)-hydroxysteroid dehydrogenase [EC:1.1.1.53]	K00038	5	-5.67	64.61	39.17	5
4477948.3	Metabolism	Lipid Metabolism	00140 Steroid hormone biosynthesis [PATH:ko00140]	3alpha(or 20beta)-hydroxysteroid dehydrogenase [EC:1.1.1.53]	K00038	6	-13.33	60.27	65.00	6
4477955.3	Metabolism	Carbohydrate Metabolism	00040 Pentose and glucuronate interconversions [PATH:ko00040]	ribitol 2-dehydrogenase [EC:1.1.1.56]	K00039	4	-12.50	62.26	59.75	4
4477950.3	Metabolism	Carbohydrate Metabolism	00040 Pentose and glucuronate interconversions [PATH:ko00040]	ribitol 2-dehydrogenase [EC:1.1.1.56]	K00039	4	-30.75	70.04	87.50	4
4477949.3	Metabolism	Carbohydrate Metabolism	00040 Pentose and glucuronate interconversions [PATH:ko00040]	ribitol 2-dehydrogenase [EC:1.1.1.56]	K00039	1	-6.00	54.90	51.00	1
4477948.3	Metabolism	Carbohydrate Metabolism	00040 Pentose and glucuronate interconversions [PATH:ko00040]	ribitol 2-dehydrogenase [EC:1.1.1.56]	K00039	9	-22.00	62.18	80.29	7
4477955.3	Metabolism	Carbohydrate Metabolism	00040 Pentose and glucuronate interconversions [PATH:ko00040]	fructuronate reductase [EC:1.1.1.57]	K00040	6	-15.33	61.43	65.50	6
4477950.3	Metabolism	Carbohydrate Metabolism	00040 Pentose and glucuronate interconversions [PATH:ko00040]	fructuronate reductase [EC:1.1.1.57]	K00040	14	-13.31	65.99	57.46	11
4477949.3	Metabolism	Carbohydrate Metabolism	00040 Pentose and glucuronate interconversions [PATH:ko00040]	fructuronate reductase [EC:1.1.1.57]	K00040	19	-17.14	70.20	62.14	14
4477948.3	Metabolism	Carbohydrate Metabolism	00040 Pentose and glucuronate interconversions [PATH:ko00040]	fructuronate reductase [EC:1.1.1.57]	K00040	11	-20.50	77.47	61.92	5
4477955.3	Metabolism	Carbohydrate Metabolism	00040 Pentose and glucuronate interconversions [PATH:ko00040]	tagaturonate reductase [EC:1.1.1.58]	K00041	4	-31.75	78.84	82.50	4
4477950.3	Metabolism	Carbohydrate Metabolism	00040 Pentose and glucuronate interconversions [PATH:ko00040]	tagaturonate reductase [EC:1.1.1.58]	K00041	8	-20.14	66.39	69.86	7
4477949.3	Metabolism	Carbohydrate Metabolism	00040 Pentose and glucuronate interconversions [PATH:ko00040]	tagaturonate reductase [EC:1.1.1.58]	K00041	19	-18.80	67.60	65.10	6
4477948.3	Metabolism	Carbohydrate Metabolism	00040 Pentose and glucuronate interconversions [PATH:ko00040]	tagaturonate reductase [EC:1.1.1.58]	K00041	5	-16.60	67.34	63.00	4
4477955.3	Metabolism	Carbohydrate Metabolism	00630 Glyoxylate and dicarboxylate metabolism [PATH:ko00630]	2-hydroxy-3-oxopropionate reductase [EC:1.1.1.60]	K00042	127	-17.78	70.51	63.15	53
4477950.3	Metabolism	Carbohydrate Metabolism	00630 Glyoxylate and dicarboxylate metabolism [PATH:ko00630]	2-hydroxy-3-oxopropionate reductase [EC:1.1.1.60]	K00042	176	-19.54	68.97	68.56	45
4477949.3	Metabolism	Carbohydrate Metabolism	00630 Glyoxylate and dicarboxylate metabolism [PATH:ko00630]	2-hydroxy-3-oxopropionate reductase [EC:1.1.1.60]	K00042	22	-18.17	75.35	59.00	15
4477948.3	Metabolism	Carbohydrate Metabolism	00630 Glyoxylate and dicarboxylate metabolism [PATH:ko00630]	2-hydroxy-3-oxopropionate reductase [EC:1.1.1.60]	K00042	50	-24.17	73.17	74.62	21
4477955.3	Metabolism	Carbohydrate Metabolism	00650 Butanoate metabolism [PATH:ko00650]	4-hydroxybutyrate dehydrogenase [EC:1.1.1.61]	K00043	2	-27.75	72.44	80.25	2
4477950.3	Metabolism	Carbohydrate Metabolism	00650 Butanoate metabolism [PATH:ko00650]	4-hydroxybutyrate dehydrogenase [EC:1.1.1.61]	K00043	5	-27.71	75.32	80.71	4
4477949.3	Metabolism	Carbohydrate Metabolism	00650 Butanoate metabolism [PATH:ko00650]	4-hydroxybutyrate dehydrogenase [EC:1.1.1.61]	K00043	3	-32.67	82.87	82.67	1
4477948.3	Metabolism	Carbohydrate Metabolism	00650 Butanoate metabolism [PATH:ko00650]	4-hydroxybutyrate dehydrogenase [EC:1.1.1.61]	K00043	3	-28.50	69.92	87.50	2
4477950.3	Metabolism	Lipid Metabolism	00140 Steroid hormone biosynthesis [PATH:ko00140]	estradiol 17beta-dehydrogenase [EC:1.1.1.62]	K00044	2	-6.00	57.78	45.00	1
4477955.3	Metabolism	Carbohydrate Metabolism	00051 Fructose and mannose metabolism [PATH:ko00051]	mannitol 2-dehydrogenase [EC:1.1.1.67]	K00045	31	-17.70	67.79	64.15	8
4477950.3	Metabolism	Carbohydrate Metabolism	00051 Fructose and mannose metabolism [PATH:ko00051]	mannitol 2-dehydrogenase [EC:1.1.1.67]	K00045	55	-21.59	68.48	71.00	11
4477949.3	Metabolism	Carbohydrate Metabolism	00051 Fructose and mannose metabolism [PATH:ko00051]	mannitol 2-dehydrogenase [EC:1.1.1.67]	K00045	19	-13.57	65.64	54.93	13
4477948.3	Metabolism	Carbohydrate Metabolism	00051 Fructose and mannose metabolism [PATH:ko00051]	mannitol 2-dehydrogenase [EC:1.1.1.67]	K00045	54	-18.95	68.30	66.90	19
4477949.3	Metabolism	Carbohydrate Metabolism	00630 Glyoxylate and dicarboxylate metabolism [PATH:ko00630]	lactaldehyde reductase [EC:1.1.1.77]	K00048	1	-24.00	78.57	70.00	1
4477955.3	Metabolism	Amino Acid Metabolism	00260 Glycine, serine and threonine metabolism [PATH:ko00260]	hydroxypyruvate reductase [EC:1.1.1.81]	K00050	39	-12.87	66.36	58.76	31
4477950.3	Metabolism	Amino Acid Metabolism	00260 Glycine, serine and threonine metabolism [PATH:ko00260]	hydroxypyruvate reductase [EC:1.1.1.81]	K00050	52	-9.50	65.68	51.08	32
4477949.3	Metabolism	Amino Acid Metabolism	00260 Glycine, serine and threonine metabolism [PATH:ko00260]	hydroxypyruvate reductase [EC:1.1.1.81]	K00050	33	-20.36	70.53	70.57	15
4477948.3	Metabolism	Amino Acid Metabolism	00260 Glycine, serine and threonine metabolism [PATH:ko00260]	hydroxypyruvate reductase [EC:1.1.1.81]	K00050	40	-14.29	70.14	57.37	28
4477955.3	Metabolism	Energy Metabolism	00710 Carbon fixation in photosynthetic organisms [PATH:ko00710]	malate dehydrogenase (NADP+) [EC:1.1.1.82]	K00051	1	-12.50	68.01	48.50	1
4477950.3	Metabolism	Energy Metabolism	00710 Carbon fixation in photosynthetic organisms [PATH:ko00710]	malate dehydrogenase (NADP+) [EC:1.1.1.82]	K00051	1	-10.00	78.01	41.00	1
4477955.3	Metabolism	Amino Acid Metabolism	00290 Valine, leucine and isoleucine biosynthesis [PATH:ko00290]	3-isopropylmalate dehydrogenase [EC:1.1.1.85]	K00052	503	-24.78	72.81	77.37	131
4477950.3	Metabolism	Amino Acid Metabolism	00290 Valine, leucine and isoleucine biosynthesis [PATH:ko00290]	3-isopropylmalate dehydrogenase [EC:1.1.1.85]	K00052	561	-29.65	71.39	89.70	141
4477949.3	Metabolism	Amino Acid Metabolism	00290 Valine, leucine and isoleucine biosynthesis [PATH:ko00290]	3-isopropylmalate dehydrogenase [EC:1.1.1.85]	K00052	178	-26.76	74.95	76.84	63
4477948.3	Metabolism	Amino Acid Metabolism	00290 Valine, leucine and isoleucine biosynthesis [PATH:ko00290]	3-isopropylmalate dehydrogenase [EC:1.1.1.85]	K00052	165	-27.05	75.27	78.92	71
4477955.3	Metabolism	Metabolism of Cofactors and Vitamins	00770 Pantothenate and CoA biosynthesis [PATH:ko00770]	ketol-acid reductoisomerase [EC:1.1.1.86]	K00053	420	-30.15	76.03	82.45	134
4477950.3	Metabolism	Metabolism of Cofactors and Vitamins	00770 Pantothenate and CoA biosynthesis [PATH:ko00770]	ketol-acid reductoisomerase [EC:1.1.1.86]	K00053	391	-38.13	77.45	98.09	118
4477949.3	Metabolism	Metabolism of Cofactors and Vitamins	00770 Pantothenate and CoA biosynthesis [PATH:ko00770]	ketol-acid reductoisomerase [EC:1.1.1.86]	K00053	198	-35.17	82.33	87.03	57
4477948.3	Metabolism	Metabolism of Cofactors and Vitamins	00770 Pantothenate and CoA biosynthesis [PATH:ko00770]	ketol-acid reductoisomerase [EC:1.1.1.86]	K00053	198	-35.16	80.33	88.82	75
4477955.3	Metabolism	Metabolism of Terpenoids and Polyketides	00900 Terpenoid backbone biosynthesis [PATH:ko00900]	hydroxymethylglutaryl-CoA reductase [EC:1.1.1.88]	K00054	14	-13.77	69.44	56.82	12
4477950.3	Metabolism	Metabolism of Terpenoids and Polyketides	00900 Terpenoid backbone biosynthesis [PATH:ko00900]	hydroxymethylglutaryl-CoA reductase [EC:1.1.1.88]	K00054	32	-19.09	70.18	67.05	13
4477949.3	Metabolism	Metabolism of Terpenoids and Polyketides	00900 Terpenoid backbone biosynthesis [PATH:ko00900]	hydroxymethylglutaryl-CoA reductase [EC:1.1.1.88]	K00054	124	-20.53	72.80	66.74	24
4477948.3	Metabolism	Metabolism of Terpenoids and Polyketides	00900 Terpenoid backbone biosynthesis [PATH:ko00900]	hydroxymethylglutaryl-CoA reductase [EC:1.1.1.88]	K00054	35	-18.03	72.85	59.21	13
4477949.3	Metabolism	Xenobiotics Biodegradation and Metabolism	00623 Toluene degradation [PATH:ko00623]	aryl-alcohol dehydrogenase [EC:1.1.1.90]	K00055	31	-15.67	67.92	58.38	19
4477948.3	Metabolism	Xenobiotics Biodegradation and Metabolism	00623 Toluene degradation [PATH:ko00623]	aryl-alcohol dehydrogenase [EC:1.1.1.90]	K00055	1	-65.00	74.68	154.00	1
4477955.3	Metabolism	Lipid Metabolism	00564 Glycerophospholipid metabolism [PATH:ko00564]	glycerol-3-phosphate dehydrogenase (NAD(P)+) [EC:1.1.1.94]	K00057	177	-15.95	69.77	61.01	63
4477950.3	Metabolism	Lipid Metabolism	00564 Glycerophospholipid metabolism [PATH:ko00564]	glycerol-3-phosphate dehydrogenase (NAD(P)+) [EC:1.1.1.94]	K00057	199	-17.67	67.62	67.22	74
4477949.3	Metabolism	Lipid Metabolism	00564 Glycerophospholipid metabolism [PATH:ko00564]	glycerol-3-phosphate dehydrogenase (NAD(P)+) [EC:1.1.1.94]	K00057	191	-19.47	74.59	63.19	56
4477948.3	Metabolism	Lipid Metabolism	00564 Glycerophospholipid metabolism [PATH:ko00564]	glycerol-3-phosphate dehydrogenase (NAD(P)+) [EC:1.1.1.94]	K00057	94	-23.58	72.93	75.24	55
4477955.3	Metabolism	Amino Acid Metabolism	00260 Glycine, serine and threonine metabolism [PATH:ko00260]	D-3-phosphoglycerate dehydrogenase [EC:1.1.1.95]	K00058	458	-17.80	70.24	63.19	205
4477950.3	Metabolism	Amino Acid Metabolism	00260 Glycine, serine and threonine metabolism [PATH:ko00260]	D-3-phosphoglycerate dehydrogenase [EC:1.1.1.95]	K00058	441	-20.97	69.33	71.50	195
4477949.3	Metabolism	Amino Acid Metabolism	00260 Glycine, serine and threonine metabolism [PATH:ko00260]	D-3-phosphoglycerate dehydrogenase [EC:1.1.1.95]	K00058	343	-21.47	73.03	69.28	102
4477948.3	Metabolism	Amino Acid Metabolism	00260 Glycine, serine and threonine metabolism [PATH:ko00260]	D-3-phosphoglycerate dehydrogenase [EC:1.1.1.95]	K00058	241	-24.38	72.95	75.87	116
4477955.3	Metabolism	Lipid Metabolism	01040 Biosynthesis of unsaturated fatty acids [PATH:ko01040]	3-oxoacyl-[acyl-carrier protein] reductase [EC:1.1.1.100]	K00059	611	-11.94	68.41	52.30	356
4477950.3	Metabolism	Lipid Metabolism	01040 Biosynthesis of unsaturated fatty acids [PATH:ko01040]	3-oxoacyl-[acyl-carrier protein] reductase [EC:1.1.1.100]	K00059	717	-13.24	69.00	55.01	389
4477949.3	Metabolism	Lipid Metabolism	01040 Biosynthesis of unsaturated fatty acids [PATH:ko01040]	3-oxoacyl-[acyl-carrier protein] reductase [EC:1.1.1.100]	K00059	305	-13.42	70.87	53.13	200
4477948.3	Metabolism	Lipid Metabolism	01040 Biosynthesis of unsaturated fatty acids [PATH:ko01040]	3-oxoacyl-[acyl-carrier protein] reductase [EC:1.1.1.100]	K00059	296	-13.58	69.33	54.16	252
4477955.3	Metabolism	Amino Acid Metabolism	00260 Glycine, serine and threonine metabolism [PATH:ko00260]	threonine 3-dehydrogenase [EC:1.1.1.103]	K00060	29	-28.57	73.29	81.26	19
4477950.3	Metabolism	Amino Acid Metabolism	00260 Glycine, serine and threonine metabolism [PATH:ko00260]	threonine 3-dehydrogenase [EC:1.1.1.103]	K00060	35	-26.25	69.83	80.65	18
4477949.3	Metabolism	Amino Acid Metabolism	00260 Glycine, serine and threonine metabolism [PATH:ko00260]	threonine 3-dehydrogenase [EC:1.1.1.103]	K00060	55	-32.63	82.52	80.16	24
4477948.3	Metabolism	Amino Acid Metabolism	00260 Glycine, serine and threonine metabolism [PATH:ko00260]	threonine 3-dehydrogenase [EC:1.1.1.103]	K00060	41	-37.87	84.28	89.30	21
4477955.3	Metabolism	Carbohydrate Metabolism	00053 Ascorbate and aldarate metabolism [PATH:ko00053]	D-threo-aldose 1-dehydrogenase [EC:1.1.1.122]	K00064	14	-11.30	66.23	52.00	10
4477950.3	Metabolism	Carbohydrate Metabolism	00053 Ascorbate and aldarate metabolism [PATH:ko00053]	D-threo-aldose 1-dehydrogenase [EC:1.1.1.122]	K00064	11	-24.00	71.44	75.00	11
4477949.3	Metabolism	Carbohydrate Metabolism	00053 Ascorbate and aldarate metabolism [PATH:ko00053]	D-threo-aldose 1-dehydrogenase [EC:1.1.1.122]	K00064	7	-14.00	69.89	51.67	6
4477948.3	Metabolism	Carbohydrate Metabolism	00053 Ascorbate and aldarate metabolism [PATH:ko00053]	D-threo-aldose 1-dehydrogenase [EC:1.1.1.122]	K00064	3	-17.67	65.03	62.67	3
4477955.3	Metabolism	Carbohydrate Metabolism	00040 Pentose and glucuronate interconversions [PATH:ko00040]	2-deoxy-D-gluconate 3-dehydrogenase [EC:1.1.1.125]	K00065	23	-12.79	70.78	50.91	17
4477950.3	Metabolism	Carbohydrate Metabolism	00040 Pentose and glucuronate interconversions [PATH:ko00040]	2-deoxy-D-gluconate 3-dehydrogenase [EC:1.1.1.125]	K00065	53	-13.30	70.43	53.64	30
4477949.3	Metabolism	Carbohydrate Metabolism	00040 Pentose and glucuronate interconversions [PATH:ko00040]	2-deoxy-D-gluconate 3-dehydrogenase [EC:1.1.1.125]	K00065	13	-16.80	75.95	56.67	8
4477948.3	Metabolism	Carbohydrate Metabolism	00040 Pentose and glucuronate interconversions [PATH:ko00040]	2-deoxy-D-gluconate 3-dehydrogenase [EC:1.1.1.125]	K00065	10	-15.41	73.26	54.12	9
4477950.3	Environmental Information Processing	Signal Transduction	02020 Two-component system [PATH:ko02020]	GDP-mannose 6-dehydrogenase [EC:1.1.1.132]	K00066	2	-13.50	60.88	61.50	2
4477949.3	Environmental Information Processing	Signal Transduction	02020 Two-component system [PATH:ko02020]	GDP-mannose 6-dehydrogenase [EC:1.1.1.132]	K00066	2	-29.50	66.47	97.00	2
4477948.3	Environmental Information Processing	Signal Transduction	02020 Two-component system [PATH:ko02020]	GDP-mannose 6-dehydrogenase [EC:1.1.1.132]	K00066	2	-11.00	57.80	60.00	2
4477955.3	Metabolism	Biosynthesis of Other Secondary Metabolites	00521 Streptomycin biosynthesis [PATH:ko00521]	dTDP-4-dehydrorhamnose reductase [EC:1.1.1.133]	K00067	78	-11.87	69.21	52.09	42
4477950.3	Metabolism	Biosynthesis of Other Secondary Metabolites	00521 Streptomycin biosynthesis [PATH:ko00521]	dTDP-4-dehydrorhamnose reductase [EC:1.1.1.133]	K00067	116	-9.97	66.93	48.51	64
4477949.3	Metabolism	Biosynthesis of Other Secondary Metabolites	00521 Streptomycin biosynthesis [PATH:ko00521]	dTDP-4-dehydrorhamnose reductase [EC:1.1.1.133]	K00067	105	-11.96	66.56	52.59	49
4477948.3	Metabolism	Biosynthesis of Other Secondary Metabolites	00521 Streptomycin biosynthesis [PATH:ko00521]	dTDP-4-dehydrorhamnose reductase [EC:1.1.1.133]	K00067	62	-13.02	68.39	55.62	46
4477955.3	Metabolism	Xenobiotics Biodegradation and Metabolism	00362 Benzoate degradation [PATH:ko00362]	3-hydroxybutyryl-CoA dehydrogenase [EC:1.1.1.157]	K00074	33	-14.16	69.09	55.13	32
4477950.3	Metabolism	Xenobiotics Biodegradation and Metabolism	00362 Benzoate degradation [PATH:ko00362]	3-hydroxybutyryl-CoA dehydrogenase [EC:1.1.1.157]	K00074	50	-17.56	70.57	61.50	39
4477949.3	Metabolism	Xenobiotics Biodegradation and Metabolism	00362 Benzoate degradation [PATH:ko00362]	3-hydroxybutyryl-CoA dehydrogenase [EC:1.1.1.157]	K00074	116	-27.99	75.16	79.96	42
4477948.3	Metabolism	Xenobiotics Biodegradation and Metabolism	00362 Benzoate degradation [PATH:ko00362]	3-hydroxybutyryl-CoA dehydrogenase [EC:1.1.1.157]	K00074	82	-24.15	76.40	71.21	44
4477955.3	Metabolism	Glycan Biosynthesis and Metabolism	00550 Peptidoglycan biosynthesis [PATH:ko00550]	UDP-N-acetylmuramate dehydrogenase [EC:1.1.1.158]	K00075	195	-13.34	69.02	53.84	83
4477950.3	Metabolism	Glycan Biosynthesis and Metabolism	00550 Peptidoglycan biosynthesis [PATH:ko00550]	UDP-N-acetylmuramate dehydrogenase [EC:1.1.1.158]	K00075	184	-11.55	67.34	50.98	91
4477949.3	Metabolism	Glycan Biosynthesis and Metabolism	00550 Peptidoglycan biosynthesis [PATH:ko00550]	UDP-N-acetylmuramate dehydrogenase [EC:1.1.1.158]	K00075	155	-16.17	68.76	60.41	62
4477948.3	Metabolism	Glycan Biosynthesis and Metabolism	00550 Peptidoglycan biosynthesis [PATH:ko00550]	UDP-N-acetylmuramate dehydrogenase [EC:1.1.1.158]	K00075	87	-17.21	70.03	61.29	48
4477955.3	Metabolism	Metabolism of Cofactors and Vitamins	00770 Pantothenate and CoA biosynthesis [PATH:ko00770]	2-dehydropantoate 2-reductase [EC:1.1.1.169]	K00077	129	-9.68	68.32	46.99	51
4477950.3	Metabolism	Metabolism of Cofactors and Vitamins	00770 Pantothenate and CoA biosynthesis [PATH:ko00770]	2-dehydropantoate 2-reductase [EC:1.1.1.169]	K00077	101	-9.31	66.15	47.37	41
4477949.3	Metabolism	Metabolism of Cofactors and Vitamins	00770 Pantothenate and CoA biosynthesis [PATH:ko00770]	2-dehydropantoate 2-reductase [EC:1.1.1.169]	K00077	62	-9.70	68.75	46.02	34
4477948.3	Metabolism	Metabolism of Cofactors and Vitamins	00770 Pantothenate and CoA biosynthesis [PATH:ko00770]	2-dehydropantoate 2-reductase [EC:1.1.1.169]	K00077	58	-16.18	71.05	58.70	25
4477950.3	Metabolism	Xenobiotics Biodegradation and Metabolism	00980 Metabolism of xenobiotics by cytochrome P450 [PATH:ko00980]	dihydrodiol dehydrogenase / D-xylose 1-dehydrogenase (NADP)	K00078	2	-6.00	62.48	40.00	2
4477949.3	Metabolism	Xenobiotics Biodegradation and Metabolism	00980 Metabolism of xenobiotics by cytochrome P450 [PATH:ko00980]	dihydrodiol dehydrogenase / D-xylose 1-dehydrogenase (NADP)	K00078	3	-11.00	62.74	51.67	3
4477948.3	Metabolism	Xenobiotics Biodegradation and Metabolism	00980 Metabolism of xenobiotics by cytochrome P450 [PATH:ko00980]	dihydrodiol dehydrogenase / D-xylose 1-dehydrogenase (NADP)	K00078	1	-7.00	52.73	55.00	1
4477955.3	Metabolism	Lipid Metabolism	00590 Arachidonic acid metabolism [PATH:ko00590]	carbonyl reductase (NADPH) [EC:1.1.1.184]	K00079	2	-23.57	68.70	76.86	2
4477950.3	Metabolism	Lipid Metabolism	00590 Arachidonic acid metabolism [PATH:ko00590]	carbonyl reductase (NADPH) [EC:1.1.1.184]	K00079	3	-11.75	69.26	49.50	3
4477949.3	Metabolism	Lipid Metabolism	00590 Arachidonic acid metabolism [PATH:ko00590]	carbonyl reductase (NADPH) [EC:1.1.1.184]	K00079	1	-24.00	79.12	69.80	1
4477948.3	Metabolism	Lipid Metabolism	00590 Arachidonic acid metabolism [PATH:ko00590]	carbonyl reductase (NADPH) [EC:1.1.1.184]	K00079	2	-17.33	69.31	63.00	2
4477955.3	Metabolism	Metabolism of Cofactors and Vitamins	00740 Riboflavin metabolism [PATH:ko00740]	5-amino-6-(5-phosphoribosylamino)uracil reductase	K00082	7	-7.71	70.29	42.57	7
4477950.3	Metabolism	Metabolism of Cofactors and Vitamins	00740 Riboflavin metabolism [PATH:ko00740]	5-amino-6-(5-phosphoribosylamino)uracil reductase	K00082	9	-7.70	69.58	42.60	4
4477955.3	Metabolism	Lipid Metabolism	00561 Glycerolipid metabolism [PATH:ko00561]	1,3-propanediol dehydrogenase [EC:1.1.1.202]	K00086	2	-7.00	68.31	47.50	2
4477950.3	Metabolism	Lipid Metabolism	00561 Glycerolipid metabolism [PATH:ko00561]	1,3-propanediol dehydrogenase [EC:1.1.1.202]	K00086	3	-7.50	62.74	47.50	3
4477949.3	Metabolism	Lipid Metabolism	00561 Glycerolipid metabolism [PATH:ko00561]	1,3-propanediol dehydrogenase [EC:1.1.1.202]	K00086	2	-9.50	73.46	46.50	2
4477950.3	Metabolism	Nucleotide Metabolism	00230 Purine metabolism [PATH:ko00230]	xanthine dehydrogenase molybdenum-binding subunit	K00087	4	-5.33	59.26	43.00	3
4477955.3	Metabolism	Xenobiotics Biodegradation and Metabolism	00983 Drug metabolism - other enzymes [PATH:ko00983]	IMP dehydrogenase [EC:1.1.1.205]	K00088	527	-25.96	73.08	79.47	187
4477950.3	Metabolism	Xenobiotics Biodegradation and Metabolism	00983 Drug metabolism - other enzymes [PATH:ko00983]	IMP dehydrogenase [EC:1.1.1.205]	K00088	499	-34.03	73.09	97.22	172
4477949.3	Metabolism	Xenobiotics Biodegradation and Metabolism	00983 Drug metabolism - other enzymes [PATH:ko00983]	IMP dehydrogenase [EC:1.1.1.205]	K00088	206	-35.51	82.30	91.09	57
4477948.3	Metabolism	Xenobiotics Biodegradation and Metabolism	00983 Drug metabolism - other enzymes [PATH:ko00983]	IMP dehydrogenase [EC:1.1.1.205]	K00088	210	-31.47	78.78	85.77	90
4477955.3	Metabolism	Carbohydrate Metabolism	00030 Pentose phosphate pathway [PATH:ko00030]	gluconate 2-dehydrogenase [EC:1.1.1.215]	K00090	7	-6.71	64.94	42.86	7
4477950.3	Metabolism	Carbohydrate Metabolism	00030 Pentose phosphate pathway [PATH:ko00030]	gluconate 2-dehydrogenase [EC:1.1.1.215]	K00090	10	-11.22	66.12	52.44	8
4477949.3	Metabolism	Carbohydrate Metabolism	00030 Pentose phosphate pathway [PATH:ko00030]	gluconate 2-dehydrogenase [EC:1.1.1.215]	K00090	4	-7.40	74.36	36.00	4
4477948.3	Metabolism	Carbohydrate Metabolism	00030 Pentose phosphate pathway [PATH:ko00030]	gluconate 2-dehydrogenase [EC:1.1.1.215]	K00090	7	-16.14	64.36	64.43	7
4477955.3	Metabolism	Biosynthesis of Other Secondary Metabolites	00941 Flavonoid biosynthesis [PATH:ko00941]	dihydroflavonol-4-reductase [EC:1.1.1.219]	K00091	19	-8.36	69.91	41.46	15
4477950.3	Metabolism	Biosynthesis of Other Secondary Metabolites	00941 Flavonoid biosynthesis [PATH:ko00941]	dihydroflavonol-4-reductase [EC:1.1.1.219]	K00091	18	-7.47	66.63	40.97	16
4477949.3	Metabolism	Biosynthesis of Other Secondary Metabolites	00941 Flavonoid biosynthesis [PATH:ko00941]	dihydroflavonol-4-reductase [EC:1.1.1.219]	K00091	11	-7.71	69.55	40.07	11
4477948.3	Metabolism	Biosynthesis of Other Secondary Metabolites	00941 Flavonoid biosynthesis [PATH:ko00941]	dihydroflavonol-4-reductase [EC:1.1.1.219]	K00091	11	-7.58	67.83	41.25	10
4477955.3	Metabolism	Metabolism of Cofactors and Vitamins	00750 Vitamin B6 metabolism [PATH:ko00750]	4-hydroxythreonine-4-phosphate dehydrogenase [EC:1.1.1.262]	K00097	192	-10.44	69.03	46.45	97
4477950.3	Metabolism	Metabolism of Cofactors and Vitamins	00750 Vitamin B6 metabolism [PATH:ko00750]	4-hydroxythreonine-4-phosphate dehydrogenase [EC:1.1.1.262]	K00097	185	-13.15	68.59	53.97	91
4477949.3	Metabolism	Metabolism of Cofactors and Vitamins	00750 Vitamin B6 metabolism [PATH:ko00750]	4-hydroxythreonine-4-phosphate dehydrogenase [EC:1.1.1.262]	K00097	206	-17.72	71.83	60.99	63
4477948.3	Metabolism	Metabolism of Cofactors and Vitamins	00750 Vitamin B6 metabolism [PATH:ko00750]	4-hydroxythreonine-4-phosphate dehydrogenase [EC:1.1.1.262]	K00097	107	-23.82	70.55	76.86	50
4477955.3	Metabolism	Metabolism of Terpenoids and Polyketides	00900 Terpenoid backbone biosynthesis [PATH:ko00900]	1-deoxy-D-xylulose-5-phosphate reductoisomerase	K00099	181	-17.46	70.58	62.12	91
4477950.3	Metabolism	Metabolism of Terpenoids and Polyketides	00900 Terpenoid backbone biosynthesis [PATH:ko00900]	1-deoxy-D-xylulose-5-phosphate reductoisomerase	K00099	204	-18.93	68.29	67.74	99
4477949.3	Metabolism	Metabolism of Terpenoids and Polyketides	00900 Terpenoid backbone biosynthesis [PATH:ko00900]	1-deoxy-D-xylulose-5-phosphate reductoisomerase	K00099	79	-21.42	72.47	71.93	42
4477948.3	Metabolism	Metabolism of Terpenoids and Polyketides	00900 Terpenoid backbone biosynthesis [PATH:ko00900]	1-deoxy-D-xylulose-5-phosphate reductoisomerase	K00099	71	-24.04	73.17	75.21	48
4477955.3	Metabolism	Xenobiotics Biodegradation and Metabolism	00363 Bisphenol degradation [PATH:ko00363]	[EC:1.1.1.-]	K00100	156	-18.96	69.35	65.85	96
4477950.3	Metabolism	Xenobiotics Biodegradation and Metabolism	00363 Bisphenol degradation [PATH:ko00363]	[EC:1.1.1.-]	K00100	152	-19.34	68.40	68.11	100
4477949.3	Metabolism	Xenobiotics Biodegradation and Metabolism	00363 Bisphenol degradation [PATH:ko00363]	[EC:1.1.1.-]	K00100	80	-22.74	72.26	70.26	57
4477948.3	Metabolism	Xenobiotics Biodegradation and Metabolism	00363 Bisphenol degradation [PATH:ko00363]	[EC:1.1.1.-]	K00100	91	-24.33	73.44	71.70	83
4477955.3	Metabolism	Carbohydrate Metabolism	00620 Pyruvate metabolism [PATH:ko00620]	L-lactate dehydrogenase (cytochrome) [EC:1.1.2.3]	K00101	322	-20.52	70.66	67.33	57
4477950.3	Metabolism	Carbohydrate Metabolism	00620 Pyruvate metabolism [PATH:ko00620]	L-lactate dehydrogenase (cytochrome) [EC:1.1.2.3]	K00101	368	-24.53	70.86	76.41	80
4477949.3	Metabolism	Carbohydrate Metabolism	00620 Pyruvate metabolism [PATH:ko00620]	L-lactate dehydrogenase (cytochrome) [EC:1.1.2.3]	K00101	86	-25.26	73.88	75.24	30
4477948.3	Metabolism	Carbohydrate Metabolism	00620 Pyruvate metabolism [PATH:ko00620]	L-lactate dehydrogenase (cytochrome) [EC:1.1.2.3]	K00101	91	-24.15	73.43	72.78	42
4477955.3	Metabolism	Carbohydrate Metabolism	00620 Pyruvate metabolism [PATH:ko00620]	D-lactate dehydrogenase (cytochrome) [EC:1.1.2.4]	K00102	214	-20.13	68.40	70.51	66
4477950.3	Metabolism	Carbohydrate Metabolism	00620 Pyruvate metabolism [PATH:ko00620]	D-lactate dehydrogenase (cytochrome) [EC:1.1.2.4]	K00102	245	-20.78	67.88	71.89	68
4477949.3	Metabolism	Carbohydrate Metabolism	00620 Pyruvate metabolism [PATH:ko00620]	D-lactate dehydrogenase (cytochrome) [EC:1.1.2.4]	K00102	104	-20.25	71.11	67.43	29
4477948.3	Metabolism	Carbohydrate Metabolism	00620 Pyruvate metabolism [PATH:ko00620]	D-lactate dehydrogenase (cytochrome) [EC:1.1.2.4]	K00102	68	-16.97	69.11	60.97	34
4477955.3	Metabolism	Carbohydrate Metabolism	00053 Ascorbate and aldarate metabolism [PATH:ko00053]	L-gulonolactone oxidase [EC:1.1.3.8]	K00103	2	-20.75	71.91	73.00	2
4477950.3	Metabolism	Carbohydrate Metabolism	00053 Ascorbate and aldarate metabolism [PATH:ko00053]	L-gulonolactone oxidase [EC:1.1.3.8]	K00103	13	-17.00	71.77	65.00	2
4477949.3	Metabolism	Carbohydrate Metabolism	00053 Ascorbate and aldarate metabolism [PATH:ko00053]	L-gulonolactone oxidase [EC:1.1.3.8]	K00103	1	-7.00	63.04	46.00	1
4477955.3	Metabolism	Carbohydrate Metabolism	00630 Glyoxylate and dicarboxylate metabolism [PATH:ko00630]	glycolate oxidase [EC:1.1.3.15]	K00104	200	-25.99	72.61	77.63	62
4477950.3	Metabolism	Carbohydrate Metabolism	00630 Glyoxylate and dicarboxylate metabolism [PATH:ko00630]	glycolate oxidase [EC:1.1.3.15]	K00104	104	-28.14	71.60	83.22	54
4477949.3	Metabolism	Carbohydrate Metabolism	00630 Glyoxylate and dicarboxylate metabolism [PATH:ko00630]	glycolate oxidase [EC:1.1.3.15]	K00104	60	-25.02	76.42	71.17	26
4477948.3	Metabolism	Carbohydrate Metabolism	00630 Glyoxylate and dicarboxylate metabolism [PATH:ko00630]	glycolate oxidase [EC:1.1.3.15]	K00104	81	-30.04	76.81	81.51	42
4477955.3	Metabolism	Lipid Metabolism	00564 Glycerophospholipid metabolism [PATH:ko00564]	alpha-glycerophosphate oxidase [EC:1.1.3.21]	K00105	1	-24.00	87.93	58.00	1
4477949.3	Metabolism	Lipid Metabolism	00564 Glycerophospholipid metabolism [PATH:ko00564]	alpha-glycerophosphate oxidase [EC:1.1.3.21]	K00105	9	-18.33	78.44	54.50	3
4477948.3	Metabolism	Lipid Metabolism	00564 Glycerophospholipid metabolism [PATH:ko00564]	alpha-glycerophosphate oxidase [EC:1.1.3.21]	K00105	18	-20.10	79.06	60.70	4
4477955.3	Cellular Processes	Transport and Catabolism	04146 Peroxisome [PATH:ko04146]	xanthine dehydrogenase/oxidase [EC:1.17.1.4 1.17.3.2]	K00106	3	-5.33	66.34	37.00	3
4477950.3	Cellular Processes	Transport and Catabolism	04146 Peroxisome [PATH:ko04146]	xanthine dehydrogenase/oxidase [EC:1.17.1.4 1.17.3.2]	K00106	5	-8.80	59.44	50.60	5
4477949.3	Cellular Processes	Transport and Catabolism	04146 Peroxisome [PATH:ko04146]	xanthine dehydrogenase/oxidase [EC:1.17.1.4 1.17.3.2]	K00106	3	-15.00	72.99	57.00	3
4477955.3	Metabolism	Amino Acid Metabolism	00260 Glycine, serine and threonine metabolism [PATH:ko00260]	choline dehydrogenase [EC:1.1.99.1]	K00108	325	-18.16	69.53	62.10	124
4477950.3	Metabolism	Amino Acid Metabolism	00260 Glycine, serine and threonine metabolism [PATH:ko00260]	choline dehydrogenase [EC:1.1.99.1]	K00108	438	-20.17	69.28	67.66	146
4477949.3	Metabolism	Amino Acid Metabolism	00260 Glycine, serine and threonine metabolism [PATH:ko00260]	choline dehydrogenase [EC:1.1.99.1]	K00108	121	-29.79	75.60	80.64	57
4477948.3	Metabolism	Amino Acid Metabolism	00260 Glycine, serine and threonine metabolism [PATH:ko00260]	choline dehydrogenase [EC:1.1.99.1]	K00108	177	-24.20	72.41	73.19	88
4477955.3	Metabolism	Carbohydrate Metabolism	00650 Butanoate metabolism [PATH:ko00650]	2-hydroxyglutarate dehydrogenase [EC:1.1.99.2]	K00109	8	-10.88	65.63	48.38	8
4477950.3	Metabolism	Carbohydrate Metabolism	00650 Butanoate metabolism [PATH:ko00650]	2-hydroxyglutarate dehydrogenase [EC:1.1.99.2]	K00109	6	-9.75	64.30	47.62	6
4477949.3	Metabolism	Carbohydrate Metabolism	00650 Butanoate metabolism [PATH:ko00650]	2-hydroxyglutarate dehydrogenase [EC:1.1.99.2]	K00109	3	-9.67	61.31	49.33	3
4477948.3	Metabolism	Carbohydrate Metabolism	00650 Butanoate metabolism [PATH:ko00650]	2-hydroxyglutarate dehydrogenase [EC:1.1.99.2]	K00109	3	-13.67	62.14	62.00	3
4477955.3	Metabolism	Lipid Metabolism	00564 Glycerophospholipid metabolism [PATH:ko00564]	glycerol-3-phosphate dehydrogenase [EC:1.1.5.3]	K00111	188	-20.66	71.77	66.97	72
4477950.3	Metabolism	Lipid Metabolism	00564 Glycerophospholipid metabolism [PATH:ko00564]	glycerol-3-phosphate dehydrogenase [EC:1.1.5.3]	K00111	188	-20.64	70.88	68.02	68
4477949.3	Metabolism	Lipid Metabolism	00564 Glycerophospholipid metabolism [PATH:ko00564]	glycerol-3-phosphate dehydrogenase [EC:1.1.5.3]	K00111	196	-17.85	71.40	61.22	89
4477948.3	Metabolism	Lipid Metabolism	00564 Glycerophospholipid metabolism [PATH:ko00564]	glycerol-3-phosphate dehydrogenase [EC:1.1.5.3]	K00111	151	-22.48	71.88	70.91	85
4477955.3	Metabolism	Lipid Metabolism	00564 Glycerophospholipid metabolism [PATH:ko00564]	glycerol-3-phosphate dehydrogenase subunit C [EC:1.1.5.3]	K00113	29	-25.65	83.78	64.86	1
4477950.3	Metabolism	Lipid Metabolism	00564 Glycerophospholipid metabolism [PATH:ko00564]	glycerol-3-phosphate dehydrogenase subunit C [EC:1.1.5.3]	K00113	44	-28.07	83.77	70.55	1
4477949.3	Metabolism	Lipid Metabolism	00564 Glycerophospholipid metabolism [PATH:ko00564]	glycerol-3-phosphate dehydrogenase subunit C [EC:1.1.5.3]	K00113	1	-32.67	77.91	80.67	1
4477948.3	Metabolism	Lipid Metabolism	00564 Glycerophospholipid metabolism [PATH:ko00564]	glycerol-3-phosphate dehydrogenase subunit C [EC:1.1.5.3]	K00113	2	-26.75	82.72	68.75	2
4477955.3	Metabolism	Xenobiotics Biodegradation and Metabolism	00625 Chloroalkane and chloroalkene degradation [PATH:ko00625]	alcohol dehydrogenase (cytochrome c) [EC:1.1.2.8]	K00114	25	-19.14	71.07	61.00	20
4477950.3	Metabolism	Xenobiotics Biodegradation and Metabolism	00625 Chloroalkane and chloroalkene degradation [PATH:ko00625]	alcohol dehydrogenase (cytochrome c) [EC:1.1.2.8]	K00114	56	-21.15	68.56	69.88	19
4477949.3	Metabolism	Xenobiotics Biodegradation and Metabolism	00625 Chloroalkane and chloroalkene degradation [PATH:ko00625]	alcohol dehydrogenase (cytochrome c) [EC:1.1.2.8]	K00114	87	-27.36	70.34	77.37	39
4477948.3	Metabolism	Xenobiotics Biodegradation and Metabolism	00625 Chloroalkane and chloroalkene degradation [PATH:ko00625]	alcohol dehydrogenase (cytochrome c) [EC:1.1.2.8]	K00114	40	-24.38	70.01	71.97	25
4477948.3	Metabolism	Carbohydrate Metabolism	00030 Pentose phosphate pathway [PATH:ko00030]	glucose dehydrogenase (acceptor) [EC:1.1.99.10]	K00115	1	-21.00	64.47	76.00	1
4477955.3	Metabolism	Carbohydrate Metabolism	00620 Pyruvate metabolism [PATH:ko00620]	malate dehydrogenase (quinone) [EC:1.1.5.4]	K00116	93	-29.17	73.01	86.74	24
4477950.3	Metabolism	Carbohydrate Metabolism	00620 Pyruvate metabolism [PATH:ko00620]	malate dehydrogenase (quinone) [EC:1.1.5.4]	K00116	48	-28.06	71.06	85.88	13
4477949.3	Metabolism	Carbohydrate Metabolism	00620 Pyruvate metabolism [PATH:ko00620]	malate dehydrogenase (quinone) [EC:1.1.5.4]	K00116	16	-11.92	65.57	54.77	12
4477948.3	Metabolism	Carbohydrate Metabolism	00620 Pyruvate metabolism [PATH:ko00620]	malate dehydrogenase (quinone) [EC:1.1.5.4]	K00116	47	-18.09	68.66	63.91	21
4477955.3	Metabolism	Carbohydrate Metabolism	00030 Pentose phosphate pathway [PATH:ko00030]	quinoprotein glucose dehydrogenase [EC:1.1.5.2]	K00117	93	-20.10	72.97	60.98	30
4477950.3	Metabolism	Carbohydrate Metabolism	00030 Pentose phosphate pathway [PATH:ko00030]	quinoprotein glucose dehydrogenase [EC:1.1.5.2]	K00117	81	-27.67	73.06	75.72	22
4477949.3	Metabolism	Carbohydrate Metabolism	00030 Pentose phosphate pathway [PATH:ko00030]	quinoprotein glucose dehydrogenase [EC:1.1.5.2]	K00117	71	-16.53	67.75	59.18	25
4477948.3	Metabolism	Carbohydrate Metabolism	00030 Pentose phosphate pathway [PATH:ko00030]	quinoprotein glucose dehydrogenase [EC:1.1.5.2]	K00117	56	-21.66	68.41	68.26	28
4477955.3	Metabolism	Metabolism of Terpenoids and Polyketides	00903 Limonene and pinene degradation [PATH:ko00903]	[EC:1.1.99.-]	K00119	122	-18.63	69.10	62.46	60
4477950.3	Metabolism	Metabolism of Terpenoids and Polyketides	00903 Limonene and pinene degradation [PATH:ko00903]	[EC:1.1.99.-]	K00119	132	-19.11	68.36	64.82	62
4477949.3	Metabolism	Metabolism of Terpenoids and Polyketides	00903 Limonene and pinene degradation [PATH:ko00903]	[EC:1.1.99.-]	K00119	66	-18.50	70.45	61.06	36
4477948.3	Metabolism	Metabolism of Terpenoids and Polyketides	00903 Limonene and pinene degradation [PATH:ko00903]	[EC:1.1.99.-]	K00119	61	-15.23	67.63	57.64	41
4477950.3	Metabolism	Xenobiotics Biodegradation and Metabolism	00624 Polycyclic aromatic hydrocarbon degradation [PATH:ko00624]	[EC:1.1.-.-]	K00120	3	-13.00	64.92	51.00	3
4477949.3	Metabolism	Xenobiotics Biodegradation and Metabolism	00624 Polycyclic aromatic hydrocarbon degradation [PATH:ko00624]	[EC:1.1.-.-]	K00120	2	-19.33	71.91	66.33	2
4477955.3	Metabolism	Xenobiotics Biodegradation and Metabolism	00982 Drug metabolism - cytochrome P450 [PATH:ko00982]	S-(hydroxymethyl)glutathione dehydrogenase / alcohol	K00121	68	-30.86	78.76	80.02	48
4477950.3	Metabolism	Xenobiotics Biodegradation and Metabolism	00982 Drug metabolism - cytochrome P450 [PATH:ko00982]	S-(hydroxymethyl)glutathione dehydrogenase / alcohol	K00121	120	-39.15	77.88	96.07	55
4477949.3	Metabolism	Xenobiotics Biodegradation and Metabolism	00982 Drug metabolism - cytochrome P450 [PATH:ko00982]	S-(hydroxymethyl)glutathione dehydrogenase / alcohol	K00121	80	-40.11	86.25	89.33	39
4477948.3	Metabolism	Xenobiotics Biodegradation and Metabolism	00982 Drug metabolism - cytochrome P450 [PATH:ko00982]	S-(hydroxymethyl)glutathione dehydrogenase / alcohol	K00121	78	-44.82	86.59	98.26	42
4477955.3	Metabolism	Energy Metabolism	00680 Methane metabolism [PATH:ko00680]	formate dehydrogenase [EC:1.2.1.2]	K00122	65	-26.88	72.67	78.12	17
4477950.3	Metabolism	Energy Metabolism	00680 Methane metabolism [PATH:ko00680]	formate dehydrogenase [EC:1.2.1.2]	K00122	146	-30.51	71.00	86.84	22
4477949.3	Metabolism	Energy Metabolism	00680 Methane metabolism [PATH:ko00680]	formate dehydrogenase [EC:1.2.1.2]	K00122	29	-25.03	74.47	70.84	9
4477948.3	Metabolism	Energy Metabolism	00680 Methane metabolism [PATH:ko00680]	formate dehydrogenase [EC:1.2.1.2]	K00122	30	-25.86	75.54	72.71	12
4477955.3	Metabolism	Energy Metabolism	00680 Methane metabolism [PATH:ko00680]	formate dehydrogenase, alpha subunit [EC:1.2.1.2]	K00123	247	-28.95	75.58	78.57	68
4477950.3	Metabolism	Energy Metabolism	00680 Methane metabolism [PATH:ko00680]	formate dehydrogenase, alpha subunit [EC:1.2.1.2]	K00123	297	-37.87	75.78	96.69	91
4477949.3	Metabolism	Energy Metabolism	00680 Methane metabolism [PATH:ko00680]	formate dehydrogenase, alpha subunit [EC:1.2.1.2]	K00123	249	-27.46	75.99	74.69	97
4477948.3	Metabolism	Energy Metabolism	00680 Methane metabolism [PATH:ko00680]	formate dehydrogenase, alpha subunit [EC:1.2.1.2]	K00123	176	-37.27	77.24	93.96	70
4477955.3	Metabolism	Energy Metabolism	00680 Methane metabolism [PATH:ko00680]	formate dehydrogenase, beta subunit [EC:1.2.1.2]	K00124	28	-33.35	81.08	80.35	14
4477950.3	Metabolism	Energy Metabolism	00680 Methane metabolism [PATH:ko00680]	formate dehydrogenase, beta subunit [EC:1.2.1.2]	K00124	54	-39.05	76.18	99.41	26
4477949.3	Metabolism	Energy Metabolism	00680 Methane metabolism [PATH:ko00680]	formate dehydrogenase, beta subunit [EC:1.2.1.2]	K00124	12	-22.83	82.93	58.83	11
4477948.3	Metabolism	Energy Metabolism	00680 Methane metabolism [PATH:ko00680]	formate dehydrogenase, beta subunit [EC:1.2.1.2]	K00124	13	-29.82	77.39	78.18	10
4477948.3	Metabolism	Energy Metabolism	00680 Methane metabolism [PATH:ko00680]	formate dehydrogenase, delta subunit [EC:1.2.1.2]	K00126	2	-6.00	62.16	37.00	1
4477955.3	Metabolism	Energy Metabolism	00680 Methane metabolism [PATH:ko00680]	formate dehydrogenase, gamma subunit [EC:1.2.1.2]	K00127	16	-13.21	69.88	51.21	7
4477950.3	Metabolism	Energy Metabolism	00680 Methane metabolism [PATH:ko00680]	formate dehydrogenase, gamma subunit [EC:1.2.1.2]	K00127	26	-15.46	67.49	56.96	13
4477949.3	Metabolism	Energy Metabolism	00680 Methane metabolism [PATH:ko00680]	formate dehydrogenase, gamma subunit [EC:1.2.1.2]	K00127	13	-19.55	71.45	60.82	5
4477948.3	Metabolism	Energy Metabolism	00680 Methane metabolism [PATH:ko00680]	formate dehydrogenase, gamma subunit [EC:1.2.1.2]	K00127	17	-22.94	68.89	74.06	6
4477955.3	Metabolism	Xenobiotics Biodegradation and Metabolism	00625 Chloroalkane and chloroalkene degradation [PATH:ko00625]	aldehyde dehydrogenase (NAD+) [EC:1.2.1.3]	K00128	832	-25.21	70.68	77.72	305
4477950.3	Metabolism	Xenobiotics Biodegradation and Metabolism	00625 Chloroalkane and chloroalkene degradation [PATH:ko00625]	aldehyde dehydrogenase (NAD+) [EC:1.2.1.3]	K00128	897	-29.63	69.90	88.49	283
4477949.3	Metabolism	Xenobiotics Biodegradation and Metabolism	00625 Chloroalkane and chloroalkene degradation [PATH:ko00625]	aldehyde dehydrogenase (NAD+) [EC:1.2.1.3]	K00128	577	-30.15	75.70	83.05	192
4477948.3	Metabolism	Xenobiotics Biodegradation and Metabolism	00625 Chloroalkane and chloroalkene degradation [PATH:ko00625]	aldehyde dehydrogenase (NAD+) [EC:1.2.1.3]	K00128	425	-30.59	74.72	85.16	203
4477955.3	Metabolism	Xenobiotics Biodegradation and Metabolism	00982 Drug metabolism - cytochrome P450 [PATH:ko00982]	aldehyde dehydrogenase (NAD(P)+) [EC:1.2.1.5]	K00129	6	-9.20	63.79	47.80	5
4477950.3	Metabolism	Xenobiotics Biodegradation and Metabolism	00982 Drug metabolism - cytochrome P450 [PATH:ko00982]	aldehyde dehydrogenase (NAD(P)+) [EC:1.2.1.5]	K00129	1	-18.00	55.06	89.00	1
4477949.3	Metabolism	Xenobiotics Biodegradation and Metabolism	00982 Drug metabolism - cytochrome P450 [PATH:ko00982]	aldehyde dehydrogenase (NAD(P)+) [EC:1.2.1.5]	K00129	1	-6.00	53.33	45.00	1
4477948.3	Metabolism	Xenobiotics Biodegradation and Metabolism	00982 Drug metabolism - cytochrome P450 [PATH:ko00982]	aldehyde dehydrogenase (NAD(P)+) [EC:1.2.1.5]	K00129	3	-31.33	69.81	92.33	2
4477955.3	Metabolism	Amino Acid Metabolism	00260 Glycine, serine and threonine metabolism [PATH:ko00260]	betaine-aldehyde dehydrogenase [EC:1.2.1.8]	K00130	124	-22.58	69.40	73.99	54
4477950.3	Metabolism	Amino Acid Metabolism	00260 Glycine, serine and threonine metabolism [PATH:ko00260]	betaine-aldehyde dehydrogenase [EC:1.2.1.8]	K00130	112	-24.11	67.10	80.49	54
4477949.3	Metabolism	Amino Acid Metabolism	00260 Glycine, serine and threonine metabolism [PATH:ko00260]	betaine-aldehyde dehydrogenase [EC:1.2.1.8]	K00130	64	-35.62	75.53	95.34	32
4477948.3	Metabolism	Amino Acid Metabolism	00260 Glycine, serine and threonine metabolism [PATH:ko00260]	betaine-aldehyde dehydrogenase [EC:1.2.1.8]	K00130	104	-32.63	76.72	87.95	39
4477955.3	Metabolism	Carbohydrate Metabolism	00010 Glycolysis / Gluconeogenesis [PATH:ko00010]	glyceraldehyde-3-phosphate dehydrogenase (NADP) [EC:1.2.1.9]	K00131	36	-27.27	73.75	78.73	9
4477950.3	Metabolism	Carbohydrate Metabolism	00010 Glycolysis / Gluconeogenesis [PATH:ko00010]	glyceraldehyde-3-phosphate dehydrogenase (NADP) [EC:1.2.1.9]	K00131	59	-32.43	73.36	90.29	11
4477949.3	Metabolism	Carbohydrate Metabolism	00010 Glycolysis / Gluconeogenesis [PATH:ko00010]	glyceraldehyde-3-phosphate dehydrogenase (NADP) [EC:1.2.1.9]	K00131	73	-28.74	71.49	84.19	12
4477948.3	Metabolism	Carbohydrate Metabolism	00010 Glycolysis / Gluconeogenesis [PATH:ko00010]	glyceraldehyde-3-phosphate dehydrogenase (NADP) [EC:1.2.1.9]	K00131	51	-25.76	73.52	77.27	9
4477955.3	Metabolism	Amino Acid Metabolism	00300 Lysine biosynthesis [PATH:ko00300]	aspartate-semialdehyde dehydrogenase [EC:1.2.1.11]	K00133	356	-20.50	71.15	68.47	153
4477950.3	Metabolism	Amino Acid Metabolism	00300 Lysine biosynthesis [PATH:ko00300]	aspartate-semialdehyde dehydrogenase [EC:1.2.1.11]	K00133	363	-22.85	70.38	75.43	127
4477949.3	Metabolism	Amino Acid Metabolism	00300 Lysine biosynthesis [PATH:ko00300]	aspartate-semialdehyde dehydrogenase [EC:1.2.1.11]	K00133	184	-29.64	78.03	80.68	57
4477948.3	Metabolism	Amino Acid Metabolism	00300 Lysine biosynthesis [PATH:ko00300]	aspartate-semialdehyde dehydrogenase [EC:1.2.1.11]	K00133	196	-33.06	75.40	90.05	88
4477955.3	Human Diseases	Neurodegenerative Diseases	05010 Alzheimer&#39;s disease [PATH:ko05010]	glyceraldehyde 3-phosphate dehydrogenase [EC:1.2.1.12]	K00134	471	-23.55	72.45	73.89	215
4477950.3	Human Diseases	Neurodegenerative Diseases	05010 Alzheimer&#39;s disease [PATH:ko05010]	glyceraldehyde 3-phosphate dehydrogenase [EC:1.2.1.12]	K00134	519	-26.79	71.39	81.62	223
4477949.3	Human Diseases	Neurodegenerative Diseases	05010 Alzheimer&#39;s disease [PATH:ko05010]	glyceraldehyde 3-phosphate dehydrogenase [EC:1.2.1.12]	K00134	438	-28.07	76.68	79.30	155
4477948.3	Human Diseases	Neurodegenerative Diseases	05010 Alzheimer&#39;s disease [PATH:ko05010]	glyceraldehyde 3-phosphate dehydrogenase [EC:1.2.1.12]	K00134	373	-29.32	77.13	81.17	174
4477955.3	Metabolism	Amino Acid Metabolism	00350 Tyrosine metabolism [PATH:ko00350]	succinate-semialdehyde dehydrogenase (NADP+) [EC:1.2.1.16]	K00135	409	-23.39	67.22	79.47	155
4477950.3	Metabolism	Amino Acid Metabolism	00350 Tyrosine metabolism [PATH:ko00350]	succinate-semialdehyde dehydrogenase (NADP+) [EC:1.2.1.16]	K00135	389	-24.74	67.63	81.64	151
4477949.3	Metabolism	Amino Acid Metabolism	00350 Tyrosine metabolism [PATH:ko00350]	succinate-semialdehyde dehydrogenase (NADP+) [EC:1.2.1.16]	K00135	146	-26.34	71.36	79.88	79
4477948.3	Metabolism	Amino Acid Metabolism	00350 Tyrosine metabolism [PATH:ko00350]	succinate-semialdehyde dehydrogenase (NADP+) [EC:1.2.1.16]	K00135	193	-26.25	72.74	79.43	88
4477955.3	Metabolism	Metabolism of Other Amino Acids	00410 beta-Alanine metabolism [PATH:ko00410]	malonate-semialdehyde dehydrogenase (acetylating)	K00136	8	-24.75	71.53	71.75	1
4477948.3	Metabolism	Metabolism of Other Amino Acids	00410 beta-Alanine metabolism [PATH:ko00410]	malonate-semialdehyde dehydrogenase (acetylating)	K00136	3	-47.00	73.50	117.00	1
4477955.3	Metabolism	Metabolism of Other Amino Acids	00410 beta-Alanine metabolism [PATH:ko00410]	aminobutyraldehyde dehydrogenase [EC:1.2.1.19]	K00137	6	-20.50	72.73	64.00	4
4477950.3	Metabolism	Metabolism of Other Amino Acids	00410 beta-Alanine metabolism [PATH:ko00410]	aminobutyraldehyde dehydrogenase [EC:1.2.1.19]	K00137	5	-19.60	68.05	67.40	5
4477948.3	Metabolism	Metabolism of Other Amino Acids	00410 beta-Alanine metabolism [PATH:ko00410]	aminobutyraldehyde dehydrogenase [EC:1.2.1.19]	K00137	4	-35.75	74.36	93.75	3
4477955.3	Metabolism	Amino Acid Metabolism	00250 Alanine, aspartate and glutamate metabolism [PATH:ko00250]	succinate-semialdehyde dehydrogenase [EC:1.2.1.24]	K00139	3	-15.00	62.03	65.67	3
4477950.3	Metabolism	Amino Acid Metabolism	00250 Alanine, aspartate and glutamate metabolism [PATH:ko00250]	succinate-semialdehyde dehydrogenase [EC:1.2.1.24]	K00139	2	-10.50	61.20	54.50	2
4477948.3	Metabolism	Amino Acid Metabolism	00250 Alanine, aspartate and glutamate metabolism [PATH:ko00250]	succinate-semialdehyde dehydrogenase [EC:1.2.1.24]	K00139	1	-16.00	53.09	81.00	1
4477955.3	Metabolism	Amino Acid Metabolism	00280 Valine, leucine and isoleucine degradation [PATH:ko00280]	methylmalonate-semialdehyde dehydrogenase [EC:1.2.1.27]	K00140	325	-31.34	72.34	89.07	102
4477950.3	Metabolism	Amino Acid Metabolism	00280 Valine, leucine and isoleucine degradation [PATH:ko00280]	methylmalonate-semialdehyde dehydrogenase [EC:1.2.1.27]	K00140	274	-33.49	70.47	95.73	80
4477949.3	Metabolism	Amino Acid Metabolism	00280 Valine, leucine and isoleucine degradation [PATH:ko00280]	methylmalonate-semialdehyde dehydrogenase [EC:1.2.1.27]	K00140	84	-34.75	80.18	87.62	40
4477948.3	Metabolism	Amino Acid Metabolism	00280 Valine, leucine and isoleucine degradation [PATH:ko00280]	methylmalonate-semialdehyde dehydrogenase [EC:1.2.1.27]	K00140	111	-39.73	77.16	99.88	56
4477950.3	Metabolism	Xenobiotics Biodegradation and Metabolism	00622 Xylene degradation [PATH:ko00622]	benzaldehyde dehydrogenase (NAD) [EC:1.2.1.28]	K00141	2	-10.00	61.26	53.50	2
4477948.3	Metabolism	Xenobiotics Biodegradation and Metabolism	00622 Xylene degradation [PATH:ko00622]	benzaldehyde dehydrogenase (NAD) [EC:1.2.1.28]	K00141	3	-36.75	77.33	94.00	3
4477949.3	Metabolism	Amino Acid Metabolism	00310 Lysine degradation [PATH:ko00310]	L-aminoadipate-semialdehyde dehydrogenase [EC:1.2.1.31]	K00143	1	-8.00	52.94	51.00	1
4477955.3	Metabolism	Amino Acid Metabolism	00330 Arginine and proline metabolism [PATH:ko00330]	N-acetyl-gamma-glutamyl-phosphate/N-acetyl-gamma-aminoadipyl	K00145	264	-12.13	71.39	49.63	112
4477950.3	Metabolism	Amino Acid Metabolism	00330 Arginine and proline metabolism [PATH:ko00330]	N-acetyl-gamma-glutamyl-phosphate/N-acetyl-gamma-aminoadipyl	K00145	165	-14.11	71.03	55.44	83
4477949.3	Metabolism	Amino Acid Metabolism	00330 Arginine and proline metabolism [PATH:ko00330]	N-acetyl-gamma-glutamyl-phosphate/N-acetyl-gamma-aminoadipyl	K00145	155	-21.33	73.14	67.72	48
4477948.3	Metabolism	Amino Acid Metabolism	00330 Arginine and proline metabolism [PATH:ko00330]	N-acetyl-gamma-glutamyl-phosphate/N-acetyl-gamma-aminoadipyl	K00145	103	-18.78	72.74	62.49	59
4477955.3	Metabolism	Xenobiotics Biodegradation and Metabolism	00643 Styrene degradation [PATH:ko00643]	phenylacetaldehyde dehydrogenase [EC:1.2.1.39]	K00146	9	-9.67	62.38	49.11	7
4477950.3	Metabolism	Xenobiotics Biodegradation and Metabolism	00643 Styrene degradation [PATH:ko00643]	phenylacetaldehyde dehydrogenase [EC:1.2.1.39]	K00146	6	-14.00	69.51	57.20	4
4477949.3	Metabolism	Xenobiotics Biodegradation and Metabolism	00643 Styrene degradation [PATH:ko00643]	phenylacetaldehyde dehydrogenase [EC:1.2.1.39]	K00146	4	-9.50	65.78	57.50	2
4477955.3	Metabolism	Amino Acid Metabolism	00330 Arginine and proline metabolism [PATH:ko00330]	glutamate-5-semialdehyde dehydrogenase [EC:1.2.1.41]	K00147	290	-19.46	70.83	66.89	131
4477950.3	Metabolism	Amino Acid Metabolism	00330 Arginine and proline metabolism [PATH:ko00330]	glutamate-5-semialdehyde dehydrogenase [EC:1.2.1.41]	K00147	358	-23.46	69.89	77.60	127
4477949.3	Metabolism	Amino Acid Metabolism	00330 Arginine and proline metabolism [PATH:ko00330]	glutamate-5-semialdehyde dehydrogenase [EC:1.2.1.41]	K00147	89	-21.91	72.96	70.57	43
4477948.3	Metabolism	Amino Acid Metabolism	00330 Arginine and proline metabolism [PATH:ko00330]	glutamate-5-semialdehyde dehydrogenase [EC:1.2.1.41]	K00147	130	-27.04	75.90	79.73	64
4477955.3	Metabolism	Xenobiotics Biodegradation and Metabolism	00625 Chloroalkane and chloroalkene degradation [PATH:ko00625]	glutathione-independent formaldehyde dehydrogenase	K00148	1	-23.00	65.00	80.00	1
4477950.3	Metabolism	Xenobiotics Biodegradation and Metabolism	00625 Chloroalkane and chloroalkene degradation [PATH:ko00625]	glutathione-independent formaldehyde dehydrogenase	K00148	2	-21.00	70.39	70.00	2
4477948.3	Metabolism	Xenobiotics Biodegradation and Metabolism	00625 Chloroalkane and chloroalkene degradation [PATH:ko00625]	glutathione-independent formaldehyde dehydrogenase	K00148	1	-69.00	82.67	150.00	1
4477955.3	Metabolism	Metabolism of Other Amino Acids	00410 beta-Alanine metabolism [PATH:ko00410]	aldehyde dehydrogenase family 9 member A1 [EC:1.2.1.47	K00149	3	-12.67	64.52	52.00	3
4477950.3	Metabolism	Metabolism of Other Amino Acids	00410 beta-Alanine metabolism [PATH:ko00410]	aldehyde dehydrogenase family 9 member A1 [EC:1.2.1.47	K00149	8	-28.17	58.55	100.83	6
4477955.3	Metabolism	Energy Metabolism	00710 Carbon fixation in photosynthetic organisms [PATH:ko00710]	glyceraldehyde-3-phosphate dehydrogenase (NAD(P))	K00150	18	-30.93	82.16	81.21	12
4477950.3	Metabolism	Energy Metabolism	00710 Carbon fixation in photosynthetic organisms [PATH:ko00710]	glyceraldehyde-3-phosphate dehydrogenase (NAD(P))	K00150	3	-33.00	79.23	84.33	3
4477949.3	Metabolism	Energy Metabolism	00710 Carbon fixation in photosynthetic organisms [PATH:ko00710]	glyceraldehyde-3-phosphate dehydrogenase (NAD(P))	K00150	2	-25.00	77.91	67.50	2
4477948.3	Metabolism	Energy Metabolism	00710 Carbon fixation in photosynthetic organisms [PATH:ko00710]	glyceraldehyde-3-phosphate dehydrogenase (NAD(P))	K00150	2	-24.00	70.00	77.50	2
4477955.3	Metabolism	Amino Acid Metabolism	00350 Tyrosine metabolism [PATH:ko00350]	5-carboxymethyl-2-hydroxymuconic-semialdehyde dehydrogenase	K00151	15	-19.47	68.22	65.27	12
4477950.3	Metabolism	Amino Acid Metabolism	00350 Tyrosine metabolism [PATH:ko00350]	5-carboxymethyl-2-hydroxymuconic-semialdehyde dehydrogenase	K00151	26	-24.89	68.17	80.16	13
4477949.3	Metabolism	Amino Acid Metabolism	00350 Tyrosine metabolism [PATH:ko00350]	5-carboxymethyl-2-hydroxymuconic-semialdehyde dehydrogenase	K00151	122	-25.17	73.17	74.31	29
4477948.3	Metabolism	Amino Acid Metabolism	00350 Tyrosine metabolism [PATH:ko00350]	5-carboxymethyl-2-hydroxymuconic-semialdehyde dehydrogenase	K00151	54	-28.93	71.94	82.65	18
4477955.3	Metabolism	Xenobiotics Biodegradation and Metabolism	00624 Polycyclic aromatic hydrocarbon degradation [PATH:ko00624]	[EC:1.2.1.-]	K00155	42	-21.88	70.04	70.43	21
4477950.3	Metabolism	Xenobiotics Biodegradation and Metabolism	00624 Polycyclic aromatic hydrocarbon degradation [PATH:ko00624]	[EC:1.2.1.-]	K00155	30	-34.38	72.60	94.27	16
4477949.3	Metabolism	Xenobiotics Biodegradation and Metabolism	00624 Polycyclic aromatic hydrocarbon degradation [PATH:ko00624]	[EC:1.2.1.-]	K00155	38	-26.60	72.31	78.33	22
4477948.3	Metabolism	Xenobiotics Biodegradation and Metabolism	00624 Polycyclic aromatic hydrocarbon degradation [PATH:ko00624]	[EC:1.2.1.-]	K00155	26	-31.63	72.20	89.89	18
4477955.3	Metabolism	Carbohydrate Metabolism	00620 Pyruvate metabolism [PATH:ko00620]	pyruvate dehydrogenase (quinone) [EC:1.2.5.1]	K00156	67	-37.76	73.95	104.62	12
4477950.3	Metabolism	Carbohydrate Metabolism	00620 Pyruvate metabolism [PATH:ko00620]	pyruvate dehydrogenase (quinone) [EC:1.2.5.1]	K00156	135	-40.33	71.38	114.07	15
4477949.3	Metabolism	Carbohydrate Metabolism	00620 Pyruvate metabolism [PATH:ko00620]	pyruvate dehydrogenase (quinone) [EC:1.2.5.1]	K00156	5	-13.75	58.79	65.25	4
4477955.3	Metabolism	Carbohydrate Metabolism	00620 Pyruvate metabolism [PATH:ko00620]	pyruvate oxidase [EC:1.2.3.3]	K00158	1	-10.00	86.11	36.00	1
4477955.3	Metabolism	Amino Acid Metabolism	00290 Valine, leucine and isoleucine biosynthesis [PATH:ko00290]	pyruvate dehydrogenase E1 component subunit alpha	K00161	247	-25.95	73.77	75.85	105
4477950.3	Metabolism	Amino Acid Metabolism	00290 Valine, leucine and isoleucine biosynthesis [PATH:ko00290]	pyruvate dehydrogenase E1 component subunit alpha	K00161	232	-30.88	74.01	86.03	79
4477949.3	Metabolism	Amino Acid Metabolism	00290 Valine, leucine and isoleucine biosynthesis [PATH:ko00290]	pyruvate dehydrogenase E1 component subunit alpha	K00161	92	-37.63	79.63	92.29	29
4477948.3	Metabolism	Amino Acid Metabolism	00290 Valine, leucine and isoleucine biosynthesis [PATH:ko00290]	pyruvate dehydrogenase E1 component subunit alpha	K00161	66	-31.75	76.47	82.98	33
4477955.3	Metabolism	Amino Acid Metabolism	00290 Valine, leucine and isoleucine biosynthesis [PATH:ko00290]	pyruvate dehydrogenase E1 component subunit beta	K00162	275	-29.94	74.94	84.86	110
4477950.3	Metabolism	Amino Acid Metabolism	00290 Valine, leucine and isoleucine biosynthesis [PATH:ko00290]	pyruvate dehydrogenase E1 component subunit beta	K00162	235	-30.22	72.41	88.10	93
4477949.3	Metabolism	Amino Acid Metabolism	00290 Valine, leucine and isoleucine biosynthesis [PATH:ko00290]	pyruvate dehydrogenase E1 component subunit beta	K00162	124	-35.18	83.16	87.23	32
4477948.3	Metabolism	Amino Acid Metabolism	00290 Valine, leucine and isoleucine biosynthesis [PATH:ko00290]	pyruvate dehydrogenase E1 component subunit beta	K00162	105	-29.09	78.61	77.78	46
4477955.3	Metabolism	Amino Acid Metabolism	00290 Valine, leucine and isoleucine biosynthesis [PATH:ko00290]	pyruvate dehydrogenase E1 component [EC:1.2.4.1]	K00163	625	-29.05	73.27	80.54	142
4477950.3	Metabolism	Amino Acid Metabolism	00290 Valine, leucine and isoleucine biosynthesis [PATH:ko00290]	pyruvate dehydrogenase E1 component [EC:1.2.4.1]	K00163	707	-32.49	72.16	89.20	157
4477949.3	Metabolism	Amino Acid Metabolism	00290 Valine, leucine and isoleucine biosynthesis [PATH:ko00290]	pyruvate dehydrogenase E1 component [EC:1.2.4.1]	K00163	160	-34.27	75.15	90.71	75
4477948.3	Metabolism	Amino Acid Metabolism	00290 Valine, leucine and isoleucine biosynthesis [PATH:ko00290]	pyruvate dehydrogenase E1 component [EC:1.2.4.1]	K00163	217	-35.82	75.60	93.30	80
4477955.3	Metabolism	Amino Acid Metabolism	00380 Tryptophan metabolism [PATH:ko00380]	2-oxoglutarate dehydrogenase E1 component [EC:1.2.4.2]	K00164	958	-26.86	73.46	77.25	188
4477950.3	Metabolism	Amino Acid Metabolism	00380 Tryptophan metabolism [PATH:ko00380]	2-oxoglutarate dehydrogenase E1 component [EC:1.2.4.2]	K00164	922	-29.67	73.97	82.44	188
4477949.3	Metabolism	Amino Acid Metabolism	00380 Tryptophan metabolism [PATH:ko00380]	2-oxoglutarate dehydrogenase E1 component [EC:1.2.4.2]	K00164	412	-30.72	75.29	82.43	91
4477948.3	Metabolism	Amino Acid Metabolism	00380 Tryptophan metabolism [PATH:ko00380]	2-oxoglutarate dehydrogenase E1 component [EC:1.2.4.2]	K00164	333	-30.96	76.22	82.87	110
4477955.3	Metabolism	Amino Acid Metabolism	00280 Valine, leucine and isoleucine degradation [PATH:ko00280]	2-oxoisovalerate dehydrogenase E1 component, alpha subunit	K00166	3	-26.67	70.84	80.33	2
4477950.3	Metabolism	Amino Acid Metabolism	00280 Valine, leucine and isoleucine degradation [PATH:ko00280]	2-oxoisovalerate dehydrogenase E1 component, alpha subunit	K00166	2	-39.50	69.18	111.50	2
4477949.3	Metabolism	Amino Acid Metabolism	00280 Valine, leucine and isoleucine degradation [PATH:ko00280]	2-oxoisovalerate dehydrogenase E1 component, alpha subunit	K00166	20	-29.20	78.15	78.93	12
4477948.3	Metabolism	Amino Acid Metabolism	00280 Valine, leucine and isoleucine degradation [PATH:ko00280]	2-oxoisovalerate dehydrogenase E1 component, alpha subunit	K00166	31	-21.52	76.40	66.83	13
4477955.3	Metabolism	Amino Acid Metabolism	00280 Valine, leucine and isoleucine degradation [PATH:ko00280]	2-oxoisovalerate dehydrogenase E1 component, beta subunit	K00167	3	-24.00	77.48	71.50	2
4477950.3	Metabolism	Amino Acid Metabolism	00280 Valine, leucine and isoleucine degradation [PATH:ko00280]	2-oxoisovalerate dehydrogenase E1 component, beta subunit	K00167	6	-41.80	71.88	107.20	5
4477949.3	Metabolism	Amino Acid Metabolism	00280 Valine, leucine and isoleucine degradation [PATH:ko00280]	2-oxoisovalerate dehydrogenase E1 component, beta subunit	K00167	15	-35.50	81.69	86.08	10
4477948.3	Metabolism	Amino Acid Metabolism	00280 Valine, leucine and isoleucine degradation [PATH:ko00280]	2-oxoisovalerate dehydrogenase E1 component, beta subunit	K00167	19	-36.00	75.69	94.31	11
4477949.3	Metabolism	Xenobiotics Biodegradation and Metabolism	00633 Nitrotoluene degradation [PATH:ko00633]	pyruvate ferredoxin oxidoreductase, beta subunit	K00170	1	-32.00	81.48	81.00	1
4477948.3	Metabolism	Xenobiotics Biodegradation and Metabolism	00633 Nitrotoluene degradation [PATH:ko00633]	pyruvate ferredoxin oxidoreductase, beta subunit	K00170	2	-14.50	61.51	57.50	2
4477948.3	Metabolism	Xenobiotics Biodegradation and Metabolism	00633 Nitrotoluene degradation [PATH:ko00633]	pyruvate ferredoxin oxidoreductase, gamma subunit	K00172	3	-8.00	58.33	48.00	2
4477955.3	Metabolism	Energy Metabolism	00720 Carbon fixation in autotrophic prokaryotes [PATH:ko00720]	2-oxoglutarate ferredoxin oxidoreductase subunit alpha	K00174	22	-22.67	71.47	71.93	13
4477950.3	Metabolism	Energy Metabolism	00720 Carbon fixation in autotrophic prokaryotes [PATH:ko00720]	2-oxoglutarate ferredoxin oxidoreductase subunit alpha	K00174	32	-21.11	70.81	68.04	20
4477949.3	Metabolism	Energy Metabolism	00720 Carbon fixation in autotrophic prokaryotes [PATH:ko00720]	2-oxoglutarate ferredoxin oxidoreductase subunit alpha	K00174	16	-21.47	74.09	67.73	11
4477948.3	Metabolism	Energy Metabolism	00720 Carbon fixation in autotrophic prokaryotes [PATH:ko00720]	2-oxoglutarate ferredoxin oxidoreductase subunit alpha	K00174	21	-21.85	69.30	71.25	17
4477955.3	Metabolism	Energy Metabolism	00720 Carbon fixation in autotrophic prokaryotes [PATH:ko00720]	2-oxoglutarate ferredoxin oxidoreductase subunit beta	K00175	23	-21.11	69.80	68.68	15
4477950.3	Metabolism	Energy Metabolism	00720 Carbon fixation in autotrophic prokaryotes [PATH:ko00720]	2-oxoglutarate ferredoxin oxidoreductase subunit beta	K00175	16	-27.14	71.49	77.43	10
4477949.3	Metabolism	Energy Metabolism	00720 Carbon fixation in autotrophic prokaryotes [PATH:ko00720]	2-oxoglutarate ferredoxin oxidoreductase subunit beta	K00175	9	-35.56	72.09	95.11	9
4477948.3	Metabolism	Energy Metabolism	00720 Carbon fixation in autotrophic prokaryotes [PATH:ko00720]	2-oxoglutarate ferredoxin oxidoreductase subunit beta	K00175	16	-28.71	70.65	82.21	14
4477948.3	Metabolism	Energy Metabolism	00720 Carbon fixation in autotrophic prokaryotes [PATH:ko00720]	2-oxoglutarate ferredoxin oxidoreductase subunit gamma	K00177	2	-8.00	82.58	36.00	2
4477949.3	Metabolism	Amino Acid Metabolism	00280 Valine, leucine and isoleucine degradation [PATH:ko00280]	2-oxoisovalerate ferredoxin oxidoreductase, beta subunit	K00187	1	-26.00	73.33	75.00	1
4477949.3	Metabolism	Xenobiotics Biodegradation and Metabolism	00633 Nitrotoluene degradation [PATH:ko00633]	carbon-monoxide dehydrogenase gamma subunit [EC:1.2.99.2]	K00197	1	-6.00	62.16	37.00	1
4477948.3	Metabolism	Xenobiotics Biodegradation and Metabolism	00633 Nitrotoluene degradation [PATH:ko00633]	carbon-monoxide dehydrogenase gamma subunit [EC:1.2.99.2]	K00197	3	-22.33	67.01	73.67	3
4477948.3	Metabolism	Xenobiotics Biodegradation and Metabolism	00633 Nitrotoluene degradation [PATH:ko00633]	carbon-monoxide dehydrogenase catalytic subunit	K00198	1	-6.00	70.27	37.00	1
4477955.3	Metabolism	Energy Metabolism	00680 Methane metabolism [PATH:ko00680]	formylmethanofuran dehydrogenase subunit A [EC:1.2.99.5]	K00200	6	-19.80	64.54	66.20	5
4477950.3	Metabolism	Energy Metabolism	00680 Methane metabolism [PATH:ko00680]	formylmethanofuran dehydrogenase subunit A [EC:1.2.99.5]	K00200	8	-13.80	64.32	57.40	5
4477949.3	Metabolism	Energy Metabolism	00680 Methane metabolism [PATH:ko00680]	formylmethanofuran dehydrogenase subunit A [EC:1.2.99.5]	K00200	2	-8.00	79.28	37.00	2
4477949.3	Metabolism	Energy Metabolism	00680 Methane metabolism [PATH:ko00680]	formylmethanofuran dehydrogenase subunit B [EC:1.2.99.5]	K00201	2	-6.00	58.62	43.50	2
4477955.3	Metabolism	Energy Metabolism	00680 Methane metabolism [PATH:ko00680]	formylmethanofuran dehydrogenase subunit C [EC:1.2.99.5]	K00202	3	-5.67	62.68	41.00	3
4477950.3	Metabolism	Energy Metabolism	00680 Methane metabolism [PATH:ko00680]	formylmethanofuran dehydrogenase subunit C [EC:1.2.99.5]	K00202	2	-6.50	59.48	46.00	2
4477950.3	Metabolism	Xenobiotics Biodegradation and Metabolism	00351 1,1,1-Trichloro-2,2-bis(4-chlorophenyl)ethane (DDT) degradation [PATH:ko00351]	[EC:1.2.-.-]	K00206	1	-24.50	77.46	70.50	1
4477949.3	Metabolism	Xenobiotics Biodegradation and Metabolism	00351 1,1,1-Trichloro-2,2-bis(4-chlorophenyl)ethane (DDT) degradation [PATH:ko00351]	[EC:1.2.-.-]	K00206	1	-63.67	83.32	144.33	1
4477948.3	Metabolism	Xenobiotics Biodegradation and Metabolism	00351 1,1,1-Trichloro-2,2-bis(4-chlorophenyl)ethane (DDT) degradation [PATH:ko00351]	[EC:1.2.-.-]	K00206	2	-13.40	71.20	52.20	1
4477955.3	Metabolism	Xenobiotics Biodegradation and Metabolism	00983 Drug metabolism - other enzymes [PATH:ko00983]	dihydropyrimidine dehydrogenase (NADP+) [EC:1.3.1.2]	K00207	12	-33.58	75.58	84.67	8
4477950.3	Metabolism	Xenobiotics Biodegradation and Metabolism	00983 Drug metabolism - other enzymes [PATH:ko00983]	dihydropyrimidine dehydrogenase (NADP+) [EC:1.3.1.2]	K00207	13	-46.00	80.47	107.18	7
4477949.3	Metabolism	Xenobiotics Biodegradation and Metabolism	00983 Drug metabolism - other enzymes [PATH:ko00983]	dihydropyrimidine dehydrogenase (NADP+) [EC:1.3.1.2]	K00207	10	-26.54	77.62	71.69	7
4477948.3	Metabolism	Xenobiotics Biodegradation and Metabolism	00983 Drug metabolism - other enzymes [PATH:ko00983]	dihydropyrimidine dehydrogenase (NADP+) [EC:1.3.1.2]	K00207	8	-33.15	79.34	82.23	5
4477955.3	Metabolism	Lipid Metabolism	00061 Fatty acid biosynthesis [PATH:ko00061]	enoyl-[acyl-carrier protein] reductase I [EC:1.3.1.9]	K00208	386	-22.28	73.94	69.79	132
4477950.3	Metabolism	Lipid Metabolism	00061 Fatty acid biosynthesis [PATH:ko00061]	enoyl-[acyl-carrier protein] reductase I [EC:1.3.1.9]	K00208	317	-25.66	74.58	76.78	110
4477949.3	Metabolism	Lipid Metabolism	00061 Fatty acid biosynthesis [PATH:ko00061]	enoyl-[acyl-carrier protein] reductase I [EC:1.3.1.9]	K00208	126	-27.96	80.92	75.07	40
4477948.3	Metabolism	Lipid Metabolism	00061 Fatty acid biosynthesis [PATH:ko00061]	enoyl-[acyl-carrier protein] reductase I [EC:1.3.1.9]	K00208	108	-29.49	78.43	79.74	47
4477955.3	Metabolism	Biosynthesis of Other Secondary Metabolites	00401 Novobiocin biosynthesis [PATH:ko00401]	prephenate dehydrogenase [EC:1.3.1.12]	K00210	136	-14.04	69.33	55.25	54
4477950.3	Metabolism	Biosynthesis of Other Secondary Metabolites	00401 Novobiocin biosynthesis [PATH:ko00401]	prephenate dehydrogenase [EC:1.3.1.12]	K00210	173	-16.36	69.45	61.24	54
4477949.3	Metabolism	Biosynthesis of Other Secondary Metabolites	00401 Novobiocin biosynthesis [PATH:ko00401]	prephenate dehydrogenase [EC:1.3.1.12]	K00210	96	-21.74	75.91	65.86	27
4477948.3	Metabolism	Biosynthesis of Other Secondary Metabolites	00401 Novobiocin biosynthesis [PATH:ko00401]	prephenate dehydrogenase [EC:1.3.1.12]	K00210	46	-21.71	75.41	65.76	29
4477955.3	Metabolism	Lipid Metabolism	00100 Steroid biosynthesis [PATH:ko00100]	7-dehydrocholesterol reductase [EC:1.3.1.21]	K00213	3	-13.00	76.79	43.00	3
4477950.3	Metabolism	Lipid Metabolism	00100 Steroid biosynthesis [PATH:ko00100]	7-dehydrocholesterol reductase [EC:1.3.1.21]	K00213	1	-10.00	75.68	37.00	1
4477955.3	Metabolism	Amino Acid Metabolism	00300 Lysine biosynthesis [PATH:ko00300]	dihydrodipicolinate reductase [EC:1.3.1.26]	K00215	238	-13.44	70.07	54.63	94
4477950.3	Metabolism	Amino Acid Metabolism	00300 Lysine biosynthesis [PATH:ko00300]	dihydrodipicolinate reductase [EC:1.3.1.26]	K00215	178	-15.39	71.52	58.09	80
4477949.3	Metabolism	Amino Acid Metabolism	00300 Lysine biosynthesis [PATH:ko00300]	dihydrodipicolinate reductase [EC:1.3.1.26]	K00215	131	-16.66	73.39	56.84	43
4477948.3	Metabolism	Amino Acid Metabolism	00300 Lysine biosynthesis [PATH:ko00300]	dihydrodipicolinate reductase [EC:1.3.1.26]	K00215	94	-18.16	73.69	60.78	48
4477950.3	Metabolism	Xenobiotics Biodegradation and Metabolism	00623 Toluene degradation [PATH:ko00623]	maleylacetate reductase [EC:1.3.1.32]	K00217	2	-12.00	65.36	55.00	1
4477949.3	Metabolism	Xenobiotics Biodegradation and Metabolism	00623 Toluene degradation [PATH:ko00623]	maleylacetate reductase [EC:1.3.1.32]	K00217	2	-17.00	56.58	77.50	2
4477955.3	Metabolism	Metabolism of Cofactors and Vitamins	00860 Porphyrin and chlorophyll metabolism [PATH:ko00860]	protochlorophyllide reductase [EC:1.3.1.33]	K00218	19	-16.82	80.84	51.23	14
4477950.3	Metabolism	Metabolism of Cofactors and Vitamins	00860 Porphyrin and chlorophyll metabolism [PATH:ko00860]	protochlorophyllide reductase [EC:1.3.1.33]	K00218	14	-20.81	72.23	67.44	9
4477949.3	Metabolism	Metabolism of Cofactors and Vitamins	00860 Porphyrin and chlorophyll metabolism [PATH:ko00860]	protochlorophyllide reductase [EC:1.3.1.33]	K00218	2	-5.50	62.12	38.00	2
4477948.3	Metabolism	Metabolism of Cofactors and Vitamins	00860 Porphyrin and chlorophyll metabolism [PATH:ko00860]	protochlorophyllide reductase [EC:1.3.1.33]	K00218	2	-18.00	84.08	54.50	2
4477955.3	Metabolism	Biosynthesis of Other Secondary Metabolites	00401 Novobiocin biosynthesis [PATH:ko00401]	cyclohexadienyl dehydrogenase [EC:1.3.1.43]	K00220	8	-22.17	69.56	72.83	6
4477950.3	Metabolism	Biosynthesis of Other Secondary Metabolites	00401 Novobiocin biosynthesis [PATH:ko00401]	cyclohexadienyl dehydrogenase [EC:1.3.1.43]	K00220	6	-9.50	70.16	44.83	5
4477949.3	Metabolism	Biosynthesis of Other Secondary Metabolites	00401 Novobiocin biosynthesis [PATH:ko00401]	cyclohexadienyl dehydrogenase [EC:1.3.1.43]	K00220	4	-20.00	71.50	62.00	2
4477948.3	Metabolism	Biosynthesis of Other Secondary Metabolites	00401 Novobiocin biosynthesis [PATH:ko00401]	cyclohexadienyl dehydrogenase [EC:1.3.1.43]	K00220	4	-11.50	80.98	39.00	4
4477955.3	Metabolism	Lipid Metabolism	00100 Steroid biosynthesis [PATH:ko00100]	delta14-sterol reductase [EC:1.3.1.70]	K00222	1	-22.00	85.00	60.00	1
4477949.3	Metabolism	Lipid Metabolism	00100 Steroid biosynthesis [PATH:ko00100]	delta14-sterol reductase [EC:1.3.1.70]	K00222	1	-6.00	61.54	39.00	1
4477950.3	Metabolism	Xenobiotics Biodegradation and Metabolism	00624 Polycyclic aromatic hydrocarbon degradation [PATH:ko00624]	[EC:1.3.1.-]	K00224	2	-13.00	63.68	54.50	2
4477949.3	Metabolism	Xenobiotics Biodegradation and Metabolism	00624 Polycyclic aromatic hydrocarbon degradation [PATH:ko00624]	[EC:1.3.1.-]	K00224	1	-35.00	83.54	79.00	1
4477948.3	Metabolism	Xenobiotics Biodegradation and Metabolism	00624 Polycyclic aromatic hydrocarbon degradation [PATH:ko00624]	[EC:1.3.1.-]	K00224	1	-15.00	66.10	59.00	1
4477955.3	Metabolism	Nucleotide Metabolism	00240 Pyrimidine metabolism [PATH:ko00240]	dihydroorotate oxidase [EC:1.3.3.1]	K00226	272	-14.62	70.60	55.37	109
4477950.3	Metabolism	Nucleotide Metabolism	00240 Pyrimidine metabolism [PATH:ko00240]	dihydroorotate oxidase [EC:1.3.3.1]	K00226	273	-15.63	70.21	58.23	119
4477949.3	Metabolism	Nucleotide Metabolism	00240 Pyrimidine metabolism [PATH:ko00240]	dihydroorotate oxidase [EC:1.3.3.1]	K00226	159	-22.07	73.73	69.67	55
4477948.3	Metabolism	Nucleotide Metabolism	00240 Pyrimidine metabolism [PATH:ko00240]	dihydroorotate oxidase [EC:1.3.3.1]	K00226	116	-23.80	71.12	76.38	58
4477949.3	Metabolism	Lipid Metabolism	00100 Steroid biosynthesis [PATH:ko00100]	lathosterol oxidase [EC:1.14.21.6]	K00227	3	-12.00	67.17	48.33	2
4477948.3	Metabolism	Lipid Metabolism	00100 Steroid biosynthesis [PATH:ko00100]	lathosterol oxidase [EC:1.14.21.6]	K00227	1	-9.33	76.94	35.67	1
4477955.3	Metabolism	Metabolism of Cofactors and Vitamins	00860 Porphyrin and chlorophyll metabolism [PATH:ko00860]	coproporphyrinogen III oxidase [EC:1.3.3.3]	K00228	189	-17.62	72.85	56.21	86
4477950.3	Metabolism	Metabolism of Cofactors and Vitamins	00860 Porphyrin and chlorophyll metabolism [PATH:ko00860]	coproporphyrinogen III oxidase [EC:1.3.3.3]	K00228	170	-24.11	71.31	70.56	60
4477949.3	Metabolism	Metabolism of Cofactors and Vitamins	00860 Porphyrin and chlorophyll metabolism [PATH:ko00860]	coproporphyrinogen III oxidase [EC:1.3.3.3]	K00228	110	-30.96	79.05	76.82	45
4477948.3	Metabolism	Metabolism of Cofactors and Vitamins	00860 Porphyrin and chlorophyll metabolism [PATH:ko00860]	coproporphyrinogen III oxidase [EC:1.3.3.3]	K00228	119	-27.09	75.99	73.29	56
4477955.3	Metabolism	Metabolism of Cofactors and Vitamins	00860 Porphyrin and chlorophyll metabolism [PATH:ko00860]	protoporphyrinogen oxidase [EC:1.3.3.4]	K00230	48	-7.50	69.71	40.13	22
4477950.3	Metabolism	Metabolism of Cofactors and Vitamins	00860 Porphyrin and chlorophyll metabolism [PATH:ko00860]	protoporphyrinogen oxidase [EC:1.3.3.4]	K00230	11	-14.90	69.95	56.60	8
4477948.3	Metabolism	Metabolism of Cofactors and Vitamins	00860 Porphyrin and chlorophyll metabolism [PATH:ko00860]	protoporphyrinogen oxidase [EC:1.3.3.4]	K00230	3	-13.67	81.21	45.33	3
4477955.3	Organismal Systems	Endocrine System	03320 PPAR signaling pathway [PATH:ko03320]	acyl-CoA oxidase [EC:1.3.3.6]	K00232	89	-27.30	69.15	89.48	13
4477950.3	Organismal Systems	Endocrine System	03320 PPAR signaling pathway [PATH:ko03320]	acyl-CoA oxidase [EC:1.3.3.6]	K00232	150	-31.87	70.88	96.39	16
4477949.3	Organismal Systems	Endocrine System	03320 PPAR signaling pathway [PATH:ko03320]	acyl-CoA oxidase [EC:1.3.3.6]	K00232	9	-17.25	65.18	69.00	7
4477948.3	Organismal Systems	Endocrine System	03320 PPAR signaling pathway [PATH:ko03320]	acyl-CoA oxidase [EC:1.3.3.6]	K00232	10	-19.89	66.81	69.11	9
4477955.3	Human Diseases	Neurodegenerative Diseases	05016 Huntington&#39;s disease [PATH:ko05016]	succinate dehydrogenase (ubiquinone) flavoprotein subunit	K00234	68	-25.17	77.27	71.50	27
4477950.3	Human Diseases	Neurodegenerative Diseases	05016 Huntington&#39;s disease [PATH:ko05016]	succinate dehydrogenase (ubiquinone) flavoprotein subunit	K00234	47	-32.71	71.05	95.21	22
4477949.3	Human Diseases	Neurodegenerative Diseases	05016 Huntington&#39;s disease [PATH:ko05016]	succinate dehydrogenase (ubiquinone) flavoprotein subunit	K00234	6	-22.33	70.53	68.83	6
4477948.3	Human Diseases	Neurodegenerative Diseases	05016 Huntington&#39;s disease [PATH:ko05016]	succinate dehydrogenase (ubiquinone) flavoprotein subunit	K00234	4	-22.25	75.16	67.00	3
4477955.3	Human Diseases	Neurodegenerative Diseases	05016 Huntington&#39;s disease [PATH:ko05016]	succinate dehydrogenase (ubiquinone) iron-sulfur protein	K00235	28	-12.67	77.39	43.40	11
4477950.3	Human Diseases	Neurodegenerative Diseases	05016 Huntington&#39;s disease [PATH:ko05016]	succinate dehydrogenase (ubiquinone) iron-sulfur protein	K00235	11	-12.10	75.74	45.10	8
4477949.3	Human Diseases	Neurodegenerative Diseases	05016 Huntington&#39;s disease [PATH:ko05016]	succinate dehydrogenase (ubiquinone) iron-sulfur protein	K00235	1	-10.00	84.85	33.00	1
4477948.3	Human Diseases	Neurodegenerative Diseases	05016 Huntington&#39;s disease [PATH:ko05016]	succinate dehydrogenase (ubiquinone) iron-sulfur protein	K00235	1	-7.00	57.14	42.00	1
4477955.3	Human Diseases	Neurodegenerative Diseases	05016 Huntington&#39;s disease [PATH:ko05016]	succinate dehydrogenase (ubiquinone) cytochrome b subunit	K00236	9	-5.43	63.23	37.00	4
4477955.3	Metabolism	Xenobiotics Biodegradation and Metabolism	00623 Toluene degradation [PATH:ko00623]	succinate dehydrogenase flavoprotein subunit [EC:1.3.99.1]	K00239	699	-32.18	77.68	83.76	183
4477950.3	Metabolism	Xenobiotics Biodegradation and Metabolism	00623 Toluene degradation [PATH:ko00623]	succinate dehydrogenase flavoprotein subunit [EC:1.3.99.1]	K00239	625	-36.40	78.43	91.42	140
4477949.3	Metabolism	Xenobiotics Biodegradation and Metabolism	00623 Toluene degradation [PATH:ko00623]	succinate dehydrogenase flavoprotein subunit [EC:1.3.99.1]	K00239	300	-36.62	83.40	87.71	79
4477948.3	Metabolism	Xenobiotics Biodegradation and Metabolism	00623 Toluene degradation [PATH:ko00623]	succinate dehydrogenase flavoprotein subunit [EC:1.3.99.1]	K00239	296	-40.46	82.33	95.31	96
4477955.3	Metabolism	Xenobiotics Biodegradation and Metabolism	00623 Toluene degradation [PATH:ko00623]	succinate dehydrogenase iron-sulfur protein [EC:1.3.99.1]	K00240	270	-23.17	77.13	64.48	95
4477950.3	Metabolism	Xenobiotics Biodegradation and Metabolism	00623 Toluene degradation [PATH:ko00623]	succinate dehydrogenase iron-sulfur protein [EC:1.3.99.1]	K00240	263	-26.78	77.44	71.52	89
4477949.3	Metabolism	Xenobiotics Biodegradation and Metabolism	00623 Toluene degradation [PATH:ko00623]	succinate dehydrogenase iron-sulfur protein [EC:1.3.99.1]	K00240	138	-26.99	82.04	68.69	45
4477948.3	Metabolism	Xenobiotics Biodegradation and Metabolism	00623 Toluene degradation [PATH:ko00623]	succinate dehydrogenase iron-sulfur protein [EC:1.3.99.1]	K00240	96	-27.00	82.64	67.84	51
4477955.3	Metabolism	Xenobiotics Biodegradation and Metabolism	00623 Toluene degradation [PATH:ko00623]	succinate dehydrogenase cytochrome b-556 subunit	K00241	92	-17.05	72.82	56.52	37
4477950.3	Metabolism	Xenobiotics Biodegradation and Metabolism	00623 Toluene degradation [PATH:ko00623]	succinate dehydrogenase cytochrome b-556 subunit	K00241	94	-14.98	70.17	54.15	34
4477949.3	Metabolism	Xenobiotics Biodegradation and Metabolism	00623 Toluene degradation [PATH:ko00623]	succinate dehydrogenase cytochrome b-556 subunit	K00241	65	-13.98	69.92	52.96	24
4477948.3	Metabolism	Xenobiotics Biodegradation and Metabolism	00623 Toluene degradation [PATH:ko00623]	succinate dehydrogenase cytochrome b-556 subunit	K00241	58	-10.96	69.37	47.23	34
4477955.3	Metabolism	Xenobiotics Biodegradation and Metabolism	00623 Toluene degradation [PATH:ko00623]	succinate dehydrogenase hydrophobic membrane anchor protein	K00242	49	-21.19	74.65	62.77	15
4477950.3	Metabolism	Xenobiotics Biodegradation and Metabolism	00623 Toluene degradation [PATH:ko00623]	succinate dehydrogenase hydrophobic membrane anchor protein	K00242	30	-22.28	68.92	70.22	11
4477949.3	Metabolism	Xenobiotics Biodegradation and Metabolism	00623 Toluene degradation [PATH:ko00623]	succinate dehydrogenase hydrophobic membrane anchor protein	K00242	15	-15.08	71.58	53.69	11
4477948.3	Metabolism	Xenobiotics Biodegradation and Metabolism	00623 Toluene degradation [PATH:ko00623]	succinate dehydrogenase hydrophobic membrane anchor protein	K00242	30	-11.43	69.40	49.09	17
4477955.3	Environmental Information Processing	Signal Transduction	02020 Two-component system [PATH:ko02020]	fumarate reductase flavoprotein subunit [EC:1.3.99.1]	K00244	101	-26.35	73.32	78.38	26
4477950.3	Environmental Information Processing	Signal Transduction	02020 Two-component system [PATH:ko02020]	fumarate reductase flavoprotein subunit [EC:1.3.99.1]	K00244	88	-25.38	70.72	80.24	33
4477949.3	Environmental Information Processing	Signal Transduction	02020 Two-component system [PATH:ko02020]	fumarate reductase flavoprotein subunit [EC:1.3.99.1]	K00244	8	-19.33	79.91	56.78	8
4477948.3	Environmental Information Processing	Signal Transduction	02020 Two-component system [PATH:ko02020]	fumarate reductase flavoprotein subunit [EC:1.3.99.1]	K00244	15	-20.92	72.20	69.50	10
4477955.3	Environmental Information Processing	Signal Transduction	02020 Two-component system [PATH:ko02020]	fumarate reductase iron-sulfur protein [EC:1.3.99.1]	K00245	56	-14.83	68.34	52.00	9
4477950.3	Environmental Information Processing	Signal Transduction	02020 Two-component system [PATH:ko02020]	fumarate reductase iron-sulfur protein [EC:1.3.99.1]	K00245	25	-17.42	68.66	56.75	7
4477949.3	Environmental Information Processing	Signal Transduction	02020 Two-component system [PATH:ko02020]	fumarate reductase iron-sulfur protein [EC:1.3.99.1]	K00245	2	-31.50	88.14	72.50	2
4477948.3	Environmental Information Processing	Signal Transduction	02020 Two-component system [PATH:ko02020]	fumarate reductase iron-sulfur protein [EC:1.3.99.1]	K00245	2	-8.00	82.06	35.00	2
4477955.3	Environmental Information Processing	Signal Transduction	02020 Two-component system [PATH:ko02020]	fumarate reductase subunit C	K00246	3	-11.33	71.89	50.00	2
4477950.3	Environmental Information Processing	Signal Transduction	02020 Two-component system [PATH:ko02020]	fumarate reductase subunit C	K00246	3	-12.00	76.43	46.50	2
4477949.3	Environmental Information Processing	Signal Transduction	02020 Two-component system [PATH:ko02020]	fumarate reductase subunit C	K00246	3	-12.00	67.83	47.33	3
4477948.3	Environmental Information Processing	Signal Transduction	02020 Two-component system [PATH:ko02020]	fumarate reductase subunit C	K00246	1	-25.00	77.78	72.00	1
4477955.3	Metabolism	Amino Acid Metabolism	00280 Valine, leucine and isoleucine degradation [PATH:ko00280]	butyryl-CoA dehydrogenase [EC:1.3.99.2]	K00248	39	-17.67	66.61	65.31	28
4477950.3	Metabolism	Amino Acid Metabolism	00280 Valine, leucine and isoleucine degradation [PATH:ko00280]	butyryl-CoA dehydrogenase [EC:1.3.99.2]	K00248	60	-24.91	69.61	79.81	29
4477949.3	Metabolism	Amino Acid Metabolism	00280 Valine, leucine and isoleucine degradation [PATH:ko00280]	butyryl-CoA dehydrogenase [EC:1.3.99.2]	K00248	92	-23.71	72.38	73.51	44
4477948.3	Metabolism	Amino Acid Metabolism	00280 Valine, leucine and isoleucine degradation [PATH:ko00280]	butyryl-CoA dehydrogenase [EC:1.3.99.2]	K00248	73	-27.13	74.42	77.13	42
4477955.3	Organismal Systems	Endocrine System	03320 PPAR signaling pathway [PATH:ko03320]	acyl-CoA dehydrogenase [EC:1.3.99.3]	K00249	385	-21.33	72.93	67.28	190
4477950.3	Organismal Systems	Endocrine System	03320 PPAR signaling pathway [PATH:ko03320]	acyl-CoA dehydrogenase [EC:1.3.99.3]	K00249	435	-25.02	70.73	77.24	201
4477949.3	Organismal Systems	Endocrine System	03320 PPAR signaling pathway [PATH:ko03320]	acyl-CoA dehydrogenase [EC:1.3.99.3]	K00249	285	-26.29	73.52	76.59	133
4477948.3	Organismal Systems	Endocrine System	03320 PPAR signaling pathway [PATH:ko03320]	acyl-CoA dehydrogenase [EC:1.3.99.3]	K00249	256	-26.43	73.79	77.16	150
4477955.3	Metabolism	Xenobiotics Biodegradation and Metabolism	00362 Benzoate degradation [PATH:ko00362]	glutaryl-CoA dehydrogenase [EC:1.3.99.7]	K00252	154	-32.14	72.89	90.70	63
4477950.3	Metabolism	Xenobiotics Biodegradation and Metabolism	00362 Benzoate degradation [PATH:ko00362]	glutaryl-CoA dehydrogenase [EC:1.3.99.7]	K00252	183	-36.45	73.59	99.30	80
4477949.3	Metabolism	Xenobiotics Biodegradation and Metabolism	00362 Benzoate degradation [PATH:ko00362]	glutaryl-CoA dehydrogenase [EC:1.3.99.7]	K00252	149	-35.75	82.16	87.59	51
4477948.3	Metabolism	Xenobiotics Biodegradation and Metabolism	00362 Benzoate degradation [PATH:ko00362]	glutaryl-CoA dehydrogenase [EC:1.3.99.7]	K00252	76	-31.03	76.61	83.18	43
4477955.3	Metabolism	Amino Acid Metabolism	00280 Valine, leucine and isoleucine degradation [PATH:ko00280]	isovaleryl-CoA dehydrogenase [EC:1.3.99.10]	K00253	56	-28.67	73.67	82.20	41
4477950.3	Metabolism	Amino Acid Metabolism	00280 Valine, leucine and isoleucine degradation [PATH:ko00280]	isovaleryl-CoA dehydrogenase [EC:1.3.99.10]	K00253	71	-36.23	74.88	98.36	40
4477949.3	Metabolism	Amino Acid Metabolism	00280 Valine, leucine and isoleucine degradation [PATH:ko00280]	isovaleryl-CoA dehydrogenase [EC:1.3.99.10]	K00253	63	-32.80	79.15	84.58	28
4477948.3	Metabolism	Amino Acid Metabolism	00280 Valine, leucine and isoleucine degradation [PATH:ko00280]	isovaleryl-CoA dehydrogenase [EC:1.3.99.10]	K00253	67	-39.58	81.14	97.33	38
4477955.3	Metabolism	Nucleotide Metabolism	00240 Pyrimidine metabolism [PATH:ko00240]	dihydroorotate dehydrogenase [EC:1.3.5.2]	K00254	25	-11.00	61.80	54.70	15
4477950.3	Metabolism	Nucleotide Metabolism	00240 Pyrimidine metabolism [PATH:ko00240]	dihydroorotate dehydrogenase [EC:1.3.5.2]	K00254	30	-11.94	63.71	55.06	13
4477949.3	Metabolism	Nucleotide Metabolism	00240 Pyrimidine metabolism [PATH:ko00240]	dihydroorotate dehydrogenase [EC:1.3.5.2]	K00254	3	-16.00	63.87	65.00	2
4477948.3	Metabolism	Nucleotide Metabolism	00240 Pyrimidine metabolism [PATH:ko00240]	dihydroorotate dehydrogenase [EC:1.3.5.2]	K00254	6	-12.00	62.50	55.80	4
4477955.3	Organismal Systems	Endocrine System	03320 PPAR signaling pathway [PATH:ko03320]	long-chain-acyl-CoA dehydrogenase [EC:1.3.99.13]	K00255	8	-25.20	75.60	72.50	7
4477950.3	Organismal Systems	Endocrine System	03320 PPAR signaling pathway [PATH:ko03320]	long-chain-acyl-CoA dehydrogenase [EC:1.3.99.13]	K00255	19	-20.44	73.09	70.78	8
4477949.3	Organismal Systems	Endocrine System	03320 PPAR signaling pathway [PATH:ko03320]	long-chain-acyl-CoA dehydrogenase [EC:1.3.99.13]	K00255	21	-28.06	72.55	79.06	11
4477948.3	Organismal Systems	Endocrine System	03320 PPAR signaling pathway [PATH:ko03320]	long-chain-acyl-CoA dehydrogenase [EC:1.3.99.13]	K00255	20	-28.33	78.05	74.89	4
4477955.3	Metabolism	Xenobiotics Biodegradation and Metabolism	00626 Naphthalene degradation [PATH:ko00626]	[EC:1.3.99.-]	K00257	278	-20.82	69.75	68.98	185
4477950.3	Metabolism	Xenobiotics Biodegradation and Metabolism	00626 Naphthalene degradation [PATH:ko00626]	[EC:1.3.99.-]	K00257	435	-23.10	69.58	74.25	196
4477949.3	Metabolism	Xenobiotics Biodegradation and Metabolism	00626 Naphthalene degradation [PATH:ko00626]	[EC:1.3.99.-]	K00257	438	-25.64	74.85	74.78	164
4477948.3	Metabolism	Xenobiotics Biodegradation and Metabolism	00626 Naphthalene degradation [PATH:ko00626]	[EC:1.3.99.-]	K00257	291	-25.72	73.05	76.22	175
4477955.3	Metabolism	Xenobiotics Biodegradation and Metabolism	00363 Bisphenol degradation [PATH:ko00363]	[EC:1.3.-.-]	K00258	3	-13.33	61.43	53.33	3
4477950.3	Metabolism	Xenobiotics Biodegradation and Metabolism	00363 Bisphenol degradation [PATH:ko00363]	[EC:1.3.-.-]	K00258	13	-16.55	71.27	53.45	7
4477949.3	Metabolism	Xenobiotics Biodegradation and Metabolism	00363 Bisphenol degradation [PATH:ko00363]	[EC:1.3.-.-]	K00258	24	-16.85	69.95	55.97	9
4477948.3	Metabolism	Xenobiotics Biodegradation and Metabolism	00363 Bisphenol degradation [PATH:ko00363]	[EC:1.3.-.-]	K00258	11	-20.91	74.23	60.86	7
4477955.3	Metabolism	Metabolism of Other Amino Acids	00430 Taurine and hypotaurine metabolism [PATH:ko00430]	alanine dehydrogenase [EC:1.4.1.1]	K00259	273	-25.26	69.01	81.78	109
4477950.3	Metabolism	Metabolism of Other Amino Acids	00430 Taurine and hypotaurine metabolism [PATH:ko00430]	alanine dehydrogenase [EC:1.4.1.1]	K00259	270	-26.66	68.55	87.32	108
4477949.3	Metabolism	Metabolism of Other Amino Acids	00430 Taurine and hypotaurine metabolism [PATH:ko00430]	alanine dehydrogenase [EC:1.4.1.1]	K00259	190	-25.96	73.79	75.76	58
4477948.3	Metabolism	Metabolism of Other Amino Acids	00430 Taurine and hypotaurine metabolism [PATH:ko00430]	alanine dehydrogenase [EC:1.4.1.1]	K00259	153	-28.48	72.93	84.05	75
4477955.3	Metabolism	Amino Acid Metabolism	00330 Arginine and proline metabolism [PATH:ko00330]	glutamate dehydrogenase [EC:1.4.1.2]	K00260	26	-30.96	72.65	86.60	20
4477950.3	Metabolism	Amino Acid Metabolism	00330 Arginine and proline metabolism [PATH:ko00330]	glutamate dehydrogenase [EC:1.4.1.2]	K00260	13	-24.15	75.31	70.85	13
4477949.3	Metabolism	Amino Acid Metabolism	00330 Arginine and proline metabolism [PATH:ko00330]	glutamate dehydrogenase [EC:1.4.1.2]	K00260	145	-22.20	70.48	71.09	59
4477948.3	Metabolism	Amino Acid Metabolism	00330 Arginine and proline metabolism [PATH:ko00330]	glutamate dehydrogenase [EC:1.4.1.2]	K00260	183	-26.97	73.18	79.32	54
4477955.3	Organismal Systems	Excretory System	04964 Proximal tubule bicarbonate reclamation [PATH:ko04964]	glutamate dehydrogenase (NAD(P)+) [EC:1.4.1.3]	K00261	110	-25.98	71.09	79.52	29
4477950.3	Organismal Systems	Excretory System	04964 Proximal tubule bicarbonate reclamation [PATH:ko04964]	glutamate dehydrogenase (NAD(P)+) [EC:1.4.1.3]	K00261	138	-32.53	72.23	92.47	32
4477949.3	Organismal Systems	Excretory System	04964 Proximal tubule bicarbonate reclamation [PATH:ko04964]	glutamate dehydrogenase (NAD(P)+) [EC:1.4.1.3]	K00261	48	-30.08	75.54	82.79	12
4477948.3	Organismal Systems	Excretory System	04964 Proximal tubule bicarbonate reclamation [PATH:ko04964]	glutamate dehydrogenase (NAD(P)+) [EC:1.4.1.3]	K00261	41	-23.70	76.63	69.68	22
4477955.3	Metabolism	Amino Acid Metabolism	00330 Arginine and proline metabolism [PATH:ko00330]	glutamate dehydrogenase (NADP+) [EC:1.4.1.4]	K00262	128	-31.70	77.35	84.77	40
4477950.3	Metabolism	Amino Acid Metabolism	00330 Arginine and proline metabolism [PATH:ko00330]	glutamate dehydrogenase (NADP+) [EC:1.4.1.4]	K00262	127	-36.62	76.67	96.57	38
4477949.3	Metabolism	Amino Acid Metabolism	00330 Arginine and proline metabolism [PATH:ko00330]	glutamate dehydrogenase (NADP+) [EC:1.4.1.4]	K00262	131	-29.41	76.41	80.27	41
4477948.3	Metabolism	Amino Acid Metabolism	00330 Arginine and proline metabolism [PATH:ko00330]	glutamate dehydrogenase (NADP+) [EC:1.4.1.4]	K00262	91	-31.84	73.59	88.23	35
4477955.3	Metabolism	Amino Acid Metabolism	00290 Valine, leucine and isoleucine biosynthesis [PATH:ko00290]	leucine dehydrogenase [EC:1.4.1.9]	K00263	25	-19.48	70.63	63.52	19
4477950.3	Metabolism	Amino Acid Metabolism	00290 Valine, leucine and isoleucine biosynthesis [PATH:ko00290]	leucine dehydrogenase [EC:1.4.1.9]	K00263	17	-17.75	71.87	62.00	15
4477949.3	Metabolism	Amino Acid Metabolism	00290 Valine, leucine and isoleucine biosynthesis [PATH:ko00290]	leucine dehydrogenase [EC:1.4.1.9]	K00263	64	-16.69	71.20	60.95	29
4477948.3	Metabolism	Amino Acid Metabolism	00290 Valine, leucine and isoleucine biosynthesis [PATH:ko00290]	leucine dehydrogenase [EC:1.4.1.9]	K00263	49	-25.86	73.59	75.81	23
4477955.3	Metabolism	Amino Acid Metabolism	00250 Alanine, aspartate and glutamate metabolism [PATH:ko00250]	glutamate synthase (NADPH/NADH) [EC:1.4.1.13 1.4.1.14]	K00264	23	-20.23	69.31	68.88	14
4477950.3	Metabolism	Amino Acid Metabolism	00250 Alanine, aspartate and glutamate metabolism [PATH:ko00250]	glutamate synthase (NADPH/NADH) [EC:1.4.1.13 1.4.1.14]	K00264	36	-21.22	70.23	67.91	20
4477949.3	Metabolism	Amino Acid Metabolism	00250 Alanine, aspartate and glutamate metabolism [PATH:ko00250]	glutamate synthase (NADPH/NADH) [EC:1.4.1.13 1.4.1.14]	K00264	8	-19.33	71.02	66.44	8
4477948.3	Metabolism	Amino Acid Metabolism	00250 Alanine, aspartate and glutamate metabolism [PATH:ko00250]	glutamate synthase (NADPH/NADH) [EC:1.4.1.13 1.4.1.14]	K00264	10	-26.83	77.33	78.00	5
4477955.3	Metabolism	Amino Acid Metabolism	00250 Alanine, aspartate and glutamate metabolism [PATH:ko00250]	glutamate synthase (NADPH/NADH) large chain [EC:1.4.1.13	K00265	1277	-27.52	73.93	78.95	203
4477950.3	Metabolism	Amino Acid Metabolism	00250 Alanine, aspartate and glutamate metabolism [PATH:ko00250]	glutamate synthase (NADPH/NADH) large chain [EC:1.4.1.13	K00265	1227	-32.22	73.87	88.71	205
4477949.3	Metabolism	Amino Acid Metabolism	00250 Alanine, aspartate and glutamate metabolism [PATH:ko00250]	glutamate synthase (NADPH/NADH) large chain [EC:1.4.1.13	K00265	415	-34.56	78.24	89.53	109
4477948.3	Metabolism	Amino Acid Metabolism	00250 Alanine, aspartate and glutamate metabolism [PATH:ko00250]	glutamate synthase (NADPH/NADH) large chain [EC:1.4.1.13	K00265	465	-35.07	77.97	90.43	143
4477955.3	Metabolism	Amino Acid Metabolism	00250 Alanine, aspartate and glutamate metabolism [PATH:ko00250]	glutamate synthase (NADPH/NADH) small chain [EC:1.4.1.13	K00266	444	-27.52	74.20	77.91	118
4477950.3	Metabolism	Amino Acid Metabolism	00250 Alanine, aspartate and glutamate metabolism [PATH:ko00250]	glutamate synthase (NADPH/NADH) small chain [EC:1.4.1.13	K00266	523	-30.44	73.17	84.72	135
4477949.3	Metabolism	Amino Acid Metabolism	00250 Alanine, aspartate and glutamate metabolism [PATH:ko00250]	glutamate synthase (NADPH/NADH) small chain [EC:1.4.1.13	K00266	216	-29.17	74.64	81.33	90
4477948.3	Metabolism	Amino Acid Metabolism	00250 Alanine, aspartate and glutamate metabolism [PATH:ko00250]	glutamate synthase (NADPH/NADH) small chain [EC:1.4.1.13	K00266	208	-29.87	76.27	80.97	91
4477955.3	Metabolism	Amino Acid Metabolism	00400 Phenylalanine, tyrosine and tryptophan biosynthesis [PATH:ko00400]	phenylalanine dehydrogenase [EC:1.4.1.20]	K00270	2	-22.50	62.64	77.00	1
4477950.3	Metabolism	Amino Acid Metabolism	00400 Phenylalanine, tyrosine and tryptophan biosynthesis [PATH:ko00400]	phenylalanine dehydrogenase [EC:1.4.1.20]	K00270	1	-10.00	54.24	59.00	1
4477955.3	Cellular Processes	Transport and Catabolism	04146 Peroxisome [PATH:ko04146]	D-amino-acid oxidase [EC:1.4.3.3]	K00273	1	-14.00	63.30	55.50	1
4477955.3	Metabolism	Xenobiotics Biodegradation and Metabolism	00982 Drug metabolism - cytochrome P450 [PATH:ko00982]	monoamine oxidase [EC:1.4.3.4]	K00274	73	-10.07	69.47	46.18	18
4477950.3	Metabolism	Xenobiotics Biodegradation and Metabolism	00982 Drug metabolism - cytochrome P450 [PATH:ko00982]	monoamine oxidase [EC:1.4.3.4]	K00274	91	-16.62	73.47	58.03	15
4477949.3	Metabolism	Xenobiotics Biodegradation and Metabolism	00982 Drug metabolism - cytochrome P450 [PATH:ko00982]	monoamine oxidase [EC:1.4.3.4]	K00274	21	-10.68	74.31	45.68	11
4477948.3	Metabolism	Xenobiotics Biodegradation and Metabolism	00982 Drug metabolism - cytochrome P450 [PATH:ko00982]	monoamine oxidase [EC:1.4.3.4]	K00274	13	-12.29	76.91	45.43	7
4477955.3	Metabolism	Biosynthesis of Other Secondary Metabolites	00960 Tropane, piperidine and pyridine alkaloid biosynthesis [PATH:ko00960]	primary-amine oxidase [EC:1.4.3.21]	K00276	16	-9.60	67.92	44.33	14
4477950.3	Metabolism	Biosynthesis of Other Secondary Metabolites	00960 Tropane, piperidine and pyridine alkaloid biosynthesis [PATH:ko00960]	primary-amine oxidase [EC:1.4.3.21]	K00276	5	-8.60	70.23	41.20	4
4477948.3	Metabolism	Biosynthesis of Other Secondary Metabolites	00960 Tropane, piperidine and pyridine alkaloid biosynthesis [PATH:ko00960]	primary-amine oxidase [EC:1.4.3.21]	K00276	3	-24.67	59.91	86.67	3
4477955.3	Metabolism	Amino Acid Metabolism	00250 Alanine, aspartate and glutamate metabolism [PATH:ko00250]	L-aspartate oxidase [EC:1.4.3.16]	K00278	155	-20.87	70.55	70.73	78
4477950.3	Metabolism	Amino Acid Metabolism	00250 Alanine, aspartate and glutamate metabolism [PATH:ko00250]	L-aspartate oxidase [EC:1.4.3.16]	K00278	180	-24.81	71.40	77.45	82
4477949.3	Metabolism	Amino Acid Metabolism	00250 Alanine, aspartate and glutamate metabolism [PATH:ko00250]	L-aspartate oxidase [EC:1.4.3.16]	K00278	85	-23.64	73.99	71.03	43
4477948.3	Metabolism	Amino Acid Metabolism	00250 Alanine, aspartate and glutamate metabolism [PATH:ko00250]	L-aspartate oxidase [EC:1.4.3.16]	K00278	125	-24.94	74.77	72.61	69
4477955.3	Metabolism	Amino Acid Metabolism	00260 Glycine, serine and threonine metabolism [PATH:ko00260]	glycine dehydrogenase [EC:1.4.4.2]	K00281	883	-29.57	73.19	84.06	198
4477950.3	Metabolism	Amino Acid Metabolism	00260 Glycine, serine and threonine metabolism [PATH:ko00260]	glycine dehydrogenase [EC:1.4.4.2]	K00281	783	-32.83	72.52	92.38	181
4477949.3	Metabolism	Amino Acid Metabolism	00260 Glycine, serine and threonine metabolism [PATH:ko00260]	glycine dehydrogenase [EC:1.4.4.2]	K00281	429	-32.09	78.03	84.12	85
4477948.3	Metabolism	Amino Acid Metabolism	00260 Glycine, serine and threonine metabolism [PATH:ko00260]	glycine dehydrogenase [EC:1.4.4.2]	K00281	346	-31.57	76.14	84.90	105
4477955.3	Metabolism	Amino Acid Metabolism	00260 Glycine, serine and threonine metabolism [PATH:ko00260]	glycine dehydrogenase subunit 1 [EC:1.4.4.2]	K00282	17	-12.56	68.45	52.44	15
4477950.3	Metabolism	Amino Acid Metabolism	00260 Glycine, serine and threonine metabolism [PATH:ko00260]	glycine dehydrogenase subunit 1 [EC:1.4.4.2]	K00282	16	-19.13	69.77	64.67	14
4477949.3	Metabolism	Amino Acid Metabolism	00260 Glycine, serine and threonine metabolism [PATH:ko00260]	glycine dehydrogenase subunit 1 [EC:1.4.4.2]	K00282	32	-23.50	71.44	74.06	13
4477948.3	Metabolism	Amino Acid Metabolism	00260 Glycine, serine and threonine metabolism [PATH:ko00260]	glycine dehydrogenase subunit 1 [EC:1.4.4.2]	K00282	7	-14.71	67.85	56.86	7
4477955.3	Metabolism	Amino Acid Metabolism	00260 Glycine, serine and threonine metabolism [PATH:ko00260]	glycine dehydrogenase subunit 2 [EC:1.4.4.2]	K00283	15	-21.92	74.01	69.08	12
4477950.3	Metabolism	Amino Acid Metabolism	00260 Glycine, serine and threonine metabolism [PATH:ko00260]	glycine dehydrogenase subunit 2 [EC:1.4.4.2]	K00283	12	-34.38	73.89	92.75	7
4477949.3	Metabolism	Amino Acid Metabolism	00260 Glycine, serine and threonine metabolism [PATH:ko00260]	glycine dehydrogenase subunit 2 [EC:1.4.4.2]	K00283	15	-29.91	71.19	86.45	8
4477948.3	Metabolism	Amino Acid Metabolism	00260 Glycine, serine and threonine metabolism [PATH:ko00260]	glycine dehydrogenase subunit 2 [EC:1.4.4.2]	K00283	15	-21.21	71.96	69.07	13
4477955.3	Metabolism	Energy Metabolism	00910 Nitrogen metabolism [PATH:ko00910]	glutamate synthase (ferredoxin) [EC:1.4.7.1]	K00284	204	-26.72	73.97	76.57	48
4477950.3	Metabolism	Energy Metabolism	00910 Nitrogen metabolism [PATH:ko00910]	glutamate synthase (ferredoxin) [EC:1.4.7.1]	K00284	191	-28.41	73.55	81.90	42
4477949.3	Metabolism	Energy Metabolism	00910 Nitrogen metabolism [PATH:ko00910]	glutamate synthase (ferredoxin) [EC:1.4.7.1]	K00284	158	-27.81	75.80	78.21	25
4477948.3	Metabolism	Energy Metabolism	00910 Nitrogen metabolism [PATH:ko00910]	glutamate synthase (ferredoxin) [EC:1.4.7.1]	K00284	92	-30.76	74.99	84.17	30
4477955.3	Metabolism	Amino Acid Metabolism	00360 Phenylalanine metabolism [PATH:ko00360]	D-amino-acid dehydrogenase [EC:1.4.99.1]	K00285	200	-13.46	70.99	50.97	61
4477950.3	Metabolism	Amino Acid Metabolism	00360 Phenylalanine metabolism [PATH:ko00360]	D-amino-acid dehydrogenase [EC:1.4.99.1]	K00285	239	-15.50	71.84	54.61	60
4477949.3	Metabolism	Amino Acid Metabolism	00360 Phenylalanine metabolism [PATH:ko00360]	D-amino-acid dehydrogenase [EC:1.4.99.1]	K00285	115	-16.97	71.22	58.90	32
4477948.3	Metabolism	Amino Acid Metabolism	00360 Phenylalanine metabolism [PATH:ko00360]	D-amino-acid dehydrogenase [EC:1.4.99.1]	K00285	75	-18.50	71.86	61.12	41
4477955.3	Metabolism	Amino Acid Metabolism	00330 Arginine and proline metabolism [PATH:ko00330]	pyrroline-5-carboxylate reductase [EC:1.5.1.2]	K00286	117	-16.02	74.25	57.55	52
4477950.3	Metabolism	Amino Acid Metabolism	00330 Arginine and proline metabolism [PATH:ko00330]	pyrroline-5-carboxylate reductase [EC:1.5.1.2]	K00286	175	-18.36	72.06	65.76	57
4477949.3	Metabolism	Amino Acid Metabolism	00330 Arginine and proline metabolism [PATH:ko00330]	pyrroline-5-carboxylate reductase [EC:1.5.1.2]	K00286	119	-13.55	70.55	55.76	50
4477948.3	Metabolism	Amino Acid Metabolism	00330 Arginine and proline metabolism [PATH:ko00330]	pyrroline-5-carboxylate reductase [EC:1.5.1.2]	K00286	67	-15.46	73.97	56.45	41
4477955.3	Metabolism	Metabolism of Cofactors and Vitamins	00790 Folate biosynthesis [PATH:ko00790]	dihydrofolate reductase [EC:1.5.1.3]	K00287	53	-11.37	68.69	47.58	35
4477950.3	Metabolism	Metabolism of Cofactors and Vitamins	00790 Folate biosynthesis [PATH:ko00790]	dihydrofolate reductase [EC:1.5.1.3]	K00287	51	-14.45	68.80	54.86	34
4477949.3	Metabolism	Metabolism of Cofactors and Vitamins	00790 Folate biosynthesis [PATH:ko00790]	dihydrofolate reductase [EC:1.5.1.3]	K00287	53	-15.30	66.90	58.30	30
4477948.3	Metabolism	Metabolism of Cofactors and Vitamins	00790 Folate biosynthesis [PATH:ko00790]	dihydrofolate reductase [EC:1.5.1.3]	K00287	33	-12.67	71.26	49.79	29
4477950.3	Metabolism	Metabolism of Cofactors and Vitamins	00670 One carbon pool by folate [PATH:ko00670]	methylenetetrahydrofolate dehydrogenase (NADP+) /	K00288	269	-18.85	76.42	61.14	97
4477948.3	Metabolism	Metabolism of Cofactors and Vitamins	00670 One carbon pool by folate [PATH:ko00670]	methylenetetrahydrofolate dehydrogenase (NADP+) /	K00288	163	-24.44	66.45	83.39	71
4477955.3	Metabolism	Metabolism of Cofactors and Vitamins	00670 One carbon pool by folate [PATH:ko00670]	formyltetrahydrofolate dehydrogenase [EC:1.5.1.6]	K00289	7	-8.67	62.44	48.50	5
4477950.3	Metabolism	Metabolism of Cofactors and Vitamins	00670 One carbon pool by folate [PATH:ko00670]	formyltetrahydrofolate dehydrogenase [EC:1.5.1.6]	K00289	3	-11.25	60.12	54.50	3
4477955.3	Metabolism	Amino Acid Metabolism	00300 Lysine biosynthesis [PATH:ko00300]	saccharopine dehydrogenase (NAD+, L-lysine forming)	K00290	22	-26.70	68.69	80.74	22
4477950.3	Metabolism	Amino Acid Metabolism	00300 Lysine biosynthesis [PATH:ko00300]	saccharopine dehydrogenase (NAD+, L-lysine forming)	K00290	15	-24.62	70.39	74.31	15
4477949.3	Metabolism	Amino Acid Metabolism	00300 Lysine biosynthesis [PATH:ko00300]	saccharopine dehydrogenase (NAD+, L-lysine forming)	K00290	31	-24.22	75.51	68.93	19
4477948.3	Metabolism	Amino Acid Metabolism	00300 Lysine biosynthesis [PATH:ko00300]	saccharopine dehydrogenase (NAD+, L-lysine forming)	K00290	42	-26.90	73.32	75.80	23
4477955.3	Metabolism	Amino Acid Metabolism	00310 Lysine degradation [PATH:ko00310]	saccharopine dehydrogenase (NAD+, L-glutamate forming)	K00292	2	-23.50	72.49	69.33	2
4477949.3	Metabolism	Amino Acid Metabolism	00310 Lysine degradation [PATH:ko00310]	saccharopine dehydrogenase (NAD+, L-glutamate forming)	K00292	22	-30.86	75.31	84.30	2
4477948.3	Metabolism	Amino Acid Metabolism	00310 Lysine degradation [PATH:ko00310]	saccharopine dehydrogenase (NAD+, L-glutamate forming)	K00292	7	-28.43	71.61	78.36	1
4477955.3	Metabolism	Amino Acid Metabolism	00310 Lysine degradation [PATH:ko00310]	saccharopine dehydrogenase (NADP+, L-glutamate forming)	K00293	3	-19.40	75.31	59.40	1
4477950.3	Metabolism	Amino Acid Metabolism	00310 Lysine degradation [PATH:ko00310]	saccharopine dehydrogenase (NADP+, L-glutamate forming)	K00293	2	-28.80	72.06	80.40	2
4477949.3	Metabolism	Amino Acid Metabolism	00310 Lysine degradation [PATH:ko00310]	saccharopine dehydrogenase (NADP+, L-glutamate forming)	K00293	7	-23.73	78.73	65.82	2
4477948.3	Metabolism	Amino Acid Metabolism	00310 Lysine degradation [PATH:ko00310]	saccharopine dehydrogenase (NADP+, L-glutamate forming)	K00293	10	-27.56	72.66	79.12	3
4477955.3	Metabolism	Amino Acid Metabolism	00330 Arginine and proline metabolism [PATH:ko00330]	1-pyrroline-5-carboxylate dehydrogenase [EC:1.5.1.12]	K00294	49	-28.03	70.54	83.17	22
4477950.3	Metabolism	Amino Acid Metabolism	00330 Arginine and proline metabolism [PATH:ko00330]	1-pyrroline-5-carboxylate dehydrogenase [EC:1.5.1.12]	K00294	46	-29.10	70.78	86.48	20
4477949.3	Metabolism	Amino Acid Metabolism	00330 Arginine and proline metabolism [PATH:ko00330]	1-pyrroline-5-carboxylate dehydrogenase [EC:1.5.1.12]	K00294	121	-30.67	74.76	83.22	14
4477948.3	Metabolism	Amino Acid Metabolism	00330 Arginine and proline metabolism [PATH:ko00330]	1-pyrroline-5-carboxylate dehydrogenase [EC:1.5.1.12]	K00294	62	-25.57	75.32	71.68	22
4477950.3	Metabolism	Metabolism of Cofactors and Vitamins	00670 One carbon pool by folate [PATH:ko00670]	methylenetetrahydrofolate dehydrogenase (NAD+) [EC:1.5.1.15]	K00295	1	-7.00	65.12	43.00	1
4477955.3	Metabolism	Metabolism of Cofactors and Vitamins	00670 One carbon pool by folate [PATH:ko00670]	methylenetetrahydrofolate reductase (NADPH) [EC:1.5.1.20]	K00297	128	-21.76	71.64	68.44	35
4477950.3	Metabolism	Metabolism of Cofactors and Vitamins	00670 One carbon pool by folate [PATH:ko00670]	methylenetetrahydrofolate reductase (NADPH) [EC:1.5.1.20]	K00297	205	-26.64	70.11	81.25	48
4477949.3	Metabolism	Metabolism of Cofactors and Vitamins	00670 One carbon pool by folate [PATH:ko00670]	methylenetetrahydrofolate reductase (NADPH) [EC:1.5.1.20]	K00297	152	-24.99	74.41	72.94	48
4477948.3	Metabolism	Metabolism of Cofactors and Vitamins	00670 One carbon pool by folate [PATH:ko00670]	methylenetetrahydrofolate reductase (NADPH) [EC:1.5.1.20]	K00297	82	-30.19	72.68	86.47	49
4477955.3	Metabolism	Metabolism of Cofactors and Vitamins	00860 Porphyrin and chlorophyll metabolism [PATH:ko00860]	FMN reductase [EC:1.5.1.29]	K00299	34	-8.80	73.40	42.27	11
4477950.3	Metabolism	Metabolism of Cofactors and Vitamins	00860 Porphyrin and chlorophyll metabolism [PATH:ko00860]	FMN reductase [EC:1.5.1.29]	K00299	39	-15.25	63.55	65.62	10
4477948.3	Metabolism	Metabolism of Cofactors and Vitamins	00860 Porphyrin and chlorophyll metabolism [PATH:ko00860]	FMN reductase [EC:1.5.1.29]	K00299	1	-20.00	60.00	80.00	1
4477955.3	Metabolism	Amino Acid Metabolism	00260 Glycine, serine and threonine metabolism [PATH:ko00260]	sarcosine oxidase [EC:1.5.3.1]	K00301	37	-13.19	67.94	51.09	11
4477950.3	Metabolism	Amino Acid Metabolism	00260 Glycine, serine and threonine metabolism [PATH:ko00260]	sarcosine oxidase [EC:1.5.3.1]	K00301	55	-20.11	73.04	64.42	8
4477949.3	Metabolism	Amino Acid Metabolism	00260 Glycine, serine and threonine metabolism [PATH:ko00260]	sarcosine oxidase [EC:1.5.3.1]	K00301	2	-11.50	67.61	51.00	2
4477948.3	Metabolism	Amino Acid Metabolism	00260 Glycine, serine and threonine metabolism [PATH:ko00260]	sarcosine oxidase [EC:1.5.3.1]	K00301	7	-8.57	64.45	48.29	7
4477955.3	Metabolism	Amino Acid Metabolism	00260 Glycine, serine and threonine metabolism [PATH:ko00260]	sarcosine oxidase, subunit alpha [EC:1.5.3.1]	K00302	733	-20.96	70.57	68.09	119
4477950.3	Metabolism	Amino Acid Metabolism	00260 Glycine, serine and threonine metabolism [PATH:ko00260]	sarcosine oxidase, subunit alpha [EC:1.5.3.1]	K00302	919	-23.43	70.65	74.12	129
4477949.3	Metabolism	Amino Acid Metabolism	00260 Glycine, serine and threonine metabolism [PATH:ko00260]	sarcosine oxidase, subunit alpha [EC:1.5.3.1]	K00302	146	-27.78	74.39	79.38	45
4477948.3	Metabolism	Amino Acid Metabolism	00260 Glycine, serine and threonine metabolism [PATH:ko00260]	sarcosine oxidase, subunit alpha [EC:1.5.3.1]	K00302	181	-30.97	74.69	84.73	61
4477955.3	Metabolism	Amino Acid Metabolism	00260 Glycine, serine and threonine metabolism [PATH:ko00260]	sarcosine oxidase, subunit beta [EC:1.5.3.1]	K00303	356	-28.65	74.58	79.60	82
4477950.3	Metabolism	Amino Acid Metabolism	00260 Glycine, serine and threonine metabolism [PATH:ko00260]	sarcosine oxidase, subunit beta [EC:1.5.3.1]	K00303	389	-36.31	75.72	93.37	78
4477949.3	Metabolism	Amino Acid Metabolism	00260 Glycine, serine and threonine metabolism [PATH:ko00260]	sarcosine oxidase, subunit beta [EC:1.5.3.1]	K00303	74	-30.54	81.72	75.21	29
4477948.3	Metabolism	Amino Acid Metabolism	00260 Glycine, serine and threonine metabolism [PATH:ko00260]	sarcosine oxidase, subunit beta [EC:1.5.3.1]	K00303	93	-34.41	79.33	85.64	41
4477955.3	Metabolism	Amino Acid Metabolism	00260 Glycine, serine and threonine metabolism [PATH:ko00260]	sarcosine oxidase, subunit delta [EC:1.5.3.1]	K00304	62	-13.68	70.61	48.42	21
4477950.3	Metabolism	Amino Acid Metabolism	00260 Glycine, serine and threonine metabolism [PATH:ko00260]	sarcosine oxidase, subunit delta [EC:1.5.3.1]	K00304	58	-13.05	72.25	46.75	23
4477949.3	Metabolism	Amino Acid Metabolism	00260 Glycine, serine and threonine metabolism [PATH:ko00260]	sarcosine oxidase, subunit delta [EC:1.5.3.1]	K00304	14	-20.31	77.69	57.62	12
4477948.3	Metabolism	Amino Acid Metabolism	00260 Glycine, serine and threonine metabolism [PATH:ko00260]	sarcosine oxidase, subunit delta [EC:1.5.3.1]	K00304	28	-17.30	75.36	52.09	15
4477955.3	Metabolism	Amino Acid Metabolism	00260 Glycine, serine and threonine metabolism [PATH:ko00260]	sarcosine oxidase, subunit gamma [EC:1.5.3.1]	K00305	44	-10.53	68.17	46.17	4
4477950.3	Metabolism	Amino Acid Metabolism	00260 Glycine, serine and threonine metabolism [PATH:ko00260]	sarcosine oxidase, subunit gamma [EC:1.5.3.1]	K00305	67	-12.02	68.67	49.47	11
4477949.3	Metabolism	Amino Acid Metabolism	00260 Glycine, serine and threonine metabolism [PATH:ko00260]	sarcosine oxidase, subunit gamma [EC:1.5.3.1]	K00305	19	-13.71	67.11	58.79	8
4477948.3	Metabolism	Amino Acid Metabolism	00260 Glycine, serine and threonine metabolism [PATH:ko00260]	sarcosine oxidase, subunit gamma [EC:1.5.3.1]	K00305	10	-12.00	67.76	52.78	5
4477955.3	Metabolism	Amino Acid Metabolism	00260 Glycine, serine and threonine metabolism [PATH:ko00260]	sarcosine dehydrogenase [EC:1.5.99.1]	K00314	167	-24.80	72.79	72.49	13
4477950.3	Metabolism	Amino Acid Metabolism	00260 Glycine, serine and threonine metabolism [PATH:ko00260]	sarcosine dehydrogenase [EC:1.5.99.1]	K00314	187	-24.09	70.36	73.82	17
4477949.3	Metabolism	Amino Acid Metabolism	00260 Glycine, serine and threonine metabolism [PATH:ko00260]	sarcosine dehydrogenase [EC:1.5.99.1]	K00314	42	-35.03	75.74	90.64	10
4477948.3	Metabolism	Amino Acid Metabolism	00260 Glycine, serine and threonine metabolism [PATH:ko00260]	sarcosine dehydrogenase [EC:1.5.99.1]	K00314	55	-22.74	71.88	69.41	12
4477955.3	Metabolism	Amino Acid Metabolism	00260 Glycine, serine and threonine metabolism [PATH:ko00260]	dimethylglycine dehydrogenase [EC:1.5.99.2]	K00315	411	-27.50	75.90	75.34	45
4477950.3	Metabolism	Amino Acid Metabolism	00260 Glycine, serine and threonine metabolism [PATH:ko00260]	dimethylglycine dehydrogenase [EC:1.5.99.2]	K00315	435	-31.49	75.55	83.30	49
4477949.3	Metabolism	Amino Acid Metabolism	00260 Glycine, serine and threonine metabolism [PATH:ko00260]	dimethylglycine dehydrogenase [EC:1.5.99.2]	K00315	337	-37.08	81.15	88.52	39
4477948.3	Metabolism	Amino Acid Metabolism	00260 Glycine, serine and threonine metabolism [PATH:ko00260]	dimethylglycine dehydrogenase [EC:1.5.99.2]	K00315	233	-35.62	78.50	88.28	44
4477955.3	Metabolism	Metabolism of Other Amino Acids	00410 beta-Alanine metabolism [PATH:ko00410]	spermidine dehydrogenase [EC:1.5.99.6]	K00316	7	-6.20	68.56	39.60	5
4477950.3	Metabolism	Metabolism of Other Amino Acids	00410 beta-Alanine metabolism [PATH:ko00410]	spermidine dehydrogenase [EC:1.5.99.6]	K00316	37	-10.59	69.56	46.23	12
4477949.3	Metabolism	Metabolism of Other Amino Acids	00410 beta-Alanine metabolism [PATH:ko00410]	spermidine dehydrogenase [EC:1.5.99.6]	K00316	4	-12.00	69.17	47.33	3
4477955.3	Metabolism	Energy Metabolism	00680 Methane metabolism [PATH:ko00680]	trimethylamine dehydrogenase [EC:1.5.8.2]	K00317	2	-14.50	88.42	41.00	2
4477950.3	Metabolism	Energy Metabolism	00680 Methane metabolism [PATH:ko00680]	trimethylamine dehydrogenase [EC:1.5.8.2]	K00317	2	-30.67	75.14	81.33	1
4477949.3	Metabolism	Energy Metabolism	00680 Methane metabolism [PATH:ko00680]	trimethylamine dehydrogenase [EC:1.5.8.2]	K00317	6	-41.33	83.58	94.00	2
4477948.3	Metabolism	Energy Metabolism	00680 Methane metabolism [PATH:ko00680]	trimethylamine dehydrogenase [EC:1.5.8.2]	K00317	3	-20.25	72.85	63.75	2
4477955.3	Metabolism	Amino Acid Metabolism	00330 Arginine and proline metabolism [PATH:ko00330]	proline dehydrogenase [EC:1.5.99.8]	K00318	13	-6.70	71.30	37.00	8
4477950.3	Metabolism	Amino Acid Metabolism	00330 Arginine and proline metabolism [PATH:ko00330]	proline dehydrogenase [EC:1.5.99.8]	K00318	20	-12.50	68.31	51.06	10
4477949.3	Metabolism	Amino Acid Metabolism	00330 Arginine and proline metabolism [PATH:ko00330]	proline dehydrogenase [EC:1.5.99.8]	K00318	75	-15.95	75.85	54.51	11
4477948.3	Metabolism	Amino Acid Metabolism	00330 Arginine and proline metabolism [PATH:ko00330]	proline dehydrogenase [EC:1.5.99.8]	K00318	32	-13.86	72.18	52.18	12
4477955.3	Metabolism	Energy Metabolism	00680 Methane metabolism [PATH:ko00680]	coenzyme F420-dependent	K00320	10	-25.00	65.09	82.60	5
4477950.3	Metabolism	Energy Metabolism	00680 Methane metabolism [PATH:ko00680]	coenzyme F420-dependent	K00320	26	-25.86	65.66	82.76	9
4477948.3	Metabolism	Energy Metabolism	00680 Methane metabolism [PATH:ko00680]	coenzyme F420-dependent	K00320	3	-21.60	67.77	72.00	3
4477955.3	Metabolism	Metabolism of Cofactors and Vitamins	00760 Nicotinate and nicotinamide metabolism [PATH:ko00760]	NAD(P) transhydrogenase [EC:1.6.1.1]	K00322	8	-26.12	70.66	81.25	8
4477950.3	Metabolism	Metabolism of Cofactors and Vitamins	00760 Nicotinate and nicotinamide metabolism [PATH:ko00760]	NAD(P) transhydrogenase [EC:1.6.1.1]	K00322	7	-43.00	73.72	110.25	4
4477949.3	Metabolism	Metabolism of Cofactors and Vitamins	00760 Nicotinate and nicotinamide metabolism [PATH:ko00760]	NAD(P) transhydrogenase [EC:1.6.1.1]	K00322	110	-28.75	75.74	79.59	38
4477948.3	Metabolism	Metabolism of Cofactors and Vitamins	00760 Nicotinate and nicotinamide metabolism [PATH:ko00760]	NAD(P) transhydrogenase [EC:1.6.1.1]	K00322	70	-31.28	81.00	82.41	27
4477955.3	Metabolism	Metabolism of Cofactors and Vitamins	00760 Nicotinate and nicotinamide metabolism [PATH:ko00760]	NAD(P) transhydrogenase [EC:1.6.1.2]	K00323	8	-14.29	68.51	56.86	7
4477950.3	Metabolism	Metabolism of Cofactors and Vitamins	00760 Nicotinate and nicotinamide metabolism [PATH:ko00760]	NAD(P) transhydrogenase [EC:1.6.1.2]	K00323	3	-7.00	71.24	43.33	3
4477948.3	Metabolism	Metabolism of Cofactors and Vitamins	00760 Nicotinate and nicotinamide metabolism [PATH:ko00760]	NAD(P) transhydrogenase [EC:1.6.1.2]	K00323	3	-21.33	69.11	69.67	3
4477955.3	Metabolism	Metabolism of Cofactors and Vitamins	00760 Nicotinate and nicotinamide metabolism [PATH:ko00760]	NAD(P) transhydrogenase subunit alpha [EC:1.6.1.2]	K00324	345	-20.12	73.27	67.68	124
4477950.3	Metabolism	Metabolism of Cofactors and Vitamins	00760 Nicotinate and nicotinamide metabolism [PATH:ko00760]	NAD(P) transhydrogenase subunit alpha [EC:1.6.1.2]	K00324	354	-22.50	74.86	71.33	115
4477949.3	Metabolism	Metabolism of Cofactors and Vitamins	00760 Nicotinate and nicotinamide metabolism [PATH:ko00760]	NAD(P) transhydrogenase subunit alpha [EC:1.6.1.2]	K00324	79	-29.19	80.08	80.39	33
4477948.3	Metabolism	Metabolism of Cofactors and Vitamins	00760 Nicotinate and nicotinamide metabolism [PATH:ko00760]	NAD(P) transhydrogenase subunit alpha [EC:1.6.1.2]	K00324	85	-27.60	80.12	76.55	42
4477955.3	Metabolism	Metabolism of Cofactors and Vitamins	00760 Nicotinate and nicotinamide metabolism [PATH:ko00760]	NAD(P) transhydrogenase subunit beta [EC:1.6.1.2]	K00325	448	-25.43	78.01	73.31	120
4477950.3	Metabolism	Metabolism of Cofactors and Vitamins	00760 Nicotinate and nicotinamide metabolism [PATH:ko00760]	NAD(P) transhydrogenase subunit beta [EC:1.6.1.2]	K00325	388	-29.69	77.95	82.87	98
4477949.3	Metabolism	Metabolism of Cofactors and Vitamins	00760 Nicotinate and nicotinamide metabolism [PATH:ko00760]	NAD(P) transhydrogenase subunit beta [EC:1.6.1.2]	K00325	90	-31.08	83.27	80.27	37
4477948.3	Metabolism	Metabolism of Cofactors and Vitamins	00760 Nicotinate and nicotinamide metabolism [PATH:ko00760]	NAD(P) transhydrogenase subunit beta [EC:1.6.1.2]	K00325	88	-29.56	79.95	78.71	46
4477955.3	Metabolism	Carbohydrate Metabolism	00520 Amino sugar and nucleotide sugar metabolism [PATH:ko00520]	cytochrome-b5 reductase [EC:1.6.2.2]	K00326	1	-14.00	67.31	52.00	1
4477948.3	Metabolism	Carbohydrate Metabolism	00562 Inositol phosphate metabolism [PATH:ko00562]	inositol-polyphosphate multikinase [EC:2.7.1.151]	K00328	1	-10.00	73.17	41.00	1
4477955.3	Metabolism	Energy Metabolism	00190 Oxidative phosphorylation [PATH:ko00190]	NADH dehydrogenase I subunit A [EC:1.6.5.3]	K00330	90	-16.85	79.58	52.02	32
4477950.3	Metabolism	Energy Metabolism	00190 Oxidative phosphorylation [PATH:ko00190]	NADH dehydrogenase I subunit A [EC:1.6.5.3]	K00330	103	-20.30	77.87	58.79	27
4477949.3	Metabolism	Energy Metabolism	00190 Oxidative phosphorylation [PATH:ko00190]	NADH dehydrogenase I subunit A [EC:1.6.5.3]	K00330	18	-14.94	79.00	49.38	12
4477948.3	Metabolism	Energy Metabolism	00190 Oxidative phosphorylation [PATH:ko00190]	NADH dehydrogenase I subunit A [EC:1.6.5.3]	K00330	22	-18.63	77.45	55.95	16
4477955.3	Metabolism	Energy Metabolism	00190 Oxidative phosphorylation [PATH:ko00190]	NADH dehydrogenase I subunit B [EC:1.6.5.3]	K00331	136	-28.00	85.86	67.10	45
4477950.3	Metabolism	Energy Metabolism	00190 Oxidative phosphorylation [PATH:ko00190]	NADH dehydrogenase I subunit B [EC:1.6.5.3]	K00331	90	-36.16	87.59	79.54	28
4477949.3	Metabolism	Energy Metabolism	00190 Oxidative phosphorylation [PATH:ko00190]	NADH dehydrogenase I subunit B [EC:1.6.5.3]	K00331	27	-33.95	87.95	74.95	16
4477948.3	Metabolism	Energy Metabolism	00190 Oxidative phosphorylation [PATH:ko00190]	NADH dehydrogenase I subunit B [EC:1.6.5.3]	K00331	21	-37.14	86.34	83.05	17
4477955.3	Metabolism	Energy Metabolism	00190 Oxidative phosphorylation [PATH:ko00190]	NADH dehydrogenase I subunit C [EC:1.6.5.3]	K00332	128	-22.81	75.24	64.12	40
4477950.3	Metabolism	Energy Metabolism	00190 Oxidative phosphorylation [PATH:ko00190]	NADH dehydrogenase I subunit C [EC:1.6.5.3]	K00332	80	-27.68	72.97	76.83	35
4477949.3	Metabolism	Energy Metabolism	00190 Oxidative phosphorylation [PATH:ko00190]	NADH dehydrogenase I subunit C [EC:1.6.5.3]	K00332	12	-26.62	72.35	75.12	6
4477948.3	Metabolism	Energy Metabolism	00190 Oxidative phosphorylation [PATH:ko00190]	NADH dehydrogenase I subunit C [EC:1.6.5.3]	K00332	20	-33.36	76.63	85.86	10
4477955.3	Metabolism	Energy Metabolism	00190 Oxidative phosphorylation [PATH:ko00190]	NADH dehydrogenase I subunit D [EC:1.6.5.3]	K00333	262	-32.37	75.98	86.69	79
4477950.3	Metabolism	Energy Metabolism	00190 Oxidative phosphorylation [PATH:ko00190]	NADH dehydrogenase I subunit D [EC:1.6.5.3]	K00333	225	-40.95	76.32	102.94	69
4477949.3	Metabolism	Energy Metabolism	00190 Oxidative phosphorylation [PATH:ko00190]	NADH dehydrogenase I subunit D [EC:1.6.5.3]	K00333	47	-34.77	80.16	85.54	29
4477948.3	Metabolism	Energy Metabolism	00190 Oxidative phosphorylation [PATH:ko00190]	NADH dehydrogenase I subunit D [EC:1.6.5.3]	K00333	61	-32.08	79.54	80.49	35
4477955.3	Metabolism	Energy Metabolism	00190 Oxidative phosphorylation [PATH:ko00190]	NADH dehydrogenase I subunit E [EC:1.6.5.3]	K00334	116	-21.29	70.15	67.39	40
4477950.3	Metabolism	Energy Metabolism	00190 Oxidative phosphorylation [PATH:ko00190]	NADH dehydrogenase I subunit E [EC:1.6.5.3]	K00334	77	-26.38	69.36	78.24	23
4477949.3	Metabolism	Energy Metabolism	00190 Oxidative phosphorylation [PATH:ko00190]	NADH dehydrogenase I subunit E [EC:1.6.5.3]	K00334	55	-25.71	74.32	71.39	15
4477948.3	Metabolism	Energy Metabolism	00190 Oxidative phosphorylation [PATH:ko00190]	NADH dehydrogenase I subunit E [EC:1.6.5.3]	K00334	44	-25.91	74.96	71.55	18
4477955.3	Metabolism	Energy Metabolism	00190 Oxidative phosphorylation [PATH:ko00190]	NADH dehydrogenase I subunit F [EC:1.6.5.3]	K00335	372	-32.17	74.51	85.93	95
4477950.3	Metabolism	Energy Metabolism	00190 Oxidative phosphorylation [PATH:ko00190]	NADH dehydrogenase I subunit F [EC:1.6.5.3]	K00335	333	-33.87	75.97	87.66	86
4477949.3	Metabolism	Energy Metabolism	00190 Oxidative phosphorylation [PATH:ko00190]	NADH dehydrogenase I subunit F [EC:1.6.5.3]	K00335	101	-29.65	79.40	76.44	42
4477948.3	Metabolism	Energy Metabolism	00190 Oxidative phosphorylation [PATH:ko00190]	NADH dehydrogenase I subunit F [EC:1.6.5.3]	K00335	82	-39.90	81.57	94.04	30
4477955.3	Metabolism	Energy Metabolism	00190 Oxidative phosphorylation [PATH:ko00190]	NADH dehydrogenase I subunit G [EC:1.6.5.3]	K00336	360	-24.88	74.42	71.56	79
4477950.3	Metabolism	Energy Metabolism	00190 Oxidative phosphorylation [PATH:ko00190]	NADH dehydrogenase I subunit G [EC:1.6.5.3]	K00336	281	-27.58	73.03	79.29	67
4477949.3	Metabolism	Energy Metabolism	00190 Oxidative phosphorylation [PATH:ko00190]	NADH dehydrogenase I subunit G [EC:1.6.5.3]	K00336	81	-26.77	78.23	71.80	35
4477948.3	Metabolism	Energy Metabolism	00190 Oxidative phosphorylation [PATH:ko00190]	NADH dehydrogenase I subunit G [EC:1.6.5.3]	K00336	83	-27.68	77.39	74.44	38
4477955.3	Metabolism	Energy Metabolism	00190 Oxidative phosphorylation [PATH:ko00190]	NADH dehydrogenase I subunit H [EC:1.6.5.3]	K00337	270	-27.29	75.29	77.43	67
4477950.3	Metabolism	Energy Metabolism	00190 Oxidative phosphorylation [PATH:ko00190]	NADH dehydrogenase I subunit H [EC:1.6.5.3]	K00337	174	-34.80	74.69	93.83	49
4477949.3	Metabolism	Energy Metabolism	00190 Oxidative phosphorylation [PATH:ko00190]	NADH dehydrogenase I subunit H [EC:1.6.5.3]	K00337	61	-27.41	78.74	73.95	25
4477948.3	Metabolism	Energy Metabolism	00190 Oxidative phosphorylation [PATH:ko00190]	NADH dehydrogenase I subunit H [EC:1.6.5.3]	K00337	60	-33.86	76.40	88.67	32
4477955.3	Metabolism	Energy Metabolism	00190 Oxidative phosphorylation [PATH:ko00190]	NADH dehydrogenase I subunit I [EC:1.6.5.3]	K00338	125	-26.11	79.80	66.24	42
4477950.3	Metabolism	Energy Metabolism	00190 Oxidative phosphorylation [PATH:ko00190]	NADH dehydrogenase I subunit I [EC:1.6.5.3]	K00338	73	-21.19	91.23	52.96	29
4477949.3	Metabolism	Energy Metabolism	00190 Oxidative phosphorylation [PATH:ko00190]	NADH dehydrogenase I subunit I [EC:1.6.5.3]	K00338	23	-30.31	87.53	69.56	13
4477948.3	Metabolism	Energy Metabolism	00190 Oxidative phosphorylation [PATH:ko00190]	NADH dehydrogenase I subunit I [EC:1.6.5.3]	K00338	30	-32.00	85.59	73.92	17
4477955.3	Metabolism	Energy Metabolism	00190 Oxidative phosphorylation [PATH:ko00190]	NADH dehydrogenase I subunit J [EC:1.6.5.3]	K00339	96	-23.83	81.27	62.47	41
4477950.3	Metabolism	Energy Metabolism	00190 Oxidative phosphorylation [PATH:ko00190]	NADH dehydrogenase I subunit J [EC:1.6.5.3]	K00339	107	-12.32	73.74	48.61	41
4477949.3	Metabolism	Energy Metabolism	00190 Oxidative phosphorylation [PATH:ko00190]	NADH dehydrogenase I subunit J [EC:1.6.5.3]	K00339	32	-18.81	76.52	62.15	19
4477948.3	Metabolism	Energy Metabolism	00190 Oxidative phosphorylation [PATH:ko00190]	NADH dehydrogenase I subunit J [EC:1.6.5.3]	K00339	35	-11.79	72.28	47.41	20
4477955.3	Metabolism	Energy Metabolism	00190 Oxidative phosphorylation [PATH:ko00190]	NADH dehydrogenase I subunit K [EC:1.6.5.3]	K00340	111	-26.01	82.12	69.41	44
4477950.3	Metabolism	Energy Metabolism	00190 Oxidative phosphorylation [PATH:ko00190]	NADH dehydrogenase I subunit K [EC:1.6.5.3]	K00340	108	-48.74	84.32	111.86	30
4477949.3	Metabolism	Energy Metabolism	00190 Oxidative phosphorylation [PATH:ko00190]	NADH dehydrogenase I subunit K [EC:1.6.5.3]	K00340	14	-9.00	81.09	38.83	11
4477948.3	Metabolism	Energy Metabolism	00190 Oxidative phosphorylation [PATH:ko00190]	NADH dehydrogenase I subunit K [EC:1.6.5.3]	K00340	25	-31.50	82.29	79.00	14
4477955.3	Metabolism	Energy Metabolism	00190 Oxidative phosphorylation [PATH:ko00190]	NADH dehydrogenase I subunit L [EC:1.6.5.3]	K00341	377	-22.04	74.60	66.83	99
4477950.3	Metabolism	Energy Metabolism	00190 Oxidative phosphorylation [PATH:ko00190]	NADH dehydrogenase I subunit L [EC:1.6.5.3]	K00341	333	-20.10	80.25	60.23	78
4477949.3	Metabolism	Energy Metabolism	00190 Oxidative phosphorylation [PATH:ko00190]	NADH dehydrogenase I subunit L [EC:1.6.5.3]	K00341	97	-25.16	76.16	70.79	39
4477948.3	Metabolism	Energy Metabolism	00190 Oxidative phosphorylation [PATH:ko00190]	NADH dehydrogenase I subunit L [EC:1.6.5.3]	K00341	102	-28.57	75.44	78.36	49
4477955.3	Metabolism	Energy Metabolism	00190 Oxidative phosphorylation [PATH:ko00190]	NADH dehydrogenase I subunit M [EC:1.6.5.3]	K00342	292	-19.91	72.10	63.37	82
4477950.3	Metabolism	Energy Metabolism	00190 Oxidative phosphorylation [PATH:ko00190]	NADH dehydrogenase I subunit M [EC:1.6.5.3]	K00342	234	-26.72	73.97	80.33	74
4477949.3	Metabolism	Energy Metabolism	00190 Oxidative phosphorylation [PATH:ko00190]	NADH dehydrogenase I subunit M [EC:1.6.5.3]	K00342	69	-27.64	76.06	78.14	36
4477948.3	Metabolism	Energy Metabolism	00190 Oxidative phosphorylation [PATH:ko00190]	NADH dehydrogenase I subunit M [EC:1.6.5.3]	K00342	70	-29.06	74.33	82.50	35
4477955.3	Metabolism	Energy Metabolism	00190 Oxidative phosphorylation [PATH:ko00190]	NADH dehydrogenase I subunit N [EC:1.6.5.3]	K00343	270	-20.20	78.24	60.74	68
4477950.3	Metabolism	Energy Metabolism	00190 Oxidative phosphorylation [PATH:ko00190]	NADH dehydrogenase I subunit N [EC:1.6.5.3]	K00343	247	-18.06	76.35	58.54	59
4477949.3	Metabolism	Energy Metabolism	00190 Oxidative phosphorylation [PATH:ko00190]	NADH dehydrogenase I subunit N [EC:1.6.5.3]	K00343	49	-17.85	72.30	60.80	29
4477948.3	Metabolism	Energy Metabolism	00190 Oxidative phosphorylation [PATH:ko00190]	NADH dehydrogenase I subunit N [EC:1.6.5.3]	K00343	47	-18.18	68.92	63.49	30
4477955.3	Metabolism	Energy Metabolism	00190 Oxidative phosphorylation [PATH:ko00190]	NADH dehydrogenase [EC:1.6.99.3]	K00356	301	-17.42	72.45	59.82	89
4477950.3	Metabolism	Energy Metabolism	00190 Oxidative phosphorylation [PATH:ko00190]	NADH dehydrogenase [EC:1.6.99.3]	K00356	297	-18.98	70.94	65.05	73
4477949.3	Metabolism	Energy Metabolism	00190 Oxidative phosphorylation [PATH:ko00190]	NADH dehydrogenase [EC:1.6.99.3]	K00356	124	-21.39	72.26	67.54	51
4477948.3	Metabolism	Energy Metabolism	00190 Oxidative phosphorylation [PATH:ko00190]	NADH dehydrogenase [EC:1.6.99.3]	K00356	111	-23.28	71.55	74.34	60
4477955.3	Metabolism	Energy Metabolism	00910 Nitrogen metabolism [PATH:ko00910]	nitrate reductase (NADH) [EC:1.7.1.1]	K00360	2	-16.50	59.66	64.50	2
4477950.3	Metabolism	Energy Metabolism	00910 Nitrogen metabolism [PATH:ko00910]	nitrate reductase (NADH) [EC:1.7.1.1]	K00360	2	-21.50	63.52	76.50	2
4477948.3	Metabolism	Energy Metabolism	00910 Nitrogen metabolism [PATH:ko00910]	nitrate reductase (NADH) [EC:1.7.1.1]	K00360	2	-32.67	74.18	86.00	2
4477955.3	Metabolism	Energy Metabolism	00910 Nitrogen metabolism [PATH:ko00910]	nitrite reductase (NAD(P)H) large subunit [EC:1.7.1.4]	K00362	229	-27.40	73.01	81.52	42
4477950.3	Metabolism	Energy Metabolism	00910 Nitrogen metabolism [PATH:ko00910]	nitrite reductase (NAD(P)H) large subunit [EC:1.7.1.4]	K00362	202	-27.03	71.59	80.94	52
4477949.3	Metabolism	Energy Metabolism	00910 Nitrogen metabolism [PATH:ko00910]	nitrite reductase (NAD(P)H) large subunit [EC:1.7.1.4]	K00362	150	-27.34	72.51	80.03	67
4477948.3	Metabolism	Energy Metabolism	00910 Nitrogen metabolism [PATH:ko00910]	nitrite reductase (NAD(P)H) large subunit [EC:1.7.1.4]	K00362	104	-26.89	71.51	81.37	49
4477955.3	Metabolism	Energy Metabolism	00910 Nitrogen metabolism [PATH:ko00910]	nitrite reductase (NAD(P)H) small subunit [EC:1.7.1.4]	K00363	26	-15.38	76.33	54.54	6
4477950.3	Metabolism	Energy Metabolism	00910 Nitrogen metabolism [PATH:ko00910]	nitrite reductase (NAD(P)H) small subunit [EC:1.7.1.4]	K00363	21	-14.77	75.04	53.92	7
4477949.3	Metabolism	Energy Metabolism	00910 Nitrogen metabolism [PATH:ko00910]	nitrite reductase (NAD(P)H) small subunit [EC:1.7.1.4]	K00363	19	-12.79	69.37	51.79	12
4477948.3	Metabolism	Energy Metabolism	00910 Nitrogen metabolism [PATH:ko00910]	nitrite reductase (NAD(P)H) small subunit [EC:1.7.1.4]	K00363	16	-11.92	69.42	48.25	10
4477955.3	Metabolism	Nucleotide Metabolism	00230 Purine metabolism [PATH:ko00230]	GMP reductase [EC:1.7.1.7]	K00364	121	-18.51	70.44	62.09	44
4477950.3	Metabolism	Nucleotide Metabolism	00230 Purine metabolism [PATH:ko00230]	GMP reductase [EC:1.7.1.7]	K00364	66	-21.20	70.57	67.19	33
4477949.3	Metabolism	Nucleotide Metabolism	00230 Purine metabolism [PATH:ko00230]	GMP reductase [EC:1.7.1.7]	K00364	43	-23.71	75.72	68.71	24
4477948.3	Metabolism	Nucleotide Metabolism	00230 Purine metabolism [PATH:ko00230]	GMP reductase [EC:1.7.1.7]	K00364	16	-11.92	73.33	47.46	12
4477955.3	Metabolism	Biosynthesis of Other Secondary Metabolites	00232 Caffeine metabolism [PATH:ko00232]	urate oxidase [EC:1.7.3.3]	K00365	48	-31.00	72.21	89.53	11
4477950.3	Metabolism	Biosynthesis of Other Secondary Metabolites	00232 Caffeine metabolism [PATH:ko00232]	urate oxidase [EC:1.7.3.3]	K00365	60	-34.43	70.11	100.36	8
4477949.3	Metabolism	Biosynthesis of Other Secondary Metabolites	00232 Caffeine metabolism [PATH:ko00232]	urate oxidase [EC:1.7.3.3]	K00365	1	-62.00	79.10	134.00	1
4477948.3	Metabolism	Biosynthesis of Other Secondary Metabolites	00232 Caffeine metabolism [PATH:ko00232]	urate oxidase [EC:1.7.3.3]	K00365	3	-21.50	76.23	66.00	2
4477955.3	Metabolism	Energy Metabolism	00910 Nitrogen metabolism [PATH:ko00910]	ferredoxin-nitrite reductase [EC:1.7.7.1]	K00366	127	-32.33	74.69	87.98	25
4477950.3	Metabolism	Energy Metabolism	00910 Nitrogen metabolism [PATH:ko00910]	ferredoxin-nitrite reductase [EC:1.7.7.1]	K00366	132	-42.29	75.47	108.11	20
4477948.3	Metabolism	Energy Metabolism	00910 Nitrogen metabolism [PATH:ko00910]	ferredoxin-nitrite reductase [EC:1.7.7.1]	K00366	1	-21.00	69.70	66.00	1
4477955.3	Metabolism	Energy Metabolism	00910 Nitrogen metabolism [PATH:ko00910]	ferredoxin-nitrate reductase [EC:1.7.7.2]	K00367	15	-41.00	86.06	91.61	5
4477950.3	Metabolism	Energy Metabolism	00910 Nitrogen metabolism [PATH:ko00910]	ferredoxin-nitrate reductase [EC:1.7.7.2]	K00367	10	-43.00	85.06	92.83	5
4477948.3	Metabolism	Energy Metabolism	00910 Nitrogen metabolism [PATH:ko00910]	ferredoxin-nitrate reductase [EC:1.7.7.2]	K00367	5	-13.00	70.73	49.75	4
4477949.3	Metabolism	Energy Metabolism	00910 Nitrogen metabolism [PATH:ko00910]	nitrite reductase (NO-forming) [EC:1.7.2.1]	K00368	13	-31.27	75.50	83.18	10
4477948.3	Metabolism	Energy Metabolism	00910 Nitrogen metabolism [PATH:ko00910]	nitrite reductase (NO-forming) [EC:1.7.2.1]	K00368	11	-24.30	72.18	69.90	8
4477955.3	Metabolism	Energy Metabolism	00910 Nitrogen metabolism [PATH:ko00910]	nitrate reductase [EC:1.7.99.4]	K00369	3	-13.80	73.19	51.80	3
4477950.3	Metabolism	Energy Metabolism	00910 Nitrogen metabolism [PATH:ko00910]	nitrate reductase [EC:1.7.99.4]	K00369	4	-20.00	76.61	61.00	1
4477949.3	Metabolism	Energy Metabolism	00910 Nitrogen metabolism [PATH:ko00910]	nitrate reductase [EC:1.7.99.4]	K00369	2	-14.89	68.62	55.33	2
4477948.3	Metabolism	Energy Metabolism	00910 Nitrogen metabolism [PATH:ko00910]	nitrate reductase [EC:1.7.99.4]	K00369	2	-22.00	71.29	69.50	2
4477955.3	Environmental Information Processing	Signal Transduction	02020 Two-component system [PATH:ko02020]	nitrate reductase 1, alpha subunit [EC:1.7.99.4]	K00370	180	-45.89	76.65	111.66	30
4477950.3	Environmental Information Processing	Signal Transduction	02020 Two-component system [PATH:ko02020]	nitrate reductase 1, alpha subunit [EC:1.7.99.4]	K00370	139	-50.38	77.43	119.24	24
4477949.3	Environmental Information Processing	Signal Transduction	02020 Two-component system [PATH:ko02020]	nitrate reductase 1, alpha subunit [EC:1.7.99.4]	K00370	34	-43.52	81.07	98.00	15
4477948.3	Environmental Information Processing	Signal Transduction	02020 Two-component system [PATH:ko02020]	nitrate reductase 1, alpha subunit [EC:1.7.99.4]	K00370	38	-43.52	80.43	99.63	21
4477955.3	Environmental Information Processing	Signal Transduction	02020 Two-component system [PATH:ko02020]	nitrate reductase 1, beta subunit [EC:1.7.99.4]	K00371	86	-42.15	78.04	101.18	20
4477950.3	Environmental Information Processing	Signal Transduction	02020 Two-component system [PATH:ko02020]	nitrate reductase 1, beta subunit [EC:1.7.99.4]	K00371	63	-56.00	79.79	124.95	13
4477949.3	Environmental Information Processing	Signal Transduction	02020 Two-component system [PATH:ko02020]	nitrate reductase 1, beta subunit [EC:1.7.99.4]	K00371	14	-39.15	79.53	89.77	13
4477948.3	Environmental Information Processing	Signal Transduction	02020 Two-component system [PATH:ko02020]	nitrate reductase 1, beta subunit [EC:1.7.99.4]	K00371	29	-41.30	82.14	92.45	16
4477955.3	Metabolism	Energy Metabolism	00910 Nitrogen metabolism [PATH:ko00910]	nitrate reductase catalytic subunit [EC:1.7.99.4]	K00372	78	-25.56	72.31	77.62	32
4477950.3	Metabolism	Energy Metabolism	00910 Nitrogen metabolism [PATH:ko00910]	nitrate reductase catalytic subunit [EC:1.7.99.4]	K00372	88	-26.09	73.05	78.49	22
4477949.3	Metabolism	Energy Metabolism	00910 Nitrogen metabolism [PATH:ko00910]	nitrate reductase catalytic subunit [EC:1.7.99.4]	K00372	61	-20.64	69.53	67.40	36
4477948.3	Metabolism	Energy Metabolism	00910 Nitrogen metabolism [PATH:ko00910]	nitrate reductase catalytic subunit [EC:1.7.99.4]	K00372	45	-21.88	66.95	71.56	24
4477955.3	Environmental Information Processing	Signal Transduction	02020 Two-component system [PATH:ko02020]	nitrate reductase 1, delta subunit [EC:1.7.99.4]	K00373	17	-22.50	72.96	69.88	5
4477950.3	Environmental Information Processing	Signal Transduction	02020 Two-component system [PATH:ko02020]	nitrate reductase 1, delta subunit [EC:1.7.99.4]	K00373	20	-18.12	75.77	59.00	5
4477949.3	Environmental Information Processing	Signal Transduction	02020 Two-component system [PATH:ko02020]	nitrate reductase 1, delta subunit [EC:1.7.99.4]	K00373	5	-12.60	72.35	46.40	5
4477948.3	Environmental Information Processing	Signal Transduction	02020 Two-component system [PATH:ko02020]	nitrate reductase 1, delta subunit [EC:1.7.99.4]	K00373	3	-26.00	60.81	98.00	2
4477955.3	Environmental Information Processing	Signal Transduction	02020 Two-component system [PATH:ko02020]	nitrate reductase 1, gamma subunit [EC:1.7.99.4]	K00374	30	-33.27	71.58	93.00	8
4477950.3	Environmental Information Processing	Signal Transduction	02020 Two-component system [PATH:ko02020]	nitrate reductase 1, gamma subunit [EC:1.7.99.4]	K00374	28	-34.70	70.09	98.50	7
4477949.3	Environmental Information Processing	Signal Transduction	02020 Two-component system [PATH:ko02020]	nitrate reductase 1, gamma subunit [EC:1.7.99.4]	K00374	4	-9.00	62.90	46.75	4
4477948.3	Environmental Information Processing	Signal Transduction	02020 Two-component system [PATH:ko02020]	nitrate reductase 1, gamma subunit [EC:1.7.99.4]	K00374	5	-19.75	62.39	72.75	4
4477949.3	Metabolism	Energy Metabolism	00910 Nitrogen metabolism [PATH:ko00910]	nitrous-oxide reductase [EC:1.7.99.6]	K00376	39	-27.24	80.87	70.76	15
4477948.3	Metabolism	Energy Metabolism	00910 Nitrogen metabolism [PATH:ko00910]	nitrous-oxide reductase [EC:1.7.99.6]	K00376	23	-27.79	75.30	78.00	11
4477955.3	Metabolism	Energy Metabolism	00920 Sulfur metabolism [PATH:ko00920]	sulfite reductase (NADPH) flavoprotein alpha-component	K00380	19	-18.11	68.34	64.72	18
4477950.3	Metabolism	Energy Metabolism	00920 Sulfur metabolism [PATH:ko00920]	sulfite reductase (NADPH) flavoprotein alpha-component	K00380	17	-17.21	73.58	58.79	11
4477949.3	Metabolism	Energy Metabolism	00920 Sulfur metabolism [PATH:ko00920]	sulfite reductase (NADPH) flavoprotein alpha-component	K00380	42	-23.55	72.43	72.39	24
4477948.3	Metabolism	Energy Metabolism	00920 Sulfur metabolism [PATH:ko00920]	sulfite reductase (NADPH) flavoprotein alpha-component	K00380	83	-20.21	71.69	66.48	35
4477955.3	Metabolism	Energy Metabolism	00920 Sulfur metabolism [PATH:ko00920]	sulfite reductase (NADPH) hemoprotein beta-component	K00381	40	-24.63	73.94	74.53	30
4477950.3	Metabolism	Energy Metabolism	00920 Sulfur metabolism [PATH:ko00920]	sulfite reductase (NADPH) hemoprotein beta-component	K00381	52	-29.21	69.11	87.51	38
4477949.3	Metabolism	Energy Metabolism	00920 Sulfur metabolism [PATH:ko00920]	sulfite reductase (NADPH) hemoprotein beta-component	K00381	110	-29.02	74.01	80.78	55
4477948.3	Metabolism	Energy Metabolism	00920 Sulfur metabolism [PATH:ko00920]	sulfite reductase (NADPH) hemoprotein beta-component	K00381	128	-33.37	76.89	86.32	58
4477955.3	Metabolism	Amino Acid Metabolism	00280 Valine, leucine and isoleucine degradation [PATH:ko00280]	dihydrolipoamide dehydrogenase [EC:1.8.1.4]	K00382	866	-23.50	73.43	72.88	275
4477950.3	Metabolism	Amino Acid Metabolism	00280 Valine, leucine and isoleucine degradation [PATH:ko00280]	dihydrolipoamide dehydrogenase [EC:1.8.1.4]	K00382	674	-29.29	72.86	86.56	205
4477949.3	Metabolism	Amino Acid Metabolism	00280 Valine, leucine and isoleucine degradation [PATH:ko00280]	dihydrolipoamide dehydrogenase [EC:1.8.1.4]	K00382	439	-31.69	78.62	85.49	126
4477948.3	Metabolism	Amino Acid Metabolism	00280 Valine, leucine and isoleucine degradation [PATH:ko00280]	dihydrolipoamide dehydrogenase [EC:1.8.1.4]	K00382	295	-32.09	77.81	86.41	127
4477955.3	Metabolism	Metabolism of Other Amino Acids	00480 Glutathione metabolism [PATH:ko00480]	glutathione reductase (NADPH) [EC:1.8.1.7]	K00383	125	-20.36	69.22	70.28	67
4477950.3	Metabolism	Metabolism of Other Amino Acids	00480 Glutathione metabolism [PATH:ko00480]	glutathione reductase (NADPH) [EC:1.8.1.7]	K00383	124	-21.07	68.62	73.02	62
4477949.3	Metabolism	Metabolism of Other Amino Acids	00480 Glutathione metabolism [PATH:ko00480]	glutathione reductase (NADPH) [EC:1.8.1.7]	K00383	91	-24.34	73.64	73.76	46
4477948.3	Metabolism	Metabolism of Other Amino Acids	00480 Glutathione metabolism [PATH:ko00480]	glutathione reductase (NADPH) [EC:1.8.1.7]	K00383	106	-24.74	76.68	71.40	49
4477955.3	Metabolism	Nucleotide Metabolism	00240 Pyrimidine metabolism [PATH:ko00240]	thioredoxin reductase (NADPH) [EC:1.8.1.9]	K00384	742	-21.62	73.65	67.92	215
4477950.3	Metabolism	Nucleotide Metabolism	00240 Pyrimidine metabolism [PATH:ko00240]	thioredoxin reductase (NADPH) [EC:1.8.1.9]	K00384	705	-23.52	73.85	71.88	177
4477949.3	Metabolism	Nucleotide Metabolism	00240 Pyrimidine metabolism [PATH:ko00240]	thioredoxin reductase (NADPH) [EC:1.8.1.9]	K00384	328	-27.30	78.83	74.69	87
4477948.3	Metabolism	Nucleotide Metabolism	00240 Pyrimidine metabolism [PATH:ko00240]	thioredoxin reductase (NADPH) [EC:1.8.1.9]	K00384	221	-25.87	76.24	74.09	98
4477955.3	Metabolism	Energy Metabolism	00920 Sulfur metabolism [PATH:ko00920]	sulfite oxidase [EC:1.8.3.1]	K00387	1	-51.00	70.92	127.50	1
4477950.3	Metabolism	Energy Metabolism	00920 Sulfur metabolism [PATH:ko00920]	sulfite oxidase [EC:1.8.3.1]	K00387	14	-17.00	62.83	66.31	5
4477949.3	Metabolism	Energy Metabolism	00920 Sulfur metabolism [PATH:ko00920]	sulfite oxidase [EC:1.8.3.1]	K00387	1	-15.00	64.91	57.00	1
4477948.3	Metabolism	Energy Metabolism	00920 Sulfur metabolism [PATH:ko00920]	sulfite oxidase [EC:1.8.3.1]	K00387	2	-39.75	68.89	108.00	2
4477955.3	Metabolism	Energy Metabolism	00920 Sulfur metabolism [PATH:ko00920]	phosphoadenosine phosphosulfate reductase [EC:1.8.4.8]	K00390	57	-24.08	71.55	74.42	23
4477950.3	Metabolism	Energy Metabolism	00920 Sulfur metabolism [PATH:ko00920]	phosphoadenosine phosphosulfate reductase [EC:1.8.4.8]	K00390	57	-20.28	67.25	70.16	26
4477949.3	Metabolism	Energy Metabolism	00920 Sulfur metabolism [PATH:ko00920]	phosphoadenosine phosphosulfate reductase [EC:1.8.4.8]	K00390	66	-20.10	67.31	66.22	35
4477948.3	Metabolism	Energy Metabolism	00920 Sulfur metabolism [PATH:ko00920]	phosphoadenosine phosphosulfate reductase [EC:1.8.4.8]	K00390	55	-20.12	74.69	60.51	26
4477955.3	Metabolism	Metabolism of Other Amino Acids	00450 Selenoamino acid metabolism [PATH:ko00450]	sulfite reductase (ferredoxin) [EC:1.8.7.1]	K00392	16	-41.56	72.77	110.00	7
4477950.3	Metabolism	Metabolism of Other Amino Acids	00450 Selenoamino acid metabolism [PATH:ko00450]	sulfite reductase (ferredoxin) [EC:1.8.7.1]	K00392	6	-22.80	73.14	68.20	5
4477949.3	Metabolism	Metabolism of Other Amino Acids	00450 Selenoamino acid metabolism [PATH:ko00450]	sulfite reductase (ferredoxin) [EC:1.8.7.1]	K00392	14	-26.00	64.93	84.86	4
4477948.3	Metabolism	Metabolism of Other Amino Acids	00450 Selenoamino acid metabolism [PATH:ko00450]	sulfite reductase (ferredoxin) [EC:1.8.7.1]	K00392	7	-15.29	67.37	58.71	6
4477955.3	Metabolism	Metabolism of Other Amino Acids	00450 Selenoamino acid metabolism [PATH:ko00450]	adenylylsulfate reductase, subunit A [EC:1.8.99.2]	K00394	263	-36.86	80.44	88.68	11
4477950.3	Metabolism	Metabolism of Other Amino Acids	00450 Selenoamino acid metabolism [PATH:ko00450]	adenylylsulfate reductase, subunit A [EC:1.8.99.2]	K00394	168	-44.56	80.39	104.29	9
4477949.3	Metabolism	Metabolism of Other Amino Acids	00450 Selenoamino acid metabolism [PATH:ko00450]	adenylylsulfate reductase, subunit A [EC:1.8.99.2]	K00394	13	-23.90	86.28	60.40	6
4477948.3	Metabolism	Metabolism of Other Amino Acids	00450 Selenoamino acid metabolism [PATH:ko00450]	adenylylsulfate reductase, subunit A [EC:1.8.99.2]	K00394	23	-25.71	84.66	66.07	7
4477955.3	Metabolism	Metabolism of Other Amino Acids	00450 Selenoamino acid metabolism [PATH:ko00450]	adenylylsulfate reductase, subunit B [EC:1.8.99.2]	K00395	57	-20.30	82.55	53.41	8
4477950.3	Metabolism	Metabolism of Other Amino Acids	00450 Selenoamino acid metabolism [PATH:ko00450]	adenylylsulfate reductase, subunit B [EC:1.8.99.2]	K00395	65	-25.21	85.72	61.16	6
4477949.3	Metabolism	Metabolism of Other Amino Acids	00450 Selenoamino acid metabolism [PATH:ko00450]	adenylylsulfate reductase, subunit B [EC:1.8.99.2]	K00395	3	-27.67	86.06	64.33	3
4477948.3	Metabolism	Metabolism of Other Amino Acids	00450 Selenoamino acid metabolism [PATH:ko00450]	adenylylsulfate reductase, subunit B [EC:1.8.99.2]	K00395	2	-23.50	82.19	61.50	2
4477955.3	Metabolism	Energy Metabolism	00680 Methane metabolism [PATH:ko00680]	methyl coenzyme M reductase system, component A2	K00400	3	-6.00	62.41	40.00	2
4477950.3	Metabolism	Energy Metabolism	00680 Methane metabolism [PATH:ko00680]	methyl coenzyme M reductase system, component A2	K00400	2	-5.50	73.78	35.00	2
4477955.3	Metabolism	Energy Metabolism	00190 Oxidative phosphorylation [PATH:ko00190]	cb-type cytochrome c oxidase subunit I [EC:1.9.3.1]	K00404	8	-27.12	76.55	68.38	7
4477950.3	Metabolism	Energy Metabolism	00190 Oxidative phosphorylation [PATH:ko00190]	cb-type cytochrome c oxidase subunit I [EC:1.9.3.1]	K00404	5	-33.60	76.68	84.00	5
4477949.3	Metabolism	Energy Metabolism	00190 Oxidative phosphorylation [PATH:ko00190]	cb-type cytochrome c oxidase subunit I [EC:1.9.3.1]	K00404	235	-37.61	81.30	88.44	53
4477948.3	Metabolism	Energy Metabolism	00190 Oxidative phosphorylation [PATH:ko00190]	cb-type cytochrome c oxidase subunit I [EC:1.9.3.1]	K00404	89	-42.09	82.30	95.16	43
4477955.3	Metabolism	Energy Metabolism	00190 Oxidative phosphorylation [PATH:ko00190]	cb-type cytochrome c oxidase subunit II [EC:1.9.3.1]	K00405	6	-32.67	76.71	81.67	6
4477950.3	Metabolism	Energy Metabolism	00190 Oxidative phosphorylation [PATH:ko00190]	cb-type cytochrome c oxidase subunit II [EC:1.9.3.1]	K00405	6	-21.33	77.12	60.00	6
4477949.3	Metabolism	Energy Metabolism	00190 Oxidative phosphorylation [PATH:ko00190]	cb-type cytochrome c oxidase subunit II [EC:1.9.3.1]	K00405	212	-36.16	80.50	87.32	44
4477948.3	Metabolism	Energy Metabolism	00190 Oxidative phosphorylation [PATH:ko00190]	cb-type cytochrome c oxidase subunit II [EC:1.9.3.1]	K00405	72	-32.50	79.14	81.82	35
4477955.3	Metabolism	Energy Metabolism	00190 Oxidative phosphorylation [PATH:ko00190]	cb-type cytochrome c oxidase subunit III [EC:1.9.3.1]	K00406	3	-23.67	71.18	77.33	3
4477950.3	Metabolism	Energy Metabolism	00190 Oxidative phosphorylation [PATH:ko00190]	cb-type cytochrome c oxidase subunit III [EC:1.9.3.1]	K00406	10	-9.00	75.11	40.25	4
4477949.3	Metabolism	Energy Metabolism	00190 Oxidative phosphorylation [PATH:ko00190]	cb-type cytochrome c oxidase subunit III [EC:1.9.3.1]	K00406	100	-14.95	70.13	52.38	40
4477948.3	Metabolism	Energy Metabolism	00190 Oxidative phosphorylation [PATH:ko00190]	cb-type cytochrome c oxidase subunit III [EC:1.9.3.1]	K00406	46	-21.85	69.30	68.23	28
4477949.3	Metabolism	Energy Metabolism	00190 Oxidative phosphorylation [PATH:ko00190]	cb-type cytochrome c oxidase subunit IV [EC:1.9.3.1]	K00407	4	-9.67	92.46	33.67	2
4477948.3	Metabolism	Energy Metabolism	00190 Oxidative phosphorylation [PATH:ko00190]	cb-type cytochrome c oxidase subunit IV [EC:1.9.3.1]	K00407	4	-9.00	96.57	32.33	2
4477955.3	Human Diseases	Neurodegenerative Diseases	05016 Huntington&#39;s disease [PATH:ko05016]	ubiquinol-cytochrome c reductase iron-sulfur subunit	K00411	199	-20.25	70.74	63.18	74
4477950.3	Human Diseases	Neurodegenerative Diseases	05016 Huntington&#39;s disease [PATH:ko05016]	ubiquinol-cytochrome c reductase iron-sulfur subunit	K00411	170	-19.09	67.69	63.87	61
4477949.3	Human Diseases	Neurodegenerative Diseases	05016 Huntington&#39;s disease [PATH:ko05016]	ubiquinol-cytochrome c reductase iron-sulfur subunit	K00411	20	-23.42	79.01	63.63	15
4477948.3	Human Diseases	Neurodegenerative Diseases	05016 Huntington&#39;s disease [PATH:ko05016]	ubiquinol-cytochrome c reductase iron-sulfur subunit	K00411	66	-25.23	75.74	70.57	36
4477955.3	Human Diseases	Neurodegenerative Diseases	05016 Huntington&#39;s disease [PATH:ko05016]	ubiquinol-cytochrome c reductase cytochrome b subunit	K00412	406	-27.36	73.38	76.64	104
4477950.3	Human Diseases	Neurodegenerative Diseases	05016 Huntington&#39;s disease [PATH:ko05016]	ubiquinol-cytochrome c reductase cytochrome b subunit	K00412	361	-37.03	72.25	97.49	80
4477949.3	Human Diseases	Neurodegenerative Diseases	05016 Huntington&#39;s disease [PATH:ko05016]	ubiquinol-cytochrome c reductase cytochrome b subunit	K00412	105	-32.48	77.94	81.79	46
4477948.3	Human Diseases	Neurodegenerative Diseases	05016 Huntington&#39;s disease [PATH:ko05016]	ubiquinol-cytochrome c reductase cytochrome b subunit	K00412	78	-41.12	79.73	97.12	48
4477955.3	Human Diseases	Neurodegenerative Diseases	05016 Huntington&#39;s disease [PATH:ko05016]	ubiquinol-cytochrome c reductase cytochrome c1 subunit	K00413	214	-20.57	68.71	67.74	67
4477950.3	Human Diseases	Neurodegenerative Diseases	05016 Huntington&#39;s disease [PATH:ko05016]	ubiquinol-cytochrome c reductase cytochrome c1 subunit	K00413	199	-22.71	65.47	76.47	61
4477949.3	Human Diseases	Neurodegenerative Diseases	05016 Huntington&#39;s disease [PATH:ko05016]	ubiquinol-cytochrome c reductase cytochrome c1 subunit	K00413	77	-21.36	69.15	68.58	37
4477948.3	Human Diseases	Neurodegenerative Diseases	05016 Huntington&#39;s disease [PATH:ko05016]	ubiquinol-cytochrome c reductase cytochrome c1 subunit	K00413	63	-23.61	71.85	70.80	30
4477955.3	Human Diseases	Neurodegenerative Diseases	05016 Huntington&#39;s disease [PATH:ko05016]	ubiquinol-cytochrome c reductase subunit 6 [EC:1.10.2.2]	K00416	1	-9.00	62.22	45.00	1
4477955.3	Metabolism	Carbohydrate Metabolism	00053 Ascorbate and aldarate metabolism [PATH:ko00053]	L-ascorbate oxidase [EC:1.10.3.3]	K00423	1	-44.00	75.23	109.00	1
4477949.3	Metabolism	Carbohydrate Metabolism	00053 Ascorbate and aldarate metabolism [PATH:ko00053]	L-ascorbate oxidase [EC:1.10.3.3]	K00423	9	-30.00	77.92	75.08	3
4477948.3	Metabolism	Carbohydrate Metabolism	00053 Ascorbate and aldarate metabolism [PATH:ko00053]	L-ascorbate oxidase [EC:1.10.3.3]	K00423	2	-33.00	76.45	85.50	1
4477955.3	Metabolism	Energy Metabolism	00190 Oxidative phosphorylation [PATH:ko00190]	cytochrome bd-I oxidase subunit I [EC:1.10.3.-]	K00425	85	-33.50	76.49	87.85	20
4477950.3	Metabolism	Energy Metabolism	00190 Oxidative phosphorylation [PATH:ko00190]	cytochrome bd-I oxidase subunit I [EC:1.10.3.-]	K00425	90	-29.61	72.86	82.89	18
4477949.3	Metabolism	Energy Metabolism	00190 Oxidative phosphorylation [PATH:ko00190]	cytochrome bd-I oxidase subunit I [EC:1.10.3.-]	K00425	97	-25.17	74.87	71.99	52
4477948.3	Metabolism	Energy Metabolism	00190 Oxidative phosphorylation [PATH:ko00190]	cytochrome bd-I oxidase subunit I [EC:1.10.3.-]	K00425	129	-31.31	75.73	85.33	72
4477955.3	Metabolism	Energy Metabolism	00190 Oxidative phosphorylation [PATH:ko00190]	cytochrome bd-I oxidase subunit II [EC:1.10.3.-]	K00426	63	-27.91	73.04	82.50	18
4477950.3	Metabolism	Energy Metabolism	00190 Oxidative phosphorylation [PATH:ko00190]	cytochrome bd-I oxidase subunit II [EC:1.10.3.-]	K00426	48	-26.61	74.56	77.72	12
4477949.3	Metabolism	Energy Metabolism	00190 Oxidative phosphorylation [PATH:ko00190]	cytochrome bd-I oxidase subunit II [EC:1.10.3.-]	K00426	74	-22.93	71.86	68.80	46
4477948.3	Metabolism	Energy Metabolism	00190 Oxidative phosphorylation [PATH:ko00190]	cytochrome bd-I oxidase subunit II [EC:1.10.3.-]	K00426	64	-25.00	73.80	71.25	39
4477949.3	Metabolism	Amino Acid Metabolism	00380 Tryptophan metabolism [PATH:ko00380]	catalase [EC:1.11.1.6]	K00429	7	-21.67	73.65	62.67	4
4477948.3	Metabolism	Amino Acid Metabolism	00380 Tryptophan metabolism [PATH:ko00380]	catalase [EC:1.11.1.6]	K00429	16	-9.33	67.82	43.83	8
4477955.3	Metabolism	Metabolism of Other Amino Acids	00480 Glutathione metabolism [PATH:ko00480]	glutathione peroxidase [EC:1.11.1.9]	K00432	122	-14.84	66.11	56.72	76
4477950.3	Metabolism	Metabolism of Other Amino Acids	00480 Glutathione metabolism [PATH:ko00480]	glutathione peroxidase [EC:1.11.1.9]	K00432	154	-20.30	66.55	69.03	63
4477949.3	Metabolism	Metabolism of Other Amino Acids	00480 Glutathione metabolism [PATH:ko00480]	glutathione peroxidase [EC:1.11.1.9]	K00432	69	-16.23	67.79	58.95	50
4477948.3	Metabolism	Metabolism of Other Amino Acids	00480 Glutathione metabolism [PATH:ko00480]	glutathione peroxidase [EC:1.11.1.9]	K00432	107	-17.62	68.12	62.13	60
4477950.3	Metabolism	Energy Metabolism	00680 Methane metabolism [PATH:ko00680]	hydrogen dehydrogenase [EC:1.12.1.2]	K00436	1	-25.00	58.59	99.00	1
4477949.3	Metabolism	Energy Metabolism	00680 Methane metabolism [PATH:ko00680]	hydrogen dehydrogenase [EC:1.12.1.2]	K00436	42	-14.00	67.82	53.71	24
4477948.3	Metabolism	Energy Metabolism	00680 Methane metabolism [PATH:ko00680]	hydrogen dehydrogenase [EC:1.12.1.2]	K00436	5	-7.00	65.28	37.80	5
4477955.3	Metabolism	Energy Metabolism	00680 Methane metabolism [PATH:ko00680]	coenzyme F420 hydrogenase beta subunit [EC:1.12.98.1]	K00441	12	-26.44	73.48	77.33	7
4477950.3	Metabolism	Energy Metabolism	00680 Methane metabolism [PATH:ko00680]	coenzyme F420 hydrogenase beta subunit [EC:1.12.98.1]	K00441	19	-20.71	64.76	73.59	9
4477948.3	Metabolism	Energy Metabolism	00680 Methane metabolism [PATH:ko00680]	coenzyme F420 hydrogenase beta subunit [EC:1.12.98.1]	K00441	10	-24.38	68.25	76.38	7
4477948.3	Metabolism	Energy Metabolism	00680 Methane metabolism [PATH:ko00680]	coenzyme F420 hydrogenase delta subunit	K00442	1	-10.00	61.54	52.00	1
4477955.3	Metabolism	Xenobiotics Biodegradation and Metabolism	00643 Styrene degradation [PATH:ko00643]	catechol 2,3-dioxygenase [EC:1.13.11.2]	K00446	7	-23.89	74.96	65.78	7
4477950.3	Metabolism	Xenobiotics Biodegradation and Metabolism	00643 Styrene degradation [PATH:ko00643]	catechol 2,3-dioxygenase [EC:1.13.11.2]	K00446	4	-38.60	73.42	92.60	4
4477949.3	Metabolism	Xenobiotics Biodegradation and Metabolism	00643 Styrene degradation [PATH:ko00643]	catechol 2,3-dioxygenase [EC:1.13.11.2]	K00446	45	-34.23	71.30	90.37	16
4477948.3	Metabolism	Xenobiotics Biodegradation and Metabolism	00643 Styrene degradation [PATH:ko00643]	catechol 2,3-dioxygenase [EC:1.13.11.2]	K00446	14	-23.08	74.04	66.92	12
4477949.3	Metabolism	Xenobiotics Biodegradation and Metabolism	00624 Polycyclic aromatic hydrocarbon degradation [PATH:ko00624]	protocatechuate 3,4-dioxygenase, alpha subunit	K00448	10	-21.25	73.62	64.75	6
4477948.3	Metabolism	Xenobiotics Biodegradation and Metabolism	00624 Polycyclic aromatic hydrocarbon degradation [PATH:ko00624]	protocatechuate 3,4-dioxygenase, alpha subunit	K00448	5	-23.50	69.74	70.50	3
4477955.3	Metabolism	Xenobiotics Biodegradation and Metabolism	00624 Polycyclic aromatic hydrocarbon degradation [PATH:ko00624]	protocatechuate 3,4-dioxygenase, beta subunit [EC:1.13.11.3]	K00449	3	-17.00	67.36	55.67	3
4477950.3	Metabolism	Xenobiotics Biodegradation and Metabolism	00624 Polycyclic aromatic hydrocarbon degradation [PATH:ko00624]	protocatechuate 3,4-dioxygenase, beta subunit [EC:1.13.11.3]	K00449	6	-10.67	63.63	47.50	5
4477949.3	Metabolism	Xenobiotics Biodegradation and Metabolism	00624 Polycyclic aromatic hydrocarbon degradation [PATH:ko00624]	protocatechuate 3,4-dioxygenase, beta subunit [EC:1.13.11.3]	K00449	30	-34.37	76.16	86.84	10
4477948.3	Metabolism	Xenobiotics Biodegradation and Metabolism	00624 Polycyclic aromatic hydrocarbon degradation [PATH:ko00624]	protocatechuate 3,4-dioxygenase, beta subunit [EC:1.13.11.3]	K00449	9	-22.88	74.21	66.38	6
4477955.3	Metabolism	Amino Acid Metabolism	00350 Tyrosine metabolism [PATH:ko00350]	gentisate 1,2-dioxygenase [EC:1.13.11.4]	K00450	6	-11.17	75.94	40.67	3
4477950.3	Metabolism	Amino Acid Metabolism	00350 Tyrosine metabolism [PATH:ko00350]	gentisate 1,2-dioxygenase [EC:1.13.11.4]	K00450	1	-6.00	62.86	35.00	1
4477949.3	Metabolism	Amino Acid Metabolism	00350 Tyrosine metabolism [PATH:ko00350]	gentisate 1,2-dioxygenase [EC:1.13.11.4]	K00450	9	-20.22	78.13	59.00	9
4477948.3	Metabolism	Amino Acid Metabolism	00350 Tyrosine metabolism [PATH:ko00350]	gentisate 1,2-dioxygenase [EC:1.13.11.4]	K00450	10	-26.12	73.77	73.38	7
4477955.3	Metabolism	Xenobiotics Biodegradation and Metabolism	00643 Styrene degradation [PATH:ko00643]	homogentisate 1,2-dioxygenase [EC:1.13.11.5]	K00451	17	-37.00	81.69	88.55	10
4477950.3	Metabolism	Xenobiotics Biodegradation and Metabolism	00643 Styrene degradation [PATH:ko00643]	homogentisate 1,2-dioxygenase [EC:1.13.11.5]	K00451	8	-38.00	81.94	89.43	7
4477949.3	Metabolism	Xenobiotics Biodegradation and Metabolism	00643 Styrene degradation [PATH:ko00643]	homogentisate 1,2-dioxygenase [EC:1.13.11.5]	K00451	122	-32.57	79.60	79.92	24
4477948.3	Metabolism	Xenobiotics Biodegradation and Metabolism	00643 Styrene degradation [PATH:ko00643]	homogentisate 1,2-dioxygenase [EC:1.13.11.5]	K00451	92	-27.19	79.50	70.93	32
4477955.3	Metabolism	Amino Acid Metabolism	00380 Tryptophan metabolism [PATH:ko00380]	3-hydroxyanthranilate 3,4-dioxygenase [EC:1.13.11.6]	K00452	2	-24.00	70.30	70.50	2
4477950.3	Metabolism	Amino Acid Metabolism	00380 Tryptophan metabolism [PATH:ko00380]	3-hydroxyanthranilate 3,4-dioxygenase [EC:1.13.11.6]	K00452	2	-24.50	65.18	78.50	2
4477949.3	Metabolism	Amino Acid Metabolism	00380 Tryptophan metabolism [PATH:ko00380]	3-hydroxyanthranilate 3,4-dioxygenase [EC:1.13.11.6]	K00452	31	-16.45	69.43	56.55	19
4477948.3	Metabolism	Amino Acid Metabolism	00380 Tryptophan metabolism [PATH:ko00380]	3-hydroxyanthranilate 3,4-dioxygenase [EC:1.13.11.6]	K00452	21	-22.31	71.54	67.00	13
4477949.3	Metabolism	Amino Acid Metabolism	00350 Tyrosine metabolism [PATH:ko00350]	3,4-dihydroxyphenylacetate 2,3-dioxygenase [EC:1.13.11.15]	K00455	4	-15.67	67.93	60.67	3
4477948.3	Metabolism	Amino Acid Metabolism	00350 Tyrosine metabolism [PATH:ko00350]	3,4-dihydroxyphenylacetate 2,3-dioxygenase [EC:1.13.11.15]	K00455	2	-19.00	62.41	71.00	2
4477955.3	Metabolism	Metabolism of Cofactors and Vitamins	00130 Ubiquinone and other terpenoid-quinone biosynthesis [PATH:ko00130]	4-hydroxyphenylpyruvate dioxygenase [EC:1.13.11.27]	K00457	41	-24.46	78.32	68.57	25
4477950.3	Metabolism	Metabolism of Cofactors and Vitamins	00130 Ubiquinone and other terpenoid-quinone biosynthesis [PATH:ko00130]	4-hydroxyphenylpyruvate dioxygenase [EC:1.13.11.27]	K00457	23	-24.71	74.84	74.53	15
4477949.3	Metabolism	Metabolism of Cofactors and Vitamins	00130 Ubiquinone and other terpenoid-quinone biosynthesis [PATH:ko00130]	4-hydroxyphenylpyruvate dioxygenase [EC:1.13.11.27]	K00457	90	-28.93	75.81	78.92	31
4477948.3	Metabolism	Metabolism of Cofactors and Vitamins	00130 Ubiquinone and other terpenoid-quinone biosynthesis [PATH:ko00130]	4-hydroxyphenylpyruvate dioxygenase [EC:1.13.11.27]	K00457	109	-35.88	75.36	95.08	43
4477955.3	Metabolism	Energy Metabolism	00910 Nitrogen metabolism [PATH:ko00910]	nitronate monooxygenase [EC:1.13.12.16]	K00459	39	-20.33	71.17	65.74	31
4477950.3	Metabolism	Energy Metabolism	00910 Nitrogen metabolism [PATH:ko00910]	nitronate monooxygenase [EC:1.13.12.16]	K00459	63	-23.87	70.58	73.59	42
4477949.3	Metabolism	Energy Metabolism	00910 Nitrogen metabolism [PATH:ko00910]	nitronate monooxygenase [EC:1.13.12.16]	K00459	39	-15.55	69.73	58.59	34
4477948.3	Metabolism	Energy Metabolism	00910 Nitrogen metabolism [PATH:ko00910]	nitronate monooxygenase [EC:1.13.12.16]	K00459	46	-15.21	70.20	56.59	43
4477955.3	Metabolism	Xenobiotics Biodegradation and Metabolism	00621 Dioxin degradation [PATH:ko00621]	biphenyl-2,3-diol 1,2-dioxygenase [EC:1.13.11.39]	K00462	7	-19.40	69.69	63.60	7
4477950.3	Metabolism	Xenobiotics Biodegradation and Metabolism	00621 Dioxin degradation [PATH:ko00621]	biphenyl-2,3-diol 1,2-dioxygenase [EC:1.13.11.39]	K00462	16	-12.09	66.66	52.36	6
4477949.3	Metabolism	Xenobiotics Biodegradation and Metabolism	00621 Dioxin degradation [PATH:ko00621]	biphenyl-2,3-diol 1,2-dioxygenase [EC:1.13.11.39]	K00462	4	-10.83	65.39	46.50	4
4477948.3	Metabolism	Xenobiotics Biodegradation and Metabolism	00621 Dioxin degradation [PATH:ko00621]	biphenyl-2,3-diol 1,2-dioxygenase [EC:1.13.11.39]	K00462	6	-13.57	72.20	50.29	6
4477955.3	Human Diseases	Infectious Diseases	05143 African trypanosomiasis [PATH:ko05143]	indoleamine 2,3-dioxygenase [EC:1.13.11.52]	K00463	8	-7.00	68.77	35.57	4
4477950.3	Human Diseases	Infectious Diseases	05143 African trypanosomiasis [PATH:ko05143]	indoleamine 2,3-dioxygenase [EC:1.13.11.52]	K00463	3	-10.00	64.76	43.50	2
4477948.3	Human Diseases	Infectious Diseases	05143 African trypanosomiasis [PATH:ko05143]	indoleamine 2,3-dioxygenase [EC:1.13.11.52]	K00463	1	-16.00	64.29	56.00	1
4477948.3	Metabolism	Amino Acid Metabolism	00380 Tryptophan metabolism [PATH:ko00380]	tryptophan 2-monooxygenase [EC:1.13.12.3]	K00466	1	-61.00	81.34	134.00	1
4477955.3	Metabolism	Carbohydrate Metabolism	00620 Pyruvate metabolism [PATH:ko00620]	lactate 2-monooxygenase [EC:1.13.12.4]	K00467	4	-39.00	65.12	113.00	2
4477949.3	Metabolism	Carbohydrate Metabolism	00620 Pyruvate metabolism [PATH:ko00620]	lactate 2-monooxygenase [EC:1.13.12.4]	K00467	1	-23.00	56.18	89.00	1
4477955.3	Metabolism	Carbohydrate Metabolism	00562 Inositol phosphate metabolism [PATH:ko00562]	inositol oxygenase [EC:1.13.99.1]	K00469	6	-17.20	68.21	55.20	5
4477950.3	Metabolism	Carbohydrate Metabolism	00562 Inositol phosphate metabolism [PATH:ko00562]	inositol oxygenase [EC:1.13.99.1]	K00469	3	-8.33	67.02	43.00	3
4477948.3	Metabolism	Carbohydrate Metabolism	00562 Inositol phosphate metabolism [PATH:ko00562]	inositol oxygenase [EC:1.13.99.1]	K00469	8	-17.67	66.19	60.33	6
4477955.3	Metabolism	Amino Acid Metabolism	00310 Lysine degradation [PATH:ko00310]	gamma-butyrobetaine dioxygenase [EC:1.14.11.1]	K00471	33	-14.25	69.17	54.00	11
4477950.3	Metabolism	Amino Acid Metabolism	00310 Lysine degradation [PATH:ko00310]	gamma-butyrobetaine dioxygenase [EC:1.14.11.1]	K00471	59	-10.52	67.89	46.17	14
4477949.3	Metabolism	Amino Acid Metabolism	00310 Lysine degradation [PATH:ko00310]	gamma-butyrobetaine dioxygenase [EC:1.14.11.1]	K00471	5	-21.00	81.83	63.67	3
4477948.3	Metabolism	Amino Acid Metabolism	00310 Lysine degradation [PATH:ko00310]	gamma-butyrobetaine dioxygenase [EC:1.14.11.1]	K00471	8	-7.17	65.02	42.50	5
4477955.3	Metabolism	Amino Acid Metabolism	00330 Arginine and proline metabolism [PATH:ko00330]	prolyl 4-hydroxylase [EC:1.14.11.2]	K00472	9	-18.70	70.21	57.70	8
4477950.3	Metabolism	Amino Acid Metabolism	00330 Arginine and proline metabolism [PATH:ko00330]	prolyl 4-hydroxylase [EC:1.14.11.2]	K00472	10	-5.64	66.19	36.18	6
4477948.3	Metabolism	Amino Acid Metabolism	00330 Arginine and proline metabolism [PATH:ko00330]	prolyl 4-hydroxylase [EC:1.14.11.2]	K00472	10	-23.70	80.78	59.80	7
4477950.3	Metabolism	Amino Acid Metabolism	00310 Lysine degradation [PATH:ko00310]	trimethyllysine dioxygenase [EC:1.14.11.8]	K00474	3	-7.00	61.53	40.83	3
4477955.3	Cellular Processes	Transport and Catabolism	04146 Peroxisome [PATH:ko04146]	phytanoyl-CoA hydroxylase [EC:1.14.11.18]	K00477	3	-13.00	66.56	48.25	2
4477950.3	Cellular Processes	Transport and Catabolism	04146 Peroxisome [PATH:ko04146]	phytanoyl-CoA hydroxylase [EC:1.14.11.18]	K00477	4	-13.75	64.41	52.75	4
4477949.3	Cellular Processes	Transport and Catabolism	04146 Peroxisome [PATH:ko04146]	phytanoyl-CoA hydroxylase [EC:1.14.11.18]	K00477	1	-14.00	66.67	51.00	1
4477948.3	Cellular Processes	Transport and Catabolism	04146 Peroxisome [PATH:ko04146]	phytanoyl-CoA hydroxylase [EC:1.14.11.18]	K00477	2	-10.00	74.90	39.50	2
4477955.3	Metabolism	Xenobiotics Biodegradation and Metabolism	00624 Polycyclic aromatic hydrocarbon degradation [PATH:ko00624]	salicylate hydroxylase [EC:1.14.13.1]	K00480	31	-6.08	75.62	35.46	12
4477950.3	Metabolism	Xenobiotics Biodegradation and Metabolism	00624 Polycyclic aromatic hydrocarbon degradation [PATH:ko00624]	salicylate hydroxylase [EC:1.14.13.1]	K00480	55	-8.17	70.88	42.02	19
4477949.3	Metabolism	Xenobiotics Biodegradation and Metabolism	00624 Polycyclic aromatic hydrocarbon degradation [PATH:ko00624]	salicylate hydroxylase [EC:1.14.13.1]	K00480	36	-12.21	71.19	49.38	15
4477948.3	Metabolism	Xenobiotics Biodegradation and Metabolism	00624 Polycyclic aromatic hydrocarbon degradation [PATH:ko00624]	salicylate hydroxylase [EC:1.14.13.1]	K00480	25	-9.33	69.70	44.92	15
4477955.3	Metabolism	Xenobiotics Biodegradation and Metabolism	00362 Benzoate degradation [PATH:ko00362]	p-hydroxybenzoate 3-monooxygenase [EC:1.14.13.2]	K00481	10	-21.70	72.78	70.70	9
4477950.3	Metabolism	Xenobiotics Biodegradation and Metabolism	00362 Benzoate degradation [PATH:ko00362]	p-hydroxybenzoate 3-monooxygenase [EC:1.14.13.2]	K00481	33	-23.56	65.64	78.07	20
4477949.3	Metabolism	Xenobiotics Biodegradation and Metabolism	00362 Benzoate degradation [PATH:ko00362]	p-hydroxybenzoate 3-monooxygenase [EC:1.14.13.2]	K00481	34	-28.05	71.84	82.75	13
4477948.3	Metabolism	Xenobiotics Biodegradation and Metabolism	00362 Benzoate degradation [PATH:ko00362]	p-hydroxybenzoate 3-monooxygenase [EC:1.14.13.2]	K00481	24	-23.11	72.53	69.33	13
4477955.3	Metabolism	Amino Acid Metabolism	00350 Tyrosine metabolism [PATH:ko00350]	4-hydroxyphenylacetate-3-hydroxylase large chain	K00483	12	-20.17	74.08	63.75	7
4477950.3	Metabolism	Amino Acid Metabolism	00350 Tyrosine metabolism [PATH:ko00350]	4-hydroxyphenylacetate-3-hydroxylase large chain	K00483	27	-18.45	72.53	62.25	13
4477949.3	Metabolism	Amino Acid Metabolism	00350 Tyrosine metabolism [PATH:ko00350]	4-hydroxyphenylacetate-3-hydroxylase large chain	K00483	7	-21.71	68.12	69.57	7
4477948.3	Metabolism	Amino Acid Metabolism	00350 Tyrosine metabolism [PATH:ko00350]	4-hydroxyphenylacetate-3-hydroxylase large chain	K00483	9	-23.11	69.61	73.44	6
4477955.3	Metabolism	Xenobiotics Biodegradation and Metabolism	00982 Drug metabolism - cytochrome P450 [PATH:ko00982]	dimethylaniline monooxygenase (N-oxide forming)	K00485	81	-23.54	73.87	65.81	21
4477950.3	Metabolism	Xenobiotics Biodegradation and Metabolism	00982 Drug metabolism - cytochrome P450 [PATH:ko00982]	dimethylaniline monooxygenase (N-oxide forming)	K00485	120	-25.09	71.01	71.78	22
4477949.3	Metabolism	Xenobiotics Biodegradation and Metabolism	00982 Drug metabolism - cytochrome P450 [PATH:ko00982]	dimethylaniline monooxygenase (N-oxide forming)	K00485	11	-23.81	69.54	71.81	8
4477948.3	Metabolism	Xenobiotics Biodegradation and Metabolism	00982 Drug metabolism - cytochrome P450 [PATH:ko00982]	dimethylaniline monooxygenase (N-oxide forming)	K00485	32	-27.45	72.63	78.34	18
4477950.3	Metabolism	Amino Acid Metabolism	00380 Tryptophan metabolism [PATH:ko00380]	kynurenine 3-monooxygenase [EC:1.14.13.9]	K00486	5	-9.60	68.71	53.80	5
4477949.3	Metabolism	Amino Acid Metabolism	00380 Tryptophan metabolism [PATH:ko00380]	kynurenine 3-monooxygenase [EC:1.14.13.9]	K00486	47	-13.41	67.80	54.12	18
4477948.3	Metabolism	Amino Acid Metabolism	00380 Tryptophan metabolism [PATH:ko00380]	kynurenine 3-monooxygenase [EC:1.14.13.9]	K00486	38	-13.38	65.14	55.58	17
4477955.3	Metabolism	Amino Acid Metabolism	00330 Arginine and proline metabolism [PATH:ko00330]	nitric-oxide synthase, bacterial [EC:1.14.13.39]	K00491	1	-22.00	59.21	76.00	1
4477950.3	Metabolism	Amino Acid Metabolism	00330 Arginine and proline metabolism [PATH:ko00330]	nitric-oxide synthase, bacterial [EC:1.14.13.39]	K00491	4	-10.00	59.80	48.50	4
4477948.3	Metabolism	Amino Acid Metabolism	00330 Arginine and proline metabolism [PATH:ko00330]	nitric-oxide synthase, bacterial [EC:1.14.13.39]	K00491	4	-9.67	64.28	49.00	3
4477955.3	Metabolism	Xenobiotics Biodegradation and Metabolism	00624 Polycyclic aromatic hydrocarbon degradation [PATH:ko00624]	[EC:1.14.13.-]	K00492	29	-22.31	70.85	70.41	21
4477950.3	Metabolism	Xenobiotics Biodegradation and Metabolism	00624 Polycyclic aromatic hydrocarbon degradation [PATH:ko00624]	[EC:1.14.13.-]	K00492	42	-22.98	69.67	73.34	30
4477949.3	Metabolism	Xenobiotics Biodegradation and Metabolism	00624 Polycyclic aromatic hydrocarbon degradation [PATH:ko00624]	[EC:1.14.13.-]	K00492	15	-13.95	66.78	54.32	15
4477948.3	Metabolism	Xenobiotics Biodegradation and Metabolism	00624 Polycyclic aromatic hydrocarbon degradation [PATH:ko00624]	[EC:1.14.13.-]	K00492	18	-21.79	67.77	73.17	18
4477955.3	Metabolism	Xenobiotics Biodegradation and Metabolism	00627 Aminobenzoate degradation [PATH:ko00627]	unspecific monooxygenase [EC:1.14.14.1]	K00493	4	-16.40	67.17	68.80	4
4477950.3	Metabolism	Xenobiotics Biodegradation and Metabolism	00627 Aminobenzoate degradation [PATH:ko00627]	unspecific monooxygenase [EC:1.14.14.1]	K00493	3	-19.50	61.38	74.50	3
4477949.3	Metabolism	Xenobiotics Biodegradation and Metabolism	00627 Aminobenzoate degradation [PATH:ko00627]	unspecific monooxygenase [EC:1.14.14.1]	K00493	11	-19.08	66.66	69.00	6
4477948.3	Metabolism	Xenobiotics Biodegradation and Metabolism	00627 Aminobenzoate degradation [PATH:ko00627]	unspecific monooxygenase [EC:1.14.14.1]	K00493	12	-21.39	62.85	79.31	6
4477955.3	Metabolism	Lipid Metabolism	00071 Fatty acid metabolism [PATH:ko00071]	alkane 1-monooxygenase [EC:1.14.15.3]	K00496	31	-17.59	75.72	53.22	6
4477950.3	Metabolism	Lipid Metabolism	00071 Fatty acid metabolism [PATH:ko00071]	alkane 1-monooxygenase [EC:1.14.15.3]	K00496	23	-12.75	71.68	45.95	6
4477949.3	Metabolism	Lipid Metabolism	00071 Fatty acid metabolism [PATH:ko00071]	alkane 1-monooxygenase [EC:1.14.15.3]	K00496	54	-18.96	71.05	61.26	23
4477948.3	Metabolism	Lipid Metabolism	00071 Fatty acid metabolism [PATH:ko00071]	alkane 1-monooxygenase [EC:1.14.15.3]	K00496	31	-20.18	69.48	64.35	17
4477955.3	Metabolism	Amino Acid Metabolism	00260 Glycine, serine and threonine metabolism [PATH:ko00260]	choline monooxygenase [EC:1.14.15.7]	K00499	12	-20.60	65.58	67.70	3
4477950.3	Metabolism	Amino Acid Metabolism	00260 Glycine, serine and threonine metabolism [PATH:ko00260]	choline monooxygenase [EC:1.14.15.7]	K00499	8	-12.70	68.68	48.20	5
4477949.3	Metabolism	Amino Acid Metabolism	00260 Glycine, serine and threonine metabolism [PATH:ko00260]	choline monooxygenase [EC:1.14.15.7]	K00499	3	-13.00	62.60	51.33	3
4477948.3	Metabolism	Amino Acid Metabolism	00260 Glycine, serine and threonine metabolism [PATH:ko00260]	choline monooxygenase [EC:1.14.15.7]	K00499	7	-10.43	71.02	40.43	3
4477955.3	Metabolism	Amino Acid Metabolism	00400 Phenylalanine, tyrosine and tryptophan biosynthesis [PATH:ko00400]	phenylalanine-4-hydroxylase [EC:1.14.16.1]	K00500	15	-23.73	71.35	72.45	9
4477950.3	Metabolism	Amino Acid Metabolism	00400 Phenylalanine, tyrosine and tryptophan biosynthesis [PATH:ko00400]	phenylalanine-4-hydroxylase [EC:1.14.16.1]	K00500	5	-18.20	68.91	60.20	5
4477949.3	Metabolism	Amino Acid Metabolism	00400 Phenylalanine, tyrosine and tryptophan biosynthesis [PATH:ko00400]	phenylalanine-4-hydroxylase [EC:1.14.16.1]	K00500	60	-28.13	76.19	77.63	16
4477948.3	Metabolism	Amino Acid Metabolism	00400 Phenylalanine, tyrosine and tryptophan biosynthesis [PATH:ko00400]	phenylalanine-4-hydroxylase [EC:1.14.16.1]	K00500	37	-20.17	72.16	65.08	17
4477955.3	Metabolism	Amino Acid Metabolism	00380 Tryptophan metabolism [PATH:ko00380]	tryptophan 5-monooxygenase [EC:1.14.16.4]	K00502	1	-6.00	81.48	27.00	1
4477955.3	Organismal Systems	Endocrine System	03320 PPAR signaling pathway [PATH:ko03320]	stearoyl-CoA desaturase (delta-9 desaturase) [EC:1.14.19.1]	K00507	28	-29.54	78.17	72.68	22
4477950.3	Organismal Systems	Endocrine System	03320 PPAR signaling pathway [PATH:ko03320]	stearoyl-CoA desaturase (delta-9 desaturase) [EC:1.14.19.1]	K00507	11	-20.40	72.53	62.10	9
4477949.3	Organismal Systems	Endocrine System	03320 PPAR signaling pathway [PATH:ko03320]	stearoyl-CoA desaturase (delta-9 desaturase) [EC:1.14.19.1]	K00507	68	-21.63	73.29	63.24	32
4477948.3	Organismal Systems	Endocrine System	03320 PPAR signaling pathway [PATH:ko03320]	stearoyl-CoA desaturase (delta-9 desaturase) [EC:1.14.19.1]	K00507	69	-33.02	76.80	83.42	31
4477955.3	Metabolism	Lipid Metabolism	00591 Linoleic acid metabolism [PATH:ko00591]	linoleoyl-CoA desaturase [EC:1.14.19.3]	K00508	10	-17.29	69.13	54.86	6
4477950.3	Metabolism	Lipid Metabolism	00591 Linoleic acid metabolism [PATH:ko00591]	linoleoyl-CoA desaturase [EC:1.14.19.3]	K00508	6	-13.57	67.17	51.71	4
4477949.3	Metabolism	Lipid Metabolism	00591 Linoleic acid metabolism [PATH:ko00591]	linoleoyl-CoA desaturase [EC:1.14.19.3]	K00508	88	-26.43	71.76	72.52	13
4477948.3	Metabolism	Lipid Metabolism	00591 Linoleic acid metabolism [PATH:ko00591]	linoleoyl-CoA desaturase [EC:1.14.19.3]	K00508	37	-21.88	73.10	63.42	11
4477955.3	Metabolism	Metabolism of Cofactors and Vitamins	00860 Porphyrin and chlorophyll metabolism [PATH:ko00860]	heme oxygenase [EC:1.14.99.3]	K00510	37	-18.17	72.57	62.50	13
4477950.3	Metabolism	Metabolism of Cofactors and Vitamins	00860 Porphyrin and chlorophyll metabolism [PATH:ko00860]	heme oxygenase [EC:1.14.99.3]	K00510	31	-19.60	72.92	68.40	6
4477948.3	Metabolism	Metabolism of Cofactors and Vitamins	00860 Porphyrin and chlorophyll metabolism [PATH:ko00860]	heme oxygenase [EC:1.14.99.3]	K00510	2	-19.50	65.69	69.50	2
4477950.3	Metabolism	Lipid Metabolism	00140 Steroid hormone biosynthesis [PATH:ko00140]	cytochrome P450, family 21, subfamily A (steroid	K00513	1	-6.00	62.16	37.00	1
4477955.3	Metabolism	Metabolism of Terpenoids and Polyketides	00906 Carotenoid biosynthesis [PATH:ko00906]	zeta-carotene desaturase [EC:1.14.99.30]	K00514	8	-38.00	89.46	83.83	5
4477950.3	Metabolism	Metabolism of Terpenoids and Polyketides	00906 Carotenoid biosynthesis [PATH:ko00906]	zeta-carotene desaturase [EC:1.14.99.30]	K00514	3	-49.00	88.53	103.50	2
4477955.3	Metabolism	Xenobiotics Biodegradation and Metabolism	00624 Polycyclic aromatic hydrocarbon degradation [PATH:ko00624]	[EC:1.14.-.-]	K00517	57	-13.18	69.76	51.82	52
4477950.3	Metabolism	Xenobiotics Biodegradation and Metabolism	00624 Polycyclic aromatic hydrocarbon degradation [PATH:ko00624]	[EC:1.14.-.-]	K00517	75	-17.60	67.66	62.95	46
4477949.3	Metabolism	Xenobiotics Biodegradation and Metabolism	00624 Polycyclic aromatic hydrocarbon degradation [PATH:ko00624]	[EC:1.14.-.-]	K00517	61	-20.57	72.41	65.09	29
4477948.3	Metabolism	Xenobiotics Biodegradation and Metabolism	00624 Polycyclic aromatic hydrocarbon degradation [PATH:ko00624]	[EC:1.14.-.-]	K00517	54	-16.12	69.77	58.21	50
4477955.3	Metabolism	Carbohydrate Metabolism	00520 Amino sugar and nucleotide sugar metabolism [PATH:ko00520]	CDP-4-dehydro-6-deoxyglucose reductase [EC:1.17.1.1]	K00523	3	-5.00	69.64	33.33	3
4477950.3	Metabolism	Carbohydrate Metabolism	00520 Amino sugar and nucleotide sugar metabolism [PATH:ko00520]	CDP-4-dehydro-6-deoxyglucose reductase [EC:1.17.1.1]	K00523	2	-6.00	66.72	36.00	2
4477949.3	Metabolism	Carbohydrate Metabolism	00520 Amino sugar and nucleotide sugar metabolism [PATH:ko00520]	CDP-4-dehydro-6-deoxyglucose reductase [EC:1.17.1.1]	K00523	9	-5.17	64.28	34.83	4
4477948.3	Metabolism	Carbohydrate Metabolism	00520 Amino sugar and nucleotide sugar metabolism [PATH:ko00520]	CDP-4-dehydro-6-deoxyglucose reductase [EC:1.17.1.1]	K00523	4	-7.20	74.36	34.00	4
4477955.3	Metabolism	Nucleotide Metabolism	00240 Pyrimidine metabolism [PATH:ko00240]	ribonucleotide reductase, class II [EC:1.17.4.1]	K00524	21	-39.00	84.60	91.42	10
4477950.3	Metabolism	Nucleotide Metabolism	00240 Pyrimidine metabolism [PATH:ko00240]	ribonucleotide reductase, class II [EC:1.17.4.1]	K00524	1	-18.00	95.56	45.00	1
4477955.3	Metabolism	Nucleotide Metabolism	00240 Pyrimidine metabolism [PATH:ko00240]	ribonucleoside-diphosphate reductase alpha chain	K00525	1354	-25.66	73.52	74.69	276
4477950.3	Metabolism	Nucleotide Metabolism	00240 Pyrimidine metabolism [PATH:ko00240]	ribonucleoside-diphosphate reductase alpha chain	K00525	1125	-33.53	75.12	90.50	228
4477949.3	Metabolism	Nucleotide Metabolism	00240 Pyrimidine metabolism [PATH:ko00240]	ribonucleoside-diphosphate reductase alpha chain	K00525	1059	-25.23	73.57	73.05	211
4477948.3	Metabolism	Nucleotide Metabolism	00240 Pyrimidine metabolism [PATH:ko00240]	ribonucleoside-diphosphate reductase alpha chain	K00525	567	-30.49	76.51	81.63	206
4477955.3	Metabolism	Nucleotide Metabolism	00240 Pyrimidine metabolism [PATH:ko00240]	ribonucleoside-diphosphate reductase beta chain	K00526	484	-25.39	74.94	71.13	122
4477950.3	Metabolism	Nucleotide Metabolism	00240 Pyrimidine metabolism [PATH:ko00240]	ribonucleoside-diphosphate reductase beta chain	K00526	410	-32.48	77.79	82.95	91
4477949.3	Metabolism	Nucleotide Metabolism	00240 Pyrimidine metabolism [PATH:ko00240]	ribonucleoside-diphosphate reductase beta chain	K00526	185	-23.81	71.17	71.82	64
4477948.3	Metabolism	Nucleotide Metabolism	00240 Pyrimidine metabolism [PATH:ko00240]	ribonucleoside-diphosphate reductase beta chain	K00526	178	-28.11	77.40	76.03	76
4477955.3	Metabolism	Nucleotide Metabolism	00240 Pyrimidine metabolism [PATH:ko00240]	ribonucleoside-triphosphate reductase [EC:1.17.4.2]	K00527	123	-47.13	77.19	111.23	20
4477950.3	Metabolism	Nucleotide Metabolism	00240 Pyrimidine metabolism [PATH:ko00240]	ribonucleoside-triphosphate reductase [EC:1.17.4.2]	K00527	93	-50.12	77.63	118.12	12
4477949.3	Metabolism	Nucleotide Metabolism	00240 Pyrimidine metabolism [PATH:ko00240]	ribonucleoside-triphosphate reductase [EC:1.17.4.2]	K00527	299	-13.01	73.46	48.19	16
4477948.3	Metabolism	Nucleotide Metabolism	00240 Pyrimidine metabolism [PATH:ko00240]	ribonucleoside-triphosphate reductase [EC:1.17.4.2]	K00527	25	-26.56	71.98	77.50	13
4477955.3	Metabolism	Amino Acid Metabolism	00360 Phenylalanine metabolism [PATH:ko00360]	ferredoxin--NAD+ reductase [EC:1.18.1.3]	K00529	56	-9.60	65.92	49.55	25
4477950.3	Metabolism	Amino Acid Metabolism	00360 Phenylalanine metabolism [PATH:ko00360]	ferredoxin--NAD+ reductase [EC:1.18.1.3]	K00529	56	-9.36	63.98	49.41	25
4477949.3	Metabolism	Amino Acid Metabolism	00360 Phenylalanine metabolism [PATH:ko00360]	ferredoxin--NAD+ reductase [EC:1.18.1.3]	K00529	32	-21.19	71.60	71.69	16
4477948.3	Metabolism	Amino Acid Metabolism	00360 Phenylalanine metabolism [PATH:ko00360]	ferredoxin--NAD+ reductase [EC:1.18.1.3]	K00529	27	-19.41	67.50	70.41	18
4477948.3	Metabolism	Energy Metabolism	00680 Methane metabolism [PATH:ko00680]	ferredoxin hydrogenase large subunit [EC:1.12.7.2]	K00533	1	-21.00	100.00	48.00	1
4477955.3	Metabolism	Amino Acid Metabolism	00270 Cysteine and methionine metabolism [PATH:ko00270]	betaine-homocysteine S-methyltransferase [EC:2.1.1.5]	K00544	27	-17.54	72.28	60.21	3
4477950.3	Metabolism	Amino Acid Metabolism	00270 Cysteine and methionine metabolism [PATH:ko00270]	betaine-homocysteine S-methyltransferase [EC:2.1.1.5]	K00544	17	-22.17	69.46	72.50	3
4477949.3	Metabolism	Amino Acid Metabolism	00270 Cysteine and methionine metabolism [PATH:ko00270]	betaine-homocysteine S-methyltransferase [EC:2.1.1.5]	K00544	2	-9.00	77.58	37.00	2
4477948.3	Metabolism	Amino Acid Metabolism	00270 Cysteine and methionine metabolism [PATH:ko00270]	betaine-homocysteine S-methyltransferase [EC:2.1.1.5]	K00544	6	-12.88	75.29	47.50	3
4477955.3	Metabolism	Biosynthesis of Other Secondary Metabolites	00965 Betalain biosynthesis [PATH:ko00965]	catechol O-methyltransferase [EC:2.1.1.6]	K00545	4	-8.75	56.71	50.25	1
4477955.3	Metabolism	Amino Acid Metabolism	00270 Cysteine and methionine metabolism [PATH:ko00270]	homocysteine S-methyltransferase [EC:2.1.1.10]	K00547	39	-12.88	72.86	49.72	6
4477950.3	Metabolism	Amino Acid Metabolism	00270 Cysteine and methionine metabolism [PATH:ko00270]	homocysteine S-methyltransferase [EC:2.1.1.10]	K00547	32	-9.31	69.93	43.58	11
4477949.3	Metabolism	Amino Acid Metabolism	00270 Cysteine and methionine metabolism [PATH:ko00270]	homocysteine S-methyltransferase [EC:2.1.1.10]	K00547	14	-18.13	68.34	62.87	6
4477948.3	Metabolism	Amino Acid Metabolism	00270 Cysteine and methionine metabolism [PATH:ko00270]	homocysteine S-methyltransferase [EC:2.1.1.10]	K00547	14	-11.44	70.46	48.25	8
4477955.3	Metabolism	Metabolism of Cofactors and Vitamins	00670 One carbon pool by folate [PATH:ko00670]	5-methyltetrahydrofolate--homocysteine methyltransferase	K00548	410	-30.78	74.95	86.37	144
4477950.3	Metabolism	Metabolism of Cofactors and Vitamins	00670 One carbon pool by folate [PATH:ko00670]	5-methyltetrahydrofolate--homocysteine methyltransferase	K00548	433	-31.90	74.08	90.46	141
4477949.3	Metabolism	Metabolism of Cofactors and Vitamins	00670 One carbon pool by folate [PATH:ko00670]	5-methyltetrahydrofolate--homocysteine methyltransferase	K00548	442	-32.09	76.51	87.82	135
4477948.3	Metabolism	Metabolism of Cofactors and Vitamins	00670 One carbon pool by folate [PATH:ko00670]	5-methyltetrahydrofolate--homocysteine methyltransferase	K00548	365	-31.37	74.73	87.71	157
4477955.3	Metabolism	Amino Acid Metabolism	00270 Cysteine and methionine metabolism [PATH:ko00270]	5-methyltetrahydropteroyltriglutamate--homocysteine	K00549	199	-19.90	73.70	63.94	30
4477950.3	Metabolism	Amino Acid Metabolism	00270 Cysteine and methionine metabolism [PATH:ko00270]	5-methyltetrahydropteroyltriglutamate--homocysteine	K00549	194	-23.52	72.36	72.85	32
4477949.3	Metabolism	Amino Acid Metabolism	00270 Cysteine and methionine metabolism [PATH:ko00270]	5-methyltetrahydropteroyltriglutamate--homocysteine	K00549	58	-29.68	74.45	82.93	38
4477948.3	Metabolism	Amino Acid Metabolism	00270 Cysteine and methionine metabolism [PATH:ko00270]	5-methyltetrahydropteroyltriglutamate--homocysteine	K00549	58	-36.37	83.43	87.54	24
4477955.3	Metabolism	Lipid Metabolism	00564 Glycerophospholipid metabolism [PATH:ko00564]	phosphatidylethanolamine N-methyltransferase [EC:2.1.1.17]	K00551	1	-14.00	61.02	59.00	1
4477950.3	Metabolism	Lipid Metabolism	00564 Glycerophospholipid metabolism [PATH:ko00564]	phosphatidylethanolamine N-methyltransferase [EC:2.1.1.17]	K00551	1	-12.00	61.67	60.00	1
4477949.3	Metabolism	Lipid Metabolism	00564 Glycerophospholipid metabolism [PATH:ko00564]	phosphatidylethanolamine N-methyltransferase [EC:2.1.1.17]	K00551	2	-9.50	63.84	52.00	2
4477948.3	Metabolism	Lipid Metabolism	00564 Glycerophospholipid metabolism [PATH:ko00564]	phosphatidylethanolamine N-methyltransferase [EC:2.1.1.17]	K00551	4	-10.20	71.03	43.60	4
4477955.3	Metabolism	Amino Acid Metabolism	00270 Cysteine and methionine metabolism [PATH:ko00270]	DNA (cytosine-5-)-methyltransferase [EC:2.1.1.37]	K00558	148	-7.99	71.83	38.24	70
4477950.3	Metabolism	Amino Acid Metabolism	00270 Cysteine and methionine metabolism [PATH:ko00270]	DNA (cytosine-5-)-methyltransferase [EC:2.1.1.37]	K00558	96	-10.88	72.24	44.42	56
4477949.3	Metabolism	Amino Acid Metabolism	00270 Cysteine and methionine metabolism [PATH:ko00270]	DNA (cytosine-5-)-methyltransferase [EC:2.1.1.37]	K00558	99	-10.01	73.29	42.17	73
4477948.3	Metabolism	Amino Acid Metabolism	00270 Cysteine and methionine metabolism [PATH:ko00270]	DNA (cytosine-5-)-methyltransferase [EC:2.1.1.37]	K00558	84	-12.88	72.98	48.17	67
4477950.3	Metabolism	Lipid Metabolism	00100 Steroid biosynthesis [PATH:ko00100]	sterol 24-C-methyltransferase [EC:2.1.1.41]	K00559	3	-11.33	66.88	44.33	3
4477949.3	Metabolism	Lipid Metabolism	00100 Steroid biosynthesis [PATH:ko00100]	sterol 24-C-methyltransferase [EC:2.1.1.41]	K00559	1	-5.00	58.97	39.00	1
4477948.3	Metabolism	Lipid Metabolism	00100 Steroid biosynthesis [PATH:ko00100]	sterol 24-C-methyltransferase [EC:2.1.1.41]	K00559	1	-10.00	62.22	45.00	1
4477955.3	Metabolism	Metabolism of Cofactors and Vitamins	00670 One carbon pool by folate [PATH:ko00670]	thymidylate synthase [EC:2.1.1.45]	K00560	182	-26.19	73.89	73.25	94
4477950.3	Metabolism	Metabolism of Cofactors and Vitamins	00670 One carbon pool by folate [PATH:ko00670]	thymidylate synthase [EC:2.1.1.45]	K00560	222	-29.77	73.47	81.22	99
4477949.3	Metabolism	Metabolism of Cofactors and Vitamins	00670 One carbon pool by folate [PATH:ko00670]	thymidylate synthase [EC:2.1.1.45]	K00560	137	-27.49	77.57	72.65	59
4477948.3	Metabolism	Metabolism of Cofactors and Vitamins	00670 One carbon pool by folate [PATH:ko00670]	thymidylate synthase [EC:2.1.1.45]	K00560	124	-30.84	77.78	78.71	59
4477948.3	Genetic Information Processing	Translation	03015 mRNA surveillance pathway [PATH:ko03015]	mRNA (guanine-N7-)-methyltransferase [EC:2.1.1.56]	K00565	1	-14.00	83.33	42.00	1
4477955.3	Genetic Information Processing	Folding, Sorting and Degradation	04122 Sulfur relay system [PATH:ko04122]	tRNA-specific 2-thiouridylase [EC:2.8.1.-]	K00566	282	-20.58	71.26	66.64	126
4477950.3	Genetic Information Processing	Folding, Sorting and Degradation	04122 Sulfur relay system [PATH:ko04122]	tRNA-specific 2-thiouridylase [EC:2.8.1.-]	K00566	246	-22.69	72.37	69.83	94
4477949.3	Genetic Information Processing	Folding, Sorting and Degradation	04122 Sulfur relay system [PATH:ko04122]	tRNA-specific 2-thiouridylase [EC:2.8.1.-]	K00566	183	-30.68	79.22	79.62	51
4477948.3	Genetic Information Processing	Folding, Sorting and Degradation	04122 Sulfur relay system [PATH:ko04122]	tRNA-specific 2-thiouridylase [EC:2.8.1.-]	K00566	165	-25.06	76.73	70.42	66
4477955.3	Metabolism	Metabolism of Cofactors and Vitamins	00130 Ubiquinone and other terpenoid-quinone biosynthesis [PATH:ko00130]	3-demethylubiquinone-9 3-methyltransferase	K00568	143	-13.73	68.98	52.54	68
4477950.3	Metabolism	Metabolism of Cofactors and Vitamins	00130 Ubiquinone and other terpenoid-quinone biosynthesis [PATH:ko00130]	3-demethylubiquinone-9 3-methyltransferase	K00568	128	-18.77	68.03	64.67	61
4477949.3	Metabolism	Metabolism of Cofactors and Vitamins	00130 Ubiquinone and other terpenoid-quinone biosynthesis [PATH:ko00130]	3-demethylubiquinone-9 3-methyltransferase	K00568	45	-19.06	76.23	58.12	17
4477948.3	Metabolism	Metabolism of Cofactors and Vitamins	00130 Ubiquinone and other terpenoid-quinone biosynthesis [PATH:ko00130]	3-demethylubiquinone-9 3-methyltransferase	K00568	72	-20.64	72.48	65.44	40
4477955.3	Metabolism	Xenobiotics Biodegradation and Metabolism	00983 Drug metabolism - other enzymes [PATH:ko00983]	thiopurine S-methyltransferase [EC:2.1.1.67]	K00569	1	-6.00	100.00	26.00	1
4477950.3	Metabolism	Xenobiotics Biodegradation and Metabolism	00983 Drug metabolism - other enzymes [PATH:ko00983]	thiopurine S-methyltransferase [EC:2.1.1.67]	K00569	2	-36.00	74.28	97.00	2
4477949.3	Metabolism	Xenobiotics Biodegradation and Metabolism	00983 Drug metabolism - other enzymes [PATH:ko00983]	thiopurine S-methyltransferase [EC:2.1.1.67]	K00569	19	-7.91	65.85	42.50	7
4477948.3	Metabolism	Xenobiotics Biodegradation and Metabolism	00983 Drug metabolism - other enzymes [PATH:ko00983]	thiopurine S-methyltransferase [EC:2.1.1.67]	K00569	5	-26.75	68.75	84.00	2
4477955.3	Cellular Processes	Cell Motility	02030 Bacterial chemotaxis [PATH:ko02030]	chemotaxis protein methyltransferase CheR [EC:2.1.1.80]	K00575	27	-12.09	66.48	49.91	6
4477950.3	Cellular Processes	Cell Motility	02030 Bacterial chemotaxis [PATH:ko02030]	chemotaxis protein methyltransferase CheR [EC:2.1.1.80]	K00575	22	-10.25	68.50	46.42	8
4477949.3	Cellular Processes	Cell Motility	02030 Bacterial chemotaxis [PATH:ko02030]	chemotaxis protein methyltransferase CheR [EC:2.1.1.80]	K00575	33	-13.07	70.54	52.07	27
4477948.3	Cellular Processes	Cell Motility	02030 Bacterial chemotaxis [PATH:ko02030]	chemotaxis protein methyltransferase CheR [EC:2.1.1.80]	K00575	58	-16.18	74.74	55.53	35
4477948.3	Metabolism	Energy Metabolism	00680 Methane metabolism [PATH:ko00680]	tetrahydromethanopterin S-methyltransferase subunit A	K00577	1	-9.00	63.64	44.00	1
4477955.3	Metabolism	Biosynthesis of Other Secondary Metabolites	00941 Flavonoid biosynthesis [PATH:ko00941]	caffeoyl-CoA O-methyltransferase [EC:2.1.1.104]	K00588	9	-17.00	68.53	66.45	7
4477950.3	Metabolism	Biosynthesis of Other Secondary Metabolites	00941 Flavonoid biosynthesis [PATH:ko00941]	caffeoyl-CoA O-methyltransferase [EC:2.1.1.104]	K00588	16	-15.78	67.42	60.22	5
4477949.3	Metabolism	Biosynthesis of Other Secondary Metabolites	00941 Flavonoid biosynthesis [PATH:ko00941]	caffeoyl-CoA O-methyltransferase [EC:2.1.1.104]	K00588	4	-25.10	66.20	84.80	1
4477948.3	Metabolism	Biosynthesis of Other Secondary Metabolites	00941 Flavonoid biosynthesis [PATH:ko00941]	caffeoyl-CoA O-methyltransferase [EC:2.1.1.104]	K00588	12	-22.00	69.18	71.13	6
4477950.3	Metabolism	Metabolism of Cofactors and Vitamins	00130 Ubiquinone and other terpenoid-quinone biosynthesis [PATH:ko00130]	hexaprenyldihydroxybenzoate methyltransferase [EC:2.1.1.114]	K00591	14	-6.50	66.29	38.88	6
4477948.3	Metabolism	Metabolism of Cofactors and Vitamins	00130 Ubiquinone and other terpenoid-quinone biosynthesis [PATH:ko00130]	hexaprenyldihydroxybenzoate methyltransferase [EC:2.1.1.114]	K00591	2	-10.00	62.54	54.00	2
4477955.3	Metabolism	Metabolism of Cofactors and Vitamins	00860 Porphyrin and chlorophyll metabolism [PATH:ko00860]	precorrin-6Y C5,15-methyltransferase / precorrin-8W	K00595	12	-17.70	68.79	64.30	10
4477950.3	Metabolism	Metabolism of Cofactors and Vitamins	00860 Porphyrin and chlorophyll metabolism [PATH:ko00860]	precorrin-6Y C5,15-methyltransferase / precorrin-8W	K00595	21	-8.83	66.85	45.67	16
4477949.3	Metabolism	Metabolism of Cofactors and Vitamins	00860 Porphyrin and chlorophyll metabolism [PATH:ko00860]	precorrin-6Y C5,15-methyltransferase / precorrin-8W	K00595	11	-9.10	69.94	44.60	9
4477948.3	Metabolism	Metabolism of Cofactors and Vitamins	00860 Porphyrin and chlorophyll metabolism [PATH:ko00860]	precorrin-6Y C5,15-methyltransferase / precorrin-8W	K00595	15	-15.36	69.57	58.50	10
4477955.3	Metabolism	Xenobiotics Biodegradation and Metabolism	00624 Polycyclic aromatic hydrocarbon degradation [PATH:ko00624]	[EC:2.1.1.-]	K00599	210	-16.28	70.11	60.28	89
4477950.3	Metabolism	Xenobiotics Biodegradation and Metabolism	00624 Polycyclic aromatic hydrocarbon degradation [PATH:ko00624]	[EC:2.1.1.-]	K00599	255	-17.83	69.28	64.66	89
4477949.3	Metabolism	Xenobiotics Biodegradation and Metabolism	00624 Polycyclic aromatic hydrocarbon degradation [PATH:ko00624]	[EC:2.1.1.-]	K00599	117	-21.27	72.45	67.16	44
4477948.3	Metabolism	Xenobiotics Biodegradation and Metabolism	00624 Polycyclic aromatic hydrocarbon degradation [PATH:ko00624]	[EC:2.1.1.-]	K00599	86	-21.46	71.05	68.78	51
4477955.3	Metabolism	Metabolism of Cofactors and Vitamins	00670 One carbon pool by folate [PATH:ko00670]	glycine hydroxymethyltransferase [EC:2.1.2.1]	K00600	532	-32.62	73.61	92.41	201
4477950.3	Metabolism	Metabolism of Cofactors and Vitamins	00670 One carbon pool by folate [PATH:ko00670]	glycine hydroxymethyltransferase [EC:2.1.2.1]	K00600	391	-37.03	74.16	100.58	147
4477949.3	Metabolism	Metabolism of Cofactors and Vitamins	00670 One carbon pool by folate [PATH:ko00670]	glycine hydroxymethyltransferase [EC:2.1.2.1]	K00600	243	-35.64	79.10	91.65	73
4477948.3	Metabolism	Metabolism of Cofactors and Vitamins	00670 One carbon pool by folate [PATH:ko00670]	glycine hydroxymethyltransferase [EC:2.1.2.1]	K00600	228	-33.70	78.23	88.20	91
4477950.3	Metabolism	Metabolism of Cofactors and Vitamins	00670 One carbon pool by folate [PATH:ko00670]	phosphoribosylglycinamide formyltransferase [EC:2.1.2.2]	K00601	1	-6.00	55.32	47.00	1
4477955.3	Metabolism	Metabolism of Cofactors and Vitamins	00670 One carbon pool by folate [PATH:ko00670]	phosphoribosylaminoimidazolecarboxamide formyltransferase /	K00602	498	-18.28	71.27	63.26	185
4477950.3	Metabolism	Metabolism of Cofactors and Vitamins	00670 One carbon pool by folate [PATH:ko00670]	phosphoribosylaminoimidazolecarboxamide formyltransferase /	K00602	501	-23.87	71.07	76.70	186
4477949.3	Metabolism	Metabolism of Cofactors and Vitamins	00670 One carbon pool by folate [PATH:ko00670]	phosphoribosylaminoimidazolecarboxamide formyltransferase /	K00602	273	-29.95	79.53	81.53	70
4477948.3	Metabolism	Metabolism of Cofactors and Vitamins	00670 One carbon pool by folate [PATH:ko00670]	phosphoribosylaminoimidazolecarboxamide formyltransferase /	K00602	220	-27.71	77.25	79.09	97
4477955.3	Metabolism	Metabolism of Cofactors and Vitamins	00670 One carbon pool by folate [PATH:ko00670]	glutamate formiminotransferase [EC:2.1.2.5]	K00603	1	-22.00	67.09	79.00	1
4477950.3	Metabolism	Metabolism of Cofactors and Vitamins	00670 One carbon pool by folate [PATH:ko00670]	glutamate formiminotransferase [EC:2.1.2.5]	K00603	1	-26.00	60.42	96.00	1
4477949.3	Metabolism	Metabolism of Cofactors and Vitamins	00670 One carbon pool by folate [PATH:ko00670]	glutamate formiminotransferase [EC:2.1.2.5]	K00603	1	-7.00	64.10	39.00	1
4477948.3	Metabolism	Metabolism of Cofactors and Vitamins	00670 One carbon pool by folate [PATH:ko00670]	glutamate formiminotransferase [EC:2.1.2.5]	K00603	3	-15.00	64.42	64.67	3
4477955.3	Genetic Information Processing	Translation	00970 Aminoacyl-tRNA biosynthesis [PATH:ko00970]	methionyl-tRNA formyltransferase [EC:2.1.2.9]	K00604	203	-13.12	66.92	55.59	108
4477950.3	Genetic Information Processing	Translation	00970 Aminoacyl-tRNA biosynthesis [PATH:ko00970]	methionyl-tRNA formyltransferase [EC:2.1.2.9]	K00604	227	-15.81	66.81	61.61	102
4477949.3	Genetic Information Processing	Translation	00970 Aminoacyl-tRNA biosynthesis [PATH:ko00970]	methionyl-tRNA formyltransferase [EC:2.1.2.9]	K00604	99	-20.23	73.59	65.45	46
4477948.3	Genetic Information Processing	Translation	00970 Aminoacyl-tRNA biosynthesis [PATH:ko00970]	methionyl-tRNA formyltransferase [EC:2.1.2.9]	K00604	130	-19.70	72.27	65.21	74
4477955.3	Metabolism	Metabolism of Cofactors and Vitamins	00670 One carbon pool by folate [PATH:ko00670]	aminomethyltransferase [EC:2.1.2.10]	K00605	851	-19.16	71.48	62.88	156
4477950.3	Metabolism	Metabolism of Cofactors and Vitamins	00670 One carbon pool by folate [PATH:ko00670]	aminomethyltransferase [EC:2.1.2.10]	K00605	992	-22.01	70.65	69.97	117
4477949.3	Metabolism	Metabolism of Cofactors and Vitamins	00670 One carbon pool by folate [PATH:ko00670]	aminomethyltransferase [EC:2.1.2.10]	K00605	244	-24.52	74.59	72.39	84
4477948.3	Metabolism	Metabolism of Cofactors and Vitamins	00670 One carbon pool by folate [PATH:ko00670]	aminomethyltransferase [EC:2.1.2.10]	K00605	299	-22.54	71.64	69.87	103
4477955.3	Metabolism	Metabolism of Cofactors and Vitamins	00770 Pantothenate and CoA biosynthesis [PATH:ko00770]	3-methyl-2-oxobutanoate hydroxymethyltransferase	K00606	209	-14.84	67.25	58.54	101
4477950.3	Metabolism	Metabolism of Cofactors and Vitamins	00770 Pantothenate and CoA biosynthesis [PATH:ko00770]	3-methyl-2-oxobutanoate hydroxymethyltransferase	K00606	204	-19.78	66.33	71.27	89
4477949.3	Metabolism	Metabolism of Cofactors and Vitamins	00770 Pantothenate and CoA biosynthesis [PATH:ko00770]	3-methyl-2-oxobutanoate hydroxymethyltransferase	K00606	102	-28.58	74.50	81.53	35
4477948.3	Metabolism	Metabolism of Cofactors and Vitamins	00770 Pantothenate and CoA biosynthesis [PATH:ko00770]	3-methyl-2-oxobutanoate hydroxymethyltransferase	K00606	95	-21.55	70.97	71.55	58
4477955.3	Metabolism	Amino Acid Metabolism	00250 Alanine, aspartate and glutamate metabolism [PATH:ko00250]	aspartate carbamoyltransferase catalytic subunit	K00609	289	-23.36	74.69	72.44	110
4477950.3	Metabolism	Amino Acid Metabolism	00250 Alanine, aspartate and glutamate metabolism [PATH:ko00250]	aspartate carbamoyltransferase catalytic subunit	K00609	310	-24.54	74.55	75.47	96
4477949.3	Metabolism	Amino Acid Metabolism	00250 Alanine, aspartate and glutamate metabolism [PATH:ko00250]	aspartate carbamoyltransferase catalytic subunit	K00609	185	-27.25	82.23	73.91	46
4477948.3	Metabolism	Amino Acid Metabolism	00250 Alanine, aspartate and glutamate metabolism [PATH:ko00250]	aspartate carbamoyltransferase catalytic subunit	K00609	126	-29.77	77.95	82.36	54
4477955.3	Metabolism	Amino Acid Metabolism	00250 Alanine, aspartate and glutamate metabolism [PATH:ko00250]	aspartate carbamoyltransferase regulatory subunit	K00610	1	-36.00	92.11	76.00	1
4477949.3	Metabolism	Amino Acid Metabolism	00250 Alanine, aspartate and glutamate metabolism [PATH:ko00250]	aspartate carbamoyltransferase regulatory subunit	K00610	1	-12.00	91.43	35.00	1
4477955.3	Metabolism	Amino Acid Metabolism	00330 Arginine and proline metabolism [PATH:ko00330]	ornithine carbamoyltransferase [EC:2.1.3.3]	K00611	112	-13.94	66.87	56.70	82
4477950.3	Metabolism	Amino Acid Metabolism	00330 Arginine and proline metabolism [PATH:ko00330]	ornithine carbamoyltransferase [EC:2.1.3.3]	K00611	126	-19.59	67.95	70.39	56
4477949.3	Metabolism	Amino Acid Metabolism	00330 Arginine and proline metabolism [PATH:ko00330]	ornithine carbamoyltransferase [EC:2.1.3.3]	K00611	35	-19.90	70.50	68.03	24
4477948.3	Metabolism	Amino Acid Metabolism	00330 Arginine and proline metabolism [PATH:ko00330]	ornithine carbamoyltransferase [EC:2.1.3.3]	K00611	56	-24.45	69.81	78.43	39
4477955.3	Metabolism	Amino Acid Metabolism	00260 Glycine, serine and threonine metabolism [PATH:ko00260]	glycine amidinotransferase [EC:2.1.4.1]	K00613	111	-27.80	79.52	71.20	9
4477950.3	Metabolism	Amino Acid Metabolism	00260 Glycine, serine and threonine metabolism [PATH:ko00260]	glycine amidinotransferase [EC:2.1.4.1]	K00613	124	-34.06	79.00	83.69	10
4477949.3	Metabolism	Amino Acid Metabolism	00260 Glycine, serine and threonine metabolism [PATH:ko00260]	glycine amidinotransferase [EC:2.1.4.1]	K00613	15	-21.71	79.38	58.14	6
4477948.3	Metabolism	Amino Acid Metabolism	00260 Glycine, serine and threonine metabolism [PATH:ko00260]	glycine amidinotransferase [EC:2.1.4.1]	K00613	49	-39.42	80.71	90.50	10
4477955.3	Metabolism	Metabolism of Terpenoids and Polyketides	01051 Biosynthesis of ansamycins [PATH:ko01051]	transketolase [EC:2.2.1.1]	K00615	772	-22.33	71.78	69.83	278
4477950.3	Metabolism	Metabolism of Terpenoids and Polyketides	01051 Biosynthesis of ansamycins [PATH:ko01051]	transketolase [EC:2.2.1.1]	K00615	662	-26.11	71.29	78.10	246
4477949.3	Metabolism	Metabolism of Terpenoids and Polyketides	01051 Biosynthesis of ansamycins [PATH:ko01051]	transketolase [EC:2.2.1.1]	K00615	281	-35.18	78.77	90.12	98
4477948.3	Metabolism	Metabolism of Terpenoids and Polyketides	01051 Biosynthesis of ansamycins [PATH:ko01051]	transketolase [EC:2.2.1.1]	K00615	302	-29.89	75.29	82.51	147
4477955.3	Metabolism	Carbohydrate Metabolism	00030 Pentose phosphate pathway [PATH:ko00030]	transaldolase [EC:2.2.1.2]	K00616	253	-20.73	72.29	68.88	99
4477950.3	Metabolism	Carbohydrate Metabolism	00030 Pentose phosphate pathway [PATH:ko00030]	transaldolase [EC:2.2.1.2]	K00616	216	-24.63	73.25	76.83	79
4477949.3	Metabolism	Carbohydrate Metabolism	00030 Pentose phosphate pathway [PATH:ko00030]	transaldolase [EC:2.2.1.2]	K00616	111	-28.25	79.09	78.08	39
4477948.3	Metabolism	Carbohydrate Metabolism	00030 Pentose phosphate pathway [PATH:ko00030]	transaldolase [EC:2.2.1.2]	K00616	115	-23.49	76.63	71.01	58
4477955.3	Metabolism	Amino Acid Metabolism	00330 Arginine and proline metabolism [PATH:ko00330]	amino-acid N-acetyltransferase [EC:2.3.1.1]	K00619	30	-22.22	69.33	73.28	17
4477950.3	Metabolism	Amino Acid Metabolism	00330 Arginine and proline metabolism [PATH:ko00330]	amino-acid N-acetyltransferase [EC:2.3.1.1]	K00619	76	-11.79	63.88	54.81	38
4477949.3	Metabolism	Amino Acid Metabolism	00330 Arginine and proline metabolism [PATH:ko00330]	amino-acid N-acetyltransferase [EC:2.3.1.1]	K00619	86	-19.35	71.72	66.16	32
4477948.3	Metabolism	Amino Acid Metabolism	00330 Arginine and proline metabolism [PATH:ko00330]	amino-acid N-acetyltransferase [EC:2.3.1.1]	K00619	93	-23.71	71.67	75.39	31
4477955.3	Metabolism	Amino Acid Metabolism	00330 Arginine and proline metabolism [PATH:ko00330]	glutamate N-acetyltransferase / amino-acid	K00620	211	-16.23	68.55	63.27	92
4477950.3	Metabolism	Amino Acid Metabolism	00330 Arginine and proline metabolism [PATH:ko00330]	glutamate N-acetyltransferase / amino-acid	K00620	230	-18.14	68.84	68.25	84
4477949.3	Metabolism	Amino Acid Metabolism	00330 Arginine and proline metabolism [PATH:ko00330]	glutamate N-acetyltransferase / amino-acid	K00620	92	-20.15	70.95	69.64	39
4477948.3	Metabolism	Amino Acid Metabolism	00330 Arginine and proline metabolism [PATH:ko00330]	glutamate N-acetyltransferase / amino-acid	K00620	83	-21.93	71.56	72.40	37
4477950.3	Metabolism	Carbohydrate Metabolism	00520 Amino sugar and nucleotide sugar metabolism [PATH:ko00520]	glucosamine-phosphate N-acetyltransferase [EC:2.3.1.4]	K00621	2	-6.00	59.22	45.00	2
4477955.3	Metabolism	Metabolism of Other Amino Acids	00430 Taurine and hypotaurine metabolism [PATH:ko00430]	phosphate acetyltransferase [EC:2.3.1.8]	K00625	200	-27.56	74.46	82.33	37
4477950.3	Metabolism	Metabolism of Other Amino Acids	00430 Taurine and hypotaurine metabolism [PATH:ko00430]	phosphate acetyltransferase [EC:2.3.1.8]	K00625	191	-31.01	75.71	87.71	37
4477949.3	Metabolism	Metabolism of Other Amino Acids	00430 Taurine and hypotaurine metabolism [PATH:ko00430]	phosphate acetyltransferase [EC:2.3.1.8]	K00625	70	-16.78	70.68	60.43	38
4477948.3	Metabolism	Metabolism of Other Amino Acids	00430 Taurine and hypotaurine metabolism [PATH:ko00430]	phosphate acetyltransferase [EC:2.3.1.8]	K00625	79	-23.96	73.84	72.36	38
4477955.3	Environmental Information Processing	Signal Transduction	02020 Two-component system [PATH:ko02020]	acetyl-CoA C-acetyltransferase [EC:2.3.1.9]	K00626	553	-23.52	70.68	77.03	274
4477950.3	Environmental Information Processing	Signal Transduction	02020 Two-component system [PATH:ko02020]	acetyl-CoA C-acetyltransferase [EC:2.3.1.9]	K00626	671	-25.67	70.57	82.71	282
4477949.3	Environmental Information Processing	Signal Transduction	02020 Two-component system [PATH:ko02020]	acetyl-CoA C-acetyltransferase [EC:2.3.1.9]	K00626	462	-27.18	76.00	79.16	184
4477948.3	Environmental Information Processing	Signal Transduction	02020 Two-component system [PATH:ko02020]	acetyl-CoA C-acetyltransferase [EC:2.3.1.9]	K00626	401	-27.81	74.23	82.17	221
4477955.3	Metabolism	Carbohydrate Metabolism	00620 Pyruvate metabolism [PATH:ko00620]	pyruvate dehydrogenase E2 component (dihydrolipoamide	K00627	365	-14.00	71.16	54.85	138
4477950.3	Metabolism	Carbohydrate Metabolism	00620 Pyruvate metabolism [PATH:ko00620]	pyruvate dehydrogenase E2 component (dihydrolipoamide	K00627	477	-16.55	71.50	59.55	153
4477949.3	Metabolism	Carbohydrate Metabolism	00620 Pyruvate metabolism [PATH:ko00620]	pyruvate dehydrogenase E2 component (dihydrolipoamide	K00627	263	-20.71	75.00	65.84	87
4477948.3	Metabolism	Carbohydrate Metabolism	00620 Pyruvate metabolism [PATH:ko00620]	pyruvate dehydrogenase E2 component (dihydrolipoamide	K00627	228	-21.14	76.42	65.75	87
4477955.3	Metabolism	Lipid Metabolism	00564 Glycerophospholipid metabolism [PATH:ko00564]	glycerol-3-phosphate O-acyltransferase [EC:2.3.1.15]	K00631	15	-18.42	72.09	61.83	10
4477950.3	Metabolism	Lipid Metabolism	00564 Glycerophospholipid metabolism [PATH:ko00564]	glycerol-3-phosphate O-acyltransferase [EC:2.3.1.15]	K00631	12	-13.25	69.25	51.25	10
4477949.3	Metabolism	Lipid Metabolism	00564 Glycerophospholipid metabolism [PATH:ko00564]	glycerol-3-phosphate O-acyltransferase [EC:2.3.1.15]	K00631	91	-23.82	73.28	72.87	30
4477948.3	Metabolism	Lipid Metabolism	00564 Glycerophospholipid metabolism [PATH:ko00564]	glycerol-3-phosphate O-acyltransferase [EC:2.3.1.15]	K00631	115	-25.18	75.27	73.38	31
4477955.3	Metabolism	Xenobiotics Biodegradation and Metabolism	00642 Ethylbenzene degradation [PATH:ko00642]	acetyl-CoA acyltransferase [EC:2.3.1.16]	K00632	143	-28.63	72.03	85.54	65
4477950.3	Metabolism	Xenobiotics Biodegradation and Metabolism	00642 Ethylbenzene degradation [PATH:ko00642]	acetyl-CoA acyltransferase [EC:2.3.1.16]	K00632	192	-29.70	70.60	88.28	71
4477949.3	Metabolism	Xenobiotics Biodegradation and Metabolism	00642 Ethylbenzene degradation [PATH:ko00642]	acetyl-CoA acyltransferase [EC:2.3.1.16]	K00632	192	-28.90	77.69	81.13	65
4477948.3	Metabolism	Xenobiotics Biodegradation and Metabolism	00642 Ethylbenzene degradation [PATH:ko00642]	acetyl-CoA acyltransferase [EC:2.3.1.16]	K00632	137	-29.88	75.64	84.60	64
4477955.3	Metabolism	Carbohydrate Metabolism	00650 Butanoate metabolism [PATH:ko00650]	phosphate butyryltransferase [EC:2.3.1.19]	K00634	12	-8.38	63.18	47.50	7
4477950.3	Metabolism	Carbohydrate Metabolism	00650 Butanoate metabolism [PATH:ko00650]	phosphate butyryltransferase [EC:2.3.1.19]	K00634	2	-17.50	55.52	83.00	2
4477949.3	Metabolism	Carbohydrate Metabolism	00650 Butanoate metabolism [PATH:ko00650]	phosphate butyryltransferase [EC:2.3.1.19]	K00634	13	-13.40	68.51	54.80	10
4477948.3	Metabolism	Carbohydrate Metabolism	00650 Butanoate metabolism [PATH:ko00650]	phosphate butyryltransferase [EC:2.3.1.19]	K00634	7	-11.57	60.81	57.14	7
4477949.3	Metabolism	Lipid Metabolism	00561 Glycerolipid metabolism [PATH:ko00561]	diacylglycerol O-acyltransferase [EC:2.3.1.20]	K00635	3	-21.33	69.91	69.67	3
4477948.3	Metabolism	Lipid Metabolism	00561 Glycerolipid metabolism [PATH:ko00561]	diacylglycerol O-acyltransferase [EC:2.3.1.20]	K00635	2	-23.00	67.44	72.50	2
4477955.3	Metabolism	Amino Acid Metabolism	00260 Glycine, serine and threonine metabolism [PATH:ko00260]	glycine C-acetyltransferase [EC:2.3.1.29]	K00639	79	-22.88	72.62	70.54	38
4477950.3	Metabolism	Amino Acid Metabolism	00260 Glycine, serine and threonine metabolism [PATH:ko00260]	glycine C-acetyltransferase [EC:2.3.1.29]	K00639	101	-33.00	73.51	92.28	37
4477949.3	Metabolism	Amino Acid Metabolism	00260 Glycine, serine and threonine metabolism [PATH:ko00260]	glycine C-acetyltransferase [EC:2.3.1.29]	K00639	259	-33.24	79.75	86.65	51
4477948.3	Metabolism	Amino Acid Metabolism	00260 Glycine, serine and threonine metabolism [PATH:ko00260]	glycine C-acetyltransferase [EC:2.3.1.29]	K00639	157	-37.43	78.81	96.25	53
4477955.3	Metabolism	Energy Metabolism	00920 Sulfur metabolism [PATH:ko00920]	serine O-acetyltransferase [EC:2.3.1.30]	K00640	139	-19.05	73.94	62.28	62
4477950.3	Metabolism	Energy Metabolism	00920 Sulfur metabolism [PATH:ko00920]	serine O-acetyltransferase [EC:2.3.1.30]	K00640	169	-21.73	71.94	70.83	73
4477949.3	Metabolism	Energy Metabolism	00920 Sulfur metabolism [PATH:ko00920]	serine O-acetyltransferase [EC:2.3.1.30]	K00640	85	-19.50	71.52	62.83	58
4477948.3	Metabolism	Energy Metabolism	00920 Sulfur metabolism [PATH:ko00920]	serine O-acetyltransferase [EC:2.3.1.30]	K00640	93	-23.69	75.05	69.88	59
4477955.3	Metabolism	Amino Acid Metabolism	00270 Cysteine and methionine metabolism [PATH:ko00270]	homoserine O-acetyltransferase [EC:2.3.1.31]	K00641	387	-21.39	67.38	71.44	107
4477950.3	Metabolism	Amino Acid Metabolism	00270 Cysteine and methionine metabolism [PATH:ko00270]	homoserine O-acetyltransferase [EC:2.3.1.31]	K00641	408	-23.11	67.34	75.71	107
4477949.3	Metabolism	Amino Acid Metabolism	00270 Cysteine and methionine metabolism [PATH:ko00270]	homoserine O-acetyltransferase [EC:2.3.1.31]	K00641	69	-19.46	70.28	63.82	39
4477948.3	Metabolism	Amino Acid Metabolism	00270 Cysteine and methionine metabolism [PATH:ko00270]	homoserine O-acetyltransferase [EC:2.3.1.31]	K00641	71	-16.54	68.71	59.72	49
4477955.3	Metabolism	Amino Acid Metabolism	00260 Glycine, serine and threonine metabolism [PATH:ko00260]	5-aminolevulinate synthase [EC:2.3.1.37]	K00643	173	-21.79	68.18	72.66	74
4477950.3	Metabolism	Amino Acid Metabolism	00260 Glycine, serine and threonine metabolism [PATH:ko00260]	5-aminolevulinate synthase [EC:2.3.1.37]	K00643	110	-23.89	67.79	77.88	56
4477949.3	Metabolism	Amino Acid Metabolism	00260 Glycine, serine and threonine metabolism [PATH:ko00260]	5-aminolevulinate synthase [EC:2.3.1.37]	K00643	44	-32.00	82.42	78.94	17
4477948.3	Metabolism	Amino Acid Metabolism	00260 Glycine, serine and threonine metabolism [PATH:ko00260]	5-aminolevulinate synthase [EC:2.3.1.37]	K00643	45	-36.44	78.26	92.28	22
4477955.3	Metabolism	Lipid Metabolism	00061 Fatty acid biosynthesis [PATH:ko00061]	[acyl-carrier-protein] S-malonyltransferase [EC:2.3.1.39]	K00645	185	-11.72	68.57	52.05	95
4477950.3	Metabolism	Lipid Metabolism	00061 Fatty acid biosynthesis [PATH:ko00061]	[acyl-carrier-protein] S-malonyltransferase [EC:2.3.1.39]	K00645	197	-15.57	68.68	61.58	102
4477949.3	Metabolism	Lipid Metabolism	00061 Fatty acid biosynthesis [PATH:ko00061]	[acyl-carrier-protein] S-malonyltransferase [EC:2.3.1.39]	K00645	152	-22.61	74.81	71.29	50
4477948.3	Metabolism	Lipid Metabolism	00061 Fatty acid biosynthesis [PATH:ko00061]	[acyl-carrier-protein] S-malonyltransferase [EC:2.3.1.39]	K00645	119	-21.30	72.65	70.13	68
4477955.3	Metabolism	Lipid Metabolism	00061 Fatty acid biosynthesis [PATH:ko00061]	3-oxoacyl-[acyl-carrier-protein] synthase I [EC:2.3.1.41]	K00647	271	-26.05	71.99	78.81	91
4477950.3	Metabolism	Lipid Metabolism	00061 Fatty acid biosynthesis [PATH:ko00061]	3-oxoacyl-[acyl-carrier-protein] synthase I [EC:2.3.1.41]	K00647	269	-32.83	72.05	95.21	89
4477949.3	Metabolism	Lipid Metabolism	00061 Fatty acid biosynthesis [PATH:ko00061]	3-oxoacyl-[acyl-carrier-protein] synthase I [EC:2.3.1.41]	K00647	88	-31.02	77.14	84.97	45
4477948.3	Metabolism	Lipid Metabolism	00061 Fatty acid biosynthesis [PATH:ko00061]	3-oxoacyl-[acyl-carrier-protein] synthase I [EC:2.3.1.41]	K00647	132	-33.05	79.72	85.48	56
4477955.3	Metabolism	Lipid Metabolism	00061 Fatty acid biosynthesis [PATH:ko00061]	3-oxoacyl-[acyl-carrier-protein] synthase III [EC:2.3.1.180]	K00648	359	-19.15	68.55	67.71	124
4477950.3	Metabolism	Lipid Metabolism	00061 Fatty acid biosynthesis [PATH:ko00061]	3-oxoacyl-[acyl-carrier-protein] synthase III [EC:2.3.1.180]	K00648	403	-19.98	69.54	69.42	116
4477949.3	Metabolism	Lipid Metabolism	00061 Fatty acid biosynthesis [PATH:ko00061]	3-oxoacyl-[acyl-carrier-protein] synthase III [EC:2.3.1.180]	K00648	294	-23.93	75.09	71.86	84
4477948.3	Metabolism	Lipid Metabolism	00061 Fatty acid biosynthesis [PATH:ko00061]	3-oxoacyl-[acyl-carrier-protein] synthase III [EC:2.3.1.180]	K00648	222	-25.42	72.25	77.49	89
4477955.3	Cellular Processes	Transport and Catabolism	04146 Peroxisome [PATH:ko04146]	glyceronephosphate O-acyltransferase [EC:2.3.1.42]	K00649	2	-10.00	68.46	50.50	2
4477955.3	Metabolism	Amino Acid Metabolism	00270 Cysteine and methionine metabolism [PATH:ko00270]	homoserine O-succinyltransferase [EC:2.3.1.46]	K00651	32	-14.72	67.41	56.84	20
4477950.3	Metabolism	Amino Acid Metabolism	00270 Cysteine and methionine metabolism [PATH:ko00270]	homoserine O-succinyltransferase [EC:2.3.1.46]	K00651	29	-25.38	67.22	79.54	15
4477949.3	Metabolism	Amino Acid Metabolism	00270 Cysteine and methionine metabolism [PATH:ko00270]	homoserine O-succinyltransferase [EC:2.3.1.46]	K00651	52	-29.00	75.65	78.22	19
4477948.3	Metabolism	Amino Acid Metabolism	00270 Cysteine and methionine metabolism [PATH:ko00270]	homoserine O-succinyltransferase [EC:2.3.1.46]	K00651	45	-29.61	74.41	80.48	24
4477955.3	Metabolism	Metabolism of Cofactors and Vitamins	00780 Biotin metabolism [PATH:ko00780]	8-amino-7-oxononanoate synthase [EC:2.3.1.47]	K00652	18	-12.69	68.14	55.06	14
4477950.3	Metabolism	Metabolism of Cofactors and Vitamins	00780 Biotin metabolism [PATH:ko00780]	8-amino-7-oxononanoate synthase [EC:2.3.1.47]	K00652	19	-14.88	67.62	61.19	15
4477949.3	Metabolism	Metabolism of Cofactors and Vitamins	00780 Biotin metabolism [PATH:ko00780]	8-amino-7-oxononanoate synthase [EC:2.3.1.47]	K00652	73	-14.42	66.13	58.81	40
4477948.3	Metabolism	Metabolism of Cofactors and Vitamins	00780 Biotin metabolism [PATH:ko00780]	8-amino-7-oxononanoate synthase [EC:2.3.1.47]	K00652	37	-12.65	69.08	54.10	27
4477955.3	Metabolism	Lipid Metabolism	00564 Glycerophospholipid metabolism [PATH:ko00564]	1-acyl-sn-glycerol-3-phosphate acyltransferase [EC:2.3.1.51]	K00655	178	-15.46	68.04	59.02	68
4477950.3	Metabolism	Lipid Metabolism	00564 Glycerophospholipid metabolism [PATH:ko00564]	1-acyl-sn-glycerol-3-phosphate acyltransferase [EC:2.3.1.51]	K00655	222	-13.59	68.44	54.04	72
4477949.3	Metabolism	Lipid Metabolism	00564 Glycerophospholipid metabolism [PATH:ko00564]	1-acyl-sn-glycerol-3-phosphate acyltransferase [EC:2.3.1.51]	K00655	156	-18.45	69.92	63.77	55
4477948.3	Metabolism	Lipid Metabolism	00564 Glycerophospholipid metabolism [PATH:ko00564]	1-acyl-sn-glycerol-3-phosphate acyltransferase [EC:2.3.1.51]	K00655	101	-18.46	68.61	64.93	55
4477955.3	Metabolism	Carbohydrate Metabolism	00650 Butanoate metabolism [PATH:ko00650]	formate C-acetyltransferase [EC:2.3.1.54]	K00656	94	-50.11	74.92	125.71	18
4477950.3	Metabolism	Carbohydrate Metabolism	00650 Butanoate metabolism [PATH:ko00650]	formate C-acetyltransferase [EC:2.3.1.54]	K00656	65	-44.28	76.26	111.32	16
4477949.3	Metabolism	Carbohydrate Metabolism	00650 Butanoate metabolism [PATH:ko00650]	formate C-acetyltransferase [EC:2.3.1.54]	K00656	29	-26.52	75.34	75.28	18
4477948.3	Metabolism	Carbohydrate Metabolism	00650 Butanoate metabolism [PATH:ko00650]	formate C-acetyltransferase [EC:2.3.1.54]	K00656	12	-22.92	69.69	73.75	10
4477950.3	Metabolism	Amino Acid Metabolism	00330 Arginine and proline metabolism [PATH:ko00330]	diamine N-acetyltransferase [EC:2.3.1.57]	K00657	6	-5.17	68.47	34.67	6
4477949.3	Metabolism	Amino Acid Metabolism	00330 Arginine and proline metabolism [PATH:ko00330]	diamine N-acetyltransferase [EC:2.3.1.57]	K00657	15	-11.43	71.95	46.07	9
4477948.3	Metabolism	Amino Acid Metabolism	00330 Arginine and proline metabolism [PATH:ko00330]	diamine N-acetyltransferase [EC:2.3.1.57]	K00657	27	-11.35	67.00	49.29	12
4477955.3	Metabolism	Amino Acid Metabolism	00310 Lysine degradation [PATH:ko00310]	2-oxoglutarate dehydrogenase E2 component (dihydrolipoamide	K00658	495	-21.58	71.12	71.29	158
4477950.3	Metabolism	Amino Acid Metabolism	00310 Lysine degradation [PATH:ko00310]	2-oxoglutarate dehydrogenase E2 component (dihydrolipoamide	K00658	521	-26.77	72.80	81.03	155
4477949.3	Metabolism	Amino Acid Metabolism	00310 Lysine degradation [PATH:ko00310]	2-oxoglutarate dehydrogenase E2 component (dihydrolipoamide	K00658	338	-25.49	80.06	70.77	72
4477948.3	Metabolism	Amino Acid Metabolism	00310 Lysine degradation [PATH:ko00310]	2-oxoglutarate dehydrogenase E2 component (dihydrolipoamide	K00658	196	-29.76	78.78	81.36	76
4477955.3	Organismal Systems	Environmental Adaptation	04712 Circadian rhythm - plant [PATH:ko04712]	chalcone synthase [EC:2.3.1.74]	K00660	23	-12.15	71.42	51.10	15
4477950.3	Organismal Systems	Environmental Adaptation	04712 Circadian rhythm - plant [PATH:ko04712]	chalcone synthase [EC:2.3.1.74]	K00660	19	-17.83	69.91	67.28	13
4477949.3	Organismal Systems	Environmental Adaptation	04712 Circadian rhythm - plant [PATH:ko04712]	chalcone synthase [EC:2.3.1.74]	K00660	21	-24.14	76.72	71.86	6
4477948.3	Organismal Systems	Environmental Adaptation	04712 Circadian rhythm - plant [PATH:ko04712]	chalcone synthase [EC:2.3.1.74]	K00660	3	-27.00	66.21	88.00	2
4477955.3	Metabolism	Lipid Metabolism	00061 Fatty acid biosynthesis [PATH:ko00061]	fatty acid synthase subunit alpha, fungi type [EC:2.3.1.86]	K00667	1	-7.00	65.00	40.00	1
4477955.3	Metabolism	Lipid Metabolism	00061 Fatty acid biosynthesis [PATH:ko00061]	fatty acid synthase subunit beta, fungi type [EC:2.3.1.86]	K00668	2	-7.00	64.08	39.00	2
4477950.3	Metabolism	Lipid Metabolism	00061 Fatty acid biosynthesis [PATH:ko00061]	fatty acid synthase subunit beta, fungi type [EC:2.3.1.86]	K00668	1	-6.00	81.25	32.00	1
4477955.3	Metabolism	Energy Metabolism	00680 Methane metabolism [PATH:ko00680]	formylmethanofuran--tetrahydromethanopterin	K00672	4	-7.50	74.76	38.75	3
4477950.3	Metabolism	Energy Metabolism	00680 Methane metabolism [PATH:ko00680]	formylmethanofuran--tetrahydromethanopterin	K00672	2	-24.50	60.88	93.00	2
4477949.3	Metabolism	Energy Metabolism	00680 Methane metabolism [PATH:ko00680]	formylmethanofuran--tetrahydromethanopterin	K00672	1	-10.00	60.71	56.00	1
4477948.3	Metabolism	Energy Metabolism	00680 Methane metabolism [PATH:ko00680]	formylmethanofuran--tetrahydromethanopterin	K00672	1	-21.00	65.82	79.00	1
4477955.3	Metabolism	Amino Acid Metabolism	00330 Arginine and proline metabolism [PATH:ko00330]	arginine N-succinyltransferase [EC:2.3.1.109]	K00673	8	-15.12	75.23	53.12	8
4477950.3	Metabolism	Amino Acid Metabolism	00330 Arginine and proline metabolism [PATH:ko00330]	arginine N-succinyltransferase [EC:2.3.1.109]	K00673	4	-28.00	64.43	88.75	4
4477949.3	Metabolism	Amino Acid Metabolism	00330 Arginine and proline metabolism [PATH:ko00330]	arginine N-succinyltransferase [EC:2.3.1.109]	K00673	26	-20.33	72.54	66.81	16
4477948.3	Metabolism	Amino Acid Metabolism	00330 Arginine and proline metabolism [PATH:ko00330]	arginine N-succinyltransferase [EC:2.3.1.109]	K00673	70	-29.55	73.66	83.51	30
4477955.3	Metabolism	Amino Acid Metabolism	00300 Lysine biosynthesis [PATH:ko00300]	2,3,4,5-tetrahydropyridine-2-carboxylate	K00674	269	-26.62	75.16	75.65	106
4477950.3	Metabolism	Amino Acid Metabolism	00300 Lysine biosynthesis [PATH:ko00300]	2,3,4,5-tetrahydropyridine-2-carboxylate	K00674	269	-25.90	75.50	74.86	99
4477949.3	Metabolism	Amino Acid Metabolism	00300 Lysine biosynthesis [PATH:ko00300]	2,3,4,5-tetrahydropyridine-2-carboxylate	K00674	206	-30.29	80.00	79.30	56
4477948.3	Metabolism	Amino Acid Metabolism	00300 Lysine biosynthesis [PATH:ko00300]	2,3,4,5-tetrahydropyridine-2-carboxylate	K00674	150	-30.88	81.00	78.91	67
4477955.3	Metabolism	Xenobiotics Biodegradation and Metabolism	00626 Naphthalene degradation [PATH:ko00626]	[EC:2.3.1.-]	K00680	58	-16.07	68.08	58.74	30
4477950.3	Metabolism	Xenobiotics Biodegradation and Metabolism	00626 Naphthalene degradation [PATH:ko00626]	[EC:2.3.1.-]	K00680	70	-17.16	68.46	61.49	28
4477949.3	Metabolism	Xenobiotics Biodegradation and Metabolism	00626 Naphthalene degradation [PATH:ko00626]	[EC:2.3.1.-]	K00680	81	-22.96	72.61	70.75	29
4477948.3	Metabolism	Xenobiotics Biodegradation and Metabolism	00626 Naphthalene degradation [PATH:ko00626]	[EC:2.3.1.-]	K00680	86	-22.82	70.31	71.92	38
4477955.3	Metabolism	Metabolism of Other Amino Acids	00460 Cyanoamino acid metabolism [PATH:ko00460]	gamma-glutamyltranspeptidase [EC:2.3.2.2]	K00681	332	-14.29	69.56	55.32	178
4477950.3	Metabolism	Metabolism of Other Amino Acids	00460 Cyanoamino acid metabolism [PATH:ko00460]	gamma-glutamyltranspeptidase [EC:2.3.2.2]	K00681	415	-15.84	67.42	60.94	198
4477949.3	Metabolism	Metabolism of Other Amino Acids	00460 Cyanoamino acid metabolism [PATH:ko00460]	gamma-glutamyltranspeptidase [EC:2.3.2.2]	K00681	344	-21.26	70.63	70.44	110
4477948.3	Metabolism	Metabolism of Other Amino Acids	00460 Cyanoamino acid metabolism [PATH:ko00460]	gamma-glutamyltranspeptidase [EC:2.3.2.2]	K00681	298	-20.27	71.12	67.41	129
4477955.3	Organismal Systems	Endocrine System	04910 Insulin signaling pathway [PATH:ko04910]	starch phosphorylase [EC:2.4.1.1]	K00688	167	-38.31	76.39	97.28	40
4477950.3	Organismal Systems	Endocrine System	04910 Insulin signaling pathway [PATH:ko04910]	starch phosphorylase [EC:2.4.1.1]	K00688	134	-43.09	76.33	108.65	34
4477949.3	Organismal Systems	Endocrine System	04910 Insulin signaling pathway [PATH:ko04910]	starch phosphorylase [EC:2.4.1.1]	K00688	104	-24.96	72.82	74.75	52
4477948.3	Organismal Systems	Endocrine System	04910 Insulin signaling pathway [PATH:ko04910]	starch phosphorylase [EC:2.4.1.1]	K00688	79	-30.47	73.12	85.61	39
4477955.3	Metabolism	Carbohydrate Metabolism	00500 Starch and sucrose metabolism [PATH:ko00500]	sucrose phosphorylase [EC:2.4.1.7]	K00690	99	-20.58	69.24	68.17	40
4477950.3	Metabolism	Carbohydrate Metabolism	00500 Starch and sucrose metabolism [PATH:ko00500]	sucrose phosphorylase [EC:2.4.1.7]	K00690	120	-17.80	68.23	61.96	27
4477949.3	Metabolism	Carbohydrate Metabolism	00500 Starch and sucrose metabolism [PATH:ko00500]	sucrose phosphorylase [EC:2.4.1.7]	K00690	125	-22.09	72.46	68.18	29
4477948.3	Metabolism	Carbohydrate Metabolism	00500 Starch and sucrose metabolism [PATH:ko00500]	sucrose phosphorylase [EC:2.4.1.7]	K00690	153	-26.73	72.41	77.17	31
4477955.3	Metabolism	Carbohydrate Metabolism	00500 Starch and sucrose metabolism [PATH:ko00500]	maltose phosphorylase [EC:2.4.1.8]	K00691	3	-11.00	76.93	44.67	3
4477950.3	Metabolism	Carbohydrate Metabolism	00500 Starch and sucrose metabolism [PATH:ko00500]	maltose phosphorylase [EC:2.4.1.8]	K00691	7	-25.40	61.96	85.00	5
4477949.3	Metabolism	Carbohydrate Metabolism	00500 Starch and sucrose metabolism [PATH:ko00500]	maltose phosphorylase [EC:2.4.1.8]	K00691	4	-23.00	68.79	71.00	1
4477948.3	Metabolism	Carbohydrate Metabolism	00500 Starch and sucrose metabolism [PATH:ko00500]	maltose phosphorylase [EC:2.4.1.8]	K00691	8	-14.50	63.87	57.38	7
4477948.3	Environmental Information Processing	Signal Transduction	02020 Two-component system [PATH:ko02020]	levansucrase [EC:2.4.1.10]	K00692	1	-36.00	70.00	100.00	1
4477955.3	Organismal Systems	Endocrine System	04910 Insulin signaling pathway [PATH:ko04910]	glycogen(starch) synthase [EC:2.4.1.11]	K00693	1	-6.00	66.67	33.00	1
4477950.3	Organismal Systems	Endocrine System	04910 Insulin signaling pathway [PATH:ko04910]	glycogen(starch) synthase [EC:2.4.1.11]	K00693	1	-5.00	65.71	35.00	1
4477955.3	Metabolism	Carbohydrate Metabolism	00500 Starch and sucrose metabolism [PATH:ko00500]	cellulose synthase (UDP-forming) [EC:2.4.1.12]	K00694	73	-27.71	76.08	77.37	17
4477950.3	Metabolism	Carbohydrate Metabolism	00500 Starch and sucrose metabolism [PATH:ko00500]	cellulose synthase (UDP-forming) [EC:2.4.1.12]	K00694	70	-30.21	72.74	85.46	14
4477949.3	Metabolism	Carbohydrate Metabolism	00500 Starch and sucrose metabolism [PATH:ko00500]	cellulose synthase (UDP-forming) [EC:2.4.1.12]	K00694	5	-22.00	68.51	76.33	3
4477948.3	Metabolism	Carbohydrate Metabolism	00500 Starch and sucrose metabolism [PATH:ko00500]	cellulose synthase (UDP-forming) [EC:2.4.1.12]	K00694	14	-24.79	78.01	69.43	9
4477955.3	Metabolism	Carbohydrate Metabolism	00500 Starch and sucrose metabolism [PATH:ko00500]	sucrose synthase [EC:2.4.1.13]	K00695	6	-19.57	64.96	75.71	2
4477950.3	Metabolism	Carbohydrate Metabolism	00500 Starch and sucrose metabolism [PATH:ko00500]	sucrose synthase [EC:2.4.1.13]	K00695	13	-17.71	69.65	66.71	1
4477955.3	Metabolism	Carbohydrate Metabolism	00500 Starch and sucrose metabolism [PATH:ko00500]	sucrose-phosphate synthase [EC:2.4.1.14]	K00696	13	-32.38	78.10	83.61	9
4477950.3	Metabolism	Carbohydrate Metabolism	00500 Starch and sucrose metabolism [PATH:ko00500]	sucrose-phosphate synthase [EC:2.4.1.14]	K00696	1	-18.00	81.03	58.00	1
4477949.3	Metabolism	Carbohydrate Metabolism	00500 Starch and sucrose metabolism [PATH:ko00500]	sucrose-phosphate synthase [EC:2.4.1.14]	K00696	3	-10.33	69.50	48.67	3
4477948.3	Metabolism	Carbohydrate Metabolism	00500 Starch and sucrose metabolism [PATH:ko00500]	sucrose-phosphate synthase [EC:2.4.1.14]	K00696	5	-13.40	67.14	53.40	3
4477955.3	Metabolism	Carbohydrate Metabolism	00500 Starch and sucrose metabolism [PATH:ko00500]	alpha,alpha-trehalose-phosphate synthase (UDP-forming)	K00697	116	-18.98	68.75	64.27	35
4477950.3	Metabolism	Carbohydrate Metabolism	00500 Starch and sucrose metabolism [PATH:ko00500]	alpha,alpha-trehalose-phosphate synthase (UDP-forming)	K00697	133	-21.86	69.03	72.61	35
4477949.3	Metabolism	Carbohydrate Metabolism	00500 Starch and sucrose metabolism [PATH:ko00500]	alpha,alpha-trehalose-phosphate synthase (UDP-forming)	K00697	6	-8.00	67.86	38.50	6
4477948.3	Metabolism	Carbohydrate Metabolism	00500 Starch and sucrose metabolism [PATH:ko00500]	alpha,alpha-trehalose-phosphate synthase (UDP-forming)	K00697	22	-8.88	70.47	41.82	12
4477950.3	Metabolism	Carbohydrate Metabolism	00520 Amino sugar and nucleotide sugar metabolism [PATH:ko00520]	chitin synthase [EC:2.4.1.16]	K00698	1	-10.00	61.22	49.00	1
4477948.3	Metabolism	Carbohydrate Metabolism	00520 Amino sugar and nucleotide sugar metabolism [PATH:ko00520]	chitin synthase [EC:2.4.1.16]	K00698	1	-36.00	79.31	87.00	1
4477950.3	Metabolism	Xenobiotics Biodegradation and Metabolism	00983 Drug metabolism - other enzymes [PATH:ko00983]	glucuronosyltransferase [EC:2.4.1.17]	K00699	1	-5.00	56.82	44.00	1
4477955.3	Metabolism	Carbohydrate Metabolism	00500 Starch and sucrose metabolism [PATH:ko00500]	1,4-alpha-glucan branching enzyme [EC:2.4.1.18]	K00700	142	-35.92	74.65	90.40	47
4477950.3	Metabolism	Carbohydrate Metabolism	00500 Starch and sucrose metabolism [PATH:ko00500]	1,4-alpha-glucan branching enzyme [EC:2.4.1.18]	K00700	145	-43.19	74.86	104.04	36
4477949.3	Metabolism	Carbohydrate Metabolism	00500 Starch and sucrose metabolism [PATH:ko00500]	1,4-alpha-glucan branching enzyme [EC:2.4.1.18]	K00700	96	-33.13	71.36	87.25	46
4477948.3	Metabolism	Carbohydrate Metabolism	00500 Starch and sucrose metabolism [PATH:ko00500]	1,4-alpha-glucan branching enzyme [EC:2.4.1.18]	K00700	88	-26.97	73.19	74.76	48
4477955.3	Metabolism	Carbohydrate Metabolism	00500 Starch and sucrose metabolism [PATH:ko00500]	cellobiose phosphorylase [EC:2.4.1.20]	K00702	1	-7.00	70.59	34.00	1
4477949.3	Metabolism	Carbohydrate Metabolism	00500 Starch and sucrose metabolism [PATH:ko00500]	cellobiose phosphorylase [EC:2.4.1.20]	K00702	1	-43.50	64.24	122.00	1
4477948.3	Metabolism	Carbohydrate Metabolism	00500 Starch and sucrose metabolism [PATH:ko00500]	cellobiose phosphorylase [EC:2.4.1.20]	K00702	1	-44.50	74.86	111.00	1
4477955.3	Metabolism	Carbohydrate Metabolism	00500 Starch and sucrose metabolism [PATH:ko00500]	starch synthase [EC:2.4.1.21]	K00703	30	-31.89	76.08	83.96	20
4477950.3	Metabolism	Carbohydrate Metabolism	00500 Starch and sucrose metabolism [PATH:ko00500]	starch synthase [EC:2.4.1.21]	K00703	37	-24.81	73.24	70.23	21
4477949.3	Metabolism	Carbohydrate Metabolism	00500 Starch and sucrose metabolism [PATH:ko00500]	starch synthase [EC:2.4.1.21]	K00703	116	-19.41	75.96	59.33	36
4477948.3	Metabolism	Carbohydrate Metabolism	00500 Starch and sucrose metabolism [PATH:ko00500]	starch synthase [EC:2.4.1.21]	K00703	81	-19.68	72.82	62.49	42
4477955.3	Metabolism	Carbohydrate Metabolism	00500 Starch and sucrose metabolism [PATH:ko00500]	4-alpha-glucanotransferase [EC:2.4.1.25]	K00705	105	-28.55	71.34	82.76	38
4477950.3	Metabolism	Carbohydrate Metabolism	00500 Starch and sucrose metabolism [PATH:ko00500]	4-alpha-glucanotransferase [EC:2.4.1.25]	K00705	64	-25.55	68.04	81.09	28
4477949.3	Metabolism	Carbohydrate Metabolism	00500 Starch and sucrose metabolism [PATH:ko00500]	4-alpha-glucanotransferase [EC:2.4.1.25]	K00705	27	-12.30	69.01	50.85	17
4477948.3	Metabolism	Carbohydrate Metabolism	00500 Starch and sucrose metabolism [PATH:ko00500]	4-alpha-glucanotransferase [EC:2.4.1.25]	K00705	54	-15.07	73.62	51.02	23
4477955.3	Metabolism	Glycan Biosynthesis and Metabolism	00510 N-Glycan biosynthesis [PATH:ko00510]	dolichol-phosphate mannosyltransferase [EC:2.4.1.83]	K00721	76	-13.85	69.91	55.59	59
4477950.3	Metabolism	Glycan Biosynthesis and Metabolism	00510 N-Glycan biosynthesis [PATH:ko00510]	dolichol-phosphate mannosyltransferase [EC:2.4.1.83]	K00721	75	-15.10	64.52	61.82	50
4477949.3	Metabolism	Glycan Biosynthesis and Metabolism	00510 N-Glycan biosynthesis [PATH:ko00510]	dolichol-phosphate mannosyltransferase [EC:2.4.1.83]	K00721	52	-17.16	70.43	63.04	32
4477948.3	Metabolism	Glycan Biosynthesis and Metabolism	00510 N-Glycan biosynthesis [PATH:ko00510]	dolichol-phosphate mannosyltransferase [EC:2.4.1.83]	K00721	45	-15.44	68.51	57.56	35
4477948.3	Metabolism	Glycan Biosynthesis and Metabolism	00512 Mucin type O-glycan biosynthesis [PATH:ko00512]	beta-1,3-galactosyl-O-glycosyl-glycoprotein	K00727	1	-13.00	55.56	63.00	1
4477955.3	Metabolism	Glycan Biosynthesis and Metabolism	00514 Other types of O-glycan biosynthesis [PATH:ko00514]	dolichyl-phosphate-mannose-protein mannosyltransferase	K00728	2	-5.50	68.59	33.50	2
4477949.3	Metabolism	Glycan Biosynthesis and Metabolism	00510 N-Glycan biosynthesis [PATH:ko00510]	dolichyl-phosphate beta-glucosyltransferase [EC:2.4.1.117]	K00729	1	-8.00	76.32	38.00	1
4477950.3	Metabolism	Glycan Biosynthesis and Metabolism	00510 N-Glycan biosynthesis [PATH:ko00510]	beta-1,4-mannosyl-glycoprotein	K00737	4	-10.00	63.27	51.33	2
4477948.3	Metabolism	Glycan Biosynthesis and Metabolism	00510 N-Glycan biosynthesis [PATH:ko00510]	beta-1,4-mannosyl-glycoprotein	K00737	2	-7.00	76.25	32.50	2
4477955.3	Metabolism	Glycan Biosynthesis and Metabolism	00540 Lipopolysaccharide biosynthesis [PATH:ko00540]	lipid-A-disaccharide synthase [EC:2.4.1.182]	K00748	153	-15.19	69.63	57.07	61
4477950.3	Metabolism	Glycan Biosynthesis and Metabolism	00540 Lipopolysaccharide biosynthesis [PATH:ko00540]	lipid-A-disaccharide synthase [EC:2.4.1.182]	K00748	161	-14.07	68.74	55.46	59
4477949.3	Metabolism	Glycan Biosynthesis and Metabolism	00540 Lipopolysaccharide biosynthesis [PATH:ko00540]	lipid-A-disaccharide synthase [EC:2.4.1.182]	K00748	148	-17.58	71.43	61.85	53
4477948.3	Metabolism	Glycan Biosynthesis and Metabolism	00540 Lipopolysaccharide biosynthesis [PATH:ko00540]	lipid-A-disaccharide synthase [EC:2.4.1.182]	K00748	122	-22.54	72.65	71.34	58
4477955.3	Metabolism	Carbohydrate Metabolism	00051 Fructose and mannose metabolism [PATH:ko00051]	[EC:2.4.1.-]	K00754	19	-10.89	67.89	48.00	19
4477950.3	Metabolism	Carbohydrate Metabolism	00051 Fructose and mannose metabolism [PATH:ko00051]	[EC:2.4.1.-]	K00754	31	-12.34	67.05	52.23	23
4477949.3	Metabolism	Carbohydrate Metabolism	00051 Fructose and mannose metabolism [PATH:ko00051]	[EC:2.4.1.-]	K00754	51	-13.84	67.86	53.79	31
4477948.3	Metabolism	Carbohydrate Metabolism	00051 Fructose and mannose metabolism [PATH:ko00051]	[EC:2.4.1.-]	K00754	22	-16.11	68.15	58.73	22
4477955.3	Metabolism	Nucleotide Metabolism	00240 Pyrimidine metabolism [PATH:ko00240]	pyrimidine-nucleoside phosphorylase [EC:2.4.2.2]	K00756	14	-21.64	64.42	77.36	10
4477950.3	Metabolism	Nucleotide Metabolism	00240 Pyrimidine metabolism [PATH:ko00240]	pyrimidine-nucleoside phosphorylase [EC:2.4.2.2]	K00756	6	-10.80	82.50	41.40	4
4477949.3	Metabolism	Nucleotide Metabolism	00240 Pyrimidine metabolism [PATH:ko00240]	pyrimidine-nucleoside phosphorylase [EC:2.4.2.2]	K00756	5	-27.00	56.46	112.00	2
4477948.3	Metabolism	Nucleotide Metabolism	00240 Pyrimidine metabolism [PATH:ko00240]	pyrimidine-nucleoside phosphorylase [EC:2.4.2.2]	K00756	4	-22.25	66.98	82.75	4
4477955.3	Metabolism	Xenobiotics Biodegradation and Metabolism	00983 Drug metabolism - other enzymes [PATH:ko00983]	uridine phosphorylase [EC:2.4.2.3]	K00757	7	-16.57	68.54	64.29	7
4477950.3	Metabolism	Xenobiotics Biodegradation and Metabolism	00983 Drug metabolism - other enzymes [PATH:ko00983]	uridine phosphorylase [EC:2.4.2.3]	K00757	6	-15.17	66.36	65.00	5
4477949.3	Metabolism	Xenobiotics Biodegradation and Metabolism	00983 Drug metabolism - other enzymes [PATH:ko00983]	uridine phosphorylase [EC:2.4.2.3]	K00757	57	-19.27	72.01	65.27	14
4477948.3	Metabolism	Xenobiotics Biodegradation and Metabolism	00983 Drug metabolism - other enzymes [PATH:ko00983]	uridine phosphorylase [EC:2.4.2.3]	K00757	34	-17.12	77.64	57.08	17
4477955.3	Human Diseases	Cancers	05219 Bladder cancer [PATH:ko05219]	thymidine phosphorylase [EC:2.4.2.4]	K00758	43	-40.65	78.58	106.35	13
4477950.3	Human Diseases	Cancers	05219 Bladder cancer [PATH:ko05219]	thymidine phosphorylase [EC:2.4.2.4]	K00758	89	-33.41	76.29	96.38	21
4477949.3	Human Diseases	Cancers	05219 Bladder cancer [PATH:ko05219]	thymidine phosphorylase [EC:2.4.2.4]	K00758	41	-27.04	72.07	85.30	15
4477948.3	Human Diseases	Cancers	05219 Bladder cancer [PATH:ko05219]	thymidine phosphorylase [EC:2.4.2.4]	K00758	46	-17.41	70.30	64.51	28
4477955.3	Metabolism	Nucleotide Metabolism	00230 Purine metabolism [PATH:ko00230]	adenine phosphoribosyltransferase [EC:2.4.2.7]	K00759	120	-10.37	69.16	48.91	73
4477950.3	Metabolism	Nucleotide Metabolism	00230 Purine metabolism [PATH:ko00230]	adenine phosphoribosyltransferase [EC:2.4.2.7]	K00759	114	-15.14	66.96	60.76	53
4477949.3	Metabolism	Nucleotide Metabolism	00230 Purine metabolism [PATH:ko00230]	adenine phosphoribosyltransferase [EC:2.4.2.7]	K00759	54	-24.81	77.29	71.12	28
4477948.3	Metabolism	Nucleotide Metabolism	00230 Purine metabolism [PATH:ko00230]	adenine phosphoribosyltransferase [EC:2.4.2.7]	K00759	45	-22.06	76.91	65.59	29
4477955.3	Metabolism	Nucleotide Metabolism	00230 Purine metabolism [PATH:ko00230]	hypoxanthine phosphoribosyltransferase [EC:2.4.2.8]	K00760	42	-25.09	74.65	74.62	19
4477950.3	Metabolism	Nucleotide Metabolism	00230 Purine metabolism [PATH:ko00230]	hypoxanthine phosphoribosyltransferase [EC:2.4.2.8]	K00760	38	-19.83	72.58	65.46	22
4477949.3	Metabolism	Nucleotide Metabolism	00230 Purine metabolism [PATH:ko00230]	hypoxanthine phosphoribosyltransferase [EC:2.4.2.8]	K00760	42	-18.40	73.73	59.73	18
4477948.3	Metabolism	Nucleotide Metabolism	00230 Purine metabolism [PATH:ko00230]	hypoxanthine phosphoribosyltransferase [EC:2.4.2.8]	K00760	28	-23.04	76.89	67.35	18
4477955.3	Metabolism	Nucleotide Metabolism	00240 Pyrimidine metabolism [PATH:ko00240]	uracil phosphoribosyltransferase [EC:2.4.2.9]	K00761	91	-22.24	75.89	67.91	28
4477950.3	Metabolism	Nucleotide Metabolism	00240 Pyrimidine metabolism [PATH:ko00240]	uracil phosphoribosyltransferase [EC:2.4.2.9]	K00761	99	-21.91	73.43	68.12	27
4477949.3	Metabolism	Nucleotide Metabolism	00240 Pyrimidine metabolism [PATH:ko00240]	uracil phosphoribosyltransferase [EC:2.4.2.9]	K00761	68	-25.22	75.41	72.02	24
4477948.3	Metabolism	Nucleotide Metabolism	00240 Pyrimidine metabolism [PATH:ko00240]	uracil phosphoribosyltransferase [EC:2.4.2.9]	K00761	76	-25.24	76.38	73.52	31
4477955.3	Metabolism	Nucleotide Metabolism	00240 Pyrimidine metabolism [PATH:ko00240]	orotate phosphoribosyltransferase [EC:2.4.2.10]	K00762	159	-15.91	72.56	57.40	77
4477950.3	Metabolism	Nucleotide Metabolism	00240 Pyrimidine metabolism [PATH:ko00240]	orotate phosphoribosyltransferase [EC:2.4.2.10]	K00762	194	-17.99	70.01	63.81	76
4477949.3	Metabolism	Nucleotide Metabolism	00240 Pyrimidine metabolism [PATH:ko00240]	orotate phosphoribosyltransferase [EC:2.4.2.10]	K00762	116	-25.59	76.20	73.52	45
4477948.3	Metabolism	Nucleotide Metabolism	00240 Pyrimidine metabolism [PATH:ko00240]	orotate phosphoribosyltransferase [EC:2.4.2.10]	K00762	79	-22.40	76.56	68.11	50
4477955.3	Metabolism	Metabolism of Cofactors and Vitamins	00760 Nicotinate and nicotinamide metabolism [PATH:ko00760]	nicotinate phosphoribosyltransferase [EC:2.4.2.11]	K00763	120	-28.26	72.02	85.74	32
4477950.3	Metabolism	Metabolism of Cofactors and Vitamins	00760 Nicotinate and nicotinamide metabolism [PATH:ko00760]	nicotinate phosphoribosyltransferase [EC:2.4.2.11]	K00763	128	-26.65	70.39	83.65	22
4477949.3	Metabolism	Metabolism of Cofactors and Vitamins	00760 Nicotinate and nicotinamide metabolism [PATH:ko00760]	nicotinate phosphoribosyltransferase [EC:2.4.2.11]	K00763	46	-32.31	82.88	79.81	15
4477948.3	Metabolism	Metabolism of Cofactors and Vitamins	00760 Nicotinate and nicotinamide metabolism [PATH:ko00760]	nicotinate phosphoribosyltransferase [EC:2.4.2.11]	K00763	45	-31.91	81.39	80.50	18
4477955.3	Metabolism	Amino Acid Metabolism	00250 Alanine, aspartate and glutamate metabolism [PATH:ko00250]	amidophosphoribosyltransferase [EC:2.4.2.14]	K00764	452	-25.38	71.59	77.33	156
4477950.3	Metabolism	Amino Acid Metabolism	00250 Alanine, aspartate and glutamate metabolism [PATH:ko00250]	amidophosphoribosyltransferase [EC:2.4.2.14]	K00764	499	-29.90	70.98	88.35	155
4477949.3	Metabolism	Amino Acid Metabolism	00250 Alanine, aspartate and glutamate metabolism [PATH:ko00250]	amidophosphoribosyltransferase [EC:2.4.2.14]	K00764	291	-29.16	75.75	81.19	70
4477948.3	Metabolism	Amino Acid Metabolism	00250 Alanine, aspartate and glutamate metabolism [PATH:ko00250]	amidophosphoribosyltransferase [EC:2.4.2.14]	K00764	222	-27.31	76.81	76.44	78
4477955.3	Metabolism	Amino Acid Metabolism	00400 Phenylalanine, tyrosine and tryptophan biosynthesis [PATH:ko00400]	anthranilate phosphoribosyltransferase [EC:2.4.2.18]	K00766	195	-17.69	70.07	63.80	80
4477950.3	Metabolism	Amino Acid Metabolism	00400 Phenylalanine, tyrosine and tryptophan biosynthesis [PATH:ko00400]	anthranilate phosphoribosyltransferase [EC:2.4.2.18]	K00766	279	-23.01	68.95	75.83	93
4477949.3	Metabolism	Amino Acid Metabolism	00400 Phenylalanine, tyrosine and tryptophan biosynthesis [PATH:ko00400]	anthranilate phosphoribosyltransferase [EC:2.4.2.18]	K00766	164	-26.26	72.71	79.36	68
4477948.3	Metabolism	Amino Acid Metabolism	00400 Phenylalanine, tyrosine and tryptophan biosynthesis [PATH:ko00400]	anthranilate phosphoribosyltransferase [EC:2.4.2.18]	K00766	108	-24.23	72.39	75.52	56
4477955.3	Metabolism	Metabolism of Cofactors and Vitamins	00760 Nicotinate and nicotinamide metabolism [PATH:ko00760]	nicotinate-nucleotide pyrophosphorylase (carboxylating)	K00767	156	-14.73	69.78	57.54	77
4477950.3	Metabolism	Metabolism of Cofactors and Vitamins	00760 Nicotinate and nicotinamide metabolism [PATH:ko00760]	nicotinate-nucleotide pyrophosphorylase (carboxylating)	K00767	193	-17.31	68.93	65.26	80
4477949.3	Metabolism	Metabolism of Cofactors and Vitamins	00760 Nicotinate and nicotinamide metabolism [PATH:ko00760]	nicotinate-nucleotide pyrophosphorylase (carboxylating)	K00767	109	-20.54	72.89	69.74	41
4477948.3	Metabolism	Metabolism of Cofactors and Vitamins	00760 Nicotinate and nicotinamide metabolism [PATH:ko00760]	nicotinate-nucleotide pyrophosphorylase (carboxylating)	K00767	130	-19.63	72.90	67.35	65
4477955.3	Metabolism	Metabolism of Cofactors and Vitamins	00860 Porphyrin and chlorophyll metabolism [PATH:ko00860]	nicotinate-nucleotide--dimethylbenzimidazole	K00768	22	-14.74	64.39	61.95	18
4477950.3	Metabolism	Metabolism of Cofactors and Vitamins	00860 Porphyrin and chlorophyll metabolism [PATH:ko00860]	nicotinate-nucleotide--dimethylbenzimidazole	K00768	22	-17.53	68.50	66.89	15
4477949.3	Metabolism	Metabolism of Cofactors and Vitamins	00860 Porphyrin and chlorophyll metabolism [PATH:ko00860]	nicotinate-nucleotide--dimethylbenzimidazole	K00768	20	-18.71	70.24	65.18	16
4477948.3	Metabolism	Metabolism of Cofactors and Vitamins	00860 Porphyrin and chlorophyll metabolism [PATH:ko00860]	nicotinate-nucleotide--dimethylbenzimidazole	K00768	36	-17.17	69.98	63.86	24
4477955.3	Metabolism	Nucleotide Metabolism	00230 Purine metabolism [PATH:ko00230]	xanthine phosphoribosyltransferase [EC:2.4.2.22]	K00769	19	-17.80	74.75	56.53	14
4477950.3	Metabolism	Nucleotide Metabolism	00230 Purine metabolism [PATH:ko00230]	xanthine phosphoribosyltransferase [EC:2.4.2.22]	K00769	26	-17.39	74.73	56.56	13
4477949.3	Metabolism	Nucleotide Metabolism	00230 Purine metabolism [PATH:ko00230]	xanthine phosphoribosyltransferase [EC:2.4.2.22]	K00769	9	-29.43	85.61	71.14	3
4477948.3	Metabolism	Nucleotide Metabolism	00230 Purine metabolism [PATH:ko00230]	xanthine phosphoribosyltransferase [EC:2.4.2.22]	K00769	7	-25.29	82.17	65.29	6
4477955.3	Metabolism	Amino Acid Metabolism	00270 Cysteine and methionine metabolism [PATH:ko00270]	5&#39;-methylthioadenosine phosphorylase [EC:2.4.2.28]	K00772	92	-19.66	73.69	62.84	39
4477950.3	Metabolism	Amino Acid Metabolism	00270 Cysteine and methionine metabolism [PATH:ko00270]	5&#39;-methylthioadenosine phosphorylase [EC:2.4.2.28]	K00772	47	-21.03	73.19	67.24	22
4477949.3	Metabolism	Amino Acid Metabolism	00270 Cysteine and methionine metabolism [PATH:ko00270]	5&#39;-methylthioadenosine phosphorylase [EC:2.4.2.28]	K00772	48	-26.03	78.69	69.32	16
4477948.3	Metabolism	Amino Acid Metabolism	00270 Cysteine and methionine metabolism [PATH:ko00270]	5&#39;-methylthioadenosine phosphorylase [EC:2.4.2.28]	K00772	41	-29.20	77.70	77.34	19
4477955.3	Genetic Information Processing	Translation	03013 RNA transport [PATH:ko03013]	ribonuclease Z [EC:3.1.26.11]	K00784	97	-14.71	68.98	57.67	33
4477950.3	Genetic Information Processing	Translation	03013 RNA transport [PATH:ko03013]	ribonuclease Z [EC:3.1.26.11]	K00784	117	-14.67	70.08	55.56	28
4477949.3	Genetic Information Processing	Translation	03013 RNA transport [PATH:ko03013]	ribonuclease Z [EC:3.1.26.11]	K00784	50	-17.58	68.69	64.24	17
4477948.3	Genetic Information Processing	Translation	03013 RNA transport [PATH:ko03013]	ribonuclease Z [EC:3.1.26.11]	K00784	43	-11.03	65.85	50.52	22
4477955.3	Metabolism	Metabolism of Cofactors and Vitamins	00730 Thiamine metabolism [PATH:ko00730]	thiamine-phosphate pyrophosphorylase [EC:2.5.1.3]	K00788	95	-15.14	68.76	59.08	38
4477950.3	Metabolism	Metabolism of Cofactors and Vitamins	00730 Thiamine metabolism [PATH:ko00730]	thiamine-phosphate pyrophosphorylase [EC:2.5.1.3]	K00788	69	-18.30	69.38	64.64	30
4477949.3	Metabolism	Metabolism of Cofactors and Vitamins	00730 Thiamine metabolism [PATH:ko00730]	thiamine-phosphate pyrophosphorylase [EC:2.5.1.3]	K00788	40	-15.47	70.31	58.47	22
4477948.3	Metabolism	Metabolism of Cofactors and Vitamins	00730 Thiamine metabolism [PATH:ko00730]	thiamine-phosphate pyrophosphorylase [EC:2.5.1.3]	K00788	35	-22.08	67.58	75.33	23
4477955.3	Metabolism	Metabolism of Other Amino Acids	00450 Selenoamino acid metabolism [PATH:ko00450]	S-adenosylmethionine synthetase [EC:2.5.1.6]	K00789	455	-24.02	77.16	69.45	136
4477950.3	Metabolism	Metabolism of Other Amino Acids	00450 Selenoamino acid metabolism [PATH:ko00450]	S-adenosylmethionine synthetase [EC:2.5.1.6]	K00789	449	-30.21	76.87	83.33	127
4477949.3	Metabolism	Metabolism of Other Amino Acids	00450 Selenoamino acid metabolism [PATH:ko00450]	S-adenosylmethionine synthetase [EC:2.5.1.6]	K00789	186	-33.82	80.65	86.22	66
4477948.3	Metabolism	Metabolism of Other Amino Acids	00450 Selenoamino acid metabolism [PATH:ko00450]	S-adenosylmethionine synthetase [EC:2.5.1.6]	K00789	202	-33.61	81.25	84.89	87
4477955.3	Metabolism	Carbohydrate Metabolism	00520 Amino sugar and nucleotide sugar metabolism [PATH:ko00520]	UDP-N-acetylglucosamine 1-carboxyvinyltransferase	K00790	474	-20.65	70.08	71.15	185
4477950.3	Metabolism	Carbohydrate Metabolism	00520 Amino sugar and nucleotide sugar metabolism [PATH:ko00520]	UDP-N-acetylglucosamine 1-carboxyvinyltransferase	K00790	495	-25.82	70.39	82.77	171
4477949.3	Metabolism	Carbohydrate Metabolism	00520 Amino sugar and nucleotide sugar metabolism [PATH:ko00520]	UDP-N-acetylglucosamine 1-carboxyvinyltransferase	K00790	193	-29.51	78.08	82.07	64
4477948.3	Metabolism	Carbohydrate Metabolism	00520 Amino sugar and nucleotide sugar metabolism [PATH:ko00520]	UDP-N-acetylglucosamine 1-carboxyvinyltransferase	K00790	164	-26.92	74.19	80.70	80
4477955.3	Metabolism	Metabolism of Terpenoids and Polyketides	00908 Zeatin biosynthesis [PATH:ko00908]	tRNA dimethylallyltransferase [EC:2.5.1.75]	K00791	201	-10.42	69.66	47.51	84
4477950.3	Metabolism	Metabolism of Terpenoids and Polyketides	00908 Zeatin biosynthesis [PATH:ko00908]	tRNA dimethylallyltransferase [EC:2.5.1.75]	K00791	224	-12.35	66.15	55.85	99
4477949.3	Metabolism	Metabolism of Terpenoids and Polyketides	00908 Zeatin biosynthesis [PATH:ko00908]	tRNA dimethylallyltransferase [EC:2.5.1.75]	K00791	143	-16.46	69.60	60.80	53
4477948.3	Metabolism	Metabolism of Terpenoids and Polyketides	00908 Zeatin biosynthesis [PATH:ko00908]	tRNA dimethylallyltransferase [EC:2.5.1.75]	K00791	90	-19.42	71.69	65.61	54
4477955.3	Metabolism	Metabolism of Cofactors and Vitamins	00740 Riboflavin metabolism [PATH:ko00740]	riboflavin synthase alpha chain [EC:2.5.1.9]	K00793	118	-13.77	69.20	55.71	72
4477950.3	Metabolism	Metabolism of Cofactors and Vitamins	00740 Riboflavin metabolism [PATH:ko00740]	riboflavin synthase alpha chain [EC:2.5.1.9]	K00793	118	-17.24	68.82	63.83	63
4477949.3	Metabolism	Metabolism of Cofactors and Vitamins	00740 Riboflavin metabolism [PATH:ko00740]	riboflavin synthase alpha chain [EC:2.5.1.9]	K00793	112	-21.48	71.55	70.39	36
4477948.3	Metabolism	Metabolism of Cofactors and Vitamins	00740 Riboflavin metabolism [PATH:ko00740]	riboflavin synthase alpha chain [EC:2.5.1.9]	K00793	118	-20.08	72.47	65.88	62
4477955.3	Metabolism	Metabolism of Cofactors and Vitamins	00740 Riboflavin metabolism [PATH:ko00740]	riboflavin synthase beta chain [EC:2.5.1.-]	K00794	78	-13.87	76.61	49.57	36
4477950.3	Metabolism	Metabolism of Cofactors and Vitamins	00740 Riboflavin metabolism [PATH:ko00740]	riboflavin synthase beta chain [EC:2.5.1.-]	K00794	80	-21.17	74.02	69.45	36
4477949.3	Metabolism	Metabolism of Cofactors and Vitamins	00740 Riboflavin metabolism [PATH:ko00740]	riboflavin synthase beta chain [EC:2.5.1.-]	K00794	84	-20.06	74.56	63.57	35
4477948.3	Metabolism	Metabolism of Cofactors and Vitamins	00740 Riboflavin metabolism [PATH:ko00740]	riboflavin synthase beta chain [EC:2.5.1.-]	K00794	75	-18.83	75.59	60.38	33
4477955.3	Metabolism	Metabolism of Terpenoids and Polyketides	00900 Terpenoid backbone biosynthesis [PATH:ko00900]	farnesyl diphosphate synthase [EC:2.5.1.1 2.5.1.10]	K00795	86	-12.27	74.03	48.41	39
4477950.3	Metabolism	Metabolism of Terpenoids and Polyketides	00900 Terpenoid backbone biosynthesis [PATH:ko00900]	farnesyl diphosphate synthase [EC:2.5.1.1 2.5.1.10]	K00795	85	-15.48	70.73	58.52	44
4477949.3	Metabolism	Metabolism of Terpenoids and Polyketides	00900 Terpenoid backbone biosynthesis [PATH:ko00900]	farnesyl diphosphate synthase [EC:2.5.1.1 2.5.1.10]	K00795	62	-19.82	72.09	67.11	35
4477948.3	Metabolism	Metabolism of Terpenoids and Polyketides	00900 Terpenoid backbone biosynthesis [PATH:ko00900]	farnesyl diphosphate synthase [EC:2.5.1.1 2.5.1.10]	K00795	63	-22.25	74.75	70.35	35
4477955.3	Metabolism	Metabolism of Cofactors and Vitamins	00790 Folate biosynthesis [PATH:ko00790]	dihydropteroate synthase [EC:2.5.1.15]	K00796	213	-14.57	68.37	58.73	114
4477950.3	Metabolism	Metabolism of Cofactors and Vitamins	00790 Folate biosynthesis [PATH:ko00790]	dihydropteroate synthase [EC:2.5.1.15]	K00796	238	-16.67	67.87	63.69	102
4477949.3	Metabolism	Metabolism of Cofactors and Vitamins	00790 Folate biosynthesis [PATH:ko00790]	dihydropteroate synthase [EC:2.5.1.15]	K00796	115	-17.02	67.23	65.69	59
4477948.3	Metabolism	Metabolism of Cofactors and Vitamins	00790 Folate biosynthesis [PATH:ko00790]	dihydropteroate synthase [EC:2.5.1.15]	K00796	119	-15.53	69.67	61.19	75
4477955.3	Metabolism	Metabolism of Other Amino Acids	00480 Glutathione metabolism [PATH:ko00480]	spermidine synthase [EC:2.5.1.16]	K00797	159	-23.56	74.49	71.47	33
4477950.3	Metabolism	Metabolism of Other Amino Acids	00480 Glutathione metabolism [PATH:ko00480]	spermidine synthase [EC:2.5.1.16]	K00797	171	-21.64	75.54	67.96	21
4477949.3	Metabolism	Metabolism of Other Amino Acids	00480 Glutathione metabolism [PATH:ko00480]	spermidine synthase [EC:2.5.1.16]	K00797	77	-12.74	74.31	49.20	34
4477948.3	Metabolism	Metabolism of Other Amino Acids	00480 Glutathione metabolism [PATH:ko00480]	spermidine synthase [EC:2.5.1.16]	K00797	105	-23.10	76.55	67.87	37
4477955.3	Metabolism	Metabolism of Cofactors and Vitamins	00860 Porphyrin and chlorophyll metabolism [PATH:ko00860]	cob(I)alamin adenosyltransferase [EC:2.5.1.17]	K00798	45	-18.71	71.68	62.92	41
4477950.3	Metabolism	Metabolism of Cofactors and Vitamins	00860 Porphyrin and chlorophyll metabolism [PATH:ko00860]	cob(I)alamin adenosyltransferase [EC:2.5.1.17]	K00798	47	-17.35	70.74	62.06	33
4477949.3	Metabolism	Metabolism of Cofactors and Vitamins	00860 Porphyrin and chlorophyll metabolism [PATH:ko00860]	cob(I)alamin adenosyltransferase [EC:2.5.1.17]	K00798	51	-17.49	73.02	59.79	36
4477948.3	Metabolism	Metabolism of Cofactors and Vitamins	00860 Porphyrin and chlorophyll metabolism [PATH:ko00860]	cob(I)alamin adenosyltransferase [EC:2.5.1.17]	K00798	67	-21.53	73.00	69.34	46
4477955.3	Metabolism	Xenobiotics Biodegradation and Metabolism	00982 Drug metabolism - cytochrome P450 [PATH:ko00982]	glutathione S-transferase [EC:2.5.1.18]	K00799	207	-13.46	70.00	52.22	135
4477950.3	Metabolism	Xenobiotics Biodegradation and Metabolism	00982 Drug metabolism - cytochrome P450 [PATH:ko00982]	glutathione S-transferase [EC:2.5.1.18]	K00799	207	-13.06	67.90	52.71	115
4477949.3	Metabolism	Xenobiotics Biodegradation and Metabolism	00982 Drug metabolism - cytochrome P450 [PATH:ko00982]	glutathione S-transferase [EC:2.5.1.18]	K00799	191	-17.91	72.66	59.42	94
4477948.3	Metabolism	Xenobiotics Biodegradation and Metabolism	00982 Drug metabolism - cytochrome P450 [PATH:ko00982]	glutathione S-transferase [EC:2.5.1.18]	K00799	155	-17.82	70.84	60.73	117
4477955.3	Metabolism	Amino Acid Metabolism	00400 Phenylalanine, tyrosine and tryptophan biosynthesis [PATH:ko00400]	3-phosphoshikimate 1-carboxyvinyltransferase [EC:2.5.1.19]	K00800	265	-14.02	66.56	58.80	116
4477950.3	Metabolism	Amino Acid Metabolism	00400 Phenylalanine, tyrosine and tryptophan biosynthesis [PATH:ko00400]	3-phosphoshikimate 1-carboxyvinyltransferase [EC:2.5.1.19]	K00800	324	-18.63	68.38	68.99	124
4477949.3	Metabolism	Amino Acid Metabolism	00400 Phenylalanine, tyrosine and tryptophan biosynthesis [PATH:ko00400]	3-phosphoshikimate 1-carboxyvinyltransferase [EC:2.5.1.19]	K00800	195	-22.65	72.59	73.07	62
4477948.3	Metabolism	Amino Acid Metabolism	00400 Phenylalanine, tyrosine and tryptophan biosynthesis [PATH:ko00400]	3-phosphoshikimate 1-carboxyvinyltransferase [EC:2.5.1.19]	K00800	137	-24.18	75.17	73.28	62
4477950.3	Cellular Processes	Transport and Catabolism	04146 Peroxisome [PATH:ko04146]	alkyldihydroxyacetonephosphate synthase [EC:2.5.1.26]	K00803	10	-17.88	66.19	67.50	7
4477949.3	Cellular Processes	Transport and Catabolism	04146 Peroxisome [PATH:ko04146]	alkyldihydroxyacetonephosphate synthase [EC:2.5.1.26]	K00803	19	-20.94	71.24	67.82	9
4477948.3	Cellular Processes	Transport and Catabolism	04146 Peroxisome [PATH:ko04146]	alkyldihydroxyacetonephosphate synthase [EC:2.5.1.26]	K00803	10	-15.10	67.81	55.60	10
4477955.3	Metabolism	Metabolism of Terpenoids and Polyketides	00900 Terpenoid backbone biosynthesis [PATH:ko00900]	heptaprenyl diphosphate synthase [EC:2.5.1.30]	K00805	63	-21.96	70.58	74.83	18
4477950.3	Metabolism	Metabolism of Terpenoids and Polyketides	00900 Terpenoid backbone biosynthesis [PATH:ko00900]	heptaprenyl diphosphate synthase [EC:2.5.1.30]	K00805	49	-22.29	71.01	75.77	14
4477948.3	Metabolism	Metabolism of Terpenoids and Polyketides	00900 Terpenoid backbone biosynthesis [PATH:ko00900]	heptaprenyl diphosphate synthase [EC:2.5.1.30]	K00805	4	-13.50	68.47	56.75	3
4477955.3	Metabolism	Metabolism of Terpenoids and Polyketides	00900 Terpenoid backbone biosynthesis [PATH:ko00900]	undecaprenyl diphosphate synthase [EC:2.5.1.31]	K00806	142	-14.12	69.94	53.76	90
4477950.3	Metabolism	Metabolism of Terpenoids and Polyketides	00900 Terpenoid backbone biosynthesis [PATH:ko00900]	undecaprenyl diphosphate synthase [EC:2.5.1.31]	K00806	213	-17.43	67.66	63.44	100
4477949.3	Metabolism	Metabolism of Terpenoids and Polyketides	00900 Terpenoid backbone biosynthesis [PATH:ko00900]	undecaprenyl diphosphate synthase [EC:2.5.1.31]	K00806	123	-19.95	73.92	63.31	53
4477948.3	Metabolism	Metabolism of Terpenoids and Polyketides	00900 Terpenoid backbone biosynthesis [PATH:ko00900]	undecaprenyl diphosphate synthase [EC:2.5.1.31]	K00806	100	-19.56	72.63	63.85	51
4477948.3	Metabolism	Biosynthesis of Other Secondary Metabolites	00960 Tropane, piperidine and pyridine alkaloid biosynthesis [PATH:ko00960]	homospermidine synthase [EC:2.5.1.44]	K00808	3	-25.67	73.21	75.33	3
4477955.3	Metabolism	Biosynthesis of Other Secondary Metabolites	00401 Novobiocin biosynthesis [PATH:ko00401]	aspartate aminotransferase [EC:2.6.1.1]	K00811	362	-14.79	66.32	57.81	137
4477950.3	Metabolism	Biosynthesis of Other Secondary Metabolites	00401 Novobiocin biosynthesis [PATH:ko00401]	aspartate aminotransferase [EC:2.6.1.1]	K00811	363	-15.97	67.31	60.83	140
4477949.3	Metabolism	Biosynthesis of Other Secondary Metabolites	00401 Novobiocin biosynthesis [PATH:ko00401]	aspartate aminotransferase [EC:2.6.1.1]	K00811	298	-35.37	73.05	95.80	88
4477948.3	Metabolism	Biosynthesis of Other Secondary Metabolites	00401 Novobiocin biosynthesis [PATH:ko00401]	aspartate aminotransferase [EC:2.6.1.1]	K00811	219	-24.61	70.21	77.65	93
4477950.3	Metabolism	Amino Acid Metabolism	00250 Alanine, aspartate and glutamate metabolism [PATH:ko00250]	alanine transaminase [EC:2.6.1.2]	K00814	3	-5.50	73.33	29.00	2
4477948.3	Metabolism	Amino Acid Metabolism	00250 Alanine, aspartate and glutamate metabolism [PATH:ko00250]	alanine transaminase [EC:2.6.1.2]	K00814	1	-10.00	61.82	55.00	1
4477955.3	Metabolism	Biosynthesis of Other Secondary Metabolites	00401 Novobiocin biosynthesis [PATH:ko00401]	histidinol-phosphate aminotransferase [EC:2.6.1.9]	K00817	362	-13.83	68.86	55.20	122
4477950.3	Metabolism	Biosynthesis of Other Secondary Metabolites	00401 Novobiocin biosynthesis [PATH:ko00401]	histidinol-phosphate aminotransferase [EC:2.6.1.9]	K00817	387	-14.02	66.79	57.46	146
4477949.3	Metabolism	Biosynthesis of Other Secondary Metabolites	00401 Novobiocin biosynthesis [PATH:ko00401]	histidinol-phosphate aminotransferase [EC:2.6.1.9]	K00817	238	-17.89	69.52	63.54	83
4477948.3	Metabolism	Biosynthesis of Other Secondary Metabolites	00401 Novobiocin biosynthesis [PATH:ko00401]	histidinol-phosphate aminotransferase [EC:2.6.1.9]	K00817	173	-17.58	70.53	62.30	94
4477955.3	Metabolism	Amino Acid Metabolism	00330 Arginine and proline metabolism [PATH:ko00330]	acetylornithine aminotransferase [EC:2.6.1.11]	K00818	137	-20.92	69.12	71.69	51
4477950.3	Metabolism	Amino Acid Metabolism	00330 Arginine and proline metabolism [PATH:ko00330]	acetylornithine aminotransferase [EC:2.6.1.11]	K00818	176	-21.00	67.79	73.05	59
4477949.3	Metabolism	Amino Acid Metabolism	00330 Arginine and proline metabolism [PATH:ko00330]	acetylornithine aminotransferase [EC:2.6.1.11]	K00818	90	-22.08	69.65	72.62	29
4477948.3	Metabolism	Amino Acid Metabolism	00330 Arginine and proline metabolism [PATH:ko00330]	acetylornithine aminotransferase [EC:2.6.1.11]	K00818	50	-18.52	72.81	62.26	28
4477955.3	Metabolism	Amino Acid Metabolism	00330 Arginine and proline metabolism [PATH:ko00330]	ornithine--oxo-acid transaminase [EC:2.6.1.13]	K00819	104	-20.43	70.85	67.33	43
4477950.3	Metabolism	Amino Acid Metabolism	00330 Arginine and proline metabolism [PATH:ko00330]	ornithine--oxo-acid transaminase [EC:2.6.1.13]	K00819	107	-24.53	70.14	78.60	40
4477949.3	Metabolism	Amino Acid Metabolism	00330 Arginine and proline metabolism [PATH:ko00330]	ornithine--oxo-acid transaminase [EC:2.6.1.13]	K00819	102	-24.88	77.74	70.21	18
4477948.3	Metabolism	Amino Acid Metabolism	00330 Arginine and proline metabolism [PATH:ko00330]	ornithine--oxo-acid transaminase [EC:2.6.1.13]	K00819	47	-22.61	75.82	67.45	22
4477955.3	Metabolism	Amino Acid Metabolism	00250 Alanine, aspartate and glutamate metabolism [PATH:ko00250]	glucosamine--fructose-6-phosphate aminotransferase	K00820	619	-19.34	72.58	63.50	231
4477950.3	Metabolism	Amino Acid Metabolism	00250 Alanine, aspartate and glutamate metabolism [PATH:ko00250]	glucosamine--fructose-6-phosphate aminotransferase	K00820	610	-21.27	71.48	69.49	199
4477949.3	Metabolism	Amino Acid Metabolism	00250 Alanine, aspartate and glutamate metabolism [PATH:ko00250]	glucosamine--fructose-6-phosphate aminotransferase	K00820	314	-27.27	75.32	79.09	111
4477948.3	Metabolism	Amino Acid Metabolism	00250 Alanine, aspartate and glutamate metabolism [PATH:ko00250]	glucosamine--fructose-6-phosphate aminotransferase	K00820	275	-26.53	74.75	77.95	107
4477955.3	Metabolism	Amino Acid Metabolism	00330 Arginine and proline metabolism [PATH:ko00330]	acetylornithine/N-succinyldiaminopimelate aminotransferase	K00821	193	-18.45	69.48	64.71	67
4477950.3	Metabolism	Amino Acid Metabolism	00330 Arginine and proline metabolism [PATH:ko00330]	acetylornithine/N-succinyldiaminopimelate aminotransferase	K00821	154	-23.40	68.90	75.91	63
4477949.3	Metabolism	Amino Acid Metabolism	00330 Arginine and proline metabolism [PATH:ko00330]	acetylornithine/N-succinyldiaminopimelate aminotransferase	K00821	75	-33.53	78.45	87.41	29
4477948.3	Metabolism	Amino Acid Metabolism	00330 Arginine and proline metabolism [PATH:ko00330]	acetylornithine/N-succinyldiaminopimelate aminotransferase	K00821	111	-33.68	76.45	88.48	42
4477955.3	Metabolism	Metabolism of Other Amino Acids	00410 beta-Alanine metabolism [PATH:ko00410]	beta-alanine--pyruvate transaminase [EC:2.6.1.18]	K00822	258	-24.20	70.58	74.51	78
4477950.3	Metabolism	Metabolism of Other Amino Acids	00410 beta-Alanine metabolism [PATH:ko00410]	beta-alanine--pyruvate transaminase [EC:2.6.1.18]	K00822	262	-29.05	70.75	85.88	70
4477949.3	Metabolism	Metabolism of Other Amino Acids	00410 beta-Alanine metabolism [PATH:ko00410]	beta-alanine--pyruvate transaminase [EC:2.6.1.18]	K00822	17	-22.60	70.68	71.67	11
4477948.3	Metabolism	Metabolism of Other Amino Acids	00410 beta-Alanine metabolism [PATH:ko00410]	beta-alanine--pyruvate transaminase [EC:2.6.1.18]	K00822	39	-30.92	74.68	84.42	19
4477955.3	Metabolism	Metabolism of Other Amino Acids	00410 beta-Alanine metabolism [PATH:ko00410]	4-aminobutyrate aminotransferase [EC:2.6.1.19]	K00823	5	-20.40	69.26	70.60	5
4477949.3	Metabolism	Metabolism of Other Amino Acids	00410 beta-Alanine metabolism [PATH:ko00410]	4-aminobutyrate aminotransferase [EC:2.6.1.19]	K00823	5	-18.80	63.37	72.40	5
4477948.3	Metabolism	Metabolism of Other Amino Acids	00410 beta-Alanine metabolism [PATH:ko00410]	4-aminobutyrate aminotransferase [EC:2.6.1.19]	K00823	15	-21.46	72.78	69.46	10
4477955.3	Metabolism	Metabolism of Other Amino Acids	00473 D-Alanine metabolism [PATH:ko00473]	D-alanine transaminase [EC:2.6.1.21]	K00824	49	-8.73	72.26	41.19	30
4477950.3	Metabolism	Metabolism of Other Amino Acids	00473 D-Alanine metabolism [PATH:ko00473]	D-alanine transaminase [EC:2.6.1.21]	K00824	40	-6.50	69.80	38.33	27
4477949.3	Metabolism	Metabolism of Other Amino Acids	00473 D-Alanine metabolism [PATH:ko00473]	D-alanine transaminase [EC:2.6.1.21]	K00824	65	-20.95	75.05	65.65	21
4477948.3	Metabolism	Metabolism of Other Amino Acids	00473 D-Alanine metabolism [PATH:ko00473]	D-alanine transaminase [EC:2.6.1.21]	K00824	39	-22.36	74.17	68.55	18
4477950.3	Metabolism	Amino Acid Metabolism	00380 Tryptophan metabolism [PATH:ko00380]	kynurenine/2-aminoadipate aminotransferase [EC:2.6.1.7	K00825	1	-6.00	56.82	44.00	1
4477948.3	Metabolism	Amino Acid Metabolism	00380 Tryptophan metabolism [PATH:ko00380]	kynurenine/2-aminoadipate aminotransferase [EC:2.6.1.7	K00825	1	-11.00	65.31	49.00	1
4477955.3	Metabolism	Metabolism of Cofactors and Vitamins	00770 Pantothenate and CoA biosynthesis [PATH:ko00770]	branched-chain amino acid aminotransferase [EC:2.6.1.42]	K00826	391	-19.34	69.97	64.87	126
4477950.3	Metabolism	Metabolism of Cofactors and Vitamins	00770 Pantothenate and CoA biosynthesis [PATH:ko00770]	branched-chain amino acid aminotransferase [EC:2.6.1.42]	K00826	366	-24.10	69.66	74.86	115
4477949.3	Metabolism	Metabolism of Cofactors and Vitamins	00770 Pantothenate and CoA biosynthesis [PATH:ko00770]	branched-chain amino acid aminotransferase [EC:2.6.1.42]	K00826	302	-23.44	72.65	71.03	94
4477948.3	Metabolism	Metabolism of Cofactors and Vitamins	00770 Pantothenate and CoA biosynthesis [PATH:ko00770]	branched-chain amino acid aminotransferase [EC:2.6.1.42]	K00826	204	-22.12	73.65	67.58	89
4477955.3	Metabolism	Amino Acid Metabolism	00260 Glycine, serine and threonine metabolism [PATH:ko00260]	alanine-glyoxylate transaminase /	K00827	1	-13.00	54.55	66.00	1
4477950.3	Metabolism	Amino Acid Metabolism	00260 Glycine, serine and threonine metabolism [PATH:ko00260]	alanine-glyoxylate transaminase /	K00827	5	-14.80	57.25	67.80	5
4477949.3	Metabolism	Amino Acid Metabolism	00260 Glycine, serine and threonine metabolism [PATH:ko00260]	alanine-glyoxylate transaminase /	K00827	6	-12.50	61.60	57.62	6
4477948.3	Metabolism	Amino Acid Metabolism	00260 Glycine, serine and threonine metabolism [PATH:ko00260]	alanine-glyoxylate transaminase /	K00827	5	-16.71	63.14	67.57	5
4477955.3	Cellular Processes	Transport and Catabolism	04146 Peroxisome [PATH:ko04146]	alanine-glyoxylate transaminase / serine-glyoxylate	K00830	183	-28.09	69.96	85.36	77
4477950.3	Cellular Processes	Transport and Catabolism	04146 Peroxisome [PATH:ko04146]	alanine-glyoxylate transaminase / serine-glyoxylate	K00830	179	-29.89	69.98	89.55	70
4477949.3	Cellular Processes	Transport and Catabolism	04146 Peroxisome [PATH:ko04146]	alanine-glyoxylate transaminase / serine-glyoxylate	K00830	53	-30.71	71.30	89.49	26
4477948.3	Cellular Processes	Transport and Catabolism	04146 Peroxisome [PATH:ko04146]	alanine-glyoxylate transaminase / serine-glyoxylate	K00830	65	-26.94	71.12	81.96	34
4477955.3	Metabolism	Metabolism of Cofactors and Vitamins	00750 Vitamin B6 metabolism [PATH:ko00750]	phosphoserine aminotransferase [EC:2.6.1.52]	K00831	223	-21.23	69.66	69.48	105
4477950.3	Metabolism	Metabolism of Cofactors and Vitamins	00750 Vitamin B6 metabolism [PATH:ko00750]	phosphoserine aminotransferase [EC:2.6.1.52]	K00831	304	-24.20	67.94	78.81	114
4477949.3	Metabolism	Metabolism of Cofactors and Vitamins	00750 Vitamin B6 metabolism [PATH:ko00750]	phosphoserine aminotransferase [EC:2.6.1.52]	K00831	148	-29.11	76.09	81.07	50
4477948.3	Metabolism	Metabolism of Cofactors and Vitamins	00750 Vitamin B6 metabolism [PATH:ko00750]	phosphoserine aminotransferase [EC:2.6.1.52]	K00831	152	-26.79	72.44	80.18	74
4477955.3	Metabolism	Biosynthesis of Other Secondary Metabolites	00401 Novobiocin biosynthesis [PATH:ko00401]	aromatic-amino-acid transaminase [EC:2.6.1.57]	K00832	24	-21.06	73.36	67.28	12
4477950.3	Metabolism	Biosynthesis of Other Secondary Metabolites	00401 Novobiocin biosynthesis [PATH:ko00401]	aromatic-amino-acid transaminase [EC:2.6.1.57]	K00832	25	-25.32	70.56	77.26	10
4477949.3	Metabolism	Biosynthesis of Other Secondary Metabolites	00401 Novobiocin biosynthesis [PATH:ko00401]	aromatic-amino-acid transaminase [EC:2.6.1.57]	K00832	41	-28.64	72.78	82.25	12
4477948.3	Metabolism	Biosynthesis of Other Secondary Metabolites	00401 Novobiocin biosynthesis [PATH:ko00401]	aromatic-amino-acid transaminase [EC:2.6.1.57]	K00832	49	-25.69	70.91	79.12	18
4477955.3	Metabolism	Metabolism of Cofactors and Vitamins	00780 Biotin metabolism [PATH:ko00780]	adenosylmethionine-8-amino-7-oxononanoate aminotransferase	K00833	27	-22.72	73.31	68.88	22
4477950.3	Metabolism	Metabolism of Cofactors and Vitamins	00780 Biotin metabolism [PATH:ko00780]	adenosylmethionine-8-amino-7-oxononanoate aminotransferase	K00833	16	-15.87	71.09	55.20	13
4477949.3	Metabolism	Metabolism of Cofactors and Vitamins	00780 Biotin metabolism [PATH:ko00780]	adenosylmethionine-8-amino-7-oxononanoate aminotransferase	K00833	74	-23.23	70.37	73.14	39
4477948.3	Metabolism	Metabolism of Cofactors and Vitamins	00780 Biotin metabolism [PATH:ko00780]	adenosylmethionine-8-amino-7-oxononanoate aminotransferase	K00833	72	-18.38	72.82	60.98	46
4477955.3	Metabolism	Amino Acid Metabolism	00290 Valine, leucine and isoleucine biosynthesis [PATH:ko00290]	valine--pyruvate aminotransferase [EC:2.6.1.66]	K00835	1	-7.00	56.82	44.00	1
4477950.3	Metabolism	Amino Acid Metabolism	00290 Valine, leucine and isoleucine biosynthesis [PATH:ko00290]	valine--pyruvate aminotransferase [EC:2.6.1.66]	K00835	17	-12.75	65.74	53.88	6
4477949.3	Metabolism	Amino Acid Metabolism	00290 Valine, leucine and isoleucine biosynthesis [PATH:ko00290]	valine--pyruvate aminotransferase [EC:2.6.1.66]	K00835	9	-29.62	78.13	80.62	6
4477948.3	Metabolism	Amino Acid Metabolism	00290 Valine, leucine and isoleucine biosynthesis [PATH:ko00290]	valine--pyruvate aminotransferase [EC:2.6.1.66]	K00835	25	-25.29	80.34	68.12	7
4477955.3	Metabolism	Amino Acid Metabolism	00260 Glycine, serine and threonine metabolism [PATH:ko00260]	diaminobutyrate-2-oxoglutarate transaminase [EC:2.6.1.76]	K00836	5	-11.67	72.57	44.67	4
4477950.3	Metabolism	Amino Acid Metabolism	00260 Glycine, serine and threonine metabolism [PATH:ko00260]	diaminobutyrate-2-oxoglutarate transaminase [EC:2.6.1.76]	K00836	2	-26.00	88.39	63.00	2
4477949.3	Metabolism	Amino Acid Metabolism	00260 Glycine, serine and threonine metabolism [PATH:ko00260]	diaminobutyrate-2-oxoglutarate transaminase [EC:2.6.1.76]	K00836	38	-31.58	71.16	89.31	16
4477948.3	Metabolism	Amino Acid Metabolism	00260 Glycine, serine and threonine metabolism [PATH:ko00260]	diaminobutyrate-2-oxoglutarate transaminase [EC:2.6.1.76]	K00836	16	-17.86	70.51	60.50	10
4477955.3	Metabolism	Amino Acid Metabolism	00330 Arginine and proline metabolism [PATH:ko00330]	succinylornithine aminotransferase [EC:2.6.1.81]	K00840	5	-25.00	59.08	92.50	4
4477950.3	Metabolism	Amino Acid Metabolism	00330 Arginine and proline metabolism [PATH:ko00330]	succinylornithine aminotransferase [EC:2.6.1.81]	K00840	13	-21.62	62.40	80.12	6
4477955.3	Human Diseases	Metabolic Diseases	04930 Type II diabetes mellitus [PATH:ko04930]	hexokinase [EC:2.7.1.1]	K00844	2	-10.50	60.19	52.00	2
4477955.3	Metabolism	Biosynthesis of Other Secondary Metabolites	00524 Butirosin and neomycin biosynthesis [PATH:ko00524]	glucokinase [EC:2.7.1.2]	K00845	118	-14.67	69.75	55.93	44
4477950.3	Metabolism	Biosynthesis of Other Secondary Metabolites	00524 Butirosin and neomycin biosynthesis [PATH:ko00524]	glucokinase [EC:2.7.1.2]	K00845	114	-11.39	68.87	51.09	42
4477949.3	Metabolism	Biosynthesis of Other Secondary Metabolites	00524 Butirosin and neomycin biosynthesis [PATH:ko00524]	glucokinase [EC:2.7.1.2]	K00845	32	-15.40	72.35	53.40	17
4477948.3	Metabolism	Biosynthesis of Other Secondary Metabolites	00524 Butirosin and neomycin biosynthesis [PATH:ko00524]	glucokinase [EC:2.7.1.2]	K00845	36	-14.61	69.94	55.97	21
4477955.3	Metabolism	Carbohydrate Metabolism	00051 Fructose and mannose metabolism [PATH:ko00051]	ketohexokinase [EC:2.7.1.3]	K00846	1	-5.00	65.71	35.00	1
4477949.3	Metabolism	Carbohydrate Metabolism	00051 Fructose and mannose metabolism [PATH:ko00051]	ketohexokinase [EC:2.7.1.3]	K00846	3	-9.00	69.41	40.67	2
4477955.3	Metabolism	Carbohydrate Metabolism	00520 Amino sugar and nucleotide sugar metabolism [PATH:ko00520]	fructokinase [EC:2.7.1.4]	K00847	168	-12.61	70.39	52.28	56
4477950.3	Metabolism	Carbohydrate Metabolism	00520 Amino sugar and nucleotide sugar metabolism [PATH:ko00520]	fructokinase [EC:2.7.1.4]	K00847	140	-12.25	68.12	52.52	58
4477949.3	Metabolism	Carbohydrate Metabolism	00520 Amino sugar and nucleotide sugar metabolism [PATH:ko00520]	fructokinase [EC:2.7.1.4]	K00847	120	-10.64	70.31	46.78	41
4477948.3	Metabolism	Carbohydrate Metabolism	00520 Amino sugar and nucleotide sugar metabolism [PATH:ko00520]	fructokinase [EC:2.7.1.4]	K00847	87	-13.32	72.19	51.09	56
4477955.3	Metabolism	Carbohydrate Metabolism	00051 Fructose and mannose metabolism [PATH:ko00051]	rhamnulokinase [EC:2.7.1.5]	K00848	5	-15.25	68.92	57.75	4
4477948.3	Metabolism	Carbohydrate Metabolism	00051 Fructose and mannose metabolism [PATH:ko00051]	rhamnulokinase [EC:2.7.1.5]	K00848	1	-6.00	56.52	46.00	1
4477955.3	Metabolism	Carbohydrate Metabolism	00520 Amino sugar and nucleotide sugar metabolism [PATH:ko00520]	galactokinase [EC:2.7.1.6]	K00849	106	-10.69	73.31	45.82	46
4477950.3	Metabolism	Carbohydrate Metabolism	00520 Amino sugar and nucleotide sugar metabolism [PATH:ko00520]	galactokinase [EC:2.7.1.6]	K00849	105	-11.74	69.31	50.73	38
4477949.3	Metabolism	Carbohydrate Metabolism	00520 Amino sugar and nucleotide sugar metabolism [PATH:ko00520]	galactokinase [EC:2.7.1.6]	K00849	22	-7.86	78.92	35.24	14
4477948.3	Metabolism	Carbohydrate Metabolism	00520 Amino sugar and nucleotide sugar metabolism [PATH:ko00520]	galactokinase [EC:2.7.1.6]	K00849	35	-14.04	68.10	56.37	25
4477955.3	Metabolism	Energy Metabolism	00680 Methane metabolism [PATH:ko00680]	6-phosphofructokinase [EC:2.7.1.11]	K00850	267	-21.06	71.62	68.66	89
4477950.3	Metabolism	Energy Metabolism	00680 Methane metabolism [PATH:ko00680]	6-phosphofructokinase [EC:2.7.1.11]	K00850	224	-26.27	70.50	82.55	68
4477949.3	Metabolism	Energy Metabolism	00680 Methane metabolism [PATH:ko00680]	6-phosphofructokinase [EC:2.7.1.11]	K00850	112	-31.97	75.70	88.06	37
4477948.3	Metabolism	Energy Metabolism	00680 Methane metabolism [PATH:ko00680]	6-phosphofructokinase [EC:2.7.1.11]	K00850	86	-25.28	73.26	76.45	47
4477955.3	Metabolism	Carbohydrate Metabolism	00030 Pentose phosphate pathway [PATH:ko00030]	gluconokinase [EC:2.7.1.12]	K00851	30	-15.14	68.31	59.29	13
4477950.3	Metabolism	Carbohydrate Metabolism	00030 Pentose phosphate pathway [PATH:ko00030]	gluconokinase [EC:2.7.1.12]	K00851	40	-12.82	64.70	58.45	10
4477949.3	Metabolism	Carbohydrate Metabolism	00030 Pentose phosphate pathway [PATH:ko00030]	gluconokinase [EC:2.7.1.12]	K00851	18	-9.31	68.79	44.50	14
4477948.3	Metabolism	Carbohydrate Metabolism	00030 Pentose phosphate pathway [PATH:ko00030]	gluconokinase [EC:2.7.1.12]	K00851	7	-6.86	78.03	35.29	7
4477955.3	Metabolism	Carbohydrate Metabolism	00030 Pentose phosphate pathway [PATH:ko00030]	ribokinase [EC:2.7.1.15]	K00852	131	-8.14	65.42	46.77	62
4477950.3	Metabolism	Carbohydrate Metabolism	00030 Pentose phosphate pathway [PATH:ko00030]	ribokinase [EC:2.7.1.15]	K00852	153	-9.14	65.75	48.12	64
4477949.3	Metabolism	Carbohydrate Metabolism	00030 Pentose phosphate pathway [PATH:ko00030]	ribokinase [EC:2.7.1.15]	K00852	24	-13.58	67.50	56.79	18
4477948.3	Metabolism	Carbohydrate Metabolism	00030 Pentose phosphate pathway [PATH:ko00030]	ribokinase [EC:2.7.1.15]	K00852	60	-12.36	70.55	53.19	27
4477955.3	Metabolism	Carbohydrate Metabolism	00040 Pentose and glucuronate interconversions [PATH:ko00040]	L-ribulokinase [EC:2.7.1.16]	K00853	10	-14.17	67.30	55.00	5
4477950.3	Metabolism	Carbohydrate Metabolism	00040 Pentose and glucuronate interconversions [PATH:ko00040]	L-ribulokinase [EC:2.7.1.16]	K00853	11	-20.00	65.25	70.50	8
4477949.3	Metabolism	Carbohydrate Metabolism	00040 Pentose and glucuronate interconversions [PATH:ko00040]	L-ribulokinase [EC:2.7.1.16]	K00853	7	-16.71	65.34	63.71	6
4477955.3	Metabolism	Carbohydrate Metabolism	00040 Pentose and glucuronate interconversions [PATH:ko00040]	xylulokinase [EC:2.7.1.17]	K00854	122	-15.20	70.06	57.42	62
4477950.3	Metabolism	Carbohydrate Metabolism	00040 Pentose and glucuronate interconversions [PATH:ko00040]	xylulokinase [EC:2.7.1.17]	K00854	212	-17.20	68.23	63.06	82
4477949.3	Metabolism	Carbohydrate Metabolism	00040 Pentose and glucuronate interconversions [PATH:ko00040]	xylulokinase [EC:2.7.1.17]	K00854	20	-19.93	66.91	69.40	14
4477948.3	Metabolism	Carbohydrate Metabolism	00040 Pentose and glucuronate interconversions [PATH:ko00040]	xylulokinase [EC:2.7.1.17]	K00854	69	-19.56	68.10	67.44	42
4477955.3	Metabolism	Energy Metabolism	00710 Carbon fixation in photosynthetic organisms [PATH:ko00710]	phosphoribulokinase [EC:2.7.1.19]	K00855	15	-32.46	83.30	80.00	13
4477950.3	Metabolism	Energy Metabolism	00710 Carbon fixation in photosynthetic organisms [PATH:ko00710]	phosphoribulokinase [EC:2.7.1.19]	K00855	14	-40.33	79.77	99.00	11
4477949.3	Metabolism	Energy Metabolism	00710 Carbon fixation in photosynthetic organisms [PATH:ko00710]	phosphoribulokinase [EC:2.7.1.19]	K00855	17	-34.92	78.18	91.58	9
4477948.3	Metabolism	Energy Metabolism	00710 Carbon fixation in photosynthetic organisms [PATH:ko00710]	phosphoribulokinase [EC:2.7.1.19]	K00855	26	-46.71	80.19	111.29	16
4477955.3	Metabolism	Nucleotide Metabolism	00230 Purine metabolism [PATH:ko00230]	adenosine kinase [EC:2.7.1.20]	K00856	1	-5.00	69.80	33.50	1
4477950.3	Metabolism	Nucleotide Metabolism	00230 Purine metabolism [PATH:ko00230]	adenosine kinase [EC:2.7.1.20]	K00856	4	-11.50	76.74	43.50	4
4477949.3	Metabolism	Nucleotide Metabolism	00230 Purine metabolism [PATH:ko00230]	adenosine kinase [EC:2.7.1.20]	K00856	20	-21.20	70.52	67.53	12
4477948.3	Metabolism	Nucleotide Metabolism	00230 Purine metabolism [PATH:ko00230]	adenosine kinase [EC:2.7.1.20]	K00856	3	-22.00	67.93	72.67	3
4477955.3	Metabolism	Xenobiotics Biodegradation and Metabolism	00983 Drug metabolism - other enzymes [PATH:ko00983]	thymidine kinase [EC:2.7.1.21]	K00857	116	-17.08	74.23	57.72	43
4477950.3	Metabolism	Xenobiotics Biodegradation and Metabolism	00983 Drug metabolism - other enzymes [PATH:ko00983]	thymidine kinase [EC:2.7.1.21]	K00857	120	-18.27	74.36	59.48	43
4477949.3	Metabolism	Xenobiotics Biodegradation and Metabolism	00983 Drug metabolism - other enzymes [PATH:ko00983]	thymidine kinase [EC:2.7.1.21]	K00857	66	-26.97	80.52	72.29	21
4477948.3	Metabolism	Xenobiotics Biodegradation and Metabolism	00983 Drug metabolism - other enzymes [PATH:ko00983]	thymidine kinase [EC:2.7.1.21]	K00857	73	-23.81	77.02	69.60	36
4477955.3	Metabolism	Metabolism of Cofactors and Vitamins	00760 Nicotinate and nicotinamide metabolism [PATH:ko00760]	NAD+ kinase [EC:2.7.1.23]	K00858	169	-16.01	72.43	56.42	74
4477950.3	Metabolism	Metabolism of Cofactors and Vitamins	00760 Nicotinate and nicotinamide metabolism [PATH:ko00760]	NAD+ kinase [EC:2.7.1.23]	K00858	204	-14.82	70.32	56.32	84
4477949.3	Metabolism	Metabolism of Cofactors and Vitamins	00760 Nicotinate and nicotinamide metabolism [PATH:ko00760]	NAD+ kinase [EC:2.7.1.23]	K00858	113	-20.84	73.98	66.19	37
4477948.3	Metabolism	Metabolism of Cofactors and Vitamins	00760 Nicotinate and nicotinamide metabolism [PATH:ko00760]	NAD+ kinase [EC:2.7.1.23]	K00858	77	-17.75	73.13	60.46	41
4477955.3	Metabolism	Metabolism of Cofactors and Vitamins	00770 Pantothenate and CoA biosynthesis [PATH:ko00770]	dephospho-CoA kinase [EC:2.7.1.24]	K00859	76	-8.44	68.89	45.46	48
4477950.3	Metabolism	Metabolism of Cofactors and Vitamins	00770 Pantothenate and CoA biosynthesis [PATH:ko00770]	dephospho-CoA kinase [EC:2.7.1.24]	K00859	111	-8.49	65.50	48.42	63
4477949.3	Metabolism	Metabolism of Cofactors and Vitamins	00770 Pantothenate and CoA biosynthesis [PATH:ko00770]	dephospho-CoA kinase [EC:2.7.1.24]	K00859	79	-13.32	67.34	57.98	29
4477948.3	Metabolism	Metabolism of Cofactors and Vitamins	00770 Pantothenate and CoA biosynthesis [PATH:ko00770]	dephospho-CoA kinase [EC:2.7.1.24]	K00859	61	-10.28	67.54	49.72	41
4477955.3	Metabolism	Metabolism of Other Amino Acids	00450 Selenoamino acid metabolism [PATH:ko00450]	adenylylsulfate kinase [EC:2.7.1.25]	K00860	40	-20.36	74.84	62.93	16
4477950.3	Metabolism	Metabolism of Other Amino Acids	00450 Selenoamino acid metabolism [PATH:ko00450]	adenylylsulfate kinase [EC:2.7.1.25]	K00860	55	-22.14	72.88	67.93	21
4477949.3	Metabolism	Metabolism of Other Amino Acids	00450 Selenoamino acid metabolism [PATH:ko00450]	adenylylsulfate kinase [EC:2.7.1.25]	K00860	36	-15.96	72.27	55.36	21
4477948.3	Metabolism	Metabolism of Other Amino Acids	00450 Selenoamino acid metabolism [PATH:ko00450]	adenylylsulfate kinase [EC:2.7.1.25]	K00860	38	-20.28	73.85	64.34	22
4477955.3	Organismal Systems	Immune System	04622 RIG-I-like receptor signaling pathway [PATH:ko04622]	dihydroxyacetone kinase [EC:2.7.1.29]	K00863	3	-18.00	76.48	60.00	3
4477948.3	Organismal Systems	Immune System	04622 RIG-I-like receptor signaling pathway [PATH:ko04622]	dihydroxyacetone kinase [EC:2.7.1.29]	K00863	5	-18.20	71.31	64.40	5
4477955.3	Organismal Systems	Environmental Adaptation	04626 Plant-pathogen interaction [PATH:ko04626]	glycerol kinase [EC:2.7.1.30]	K00864	433	-22.43	67.26	74.34	157
4477950.3	Organismal Systems	Environmental Adaptation	04626 Plant-pathogen interaction [PATH:ko04626]	glycerol kinase [EC:2.7.1.30]	K00864	373	-27.11	67.44	84.27	139
4477949.3	Organismal Systems	Environmental Adaptation	04626 Plant-pathogen interaction [PATH:ko04626]	glycerol kinase [EC:2.7.1.30]	K00864	144	-25.52	72.22	76.60	80
4477948.3	Organismal Systems	Environmental Adaptation	04626 Plant-pathogen interaction [PATH:ko04626]	glycerol kinase [EC:2.7.1.30]	K00864	222	-25.22	71.26	77.25	96
4477955.3	Metabolism	Amino Acid Metabolism	00260 Glycine, serine and threonine metabolism [PATH:ko00260]	glycerate kinase [EC:2.7.1.31]	K00865	31	-11.22	69.17	53.35	16
4477950.3	Metabolism	Amino Acid Metabolism	00260 Glycine, serine and threonine metabolism [PATH:ko00260]	glycerate kinase [EC:2.7.1.31]	K00865	49	-13.82	65.63	60.77	17
4477948.3	Metabolism	Amino Acid Metabolism	00260 Glycine, serine and threonine metabolism [PATH:ko00260]	glycerate kinase [EC:2.7.1.31]	K00865	15	-12.93	68.22	57.20	14
4477955.3	Metabolism	Metabolism of Cofactors and Vitamins	00770 Pantothenate and CoA biosynthesis [PATH:ko00770]	type I pantothenate kinase [EC:2.7.1.33]	K00867	37	-38.50	75.99	103.71	10
4477950.3	Metabolism	Metabolism of Cofactors and Vitamins	00770 Pantothenate and CoA biosynthesis [PATH:ko00770]	type I pantothenate kinase [EC:2.7.1.33]	K00867	60	-38.19	73.47	104.00	13
4477955.3	Metabolism	Metabolism of Cofactors and Vitamins	00750 Vitamin B6 metabolism [PATH:ko00750]	pyridoxine kinase [EC:2.7.1.35]	K00868	45	-18.11	69.19	65.94	15
4477950.3	Metabolism	Metabolism of Cofactors and Vitamins	00750 Vitamin B6 metabolism [PATH:ko00750]	pyridoxine kinase [EC:2.7.1.35]	K00868	37	-24.50	74.80	77.50	12
4477949.3	Metabolism	Metabolism of Cofactors and Vitamins	00750 Vitamin B6 metabolism [PATH:ko00750]	pyridoxine kinase [EC:2.7.1.35]	K00868	5	-27.60	77.14	83.40	5
4477955.3	Cellular Processes	Transport and Catabolism	04146 Peroxisome [PATH:ko04146]	mevalonate kinase [EC:2.7.1.36]	K00869	25	-15.78	75.09	54.33	8
4477950.3	Cellular Processes	Transport and Catabolism	04146 Peroxisome [PATH:ko04146]	mevalonate kinase [EC:2.7.1.36]	K00869	39	-23.52	77.25	69.84	11
4477949.3	Cellular Processes	Transport and Catabolism	04146 Peroxisome [PATH:ko04146]	mevalonate kinase [EC:2.7.1.36]	K00869	86	-22.50	78.25	65.26	10
4477948.3	Cellular Processes	Transport and Catabolism	04146 Peroxisome [PATH:ko04146]	mevalonate kinase [EC:2.7.1.36]	K00869	33	-16.67	77.51	55.29	12
4477955.3	Metabolism	Amino Acid Metabolism	00260 Glycine, serine and threonine metabolism [PATH:ko00260]	homoserine kinase [EC:2.7.1.39]	K00872	53	-25.90	72.39	78.83	23
4477950.3	Metabolism	Amino Acid Metabolism	00260 Glycine, serine and threonine metabolism [PATH:ko00260]	homoserine kinase [EC:2.7.1.39]	K00872	37	-17.24	69.43	64.14	16
4477949.3	Metabolism	Amino Acid Metabolism	00260 Glycine, serine and threonine metabolism [PATH:ko00260]	homoserine kinase [EC:2.7.1.39]	K00872	57	-16.60	69.31	62.20	21
4477948.3	Metabolism	Amino Acid Metabolism	00260 Glycine, serine and threonine metabolism [PATH:ko00260]	homoserine kinase [EC:2.7.1.39]	K00872	47	-15.53	72.69	56.77	21
4477955.3	Human Diseases	Metabolic Diseases	04930 Type II diabetes mellitus [PATH:ko04930]	pyruvate kinase [EC:2.7.1.40]	K00873	268	-21.46	70.50	72.01	118
4477950.3	Human Diseases	Metabolic Diseases	04930 Type II diabetes mellitus [PATH:ko04930]	pyruvate kinase [EC:2.7.1.40]	K00873	292	-21.50	69.69	74.64	131
4477949.3	Human Diseases	Metabolic Diseases	04930 Type II diabetes mellitus [PATH:ko04930]	pyruvate kinase [EC:2.7.1.40]	K00873	235	-27.72	74.83	82.27	69
4477948.3	Human Diseases	Metabolic Diseases	04930 Type II diabetes mellitus [PATH:ko04930]	pyruvate kinase [EC:2.7.1.40]	K00873	176	-28.04	73.27	84.03	72
4477955.3	Metabolism	Carbohydrate Metabolism	00040 Pentose and glucuronate interconversions [PATH:ko00040]	2-dehydro-3-deoxygluconokinase [EC:2.7.1.45]	K00874	90	-21.55	77.02	64.90	29
4477950.3	Metabolism	Carbohydrate Metabolism	00040 Pentose and glucuronate interconversions [PATH:ko00040]	2-dehydro-3-deoxygluconokinase [EC:2.7.1.45]	K00874	82	-21.57	72.07	68.17	32
4477949.3	Metabolism	Carbohydrate Metabolism	00040 Pentose and glucuronate interconversions [PATH:ko00040]	2-dehydro-3-deoxygluconokinase [EC:2.7.1.45]	K00874	58	-13.03	77.14	47.23	27
4477948.3	Metabolism	Carbohydrate Metabolism	00040 Pentose and glucuronate interconversions [PATH:ko00040]	2-dehydro-3-deoxygluconokinase [EC:2.7.1.45]	K00874	47	-14.98	74.95	52.44	25
4477948.3	Metabolism	Carbohydrate Metabolism	00040 Pentose and glucuronate interconversions [PATH:ko00040]	D-ribulokinase [EC:2.7.1.47]	K00875	2	-7.00	70.08	42.00	2
4477955.3	Metabolism	Xenobiotics Biodegradation and Metabolism	00983 Drug metabolism - other enzymes [PATH:ko00983]	uridine kinase [EC:2.7.1.48]	K00876	36	-13.19	69.85	51.12	11
4477950.3	Metabolism	Xenobiotics Biodegradation and Metabolism	00983 Drug metabolism - other enzymes [PATH:ko00983]	uridine kinase [EC:2.7.1.48]	K00876	52	-9.00	67.36	45.70	22
4477949.3	Metabolism	Xenobiotics Biodegradation and Metabolism	00983 Drug metabolism - other enzymes [PATH:ko00983]	uridine kinase [EC:2.7.1.48]	K00876	67	-25.64	72.39	77.44	26
4477948.3	Metabolism	Xenobiotics Biodegradation and Metabolism	00983 Drug metabolism - other enzymes [PATH:ko00983]	uridine kinase [EC:2.7.1.48]	K00876	42	-21.61	71.25	68.64	22
4477955.3	Metabolism	Metabolism of Cofactors and Vitamins	00730 Thiamine metabolism [PATH:ko00730]	hydroxyethylthiazole kinase [EC:2.7.1.50]	K00878	19	-12.07	64.60	56.93	14
4477950.3	Metabolism	Metabolism of Cofactors and Vitamins	00730 Thiamine metabolism [PATH:ko00730]	hydroxyethylthiazole kinase [EC:2.7.1.50]	K00878	3	-9.67	65.68	51.00	3
4477949.3	Metabolism	Metabolism of Cofactors and Vitamins	00730 Thiamine metabolism [PATH:ko00730]	hydroxyethylthiazole kinase [EC:2.7.1.50]	K00878	2	-25.00	63.20	89.50	2
4477955.3	Metabolism	Carbohydrate Metabolism	00051 Fructose and mannose metabolism [PATH:ko00051]	L-fuculokinase [EC:2.7.1.51]	K00879	5	-9.00	72.73	40.25	3
4477949.3	Metabolism	Carbohydrate Metabolism	00053 Ascorbate and aldarate metabolism [PATH:ko00053]	L-xylulokinase [EC:2.7.1.53]	K00880	1	-23.00	66.22	74.00	1
4477948.3	Metabolism	Carbohydrate Metabolism	00053 Ascorbate and aldarate metabolism [PATH:ko00053]	L-xylulokinase [EC:2.7.1.53]	K00880	2	-5.00	59.48	42.00	2
4477955.3	Metabolism	Carbohydrate Metabolism	00051 Fructose and mannose metabolism [PATH:ko00051]	1-phosphofructokinase [EC:2.7.1.56]	K00882	6	-5.17	80.03	28.17	4
4477950.3	Metabolism	Carbohydrate Metabolism	00051 Fructose and mannose metabolism [PATH:ko00051]	1-phosphofructokinase [EC:2.7.1.56]	K00882	17	-21.38	78.85	60.12	2
4477950.3	Metabolism	Carbohydrate Metabolism	00052 Galactose metabolism [PATH:ko00052]	2-dehydro-3-deoxygalactonokinase [EC:2.7.1.58]	K00883	8	-8.50	71.06	38.50	7
4477949.3	Metabolism	Carbohydrate Metabolism	00052 Galactose metabolism [PATH:ko00052]	2-dehydro-3-deoxygalactonokinase [EC:2.7.1.58]	K00883	12	-5.00	73.74	31.10	6
4477948.3	Metabolism	Carbohydrate Metabolism	00052 Galactose metabolism [PATH:ko00052]	2-dehydro-3-deoxygalactonokinase [EC:2.7.1.58]	K00883	13	-11.50	78.22	43.10	7
4477955.3	Metabolism	Carbohydrate Metabolism	00520 Amino sugar and nucleotide sugar metabolism [PATH:ko00520]	N-acetylglucosamine kinase [EC:2.7.1.59]	K00884	6	-10.33	80.46	39.83	6
4477950.3	Metabolism	Carbohydrate Metabolism	00520 Amino sugar and nucleotide sugar metabolism [PATH:ko00520]	N-acetylglucosamine kinase [EC:2.7.1.59]	K00884	5	-12.00	67.57	49.80	2
4477949.3	Metabolism	Carbohydrate Metabolism	00520 Amino sugar and nucleotide sugar metabolism [PATH:ko00520]	N-acetylglucosamine kinase [EC:2.7.1.59]	K00884	1	-12.00	64.58	48.00	1
4477950.3	Metabolism	Carbohydrate Metabolism	00520 Amino sugar and nucleotide sugar metabolism [PATH:ko00520]	N-acylmannosamine kinase [EC:2.7.1.60]	K00885	1	-50.00	88.18	110.00	1
4477949.3	Metabolism	Carbohydrate Metabolism	00520 Amino sugar and nucleotide sugar metabolism [PATH:ko00520]	N-acylmannosamine kinase [EC:2.7.1.60]	K00885	1	-52.00	81.75	126.00	1
4477955.3	Metabolism	Carbohydrate Metabolism	00520 Amino sugar and nucleotide sugar metabolism [PATH:ko00520]	polyphosphate glucokinase [EC:2.7.1.63]	K00886	52	-29.32	72.15	88.05	13
4477950.3	Metabolism	Carbohydrate Metabolism	00520 Amino sugar and nucleotide sugar metabolism [PATH:ko00520]	polyphosphate glucokinase [EC:2.7.1.63]	K00886	31	-31.25	69.22	94.25	11
4477949.3	Metabolism	Carbohydrate Metabolism	00520 Amino sugar and nucleotide sugar metabolism [PATH:ko00520]	polyphosphate glucokinase [EC:2.7.1.63]	K00886	23	-10.29	68.74	46.47	12
4477948.3	Metabolism	Carbohydrate Metabolism	00520 Amino sugar and nucleotide sugar metabolism [PATH:ko00520]	polyphosphate glucokinase [EC:2.7.1.63]	K00886	5	-9.00	67.84	43.60	5
4477955.3	Metabolism	Carbohydrate Metabolism	00562 Inositol phosphate metabolism [PATH:ko00562]	phosphatidylinositol 4-kinase [EC:2.7.1.67]	K00888	8	-9.51	75.40	37.26	6
4477950.3	Metabolism	Carbohydrate Metabolism	00562 Inositol phosphate metabolism [PATH:ko00562]	phosphatidylinositol 4-kinase [EC:2.7.1.67]	K00888	12	-8.64	74.53	36.44	4
4477949.3	Metabolism	Carbohydrate Metabolism	00562 Inositol phosphate metabolism [PATH:ko00562]	phosphatidylinositol 4-kinase [EC:2.7.1.67]	K00888	5	-6.19	80.04	29.12	3
4477948.3	Metabolism	Carbohydrate Metabolism	00562 Inositol phosphate metabolism [PATH:ko00562]	phosphatidylinositol 4-kinase [EC:2.7.1.67]	K00888	6	-9.04	77.69	37.00	6
4477955.3	Organismal Systems	Immune System	04666 Fc gamma R-mediated phagocytosis [PATH:ko04666]	1-phosphatidylinositol-4-phosphate 5-kinase [EC:2.7.1.68]	K00889	8	-5.75	71.21	33.12	8
4477950.3	Organismal Systems	Immune System	04666 Fc gamma R-mediated phagocytosis [PATH:ko04666]	1-phosphatidylinositol-4-phosphate 5-kinase [EC:2.7.1.68]	K00889	3	-5.00	71.02	31.67	3
4477948.3	Organismal Systems	Immune System	04666 Fc gamma R-mediated phagocytosis [PATH:ko04666]	1-phosphatidylinositol-4-phosphate 5-kinase [EC:2.7.1.68]	K00889	4	-12.75	71.00	45.75	4
4477955.3	Metabolism	Amino Acid Metabolism	00400 Phenylalanine, tyrosine and tryptophan biosynthesis [PATH:ko00400]	shikimate kinase [EC:2.7.1.71]	K00891	80	-9.31	69.53	45.24	51
4477950.3	Metabolism	Amino Acid Metabolism	00400 Phenylalanine, tyrosine and tryptophan biosynthesis [PATH:ko00400]	shikimate kinase [EC:2.7.1.71]	K00891	114	-11.39	65.42	54.53	60
4477949.3	Metabolism	Amino Acid Metabolism	00400 Phenylalanine, tyrosine and tryptophan biosynthesis [PATH:ko00400]	shikimate kinase [EC:2.7.1.71]	K00891	68	-14.45	70.28	56.80	39
4477948.3	Metabolism	Amino Acid Metabolism	00400 Phenylalanine, tyrosine and tryptophan biosynthesis [PATH:ko00400]	shikimate kinase [EC:2.7.1.71]	K00891	63	-16.98	69.84	62.26	37
4477955.3	Metabolism	Nucleotide Metabolism	00230 Purine metabolism [PATH:ko00230]	inosine kinase [EC:2.7.1.73]	K00892	1	-48.00	68.99	129.00	1
4477950.3	Metabolism	Nucleotide Metabolism	00230 Purine metabolism [PATH:ko00230]	inosine kinase [EC:2.7.1.73]	K00892	2	-65.00	88.14	140.00	2
4477949.3	Metabolism	Nucleotide Metabolism	00230 Purine metabolism [PATH:ko00230]	inosine kinase [EC:2.7.1.73]	K00892	19	-30.15	78.28	80.85	10
4477948.3	Metabolism	Nucleotide Metabolism	00230 Purine metabolism [PATH:ko00230]	inosine kinase [EC:2.7.1.73]	K00892	49	-34.00	79.10	88.26	15
4477949.3	Metabolism	Lipid Metabolism	00564 Glycerophospholipid metabolism [PATH:ko00564]	ethanolamine kinase [EC:2.7.1.82]	K00894	1	-9.00	63.83	47.00	1
4477955.3	Metabolism	Carbohydrate Metabolism	00051 Fructose and mannose metabolism [PATH:ko00051]	pyrophosphate--fructose-6-phosphate 1-phosphotransferase	K00895	85	-45.32	75.94	115.37	11
4477950.3	Metabolism	Carbohydrate Metabolism	00051 Fructose and mannose metabolism [PATH:ko00051]	pyrophosphate--fructose-6-phosphate 1-phosphotransferase	K00895	77	-40.21	80.42	101.32	14
4477949.3	Metabolism	Carbohydrate Metabolism	00051 Fructose and mannose metabolism [PATH:ko00051]	pyrophosphate--fructose-6-phosphate 1-phosphotransferase	K00895	2	-10.50	83.67	36.50	2
4477948.3	Metabolism	Carbohydrate Metabolism	00051 Fructose and mannose metabolism [PATH:ko00051]	pyrophosphate--fructose-6-phosphate 1-phosphotransferase	K00895	1	-36.00	62.60	131.00	1
4477955.3	Metabolism	Amino Acid Metabolism	00270 Cysteine and methionine metabolism [PATH:ko00270]	5-methylthioribose kinase [EC:2.7.1.100]	K00899	11	-10.33	64.80	49.67	8
4477950.3	Metabolism	Amino Acid Metabolism	00270 Cysteine and methionine metabolism [PATH:ko00270]	5-methylthioribose kinase [EC:2.7.1.100]	K00899	7	-8.50	71.73	41.83	5
4477949.3	Metabolism	Amino Acid Metabolism	00270 Cysteine and methionine metabolism [PATH:ko00270]	5-methylthioribose kinase [EC:2.7.1.100]	K00899	4	-13.00	71.40	50.67	3
4477948.3	Metabolism	Amino Acid Metabolism	00270 Cysteine and methionine metabolism [PATH:ko00270]	5-methylthioribose kinase [EC:2.7.1.100]	K00899	18	-23.77	74.89	67.46	8
4477950.3	Metabolism	Carbohydrate Metabolism	00051 Fructose and mannose metabolism [PATH:ko00051]	6-phosphofructo-2-kinase [EC:2.7.1.105]	K00900	5	-6.20	70.65	37.80	5
4477949.3	Metabolism	Carbohydrate Metabolism	00051 Fructose and mannose metabolism [PATH:ko00051]	6-phosphofructo-2-kinase [EC:2.7.1.105]	K00900	1	-11.00	59.57	47.00	1
4477948.3	Metabolism	Carbohydrate Metabolism	00051 Fructose and mannose metabolism [PATH:ko00051]	6-phosphofructo-2-kinase [EC:2.7.1.105]	K00900	3	-9.00	61.57	46.00	2
4477955.3	Environmental Information Processing	Signal Transduction	04070 Phosphatidylinositol signaling system [PATH:ko04070]	diacylglycerol kinase [EC:2.7.1.107]	K00901	23	-12.92	74.85	50.92	16
4477950.3	Environmental Information Processing	Signal Transduction	04070 Phosphatidylinositol signaling system [PATH:ko04070]	diacylglycerol kinase [EC:2.7.1.107]	K00901	33	-10.52	73.12	47.03	19
4477949.3	Environmental Information Processing	Signal Transduction	04070 Phosphatidylinositol signaling system [PATH:ko04070]	diacylglycerol kinase [EC:2.7.1.107]	K00901	49	-9.66	71.14	45.68	26
4477948.3	Environmental Information Processing	Signal Transduction	04070 Phosphatidylinositol signaling system [PATH:ko04070]	diacylglycerol kinase [EC:2.7.1.107]	K00901	36	-10.42	73.23	45.39	24
4477955.3	Metabolism	Nucleotide Metabolism	00230 Purine metabolism [PATH:ko00230]	deoxyguanosine kinase [EC:2.7.1.113]	K00904	17	-10.00	66.89	50.17	11
4477950.3	Metabolism	Nucleotide Metabolism	00230 Purine metabolism [PATH:ko00230]	deoxyguanosine kinase [EC:2.7.1.113]	K00904	29	-14.00	64.58	60.83	12
4477949.3	Metabolism	Nucleotide Metabolism	00230 Purine metabolism [PATH:ko00230]	deoxyguanosine kinase [EC:2.7.1.113]	K00904	8	-15.33	58.23	67.67	5
4477948.3	Metabolism	Nucleotide Metabolism	00230 Purine metabolism [PATH:ko00230]	deoxyguanosine kinase [EC:2.7.1.113]	K00904	6	-12.71	63.67	56.57	5
4477948.3	Organismal Systems	Digestive System	04971 Gastric acid secretion [PATH:ko04971]	myosin-light-chain kinase [EC:2.7.11.18]	K00907	1	-6.00	58.54	41.00	1
4477948.3	Organismal Systems	Sensory System	04744 Phototransduction [PATH:ko04744]	rhodopsin kinase [EC:2.7.11.14]	K00909	1	-12.00	64.58	48.00	1
4477955.3	Metabolism	Glycan Biosynthesis and Metabolism	00540 Lipopolysaccharide biosynthesis [PATH:ko00540]	tetraacyldisaccharide 4&#39;-kinase [EC:2.7.1.130]	K00912	92	-8.95	69.97	43.06	51
4477950.3	Metabolism	Glycan Biosynthesis and Metabolism	00540 Lipopolysaccharide biosynthesis [PATH:ko00540]	tetraacyldisaccharide 4&#39;-kinase [EC:2.7.1.130]	K00912	113	-7.67	67.36	40.72	68
4477949.3	Metabolism	Glycan Biosynthesis and Metabolism	00540 Lipopolysaccharide biosynthesis [PATH:ko00540]	tetraacyldisaccharide 4&#39;-kinase [EC:2.7.1.130]	K00912	97	-12.84	68.14	53.18	47
4477948.3	Metabolism	Glycan Biosynthesis and Metabolism	00540 Lipopolysaccharide biosynthesis [PATH:ko00540]	tetraacyldisaccharide 4&#39;-kinase [EC:2.7.1.130]	K00912	81	-13.54	69.79	53.51	44
4477950.3	Cellular Processes	Transport and Catabolism	04140 Regulation of autophagy [PATH:ko04140]	phosphatidylinositol 3-kinase [EC:2.7.1.137]	K00914	1	-7.00	62.86	35.00	1
4477948.3	Cellular Processes	Transport and Catabolism	04140 Regulation of autophagy [PATH:ko04140]	phosphatidylinositol 3-kinase [EC:2.7.1.137]	K00914	2	-6.00	68.96	35.00	2
4477955.3	Metabolism	Carbohydrate Metabolism	00052 Galactose metabolism [PATH:ko00052]	tagatose 6-phosphate kinase [EC:2.7.1.144]	K00917	2	-34.50	91.50	82.50	2
4477948.3	Metabolism	Carbohydrate Metabolism	00052 Galactose metabolism [PATH:ko00052]	tagatose 6-phosphate kinase [EC:2.7.1.144]	K00917	3	-7.00	73.40	38.00	3
4477955.3	Metabolism	Metabolism of Terpenoids and Polyketides	00900 Terpenoid backbone biosynthesis [PATH:ko00900]	4-diphosphocytidyl-2-C-methyl-D-erythritol kinase	K00919	78	-10.46	68.80	49.51	44
4477950.3	Metabolism	Metabolism of Terpenoids and Polyketides	00900 Terpenoid backbone biosynthesis [PATH:ko00900]	4-diphosphocytidyl-2-C-methyl-D-erythritol kinase	K00919	111	-10.51	69.09	49.73	49
4477949.3	Metabolism	Metabolism of Terpenoids and Polyketides	00900 Terpenoid backbone biosynthesis [PATH:ko00900]	4-diphosphocytidyl-2-C-methyl-D-erythritol kinase	K00919	57	-10.52	68.80	48.28	39
4477948.3	Metabolism	Metabolism of Terpenoids and Polyketides	00900 Terpenoid backbone biosynthesis [PATH:ko00900]	4-diphosphocytidyl-2-C-methyl-D-erythritol kinase	K00919	70	-11.49	72.08	47.80	52
4477955.3	Cellular Processes	Cell Motility	04810 Regulation of actin cytoskeleton [PATH:ko04810]	1-phosphatidylinositol-3-phosphate 5-kinase [EC:2.7.1.150]	K00921	1	-6.00	90.42	25.00	1
4477950.3	Human Diseases	Infectious Diseases	05142 Chagas disease (American trypanosomiasis) [PATH:ko05142]	phosphatidylinositol-4,5-bisphosphate 3-kinase	K00922	1	-10.00	54.84	62.00	1
4477949.3	Human Diseases	Infectious Diseases	05142 Chagas disease (American trypanosomiasis) [PATH:ko05142]	phosphatidylinositol-4,5-bisphosphate 3-kinase	K00922	1	-6.00	78.57	28.00	1
4477948.3	Human Diseases	Infectious Diseases	05142 Chagas disease (American trypanosomiasis) [PATH:ko05142]	phosphatidylinositol-4,5-bisphosphate 3-kinase	K00922	1	-5.00	62.50	32.00	1
4477955.3	Metabolism	Metabolism of Other Amino Acids	00430 Taurine and hypotaurine metabolism [PATH:ko00430]	acetate kinase [EC:2.7.2.1]	K00925	80	-30.60	71.47	92.83	25
4477950.3	Metabolism	Metabolism of Other Amino Acids	00430 Taurine and hypotaurine metabolism [PATH:ko00430]	acetate kinase [EC:2.7.2.1]	K00925	54	-28.25	70.49	87.96	23
4477949.3	Metabolism	Metabolism of Other Amino Acids	00430 Taurine and hypotaurine metabolism [PATH:ko00430]	acetate kinase [EC:2.7.2.1]	K00925	71	-16.13	67.25	61.75	53
4477948.3	Metabolism	Metabolism of Other Amino Acids	00430 Taurine and hypotaurine metabolism [PATH:ko00430]	acetate kinase [EC:2.7.2.1]	K00925	53	-14.48	69.50	57.05	38
4477955.3	Metabolism	Amino Acid Metabolism	00330 Arginine and proline metabolism [PATH:ko00330]	carbamate kinase [EC:2.7.2.2]	K00926	2	-26.00	69.05	84.00	2
4477950.3	Metabolism	Amino Acid Metabolism	00330 Arginine and proline metabolism [PATH:ko00330]	carbamate kinase [EC:2.7.2.2]	K00926	1	-10.00	49.25	67.00	1
4477949.3	Metabolism	Amino Acid Metabolism	00330 Arginine and proline metabolism [PATH:ko00330]	carbamate kinase [EC:2.7.2.2]	K00926	7	-14.43	61.58	63.57	7
4477948.3	Metabolism	Amino Acid Metabolism	00330 Arginine and proline metabolism [PATH:ko00330]	carbamate kinase [EC:2.7.2.2]	K00926	1	-25.00	57.84	102.00	1
4477955.3	Metabolism	Energy Metabolism	00710 Carbon fixation in photosynthetic organisms [PATH:ko00710]	phosphoglycerate kinase [EC:2.7.2.3]	K00927	451	-14.26	68.61	57.00	175
4477950.3	Metabolism	Energy Metabolism	00710 Carbon fixation in photosynthetic organisms [PATH:ko00710]	phosphoglycerate kinase [EC:2.7.2.3]	K00927	475	-19.55	68.79	69.56	157
4477949.3	Metabolism	Energy Metabolism	00710 Carbon fixation in photosynthetic organisms [PATH:ko00710]	phosphoglycerate kinase [EC:2.7.2.3]	K00927	195	-28.76	74.62	84.31	65
4477948.3	Metabolism	Energy Metabolism	00710 Carbon fixation in photosynthetic organisms [PATH:ko00710]	phosphoglycerate kinase [EC:2.7.2.3]	K00927	138	-25.22	73.94	79.26	74
4477955.3	Metabolism	Amino Acid Metabolism	00300 Lysine biosynthesis [PATH:ko00300]	aspartate kinase [EC:2.7.2.4]	K00928	443	-18.57	70.32	66.05	160
4477950.3	Metabolism	Amino Acid Metabolism	00300 Lysine biosynthesis [PATH:ko00300]	aspartate kinase [EC:2.7.2.4]	K00928	371	-22.55	69.52	75.91	143
4477949.3	Metabolism	Amino Acid Metabolism	00300 Lysine biosynthesis [PATH:ko00300]	aspartate kinase [EC:2.7.2.4]	K00928	249	-22.36	74.49	69.06	80
4477948.3	Metabolism	Amino Acid Metabolism	00300 Lysine biosynthesis [PATH:ko00300]	aspartate kinase [EC:2.7.2.4]	K00928	207	-25.79	76.58	75.72	85
4477949.3	Metabolism	Carbohydrate Metabolism	00650 Butanoate metabolism [PATH:ko00650]	butyrate kinase [EC:2.7.2.7]	K00929	1	-10.00	63.64	44.00	1
4477955.3	Metabolism	Amino Acid Metabolism	00330 Arginine and proline metabolism [PATH:ko00330]	acetylglutamate/acetylaminoadipate kinase [EC:2.7.2.8	K00930	253	-17.14	68.13	63.83	105
4477950.3	Metabolism	Amino Acid Metabolism	00330 Arginine and proline metabolism [PATH:ko00330]	acetylglutamate/acetylaminoadipate kinase [EC:2.7.2.8	K00930	231	-22.06	68.26	74.57	88
4477949.3	Metabolism	Amino Acid Metabolism	00330 Arginine and proline metabolism [PATH:ko00330]	acetylglutamate/acetylaminoadipate kinase [EC:2.7.2.8	K00930	121	-22.88	74.48	71.83	50
4477948.3	Metabolism	Amino Acid Metabolism	00330 Arginine and proline metabolism [PATH:ko00330]	acetylglutamate/acetylaminoadipate kinase [EC:2.7.2.8	K00930	79	-22.35	73.09	70.88	50
4477955.3	Metabolism	Amino Acid Metabolism	00330 Arginine and proline metabolism [PATH:ko00330]	glutamate 5-kinase [EC:2.7.2.11]	K00931	288	-15.09	70.41	58.24	101
4477950.3	Metabolism	Amino Acid Metabolism	00330 Arginine and proline metabolism [PATH:ko00330]	glutamate 5-kinase [EC:2.7.2.11]	K00931	248	-18.33	66.89	69.86	97
4477949.3	Metabolism	Amino Acid Metabolism	00330 Arginine and proline metabolism [PATH:ko00330]	glutamate 5-kinase [EC:2.7.2.11]	K00931	129	-23.05	71.50	75.70	41
4477948.3	Metabolism	Amino Acid Metabolism	00330 Arginine and proline metabolism [PATH:ko00330]	glutamate 5-kinase [EC:2.7.2.11]	K00931	134	-20.99	71.40	71.06	68
4477955.3	Metabolism	Carbohydrate Metabolism	00640 Propanoate metabolism [PATH:ko00640]	propionate kinase [EC:2.7.2.15]	K00932	1	-63.00	92.62	122.00	1
4477949.3	Metabolism	Carbohydrate Metabolism	00640 Propanoate metabolism [PATH:ko00640]	propionate kinase [EC:2.7.2.15]	K00932	3	-24.67	63.03	89.33	2
4477955.3	Metabolism	Amino Acid Metabolism	00330 Arginine and proline metabolism [PATH:ko00330]	creatine kinase [EC:2.7.3.2]	K00933	1	-15.00	54.05	74.00	1
4477948.3	Metabolism	Amino Acid Metabolism	00330 Arginine and proline metabolism [PATH:ko00330]	arginine kinase [EC:2.7.3.3]	K00934	4	-15.67	60.77	64.67	3
4477955.3	Genetic Information Processing	Folding, Sorting and Degradation	03018 RNA degradation [PATH:ko03018]	polyphosphate kinase [EC:2.7.4.1]	K00937	650	-22.57	71.03	72.30	156
4477950.3	Genetic Information Processing	Folding, Sorting and Degradation	03018 RNA degradation [PATH:ko03018]	polyphosphate kinase [EC:2.7.4.1]	K00937	578	-25.46	70.36	79.49	149
4477949.3	Genetic Information Processing	Folding, Sorting and Degradation	03018 RNA degradation [PATH:ko03018]	polyphosphate kinase [EC:2.7.4.1]	K00937	209	-24.03	72.19	74.85	64
4477948.3	Genetic Information Processing	Folding, Sorting and Degradation	03018 RNA degradation [PATH:ko03018]	polyphosphate kinase [EC:2.7.4.1]	K00937	181	-20.41	71.36	67.92	89
4477955.3	Metabolism	Nucleotide Metabolism	00230 Purine metabolism [PATH:ko00230]	adenylate kinase [EC:2.7.4.3]	K00939	137	-17.21	68.86	64.20	75
4477950.3	Metabolism	Nucleotide Metabolism	00230 Purine metabolism [PATH:ko00230]	adenylate kinase [EC:2.7.4.3]	K00939	152	-20.64	70.41	69.74	80
4477949.3	Metabolism	Nucleotide Metabolism	00230 Purine metabolism [PATH:ko00230]	adenylate kinase [EC:2.7.4.3]	K00939	140	-22.32	73.03	71.30	55
4477948.3	Metabolism	Nucleotide Metabolism	00230 Purine metabolism [PATH:ko00230]	adenylate kinase [EC:2.7.4.3]	K00939	91	-24.30	73.12	74.40	53
4477955.3	Metabolism	Nucleotide Metabolism	00240 Pyrimidine metabolism [PATH:ko00240]	nucleoside-diphosphate kinase [EC:2.7.4.6]	K00940	136	-18.48	72.80	63.37	74
4477950.3	Metabolism	Nucleotide Metabolism	00240 Pyrimidine metabolism [PATH:ko00240]	nucleoside-diphosphate kinase [EC:2.7.4.6]	K00940	126	-22.88	73.27	72.13	65
4477949.3	Metabolism	Nucleotide Metabolism	00240 Pyrimidine metabolism [PATH:ko00240]	nucleoside-diphosphate kinase [EC:2.7.4.6]	K00940	59	-26.89	84.49	72.00	26
4477948.3	Metabolism	Nucleotide Metabolism	00240 Pyrimidine metabolism [PATH:ko00240]	nucleoside-diphosphate kinase [EC:2.7.4.6]	K00940	65	-21.27	80.04	62.54	34
4477955.3	Metabolism	Metabolism of Cofactors and Vitamins	00730 Thiamine metabolism [PATH:ko00730]	hydroxymethylpyrimidine/phosphomethylpyrimidine kinase	K00941	107	-11.43	70.43	51.95	54
4477950.3	Metabolism	Metabolism of Cofactors and Vitamins	00730 Thiamine metabolism [PATH:ko00730]	hydroxymethylpyrimidine/phosphomethylpyrimidine kinase	K00941	117	-15.17	69.36	59.77	51
4477949.3	Metabolism	Metabolism of Cofactors and Vitamins	00730 Thiamine metabolism [PATH:ko00730]	hydroxymethylpyrimidine/phosphomethylpyrimidine kinase	K00941	17	-7.69	71.78	41.19	15
4477948.3	Metabolism	Metabolism of Cofactors and Vitamins	00730 Thiamine metabolism [PATH:ko00730]	hydroxymethylpyrimidine/phosphomethylpyrimidine kinase	K00941	30	-10.92	66.07	53.50	22
4477955.3	Metabolism	Nucleotide Metabolism	00230 Purine metabolism [PATH:ko00230]	guanylate kinase [EC:2.7.4.8]	K00942	114	-15.63	71.00	56.74	69
4477950.3	Metabolism	Nucleotide Metabolism	00230 Purine metabolism [PATH:ko00230]	guanylate kinase [EC:2.7.4.8]	K00942	191	-17.56	66.09	66.48	86
4477949.3	Metabolism	Nucleotide Metabolism	00230 Purine metabolism [PATH:ko00230]	guanylate kinase [EC:2.7.4.8]	K00942	86	-24.82	71.97	76.89	31
4477948.3	Metabolism	Nucleotide Metabolism	00230 Purine metabolism [PATH:ko00230]	guanylate kinase [EC:2.7.4.8]	K00942	76	-16.98	68.79	63.05	47
4477955.3	Metabolism	Nucleotide Metabolism	00240 Pyrimidine metabolism [PATH:ko00240]	dTMP kinase [EC:2.7.4.9]	K00943	90	-11.63	72.36	49.60	55
4477950.3	Metabolism	Nucleotide Metabolism	00240 Pyrimidine metabolism [PATH:ko00240]	dTMP kinase [EC:2.7.4.9]	K00943	89	-14.13	69.58	57.31	43
4477949.3	Metabolism	Nucleotide Metabolism	00240 Pyrimidine metabolism [PATH:ko00240]	dTMP kinase [EC:2.7.4.9]	K00943	57	-17.51	71.31	62.80	29
4477948.3	Metabolism	Nucleotide Metabolism	00240 Pyrimidine metabolism [PATH:ko00240]	dTMP kinase [EC:2.7.4.9]	K00943	52	-22.70	69.83	75.22	29
4477950.3	Metabolism	Nucleotide Metabolism	00240 Pyrimidine metabolism [PATH:ko00240]	nucleoside-triphosphate--adenylate kinase [EC:2.7.4.10]	K00944	2	-8.00	72.69	37.50	2
4477955.3	Metabolism	Nucleotide Metabolism	00240 Pyrimidine metabolism [PATH:ko00240]	cytidylate kinase [EC:2.7.4.14]	K00945	95	-11.48	70.01	50.89	54
4477950.3	Metabolism	Nucleotide Metabolism	00240 Pyrimidine metabolism [PATH:ko00240]	cytidylate kinase [EC:2.7.4.14]	K00945	168	-14.01	68.21	60.15	65
4477949.3	Metabolism	Nucleotide Metabolism	00240 Pyrimidine metabolism [PATH:ko00240]	cytidylate kinase [EC:2.7.4.14]	K00945	114	-18.36	70.42	66.79	34
4477948.3	Metabolism	Nucleotide Metabolism	00240 Pyrimidine metabolism [PATH:ko00240]	cytidylate kinase [EC:2.7.4.14]	K00945	103	-15.12	72.29	57.63	52
4477955.3	Metabolism	Metabolism of Cofactors and Vitamins	00730 Thiamine metabolism [PATH:ko00730]	thiamine-monophosphate kinase [EC:2.7.4.16]	K00946	99	-13.99	71.91	52.96	40
4477950.3	Metabolism	Metabolism of Cofactors and Vitamins	00730 Thiamine metabolism [PATH:ko00730]	thiamine-monophosphate kinase [EC:2.7.4.16]	K00946	130	-15.96	69.94	58.95	44
4477949.3	Metabolism	Metabolism of Cofactors and Vitamins	00730 Thiamine metabolism [PATH:ko00730]	thiamine-monophosphate kinase [EC:2.7.4.16]	K00946	114	-22.07	70.18	72.48	41
4477948.3	Metabolism	Metabolism of Cofactors and Vitamins	00730 Thiamine metabolism [PATH:ko00730]	thiamine-monophosphate kinase [EC:2.7.4.16]	K00946	121	-19.55	68.17	68.15	50
4477955.3	Metabolism	Nucleotide Metabolism	00230 Purine metabolism [PATH:ko00230]	ribose-phosphate pyrophosphokinase [EC:2.7.6.1]	K00948	420	-25.92	73.38	78.28	130
4477950.3	Metabolism	Nucleotide Metabolism	00230 Purine metabolism [PATH:ko00230]	ribose-phosphate pyrophosphokinase [EC:2.7.6.1]	K00948	370	-32.03	74.73	90.68	103
4477949.3	Metabolism	Nucleotide Metabolism	00230 Purine metabolism [PATH:ko00230]	ribose-phosphate pyrophosphokinase [EC:2.7.6.1]	K00948	198	-30.57	78.78	82.91	73
4477948.3	Metabolism	Nucleotide Metabolism	00230 Purine metabolism [PATH:ko00230]	ribose-phosphate pyrophosphokinase [EC:2.7.6.1]	K00948	159	-27.71	76.67	78.23	77
4477955.3	Metabolism	Metabolism of Cofactors and Vitamins	00730 Thiamine metabolism [PATH:ko00730]	thiamine pyrophosphokinase [EC:2.7.6.2]	K00949	3	-5.33	62.65	40.00	2
4477950.3	Metabolism	Metabolism of Cofactors and Vitamins	00730 Thiamine metabolism [PATH:ko00730]	thiamine pyrophosphokinase [EC:2.7.6.2]	K00949	2	-7.00	64.10	39.00	1
4477949.3	Metabolism	Metabolism of Cofactors and Vitamins	00730 Thiamine metabolism [PATH:ko00730]	thiamine pyrophosphokinase [EC:2.7.6.2]	K00949	22	-5.87	70.88	37.80	10
4477948.3	Metabolism	Metabolism of Cofactors and Vitamins	00730 Thiamine metabolism [PATH:ko00730]	thiamine pyrophosphokinase [EC:2.7.6.2]	K00949	4	-7.50	66.42	41.75	3
4477955.3	Metabolism	Metabolism of Cofactors and Vitamins	00790 Folate biosynthesis [PATH:ko00790]	2-amino-4-hydroxy-6-hydroxymethyldihydropteridine	K00950	53	-7.81	65.66	43.79	34
4477950.3	Metabolism	Metabolism of Cofactors and Vitamins	00790 Folate biosynthesis [PATH:ko00790]	2-amino-4-hydroxy-6-hydroxymethyldihydropteridine	K00950	46	-6.41	65.17	38.97	35
4477949.3	Metabolism	Metabolism of Cofactors and Vitamins	00790 Folate biosynthesis [PATH:ko00790]	2-amino-4-hydroxy-6-hydroxymethyldihydropteridine	K00950	65	-7.55	63.75	44.95	44
4477948.3	Metabolism	Metabolism of Cofactors and Vitamins	00790 Folate biosynthesis [PATH:ko00790]	2-amino-4-hydroxy-6-hydroxymethyldihydropteridine	K00950	49	-12.26	63.31	56.02	38
4477955.3	Metabolism	Nucleotide Metabolism	00230 Purine metabolism [PATH:ko00230]	GTP pyrophosphokinase [EC:2.7.6.5]	K00951	451	-21.40	70.07	68.61	145
4477950.3	Metabolism	Nucleotide Metabolism	00230 Purine metabolism [PATH:ko00230]	GTP pyrophosphokinase [EC:2.7.6.5]	K00951	421	-24.23	70.03	74.91	126
4477949.3	Metabolism	Nucleotide Metabolism	00230 Purine metabolism [PATH:ko00230]	GTP pyrophosphokinase [EC:2.7.6.5]	K00951	258	-23.51	72.86	71.50	79
4477948.3	Metabolism	Nucleotide Metabolism	00230 Purine metabolism [PATH:ko00230]	GTP pyrophosphokinase [EC:2.7.6.5]	K00951	314	-26.54	72.82	77.71	110
4477955.3	Metabolism	Metabolism of Cofactors and Vitamins	00740 Riboflavin metabolism [PATH:ko00740]	FAD synthetase [EC:2.7.7.2]	K00953	3	-7.00	64.31	39.00	2
4477950.3	Metabolism	Metabolism of Cofactors and Vitamins	00740 Riboflavin metabolism [PATH:ko00740]	FAD synthetase [EC:2.7.7.2]	K00953	3	-7.33	59.79	45.00	3
4477949.3	Metabolism	Metabolism of Cofactors and Vitamins	00740 Riboflavin metabolism [PATH:ko00740]	FAD synthetase [EC:2.7.7.2]	K00953	1	-12.00	61.82	55.00	1
4477948.3	Metabolism	Metabolism of Cofactors and Vitamins	00740 Riboflavin metabolism [PATH:ko00740]	FAD synthetase [EC:2.7.7.2]	K00953	1	-6.00	68.75	32.00	1
4477955.3	Metabolism	Metabolism of Cofactors and Vitamins	00770 Pantothenate and CoA biosynthesis [PATH:ko00770]	pantetheine-phosphate adenylyltransferase [EC:2.7.7.3]	K00954	184	-12.13	69.17	51.06	90
4477950.3	Metabolism	Metabolism of Cofactors and Vitamins	00770 Pantothenate and CoA biosynthesis [PATH:ko00770]	pantetheine-phosphate adenylyltransferase [EC:2.7.7.3]	K00954	138	-14.65	69.59	57.44	66
4477949.3	Metabolism	Metabolism of Cofactors and Vitamins	00770 Pantothenate and CoA biosynthesis [PATH:ko00770]	pantetheine-phosphate adenylyltransferase [EC:2.7.7.3]	K00954	93	-22.30	75.66	68.00	30
4477948.3	Metabolism	Metabolism of Cofactors and Vitamins	00770 Pantothenate and CoA biosynthesis [PATH:ko00770]	pantetheine-phosphate adenylyltransferase [EC:2.7.7.3]	K00954	71	-21.09	75.09	64.61	42
4477955.3	Metabolism	Metabolism of Other Amino Acids	00450 Selenoamino acid metabolism [PATH:ko00450]	bifunctional enzyme CysN/CysC [EC:2.7.7.4 2.7.1.25]	K00955	91	-20.73	69.63	69.19	51
4477950.3	Metabolism	Metabolism of Other Amino Acids	00450 Selenoamino acid metabolism [PATH:ko00450]	bifunctional enzyme CysN/CysC [EC:2.7.7.4 2.7.1.25]	K00955	83	-28.20	72.76	85.82	44
4477949.3	Metabolism	Metabolism of Other Amino Acids	00450 Selenoamino acid metabolism [PATH:ko00450]	bifunctional enzyme CysN/CysC [EC:2.7.7.4 2.7.1.25]	K00955	33	-17.54	66.88	66.29	22
4477948.3	Metabolism	Metabolism of Other Amino Acids	00450 Selenoamino acid metabolism [PATH:ko00450]	bifunctional enzyme CysN/CysC [EC:2.7.7.4 2.7.1.25]	K00955	52	-28.55	73.06	84.48	24
4477955.3	Metabolism	Metabolism of Other Amino Acids	00450 Selenoamino acid metabolism [PATH:ko00450]	sulfate adenylyltransferase subunit 1 [EC:2.7.7.4]	K00956	84	-18.16	70.45	64.75	41
4477950.3	Metabolism	Metabolism of Other Amino Acids	00450 Selenoamino acid metabolism [PATH:ko00450]	sulfate adenylyltransferase subunit 1 [EC:2.7.7.4]	K00956	76	-24.79	70.91	77.62	26
4477949.3	Metabolism	Metabolism of Other Amino Acids	00450 Selenoamino acid metabolism [PATH:ko00450]	sulfate adenylyltransferase subunit 1 [EC:2.7.7.4]	K00956	111	-21.12	76.07	64.85	41
4477948.3	Metabolism	Metabolism of Other Amino Acids	00450 Selenoamino acid metabolism [PATH:ko00450]	sulfate adenylyltransferase subunit 1 [EC:2.7.7.4]	K00956	92	-23.73	74.33	73.43	43
4477955.3	Metabolism	Metabolism of Other Amino Acids	00450 Selenoamino acid metabolism [PATH:ko00450]	sulfate adenylyltransferase subunit 2 [EC:2.7.7.4]	K00957	130	-29.63	76.71	79.27	66
4477950.3	Metabolism	Metabolism of Other Amino Acids	00450 Selenoamino acid metabolism [PATH:ko00450]	sulfate adenylyltransferase subunit 2 [EC:2.7.7.4]	K00957	123	-35.95	77.72	91.29	53
4477949.3	Metabolism	Metabolism of Other Amino Acids	00450 Selenoamino acid metabolism [PATH:ko00450]	sulfate adenylyltransferase subunit 2 [EC:2.7.7.4]	K00957	77	-34.00	82.00	84.23	41
4477948.3	Metabolism	Metabolism of Other Amino Acids	00450 Selenoamino acid metabolism [PATH:ko00450]	sulfate adenylyltransferase subunit 2 [EC:2.7.7.4]	K00957	96	-35.76	82.36	85.90	43
4477955.3	Metabolism	Metabolism of Other Amino Acids	00450 Selenoamino acid metabolism [PATH:ko00450]	sulfate adenylyltransferase [EC:2.7.7.4]	K00958	25	-22.29	80.20	62.82	12
4477950.3	Metabolism	Metabolism of Other Amino Acids	00450 Selenoamino acid metabolism [PATH:ko00450]	sulfate adenylyltransferase [EC:2.7.7.4]	K00958	36	-29.24	76.56	77.48	9
4477949.3	Metabolism	Metabolism of Other Amino Acids	00450 Selenoamino acid metabolism [PATH:ko00450]	sulfate adenylyltransferase [EC:2.7.7.4]	K00958	55	-32.88	86.33	77.00	12
4477948.3	Metabolism	Metabolism of Other Amino Acids	00450 Selenoamino acid metabolism [PATH:ko00450]	sulfate adenylyltransferase [EC:2.7.7.4]	K00958	60	-35.77	80.28	88.69	17
4477955.3	Genetic Information Processing	Folding, Sorting and Degradation	03018 RNA degradation [PATH:ko03018]	polyribonucleotide nucleotidyltransferase [EC:2.7.7.8]	K00962	895	-27.49	74.47	80.94	211
4477950.3	Genetic Information Processing	Folding, Sorting and Degradation	03018 RNA degradation [PATH:ko03018]	polyribonucleotide nucleotidyltransferase [EC:2.7.7.8]	K00962	875	-35.50	74.93	98.00	169
4477949.3	Genetic Information Processing	Folding, Sorting and Degradation	03018 RNA degradation [PATH:ko03018]	polyribonucleotide nucleotidyltransferase [EC:2.7.7.8]	K00962	370	-31.66	81.07	83.54	81
4477948.3	Genetic Information Processing	Folding, Sorting and Degradation	03018 RNA degradation [PATH:ko03018]	polyribonucleotide nucleotidyltransferase [EC:2.7.7.8]	K00962	315	-34.63	77.84	92.47	118
4477955.3	Metabolism	Carbohydrate Metabolism	00520 Amino sugar and nucleotide sugar metabolism [PATH:ko00520]	UTP--glucose-1-phosphate uridylyltransferase [EC:2.7.7.9]	K00963	163	-20.23	72.24	66.84	67
4477950.3	Metabolism	Carbohydrate Metabolism	00520 Amino sugar and nucleotide sugar metabolism [PATH:ko00520]	UTP--glucose-1-phosphate uridylyltransferase [EC:2.7.7.9]	K00963	207	-24.24	71.80	75.78	76
4477949.3	Metabolism	Carbohydrate Metabolism	00520 Amino sugar and nucleotide sugar metabolism [PATH:ko00520]	UTP--glucose-1-phosphate uridylyltransferase [EC:2.7.7.9]	K00963	78	-25.61	76.41	75.77	46
4477948.3	Metabolism	Carbohydrate Metabolism	00520 Amino sugar and nucleotide sugar metabolism [PATH:ko00520]	UTP--glucose-1-phosphate uridylyltransferase [EC:2.7.7.9]	K00963	136	-27.43	76.81	79.16	71
4477955.3	Metabolism	Carbohydrate Metabolism	00520 Amino sugar and nucleotide sugar metabolism [PATH:ko00520]	UDPglucose--hexose-1-phosphate uridylyltransferase	K00965	67	-18.51	70.61	61.41	27
4477950.3	Metabolism	Carbohydrate Metabolism	00520 Amino sugar and nucleotide sugar metabolism [PATH:ko00520]	UDPglucose--hexose-1-phosphate uridylyltransferase	K00965	93	-19.02	69.21	63.23	33
4477949.3	Metabolism	Carbohydrate Metabolism	00520 Amino sugar and nucleotide sugar metabolism [PATH:ko00520]	UDPglucose--hexose-1-phosphate uridylyltransferase	K00965	21	-17.82	67.99	59.65	16
4477948.3	Metabolism	Carbohydrate Metabolism	00520 Amino sugar and nucleotide sugar metabolism [PATH:ko00520]	UDPglucose--hexose-1-phosphate uridylyltransferase	K00965	26	-14.04	69.99	52.55	20
4477955.3	Metabolism	Carbohydrate Metabolism	00520 Amino sugar and nucleotide sugar metabolism [PATH:ko00520]	mannose-1-phosphate guanylyltransferase [EC:2.7.7.13]	K00966	38	-13.83	73.18	49.02	36
4477950.3	Metabolism	Carbohydrate Metabolism	00520 Amino sugar and nucleotide sugar metabolism [PATH:ko00520]	mannose-1-phosphate guanylyltransferase [EC:2.7.7.13]	K00966	36	-15.49	67.92	58.74	36
4477949.3	Metabolism	Carbohydrate Metabolism	00520 Amino sugar and nucleotide sugar metabolism [PATH:ko00520]	mannose-1-phosphate guanylyltransferase [EC:2.7.7.13]	K00966	13	-12.82	69.08	52.55	13
4477948.3	Metabolism	Carbohydrate Metabolism	00520 Amino sugar and nucleotide sugar metabolism [PATH:ko00520]	mannose-1-phosphate guanylyltransferase [EC:2.7.7.13]	K00966	28	-13.68	69.07	55.23	26
4477949.3	Metabolism	Metabolism of Other Amino Acids	00440 Phosphonate and phosphinate metabolism [PATH:ko00440]	ethanolamine-phosphate cytidylyltransferase [EC:2.7.7.14]	K00967	4	-10.00	72.23	40.33	2
4477950.3	Metabolism	Metabolism of Other Amino Acids	00440 Phosphonate and phosphinate metabolism [PATH:ko00440]	choline-phosphate cytidylyltransferase [EC:2.7.7.15]	K00968	1	-41.00	75.25	101.00	1
4477949.3	Metabolism	Metabolism of Other Amino Acids	00440 Phosphonate and phosphinate metabolism [PATH:ko00440]	choline-phosphate cytidylyltransferase [EC:2.7.7.15]	K00968	4	-13.25	64.64	57.00	4
4477948.3	Metabolism	Metabolism of Other Amino Acids	00440 Phosphonate and phosphinate metabolism [PATH:ko00440]	choline-phosphate cytidylyltransferase [EC:2.7.7.15]	K00968	2	-11.00	68.75	45.50	2
4477955.3	Metabolism	Metabolism of Cofactors and Vitamins	00760 Nicotinate and nicotinamide metabolism [PATH:ko00760]	nicotinate-nucleotide adenylyltransferase [EC:2.7.7.18]	K00969	62	-11.24	72.75	46.04	31
4477950.3	Metabolism	Metabolism of Cofactors and Vitamins	00760 Nicotinate and nicotinamide metabolism [PATH:ko00760]	nicotinate-nucleotide adenylyltransferase [EC:2.7.7.18]	K00969	64	-16.09	71.81	56.12	29
4477949.3	Metabolism	Metabolism of Cofactors and Vitamins	00760 Nicotinate and nicotinamide metabolism [PATH:ko00760]	nicotinate-nucleotide adenylyltransferase [EC:2.7.7.18]	K00969	81	-18.21	72.63	59.87	31
4477948.3	Metabolism	Metabolism of Cofactors and Vitamins	00760 Nicotinate and nicotinamide metabolism [PATH:ko00760]	nicotinate-nucleotide adenylyltransferase [EC:2.7.7.18]	K00969	44	-14.58	70.60	53.53	25
4477955.3	Genetic Information Processing	Folding, Sorting and Degradation	03018 RNA degradation [PATH:ko03018]	poly(A) polymerase [EC:2.7.7.19]	K00970	168	-18.47	68.55	64.82	72
4477950.3	Genetic Information Processing	Folding, Sorting and Degradation	03018 RNA degradation [PATH:ko03018]	poly(A) polymerase [EC:2.7.7.19]	K00970	175	-18.48	66.75	66.42	73
4477949.3	Genetic Information Processing	Folding, Sorting and Degradation	03018 RNA degradation [PATH:ko03018]	poly(A) polymerase [EC:2.7.7.19]	K00970	73	-20.21	71.80	65.66	41
4477948.3	Genetic Information Processing	Folding, Sorting and Degradation	03018 RNA degradation [PATH:ko03018]	poly(A) polymerase [EC:2.7.7.19]	K00970	92	-19.26	70.97	64.31	56
4477955.3	Metabolism	Carbohydrate Metabolism	00520 Amino sugar and nucleotide sugar metabolism [PATH:ko00520]	mannose-1-phosphate guanylyltransferase [EC:2.7.7.22]	K00971	139	-16.24	69.06	60.02	81
4477950.3	Metabolism	Carbohydrate Metabolism	00520 Amino sugar and nucleotide sugar metabolism [PATH:ko00520]	mannose-1-phosphate guanylyltransferase [EC:2.7.7.22]	K00971	234	-17.36	67.47	63.97	113
4477949.3	Metabolism	Carbohydrate Metabolism	00520 Amino sugar and nucleotide sugar metabolism [PATH:ko00520]	mannose-1-phosphate guanylyltransferase [EC:2.7.7.22]	K00971	148	-19.60	71.90	64.89	55
4477948.3	Metabolism	Carbohydrate Metabolism	00520 Amino sugar and nucleotide sugar metabolism [PATH:ko00520]	mannose-1-phosphate guanylyltransferase [EC:2.7.7.22]	K00971	121	-19.54	69.67	67.21	69
4477955.3	Metabolism	Carbohydrate Metabolism	00520 Amino sugar and nucleotide sugar metabolism [PATH:ko00520]	UDP-N-acetylglucosamine pyrophosphorylase [EC:2.7.7.23]	K00972	7	-8.75	66.27	47.88	5
4477949.3	Metabolism	Carbohydrate Metabolism	00520 Amino sugar and nucleotide sugar metabolism [PATH:ko00520]	UDP-N-acetylglucosamine pyrophosphorylase [EC:2.7.7.23]	K00972	2	-14.50	62.92	60.50	2
4477948.3	Metabolism	Carbohydrate Metabolism	00520 Amino sugar and nucleotide sugar metabolism [PATH:ko00520]	UDP-N-acetylglucosamine pyrophosphorylase [EC:2.7.7.23]	K00972	2	-13.50	66.16	58.00	2
4477955.3	Metabolism	Biosynthesis of Other Secondary Metabolites	00521 Streptomycin biosynthesis [PATH:ko00521]	glucose-1-phosphate thymidylyltransferase [EC:2.7.7.24]	K00973	159	-18.64	69.92	64.92	95
4477950.3	Metabolism	Biosynthesis of Other Secondary Metabolites	00521 Streptomycin biosynthesis [PATH:ko00521]	glucose-1-phosphate thymidylyltransferase [EC:2.7.7.24]	K00973	155	-29.53	72.09	86.43	90
4477949.3	Metabolism	Biosynthesis of Other Secondary Metabolites	00521 Streptomycin biosynthesis [PATH:ko00521]	glucose-1-phosphate thymidylyltransferase [EC:2.7.7.24]	K00973	198	-25.29	73.97	75.41	76
4477948.3	Metabolism	Biosynthesis of Other Secondary Metabolites	00521 Streptomycin biosynthesis [PATH:ko00521]	glucose-1-phosphate thymidylyltransferase [EC:2.7.7.24]	K00973	121	-26.64	73.50	78.18	77
4477955.3	Genetic Information Processing	Translation	03013 RNA transport [PATH:ko03013]	tRNA nucleotidyltransferase (CCA-adding enzyme) [EC:2.7.7.72	K00974	73	-21.35	70.73	70.15	47
4477950.3	Genetic Information Processing	Translation	03013 RNA transport [PATH:ko03013]	tRNA nucleotidyltransferase (CCA-adding enzyme) [EC:2.7.7.72	K00974	72	-23.94	68.63	77.87	41
4477949.3	Genetic Information Processing	Translation	03013 RNA transport [PATH:ko03013]	tRNA nucleotidyltransferase (CCA-adding enzyme) [EC:2.7.7.72	K00974	111	-26.27	72.64	79.74	34
4477948.3	Genetic Information Processing	Translation	03013 RNA transport [PATH:ko03013]	tRNA nucleotidyltransferase (CCA-adding enzyme) [EC:2.7.7.72	K00974	118	-23.75	73.00	73.37	51
4477955.3	Metabolism	Carbohydrate Metabolism	00520 Amino sugar and nucleotide sugar metabolism [PATH:ko00520]	glucose-1-phosphate adenylyltransferase [EC:2.7.7.27]	K00975	109	-32.54	75.04	88.02	30
4477950.3	Metabolism	Carbohydrate Metabolism	00520 Amino sugar and nucleotide sugar metabolism [PATH:ko00520]	glucose-1-phosphate adenylyltransferase [EC:2.7.7.27]	K00975	78	-37.49	71.46	102.66	20
4477949.3	Metabolism	Carbohydrate Metabolism	00520 Amino sugar and nucleotide sugar metabolism [PATH:ko00520]	glucose-1-phosphate adenylyltransferase [EC:2.7.7.27]	K00975	70	-24.62	72.16	73.24	30
4477948.3	Metabolism	Carbohydrate Metabolism	00520 Amino sugar and nucleotide sugar metabolism [PATH:ko00520]	glucose-1-phosphate adenylyltransferase [EC:2.7.7.27]	K00975	62	-27.32	72.71	79.30	31
4477955.3	Metabolism	Carbohydrate Metabolism	00520 Amino sugar and nucleotide sugar metabolism [PATH:ko00520]	glucose-1-phosphate cytidylyltransferase [EC:2.7.7.33]	K00978	66	-12.49	65.48	51.96	44
4477950.3	Metabolism	Carbohydrate Metabolism	00520 Amino sugar and nucleotide sugar metabolism [PATH:ko00520]	glucose-1-phosphate cytidylyltransferase [EC:2.7.7.33]	K00978	56	-22.80	70.16	69.89	39
4477949.3	Metabolism	Carbohydrate Metabolism	00520 Amino sugar and nucleotide sugar metabolism [PATH:ko00520]	glucose-1-phosphate cytidylyltransferase [EC:2.7.7.33]	K00978	18	-24.65	72.08	74.65	16
4477948.3	Metabolism	Carbohydrate Metabolism	00520 Amino sugar and nucleotide sugar metabolism [PATH:ko00520]	glucose-1-phosphate cytidylyltransferase [EC:2.7.7.33]	K00978	12	-20.25	71.95	63.58	12
4477955.3	Metabolism	Glycan Biosynthesis and Metabolism	00540 Lipopolysaccharide biosynthesis [PATH:ko00540]	3-deoxy-manno-octulosonate cytidylyltransferase (CMP-KDO	K00979	177	-8.77	67.44	45.33	85
4477950.3	Metabolism	Glycan Biosynthesis and Metabolism	00540 Lipopolysaccharide biosynthesis [PATH:ko00540]	3-deoxy-manno-octulosonate cytidylyltransferase (CMP-KDO	K00979	165	-10.67	67.24	50.83	76
4477949.3	Metabolism	Glycan Biosynthesis and Metabolism	00540 Lipopolysaccharide biosynthesis [PATH:ko00540]	3-deoxy-manno-octulosonate cytidylyltransferase (CMP-KDO	K00979	100	-16.87	71.64	61.11	48
4477948.3	Metabolism	Glycan Biosynthesis and Metabolism	00540 Lipopolysaccharide biosynthesis [PATH:ko00540]	3-deoxy-manno-octulosonate cytidylyltransferase (CMP-KDO	K00979	74	-15.13	68.62	59.86	53
4477955.3	Metabolism	Lipid Metabolism	00564 Glycerophospholipid metabolism [PATH:ko00564]	glycerol-3-phosphate cytidylyltransferase [EC:2.7.7.39]	K00980	54	-16.86	71.10	58.00	11
4477950.3	Metabolism	Lipid Metabolism	00564 Glycerophospholipid metabolism [PATH:ko00564]	glycerol-3-phosphate cytidylyltransferase [EC:2.7.7.39]	K00980	45	-21.00	69.12	68.57	5
4477949.3	Metabolism	Lipid Metabolism	00564 Glycerophospholipid metabolism [PATH:ko00564]	glycerol-3-phosphate cytidylyltransferase [EC:2.7.7.39]	K00980	22	-14.84	71.36	53.58	12
4477948.3	Metabolism	Lipid Metabolism	00564 Glycerophospholipid metabolism [PATH:ko00564]	glycerol-3-phosphate cytidylyltransferase [EC:2.7.7.39]	K00980	10	-13.62	68.94	50.38	5
4477955.3	Environmental Information Processing	Signal Transduction	04070 Phosphatidylinositol signaling system [PATH:ko04070]	phosphatidate cytidylyltransferase [EC:2.7.7.41]	K00981	83	-12.07	71.14	48.35	45
4477950.3	Environmental Information Processing	Signal Transduction	04070 Phosphatidylinositol signaling system [PATH:ko04070]	phosphatidate cytidylyltransferase [EC:2.7.7.41]	K00981	99	-9.81	67.77	45.93	49
4477949.3	Environmental Information Processing	Signal Transduction	04070 Phosphatidylinositol signaling system [PATH:ko04070]	phosphatidate cytidylyltransferase [EC:2.7.7.41]	K00981	72	-13.14	76.91	45.70	34
4477948.3	Environmental Information Processing	Signal Transduction	04070 Phosphatidylinositol signaling system [PATH:ko04070]	phosphatidate cytidylyltransferase [EC:2.7.7.41]	K00981	60	-17.87	73.72	57.13	38
4477955.3	Metabolism	Carbohydrate Metabolism	00520 Amino sugar and nucleotide sugar metabolism [PATH:ko00520]	N-acylneuraminate cytidylyltransferase [EC:2.7.7.43]	K00983	48	-8.73	66.81	45.07	40
4477950.3	Metabolism	Carbohydrate Metabolism	00520 Amino sugar and nucleotide sugar metabolism [PATH:ko00520]	N-acylneuraminate cytidylyltransferase [EC:2.7.7.43]	K00983	48	-8.81	69.34	45.17	31
4477949.3	Metabolism	Carbohydrate Metabolism	00520 Amino sugar and nucleotide sugar metabolism [PATH:ko00520]	N-acylneuraminate cytidylyltransferase [EC:2.7.7.43]	K00983	34	-10.82	69.90	49.39	25
4477948.3	Metabolism	Carbohydrate Metabolism	00520 Amino sugar and nucleotide sugar metabolism [PATH:ko00520]	N-acylneuraminate cytidylyltransferase [EC:2.7.7.43]	K00983	52	-11.57	67.99	49.83	28
4477955.3	Metabolism	Nucleotide Metabolism	00230 Purine metabolism [PATH:ko00230]	RNA-directed RNA polymerase [EC:2.7.7.48]	K00985	1	-13.00	84.44	45.00	1
4477950.3	Metabolism	Nucleotide Metabolism	00230 Purine metabolism [PATH:ko00230]	RNA-directed RNA polymerase [EC:2.7.7.48]	K00985	1	-11.00	85.08	40.00	1
4477955.3	Metabolism	Nucleotide Metabolism	00230 Purine metabolism [PATH:ko00230]	ATP adenylyltransferase [EC:2.7.7.53]	K00988	6	-22.67	68.77	70.50	6
4477950.3	Metabolism	Nucleotide Metabolism	00230 Purine metabolism [PATH:ko00230]	ATP adenylyltransferase [EC:2.7.7.53]	K00988	2	-23.50	82.86	67.00	2
4477948.3	Metabolism	Nucleotide Metabolism	00230 Purine metabolism [PATH:ko00230]	ATP adenylyltransferase [EC:2.7.7.53]	K00988	1	-25.00	55.91	93.00	1
4477955.3	Environmental Information Processing	Signal Transduction	02020 Two-component system [PATH:ko02020]	[protein-PII] uridylyltransferase [EC:2.7.7.59]	K00990	177	-19.18	69.11	66.80	71
4477950.3	Environmental Information Processing	Signal Transduction	02020 Two-component system [PATH:ko02020]	[protein-PII] uridylyltransferase [EC:2.7.7.59]	K00990	283	-15.72	66.13	61.86	88
4477949.3	Environmental Information Processing	Signal Transduction	02020 Two-component system [PATH:ko02020]	[protein-PII] uridylyltransferase [EC:2.7.7.59]	K00990	195	-24.50	71.22	75.30	48
4477948.3	Environmental Information Processing	Signal Transduction	02020 Two-component system [PATH:ko02020]	[protein-PII] uridylyltransferase [EC:2.7.7.59]	K00990	258	-25.31	72.39	76.52	68
4477955.3	Metabolism	Metabolism of Terpenoids and Polyketides	00900 Terpenoid backbone biosynthesis [PATH:ko00900]	2-C-methyl-D-erythritol 4-phosphate cytidylyltransferase	K00991	36	-13.59	67.83	55.55	19
4477950.3	Metabolism	Metabolism of Terpenoids and Polyketides	00900 Terpenoid backbone biosynthesis [PATH:ko00900]	2-C-methyl-D-erythritol 4-phosphate cytidylyltransferase	K00991	53	-7.11	69.48	41.65	28
4477949.3	Metabolism	Metabolism of Terpenoids and Polyketides	00900 Terpenoid backbone biosynthesis [PATH:ko00900]	2-C-methyl-D-erythritol 4-phosphate cytidylyltransferase	K00991	40	-15.27	70.24	55.37	20
4477948.3	Metabolism	Metabolism of Terpenoids and Polyketides	00900 Terpenoid backbone biosynthesis [PATH:ko00900]	2-C-methyl-D-erythritol 4-phosphate cytidylyltransferase	K00991	37	-12.77	66.31	54.54	22
4477955.3	Metabolism	Lipid Metabolism	00564 Glycerophospholipid metabolism [PATH:ko00564]	CDP-diacylglycerol--glycerol-3-phosphate	K00995	197	-12.74	71.07	52.91	78
4477950.3	Metabolism	Lipid Metabolism	00564 Glycerophospholipid metabolism [PATH:ko00564]	CDP-diacylglycerol--glycerol-3-phosphate	K00995	209	-14.97	68.69	59.70	80
4477949.3	Metabolism	Lipid Metabolism	00564 Glycerophospholipid metabolism [PATH:ko00564]	CDP-diacylglycerol--glycerol-3-phosphate	K00995	77	-16.24	75.60	55.48	41
4477948.3	Metabolism	Lipid Metabolism	00564 Glycerophospholipid metabolism [PATH:ko00564]	CDP-diacylglycerol--glycerol-3-phosphate	K00995	72	-15.90	74.25	56.07	40
4477955.3	Metabolism	Metabolism of Cofactors and Vitamins	00770 Pantothenate and CoA biosynthesis [PATH:ko00770]	holo-[acyl-carrier protein] synthase [EC:2.7.8.7]	K00997	60	-6.94	71.75	37.58	31
4477950.3	Metabolism	Metabolism of Cofactors and Vitamins	00770 Pantothenate and CoA biosynthesis [PATH:ko00770]	holo-[acyl-carrier protein] synthase [EC:2.7.8.7]	K00997	52	-7.10	72.30	39.66	23
4477949.3	Metabolism	Metabolism of Cofactors and Vitamins	00770 Pantothenate and CoA biosynthesis [PATH:ko00770]	holo-[acyl-carrier protein] synthase [EC:2.7.8.7]	K00997	18	-19.50	76.55	57.17	8
4477948.3	Metabolism	Metabolism of Cofactors and Vitamins	00770 Pantothenate and CoA biosynthesis [PATH:ko00770]	holo-[acyl-carrier protein] synthase [EC:2.7.8.7]	K00997	22	-13.38	70.65	49.95	18
4477955.3	Metabolism	Amino Acid Metabolism	00260 Glycine, serine and threonine metabolism [PATH:ko00260]	phosphatidylserine synthase [EC:2.7.8.8]	K00998	72	-14.88	68.39	56.90	42
4477950.3	Metabolism	Amino Acid Metabolism	00260 Glycine, serine and threonine metabolism [PATH:ko00260]	phosphatidylserine synthase [EC:2.7.8.8]	K00998	86	-14.96	66.58	59.19	43
4477949.3	Metabolism	Amino Acid Metabolism	00260 Glycine, serine and threonine metabolism [PATH:ko00260]	phosphatidylserine synthase [EC:2.7.8.8]	K00998	89	-13.28	69.04	53.83	45
4477948.3	Metabolism	Amino Acid Metabolism	00260 Glycine, serine and threonine metabolism [PATH:ko00260]	phosphatidylserine synthase [EC:2.7.8.8]	K00998	60	-18.25	72.85	60.55	34
4477955.3	Metabolism	Glycan Biosynthesis and Metabolism	00550 Peptidoglycan biosynthesis [PATH:ko00550]	phospho-N-acetylmuramoyl-pentapeptide-transferase	K01000	353	-24.19	72.86	72.65	115
4477950.3	Metabolism	Glycan Biosynthesis and Metabolism	00550 Peptidoglycan biosynthesis [PATH:ko00550]	phospho-N-acetylmuramoyl-pentapeptide-transferase	K01000	356	-25.15	71.44	75.96	120
4477949.3	Metabolism	Glycan Biosynthesis and Metabolism	00550 Peptidoglycan biosynthesis [PATH:ko00550]	phospho-N-acetylmuramoyl-pentapeptide-transferase	K01000	199	-27.88	77.09	78.17	62
4477948.3	Metabolism	Glycan Biosynthesis and Metabolism	00550 Peptidoglycan biosynthesis [PATH:ko00550]	phospho-N-acetylmuramoyl-pentapeptide-transferase	K01000	139	-30.36	75.86	83.91	67
4477949.3	Metabolism	Lipid Metabolism	00561 Glycerolipid metabolism [PATH:ko00561]	phosphoglycerol transferase [EC:2.7.8.20]	K01002	1	-40.50	87.85	91.17	1
4477948.3	Metabolism	Lipid Metabolism	00561 Glycerolipid metabolism [PATH:ko00561]	phosphoglycerol transferase [EC:2.7.8.20]	K01002	6	-24.57	81.77	66.57	1
4477955.3	Metabolism	Lipid Metabolism	00564 Glycerophospholipid metabolism [PATH:ko00564]	phosphatidylcholine synthase [EC:2.7.8.24]	K01004	6	-18.17	73.92	57.33	5
4477950.3	Metabolism	Lipid Metabolism	00564 Glycerophospholipid metabolism [PATH:ko00564]	phosphatidylcholine synthase [EC:2.7.8.24]	K01004	1	-43.00	84.85	99.00	1
4477949.3	Metabolism	Lipid Metabolism	00564 Glycerophospholipid metabolism [PATH:ko00564]	phosphatidylcholine synthase [EC:2.7.8.24]	K01004	8	-28.00	75.99	73.43	3
4477948.3	Metabolism	Lipid Metabolism	00564 Glycerophospholipid metabolism [PATH:ko00564]	phosphatidylcholine synthase [EC:2.7.8.24]	K01004	19	-33.83	77.34	85.72	6
4477955.3	Metabolism	Energy Metabolism	00710 Carbon fixation in photosynthetic organisms [PATH:ko00710]	pyruvate,orthophosphate dikinase [EC:2.7.9.1]	K01006	482	-22.76	73.18	73.07	135
4477950.3	Metabolism	Energy Metabolism	00710 Carbon fixation in photosynthetic organisms [PATH:ko00710]	pyruvate,orthophosphate dikinase [EC:2.7.9.1]	K01006	350	-27.47	71.16	85.79	109
4477949.3	Metabolism	Energy Metabolism	00710 Carbon fixation in photosynthetic organisms [PATH:ko00710]	pyruvate,orthophosphate dikinase [EC:2.7.9.1]	K01006	129	-28.39	76.66	80.18	45
4477948.3	Metabolism	Energy Metabolism	00710 Carbon fixation in photosynthetic organisms [PATH:ko00710]	pyruvate,orthophosphate dikinase [EC:2.7.9.1]	K01006	123	-27.89	73.05	83.85	51
4477955.3	Metabolism	Energy Metabolism	00680 Methane metabolism [PATH:ko00680]	pyruvate, water dikinase [EC:2.7.9.2]	K01007	34	-36.85	74.95	98.97	29
4477950.3	Metabolism	Energy Metabolism	00680 Methane metabolism [PATH:ko00680]	pyruvate, water dikinase [EC:2.7.9.2]	K01007	57	-39.41	76.24	103.00	28
4477949.3	Metabolism	Energy Metabolism	00680 Methane metabolism [PATH:ko00680]	pyruvate, water dikinase [EC:2.7.9.2]	K01007	101	-31.35	77.80	83.47	57
4477948.3	Metabolism	Energy Metabolism	00680 Methane metabolism [PATH:ko00680]	pyruvate, water dikinase [EC:2.7.9.2]	K01007	123	-33.92	78.39	87.69	60
4477955.3	Metabolism	Metabolism of Other Amino Acids	00450 Selenoamino acid metabolism [PATH:ko00450]	selenide, water dikinase [EC:2.7.9.3]	K01008	81	-13.39	70.30	54.08	33
4477950.3	Metabolism	Metabolism of Other Amino Acids	00450 Selenoamino acid metabolism [PATH:ko00450]	selenide, water dikinase [EC:2.7.9.3]	K01008	110	-14.60	70.31	55.29	38
4477949.3	Metabolism	Metabolism of Other Amino Acids	00450 Selenoamino acid metabolism [PATH:ko00450]	selenide, water dikinase [EC:2.7.9.3]	K01008	26	-12.43	71.17	50.29	12
4477948.3	Metabolism	Metabolism of Other Amino Acids	00450 Selenoamino acid metabolism [PATH:ko00450]	selenide, water dikinase [EC:2.7.9.3]	K01008	41	-16.63	69.95	60.37	18
4477955.3	Genetic Information Processing	Folding, Sorting and Degradation	04122 Sulfur relay system [PATH:ko04122]	thiosulfate/3-mercaptopyruvate sulfurtransferase [EC:2.8.1.1	K01011	175	-14.23	70.00	53.10	59
4477950.3	Genetic Information Processing	Folding, Sorting and Degradation	04122 Sulfur relay system [PATH:ko04122]	thiosulfate/3-mercaptopyruvate sulfurtransferase [EC:2.8.1.1	K01011	196	-14.91	70.40	54.13	69
4477949.3	Genetic Information Processing	Folding, Sorting and Degradation	04122 Sulfur relay system [PATH:ko04122]	thiosulfate/3-mercaptopyruvate sulfurtransferase [EC:2.8.1.1	K01011	83	-17.45	71.53	57.76	34
4477948.3	Genetic Information Processing	Folding, Sorting and Degradation	04122 Sulfur relay system [PATH:ko04122]	thiosulfate/3-mercaptopyruvate sulfurtransferase [EC:2.8.1.1	K01011	76	-20.96	72.38	63.31	33
4477955.3	Metabolism	Metabolism of Cofactors and Vitamins	00780 Biotin metabolism [PATH:ko00780]	biotin synthetase [EC:2.8.1.6]	K01012	28	-23.76	77.24	67.64	19
4477950.3	Metabolism	Metabolism of Cofactors and Vitamins	00780 Biotin metabolism [PATH:ko00780]	biotin synthetase [EC:2.8.1.6]	K01012	23	-43.24	74.43	112.05	19
4477949.3	Metabolism	Metabolism of Cofactors and Vitamins	00780 Biotin metabolism [PATH:ko00780]	biotin synthetase [EC:2.8.1.6]	K01012	80	-27.42	76.22	76.35	38
4477948.3	Metabolism	Metabolism of Cofactors and Vitamins	00780 Biotin metabolism [PATH:ko00780]	biotin synthetase [EC:2.8.1.6]	K01012	63	-28.50	75.75	78.35	42
4477948.3	Metabolism	Energy Metabolism	00920 Sulfur metabolism [PATH:ko00920]	aryl sulfotransferase [EC:2.8.2.1]	K01014	3	-22.67	74.54	60.33	3
4477948.3	Metabolism	Lipid Metabolism	00600 Sphingolipid metabolism [PATH:ko00600]	galactosylceramide sulfotransferase [EC:2.8.2.11]	K01019	1	-7.00	75.00	32.00	1
4477955.3	Metabolism	Xenobiotics Biodegradation and Metabolism	00643 Styrene degradation [PATH:ko00643]	propionate CoA-transferase [EC:2.8.3.1]	K01026	2	-16.50	73.27	65.00	2
4477950.3	Metabolism	Xenobiotics Biodegradation and Metabolism	00643 Styrene degradation [PATH:ko00643]	propionate CoA-transferase [EC:2.8.3.1]	K01026	3	-19.67	56.51	86.00	3
4477948.3	Metabolism	Xenobiotics Biodegradation and Metabolism	00643 Styrene degradation [PATH:ko00643]	propionate CoA-transferase [EC:2.8.3.1]	K01026	2	-22.00	53.13	96.00	1
4477955.3	Metabolism	Amino Acid Metabolism	00280 Valine, leucine and isoleucine degradation [PATH:ko00280]	3-oxoacid CoA-transferase [EC:2.8.3.5]	K01027	2	-36.00	75.67	94.00	2
4477950.3	Metabolism	Amino Acid Metabolism	00280 Valine, leucine and isoleucine degradation [PATH:ko00280]	3-oxoacid CoA-transferase [EC:2.8.3.5]	K01027	1	-23.00	74.63	67.00	1
4477949.3	Metabolism	Amino Acid Metabolism	00280 Valine, leucine and isoleucine degradation [PATH:ko00280]	3-oxoacid CoA-transferase [EC:2.8.3.5]	K01027	1	-11.00	66.67	48.00	1
4477955.3	Metabolism	Amino Acid Metabolism	00280 Valine, leucine and isoleucine degradation [PATH:ko00280]	3-oxoacid CoA-transferase subunit A [EC:2.8.3.5]	K01028	67	-23.53	76.09	71.58	18
4477950.3	Metabolism	Amino Acid Metabolism	00280 Valine, leucine and isoleucine degradation [PATH:ko00280]	3-oxoacid CoA-transferase subunit A [EC:2.8.3.5]	K01028	68	-26.35	79.46	76.35	16
4477949.3	Metabolism	Amino Acid Metabolism	00280 Valine, leucine and isoleucine degradation [PATH:ko00280]	3-oxoacid CoA-transferase subunit A [EC:2.8.3.5]	K01028	109	-31.23	82.17	80.33	29
4477948.3	Metabolism	Amino Acid Metabolism	00280 Valine, leucine and isoleucine degradation [PATH:ko00280]	3-oxoacid CoA-transferase subunit A [EC:2.8.3.5]	K01028	69	-32.21	81.72	80.52	28
4477955.3	Metabolism	Amino Acid Metabolism	00280 Valine, leucine and isoleucine degradation [PATH:ko00280]	3-oxoacid CoA-transferase subunit B [EC:2.8.3.5]	K01029	28	-35.00	77.00	93.79	11
4477950.3	Metabolism	Amino Acid Metabolism	00280 Valine, leucine and isoleucine degradation [PATH:ko00280]	3-oxoacid CoA-transferase subunit B [EC:2.8.3.5]	K01029	32	-28.40	78.86	78.07	15
4477949.3	Metabolism	Amino Acid Metabolism	00280 Valine, leucine and isoleucine degradation [PATH:ko00280]	3-oxoacid CoA-transferase subunit B [EC:2.8.3.5]	K01029	72	-30.26	83.74	77.03	23
4477948.3	Metabolism	Amino Acid Metabolism	00280 Valine, leucine and isoleucine degradation [PATH:ko00280]	3-oxoacid CoA-transferase subunit B [EC:2.8.3.5]	K01029	63	-32.15	83.91	81.08	23
4477955.3	Metabolism	Xenobiotics Biodegradation and Metabolism	00362 Benzoate degradation [PATH:ko00362]	3-oxoadipate CoA-transferase, alpha subunit [EC:2.8.3.6]	K01031	2	-13.00	68.00	53.50	2
4477949.3	Metabolism	Xenobiotics Biodegradation and Metabolism	00362 Benzoate degradation [PATH:ko00362]	3-oxoadipate CoA-transferase, alpha subunit [EC:2.8.3.6]	K01031	1	-18.00	74.58	59.00	1
4477948.3	Metabolism	Xenobiotics Biodegradation and Metabolism	00362 Benzoate degradation [PATH:ko00362]	3-oxoadipate CoA-transferase, alpha subunit [EC:2.8.3.6]	K01031	1	-18.00	71.88	64.00	1
4477955.3	Metabolism	Xenobiotics Biodegradation and Metabolism	00362 Benzoate degradation [PATH:ko00362]	3-oxoadipate CoA-transferase, beta subunit [EC:2.8.3.6]	K01032	2	-15.50	63.12	61.00	2
4477950.3	Metabolism	Xenobiotics Biodegradation and Metabolism	00362 Benzoate degradation [PATH:ko00362]	3-oxoadipate CoA-transferase, beta subunit [EC:2.8.3.6]	K01032	2	-30.50	67.56	92.00	2
4477949.3	Metabolism	Xenobiotics Biodegradation and Metabolism	00362 Benzoate degradation [PATH:ko00362]	3-oxoadipate CoA-transferase, beta subunit [EC:2.8.3.6]	K01032	8	-33.86	86.31	80.71	5
4477948.3	Metabolism	Xenobiotics Biodegradation and Metabolism	00362 Benzoate degradation [PATH:ko00362]	3-oxoadipate CoA-transferase, beta subunit [EC:2.8.3.6]	K01032	10	-33.14	87.90	79.14	2
4477955.3	Metabolism	Xenobiotics Biodegradation and Metabolism	00643 Styrene degradation [PATH:ko00643]	glutaconate CoA-transferase, subunit A [EC:2.8.3.12]	K01039	10	-22.90	68.19	72.60	9
4477950.3	Metabolism	Xenobiotics Biodegradation and Metabolism	00643 Styrene degradation [PATH:ko00643]	glutaconate CoA-transferase, subunit A [EC:2.8.3.12]	K01039	13	-40.00	70.92	110.25	7
4477949.3	Metabolism	Xenobiotics Biodegradation and Metabolism	00643 Styrene degradation [PATH:ko00643]	glutaconate CoA-transferase, subunit A [EC:2.8.3.12]	K01039	4	-22.25	74.07	68.75	4
4477948.3	Metabolism	Xenobiotics Biodegradation and Metabolism	00643 Styrene degradation [PATH:ko00643]	glutaconate CoA-transferase, subunit A [EC:2.8.3.12]	K01039	5	-17.25	64.50	63.50	4
4477955.3	Metabolism	Xenobiotics Biodegradation and Metabolism	00643 Styrene degradation [PATH:ko00643]	glutaconate CoA-transferase, subunit B [EC:2.8.3.12]	K01040	7	-23.17	70.00	74.50	6
4477950.3	Metabolism	Xenobiotics Biodegradation and Metabolism	00643 Styrene degradation [PATH:ko00643]	glutaconate CoA-transferase, subunit B [EC:2.8.3.12]	K01040	41	-19.41	72.51	63.27	12
4477949.3	Metabolism	Xenobiotics Biodegradation and Metabolism	00643 Styrene degradation [PATH:ko00643]	glutaconate CoA-transferase, subunit B [EC:2.8.3.12]	K01040	2	-16.00	72.56	52.00	2
4477948.3	Metabolism	Xenobiotics Biodegradation and Metabolism	00643 Styrene degradation [PATH:ko00643]	glutaconate CoA-transferase, subunit B [EC:2.8.3.12]	K01040	3	-20.00	71.15	66.67	3
4477950.3	Metabolism	Xenobiotics Biodegradation and Metabolism	00626 Naphthalene degradation [PATH:ko00626]	[EC:2.8.3.-]	K01041	10	-11.18	67.03	52.36	10
4477949.3	Metabolism	Xenobiotics Biodegradation and Metabolism	00626 Naphthalene degradation [PATH:ko00626]	[EC:2.8.3.-]	K01041	1	-5.00	60.00	40.00	1
4477948.3	Metabolism	Xenobiotics Biodegradation and Metabolism	00626 Naphthalene degradation [PATH:ko00626]	[EC:2.8.3.-]	K01041	3	-9.67	65.15	43.00	2
4477955.3	Genetic Information Processing	Translation	00970 Aminoacyl-tRNA biosynthesis [PATH:ko00970]	L-seryl-tRNA(Ser) seleniumtransferase [EC:2.9.1.1]	K01042	18	-12.06	68.68	51.41	15
4477950.3	Genetic Information Processing	Translation	00970 Aminoacyl-tRNA biosynthesis [PATH:ko00970]	L-seryl-tRNA(Ser) seleniumtransferase [EC:2.9.1.1]	K01042	40	-26.07	70.17	83.85	22
4477949.3	Genetic Information Processing	Translation	00970 Aminoacyl-tRNA biosynthesis [PATH:ko00970]	L-seryl-tRNA(Ser) seleniumtransferase [EC:2.9.1.1]	K01042	14	-12.15	73.83	49.85	13
4477948.3	Genetic Information Processing	Translation	00970 Aminoacyl-tRNA biosynthesis [PATH:ko00970]	L-seryl-tRNA(Ser) seleniumtransferase [EC:2.9.1.1]	K01042	14	-18.55	68.21	68.45	10
4477955.3	Metabolism	Xenobiotics Biodegradation and Metabolism	00983 Drug metabolism - other enzymes [PATH:ko00983]	carboxylesterase [EC:3.1.1.1]	K01044	9	-8.50	65.35	43.33	9
4477950.3	Metabolism	Xenobiotics Biodegradation and Metabolism	00983 Drug metabolism - other enzymes [PATH:ko00983]	carboxylesterase [EC:3.1.1.1]	K01044	10	-9.95	64.04	48.40	6
4477949.3	Metabolism	Xenobiotics Biodegradation and Metabolism	00983 Drug metabolism - other enzymes [PATH:ko00983]	carboxylesterase [EC:3.1.1.1]	K01044	8	-9.20	70.16	43.07	8
4477948.3	Metabolism	Xenobiotics Biodegradation and Metabolism	00983 Drug metabolism - other enzymes [PATH:ko00983]	carboxylesterase [EC:3.1.1.1]	K01044	13	-20.17	69.62	68.33	11
4477955.3	Metabolism	Lipid Metabolism	00561 Glycerolipid metabolism [PATH:ko00561]	triacylglycerol lipase [EC:3.1.1.3]	K01046	28	-10.37	71.69	44.33	12
4477950.3	Metabolism	Lipid Metabolism	00561 Glycerolipid metabolism [PATH:ko00561]	triacylglycerol lipase [EC:3.1.1.3]	K01046	15	-11.20	67.40	47.07	8
4477949.3	Metabolism	Lipid Metabolism	00561 Glycerolipid metabolism [PATH:ko00561]	triacylglycerol lipase [EC:3.1.1.3]	K01046	11	-11.50	72.33	46.17	9
4477948.3	Metabolism	Lipid Metabolism	00561 Glycerolipid metabolism [PATH:ko00561]	triacylglycerol lipase [EC:3.1.1.3]	K01046	4	-5.00	73.47	32.14	4
4477955.3	Human Diseases	Infectious Diseases	05145 Toxoplasmosis [PATH:ko05145]	phospholipase A2 [EC:3.1.1.4]	K01047	1	-7.00	58.70	46.00	1
4477955.3	Metabolism	Lipid Metabolism	00564 Glycerophospholipid metabolism [PATH:ko00564]	lysophospholipase [EC:3.1.1.5]	K01048	11	-9.78	70.31	46.89	5
4477950.3	Metabolism	Lipid Metabolism	00564 Glycerophospholipid metabolism [PATH:ko00564]	lysophospholipase [EC:3.1.1.5]	K01048	3	-8.00	70.52	40.33	1
4477949.3	Metabolism	Lipid Metabolism	00564 Glycerophospholipid metabolism [PATH:ko00564]	lysophospholipase [EC:3.1.1.5]	K01048	24	-16.68	65.81	62.18	13
4477948.3	Metabolism	Lipid Metabolism	00564 Glycerophospholipid metabolism [PATH:ko00564]	lysophospholipase [EC:3.1.1.5]	K01048	34	-13.17	67.85	53.69	18
4477950.3	Metabolism	Lipid Metabolism	00564 Glycerophospholipid metabolism [PATH:ko00564]	acetylcholinesterase [EC:3.1.1.7]	K01049	1	-6.00	71.88	32.00	1
4477955.3	Metabolism	Carbohydrate Metabolism	00500 Starch and sucrose metabolism [PATH:ko00500]	pectinesterase [EC:3.1.1.11]	K01051	2	-23.50	84.64	60.50	2
[truncated: 6,911 more rows]
