# Supplementary material for: Phylogenetic and Functional Metagenomic Profiling for Assessing Microbial Biodiversity in Environmental Monitoring
Source: PLoS One. 2012 Aug 27;7(8):e43630. doi: 10.1371/journal.pone.0043630 (PMC3428334; doi:10.1371/journal.pone.0043630)
Supplement: Data S2 — Description of the analysis workflow together with a collection of custom-written Perl scripts and example data files. (ZIP) [file pone.0043630.s002.zip › run_rammcap.csh]

#!/bin/csh 
# 
# Performs a RAMMCAP analyss on read file in FASTA format 
#
# Usage:   ./ run_rammcap.csh fastainputfile  >& run_rammcap.samplesname.log 
#
# Parameters set:
#	0) Pre-filtering of reads with cd-hit-454: remove all 100% idnetical reads
#		-c 1.0	100% sequence identity threshold
#		-b   1  bandwidth (default value)
#		-aL 1.0  100% of alignment coverage for longest sequence
#		-aS 1.0  100% of alignment coverage for shortest sequence
#
#	1) rRNA identification: default parameters
#
#	2) tRNA identification: default parameters
#
#	3) ORF identification using output from step 2 (file with tRNA and rRNA sequences masked) 
#		-l	40 	minimum length of ORF
#		-L	40	minimum length of ORF between stop codons
#		-t	11	translation table (bacteria)
#
#	4) Split file containing detected ORFs into multiple files 
#
#	5)	Run annotation on ORFs: default parameters
#
#   Output from step 5a (orf-COG-annotation.txt) contains the COG hits for the analyzed dataset
#
#	Steps 5b, 5c, 5d represent additional analysis steps (PFAM annotation, TIGRFAM annotation and ORF clustering) 
#   that were not used in the present analysis 
#
#

setenv RAMMCAPHOME  "~/progs/RAMMCAP-2009-1106"

# Pre-filter reads and exclude 100% identical reads
#
$RAMMCAPHOME/cd-hit-454-2009-1102/cd-hit-454 -M 4000 -i $1 -o $1.100-exact  -c 1.0  -b 1 -aL 1.0 -aS 1.0 >& cd-hit-454.100-exact.$1.log 

setenv DATASET  $1.100-exact

# 
########## STEP 1 rRNA identification
# 
$RAMMCAPHOME/rna_hmm3/rna_hmm3.py -L $RAMMCAPHOME/rna_hmm3/HMM3/  -i $DATASET -o $DATASET.rRNA_hmm

########## STEP 2. run tRNA-scan/
#
$RAMMCAPHOME/tRNA_package/mask_tRNA_WL.py -i $PWD/$DATASET.rRNA_hmm.mask -o $PWD/$DATASET.tRNA-scan

########## STEP 3. ORF call from masked fasta file from STEP 2
#   omit for now tRNA scan
$RAMMCAPHOME/orf_finder/orf_finder -l 40 -L 40 -t 11 -i $DATASET.tRNA-scan.mask -o $DATASET.orf_finder

########## STEP 4. split ORFs in multi fasta files
mkdir orf-split
$RAMMCAPHOME/cdhit-2009-1020/cd-hit-div.pl $DATASET.orf_finder orf-split/split 32

########## STEP 5.a. run COG annotation
mkdir orf-COG
$RAMMCAPHOME/scripts/cdd_ann_run.pl orf-split $RAMMCAPHOME/blast/db/Cog orf-COG
$RAMMCAPHOME/scripts/cdd_ann_parse.pl orf-COG orf-COG > orf-COG-annotation.txt

########## STEP 5.b. pfam/tigrfam annotation
mkdir orf-pfam
mkdir orf-tigrfam
$RAMMCAPHOME/scripts/hmm_ann_hmmsearch.pl $RAMMCAPHOME/HMM_lib/Pfam_24.0_dir            DATASET.orf_finder orf-pfam
$RAMMCAPHOME/scripts/hmm_ann_hmmsearch.pl $RAMMCAPHOME/HMM_lib/TIGRFAMs_10.0_FRAG_dir   DATASET.orf_finder orf-tigrfam

$RAMMCAPHOME/scripts/hmm_ann_parse.pl ../HMM_lib/Pfam_24.0_dir orf-pfam orf-pfam-annotation.txt
$RAMMCAPHOME/scripts/ann_2_go.pl orf-pfam-annotation.txt > orf-pfam-go.txt
$RAMMCAPHOME/scripts/go_2_ec.pl  orf-pfam-go.txt         > orf-pfam-ec.txt

$RAMMCAPHOME/scripts/hmm_ann_parse.pl ../HMM_lib/TIGRFAMs_10.0_FRAG_dir orf-tigrfam orf-tigrfam-annotation.txt
$RAMMCAPHOME/scripts/ann_2_go.pl orf-tigrfam-annotation.txt > orf-tigrfam-go.txt
$RAMMCAPHOME/scripts/go_2_ec.pl  orf-tigrfam-go.txt         > orf-tigrfam-ec.txt

########## STEP 5.c ORF clustering
$RAMMCAPHOME/cdhit-2009-1020/cdhit -M 2000 -d 0 -n 5 -p 1 -g 1 -G 0 -c 0.90 -aS 0.8 -i $DATASET.orf_finder    -o $DATASET.orf_finder.90 > $DATASET.orf_finder.90.log
$RAMMCAPHOME/cdhit-2009-1020/cdhit -M 2000 -d 0 -n 4 -p 1 -g 1 -G 0 -c 0.60 -aS 0.8 -i $DATASET.orf_finder.90 -o $DATASET.orf_finder.60 > $DATASET.orf_finder.60.log
$RAMMCAPHOME/cdhit-2009-1020/clstr_rev.pl $DATASET.orf_finder.90.clstr $DATASET.orf_finder.60.clstr > $DATASET.orf_finder.60full.clstr
