# Supplementary material for: Phylogenetic and Functional Metagenomic Profiling for Assessing Microbial Biodiversity in Environmental Monitoring
Source: PLoS One. 2012 Aug 27;7(8):e43630. doi: 10.1371/journal.pone.0043630 (PMC3428334; doi:10.1371/journal.pone.0043630)
Supplement: Data S2 — Description of the analysis workflow together with a collection of custom-written Perl scripts and example data files. (ZIP) [file pone.0043630.s002.zip › cog-summary.pl]

#!/usr/bin/perl
# Combines individual COG annotation results files from RAMMCAP into one data file for ShotgunFunctionalizeR 
#
# Usage:  ./cog-summary.pl inputfile 
#
# inputfile  contains (tab-seperated) a sample name and an integer used for calculating the normalization factor
# e.g.
#	mysample1	1234
#   mysample2	1221
#	mysample3	1256
#
# Data files from the RAMMCAP COG annotation are expected to be present in the same directory and should be 
# something like mysample1-cog-annotation.txt where mysample1 is the tag given in the inputfile
#
# Output: a combined data file COG-summary.txt suitable for input into ShotgunFunctionalizeR for further analysis
#

open(SAMPLES,"<$ARGV[0]") || die(" Sample name file missing !\n");

# read inputfile with sample names and # of post QC reads
while(<SAMPLES>)
  {
  chop;
  ($name,$postqcreads) = split("\t"),
  $mgrastok{$name}  = $postqcreads;
  ($postqcreads > $maxx) && ($maxx = $postqcreads);
  push(@exps,$name);
  }

# calculate normalization factor taking the sample with the highest # of post QC reads as 1
foreach $sample (keys %mgrastok)
	{
	$normfactor{$sample} = $mgrastok{$sample}/$maxx;
	}

# read RAMMCAP COG result files; filter by e-value cutoff
foreach $exp (@exps)
	{
	$file = $exp .'-cog-annotation.txt';
	open(DATA,"<$file");
	$header = <DATA>;
	$header = <DATA>;
	$totcog = 0;
	$totcount = 0;
	while (<DATA>)
		{
		chop;
		@data = split("\t");
		$read = $data[0];
		$read =~ s/\.\d//;
		(defined($seenread{$exp}{$read})) || ($readcount{$exp}++);
		(defined($seenread{$exp}{$read})) && ($multicount{$exp}++);
		$seenread{$exp}{$read}++;
		$cog = $data[1];
		$eval = $data[2];
		next if ($eval > 0.00001);
		defined($cogs{$cog}{$exp}) || ($totcog++);
		$cogs{$cog}{$exp}++;
		$allcogs{$cog} = 1;
		$totcount++;
		}
	print "$exp   tot counts  $totcount  COGs  $totcog  from $readcount{$exp} reads \n";
	}
	
# combined data file for shotgunfunctionalizeR
open(OUT,">COG_shotgun.txt");
print OUT "GeneFamily\t",join("\t",@samples),"\n";

foreach $cog (sort {$allcogs{$b} <=> $allcogs{$a}} keys %allcogs)
	{
	print OUT "$cog";
	foreach $exp (@exps)
		{
		$normout = int($cogs{$cog}{$exp}/$normfactor{$exp}); 
		print OUT "\t$normout";
		}
	print OUT "\n";
	}
