# Supplementary material for: Phylogenetic and Functional Metagenomic Profiling for Assessing Microbial Biodiversity in Environmental Monitoring
Source: PLoS One. 2012 Aug 27;7(8):e43630. doi: 10.1371/journal.pone.0043630 (PMC3428334; doi:10.1371/journal.pone.0043630)
Supplement: Data S2 — Description of the analysis workflow together with a collection of custom-written Perl scripts and example data files. (ZIP) [file pone.0043630.s002.zip › greengenes_summary.pl]

#!/usr/bin/perl
# Combines individual Greengenes annotation result files  one data file for further analysis 
#
# Usage:  ./greengenes_summary.pl
#
# Expects the greengenes results files to be present in the same directory with names like
# like classifications_greengenes_mysample.tx
# where mysample is one one of the names given in the array @samples
#
# Output: four combined data files at the out, order,class and phylum classification levels:
# greengenes_classification_summary_otu_level.txt
# greengenes_classification_summary_order_level.txt
# greengenes_classification_summary_class_level.txt
# greengenes_classification_summary_phylumlevel.txt
#

@samples= ('PolS1','PolS2','PriS1','PriS2');

open(OUT1,">greengenes_classification_summary_otu_level.txt");
print OUT1 "otu\t",join("\t",@samples),"\tkingdom\tphylum\tclass\torder\tfamily\tgenus\tspecies\totu\n";

open(OUT2,">greengenes_classification_summary_order_level.txt");
print OUT2 "order\t",join("\t",@samples),"\tkingdom\tphylum\tclass\torder\n";

open(OUT3,">greengenes_classification_summary_class_level.txt");
print OUT3 "class\t",join("\t",@samples),"\tkingdom\tphylum\tclass\n";

open(OUT4,">greengenes_classification_summary_phylum_level.txt");
print OUT4 "phylum\t",join("\t",@samples),"\tkingdom\tphylum\n";

foreach $ind (0..$#samples)
	{
	$sample=$samples[$ind];
	$infile = 'classifications_greengenes_'.$sample.'.txt';
	open(DATA,"<$infile");
	$junk=<DATA>;
	while(<DATA>)
		{
		chop;
		@data=split("\t");
		$green=$data[10];
		$green =~ s/\"//g;
		$green =~ s/^greengenes://;
		$green =~ s/.__//g;
		@greentax = split(';',$green);

		$green_otu=$greentax[$#greentax];

		$green_otucount{$green_otu}{$sample}++;
		$green_otunames{$green_otu}++;
		$green_otudoc{$green_otu} = join("\t",@greentax);

		@greentax3 = @greentax[0..3];
		$green_level3=$greentax[3];
		$green_level3count{$green_level3}{$sample}++;
		$green_level3names{$green_level3}++;
		$green_level3doc{$green_level3} = join("\t",@greentax3 );


		@greentax2 = @greentax[0..2];
		$green_level2=$greentax[2];
		$green_level2count{$green_level2}{$sample}++;
		$green_level2names{$green_level2}++;
		$green_level2doc{$green_level2} = join("\t",@greentax2 );

		@greentax1 = @greentax[0..1];
		$green_level1=$greentax[1];
		$green_level1count{$green_level1}{$sample}++;
		$green_level1names{$green_level1}++;
		$green_level1doc{$green_level1} = join("\t",@greentax1 );
		}
	}


# summary at OTU level 

foreach $otu (sort {$green_otunames{$b} <=> $green_otunames{$a} }  keys %green_otunames)
	{
	print OUT1 "$otu";
	foreach $ind (0..$#samples)
		{
		$sample=$samples[$ind];
		print OUT1 "\t$green_otucount{$otu}{$sample}";
		}
	print OUT1 "\t$green_otudoc{$otu}\n";
	}
print OUT1 "\n\n";

# summary at order level 

foreach $level3 (sort {$green_level3names{$b} <=> $green_level3names{$a} }  keys %green_level3names)
	{
	print OUT2 "$level3";
	foreach $ind (0..$#samples)
		{
		$sample=$samples[$ind];
		print OUT2 "\t$green_level3count{$level3}{$sample}";
		}
	print OUT2 "\t$green_level3doc{$level3}\n";
	}
print OUT2 "\n\n";

# summary at class  level 

foreach $level2 (sort {$green_level2names{$b} <=> $green_level2names{$a} }  keys %green_level2names)
	{
	print OUT3 "$level2";
	foreach $ind (0..$#samples)
		{
		$sample=$samples[$ind];
		print OUT3 "\t$green_level2count{$level2}{$sample}";
		}
	print OUT3 "\t$green_level2doc{$level2}\n";
	}
print OUT3 "\n\n";


# summary at phylum level 

foreach $level1 (sort {$green_level1names{$b} <=> $green_level1names{$a} }  keys %green_level1names)
	{
	print OUT4 "$level1";
	foreach $ind (0..$#samples)
		{
		$sample=$samples[$ind];
		print OUT4 "\t$green_level1count{$level1}{$sample}";
		}
	print OUT4 "\t$green_level1doc{$level1}\n";
	}
print OUT4 "\n\n";
