# Supplementary material for: Phylogenetic and Functional Metagenomic Profiling for Assessing Microbial Biodiversity in Environmental Monitoring
Source: PLoS One. 2012 Aug 27;7(8):e43630. doi: 10.1371/journal.pone.0043630 (PMC3428334; doi:10.1371/journal.pone.0043630)
Supplement: Data S2 — Description of the analysis workflow together with a collection of custom-written Perl scripts and example data files. (ZIP) [file pone.0043630.s002.zip › pfam_summary.pl]

#!/usr/bin/perl
# Combines individual CoMet PFAM results files into ne data file for ShotgunFunctionalizeR 
#
# Usage:  ./pfam_summary.pl inputfile 
#
# inputfile  contains (tab-seperated) a sample name and an integer used for calculating the normalization factor
# e.g.
#	mysample1	1234
#   mysample2	1221
#	mysample3	1256
#
# Data files from the COMET  annotation are expected to be present in the same directory and should be 
# something like profilePfam_zip_mysample.txt where mysample1 is the tag given in the inputfile
#
# Output: 
#     a combined data file pfam_shotgun.txt suitable for input into ShotgunFunctionalizeR for further analysis
#     an annotation file containing the PFAM annotation for input into ShotgunFunctionalizeR for further analysis
#

# read inputfile with sample names and # of post QC reads
open(SAMPLES,"<$ARGV[0]") || die(" Sample name file missing !\n");

while(<SAMPLES>)
  {
  chop;
  ($exp,$postqcreads) = split("\t");
  $mgrastok{$exp}  = $postqcreads;
  ($postqcreads > $maxx) && ($maxx = $postqcreads);
  push(@exps,$exp);
  }
  
# calculate normalization factor taking the sample with the highest # of post QC reads as 1
foreach $sample (keys %mgrastok)
	{
	$normfactor{$sample} = $mgrastok{$sample}/$maxx;
	}
	
# read RCoMet PFAM result files; filter by e-value cutoff
foreach $exp (@exps)
	{
	$infile = 'profilePfam_zip_'.$exp.'txt';
	print "$infile\n";
	open(DATA,"<$infile");
	while(<DATA>)
		{
		next unless /^PF/;
		chop;
		($pfid,$doc,$count) = $_ =~ /^(PF\d+)\s+([^\:]+)\:\s+(\d+)/;
		next unless $pfid =~ /PF/;
		$doc =~ s/\)$//;
		$doc =~ s/\)\://;
		$doc =~ s/\(//;
		$count= int($count/$normfactor{$exp});
		$pfam_count{$pfid}{$exp}=$count;
		$pfaminfo{$pfid}=$doc;
		}
	}

	
# combined data file for shotgunfunctionalizeR

open(OUT1,'>pfam_shotgun.txt');
open(OUT2,'>pfam_shotgun.annotation.txt');
print OUT1 "GeneFamily\t",join("\t",@samples),"\n";
print OUT2 "GeneFamily\tAnnotation\n";
foreach $pfam (sort keys %pfaminfo)
	{
	print OUT1 "$pfam";
	print OUT2 "$pfam";
	foreach $exp (@exps)
		{
		($pfam_count{$pfam}{$exp} =~ /\d/) || ($pfam_count{$pfam}{$exp} = 0);
		print OUT1 "\t$pfam_count{$pfam}{$exp}";
		}
	print OUT1 "\n";
	print OUT2 "\t$pfaminfo{$pfam}\n";
	}
