# Supplementary material for: Phylogenetic and Functional Metagenomic Profiling for Assessing Microbial Biodiversity in Environmental Monitoring
Source: PLoS One. 2012 Aug 27;7(8):e43630. doi: 10.1371/journal.pone.0043630 (PMC3428334; doi:10.1371/journal.pone.0043630)
Supplement: Data S2 — Description of the analysis workflow together with a collection of custom-written Perl scripts and example data files. (ZIP) [file pone.0043630.s002.zip › reformat_functions_ko.pl]

#!/usr/bin/perl
# Reformats KEGG KO annotation results from MG-RAST and generates combined data files (and annotation) for further ShotgunFunctionalizeR analysis 
# Extracted levels are the level 3 (KO identifier) and enzymes from the functional level (EC numbers)
#
# Usage:  ./reformat_functions_ko.pl inputfile1 inputfile2
#
# inputfile1  contains (tab-seperated) a MG-RAST sample ID, a sample name and an integer used for calculating the normalization factor
# e.g.
#	mgrastid1	mysample1	1234
#   mgrastid2	mysample2	1221
#	mgrastid3	mysample3	1256
#
# inputfile2 is a tab-seperated results file from MG-RAST:
#
# metagenome	level 1	level 2	level 3	function	id	abundance	avg eValue	avg % ident	avg align len	# hits
# mgrastid1	Metabolism	Xenobiotics Biodegradation and Metabolism	00982 Drug metabolism - cytochrome P450 [PATH:ko00982]	alcohol dehydrogenase [EC:1.1.1.1]	K00001	156	-18.66	70.61	63.31	52
# mgrastid2	Metabolism	Xenobiotics Biodegradation and Metabolism	00982 Drug metabolism - cytochrome P450 [PATH:ko00982]	alcohol dehydrogenase [EC:1.1.1.1]	K00001	159	-21.09	68.03	71.64	65
# mgrastid3	Metabolism	Xenobiotics Biodegradation and Metabolism	00982 Drug metabolism - cytochrome P450 [PATH:ko00982]	alcohol dehydrogenase [EC:1.1.1.1]	K00001	52	-20.88	71.04	68.42	40
#
# Output: total of four files (data and annotation) for the KO level 3 and KO functional level (EC numbers) for ShotgunFunctionalizeR
#
# KO  level 3 data:       					inputfile2.list.shotgun.ko.txt
# KO  level 3 annotation:           		inputfile2.list.shotgun.ko.annotation.txt
# KO (EC only) functional level data:		inputfile2.list.shotgun.ko.ec.txt
# KO (EC only) functional level annotation: inputfile2.list.shotgun.ko.ec.annotation.txt
#

# read inputfile with sample names and # of post QC reads
open(SAMPLES,"<$ARGV[0]") || die(" Sample name file missing !\n");

while(<SAMPLES>)
  {
  chop;
  ($mgrast,$exp,$pfeature) = split("\t"),
  $mgrastids{$mgrast} = $exp;
  $mgrastpf{$mgrast}  = $pfeature;
  ($pfeature > $maxx) && ($maxx = $pfeature);
  push(@exps,$exp);
  }

# calculate normalization factor taking the sample with the highest # of post QC reads as 1
foreach $sample (keys %mgrastpf)
  {
  $normfactor{$mgrastids{$sample}} = $mgrastpf{$sample}/$maxx;
  }

# read MG-RAST KO results file
open(DATA,"<$ARGV[1]") || die(" Input data file missing !\n");
# output files
open(SHOUT1,">$ARGV[1].list.shotgun.ko.txt");
open(SHOUT2,">$ARGV[1].list.shotgun.ko.annotation.txt");
open(SHOUT3,">$ARGV[1].list.shotgun.ko.ec.txt");
open(SHOUT4,">$ARGV[1].list.shotgun.ko.ec.annotation.txt");

$header = <DATA>;

while (<DATA>)
	{	
	chop;
	@data = split ("\t");
	$rastid = $data[0];
	$level1 = $data[1];
	$level2 = $data[2];
	$level3tmp = $data[3];
	($ko,$level3) = $level3tmp =~ /^(\d+)\s([^\[]+)/;
	$exp = $mgrastids{$rastid};
	$function = $data[4];
	$kid = $data[5];
	$abundance = $data[6];
	$hits = $data[10];

	$counts{$level1}{$level2}{$level3}{$exp} = $abundance;

	$levels1{$level1}{$exp} += $abundance;
	$levels2{$level2}{$exp} += $abundance;
	$levels3{$level3}{$exp} += $abundance;

	if ($function =~ /\[(EC:[^\]]+)|\((EC [^\)]+)/)
		{
		$ec = $1;
		$ec =~ s/EC /EC:/;
		$ec =~ s/EC:/EC/;
		$names{$ec} = $function;
		$ecs{$ec}{$exp} += $abundance;
		$ec_tot{$exp} += $abundance;
		$ec_all{$ec} += $abundance;
		$kosec{$ec} = $ko;
		$kidsec{$ec} = $kid;
		$funcec{$ec} = $function;
		}

	$functions{$level3} = $function;
	$kids{$level3} = $kid;
	$kos{$level3} = $ko;

	$level1_all{$level1} += $abundance;
	$level2_all{$level2} += $abundance;
	$level3_all{$level3} += $abundance;

	$tot{$exp} += $abundance;

	}


foreach $exp (@exps)
	{
	$tot{$exp} = int($tot{$exp}/$normfactor{$exp});	
	$ec_tot{$exp} = int($ec_tot{$exp}/$normfactor{$exp});
	}

# output data for ShotgunFunctionalizeR at level3
print SHOUT1 "GeneFamily\t",join("\t",@exps),"\n";
print SHOUT2 "GeneFamily\tAnnotation\n";

foreach $level3 (sort {$level3_all{$b} <=> $level3_all{$a}} keys %level3_all)
	{
	print SHOUT1 "KO$kos{$level3}";
	print SHOUT2 "KO$kos{$level3}\t$functions{$level3}\n";

	foreach $exp (@exps)
			{
			$normout = int($levels3{$level3}{$exp}/$normfactor{$exp}); 
			print SHOUT1 "\t$normout";
			}
	print SHOUT1 "\n";
	}
	
# output data for ShotgunFunctionalizeR at functional level (EC numbers)
print SHOUT3 "GeneFamily\t",join("\t",@exps),"\n";
print SHOUT4 "GeneFamily\tAnnotation\n";
foreach $ec (sort {$ec_all{$b} <=> $ec_all{$a}} keys %ec_all)
	{
	print SHOUT3 "$ec";
	print SHOUT4 "$ec\t$funcec{$ec}\n";
	foreach $exp (@exps)
			{
			$normout = int($ecs{$ec}{$exp}/$normfactor{$exp}); 
			print SHOUT3 "\t$normout";
			}
	print SHOUT3 "\n";
	}
