# Supplementary material for: Phylogenetic and Functional Metagenomic Profiling for Assessing Microbial Biodiversity in Environmental Monitoring
Source: PLoS One. 2012 Aug 27;7(8):e43630. doi: 10.1371/journal.pone.0043630 (PMC3428334; doi:10.1371/journal.pone.0043630)
Supplement: Data S2 — Description of the analysis workflow together with a collection of custom-written Perl scripts and example data files. (ZIP) [file pone.0043630.s002.zip › reformat_functions_seed.pl]

#!/usr/bin/perl
# Reformats SEED subsystems annotation results from MG-RAST and generates combined data files (and annotation) for further ShotgunFunctionalizeR analysis 
# Extracted levels are the level 2, level 2, the functional level (and functional level EC numbers
#
# Usage:  ./reformat_functions_seed.pl inputfile1 inputfile2
#
# inputfile1  contains (tab-seperated) a MG-RAST sample ID, a sample name and an integer used for calculating the normalization factor
# e.g.
#	mgrastid1	mysample1	1234
#   mgrastid2	mysample2	1221
#	mgrastid3	mysample3	1256
#
# inputfile2 is a tab-seperated results file from MG-RAST:
#
# metagenome	level 1	level 2	level 3	function	id	abundance	avg eValue	avg % ident	avg align len	# hits
# mgrastid1		Amino Acids and Derivatives	Alanine, serine, and glycine	Alanine biosynthesis	Alanine racemase (EC 5.1.1.1)	75	-12.24	68.07	52.32	41	
# mgrastid2	Amino Acids and Derivatives	Alanine, serine, and glycine	Alanine biosynthesis	Alanine racemase (EC 5.1.1.1)	99	-10.67	66.26	50.03	52	
# mgrastid3		Amino Acids and Derivatives	Alanine, serine, and glycine	Alanine biosynthesis	Alanine racemase (EC 5.1.1.1)	55	-18.48	69.69	65.78	24	
#
# Output: total of eight files (data and annotation) for the SEED levels 1,2,3 and functional level (EC numbers) for ShotgunFunctionalizeR
#
# SEED  level 1 data:       		inputfile2.list.shotgun.seed.level1.txt
# SEED  level 1 annotation:         inputfile2.list.shotgun.seed.level1.annotation.txt
#
# SEED  level 2 data:       		inputfile2.list.shotgun.seed.level2.txt
# SEED  level 2 annotation:         inputfile2.list.shotgun.seed.level2.annotation.txt
#
# SEED  functional level data:      inputfile2.list.shotgun.seed.funclevel.txt
# SEED  functional level data:      inputfile2.list.shotgun.seed.funclevel.annotation.txt
#
# SEED functional level data:		inputfile2.list.shotgun.seed.ec.txt
# SEED functional level annotation: inputfile2.list.shotgun.seed.ec.annotation.txt
#

# read inputfile with sample names and # of post QC reads
open(SAMPLES,"<$ARGV[0]") || die(" Sample name file missing !\n");

foreach $sample (keys %mgrastok)
	{
	$normfactor{$sample} = $mgrastok{$sample}/$maxx;
	}
while(<SAMPLES>)
  {
  chop;
  ($mgrast,$exp,$pfeature) = split("\t"),
  $mgrastids{$mgrast} = $exp;
  $mgrastpf{$mgrast}  = $pfeature;
  ($pfeature > $maxx) && ($maxx = $pfeature);
  push(@exps,$exp);
  }
  
# calculate normalization factor taking the sample with the highest # of post QC reads as 1
foreach $sample (keys %mgrastpf)
  {
  $normfactor{$mgrastids{$sample}} = $mgrastpf{$sample}/$maxx;
  }

open(DATA,"<$ARGV[1]") || die(" Input data file missing !\n");

# combined data file and annotation for shotgunfunctionalize: SEED level 3
open(SHOUT1,">$ARGV[1].list.shotgun.seed.level3.txt");
open(SHOUT2,">$ARGV[1].list.shotgun.seed.level3.annotation.txt");
# combined data file and annotation for shotgunfunctionalize: SEED fucntional level enzymes
open(SHOUT3,">$ARGV[1].list.shotgun.seed.ec.txt");
open(SHOUT4,">$ARGV[1].list.shotgun.seed.ec.annotation.txt");
# combined data file and annotation for shotgunfunctionalize: SEED level 2
open(SHOUT5,">$ARGV[1].list.shotgun.seed.level2.txt");
open(SHOUT6,">$ARGV[1].list.shotgun.seed.level2.annotation.txt");
# combined data file and annotation for shotgunfunctionalize: SEED functional level
open(SHOUT7,">$ARGV[1].list.shotgun.seed.funclevel.txt");
open(SHOUT8,">$ARGV[1].list.shotgun.seed.funclevel.annotation.txt");

# read MG-RAST SEED results file
$header = <DATA>;

while (<DATA>)
	{	
	chop;
	@data = split ("\t");
	$rastid = $data[0];
	$level1 = $data[1];
	$level2 = $data[2];
	$level3 = $data[3];
	$exp = $mgrastids{$rastid};
	$function = $data[4];
	$abundance = $data[5];
	$hits = $data[9];


	$counts{$level1}{$level2}{$level3}{$exp} = $abundance;

	$levels1{$level1}{$exp} += $abundance;
	$levels2{$level2}{$exp} += $abundance;
	$levels3{$level3}{$exp} += $abundance;
	$funclevel{$function}{$exp} += $abundance;

	if ($function =~ /\[EC:|\(EC |\(EC:/)
		{
		($_ =~ /\[EC:/) 
			? (($ec) = $_ =~ /\[(EC:[^\]]+)/)
			: (($ec) = $_ =~ /\((EC [^\)]+)/);
		($ec =~ /\S+/) || (($ec) = $_ =~ /\((EC:[^\)]+)/);
		$ec =~ s/EC /EC:/;
		$ec =~ s/EC:/EC/;
		$names{$ec} = $function;
		$ecs{$ec}{$exp} += $abundance;
		$ec_tot{$exp} += $abundance;
		$ec_all{$ec} += $abundance;
		$funcec{$ec} = $level3 . ' ' . $function;
		}

	$level1_all{$level1} += $abundance;
	$level2_all{$level2} += $abundance;
	$level3_all{$level3} += $abundance;
	$func_all{$function} += $abundance;

	$tot{$exp} += $abundance;
	}

# output data for ShotgunFunctionalizeR at level3

print SHOUT1 "GeneFamily\t",join("\t",@exps),"\n";
print SHOUT2 "GeneFamily\tAnnotation\n";
foreach $level3 (sort {$level3_all{$b} <=> $level3_all{$a}} keys %level3_all)
	{
	# occasionally SEED level 3 is not assigned
	next if $level3 =~ /^\-$/;
	print SHOUT1 "SEED3LEVEL$seedlevel3count";
	print SHOUT2 "SEED3LEVEL$seedlevel3count\t$level3 $functions{$level3}\n";
	foreach $exp (@exps)
			{
			$normout = int($levels3{$level3}{$exp}/$normfactor{$exp}); 
			print SHOUT1 "\t$normout";
			}
	print SHOUT1 "\n";
	}

# output data for ShotgunFunctionalizeR at functional level (EC numbers)

print SHOUT3 "GeneFamily\t",join("\t",@exps),"\n";
print SHOUT4 "GeneFamily\tAnnotation\n";
foreach $ec (sort {$ec_all{$b} <=> $ec_all{$a}} keys %ec_all)
	{
	print SHOUT3 "$ec";
	print SHOUT4 "$ec\t$funcec{$ec}\n";
	foreach $exp (@exps)
			{
			$normout = int($ecs{$ec}{$exp}/$normfactor{$exp}); 
			print SHOUT3 "\t$normout";
			}
	print SHOUT3 "\n";
	}

# output data for ShotgunFunctionalizeR at level 2
print SHOUT5 "GeneFamily\t",join("\t",@exps),"\n";
print SHOUT6 "GeneFamily\tAnnotation\n";
foreach $level2 (sort {$level2_all{$b} <=> $level2_all{$a}} keys %level2_all)
	{
	print SHOUT5 "SEED2LEVEL$seedlevel2count";
	print SHOUT6 "SEED2LEVEL$seedlevel2count\t$level2\n";
	foreach $exp (@exps)
			{
			$normout = int($levels2{$level2}{$exp}/$normfactor{$exp}); 
			print SHOUT5 "\t$normout";
			}
	print SHOUT5 "\n";
	}

# output data for ShotgunFunctionalizeR at functional level

print SHOUT7 "GeneFamily\t",join("\t",@exps),"\n";
print SHOUT8 "GeneFamily\tAnnotation\n";
foreach $func (sort {$func_all{$b} <=> $func_all{$a}} keys %func_all)
	{
	print SHOUT7 "SEEDFLEVEL$seedlevel4count";
	print SHOUT8 "SEEDFLEVEL$seedlevel4count\t$func\n";
	foreach $exp (@exps)
			{
			$normout = int($funclevel{$func}{$exp}/$normfactor{$exp}); 
			print SHOUT7 "\t$normout";
			}
	print SHOUT7 "\n";
	}
