# Supplementary material for: Phylogenetic and Functional Metagenomic Profiling for Assessing Microbial Biodiversity in Environmental Monitoring
Source: PLoS One. 2012 Aug 27;7(8):e43630. doi: 10.1371/journal.pone.0043630 (PMC3428334; doi:10.1371/journal.pone.0043630)
Supplement: Data S2 — Description of the analysis workflow together with a collection of custom-written Perl scripts and example data files. (ZIP) [file pone.0043630.s002.zip › classifications_greengenes_PolS1.txt]

sequence_id	RDP prokMSA_id	RDP Simrank id	RDP DNAML id	RDP DNAML columns	RDP tax string	greengenes prokMSA_id	greengenes Simrank id	greengenes DNAML id	greengenes DNAML columns	greengenes tax string	ncbi prokMSA_id	ncbi Simrank id	ncbi DNAML id	ncbi DNAML columns	ncbi tax string
GJVXJEE01A0POV.1	82266	94.78	0.990589	319	RDP:Bacteria; "Proteobacteria"; Gammaproteobacteria; Alteromonadales; Alteromonadaceae; Glaciecola; otu_1645	82266	94.78	0.990589	319	greengenes:k__Bacteria; p__Proteobacteria; c__Gammaproteobacteria; o__Alteromonadales; f__Alteromonadaceae; g__Glaciecola; Unclassified; otu_3414	82266	94.78	0.990589	319	ncbi:Bacteria; Proteobacteria; Gammaproteobacteria; Alteromonadales; Alteromonadaceae; Glaciecola; Unclassified; otu_3138
GJVXJEE01A119T.1	81144	70.46	0.935911	197	RDP:Bacteria; "Bacteroidetes"; Flavobacteria; "Flavobacteriales"; Flavobacteriaceae; Maribacter; otu_592	81144	70.46	0.935911	197	greengenes:k__Bacteria; p__Bacteroidetes; c__Flavobacteria; o__Flavobacteriales; f__Flavobacteriaceae; Unclassified; otu_1069	81144	70.46	0.935911	197	ncbi:Bacteria; Bacteroidetes; Unclassified; otu_727
GJVXJEE01A1L8Y.1	133712	89.44	0.984761	133	RDP:Bacteria; "Proteobacteria"; Gammaproteobacteria; Alteromonadales; Colwelliaceae; Colwellia; otu_1656	130993	89.44	0.984761	133	greengenes:k__Bacteria; p__Proteobacteria; c__Gammaproteobacteria; o__Alteromonadales; f__Colwelliaceae; g__Colwellia; s__Colwellia psychrerythraea; otu_3423	130993	89.44	0.984761	133	ncbi:Bacteria; Proteobacteria; Gammaproteobacteria; Alteromonadales; Colwelliaceae; Colwellia; Unclassified; otu_3156
GJVXJEE01A2XSW.1	226155	85.71	0.93783	323	RDP:Bacteria; "Proteobacteria"; Alphaproteobacteria; Rhodobacterales; Rhodobacteraceae; Roseovarius; otu_1215	226155	85.71	0.93783	323	greengenes:k__Bacteria; p__Proteobacteria; c__Alphaproteobacteria; o__Rhodobacterales; f__Rhodobacteraceae; g__Roseovarius; Unclassified; otu_2729	226155	85.71	0.93783	323	ncbi:Bacteria; Proteobacteria; Alphaproteobacteria; Rhodobacterales; Rhodobacteraceae; Unclassified; otu_2337
GJVXJEE01A4YDC.1	212709	57.23	0.858996	458	RDP:Bacteria; "Proteobacteria"; Alphaproteobacteria; Rhodobacterales; Rhodobacteraceae; Paracoccus; otu_1196	212709	57.23	0.858996	458	greengenes:k__Bacteria; p__Proteobacteria; c__Alphaproteobacteria; o__Rhodobacterales; f__Rhodobacteraceae; g__Paracoccus; s__Paracoccus zeaxanthinifaciens; otu_2710	212709	57.23	0.858996	458	ncbi:Bacteria; Proteobacteria; Alphaproteobacteria; Rhodobacterales; Rhodobacteraceae; Paracoccus; Unclassified; otu_2388
GJVXJEE01A565V.1	109729	75.57	0.95684	384	RDP:Bacteria; "Proteobacteria"; Gammaproteobacteria; Pseudomonadales; Pseudomonadaceae; Pseudomonas; otu_1813	109729	75.57	0.95684	384	greengenes:k__Bacteria; p__Proteobacteria; c__Gammaproteobacteria; o__Pseudomonadales; f__Pseudomonadaceae; g__Pseudomonas; s__Pseudomonas balearica; otu_3912	109729	75.57	0.95684	384	ncbi:Bacteria; Proteobacteria; Gammaproteobacteria; Pseudomonadales; Pseudomonadaceae; Pseudomonas; Unclassified; otu_3528
GJVXJEE01A77EG.1	104479	84.63	0.941202	390	RDP:Bacteria; "Proteobacteria"; Alphaproteobacteria; Rhodobacterales; Rhodobacteraceae; Roseovarius; otu_1215	104479	84.63	0.941202	390	greengenes:k__Bacteria; p__Proteobacteria; c__Alphaproteobacteria; o__Rhodobacterales; f__Rhodobacteraceae; Unclassified; otu_2666	104479	84.63	0.941202	390	ncbi:Bacteria; Proteobacteria; Alphaproteobacteria; Rhodobacterales; Rhodobacteraceae; Roseovarius; Unclassified; otu_2419
GJVXJEE01A8GVS.1	154145	67.7	0.918223	470	RDP:Bacteria; "Proteobacteria"; Gammaproteobacteria; Oceanospirillales; Oceanospirillaceae; Neptuniibacter; otu_1773	154145	67.7	0.918223	470	greengenes:k__Bacteria; p__Proteobacteria; c__Gammaproteobacteria; o__Oceanospirillales; f__Oceanospirillaceae; Unclassified; otu_3776	144699	71.79	0.939763	469	ncbi:Bacteria; Proteobacteria; Gammaproteobacteria; Unclassified; otu_3101
GJVXJEE01A90KE.1	85401	98.37	0.970648	418	RDP:Bacteria; "Proteobacteria"; Alphaproteobacteria; Rhodobacterales; Rhodobacteraceae; Sulfitobacter; otu_1227	85401	98.37	0.970648	418	greengenes:k__Bacteria; p__Proteobacteria; c__Alphaproteobacteria; o__Rhodobacterales; f__Rhodobacteraceae; g__Sulfitobacter; s__Sulfitobacter pontiacus; otu_2743	85401	98.37	0.970648	418	ncbi:Bacteria; Proteobacteria; Alphaproteobacteria; Rhodobacterales; Rhodobacteraceae; Sulfitobacter; Unclassified; otu_2436
GJVXJEE01AFSFH.1	140388	100	0.999993	68	RDP:Bacteria; "Proteobacteria"; Gammaproteobacteria; Alteromonadales; Pseudoalteromonadaceae; Pseudoalteromonas; otu_1667	140388	100	0.999993	68	greengenes:k__Bacteria; p__Proteobacteria; c__Gammaproteobacteria; o__Alteromonadales; f__Pseudoalteromonadaceae; g__Pseudoalteromonas; s__Pseudoalteromonas haloplanktis; otu_3442	140388	100	0.999993	68	ncbi:Bacteria; Proteobacteria; Gammaproteobacteria; Alteromonadales; Pseudoalteromonadaceae; Pseudoalteromonas; Unclassified; otu_3175
GJVXJEE01AHB7K.1	52879	96.72	0.984252	257	RDP:Bacteria; "Proteobacteria"; Gammaproteobacteria; Alteromonadales; Pseudoalteromonadaceae; Pseudoalteromonas; otu_1667	52879	96.72	0.984252	257	greengenes:k__Bacteria; p__Proteobacteria; c__Gammaproteobacteria; o__Alteromonadales; f__Pseudoalteromonadaceae; g__Pseudoalteromonas; s__Pseudoalteromonas issachenkonii; otu_3443	54983	93.77	0.992275	260	ncbi:Bacteria; Proteobacteria; Gammaproteobacteria; Alteromonadales; Alteromonadaceae; Unclassified; otu_3126
GJVXJEE01AI4J3.1	191690	77.98	0.944123	488	RDP:Bacteria; "Proteobacteria"; Gammaproteobacteria; Oceanospirillales; Oceanospirillaceae; Neptunomonas; otu_1774	191690	77.98	0.944123	488	greengenes:k__Bacteria; p__Proteobacteria; c__Gammaproteobacteria; o__Oceanospirillales; f__Oceanospirillaceae; g__; s__proteobacterium symbiont of Osedax sp. MB3; otu_3779	191690	77.98	0.944123	488	ncbi:Bacteria; Proteobacteria; Unclassified; otu_2138
GJVXJEE01AICBN.1	77092	94.8	0.999993	122	RDP:Bacteria; "Proteobacteria"; Gammaproteobacteria; Alteromonadales; Pseudoalteromonadaceae; Pseudoalteromonas; otu_1667	77092	94.8	0.999993	122	greengenes:k__Bacteria; p__Proteobacteria; c__Gammaproteobacteria; o__Alteromonadales; f__Pseudoalteromonadaceae; g__Pseudoalteromonas; Unclassified; otu_3440	77092	94.8	0.999993	122	ncbi:Bacteria; Proteobacteria; Gammaproteobacteria; Alteromonadales; Pseudoalteromonadaceae; Pseudoalteromonas; Unclassified; otu_3175
GJVXJEE01ALDS7.1	82266	95.69	0.986578	450	RDP:Bacteria; "Proteobacteria"; Gammaproteobacteria; Alteromonadales; Alteromonadaceae; Glaciecola; otu_1645	82266	95.69	0.986578	450	greengenes:k__Bacteria; p__Proteobacteria; c__Gammaproteobacteria; o__Alteromonadales; f__Alteromonadaceae; g__Glaciecola; Unclassified; otu_3414	82266	95.69	0.986578	450	ncbi:Bacteria; Proteobacteria; Gammaproteobacteria; Alteromonadales; Alteromonadaceae; Glaciecola; Unclassified; otu_3138
GJVXJEE01AM3AC.1	110637	56.27	0.881713	476	RDP:Bacteria; "Proteobacteria"; Gammaproteobacteria; unclassified_Gammaproteobacteria; otu_1833	110637	56.27	0.881713	476	greengenes:k__Bacteria; p__Proteobacteria; c__Gammaproteobacteria; o__Oceanospirillales; f__SUP05; otu_3812	110637	56.27	0.881713	476	ncbi:Bacteria; Proteobacteria; Gammaproteobacteria; Unclassified; otu_3101
GJVXJEE01AME11.1	170117	72.48	0.954936	345	RDP:Bacteria; "Proteobacteria"; Betaproteobacteria; Neisseriales; Neisseriaceae; Deefgea; otu_1423	170117	72.48	0.954936	345	greengenes:k__Bacteria; p__Proteobacteria; c__Betaproteobacteria; o__Neisseriales; f__Neisseriaceae; g__Deefgea; otu_3107	170117	72.48	0.954936	345	ncbi:Bacteria; Proteobacteria; Betaproteobacteria; Neisseriales; Neisseriaceae; Deefgea; otu_2814
GJVXJEE01AMYSX.1	185071	79.92	0.954791	456	RDP:Bacteria; Cyanobacteria; Cyanobacteria; Chloroplast; Bacillariophyta; otu_1993	185071	79.92	0.954791	456	greengenes:k__Bacteria; p__Cyanobacteria; c__Chloroplast; o__Stramenopiles; otu_1406	326514	87.16	0.963962	456	ncbi:Eukaryota; stramenopiles; Bacillariophyta; Coscinodiscophyceae; Cymatosirophycidae; Cymatosirales; Cymatosiraceae; Leyanella; otu_4082
GJVXJEE01ARC0C.1	342279	81.2	0.848996	82	RDP:Bacteria; "Proteobacteria"; Gammaproteobacteria; Alteromonadales; Idiomarinaceae; Idiomarina; otu_1661	342279	81.2	0.848996	82	greengenes:k__Bacteria; p__Proteobacteria; c__Gammaproteobacteria; o__Alteromonadales; f__Idiomarinaceae; g__Idiomarina; s__Idiomarina baltica; otu_3431	342279	81.2	0.848996	82	ncbi:Bacteria; Proteobacteria; Gammaproteobacteria; Alteromonadales; Idiomarinaceae; Idiomarina; Unclassified; otu_3166
GJVXJEE01AS1EF.1	326525	77.67	0.952916	264	RDP:Bacteria; "Proteobacteria"; Gammaproteobacteria; Oceanospirillales; Oceanospirillaceae; Oleispira; otu_1779	326525	77.67	0.952916	264	greengenes:k__Bacteria; p__Proteobacteria; c__Gammaproteobacteria; o__Oceanospirillales; f__Oceanospirillaceae; g__Oleispira; otu_3798	326525	77.67	0.952916	264	ncbi:Bacteria; Proteobacteria; Gammaproteobacteria; Oceanospirillales; Oleispira; Unclassified; otu_3463
GJVXJEE01ASSNP.1	103582	100	0.991897	497	RDP:Bacteria; "Proteobacteria"; Gammaproteobacteria; Alteromonadales; Pseudoalteromonadaceae; Pseudoalteromonas; otu_1667	103582	100	0.991897	497	greengenes:k__Bacteria; p__Proteobacteria; c__Gammaproteobacteria; o__Alteromonadales; f__Pseudoalteromonadaceae; g__Pseudoalteromonas; Unclassified; otu_3440	103582	100	0.991897	497	ncbi:Bacteria; Proteobacteria; Gammaproteobacteria; Alteromonadales; Pseudoalteromonadaceae; Pseudoalteromonas; Unclassified; otu_3175
GJVXJEE01AUMZI.1	140388	95.95	0.996534	289	RDP:Bacteria; "Proteobacteria"; Gammaproteobacteria; Alteromonadales; Pseudoalteromonadaceae; Pseudoalteromonas; otu_1667	140388	95.95	0.996534	289	greengenes:k__Bacteria; p__Proteobacteria; c__Gammaproteobacteria; o__Alteromonadales; f__Pseudoalteromonadaceae; g__Pseudoalteromonas; s__Pseudoalteromonas haloplanktis; otu_3442	140388	95.95	0.996534	289	ncbi:Bacteria; Proteobacteria; Gammaproteobacteria; Alteromonadales; Pseudoalteromonadaceae; Pseudoalteromonas; Unclassified; otu_3175
GJVXJEE01AUQX6.1	43301	99.2	0.999993	425	RDP:Bacteria; "Proteobacteria"; Gammaproteobacteria; Alteromonadales; Pseudoalteromonadaceae; Pseudoalteromonas; otu_1667	43301	99.2	0.999993	425	greengenes:k__Bacteria; p__Proteobacteria; c__Gammaproteobacteria; o__Alteromonadales; f__Pseudoalteromonadaceae; g__Pseudoalteromonas; s__Pseudoalteromonas marina; otu_3445	43301	99.2	0.999993	425	ncbi:Bacteria; Proteobacteria; Gammaproteobacteria; Alteromonadales; Pseudoalteromonadaceae; Pseudoalteromonas; Unclassified; otu_3175
GJVXJEE01AUXU0.1	43301	98.58	0.999993	311	RDP:Bacteria; "Proteobacteria"; Gammaproteobacteria; Alteromonadales; Pseudoalteromonadaceae; Pseudoalteromonas; otu_1667	43301	98.58	0.999993	311	greengenes:k__Bacteria; p__Proteobacteria; c__Gammaproteobacteria; o__Alteromonadales; f__Pseudoalteromonadaceae; g__Pseudoalteromonas; s__Pseudoalteromonas marina; otu_3445	43301	98.58	0.999993	311	ncbi:Bacteria; Proteobacteria; Gammaproteobacteria; Alteromonadales; Pseudoalteromonadaceae; Pseudoalteromonas; Unclassified; otu_3175
GJVXJEE01AW1DM.1	52879	99.04	0.991403	351	RDP:Bacteria; "Proteobacteria"; Gammaproteobacteria; Alteromonadales; Pseudoalteromonadaceae; Pseudoalteromonas; otu_1667	52879	99.04	0.991403	351	greengenes:k__Bacteria; p__Proteobacteria; c__Gammaproteobacteria; o__Alteromonadales; f__Pseudoalteromonadaceae; g__Pseudoalteromonas; s__Pseudoalteromonas issachenkonii; otu_3443	54983	96.88	0.997173	354	ncbi:Bacteria; Proteobacteria; Gammaproteobacteria; Alteromonadales; Alteromonadaceae; Unclassified; otu_3126
GJVXJEE01AW879.1	73576	91.96	0.999993	61	RDP:Bacteria; "Proteobacteria"; Gammaproteobacteria; Alteromonadales; Idiomarinaceae; Idiomarina; otu_1661	128684	93.75	0.999993	61	greengenes:k__Bacteria; p__Proteobacteria; c__Gammaproteobacteria; o__Alteromonadales; f__Idiomarinaceae; g__Idiomarina; s__Idiomarina loihiensis; otu_3432	128684	93.75	0.999993	61	ncbi:Bacteria; Proteobacteria; Gammaproteobacteria; Alteromonadales; Idiomarinaceae; Idiomarina; Unclassified; otu_3166
GJVXJEE01AXAN4.1	77092	97.24	0.985546	352	RDP:Bacteria; "Proteobacteria"; Gammaproteobacteria; Alteromonadales; Pseudoalteromonadaceae; Pseudoalteromonas; otu_1667	77092	97.24	0.985546	352	greengenes:k__Bacteria; p__Proteobacteria; c__Gammaproteobacteria; o__Alteromonadales; f__Pseudoalteromonadaceae; g__Pseudoalteromonas; Unclassified; otu_3440	77092	97.24	0.985546	352	ncbi:Bacteria; Proteobacteria; Gammaproteobacteria; Alteromonadales; Pseudoalteromonadaceae; Pseudoalteromonas; Unclassified; otu_3175
GJVXJEE01AYD5Q.1	265850	63.39	0.91549	279	RDP:Bacteria; "Bacteroidetes"; Flavobacteria; "Flavobacteriales"; Flavobacteriaceae; Tamlana; otu_618	265850	63.39	0.91549	279	greengenes:k__Bacteria; p__Bacteroidetes; c__Flavobacteria; o__Flavobacteriales; f__Flavobacteriaceae; g__Algibacter; Unclassified; otu_1073	265850	63.39	0.91549	279	ncbi:Bacteria; Bacteroidetes; Flavobacteria; Flavobacteriales; Flavobacteriaceae; Tamlana; otu_984
GJVXJEE01B0TTU.1	43499	58.44	0.869213	314	RDP:Bacteria; "Proteobacteria"; Alphaproteobacteria; Sphingomonadales; Sphingomonadaceae; Zymomonas; otu_1313	43499	58.44	0.869213	314	greengenes:k__Bacteria; p__Proteobacteria; c__Alphaproteobacteria; o__Sphingomonadales; f__Sphingomonadaceae; g__Zymomonas; s__Zymomonas mobilis; otu_2910	112058	58.44	0.872963	314	ncbi:Bacteria; Proteobacteria; Alphaproteobacteria; Sphingomonadales; Sphingomonadaceae; Zymomonas; otu_2605
GJVXJEE01B28RX.1	140330	91.89	0.999993	95	RDP:Bacteria; "Proteobacteria"; Gammaproteobacteria; Alteromonadales; Pseudoalteromonadaceae; Pseudoalteromonas; otu_1667	140330	91.89	0.999993	95	greengenes:k__Bacteria; p__Proteobacteria; c__Gammaproteobacteria; o__Alteromonadales; f__Pseudoalteromonadaceae; g__Pseudoalteromonas; Unclassified; otu_3440	140330	91.89	0.999993	95	ncbi:Bacteria; Proteobacteria; Gammaproteobacteria; Alteromonadales; Pseudoalteromonadaceae; Pseudoalteromonas; Unclassified; otu_3175
GJVXJEE01B4EOX.1	277996	74.62	0.937873	491	RDP:Bacteria; "Proteobacteria"; Gammaproteobacteria; Alteromonadales; Alteromonadales_incertae_sedis; Teredinibacter; otu_1655	277996	74.62	0.937873	491	greengenes:k__Bacteria; p__Proteobacteria; c__Gammaproteobacteria; o__Oceanospirillales; f__Alteromonadaceae; g__Teredinibacter; s__Teredinibacter turnerae; otu_3735	277996	74.62	0.937873	491	ncbi:Bacteria; Proteobacteria; Gammaproteobacteria; Alteromonadales; Alteromonadales genera incertae sedis; Teredinibacter; otu_3155
GJVXJEE01B4ITJ.1	21417	93.23	0.985967	143	RDP:Bacteria; "Proteobacteria"; Gammaproteobacteria; unclassified_Gammaproteobacteria; otu_1833	346912	70.83	0.926042	143	greengenes:k__Bacteria; p__Proteobacteria; c__Gammaproteobacteria; o__Chromatiales; f__Ectothiorhodospiraceae; g__Thioalkalivibrio; s__Thioalkalivibrio sp. HL-EbGR7; otu_3516	346912	70.83	0.926042	143	ncbi:Bacteria; Proteobacteria; Gammaproteobacteria; Chromatiales; Ectothiorhodospiraceae; Thioalkalivibrio; Unclassified; otu_3242
GJVXJEE01BA7WO.1	206596	85.52	0.96809	450	RDP:Bacteria; "Proteobacteria"; Gammaproteobacteria; Oceanospirillales; Oceanospirillaceae; unclassified_Oceanospirillaceae; otu_1783	8192	84.93	0.970343	450	greengenes:k__Bacteria; p__Proteobacteria; c__Gammaproteobacteria; o__Oceanospirillales; f__Oceanospirillaceae; g__Marinobacterium; otu_3782	8192	84.93	0.970343	450	ncbi:Bacteria; Proteobacteria; Gammaproteobacteria; Alteromonadales; Alteromonadaceae; Marinobacterium; Unclassified; otu_3146
GJVXJEE01BAZ2E.1	103367	100	0.991534	477	RDP:Bacteria; "Proteobacteria"; Gammaproteobacteria; Alteromonadales; Pseudoalteromonadaceae; Pseudoalteromonas; otu_1667	103367	100	0.991534	477	greengenes:k__Bacteria; p__Proteobacteria; c__Gammaproteobacteria; o__Alteromonadales; f__Pseudoalteromonadaceae; g__Pseudoalteromonas; Unclassified; otu_3440	8947	100	0.991563	480	ncbi:Bacteria; Proteobacteria; Gammaproteobacteria; Alteromonadales; Pseudoalteromonadaceae; Pseudoalteromonas; Unclassified; otu_3175
GJVXJEE01BB5KD.1	8931	100	0.999993	214	RDP:Bacteria; "Proteobacteria"; Gammaproteobacteria; Alteromonadales; Pseudoalteromonadaceae; Pseudoalteromonas; otu_1667	8931	100	0.999993	214	greengenes:k__Bacteria; p__Proteobacteria; c__Gammaproteobacteria; o__Alteromonadales; f__Pseudoalteromonadaceae; g__Pseudoalteromonas; Unclassified; otu_3440	8931	100	0.999993	214	ncbi:Bacteria; Proteobacteria; Gammaproteobacteria; Alteromonadales; Pseudoalteromonadaceae; Pseudoalteromonas; Unclassified; otu_3175
GJVXJEE01BCGYF.1	124097	77.48	0.949399	313	RDP:Bacteria; "Proteobacteria"; Gammaproteobacteria; Alteromonadales; Colwelliaceae; Colwellia; otu_1656	124097	77.48	0.949399	313	greengenes:k__Bacteria; p__Proteobacteria; c__Gammaproteobacteria; o__Alteromonadales; f__Colwelliaceae; g__Colwellia; Unclassified; otu_3422	124097	77.48	0.949399	313	ncbi:Bacteria; Proteobacteria; Gammaproteobacteria; Alteromonadales; Colwelliaceae; Colwellia; Unclassified; otu_3156
GJVXJEE01BCTGN.1	140388	98.33	0.999993	257	RDP:Bacteria; "Proteobacteria"; Gammaproteobacteria; Alteromonadales; Pseudoalteromonadaceae; Pseudoalteromonas; otu_1667	140388	98.33	0.999993	257	greengenes:k__Bacteria; p__Proteobacteria; c__Gammaproteobacteria; o__Alteromonadales; f__Pseudoalteromonadaceae; g__Pseudoalteromonas; s__Pseudoalteromonas haloplanktis; otu_3442	140388	98.33	0.999993	257	ncbi:Bacteria; Proteobacteria; Gammaproteobacteria; Alteromonadales; Pseudoalteromonadaceae; Pseudoalteromonas; Unclassified; otu_3175
GJVXJEE01BDNUW.1	157072	91.2	0.988453	346	RDP:Bacteria; "Proteobacteria"; Epsilonproteobacteria; Campylobacterales; Campylobacteraceae; Arcobacter; otu_1560	157072	91.2	0.988453	346	greengenes:k__Bacteria; p__Proteobacteria; c__Epsilonproteobacteria; o__Campylobacterales; f__Campylobacteraceae; g__Arcobacter; s__Arcobacter cryaerophilus; otu_3316	157072	91.2	0.988453	346	ncbi:Bacteria; Proteobacteria; Epsilonproteobacteria; Campylobacterales; Campylobacteraceae; Arcobacter; Unclassified; otu_3074
GJVXJEE01BENCH.1	82266	96.2	0.986229	439	RDP:Bacteria; "Proteobacteria"; Gammaproteobacteria; Alteromonadales; Alteromonadaceae; Glaciecola; otu_1645	82266	96.2	0.986229	439	greengenes:k__Bacteria; p__Proteobacteria; c__Gammaproteobacteria; o__Alteromonadales; f__Alteromonadaceae; g__Glaciecola; Unclassified; otu_3414	82266	96.2	0.986229	439	ncbi:Bacteria; Proteobacteria; Gammaproteobacteria; Alteromonadales; Alteromonadaceae; Glaciecola; Unclassified; otu_3138
GJVXJEE01BFKOM.1	36799	80.65	0.980066	407	RDP:Bacteria; "Bacteroidetes"; Flavobacteria; "Flavobacteriales"; Flavobacteriaceae; Arenibacter; otu_556	36799	80.65	0.980066	407	greengenes:k__Bacteria; p__Bacteroidetes; c__Flavobacteria; o__Flavobacteriales; f__Flavobacteriaceae; Unclassified; otu_1069	36799	80.65	0.980066	407	ncbi:Bacteria; Bacteroidetes; Flavobacteria; Flavobacteriales; Flavobacteriaceae; Cellulophaga; Unclassified; otu_891
GJVXJEE01BFQU8.1	135966	60	0.880957	423	RDP:Bacteria; "Bacteroidetes"; Flavobacteria; "Flavobacteriales"; Flavobacteriaceae; unclassified_Flavobacteriaceae; otu_621	135966	60	0.880957	423	greengenes:k__Bacteria; p__Bacteroidetes; c__Flavobacteria; o__Flavobacteriales; f__Flavobacteriaceae; Unclassified; otu_1069	135966	60	0.880957	423	ncbi:Bacteria; Bacteroidetes; Unclassified; otu_727
GJVXJEE01BHFO9.1	140388	93.62	0.978017	93	RDP:Bacteria; "Proteobacteria"; Gammaproteobacteria; Alteromonadales; Pseudoalteromonadaceae; Pseudoalteromonas; otu_1667	140388	93.62	0.978017	93	greengenes:k__Bacteria; p__Proteobacteria; c__Gammaproteobacteria; o__Alteromonadales; f__Pseudoalteromonadaceae; g__Pseudoalteromonas; s__Pseudoalteromonas haloplanktis; otu_3442	140388	93.62	0.978017	93	ncbi:Bacteria; Proteobacteria; Gammaproteobacteria; Alteromonadales; Pseudoalteromonadaceae; Pseudoalteromonas; Unclassified; otu_3175
GJVXJEE01BM0WB.1	249013	84.32	0.97495	407	RDP:Bacteria; "Proteobacteria"; Gammaproteobacteria; Alteromonadales; Alteromonadaceae; Alteromonas; otu_1643	249013	84.32	0.97495	407	greengenes:k__Bacteria; p__Proteobacteria; c__Gammaproteobacteria; o__Alteromonadales; f__Alteromonadaceae; Unclassified; otu_3406	249013	84.32	0.97495	407	ncbi:Bacteria; Proteobacteria; Gammaproteobacteria; Alteromonadales; Alteromonadaceae; Alteromonas; Unclassified; otu_3134
GJVXJEE01BSEU4.1	140330	92.52	0.999993	95	RDP:Bacteria; "Proteobacteria"; Gammaproteobacteria; Alteromonadales; Pseudoalteromonadaceae; Pseudoalteromonas; otu_1667	140330	92.52	0.999993	95	greengenes:k__Bacteria; p__Proteobacteria; c__Gammaproteobacteria; o__Alteromonadales; f__Pseudoalteromonadaceae; g__Pseudoalteromonas; Unclassified; otu_3440	140330	92.52	0.999993	95	ncbi:Bacteria; Proteobacteria; Gammaproteobacteria; Alteromonadales; Pseudoalteromonadaceae; Pseudoalteromonas; Unclassified; otu_3175
GJVXJEE01BTU0J.1	192655	64.42	0.860769	298	RDP:Bacteria; "Proteobacteria"; Gammaproteobacteria; Alteromonadales; Idiomarinaceae; Idiomarina; otu_1661	192655	64.42	0.860769	298	greengenes:k__Bacteria; p__Proteobacteria; c__Gammaproteobacteria; o__Alteromonadales; f__Idiomarinaceae; g__Idiomarina; Unclassified; otu_3430	192655	64.42	0.860769	298	ncbi:Bacteria; Proteobacteria; Gammaproteobacteria; Alteromonadales; Idiomarinaceae; Idiomarina; Unclassified; otu_3166
GJVXJEE01BW5AZ.1	140388	95.93	0.999993	137	RDP:Bacteria; "Proteobacteria"; Gammaproteobacteria; Alteromonadales; Pseudoalteromonadaceae; Pseudoalteromonas; otu_1667	140388	95.93	0.999993	137	greengenes:k__Bacteria; p__Proteobacteria; c__Gammaproteobacteria; o__Alteromonadales; f__Pseudoalteromonadaceae; g__Pseudoalteromonas; s__Pseudoalteromonas haloplanktis; otu_3442	140388	95.93	0.999993	137	ncbi:Bacteria; Proteobacteria; Gammaproteobacteria; Alteromonadales; Pseudoalteromonadaceae; Pseudoalteromonas; Unclassified; otu_3175
GJVXJEE01BXXNS.1	160589	77.66	0.951812	343	RDP:Bacteria; "Proteobacteria"; Gammaproteobacteria; Alteromonadales; Alteromonadaceae; Glaciecola; otu_1645	160306	77.66	0.951812	343	greengenes:k__Bacteria; p__Proteobacteria; c__Gammaproteobacteria; o__Alteromonadales; f__Alteromonadaceae; g__Glaciecola; s__Pseudoalteromonas atlantica; otu_3416	160306	77.66	0.951812	343	ncbi:Bacteria; Proteobacteria; Gammaproteobacteria; Alteromonadales; Pseudoalteromonadaceae; Pseudoalteromonas; Unclassified; otu_3175
GJVXJEE01C43F0.1	141822	95.19	0.974485	402	RDP:Bacteria; "Proteobacteria"; Alphaproteobacteria; Rhodobacterales; Rhodobacteraceae; unclassified_Rhodobacteraceae; otu_1236	118516	94.53	0.969238	402	greengenes:k__Bacteria; p__Proteobacteria; c__Alphaproteobacteria; o__Rhodobacterales; f__Rhodobacteraceae; Unclassified; otu_2666	36728	91.9	0.974979	406	ncbi:Bacteria; Proteobacteria; Alphaproteobacteria; Rhodobacterales; Rhodobacteraceae; Unclassified; otu_2337
GJVXJEE01C6K9T.1	52879	97.6	0.985894	286	RDP:Bacteria; "Proteobacteria"; Gammaproteobacteria; Alteromonadales; Pseudoalteromonadaceae; Pseudoalteromonas; otu_1667	52879	97.6	0.985894	286	greengenes:k__Bacteria; p__Proteobacteria; c__Gammaproteobacteria; o__Alteromonadales; f__Pseudoalteromonadaceae; g__Pseudoalteromonas; s__Pseudoalteromonas issachenkonii; otu_3443	54983	94.91	0.99306	289	ncbi:Bacteria; Proteobacteria; Gammaproteobacteria; Alteromonadales; Alteromonadaceae; Unclassified; otu_3126
GJVXJEE01C6OZP.1	107884	98.82	0.999993	361	RDP:Bacteria; "Proteobacteria"; Gammaproteobacteria; Alteromonadales; Pseudoalteromonadaceae; Pseudoalteromonas; otu_1667	107884	98.82	0.999993	361	greengenes:k__Bacteria; p__Proteobacteria; c__Gammaproteobacteria; o__Alteromonadales; f__Pseudoalteromonadaceae; g__Pseudoalteromonas; Unclassified; otu_3440	107884	98.82	0.999993	361	ncbi:Bacteria; Proteobacteria; Gammaproteobacteria; Alteromonadales; Pseudoalteromonadaceae; Pseudoalteromonas; Unclassified; otu_3175
GJVXJEE01C7A9R.1	52879	94.08	0.987668	408	RDP:Bacteria; "Proteobacteria"; Gammaproteobacteria; Alteromonadales; Pseudoalteromonadaceae; Pseudoalteromonas; otu_1667	52879	94.08	0.987668	408	greengenes:k__Bacteria; p__Proteobacteria; c__Gammaproteobacteria; o__Alteromonadales; f__Pseudoalteromonadaceae; g__Pseudoalteromonas; s__Pseudoalteromonas issachenkonii; otu_3443	54983	93.23	0.992697	411	ncbi:Bacteria; Proteobacteria; Gammaproteobacteria; Alteromonadales; Alteromonadaceae; Unclassified; otu_3126
GJVXJEE01C7ETQ.1	140330	92.52	0.999993	95	RDP:Bacteria; "Proteobacteria"; Gammaproteobacteria; Alteromonadales; Pseudoalteromonadaceae; Pseudoalteromonas; otu_1667	140330	92.52	0.999993	95	greengenes:k__Bacteria; p__Proteobacteria; c__Gammaproteobacteria; o__Alteromonadales; f__Pseudoalteromonadaceae; g__Pseudoalteromonas; Unclassified; otu_3440	140330	92.52	0.999993	95	ncbi:Bacteria; Proteobacteria; Gammaproteobacteria; Alteromonadales; Pseudoalteromonadaceae; Pseudoalteromonas; Unclassified; otu_3175
GJVXJEE01CCOFT.1	140388	88.28	0.995109	206	RDP:Bacteria; "Proteobacteria"; Gammaproteobacteria; Alteromonadales; Pseudoalteromonadaceae; Pseudoalteromonas; otu_1667	140388	88.28	0.995109	206	greengenes:k__Bacteria; p__Proteobacteria; c__Gammaproteobacteria; o__Alteromonadales; f__Pseudoalteromonadaceae; g__Pseudoalteromonas; s__Pseudoalteromonas haloplanktis; otu_3442	140388	88.28	0.995109	206	ncbi:Bacteria; Proteobacteria; Gammaproteobacteria; Alteromonadales; Pseudoalteromonadaceae; Pseudoalteromonas; Unclassified; otu_3175
GJVXJEE01CEZE6.1	74015	94.74	0.990793	218	RDP:Bacteria; "Proteobacteria"; Gammaproteobacteria; Alteromonadales; Alteromonadaceae; unclassified_Alteromonadaceae; otu_1654	74015	94.74	0.990793	218	greengenes:k__Bacteria; p__Proteobacteria; c__Gammaproteobacteria; o__Alteromonadales; f__Alteromonadaceae; Unclassified; otu_3406	269760	93.86	0.995385	218	ncbi:Bacteria; Proteobacteria; Gammaproteobacteria; Alteromonadales; Alteromonadaceae; Glaciecola; Unclassified; otu_3138
GJVXJEE01CFM5K.1	25107	65.67	0.914618	248	RDP:Bacteria; Cyanobacteria; Cyanobacteria; Chloroplast; Cryptomonadaceae; otu_1997	25107	65.67	0.914618	248	greengenes:k__Bacteria; p__Cyanobacteria; c__Chloroplast; o__Cryptophyta; otu_1401	25107	65.67	0.914618	248	ncbi:Eukaryota; Cryptophyta; unclassified Cryptophyta; otu_3858
GJVXJEE01CFTOE.1	140388	96.57	0.991694	122	RDP:Bacteria; "Proteobacteria"; Gammaproteobacteria; Alteromonadales; Pseudoalteromonadaceae; Pseudoalteromonas; otu_1667	140388	96.57	0.991694	122	greengenes:k__Bacteria; p__Proteobacteria; c__Gammaproteobacteria; o__Alteromonadales; f__Pseudoalteromonadaceae; g__Pseudoalteromonas; s__Pseudoalteromonas haloplanktis; otu_3442	140388	96.57	0.991694	122	ncbi:Bacteria; Proteobacteria; Gammaproteobacteria; Alteromonadales; Pseudoalteromonadaceae; Pseudoalteromonas; Unclassified; otu_3175
GJVXJEE01CHCII.1	302609	80.67	0.955431	327	RDP:Bacteria; "Proteobacteria"; Alphaproteobacteria; Rhodobacterales; Rhodobacteraceae; Yangia; otu_1238	302609	80.67	0.955431	327	greengenes:k__Bacteria; p__Proteobacteria; c__Alphaproteobacteria; o__Rhodobacterales; f__Rhodobacteraceae; Unclassified; otu_2666	302609	80.67	0.955431	327	ncbi:Bacteria; Proteobacteria; Alphaproteobacteria; Rhodobacterales; Rhodobacteraceae; Unclassified; otu_2337
GJVXJEE01CIQQG.1	102010	78.74	0.956012	188	RDP:Bacteria; "Proteobacteria"; Alphaproteobacteria; Rhodobacterales; Rhodobacteraceae; unclassified_Rhodobacteraceae; otu_1236	246847	75.98	0.920752	190	greengenes:k__Bacteria; p__Proteobacteria; c__Alphaproteobacteria; o__Rhodobacterales; f__Rhodobacteraceae; g__Phaeobacter; s__Phaeobacter gallaeciensis; otu_2714	246847	75.98	0.920752	190	ncbi:Bacteria; Proteobacteria; Alphaproteobacteria; Rhodobacterales; Rhodobacteraceae; Phaeobacter; Unclassified; otu_2393
GJVXJEE01CIW9I.1	172275	93.64	0.984252	515	RDP:Bacteria; "Proteobacteria"; Alphaproteobacteria; Rhodobacterales; Rhodobacteraceae; unclassified_Rhodobacteraceae; otu_1236	172275	93.64	0.984252	515	greengenes:k__Bacteria; p__Proteobacteria; c__Alphaproteobacteria; o__Rhodobacterales; f__Rhodobacteraceae; g__Pseudoruegeria; otu_2715	186787	92.87	0.984281	515	ncbi:Bacteria; Proteobacteria; Alphaproteobacteria; Rhodobacterales; Rhodobacteraceae; Roseobacter; Unclassified; otu_2417
GJVXJEE01CJ662.1	31520	100	0.990168	410	RDP:Bacteria; "Proteobacteria"; Gammaproteobacteria; Alteromonadales; Pseudoalteromonadaceae; Pseudoalteromonas; otu_1667	31520	100	0.990168	410	greengenes:k__Bacteria; p__Proteobacteria; c__Gammaproteobacteria; o__Alteromonadales; f__Pseudoalteromonadaceae; g__Pseudoalteromonas; Unclassified; otu_3440	31520	100	0.990168	410	ncbi:Bacteria; Proteobacteria; Gammaproteobacteria; Alteromonadales; Pseudoalteromonadaceae; Pseudoalteromonas; Unclassified; otu_3175
GJVXJEE01CK0S6.1	31520	98.6	0.99774	440	RDP:Bacteria; "Proteobacteria"; Gammaproteobacteria; Alteromonadales; Pseudoalteromonadaceae; Pseudoalteromonas; otu_1667	31520	98.6	0.99774	440	greengenes:k__Bacteria; p__Proteobacteria; c__Gammaproteobacteria; o__Alteromonadales; f__Pseudoalteromonadaceae; g__Pseudoalteromonas; Unclassified; otu_3440	31520	98.6	0.99774	440	ncbi:Bacteria; Proteobacteria; Gammaproteobacteria; Alteromonadales; Pseudoalteromonadaceae; Pseudoalteromonas; Unclassified; otu_3175
GJVXJEE01CKEWY.1	31520	100	0.99165	483	RDP:Bacteria; "Proteobacteria"; Gammaproteobacteria; Alteromonadales; Pseudoalteromonadaceae; Pseudoalteromonas; otu_1667	31520	100	0.99165	483	greengenes:k__Bacteria; p__Proteobacteria; c__Gammaproteobacteria; o__Alteromonadales; f__Pseudoalteromonadaceae; g__Pseudoalteromonas; Unclassified; otu_3440	31520	100	0.99165	483	ncbi:Bacteria; Proteobacteria; Gammaproteobacteria; Alteromonadales; Pseudoalteromonadaceae; Pseudoalteromonas; Unclassified; otu_3175
GJVXJEE01CLDAN.1	114081	88.19	0.978409	329	RDP:Bacteria; "Proteobacteria"; Gammaproteobacteria; Alteromonadales; Alteromonadaceae; Glaciecola; otu_1645	114081	88.19	0.978409	329	greengenes:k__Bacteria; p__Proteobacteria; c__Gammaproteobacteria; o__Alteromonadales; f__Alteromonadaceae; g__Glaciecola; Unclassified; otu_3414	114081	88.19	0.978409	329	ncbi:Bacteria; Proteobacteria; Gammaproteobacteria; Alteromonadales; Alteromonadaceae; Glaciecola; Unclassified; otu_3138
GJVXJEE01CNHEY.1	8837	80.63	0.964602	383	RDP:Bacteria; "Proteobacteria"; Gammaproteobacteria; Alteromonadales; Colwelliaceae; Colwellia; otu_1656	127579	80.63	0.964645	383	greengenes:k__Bacteria; p__Proteobacteria; c__Gammaproteobacteria; o__Alteromonadales; f__Colwelliaceae; g__Colwellia; Unclassified; otu_3422	8837	80.63	0.964602	383	ncbi:Bacteria; Proteobacteria; Gammaproteobacteria; Alteromonadales; Colwelliaceae; Colwellia; Unclassified; otu_3156
GJVXJEE01CPKUN.1	140481	98.16	0.999993	244	RDP:Bacteria; "Proteobacteria"; Gammaproteobacteria; Alteromonadales; Pseudoalteromonadaceae; Pseudoalteromonas; otu_1667	140481	98.16	0.999993	244	greengenes:k__Bacteria; p__Proteobacteria; c__Gammaproteobacteria; o__Alteromonadales; f__Pseudoalteromonadaceae; g__Pseudoalteromonas; s__Pseudoalteromonas haloplanktis; otu_3442	140481	98.16	0.999993	244	ncbi:Bacteria; Proteobacteria; Gammaproteobacteria; Alteromonadales; Pseudoalteromonadaceae; Pseudoalteromonas; Unclassified; otu_3175
GJVXJEE01CRY4I.1	147841	61.18	0.904939	169	RDP:Bacteria; "Proteobacteria"; Betaproteobacteria; Burkholderiales; Burkholderiales_incertae_sedis; Methylibium; otu_1351	147841	61.18	0.904939	169	greengenes:k__Bacteria; p__Proteobacteria; c__Betaproteobacteria; o__Burkholderiales; f__; g__Methylibium; Unclassified; otu_2920	147841	61.18	0.904939	169	ncbi:Bacteria; Proteobacteria; Betaproteobacteria; Burkholderiales; Methylibium; Unclassified; otu_2721
GJVXJEE01CVQIJ.1	223636	46.77	0.819884	388	RDP:Bacteria; "Proteobacteria"; Alphaproteobacteria; Rhizobiales; Rhizobiaceae; Rhizobium; otu_1147	223636	46.77	0.819884	388	greengenes:k__Bacteria; p__Proteobacteria; c__Alphaproteobacteria; o__Rhizobiales; f__Rhizobiaceae; g__Agrobacterium; Unclassified; otu_2601	223636	46.77	0.819884	388	ncbi:Bacteria; Proteobacteria; Alphaproteobacteria; Rhizobiales; Rhizobiaceae; Rhizobium/Agrobacterium group; Rhizobium; Unclassified; otu_2295
GJVXJEE01CWL6B.1	77092	97.77	0.999993	323	RDP:Bacteria; "Proteobacteria"; Gammaproteobacteria; Alteromonadales; Pseudoalteromonadaceae; Pseudoalteromonas; otu_1667	77092	97.77	0.999993	323	greengenes:k__Bacteria; p__Proteobacteria; c__Gammaproteobacteria; o__Alteromonadales; f__Pseudoalteromonadaceae; g__Pseudoalteromonas; Unclassified; otu_3440	77092	97.77	0.999993	323	ncbi:Bacteria; Proteobacteria; Gammaproteobacteria; Alteromonadales; Pseudoalteromonadaceae; Pseudoalteromonas; Unclassified; otu_3175
GJVXJEE01CY9A2.1	163904	28.38	0.587132	178	RDP:Bacteria; "Planctomycetes"; "Planctomycetacia"; Planctomycetales; Planctomycetaceae; Planctomyces; otu_1054	2847	28.83	0.63354	182	greengenes:k__Bacteria; p__Planctomycetes; c__Planctomycea; o__Planctomycetales; f__Planctomycetaceae; g__Planctomyces; s__Planctomyces limnophilus; otu_2443	2847	28.83	0.63354	182	ncbi:Bacteria; Planctomycetes; Planctomycetacia; Planctomycetales; Planctomycetaceae; Planctomyces; Unclassified; otu_2128
GJVXJEE01CZ66E.1	52879	98.32	0.991447	352	RDP:Bacteria; "Proteobacteria"; Gammaproteobacteria; Alteromonadales; Pseudoalteromonadaceae; Pseudoalteromonas; otu_1667	52879	98.32	0.991447	352	greengenes:k__Bacteria; p__Proteobacteria; c__Gammaproteobacteria; o__Alteromonadales; f__Pseudoalteromonadaceae; g__Pseudoalteromonas; s__Pseudoalteromonas issachenkonii; otu_3443	54983	96.16	0.997188	355	ncbi:Bacteria; Proteobacteria; Gammaproteobacteria; Alteromonadales; Alteromonadaceae; Unclassified; otu_3126
GJVXJEE01CZVS1.1	335445	56.55	0.858371	434	RDP:Bacteria; "Bacteroidetes"; Flavobacteria; "Flavobacteriales"; Flavobacteriaceae; Mesonia; otu_596	335445	56.55	0.858371	434	greengenes:k__Bacteria; p__Bacteroidetes; c__Flavobacteria; o__Flavobacteriales; f__Flavobacteriaceae; Unclassified; otu_1069	335445	56.55	0.858371	434	ncbi:Bacteria; Bacteroidetes; Flavobacteria; Flavobacteriales; Flavobacteriaceae; Salegentibacter; Unclassified; otu_970
GJVXJEE01D19EX.1	267240	77.22	0.935097	340	RDP:Bacteria; "Bacteroidetes"; Flavobacteria; "Flavobacteriales"; Flavobacteriaceae; Gilvibacter; otu_578	267240	77.22	0.935097	340	greengenes:k__Bacteria; p__Bacteroidetes; c__Flavobacteria; o__Flavobacteriales; f__Flavobacteriaceae; Unclassified; otu_1069	246099	77.5	0.938091	340	ncbi:Bacteria; Bacteroidetes; Flavobacteria; Flavobacteriales; Flavobacteriaceae; Aequorivita; Unclassified; otu_876
GJVXJEE01D2Z8H.1	96871	86.65	0.981578	386	RDP:Bacteria; "Proteobacteria"; Gammaproteobacteria; Alteromonadales; Alteromonadaceae; Haliea; otu_1646	24418	81.45	0.954239	386	greengenes:k__Bacteria; p__Proteobacteria; c__Gammaproteobacteria; o__Oceanospirillales; f__Alcanivoracaceae; g__Alcanivorax; Unclassified; otu_3704	24418	81.45	0.954239	386	ncbi:Bacteria; Proteobacteria; Gammaproteobacteria; Oceanospirillales; Alcanivoracaceae; Alcanivorax; Unclassified; otu_3414
GJVXJEE01D4OYU.1	102584	84.55	0.970706	105	RDP:Bacteria; "Bacteroidetes"; Flavobacteria; "Flavobacteriales"; Flavobacteriaceae; Zobellia; otu_629	102584	84.55	0.970706	105	greengenes:k__Bacteria; p__Bacteroidetes; c__Flavobacteria; o__Flavobacteriales; f__Flavobacteriaceae; g__Zobellia; otu_1169	102584	84.55	0.970706	105	ncbi:Bacteria; Bacteroidetes; Flavobacteria; Flavobacteriales; Flavobacteriaceae; Zobellia; otu_998
GJVXJEE01D66G1.1	140388	100	0.999993	152	RDP:Bacteria; "Proteobacteria"; Gammaproteobacteria; Alteromonadales; Pseudoalteromonadaceae; Pseudoalteromonas; otu_1667	140388	100	0.999993	152	greengenes:k__Bacteria; p__Proteobacteria; c__Gammaproteobacteria; o__Alteromonadales; f__Pseudoalteromonadaceae; g__Pseudoalteromonas; s__Pseudoalteromonas haloplanktis; otu_3442	140388	100	0.999993	152	ncbi:Bacteria; Proteobacteria; Gammaproteobacteria; Alteromonadales; Pseudoalteromonadaceae; Pseudoalteromonas; Unclassified; otu_3175
GJVXJEE01D765L.1	284664	54.49	0.901494	218	RDP:Bacteria; "Proteobacteria"; Gammaproteobacteria; Alteromonadales; Alteromonadaceae; Haliea; otu_1646	148226	53.82	0.896523	219	greengenes:k__Bacteria; p__Proteobacteria; c__Gammaproteobacteria; o__Oceanospirillales; f__Oceanospirillaceae; g__Marinomonas; s__Marinomonas sp. MED121; otu_3787	148226	53.82	0.896523	219	ncbi:Bacteria; Proteobacteria; Gammaproteobacteria; Oceanospirillales; Marinomonas; Unclassified; otu_3448
GJVXJEE01D7BST.1	43301	100	0.999993	319	RDP:Bacteria; "Proteobacteria"; Gammaproteobacteria; Alteromonadales; Pseudoalteromonadaceae; Pseudoalteromonas; otu_1667	43301	100	0.999993	319	greengenes:k__Bacteria; p__Proteobacteria; c__Gammaproteobacteria; o__Alteromonadales; f__Pseudoalteromonadaceae; g__Pseudoalteromonas; s__Pseudoalteromonas marina; otu_3445	43301	100	0.999993	319	ncbi:Bacteria; Proteobacteria; Gammaproteobacteria; Alteromonadales; Pseudoalteromonadaceae; Pseudoalteromonas; Unclassified; otu_3175
GJVXJEE01DACJX.1	235717	89.08	0.97261	407	RDP:Bacteria; Cyanobacteria; Cyanobacteria; Chloroplast; Cryptomonadaceae; otu_1997	248338	89.08	0.97261	407	greengenes:k__Bacteria; p__Cyanobacteria; c__Chloroplast; o__Cryptophyta; otu_1401	248338	89.08	0.97261	407	ncbi:Eukaryota; Cryptophyta; Pyrenomonadales; Pyrenomonadaceae; Rhodomonas; otu_3857
GJVXJEE01DEX0L.1	245695	95.04	0.994106	343	RDP:Bacteria; "Proteobacteria"; Gammaproteobacteria; Alteromonadales; Pseudoalteromonadaceae; Pseudoalteromonas; otu_1667	245695	95.04	0.994106	343	greengenes:k__Bacteria; p__Proteobacteria; c__Gammaproteobacteria; o__Alteromonadales; f__Pseudoalteromonadaceae; g__Pseudoalteromonas; Unclassified; otu_3440	245695	95.04	0.994106	343	ncbi:Bacteria; Proteobacteria; Gammaproteobacteria; Alteromonadales; Pseudoalteromonadaceae; Pseudoalteromonas; Unclassified; otu_3175
GJVXJEE01DG3EH.1	142469	90.29	0.978366	469	RDP:Bacteria; "Proteobacteria"; Gammaproteobacteria; Oceanospirillales; Oceanospirillaceae; Marinomonas; otu_1771	142469	90.29	0.978366	469	greengenes:k__Bacteria; p__Proteobacteria; c__Gammaproteobacteria; o__Oceanospirillales; f__Oceanospirillaceae; Unclassified; otu_3776	142469	90.29	0.978366	469	ncbi:Bacteria; Proteobacteria; Gammaproteobacteria; Oceanospirillales; Marinomonas; Unclassified; otu_3448
GJVXJEE01DG5NH.1	106279	71.32	0.926464	346	RDP:Bacteria; "Bacteroidetes"; Flavobacteria; "Flavobacteriales"; Flavobacteriaceae; Pibocella; otu_602	106279	71.32	0.926464	346	greengenes:k__Bacteria; p__Bacteroidetes; c__Flavobacteria; o__Flavobacteriales; f__Flavobacteriaceae; g__Maribacter; Unclassified; otu_1127	106279	71.32	0.926464	346	ncbi:Bacteria; Bacteroidetes; Flavobacteria; Flavobacteriales; Flavobacteriaceae; Pibocella; otu_957
GJVXJEE01DIVJ8.1	77092	96.26	0.999993	267	RDP:Bacteria; "Proteobacteria"; Gammaproteobacteria; Alteromonadales; Pseudoalteromonadaceae; Pseudoalteromonas; otu_1667	77092	96.26	0.999993	267	greengenes:k__Bacteria; p__Proteobacteria; c__Gammaproteobacteria; o__Alteromonadales; f__Pseudoalteromonadaceae; g__Pseudoalteromonas; Unclassified; otu_3440	77092	96.26	0.999993	267	ncbi:Bacteria; Proteobacteria; Gammaproteobacteria; Alteromonadales; Pseudoalteromonadaceae; Pseudoalteromonas; Unclassified; otu_3175
GJVXJEE01DJAT7.1	103480	100	0.999993	141	RDP:Bacteria; "Proteobacteria"; Gammaproteobacteria; Alteromonadales; Pseudoalteromonadaceae; Pseudoalteromonas; otu_1667	103480	100	0.999993	141	greengenes:k__Bacteria; p__Proteobacteria; c__Gammaproteobacteria; o__Alteromonadales; f__Pseudoalteromonadaceae; g__Pseudoalteromonas; Unclassified; otu_3440	103480	100	0.999993	141	ncbi:Bacteria; Proteobacteria; Gammaproteobacteria; Alteromonadales; Pseudoalteromonadaceae; Pseudoalteromonas; Unclassified; otu_3175
GJVXJEE01DO2WX.1	108684	84.21	0.970851	314	RDP:Bacteria; "Proteobacteria"; Gammaproteobacteria; Oceanospirillales; Oceanospirillaceae; Marinomonas; otu_1771	108684	84.21	0.970851	314	greengenes:k__Bacteria; p__Proteobacteria; c__Gammaproteobacteria; o__Oceanospirillales; f__Oceanospirillaceae; g__Marinomonas; Unclassified; otu_3783	108684	84.21	0.970851	314	ncbi:Bacteria; Proteobacteria; Gammaproteobacteria; Oceanospirillales; Marinomonas; Unclassified; otu_3448
GJVXJEE01DPQRY.1	8189	62.75	0.900607	372	RDP:Bacteria; "Proteobacteria"; Gammaproteobacteria; Oceanospirillales; Oceanospirillaceae; Oceanospirillum; otu_1778	154145	62.96	0.900796	372	greengenes:k__Bacteria; p__Proteobacteria; c__Gammaproteobacteria; o__Oceanospirillales; f__Oceanospirillaceae; Unclassified; otu_3776	8189	62.75	0.900607	372	ncbi:Bacteria; Proteobacteria; Gammaproteobacteria; Oceanospirillales; Oceanospirillum; Unclassified; otu_3459
GJVXJEE01DPVOJ.1	5704	82.61	0.987639	82	RDP:Bacteria; "Proteobacteria"; Alphaproteobacteria; Rhodobacterales; Rhodobacteraceae; Roseovarius; otu_1215	163347	83.33	0.907249	82	greengenes:k__Bacteria; p__Proteobacteria; c__Alphaproteobacteria; o__Rhodobacterales; f__Rhodobacteraceae; g__Pelagibaca; s__Roseovarius sp. HTCC2601; otu_2712	163347	83.33	0.907249	82	ncbi:Bacteria; Proteobacteria; Alphaproteobacteria; Rhodobacterales; Rhodobacteraceae; Roseovarius; Unclassified; otu_2419
GJVXJEE01DPYGZ.1	107013	96.81	0.994775	383	RDP:Bacteria; "Proteobacteria"; Gammaproteobacteria; Alteromonadales; Pseudoalteromonadaceae; Pseudoalteromonas; otu_1667	107013	96.81	0.994775	383	greengenes:k__Bacteria; p__Proteobacteria; c__Gammaproteobacteria; o__Alteromonadales; f__Pseudoalteromonadaceae; g__Pseudoalteromonas; Unclassified; otu_3440	107884	96.81	0.994804	386	ncbi:Bacteria; Proteobacteria; Gammaproteobacteria; Alteromonadales; Pseudoalteromonadaceae; Pseudoalteromonas; Unclassified; otu_3175
GJVXJEE01DQVVZ.1	47176	88.34	0.964587	436	RDP:Bacteria; "Proteobacteria"; Gammaproteobacteria; Alteromonadales; Alteromonadaceae; Glaciecola; otu_1645	47176	88.34	0.964587	436	greengenes:k__Bacteria; p__Proteobacteria; c__Gammaproteobacteria; o__Alteromonadales; f__Alteromonadaceae; g__Glaciecola; Unclassified; otu_3414	82435	88.14	0.96466	437	ncbi:Bacteria; Proteobacteria; Gammaproteobacteria; Alteromonadales; Alteromonadaceae; Glaciecola; Unclassified; otu_3138
GJVXJEE01DV9W8.1	270922	84.04	0.984863	134	RDP:Bacteria; "Proteobacteria"; Betaproteobacteria; Methylophilales; Methylophilaceae; Methylophilus; otu_1410	270922	84.04	0.984863	134	greengenes:k__Bacteria; p__Proteobacteria; c__Betaproteobacteria; o__Methylophilales; f__Methylophilaceae; g__Methylophilus; otu_3092	345414	80.32	0.984935	134	ncbi:Bacteria; Proteobacteria; Betaproteobacteria; Burkholderiales; Alcaligenaceae; Bordetella; Unclassified; otu_2619
GJVXJEE01DVNAF.1	43301	98.09	0.991141	342	RDP:Bacteria; "Proteobacteria"; Gammaproteobacteria; Alteromonadales; Pseudoalteromonadaceae; Pseudoalteromonas; otu_1667	43301	98.09	0.991141	342	greengenes:k__Bacteria; p__Proteobacteria; c__Gammaproteobacteria; o__Alteromonadales; f__Pseudoalteromonadaceae; g__Pseudoalteromonas; s__Pseudoalteromonas marina; otu_3445	43301	98.09	0.991141	342	ncbi:Bacteria; Proteobacteria; Gammaproteobacteria; Alteromonadales; Pseudoalteromonadaceae; Pseudoalteromonas; Unclassified; otu_3175
GJVXJEE01EAC3O.1	140388	96.11	0.992406	132	RDP:Bacteria; "Proteobacteria"; Gammaproteobacteria; Alteromonadales; Pseudoalteromonadaceae; Pseudoalteromonas; otu_1667	140388	96.11	0.992406	132	greengenes:k__Bacteria; p__Proteobacteria; c__Gammaproteobacteria; o__Alteromonadales; f__Pseudoalteromonadaceae; g__Pseudoalteromonas; s__Pseudoalteromonas haloplanktis; otu_3442	140388	96.11	0.992406	132	ncbi:Bacteria; Proteobacteria; Gammaproteobacteria; Alteromonadales; Pseudoalteromonadaceae; Pseudoalteromonas; Unclassified; otu_3175
GJVXJEE01EB67E.1	235447	43.48	0.584022	91	RDP:Bacteria; Unclassified; otu_117	158700	42.61	0.60546	92	greengenes:k__Bacteria; p__Proteobacteria; c__Betaproteobacteria; o__Burkholderiales; f__Oxalobacteraceae; Unclassified; otu_3061	158700	42.61	0.60546	92	ncbi:Bacteria; Proteobacteria; Betaproteobacteria; Burkholderiales; Oxalobacteraceae; Unclassified; otu_2725
GJVXJEE01EEI3M.1	145940	98.87	0.994877	390	RDP:Bacteria; "Proteobacteria"; Gammaproteobacteria; Alteromonadales; Pseudoalteromonadaceae; Pseudoalteromonas; otu_1667	145940	98.87	0.994877	390	greengenes:k__Bacteria; p__Proteobacteria; c__Gammaproteobacteria; o__Alteromonadales; f__Pseudoalteromonadaceae; g__Pseudoalteromonas; Unclassified; otu_3440	145940	98.87	0.994877	390	ncbi:Bacteria; Proteobacteria; Gammaproteobacteria; Alteromonadales; Pseudoalteromonadaceae; Pseudoalteromonas; Unclassified; otu_3175
GJVXJEE01EEM4G.1	129033	78.55	0.929676	288	RDP:Bacteria; "Proteobacteria"; Gammaproteobacteria; "Vibrionales"; Vibrionaceae; Photobacterium; otu_1622	129244	78.55	0.929385	287	greengenes:k__Bacteria; p__Proteobacteria; c__Gammaproteobacteria; o__Vibrionales; f__Vibrionaceae; g__Photobacterium; Unclassified; otu_3973	129033	78.55	0.929676	288	ncbi:Bacteria; Proteobacteria; Gammaproteobacteria; Vibrionales; Vibrionaceae; Photobacterium; Unclassified; otu_3596
GJVXJEE01EHNLR.1	343374	46.03	0.816774	359	RDP:Bacteria; "Bacteroidetes"; Flavobacteria; "Flavobacteriales"; Flavobacteriaceae; Mesonia; otu_596	343374	46.03	0.816774	359	greengenes:k__Bacteria; p__Bacteroidetes; c__Flavobacteria; o__Flavobacteriales; f__Flavobacteriaceae; g__Mesonia; s__Mesonia algae; otu_1130	343374	46.03	0.816774	359	ncbi:Bacteria; Bacteroidetes; Flavobacteria; Flavobacteriales; Flavobacteriaceae; Salegentibacter; Unclassified; otu_970
GJVXJEE01EITNJ.1	88947	81.25	0.963526	58	RDP:Bacteria; "Proteobacteria"; Alphaproteobacteria; Rhodobacterales; Rhodobacteraceae; Paracoccus; otu_1196	148015	84.38	0.941885	56	greengenes:k__Bacteria; p__Proteobacteria; c__Alphaproteobacteria; o__Rhodobacterales; f__Rhodobacteraceae; g__Sulfitobacter; s__Sulfitobacter sp. EE-36; otu_2744	148015	84.38	0.941885	56	ncbi:Bacteria; Proteobacteria; Alphaproteobacteria; Rhodobacterales; Rhodobacteraceae; Sulfitobacter; Unclassified; otu_2436
GJVXJEE01EKEPQ.1	104479	81.82	0.930664	348	RDP:Bacteria; "Proteobacteria"; Alphaproteobacteria; Rhodobacterales; Rhodobacteraceae; Roseovarius; otu_1215	104479	81.82	0.930664	348	greengenes:k__Bacteria; p__Proteobacteria; c__Alphaproteobacteria; o__Rhodobacterales; f__Rhodobacteraceae; Unclassified; otu_2666	104479	81.82	0.930664	348	ncbi:Bacteria; Proteobacteria; Alphaproteobacteria; Rhodobacterales; Rhodobacteraceae; Roseovarius; Unclassified; otu_2419
GJVXJEE01EOV2E.1	60398	89.39	0.969209	367	RDP:Bacteria; "Proteobacteria"; Alphaproteobacteria; Rhodobacterales; Rhodobacteraceae; Roseovarius; otu_1215	60398	89.39	0.969209	367	greengenes:k__Bacteria; p__Proteobacteria; c__Alphaproteobacteria; o__Rhodobacterales; f__Rhodobacteraceae; Unclassified; otu_2666	60398	89.39	0.969209	367	ncbi:Bacteria; Proteobacteria; Alphaproteobacteria; Rhodobacterales; Rhodobacteraceae; Roseobacter; Unclassified; otu_2417
GJVXJEE01EP651.1	108409	99.25	0.996156	260	RDP:Bacteria; "Proteobacteria"; Gammaproteobacteria; Alteromonadales; Pseudoalteromonadaceae; Pseudoalteromonas; otu_1667	108409	99.25	0.996156	260	greengenes:k__Bacteria; p__Proteobacteria; c__Gammaproteobacteria; o__Alteromonadales; f__Pseudoalteromonadaceae; g__Pseudoalteromonas; s__Pseudoalteromonas issachenkonii; otu_3443	105204	99.25	0.996156	260	ncbi:Bacteria; Proteobacteria; Gammaproteobacteria; Alteromonadales; Alteromonadaceae; Unclassified; otu_3126
GJVXJEE01EQ1V0.1	140388	97.54	0.999993	331	RDP:Bacteria; "Proteobacteria"; Gammaproteobacteria; Alteromonadales; Pseudoalteromonadaceae; Pseudoalteromonas; otu_1667	140388	97.54	0.999993	331	greengenes:k__Bacteria; p__Proteobacteria; c__Gammaproteobacteria; o__Alteromonadales; f__Pseudoalteromonadaceae; g__Pseudoalteromonas; s__Pseudoalteromonas haloplanktis; otu_3442	140388	97.54	0.999993	331	ncbi:Bacteria; Proteobacteria; Gammaproteobacteria; Alteromonadales; Pseudoalteromonadaceae; Pseudoalteromonas; Unclassified; otu_3175
GJVXJEE01EV8I1.1	61970	72.28	0.932176	499	RDP:Bacteria; "Bacteroidetes"; Flavobacteria; "Flavobacteriales"; Flavobacteriaceae; Joostella; otu_581	61970	72.28	0.932176	499	greengenes:k__Bacteria; p__Bacteroidetes; c__Flavobacteria; o__Flavobacteriales; f__Flavobacteriaceae; g__Zhouia; Unclassified; otu_1167	61970	72.28	0.932176	499	ncbi:Bacteria; Bacteroidetes; Flavobacteria; Flavobacteriales; Flavobacteriaceae; Flavobacterium; Unclassified; otu_912
GJVXJEE01A1JXI.1	265850	65.32	0.831453	123	RDP:Bacteria; "Bacteroidetes"; Flavobacteria; "Flavobacteriales"; Flavobacteriaceae; Tamlana; otu_618	265850	65.32	0.831453	123	greengenes:k__Bacteria; p__Bacteroidetes; c__Flavobacteria; o__Flavobacteriales; f__Flavobacteriaceae; g__Algibacter; Unclassified; otu_1073	265850	65.32	0.831453	123	ncbi:Bacteria; Bacteroidetes; Flavobacteria; Flavobacteriales; Flavobacteriaceae; Tamlana; otu_984
GJVXJEE01A1SR1.1	83542	92.81	0.990938	441	RDP:Bacteria; "Bacteroidetes"; Flavobacteria; "Flavobacteriales"; Flavobacteriaceae; Maribacter; otu_592	83542	92.81	0.990938	441	greengenes:k__Bacteria; p__Bacteroidetes; c__Flavobacteria; o__Flavobacteriales; f__Flavobacteriaceae; g__Maribacter; Unclassified; otu_1127	83542	92.81	0.990938	441	ncbi:Bacteria; Bacteroidetes; Flavobacteria; Flavobacteriales; Flavobacteriaceae; Cellulophaga; Unclassified; otu_891
GJVXJEE01A3W3P.1	77092	96.44	0.999993	173	RDP:Bacteria; "Proteobacteria"; Gammaproteobacteria; Alteromonadales; Pseudoalteromonadaceae; Pseudoalteromonas; otu_1667	77092	96.44	0.999993	173	greengenes:k__Bacteria; p__Proteobacteria; c__Gammaproteobacteria; o__Alteromonadales; f__Pseudoalteromonadaceae; g__Pseudoalteromonas; Unclassified; otu_3440	77092	96.44	0.999993	173	ncbi:Bacteria; Proteobacteria; Gammaproteobacteria; Alteromonadales; Pseudoalteromonadaceae; Pseudoalteromonas; Unclassified; otu_3175
GJVXJEE01A68UV.1	265884	89.22	0.968206	419	RDP:Bacteria; "Proteobacteria"; Alphaproteobacteria; Rhodobacterales; Rhodobacteraceae; Roseovarius; otu_1215	265884	89.22	0.968206	419	greengenes:k__Bacteria; p__Proteobacteria; c__Alphaproteobacteria; o__Rhodobacterales; f__Rhodobacteraceae; Unclassified; otu_2666	265884	89.22	0.968206	419	ncbi:Bacteria; Proteobacteria; Alphaproteobacteria; Rhodobacterales; Rhodobacteraceae; Roseovarius; Unclassified; otu_2419
GJVXJEE01A8D6R.1	140388	92.82	0.992406	132	RDP:Bacteria; "Proteobacteria"; Gammaproteobacteria; Alteromonadales; Pseudoalteromonadaceae; Pseudoalteromonas; otu_1667	140388	92.82	0.992406	132	greengenes:k__Bacteria; p__Proteobacteria; c__Gammaproteobacteria; o__Alteromonadales; f__Pseudoalteromonadaceae; g__Pseudoalteromonas; s__Pseudoalteromonas haloplanktis; otu_3442	140388	92.82	0.992406	132	ncbi:Bacteria; Proteobacteria; Gammaproteobacteria; Alteromonadales; Pseudoalteromonadaceae; Pseudoalteromonas; Unclassified; otu_3175
GJVXJEE01A8SWB.1	170105	96.16	0.981898	503	RDP:Bacteria; "Bacteroidetes"; Flavobacteria; "Flavobacteriales"; Flavobacteriaceae; unclassified_Flavobacteriaceae; otu_621	170105	96.16	0.981898	503	greengenes:k__Bacteria; p__Bacteroidetes; c__Flavobacteria; o__Flavobacteriales; f__Flavobacteriaceae; Unclassified; otu_1069	204367	93.86	0.996039	503	ncbi:Bacteria; Bacteroidetes; Flavobacteria; Flavobacteriales; Flavobacteriaceae; Tenacibaculum; Unclassified; otu_985
GJVXJEE01A9D3L.1	134170	82	0.971331	216	RDP:Bacteria; "Proteobacteria"; Gammaproteobacteria; Alteromonadales; Colwelliaceae; Colwellia; otu_1656	131780	82	0.971331	216	greengenes:k__Bacteria; p__Proteobacteria; c__Gammaproteobacteria; o__Alteromonadales; f__Colwelliaceae; g__Colwellia; s__Colwellia psychrerythraea; otu_3423	131780	82	0.971331	216	ncbi:Bacteria; Proteobacteria; Gammaproteobacteria; Alteromonadales; Colwelliaceae; Colwellia; Unclassified; otu_3156
GJVXJEE01A9O2F.1	157072	91.78	0.989586	384	RDP:Bacteria; "Proteobacteria"; Epsilonproteobacteria; Campylobacterales; Campylobacteraceae; Arcobacter; otu_1560	157072	91.78	0.989586	384	greengenes:k__Bacteria; p__Proteobacteria; c__Epsilonproteobacteria; o__Campylobacterales; f__Campylobacteraceae; g__Arcobacter; s__Arcobacter cryaerophilus; otu_3316	157072	91.78	0.989586	384	ncbi:Bacteria; Proteobacteria; Epsilonproteobacteria; Campylobacterales; Campylobacteraceae; Arcobacter; Unclassified; otu_3074
GJVXJEE01ADCEE.1	348441	81.79	0.97479	244	RDP:Bacteria; "Firmicutes"; "Clostridia"; Clostridiales; "Lachnospiraceae"; Roseburia; otu_870	348441	81.79	0.97479	244	greengenes:k__Bacteria; p__Firmicutes; c__Clostridia; o__Clostridiales; f__Lachnospiraceae; g__Roseburia; Unclassified; otu_2130	348441	81.79	0.97479	244	ncbi:Bacteria; Firmicutes; Clostridia; Clostridiales; Lachnospiraceae; Unclassified; otu_1710
GJVXJEE01AHCL1.1	222391	85.3	0.990575	319	RDP:Bacteria; "Bacteroidetes"; Flavobacteria; "Flavobacteriales"; Flavobacteriaceae; Winogradskyella; otu_625	222391	85.3	0.990575	319	greengenes:k__Bacteria; p__Bacteroidetes; c__Flavobacteria; o__Flavobacteriales; f__Flavobacteriaceae; g__; Unclassified; otu_1070	222391	85.3	0.990575	319	ncbi:Bacteria; Bacteroidetes; Flavobacteria; Flavobacteriales; Flavobacteriaceae; Unclassified; otu_874
GJVXJEE01AHVHK.1	107884	95.47	0.993888	329	RDP:Bacteria; "Proteobacteria"; Gammaproteobacteria; Alteromonadales; Pseudoalteromonadaceae; Pseudoalteromonas; otu_1667	107884	95.47	0.993888	329	greengenes:k__Bacteria; p__Proteobacteria; c__Gammaproteobacteria; o__Alteromonadales; f__Pseudoalteromonadaceae; g__Pseudoalteromonas; Unclassified; otu_3440	107884	95.47	0.993888	329	ncbi:Bacteria; Proteobacteria; Gammaproteobacteria; Alteromonadales; Pseudoalteromonadaceae; Pseudoalteromonas; Unclassified; otu_3175
GJVXJEE01AJEKM.1	153818	53.82	0.820291	224	RDP:Bacteria; "Proteobacteria"; Deltaproteobacteria; Desulfuromonadales; Desulfuromonadaceae; Pelobacter; otu_1512	153818	53.82	0.820291	224	greengenes:k__Bacteria; p__Proteobacteria; c__Deltaproteobacteria; o__Desulfuromonadales; f__Pelobacteraceae; g__Pelobacter; s__Pelobacter carbinolicus; otu_3243	153818	53.82	0.820291	224	ncbi:Bacteria; Proteobacteria; Deltaproteobacteria; Desulfuromonadales; Pelobacteraceae; Pelobacter; Unclassified; otu_2997
GJVXJEE01AJZ51.1	54983	92.82	0.992813	140	RDP:Bacteria; "Proteobacteria"; Gammaproteobacteria; Alteromonadales; Pseudoalteromonadaceae; Pseudoalteromonas; otu_1667	54983	92.82	0.992813	140	greengenes:k__Bacteria; p__Proteobacteria; c__Gammaproteobacteria; o__Alteromonadales; f__Pseudoalteromonadaceae; g__Pseudoalteromonas; Unclassified; otu_3440	54983	92.82	0.992813	140	ncbi:Bacteria; Proteobacteria; Gammaproteobacteria; Alteromonadales; Alteromonadaceae; Unclassified; otu_3126
GJVXJEE01AK5BZ.1	142469	72.98	0.944472	150	RDP:Bacteria; "Proteobacteria"; Gammaproteobacteria; Oceanospirillales; Oceanospirillaceae; Marinomonas; otu_1771	142469	72.98	0.944472	150	greengenes:k__Bacteria; p__Proteobacteria; c__Gammaproteobacteria; o__Oceanospirillales; f__Oceanospirillaceae; Unclassified; otu_3776	142469	72.98	0.944472	150	ncbi:Bacteria; Proteobacteria; Gammaproteobacteria; Oceanospirillales; Marinomonas; Unclassified; otu_3448
GJVXJEE01ALN8J.1	140388	100	0.999993	72	RDP:Bacteria; "Proteobacteria"; Gammaproteobacteria; Alteromonadales; Pseudoalteromonadaceae; Pseudoalteromonas; otu_1667	140388	100	0.999993	72	greengenes:k__Bacteria; p__Proteobacteria; c__Gammaproteobacteria; o__Alteromonadales; f__Pseudoalteromonadaceae; g__Pseudoalteromonas; s__Pseudoalteromonas haloplanktis; otu_3442	140388	100	0.999993	72	ncbi:Bacteria; Proteobacteria; Gammaproteobacteria; Alteromonadales; Pseudoalteromonadaceae; Pseudoalteromonas; Unclassified; otu_3175
GJVXJEE01AM21P.1	36768	26.15	0.625154	176	RDP:Bacteria; "Planctomycetes"; "Planctomycetacia"; Planctomycetales; Planctomycetaceae; Planctomyces; otu_1054	36768	26.15	0.625154	176	greengenes:k__Bacteria; p__Planctomycetes; c__Planctomycea; o__Planctomycetales; f__Planctomycetaceae; g__Planctomyces; Unclassified; otu_2441	2849	26.61	0.627232	176	ncbi:Bacteria; Planctomycetes; Planctomycetacia; Planctomycetales; Planctomycetaceae; Planctomyces; Unclassified; otu_2128
GJVXJEE01AMM16.1	18399	59.8	0.838517	65	RDP:Bacteria; "Synergistetes"; Synergistia; Synergistales; Synergistaceae; Cloacibacillus; otu_1879	102806	56.86	0.841075	65	greengenes:k__Bacteria; p__Firmicutes; c__Clostridia; o__Clostridiales; f__Peptococcaceae; g__Pelotomaculum; Unclassified; otu_2151	102806	56.86	0.841075	65	ncbi:Bacteria; Firmicutes; Clostridia; Clostridiales; Peptococcaceae; Pelotomaculum; Unclassified; otu_1765
GJVXJEE01ANA9Q.1	142500	78.79	0.950213	417	RDP:Bacteria; "Bacteroidetes"; Flavobacteria; "Flavobacteriales"; Flavobacteriaceae; Flavobacterium; otu_573	142500	78.79	0.950213	417	greengenes:k__Bacteria; p__Bacteroidetes; c__Flavobacteria; o__Flavobacteriales; f__Flavobacteriaceae; g__Flavobacterium; Unclassified; otu_1102	142500	78.79	0.950213	417	ncbi:Bacteria; Unclassified; otu_221
GJVXJEE01APDC2.1	2426	56.05	0.815044	233	RDP:Bacteria; "Bacteroidetes"; Flavobacteria; "Flavobacteriales"; Flavobacteriaceae; Aquimarina; otu_555	2426	56.05	0.815044	233	greengenes:k__Bacteria; p__Bacteroidetes; c__Flavobacteria; o__Flavobacteriales; f__Flavobacteriaceae; g__Aquimarina; Unclassified; otu_1075	2426	56.05	0.815044	233	ncbi:Bacteria; Bacteroidetes; Flavobacteria; Flavobacteriales; Flavobacteriaceae; Aquimarina; otu_881
GJVXJEE01APSTG.1	154786	84.58	0.961579	190	RDP:Bacteria; "Proteobacteria"; Alphaproteobacteria; Rhodobacterales; Rhodobacteraceae; unclassified_Rhodobacteraceae; otu_1236	153653	84.58	0.961579	190	greengenes:k__Bacteria; p__Proteobacteria; c__Alphaproteobacteria; o__Rhodobacterales; f__Rhodobacteraceae; Unclassified; otu_2666	153653	84.58	0.961579	190	ncbi:Bacteria; Proteobacteria; Alphaproteobacteria; Rhodobacterales; Rhodobacteraceae; Jannaschia; otu_2361
GJVXJEE01ARIHA.1	221516	79.86	0.959733	437	RDP:Bacteria; "Proteobacteria"; Gammaproteobacteria; unclassified_Gammaproteobacteria; otu_1833	221209	85.13	0.971898	438	greengenes:k__Bacteria; p__Proteobacteria; c__Gammaproteobacteria; o__Oceanospirillales; f__Oceanospirillaceae; Unclassified; otu_3776	221516	79.86	0.959733	437	ncbi:Bacteria; Proteobacteria; Gammaproteobacteria; Alteromonadales; Unclassified; otu_3125
GJVXJEE01ARLL3.1	159738	92.09	0.986476	151	RDP:Bacteria; "Proteobacteria"; Gammaproteobacteria; Alteromonadales; Pseudoalteromonadaceae; Pseudoalteromonas; otu_1667	159738	92.09	0.986476	151	greengenes:k__Bacteria; p__Proteobacteria; c__Gammaproteobacteria; o__Alteromonadales; f__Pseudoalteromonadaceae; g__Pseudoalteromonas; Unclassified; otu_3440	159738	92.09	0.986476	151	ncbi:Bacteria; Proteobacteria; Gammaproteobacteria; Alteromonadales; Pseudoalteromonadaceae; Pseudoalteromonas; Unclassified; otu_3175
GJVXJEE01AS69V.1	251897	93.36	0.989034	368	RDP:Bacteria; "Proteobacteria"; Alphaproteobacteria; Rhodobacterales; Rhodobacteraceae; Rhodobacter; otu_1205	251897	93.36	0.989034	368	greengenes:k__Bacteria; p__Proteobacteria; c__Alphaproteobacteria; o__Rhodobacterales; f__Rhodobacteraceae; g__Thioclava; otu_2751	251897	93.36	0.989034	368	ncbi:Bacteria; Proteobacteria; Alphaproteobacteria; Unclassified; otu_2139
GJVXJEE01ATWJF.1	325013	92	0.999993	55	RDP:Bacteria; "Proteobacteria"; Gammaproteobacteria; Alteromonadales; Idiomarinaceae; Pseudidiomarina; otu_1662	212571	90	0.999993	55	greengenes:k__Bacteria; p__Proteobacteria; c__Gammaproteobacteria; o__Alteromonadales; f__Shewanellaceae; g__Shewanella; s__Shewanella loihica; otu_3467	212571	90	0.999993	55	ncbi:Bacteria; Proteobacteria; Gammaproteobacteria; Alteromonadales; Shewanellaceae; Shewanella; Unclassified; otu_3181
GJVXJEE01AUE5I.1	249630	32.28	0.71015	106	RDP:Bacteria; "Planctomycetes"; "Planctomycetacia"; Planctomycetales; Planctomycetaceae; Planctomyces; otu_1054	672	38.58	0.733143	106	greengenes:k__Archaea; p__Euryarchaeota; c__Halobacteria; o__Halobacteriales; f__Halobacteriaceae; g__Natrialba; Unclassified; otu_110	672	38.58	0.733143	106	ncbi:Archaea; Euryarchaeota; Halobacteria; Halobacteriales; Halobacteriaceae; Natrialba; otu_104
GJVXJEE01AW5IR.1	221866	96.19	0.984528	65	RDP:Bacteria; "Proteobacteria"; Gammaproteobacteria; "Enterobacteriales"; Enterobacteriaceae; unclassified_Enterobacteriaceae; otu_1614	221866	96.19	0.984528	65	greengenes:k__Bacteria; p__Proteobacteria; c__Gammaproteobacteria; o__Enterobacteriales; f__Enterobacteriaceae; Unclassified; otu_3529	100234	94.29	0.984528	65	ncbi:Bacteria; Proteobacteria; Gammaproteobacteria; Enterobacteriales; Enterobacteriaceae; Klebsiella; Unclassified; otu_3300
GJVXJEE01AYLYB.1	257599	77.31	0.930737	122	RDP:Bacteria; "Proteobacteria"; Gammaproteobacteria; Pseudomonadales; Pseudomonadaceae; Pseudomonas; otu_1813	257599	77.31	0.930737	122	greengenes:k__Bacteria; p__Proteobacteria; c__Gammaproteobacteria; o__Pseudomonadales; f__Pseudomonadaceae; g__Pseudomonas; s__Pseudomonas alcaligenes; otu_3910	257599	77.31	0.930737	122	ncbi:Bacteria; Proteobacteria; Gammaproteobacteria; Pseudomonadales; Pseudomonadaceae; Pseudomonas; Unclassified; otu_3528
GJVXJEE01B16R6.1	182298	82.01	0.898602	203	RDP:Bacteria; "Bacteroidetes"; Flavobacteria; "Flavobacteriales"; Flavobacteriaceae; Riemerella; otu_608	122966	82.01	0.869257	203	greengenes:k__Bacteria; p__Bacteroidetes; c__Flavobacteria; Unclassified; otu_1056	182298	82.01	0.898602	203	ncbi:Bacteria; Bacteroidetes; Flavobacteria; Flavobacteriales; Flavobacteriaceae; Riemerella; Unclassified; otu_967
GJVXJEE01B1GCF.1	103367	98.47	0.997406	386	RDP:Bacteria; "Proteobacteria"; Gammaproteobacteria; Alteromonadales; Pseudoalteromonadaceae; Pseudoalteromonas; otu_1667	103367	98.47	0.997406	386	greengenes:k__Bacteria; p__Proteobacteria; c__Gammaproteobacteria; o__Alteromonadales; f__Pseudoalteromonadaceae; g__Pseudoalteromonas; Unclassified; otu_3440	103615	98.47	0.997435	389	ncbi:Bacteria; Proteobacteria; Gammaproteobacteria; Alteromonadales; Pseudoalteromonadaceae; Pseudoalteromonas; Unclassified; otu_3175
GJVXJEE01B244W.1	8942	94.59	0.985386	484	RDP:Bacteria; "Proteobacteria"; Gammaproteobacteria; Alteromonadales; Pseudoalteromonadaceae; Pseudoalteromonas; otu_1667	8942	94.59	0.985386	484	greengenes:k__Bacteria; p__Proteobacteria; c__Gammaproteobacteria; o__Alteromonadales; f__Pseudoalteromonadaceae; g__Pseudoalteromonas; Unclassified; otu_3440	8942	94.59	0.985386	484	ncbi:Bacteria; Proteobacteria; Gammaproteobacteria; Alteromonadales; Pseudoalteromonadaceae; Pseudoalteromonas; Unclassified; otu_3175
GJVXJEE01B5O85.1	140388	95	0.991708	122	RDP:Bacteria; "Proteobacteria"; Gammaproteobacteria; Alteromonadales; Pseudoalteromonadaceae; Pseudoalteromonas; otu_1667	140388	95	0.991708	122	greengenes:k__Bacteria; p__Proteobacteria; c__Gammaproteobacteria; o__Alteromonadales; f__Pseudoalteromonadaceae; g__Pseudoalteromonas; s__Pseudoalteromonas haloplanktis; otu_3442	140388	95	0.991708	122	ncbi:Bacteria; Proteobacteria; Gammaproteobacteria; Alteromonadales; Pseudoalteromonadaceae; Pseudoalteromonas; Unclassified; otu_3175
GJVXJEE01BAOWR.1	140388	93.33	0.969602	269	RDP:Bacteria; "Proteobacteria"; Gammaproteobacteria; Alteromonadales; Pseudoalteromonadaceae; Pseudoalteromonas; otu_1667	140388	93.33	0.969602	269	greengenes:k__Bacteria; p__Proteobacteria; c__Gammaproteobacteria; o__Alteromonadales; f__Pseudoalteromonadaceae; g__Pseudoalteromonas; s__Pseudoalteromonas haloplanktis; otu_3442	140388	93.33	0.969602	269	ncbi:Bacteria; Proteobacteria; Gammaproteobacteria; Alteromonadales; Pseudoalteromonadaceae; Pseudoalteromonas; Unclassified; otu_3175
GJVXJEE01BAXUU.1	31520	98.03	0.997769	446	RDP:Bacteria; "Proteobacteria"; Gammaproteobacteria; Alteromonadales; Pseudoalteromonadaceae; Pseudoalteromonas; otu_1667	31520	98.03	0.997769	446	greengenes:k__Bacteria; p__Proteobacteria; c__Gammaproteobacteria; o__Alteromonadales; f__Pseudoalteromonadaceae; g__Pseudoalteromonas; Unclassified; otu_3440	31520	98.03	0.997769	446	ncbi:Bacteria; Proteobacteria; Gammaproteobacteria; Alteromonadales; Pseudoalteromonadaceae; Pseudoalteromonas; Unclassified; otu_3175
GJVXJEE01BB42D.1	249013	84.32	0.977465	406	RDP:Bacteria; "Proteobacteria"; Gammaproteobacteria; Alteromonadales; Alteromonadaceae; Alteromonas; otu_1643	249013	84.32	0.977465	406	greengenes:k__Bacteria; p__Proteobacteria; c__Gammaproteobacteria; o__Alteromonadales; f__Alteromonadaceae; Unclassified; otu_3406	249013	84.32	0.977465	406	ncbi:Bacteria; Proteobacteria; Gammaproteobacteria; Alteromonadales; Alteromonadaceae; Alteromonas; Unclassified; otu_3134
GJVXJEE01BCJVV.1	103367	97.9	0.997798	455	RDP:Bacteria; "Proteobacteria"; Gammaproteobacteria; Alteromonadales; Pseudoalteromonadaceae; Pseudoalteromonas; otu_1667	103367	97.9	0.997798	455	greengenes:k__Bacteria; p__Proteobacteria; c__Gammaproteobacteria; o__Alteromonadales; f__Pseudoalteromonadaceae; g__Pseudoalteromonas; Unclassified; otu_3440	8930	97.9	0.997827	458	ncbi:Bacteria; Proteobacteria; Gammaproteobacteria; Alteromonadales; Pseudoalteromonadaceae; Pseudoalteromonas; Unclassified; otu_3175
GJVXJEE01BFDF3.1	105784	80.74	0.956361	431	RDP:Bacteria; "Proteobacteria"; Alphaproteobacteria; Rhodobacterales; Rhodobacteraceae; Roseovarius; otu_1215	105784	80.74	0.956361	431	greengenes:k__Bacteria; p__Proteobacteria; c__Alphaproteobacteria; o__Rhodobacterales; f__Rhodobacteraceae; Unclassified; otu_2666	105784	80.74	0.956361	431	ncbi:Bacteria; Unclassified; otu_221
GJVXJEE01BG3LR.1	43301	96.72	0.985153	342	RDP:Bacteria; "Proteobacteria"; Gammaproteobacteria; Alteromonadales; Pseudoalteromonadaceae; Pseudoalteromonas; otu_1667	43301	96.72	0.985153	342	greengenes:k__Bacteria; p__Proteobacteria; c__Gammaproteobacteria; o__Alteromonadales; f__Pseudoalteromonadaceae; g__Pseudoalteromonas; s__Pseudoalteromonas marina; otu_3445	43301	96.72	0.985153	342	ncbi:Bacteria; Proteobacteria; Gammaproteobacteria; Alteromonadales; Pseudoalteromonadaceae; Pseudoalteromonas; Unclassified; otu_3175
GJVXJEE01BKI91.1	142469	89.02	0.986578	453	RDP:Bacteria; "Proteobacteria"; Gammaproteobacteria; Oceanospirillales; Oceanospirillaceae; Marinomonas; otu_1771	142469	89.02	0.986578	453	greengenes:k__Bacteria; p__Proteobacteria; c__Gammaproteobacteria; o__Oceanospirillales; f__Oceanospirillaceae; Unclassified; otu_3776	142469	89.02	0.986578	453	ncbi:Bacteria; Proteobacteria; Gammaproteobacteria; Oceanospirillales; Marinomonas; Unclassified; otu_3448
GJVXJEE01BNK93.1	140388	100	0.999993	72	RDP:Bacteria; "Proteobacteria"; Gammaproteobacteria; Alteromonadales; Pseudoalteromonadaceae; Pseudoalteromonas; otu_1667	140388	100	0.999993	72	greengenes:k__Bacteria; p__Proteobacteria; c__Gammaproteobacteria; o__Alteromonadales; f__Pseudoalteromonadaceae; g__Pseudoalteromonas; s__Pseudoalteromonas haloplanktis; otu_3442	140388	100	0.999993	72	ncbi:Bacteria; Proteobacteria; Gammaproteobacteria; Alteromonadales; Pseudoalteromonadaceae; Pseudoalteromonas; Unclassified; otu_3175
GJVXJEE01BR5UD.1	107884	100	0.999993	342	RDP:Bacteria; "Proteobacteria"; Gammaproteobacteria; Alteromonadales; Pseudoalteromonadaceae; Pseudoalteromonas; otu_1667	107884	100	0.999993	342	greengenes:k__Bacteria; p__Proteobacteria; c__Gammaproteobacteria; o__Alteromonadales; f__Pseudoalteromonadaceae; g__Pseudoalteromonas; Unclassified; otu_3440	107884	100	0.999993	342	ncbi:Bacteria; Proteobacteria; Gammaproteobacteria; Alteromonadales; Pseudoalteromonadaceae; Pseudoalteromonas; Unclassified; otu_3175
GJVXJEE01BTQ6C.1	154852	74.1	0.919967	123	RDP:Bacteria; "Proteobacteria"; Gammaproteobacteria; Alteromonadales; Alteromonadaceae; Saccharophagus; otu_1652	154852	74.1	0.919967	123	greengenes:k__Bacteria; p__Proteobacteria; c__Gammaproteobacteria; o__Oceanospirillales; f__Alteromonadaceae; g__Saccharophagus; s__Saccharophagus degradans; otu_3731	154852	74.1	0.919967	123	ncbi:Bacteria; Proteobacteria; Gammaproteobacteria; Alteromonadales; Alteromonadaceae; Saccharophagus; otu_3151
GJVXJEE01BV7ZK.1	36441	99.02	0.989383	475	RDP:Bacteria; "Proteobacteria"; Gammaproteobacteria; Alteromonadales; Pseudoalteromonadaceae; Pseudoalteromonas; otu_1667	36441	99.02	0.989383	475	greengenes:k__Bacteria; p__Proteobacteria; c__Gammaproteobacteria; o__Alteromonadales; f__Pseudoalteromonadaceae; g__Pseudoalteromonas; Unclassified; otu_3440	36441	99.02	0.989383	475	ncbi:Bacteria; Proteobacteria; Gammaproteobacteria; Alteromonadales; Alteromonadaceae; Unclassified; otu_3126
GJVXJEE01BW4N3.1	144117	90.65	0.993714	160	RDP:Bacteria; "Proteobacteria"; Alphaproteobacteria; Rhodobacterales; Rhodobacteraceae; Roseovarius; otu_1215	118516	88.79	0.993714	160	greengenes:k__Bacteria; p__Proteobacteria; c__Alphaproteobacteria; o__Rhodobacterales; f__Rhodobacteraceae; Unclassified; otu_2666	68976	89.72	0.993714	160	ncbi:Bacteria; Proteobacteria; Alphaproteobacteria; Rhodobacterales; Rhodobacteraceae; Unclassified; otu_2337
GJVXJEE01BWSO0.1	48029	80	0.999993	67	RDP:Bacteria; "Proteobacteria"; Gammaproteobacteria; Pseudomonadales; Moraxellaceae; Acinetobacter; otu_1802	48029	80	0.999993	67	greengenes:k__Bacteria; p__Proteobacteria; c__Gammaproteobacteria; o__Pseudomonadales; f__Moraxellaceae; g__Acinetobacter; Unclassified; otu_3866	48029	80	0.999993	67	ncbi:Bacteria; Proteobacteria; Epsilonproteobacteria; Unclassified; otu_3071
GJVXJEE01BXQQB.1	120027	95.4	0.996897	324	RDP:Bacteria; "Proteobacteria"; Gammaproteobacteria; Alteromonadales; Pseudoalteromonadaceae; Pseudoalteromonas; otu_1667	120027	95.4	0.996897	324	greengenes:k__Bacteria; p__Proteobacteria; c__Gammaproteobacteria; o__Alteromonadales; f__Pseudoalteromonadaceae; g__Pseudoalteromonas; Unclassified; otu_3440	109727	95.4	0.996897	324	ncbi:Bacteria; Proteobacteria; Gammaproteobacteria; Alteromonadales; Pseudoalteromonadaceae; Pseudoalteromonas; Unclassified; otu_3175
GJVXJEE01BY55A.1	304906	78.93	0.97386	233	RDP:Bacteria; "Bacteroidetes"; Flavobacteria; "Flavobacteriales"; Flavobacteriaceae; Polaribacter; otu_604	304906	78.93	0.97386	233	greengenes:k__Bacteria; p__Bacteroidetes; c__Flavobacteria; o__Flavobacteriales; f__Flavobacteriaceae; g__Polaribacter; Unclassified; otu_1135	304906	78.93	0.97386	233	ncbi:Bacteria; Bacteroidetes; Flavobacteria; Flavobacteriales; Flavobacteriaceae; Polaribacter; Unclassified; otu_959
GJVXJEE01BY9N5.1	80881	91.52	0.980139	408	RDP:Bacteria; "Proteobacteria"; Gammaproteobacteria; Alteromonadales; Alteromonadaceae; Glaciecola; otu_1645	80881	91.52	0.980139	408	greengenes:k__Bacteria; p__Proteobacteria; c__Gammaproteobacteria; o__Alteromonadales; f__Alteromonadaceae; g__Glaciecola; Unclassified; otu_3414	80881	91.52	0.980139	408	ncbi:Bacteria; Proteobacteria; Gammaproteobacteria; Alteromonadales; Alteromonadaceae; Unclassified; otu_3126
GJVXJEE01BYWIB.1	144935	76.02	0.93578	426	RDP:Bacteria; "Bacteroidetes"; Flavobacteria; "Flavobacteriales"; Flavobacteriaceae; Zobellia; otu_629	144935	76.02	0.93578	426	greengenes:k__Bacteria; p__Bacteroidetes; c__Flavobacteria; o__Flavobacteriales; f__Flavobacteriaceae; g__Zobellia; otu_1169	144935	76.02	0.93578	426	ncbi:Bacteria; Bacteroidetes; Flavobacteria; Flavobacteriales; Flavobacteriaceae; Zobellia; otu_998
GJVXJEE01C0H57.1	160415	99.49	0.996955	331	RDP:Bacteria; "Proteobacteria"; Gammaproteobacteria; Alteromonadales; Pseudoalteromonadaceae; Pseudoalteromonas; otu_1667	160415	99.49	0.996955	331	greengenes:k__Bacteria; p__Proteobacteria; c__Gammaproteobacteria; o__Alteromonadales; f__Pseudoalteromonadaceae; g__Pseudoalteromonas; Unclassified; otu_3440	160415	99.49	0.996955	331	ncbi:Bacteria; Proteobacteria; Gammaproteobacteria; Alteromonadales; Pseudoalteromonadaceae; Pseudoalteromonas; Unclassified; otu_3175
GJVXJEE01C0Y2C.1	221516	78.76	0.955227	418	RDP:Bacteria; "Proteobacteria"; Gammaproteobacteria; unclassified_Gammaproteobacteria; otu_1833	221209	84.49	0.968046	419	greengenes:k__Bacteria; p__Proteobacteria; c__Gammaproteobacteria; o__Oceanospirillales; f__Oceanospirillaceae; Unclassified; otu_3776	221516	78.76	0.955227	418	ncbi:Bacteria; Proteobacteria; Gammaproteobacteria; Alteromonadales; Unclassified; otu_3125
GJVXJEE01C3EHW.1	278613	98.82	0.989615	387	RDP:Bacteria; "Proteobacteria"; Gammaproteobacteria; Alteromonadales; Pseudoalteromonadaceae; Pseudoalteromonas; otu_1667	278613	98.82	0.989615	387	greengenes:k__Bacteria; p__Proteobacteria; c__Gammaproteobacteria; o__Alteromonadales; f__Pseudoalteromonadaceae; g__Pseudoalteromonas; Unclassified; otu_3440	278613	98.82	0.989615	387	ncbi:Bacteria; Proteobacteria; Gammaproteobacteria; Alteromonadales; Pseudoalteromonadaceae; Pseudoalteromonas; Unclassified; otu_3175
GJVXJEE01C5QNU.1	108262	74.35	0.948977	307	RDP:Bacteria; "Proteobacteria"; Gammaproteobacteria; "Enterobacteriales"; Enterobacteriaceae; unclassified_Enterobacteriaceae; otu_1614	160306	74.35	0.946114	307	greengenes:k__Bacteria; p__Proteobacteria; c__Gammaproteobacteria; o__Alteromonadales; f__Alteromonadaceae; g__Glaciecola; s__Pseudoalteromonas atlantica; otu_3416	160306	74.35	0.946114	307	ncbi:Bacteria; Proteobacteria; Gammaproteobacteria; Alteromonadales; Pseudoalteromonadaceae; Pseudoalteromonas; Unclassified; otu_3175
GJVXJEE01C606T.1	82266	93.72	0.9854	415	RDP:Bacteria; "Proteobacteria"; Gammaproteobacteria; Alteromonadales; Alteromonadaceae; Glaciecola; otu_1645	82266	93.72	0.9854	415	greengenes:k__Bacteria; p__Proteobacteria; c__Gammaproteobacteria; o__Alteromonadales; f__Alteromonadaceae; g__Glaciecola; Unclassified; otu_3414	82266	93.72	0.9854	415	ncbi:Bacteria; Proteobacteria; Gammaproteobacteria; Alteromonadales; Alteromonadaceae; Glaciecola; Unclassified; otu_3138
GJVXJEE01C6F6X.1	81378	92.93	0.976375	475	RDP:Bacteria; "Proteobacteria"; Alphaproteobacteria; Rhodobacterales; Rhodobacteraceae; Loktanella; otu_1181	81378	92.93	0.976375	475	greengenes:k__Bacteria; p__Proteobacteria; c__Alphaproteobacteria; o__Rhodobacterales; f__Rhodobacteraceae; g__Loktanella; Unclassified; otu_2680	81378	92.93	0.976375	475	ncbi:Bacteria; Proteobacteria; Alphaproteobacteria; Rhodobacterales; Rhodobacteraceae; Roseobacter; Unclassified; otu_2417
GJVXJEE01C7J71.1	266084	94.87	0.978685	336	RDP:Bacteria; "Proteobacteria"; Alphaproteobacteria; Rhodobacterales; Rhodobacteraceae; Marivita; otu_1186	266084	94.87	0.978685	336	greengenes:k__Bacteria; p__Proteobacteria; c__Alphaproteobacteria; o__Rhodobacterales; f__Rhodobacteraceae; g__Marivita; otu_2687	135654	93.08	0.987973	337	ncbi:Bacteria; Unclassified; otu_221
GJVXJEE01CAWEN.1	342050	82	0.964137	402	RDP:Bacteria; "Proteobacteria"; Gammaproteobacteria; Alteromonadales; Alteromonadaceae; Glaciecola; otu_1645	342050	82	0.964137	402	greengenes:k__Bacteria; p__Proteobacteria; c__Gammaproteobacteria; o__Alteromonadales; f__Alteromonadaceae; g__Glaciecola; Unclassified; otu_3414	342050	82	0.964137	402	ncbi:Bacteria; Proteobacteria; Gammaproteobacteria; Alteromonadales; Alteromonadaceae; Glaciecola; Unclassified; otu_3138
GJVXJEE01CE8C4.1	318733	67.74	0.90802	364	RDP:Bacteria; "Proteobacteria"; Gammaproteobacteria; Pseudomonadales; Pseudomonadaceae; Cellvibrio; otu_1812	318733	67.74	0.90802	364	greengenes:k__Bacteria; p__Proteobacteria; c__Gammaproteobacteria; o__Oceanospirillales; f__Alteromonadaceae; g__Cellvibrio; s__Cellvibrio japonicus; otu_3712	318733	67.74	0.90802	364	ncbi:Bacteria; Proteobacteria; Gammaproteobacteria; Pseudomonadales; Pseudomonadaceae; Cellvibrio; Unclassified; otu_3525
GJVXJEE01CE9X1.1	52879	94.79	0.9887	358	RDP:Bacteria; "Proteobacteria"; Gammaproteobacteria; Alteromonadales; Pseudoalteromonadaceae; Pseudoalteromonas; otu_1667	52879	94.79	0.9887	358	greengenes:k__Bacteria; p__Proteobacteria; c__Gammaproteobacteria; o__Alteromonadales; f__Pseudoalteromonadaceae; g__Pseudoalteromonas; s__Pseudoalteromonas issachenkonii; otu_3443	54983	92.65	0.994426	361	ncbi:Bacteria; Proteobacteria; Gammaproteobacteria; Alteromonadales; Alteromonadaceae; Unclassified; otu_3126
GJVXJEE01CFDO2.1	133712	89.44	0.984761	133	RDP:Bacteria; "Proteobacteria"; Gammaproteobacteria; Alteromonadales; Colwelliaceae; Colwellia; otu_1656	130993	89.44	0.984761	133	greengenes:k__Bacteria; p__Proteobacteria; c__Gammaproteobacteria; o__Alteromonadales; f__Colwelliaceae; g__Colwellia; s__Colwellia psychrerythraea; otu_3423	130993	89.44	0.984761	133	ncbi:Bacteria; Proteobacteria; Gammaproteobacteria; Alteromonadales; Colwelliaceae; Colwellia; Unclassified; otu_3156
GJVXJEE01CFOJ7.1	52879	96.72	0.984252	257	RDP:Bacteria; "Proteobacteria"; Gammaproteobacteria; Alteromonadales; Pseudoalteromonadaceae; Pseudoalteromonas; otu_1667	52879	96.72	0.984252	257	greengenes:k__Bacteria; p__Proteobacteria; c__Gammaproteobacteria; o__Alteromonadales; f__Pseudoalteromonadaceae; g__Pseudoalteromonas; s__Pseudoalteromonas issachenkonii; otu_3443	54983	93.77	0.992275	260	ncbi:Bacteria; Proteobacteria; Gammaproteobacteria; Alteromonadales; Alteromonadaceae; Unclassified; otu_3126
GJVXJEE01CFQXQ.1	366487	88.37	0.973032	379	RDP:Bacteria; "Proteobacteria"; Gammaproteobacteria; Oceanospirillales; Oceanospirillaceae; Marinomonas; otu_1771	366487	88.37	0.973032	379	greengenes:k__Bacteria; p__Proteobacteria; c__Gammaproteobacteria; o__Oceanospirillales; f__Oceanospirillaceae; g__Marinomonas; s__Marinomonas mediterranea; otu_3785	366487	88.37	0.973032	379	ncbi:Bacteria; Proteobacteria; Gammaproteobacteria; Oceanospirillales; Marinomonas; Unclassified; otu_3448
GJVXJEE01CFZV8.1	107884	100	0.999993	267	RDP:Bacteria; "Proteobacteria"; Gammaproteobacteria; Alteromonadales; Pseudoalteromonadaceae; Pseudoalteromonas; otu_1667	107884	100	0.999993	267	greengenes:k__Bacteria; p__Proteobacteria; c__Gammaproteobacteria; o__Alteromonadales; f__Pseudoalteromonadaceae; g__Pseudoalteromonas; Unclassified; otu_3440	107884	100	0.999993	267	ncbi:Bacteria; Proteobacteria; Gammaproteobacteria; Alteromonadales; Pseudoalteromonadaceae; Pseudoalteromonas; Unclassified; otu_3175
GJVXJEE01CH1S6.1	142469	90.25	0.978177	418	RDP:Bacteria; "Proteobacteria"; Gammaproteobacteria; Oceanospirillales; Oceanospirillaceae; Marinomonas; otu_1771	142469	90.25	0.978177	418	greengenes:k__Bacteria; p__Proteobacteria; c__Gammaproteobacteria; o__Oceanospirillales; f__Oceanospirillaceae; Unclassified; otu_3776	142469	90.25	0.978177	418	ncbi:Bacteria; Proteobacteria; Gammaproteobacteria; Oceanospirillales; Marinomonas; Unclassified; otu_3448
GJVXJEE01CHYFK.1	63818	71.71	0.929661	450	RDP:Bacteria; Cyanobacteria; Cyanobacteria; Chloroplast; Chlorophyta; otu_1996	128699	70.74	0.944719	454	greengenes:k__Bacteria; p__Cyanobacteria; c__Chloroplast; o__Streptophyta; otu_1407	128699	70.74	0.944719	454	ncbi:Eukaryota; Viridiplantae; Streptophyta; Embryophyta; Bryophyta; Moss Superclass V; Bryopsida; Funariidae; Funariales; Funariaceae; Physcomitrella; otu_4176
GJVXJEE01CIF95.1	161205	83.15	0.970517	349	RDP:Bacteria; "Proteobacteria"; Gammaproteobacteria; Oceanospirillales; Oceanospirillaceae; Marinomonas; otu_1771	161205	83.15	0.970517	349	greengenes:k__Bacteria; p__Proteobacteria; c__Gammaproteobacteria; o__Oceanospirillales; f__Oceanospirillaceae; g__Marinomonas; Unclassified; otu_3783	161205	83.15	0.970517	349	ncbi:Bacteria; Proteobacteria; Gammaproteobacteria; Oceanospirillales; Marinomonas; Unclassified; otu_3448
GJVXJEE01CIW3L.1	107197	79.1	0.939138	86	RDP:Bacteria; "Proteobacteria"; Gammaproteobacteria; "Vibrionales"; Vibrionaceae; Photobacterium; otu_1622	107197	79.1	0.939138	86	greengenes:k__Bacteria; p__Proteobacteria; c__Gammaproteobacteria; o__Vibrionales; f__Vibrionaceae; g__Photobacterium; s__Photobacterium angustum; otu_3974	107197	79.1	0.939138	86	ncbi:Bacteria; Proteobacteria; Gammaproteobacteria; Vibrionales; Vibrionaceae; Photobacterium; Unclassified; otu_3596
GJVXJEE01CKVN8.1	267240	77.07	0.934865	355	RDP:Bacteria; "Bacteroidetes"; Flavobacteria; "Flavobacteriales"; Flavobacteriaceae; Gilvibacter; otu_578	267240	77.07	0.934865	355	greengenes:k__Bacteria; p__Bacteroidetes; c__Flavobacteria; o__Flavobacteriales; f__Flavobacteriaceae; Unclassified; otu_1069	39592	76.27	0.93517	355	ncbi:Bacteria; Bacteroidetes; Flavobacteria; Flavobacteriales; Flavobacteriaceae; Gelidibacter; Unclassified; otu_921
GJVXJEE01CMTD3.1	278909	66.51	0.924821	407	RDP:Bacteria; "Bacteroidetes"; Flavobacteria; "Flavobacteriales"; Flavobacteriaceae; unclassified_Flavobacteriaceae; otu_621	278909	66.51	0.924821	407	greengenes:k__Bacteria; p__Bacteroidetes; c__Flavobacteria; o__Flavobacteriales; f__Flavobacteriaceae; g__Lutimonas; otu_1126	278909	66.51	0.924821	407	ncbi:Bacteria; Bacteroidetes; Flavobacteria; Flavobacteriales; Flavobacteriaceae; Unclassified; otu_874
GJVXJEE01CPGGD.1	140388	100	0.999993	156	RDP:Bacteria; "Proteobacteria"; Gammaproteobacteria; Alteromonadales; Pseudoalteromonadaceae; Pseudoalteromonas; otu_1667	140388	100	0.999993	156	greengenes:k__Bacteria; p__Proteobacteria; c__Gammaproteobacteria; o__Alteromonadales; f__Pseudoalteromonadaceae; g__Pseudoalteromonas; s__Pseudoalteromonas haloplanktis; otu_3442	140388	100	0.999993	156	ncbi:Bacteria; Proteobacteria; Gammaproteobacteria; Alteromonadales; Pseudoalteromonadaceae; Pseudoalteromonas; Unclassified; otu_3175
GJVXJEE01CS5Y0.1	155199	65.54	0.894939	104	RDP:Bacteria; "Proteobacteria"; Gammaproteobacteria; Oceanospirillales; Oceanospirillaceae; Bermanella; otu_1770	155199	65.54	0.894939	104	greengenes:k__Bacteria; p__Proteobacteria; c__Gammaproteobacteria; o__Oceanospirillales; f__Oceanospirillaceae; Unclassified; otu_3776	155199	65.54	0.894939	104	ncbi:Bacteria; Proteobacteria; Gammaproteobacteria; Oceanospirillales; Bermanella; otu_3420
GJVXJEE01CTEZ8.1	129619	58.58	0.865681	160	RDP:Bacteria; "Proteobacteria"; Gammaproteobacteria; Alteromonadales; Alteromonadaceae; Marinobacter; Unclassified; otu_1648	229174	58.16	0.835668	160	greengenes:k__Bacteria; p__Proteobacteria; c__Gammaproteobacteria; o__Pseudomonadales; f__Moraxellaceae; g__Psychrobacter; s__Psychrobacter sp. PRwf-1; otu_3900	229174	58.16	0.835668	160	ncbi:Bacteria; Proteobacteria; Gammaproteobacteria; Pseudomonadales; Moraxellaceae; Psychrobacter; Unclassified; otu_3519
GJVXJEE01CTYDF.1	142469	88.49	0.985851	430	RDP:Bacteria; "Proteobacteria"; Gammaproteobacteria; Oceanospirillales; Oceanospirillaceae; Marinomonas; otu_1771	142469	88.49	0.985851	430	greengenes:k__Bacteria; p__Proteobacteria; c__Gammaproteobacteria; o__Oceanospirillales; f__Oceanospirillaceae; Unclassified; otu_3776	142469	88.49	0.985851	430	ncbi:Bacteria; Proteobacteria; Gammaproteobacteria; Oceanospirillales; Marinomonas; Unclassified; otu_3448
GJVXJEE01CURMW.1	108409	97.09	0.992638	409	RDP:Bacteria; "Proteobacteria"; Gammaproteobacteria; Alteromonadales; Pseudoalteromonadaceae; Pseudoalteromonas; otu_1667	108409	97.09	0.992638	409	greengenes:k__Bacteria; p__Proteobacteria; c__Gammaproteobacteria; o__Alteromonadales; f__Pseudoalteromonadaceae; g__Pseudoalteromonas; s__Pseudoalteromonas issachenkonii; otu_3443	100326	97.09	0.992638	409	ncbi:Bacteria; Proteobacteria; Gammaproteobacteria; Alteromonadales; Pseudoalteromonadaceae; Pseudoalteromonas; Unclassified; otu_3175
GJVXJEE01CVCH5.1	115339	79.05	0.946318	252	RDP:Bacteria; "Proteobacteria"; Gammaproteobacteria; Pseudomonadales; Pseudomonadaceae; Pseudomonas; otu_1813	115339	79.05	0.946318	252	greengenes:k__Bacteria; p__Proteobacteria; c__Gammaproteobacteria; o__Pseudomonadales; f__Pseudomonadaceae; g__Pseudomonas; Unclassified; otu_3909	115339	79.05	0.946318	252	ncbi:Bacteria; Proteobacteria; Gammaproteobacteria; Pseudomonadales; Pseudomonadaceae; Pseudomonas; Unclassified; otu_3528
GJVXJEE01CVQJ3.1	255604	88.69	0.968977	330	RDP:Bacteria; "Proteobacteria"; Alphaproteobacteria; Rhodobacterales; Rhodobacteraceae; unclassified_Rhodobacteraceae; otu_1236	255604	88.69	0.968977	330	greengenes:k__Bacteria; p__Proteobacteria; c__Alphaproteobacteria; o__Rhodobacterales; f__Rhodobacteraceae; Unclassified; otu_2666	255604	88.69	0.968977	330	ncbi:Bacteria; Proteobacteria; Alphaproteobacteria; Unclassified; otu_2139
GJVXJEE01CWG6E.1	101283	98.48	0.997551	409	RDP:Bacteria; "Proteobacteria"; Gammaproteobacteria; Alteromonadales; Pseudoalteromonadaceae; Pseudoalteromonas; otu_1667	101283	98.48	0.997551	409	greengenes:k__Bacteria; p__Proteobacteria; c__Gammaproteobacteria; o__Alteromonadales; f__Pseudoalteromonadaceae; g__Pseudoalteromonas; Unclassified; otu_3440	160838	98.7	0.997551	409	ncbi:Bacteria; Proteobacteria; Gammaproteobacteria; Alteromonadales; Pseudoalteromonadaceae; Pseudoalteromonas; Unclassified; otu_3175
GJVXJEE01CX1E2.1	192041	57.57	0.86603	323	RDP:Bacteria; "Bacteroidetes"; Flavobacteria; "Flavobacteriales"; Flavobacteriaceae; Polaribacter; otu_604	192041	57.57	0.86603	323	greengenes:k__Bacteria; p__Bacteroidetes; c__Flavobacteria; o__Flavobacteriales; f__Flavobacteriaceae; g__Polaribacter; Unclassified; otu_1135	192041	57.57	0.86603	323	ncbi:Bacteria; Bacteroidetes; Flavobacteria; Flavobacteriales; Flavobacteriaceae; Polaribacter; Unclassified; otu_959
GJVXJEE01CY8IF.1	140388	96.84	0.99585	242	RDP:Bacteria; "Proteobacteria"; Gammaproteobacteria; Alteromonadales; Pseudoalteromonadaceae; Pseudoalteromonas; otu_1667	140388	96.84	0.99585	242	greengenes:k__Bacteria; p__Proteobacteria; c__Gammaproteobacteria; o__Alteromonadales; f__Pseudoalteromonadaceae; g__Pseudoalteromonas; s__Pseudoalteromonas haloplanktis; otu_3442	140388	96.84	0.99585	242	ncbi:Bacteria; Proteobacteria; Gammaproteobacteria; Alteromonadales; Pseudoalteromonadaceae; Pseudoalteromonas; Unclassified; otu_3175
GJVXJEE01CYBZA.1	8942	95.95	0.985444	486	RDP:Bacteria; "Proteobacteria"; Gammaproteobacteria; Alteromonadales; Pseudoalteromonadaceae; Pseudoalteromonas; otu_1667	8942	95.95	0.985444	486	greengenes:k__Bacteria; p__Proteobacteria; c__Gammaproteobacteria; o__Alteromonadales; f__Pseudoalteromonadaceae; g__Pseudoalteromonas; Unclassified; otu_3440	8942	95.95	0.985444	486	ncbi:Bacteria; Proteobacteria; Gammaproteobacteria; Alteromonadales; Pseudoalteromonadaceae; Pseudoalteromonas; Unclassified; otu_3175
GJVXJEE01D4O4O.1	140388	92.47	0.989179	94	RDP:Bacteria; "Proteobacteria"; Gammaproteobacteria; Alteromonadales; Pseudoalteromonadaceae; Pseudoalteromonas; otu_1667	140388	92.47	0.989179	94	greengenes:k__Bacteria; p__Proteobacteria; c__Gammaproteobacteria; o__Alteromonadales; f__Pseudoalteromonadaceae; g__Pseudoalteromonas; s__Pseudoalteromonas haloplanktis; otu_3442	140388	92.47	0.989179	94	ncbi:Bacteria; Proteobacteria; Gammaproteobacteria; Alteromonadales; Pseudoalteromonadaceae; Pseudoalteromonas; Unclassified; otu_3175
GJVXJEE01D6AV9.1	277351	88.96	0.979616	493	RDP:Bacteria; "Bacteroidetes"; Flavobacteria; "Flavobacteriales"; Flavobacteriaceae; Psychroserpens; otu_607	277351	88.96	0.979616	493	greengenes:k__Bacteria; p__Bacteroidetes; c__Flavobacteria; o__Flavobacteriales; f__Flavobacteriaceae; g__Psychroserpens; Unclassified; otu_1139	277351	88.96	0.979616	493	ncbi:Bacteria; Bacteroidetes; Flavobacteria; Flavobacteriales; Flavobacteriaceae; Psychroserpens; Unclassified; otu_965
GJVXJEE01D8GXI.1	227224	89.88	0.974514	120	RDP:Bacteria; "Proteobacteria"; Gammaproteobacteria; Pseudomonadales; Pseudomonadaceae; Pseudomonas; otu_1813	227224	89.88	0.974514	120	greengenes:k__Bacteria; p__Proteobacteria; c__Gammaproteobacteria; o__Pseudomonadales; f__Pseudomonadaceae; g__Pseudomonas; s__Pseudomonas stutzeri; otu_3935	227224	89.88	0.974514	120	ncbi:Bacteria; Proteobacteria; Gammaproteobacteria; Pseudomonadales; Pseudomonadaceae; Pseudomonas; Unclassified; otu_3528
GJVXJEE01DHKE9.1	84320	64.77	0.882934	226	RDP:Bacteria; "Bacteroidetes"; Flavobacteria; "Flavobacteriales"; Flavobacteriaceae; Flavobacterium; otu_573	84320	64.77	0.882934	226	greengenes:k__Bacteria; p__Bacteroidetes; c__Flavobacteria; o__Flavobacteriales; f__Flavobacteriaceae; g__Flavobacterium; Unclassified; otu_1102	84320	64.77	0.882934	226	ncbi:Bacteria; Bacteroidetes; Unclassified; otu_727
GJVXJEE01DJFHP.1	348441	83.24	0.974907	245	RDP:Bacteria; "Firmicutes"; "Clostridia"; Clostridiales; "Lachnospiraceae"; Roseburia; otu_870	348441	83.24	0.974907	245	greengenes:k__Bacteria; p__Firmicutes; c__Clostridia; o__Clostridiales; f__Lachnospiraceae; g__Roseburia; Unclassified; otu_2130	348441	83.24	0.974907	245	ncbi:Bacteria; Firmicutes; Clostridia; Clostridiales; Lachnospiraceae; Unclassified; otu_1710
GJVXJEE01DJJ4B.1	5704	89.49	0.97245	298	RDP:Bacteria; "Proteobacteria"; Alphaproteobacteria; Rhodobacterales; Rhodobacteraceae; Roseovarius; otu_1215	5704	89.49	0.97245	298	greengenes:k__Bacteria; p__Proteobacteria; c__Alphaproteobacteria; o__Rhodobacterales; f__Rhodobacteraceae; g__Thalassobius; Unclassified; otu_2748	5704	89.49	0.97245	298	ncbi:Bacteria; Proteobacteria; Alphaproteobacteria; Rhodobacterales; Rhodobacteraceae; Roseovarius; Unclassified; otu_2419
GJVXJEE01DMPZM.1	43499	56.89	0.867847	320	RDP:Bacteria; "Proteobacteria"; Alphaproteobacteria; Sphingomonadales; Sphingomonadaceae; Zymomonas; otu_1313	43499	56.89	0.867847	320	greengenes:k__Bacteria; p__Proteobacteria; c__Alphaproteobacteria; o__Sphingomonadales; f__Sphingomonadaceae; g__Zymomonas; s__Zymomonas mobilis; otu_2910	50955	56.89	0.871539	320	ncbi:Bacteria; Proteobacteria; Alphaproteobacteria; Sphingomonadales; Sphingomonadaceae; Zymomonas; otu_2605
GJVXJEE01DPVHZ.1	8234	84.28	0.974383	440	RDP:Bacteria; "Proteobacteria"; Gammaproteobacteria; Alteromonadales; Alteromonadaceae; Haliea; otu_1646	8234	84.28	0.974383	440	greengenes:k__Bacteria; p__Proteobacteria; c__Gammaproteobacteria; o__Oceanospirillales; f__OM60; g__; s__marine gamma proteobacterium HTCC2080; otu_3803	96871	84.28	0.974383	440	ncbi:Bacteria; Proteobacteria; Gammaproteobacteria; OMG group; OM60 clade; Unclassified; otu_3476
GJVXJEE01DT73O.1	82266	95.22	0.986258	440	RDP:Bacteria; "Proteobacteria"; Gammaproteobacteria; Alteromonadales; Alteromonadaceae; Glaciecola; otu_1645	82266	95.22	0.986258	440	greengenes:k__Bacteria; p__Proteobacteria; c__Gammaproteobacteria; o__Alteromonadales; f__Alteromonadaceae; g__Glaciecola; Unclassified; otu_3414	82266	95.22	0.986258	440	ncbi:Bacteria; Proteobacteria; Gammaproteobacteria; Alteromonadales; Alteromonadaceae; Glaciecola; Unclassified; otu_3138
GJVXJEE01DU62V.1	144620	56.25	0.859228	402	RDP:Bacteria; Cyanobacteria; Cyanobacteria; Chloroplast; unclassified_Chloroplast; otu_2000	144620	56.25	0.859228	402	greengenes:k__Bacteria; p__Cyanobacteria; c__Chloroplast; o__Rhodophyta; otu_1405	144620	56.25	0.859228	402	ncbi:Eukaryota; Rhodophyta; Bangiophyceae; Porphyridiales; Porphyridiaceae; Porphyridium; otu_4000
GJVXJEE01DUUI4.1	267240	77.27	0.934472	354	RDP:Bacteria; "Bacteroidetes"; Flavobacteria; "Flavobacteriales"; Flavobacteriaceae; Gilvibacter; otu_578	267240	77.27	0.934472	354	greengenes:k__Bacteria; p__Bacteroidetes; c__Flavobacteria; o__Flavobacteriales; f__Flavobacteriaceae; Unclassified; otu_1069	39592	76.2	0.934777	354	ncbi:Bacteria; Bacteroidetes; Flavobacteria; Flavobacteriales; Flavobacteriaceae; Gelidibacter; Unclassified; otu_921
GJVXJEE01E2F4Z.1	318733	71.72	0.945678	365	RDP:Bacteria; "Proteobacteria"; Gammaproteobacteria; Pseudomonadales; Pseudomonadaceae; Cellvibrio; otu_1812	350894	71.72	0.945678	365	greengenes:k__Bacteria; p__Proteobacteria; c__Gammaproteobacteria; o__Oceanospirillales; f__Alteromonadaceae; g__Cellvibrio; s__Cellvibrio japonicus; otu_3712	350894	71.72	0.945678	365	ncbi:Bacteria; Proteobacteria; Gammaproteobacteria; Pseudomonadales; Pseudomonadaceae; Cellvibrio; Unclassified; otu_3525
GJVXJEE01EAOKA.1	276613	66.35	0.896276	229	RDP:Bacteria; "Proteobacteria"; Gammaproteobacteria; unclassified_Gammaproteobacteria; otu_1833	276613	66.35	0.896276	229	greengenes:k__Bacteria; p__Proteobacteria; c__Gammaproteobacteria; o__Oceanospirillales; f__OM60; Unclassified; otu_3801	295996	65.09	0.896421	229	ncbi:Bacteria; Proteobacteria; Gammaproteobacteria; Unclassified; otu_3101
GJVXJEE01EDUUC.1	31520	98.53	0.999993	412	RDP:Bacteria; "Proteobacteria"; Gammaproteobacteria; Alteromonadales; Pseudoalteromonadaceae; Pseudoalteromonas; otu_1667	31520	98.53	0.999993	412	greengenes:k__Bacteria; p__Proteobacteria; c__Gammaproteobacteria; o__Alteromonadales; f__Pseudoalteromonadaceae; g__Pseudoalteromonas; Unclassified; otu_3440	31520	98.53	0.999993	412	ncbi:Bacteria; Proteobacteria; Gammaproteobacteria; Alteromonadales; Pseudoalteromonadaceae; Pseudoalteromonas; Unclassified; otu_3175
GJVXJEE01EH1A5.1	8837	82.12	0.962843	223	RDP:Bacteria; "Proteobacteria"; Gammaproteobacteria; Alteromonadales; Colwelliaceae; Colwellia; otu_1656	278848	83.11	0.962843	223	greengenes:k__Bacteria; p__Proteobacteria; c__Gammaproteobacteria; o__Alteromonadales; f__Colwelliaceae; g__Thalassomonas; Unclassified; otu_3425	8837	82.12	0.962843	223	ncbi:Bacteria; Proteobacteria; Gammaproteobacteria; Alteromonadales; Colwelliaceae; Colwellia; Unclassified; otu_3156
GJVXJEE01EIQB5.1	77092	92.09	0.999993	89	RDP:Bacteria; "Proteobacteria"; Gammaproteobacteria; Alteromonadales; Pseudoalteromonadaceae; Pseudoalteromonas; otu_1667	77092	92.09	0.999993	89	greengenes:k__Bacteria; p__Proteobacteria; c__Gammaproteobacteria; o__Alteromonadales; f__Pseudoalteromonadaceae; g__Pseudoalteromonas; Unclassified; otu_3440	77092	92.09	0.999993	89	ncbi:Bacteria; Proteobacteria; Gammaproteobacteria; Alteromonadales; Pseudoalteromonadaceae; Pseudoalteromonas; Unclassified; otu_3175
GJVXJEE01EJ53J.1	326525	84.03	0.971157	424	RDP:Bacteria; "Proteobacteria"; Gammaproteobacteria; Oceanospirillales; Oceanospirillaceae; Oleispira; otu_1779	326525	84.03	0.971157	424	greengenes:k__Bacteria; p__Proteobacteria; c__Gammaproteobacteria; o__Oceanospirillales; f__Oceanospirillaceae; g__Oleispira; otu_3798	326525	84.03	0.971157	424	ncbi:Bacteria; Proteobacteria; Gammaproteobacteria; Oceanospirillales; Oleispira; Unclassified; otu_3463
GJVXJEE01EMBOG.1	265884	91.26	0.977261	538	RDP:Bacteria; "Proteobacteria"; Alphaproteobacteria; Rhodobacterales; Rhodobacteraceae; Roseovarius; otu_1215	265884	91.26	0.977261	538	greengenes:k__Bacteria; p__Proteobacteria; c__Alphaproteobacteria; o__Rhodobacterales; f__Rhodobacteraceae; Unclassified; otu_2666	265884	91.26	0.977261	538	ncbi:Bacteria; Proteobacteria; Alphaproteobacteria; Rhodobacterales; Rhodobacteraceae; Roseovarius; Unclassified; otu_2419
GJVXJEE01EMIIM.1	133712	89.44	0.984761	133	RDP:Bacteria; "Proteobacteria"; Gammaproteobacteria; Alteromonadales; Colwelliaceae; Colwellia; otu_1656	130993	89.44	0.984761	133	greengenes:k__Bacteria; p__Proteobacteria; c__Gammaproteobacteria; o__Alteromonadales; f__Colwelliaceae; g__Colwellia; s__Colwellia psychrerythraea; otu_3423	130993	89.44	0.984761	133	ncbi:Bacteria; Proteobacteria; Gammaproteobacteria; Alteromonadales; Colwelliaceae; Colwellia; Unclassified; otu_3156
GJVXJEE01EMXVK.1	140388	96.89	0.999993	122	RDP:Bacteria; "Proteobacteria"; Gammaproteobacteria; Alteromonadales; Pseudoalteromonadaceae; Pseudoalteromonas; otu_1667	140388	96.89	0.999993	122	greengenes:k__Bacteria; p__Proteobacteria; c__Gammaproteobacteria; o__Alteromonadales; f__Pseudoalteromonadaceae; g__Pseudoalteromonas; s__Pseudoalteromonas haloplanktis; otu_3442	140388	96.89	0.999993	122	ncbi:Bacteria; Proteobacteria; Gammaproteobacteria; Alteromonadales; Pseudoalteromonadaceae; Pseudoalteromonas; Unclassified; otu_3175
GJVXJEE01EQMKR.1	207231	79.08	0.957582	437	RDP:Bacteria; "Proteobacteria"; Gammaproteobacteria; Oceanospirillales; Oceanospirillaceae; unclassified_Oceanospirillaceae; otu_1783	141875	79.68	0.971869	436	greengenes:k__Bacteria; p__Proteobacteria; c__Gammaproteobacteria; o__Oceanospirillales; f__Alteromonadaceae; g__BD2-13; otu_3709	141875	79.68	0.971869	436	ncbi:Bacteria; Proteobacteria; Gammaproteobacteria; Unclassified; otu_3101
GJVXJEE01A15UB.1	160589	80.17	0.974907	285	RDP:Bacteria; "Proteobacteria"; Gammaproteobacteria; Alteromonadales; Alteromonadaceae; Glaciecola; otu_1645	160306	80.17	0.974907	285	greengenes:k__Bacteria; p__Proteobacteria; c__Gammaproteobacteria; o__Alteromonadales; f__Alteromonadaceae; g__Glaciecola; s__Pseudoalteromonas atlantica; otu_3416	160306	80.17	0.974907	285	ncbi:Bacteria; Proteobacteria; Gammaproteobacteria; Alteromonadales; Pseudoalteromonadaceae; Pseudoalteromonas; Unclassified; otu_3175
GJVXJEE01A5OC7.1	274739	85.9	0.963366	254	RDP:Bacteria; "Proteobacteria"; Alphaproteobacteria; Rhodobacterales; Rhodobacteraceae; Silicibacter; otu_1225	274739	85.9	0.963366	254	greengenes:k__Bacteria; p__Proteobacteria; c__Alphaproteobacteria; o__Rhodobacterales; f__Rhodobacteraceae; g__Ruegeria; Unclassified; otu_2733	274739	85.9	0.963366	254	ncbi:Bacteria; Proteobacteria; Alphaproteobacteria; Rhodobacterales; Rhodobacteraceae; Unclassified; otu_2337
GJVXJEE01A68OJ.1	326364	68.18	0.960329	104	RDP:Bacteria; "Proteobacteria"; Alphaproteobacteria; Caulobacterales; Hyphomonadaceae; Hellea; otu_1070	326364	68.18	0.960329	104	greengenes:k__Bacteria; p__Proteobacteria; c__Alphaproteobacteria; o__Rhodobacterales; f__Hyphomonadaceae; Unclassified; otu_2656	326364	68.18	0.960329	104	ncbi:Bacteria; Proteobacteria; Alphaproteobacteria; Rhodobacterales; Hyphomonadaceae; Unclassified; otu_2325
GJVXJEE01A7AEK.1	134170	80.29	0.967247	190	RDP:Bacteria; "Proteobacteria"; Gammaproteobacteria; Alteromonadales; Colwelliaceae; Colwellia; otu_1656	131780	80.29	0.967247	190	greengenes:k__Bacteria; p__Proteobacteria; c__Gammaproteobacteria; o__Alteromonadales; f__Colwelliaceae; g__Colwellia; s__Colwellia psychrerythraea; otu_3423	131780	80.29	0.967247	190	ncbi:Bacteria; Proteobacteria; Gammaproteobacteria; Alteromonadales; Colwelliaceae; Colwellia; Unclassified; otu_3156
GJVXJEE01A7GE0.1	307279	71.47	0.939792	245	RDP:Bacteria; "Proteobacteria"; Alphaproteobacteria; Rhodobacterales; Rhodobacteraceae; unclassified_Rhodobacteraceae; otu_1236	307279	71.47	0.939792	245	greengenes:k__Bacteria; p__Proteobacteria; c__Alphaproteobacteria; o__Rhodobacterales; f__Rhodobacteraceae; g__Rhodobacter; Unclassified; otu_2718	307279	71.47	0.939792	245	ncbi:Bacteria; Proteobacteria; Alphaproteobacteria; Rhodobacterales; Rhodobacteraceae; Rhodobacter; Unclassified; otu_2405
GJVXJEE01AD3G9.1	172627	96.83	0.999993	303	RDP:Bacteria; "Proteobacteria"; Gammaproteobacteria; Alteromonadales; Pseudoalteromonadaceae; Pseudoalteromonas; otu_1667	172627	96.83	0.999993	303	greengenes:k__Bacteria; p__Proteobacteria; c__Gammaproteobacteria; o__Alteromonadales; f__Pseudoalteromonadaceae; g__Pseudoalteromonas; Unclassified; otu_3440	172627	96.83	0.999993	303	ncbi:Bacteria; Proteobacteria; Gammaproteobacteria; Alteromonadales; Pseudoalteromonadaceae; Pseudoalteromonas; Unclassified; otu_3175
GJVXJEE01AED0T.1	233258	89.15	0.949297	82	RDP:Bacteria; "Proteobacteria"; Gammaproteobacteria; Pseudomonadales; Moraxellaceae; Psychrobacter; otu_1807	229174	89.15	0.949297	82	greengenes:k__Bacteria; p__Proteobacteria; c__Gammaproteobacteria; o__Pseudomonadales; f__Moraxellaceae; g__Psychrobacter; s__Psychrobacter sp. PRwf-1; otu_3900	229174	89.15	0.949297	82	ncbi:Bacteria; Proteobacteria; Gammaproteobacteria; Pseudomonadales; Moraxellaceae; Psychrobacter; Unclassified; otu_3519
GJVXJEE01AETHC.1	366487	88.66	0.979325	344	RDP:Bacteria; "Proteobacteria"; Gammaproteobacteria; Oceanospirillales; Oceanospirillaceae; Marinomonas; otu_1771	366487	88.66	0.979325	344	greengenes:k__Bacteria; p__Proteobacteria; c__Gammaproteobacteria; o__Oceanospirillales; f__Oceanospirillaceae; g__Marinomonas; s__Marinomonas mediterranea; otu_3785	366487	88.66	0.979325	344	ncbi:Bacteria; Proteobacteria; Gammaproteobacteria; Oceanospirillales; Marinomonas; Unclassified; otu_3448
GJVXJEE01AFIFO.1	98587	71.63	0.933208	364	RDP:Bacteria; "Proteobacteria"; Gammaproteobacteria; unclassified_Gammaproteobacteria; otu_1833	98587	71.63	0.933208	364	greengenes:k__Bacteria; p__Proteobacteria; c__Gammaproteobacteria; o__Oceanospirillales; f__Alteromonadaceae; g__HTCC2207; otu_3714	98587	71.63	0.933208	364	ncbi:Bacteria; Proteobacteria; Gammaproteobacteria; OMG group; SAR92 clade; Unclassified; otu_3479
GJVXJEE01AFLND.1	77900	87.79	0.991854	124	RDP:Bacteria; "Actinobacteria"; Actinobacteria; Actinobacteridae; Actinomycetales; Micrococcineae; Promicromonosporaceae; Cellulosimicrobium; otu_286	77900	87.79	0.991854	124	greengenes:k__Bacteria; p__Actinobacteria; c__Actinobacteria (class); o__Actinomycetales; f__Promicromonosporaceae; g__Cellulosimicrobium; Unclassified; otu_702	77900	87.79	0.991854	124	ncbi:Bacteria; Actinobacteria; Actinobacteridae; Actinomycetales; Micrococcineae; Promicromonosporaceae; Cellulosimicrobium; otu_492
GJVXJEE01AFRU6.1	103367	99.47	0.983453	366	RDP:Bacteria; "Proteobacteria"; Gammaproteobacteria; Alteromonadales; Pseudoalteromonadaceae; Pseudoalteromonas; otu_1667	103367	99.47	0.983453	366	greengenes:k__Bacteria; p__Proteobacteria; c__Gammaproteobacteria; o__Alteromonadales; f__Pseudoalteromonadaceae; g__Pseudoalteromonas; Unclassified; otu_3440	8927	99.47	0.983598	369	ncbi:Bacteria; Proteobacteria; Gammaproteobacteria; Alteromonadales; Pseudoalteromonadaceae; Pseudoalteromonas; Unclassified; otu_3175
GJVXJEE01AHJU1.1	37447	50	0.784071	241	RDP:Bacteria; "Firmicutes"; "Bacilli"; "Lactobacillales"; "Enterococcaceae"; Enterococcus; otu_710	37447	50	0.784071	241	greengenes:k__Bacteria; p__Firmicutes; c__Bacilli; o__Lactobacillales; f__Enterococcaceae; g__Enterococcus; s__Enterococcus hirae; otu_1850	37447	50	0.784071	241	ncbi:Bacteria; Firmicutes; Lactobacillales; Enterococcaceae; Enterococcus; Unclassified; otu_1980
GJVXJEE01AI3LY.1	249013	80.46	0.974558	281	RDP:Bacteria; "Proteobacteria"; Gammaproteobacteria; Alteromonadales; Alteromonadaceae; Alteromonas; otu_1643	140832	81.13	0.967	281	greengenes:k__Bacteria; p__Proteobacteria; c__Gammaproteobacteria; o__Alteromonadales; f__Alteromonadaceae; g__Glaciecola; Unclassified; otu_3414	140832	81.13	0.967	281	ncbi:Bacteria; Proteobacteria; Gammaproteobacteria; Alteromonadales; Alteromonadaceae; Glaciecola; Unclassified; otu_3138
GJVXJEE01AO97S.1	5639	98.43	0.970735	384	RDP:Bacteria; "Proteobacteria"; Alphaproteobacteria; Rhodobacterales; Rhodobacteraceae; Sulfitobacter; otu_1227	149573	100	0.970735	384	greengenes:k__Bacteria; p__Proteobacteria; c__Alphaproteobacteria; o__Rhodobacterales; f__Rhodobacteraceae; g__Sulfitobacter; s__Sulfitobacter sp. NAS-14.1; otu_2745	149573	100	0.970735	384	ncbi:Bacteria; Proteobacteria; Alphaproteobacteria; Rhodobacterales; Rhodobacteraceae; Sulfitobacter; Unclassified; otu_2436
GJVXJEE01APXF1.1	160907	62.07	0.908485	153	RDP:Bacteria; "Proteobacteria"; Gammaproteobacteria; Oceanospirillales; Oceanospirillaceae; Thalassolituus; otu_1782	160907	62.07	0.908485	153	greengenes:k__Bacteria; p__Proteobacteria; c__Gammaproteobacteria; o__Oceanospirillales; f__Oceanospirillaceae; g__Oleibacter; Unclassified; otu_3796	160907	62.07	0.908485	153	ncbi:Bacteria; Proteobacteria; Gammaproteobacteria; Oceanospirillales; Thalassolituus; Unclassified; otu_3468
GJVXJEE01ATVHE.1	105546	93.75	0.868487	61	RDP:Bacteria; "Proteobacteria"; Betaproteobacteria; Methylophilales; Methylophilaceae; Methylophilus; otu_1410	105546	93.75	0.868487	61	greengenes:k__Bacteria; p__Proteobacteria; c__Betaproteobacteria; o__Methylophilales; f__Methylophilaceae; Unclassified; otu_3089	103879	72.32	0.983613	62	ncbi:Bacteria; Unclassified; otu_221
GJVXJEE01AUJOZ.1	43301	96.49	0.984136	321	RDP:Bacteria; "Proteobacteria"; Gammaproteobacteria; Alteromonadales; Pseudoalteromonadaceae; Pseudoalteromonas; otu_1667	43301	96.49	0.984136	321	greengenes:k__Bacteria; p__Proteobacteria; c__Gammaproteobacteria; o__Alteromonadales; f__Pseudoalteromonadaceae; g__Pseudoalteromonas; s__Pseudoalteromonas marina; otu_3445	43301	96.49	0.984136	321	ncbi:Bacteria; Proteobacteria; Gammaproteobacteria; Alteromonadales; Pseudoalteromonadaceae; Pseudoalteromonas; Unclassified; otu_3175
GJVXJEE01AX5PZ.1	263282	95.6	0.9929	424	RDP:Bacteria; "Proteobacteria"; Gammaproteobacteria; Alteromonadales; Pseudoalteromonadaceae; Pseudoalteromonas; otu_1667	263282	95.6	0.9929	424	greengenes:k__Bacteria; p__Proteobacteria; c__Gammaproteobacteria; o__Alteromonadales; f__Pseudoalteromonadaceae; g__Pseudoalteromonas; Unclassified; otu_3440	263282	95.6	0.9929	424	ncbi:Bacteria; Proteobacteria; Gammaproteobacteria; Alteromonadales; Pseudoalteromonadaceae; Pseudoalteromonas; Unclassified; otu_3175
GJVXJEE01AZMFC.1	38580	98.96	0.985342	485	RDP:Bacteria; "Proteobacteria"; Alphaproteobacteria; Rhodobacterales; Rhodobacteraceae; Sulfitobacter; otu_1227	38580	98.96	0.985342	485	greengenes:k__Bacteria; p__Proteobacteria; c__Alphaproteobacteria; o__Rhodobacterales; f__Rhodobacteraceae; g__Sulfitobacter; s__Sulfitobacter pontiacus; otu_2743	146060	98.96	0.999993	489	ncbi:Bacteria; Proteobacteria; Alphaproteobacteria; Rhodobacterales; Rhodobacteraceae; Sulfitobacter; Unclassified; otu_2436
GJVXJEE01B1KIL.1	157463	98.25	0.996679	301	RDP:Bacteria; "Proteobacteria"; Gammaproteobacteria; Alteromonadales; Pseudoalteromonadaceae; Pseudoalteromonas; otu_1667	157463	98.25	0.996679	301	greengenes:k__Bacteria; p__Proteobacteria; c__Gammaproteobacteria; o__Alteromonadales; f__Pseudoalteromonadaceae; g__Pseudoalteromonas; Unclassified; otu_3440	157463	98.25	0.996679	301	ncbi:Bacteria; Proteobacteria; Gammaproteobacteria; Alteromonadales; Pseudoalteromonadaceae; Pseudoalteromonas; Unclassified; otu_3175
GJVXJEE01B351H.1	368924	76.57	0.984688	132	RDP:Bacteria; "Proteobacteria"; Gammaproteobacteria; Oceanospirillales; Oceanospirillaceae; Marinomonas; otu_1771	368924	76.57	0.984688	132	greengenes:k__Bacteria; p__Proteobacteria; c__Gammaproteobacteria; o__Oceanospirillales; f__Oceanospirillaceae; g__Marinomonas; s__Marinomonas mediterranea; otu_3785	8214	88.28	0.99338	152	ncbi:Bacteria; Proteobacteria; Gammaproteobacteria; Oceanospirillales; Marinomonas; Unclassified; otu_3448
GJVXJEE01B43RV.1	240666	91.89	0.956942	74	RDP:Bacteria; "Proteobacteria"; Alphaproteobacteria; Rhodobacterales; Rhodobacteraceae; Sulfitobacter; otu_1227	148015	100	0.956942	74	greengenes:k__Bacteria; p__Proteobacteria; c__Alphaproteobacteria; o__Rhodobacterales; f__Rhodobacteraceae; g__Sulfitobacter; s__Sulfitobacter sp. EE-36; otu_2744	148015	100	0.956942	74	ncbi:Bacteria; Proteobacteria; Alphaproteobacteria; Rhodobacterales; Rhodobacteraceae; Sulfitobacter; Unclassified; otu_2436
GJVXJEE01B4AXX.1	160092	96.3	0.994702	379	RDP:Bacteria; "Proteobacteria"; Gammaproteobacteria; Alteromonadales; Pseudoalteromonadaceae; Pseudoalteromonas; otu_1667	160092	96.3	0.994702	379	greengenes:k__Bacteria; p__Proteobacteria; c__Gammaproteobacteria; o__Alteromonadales; f__Pseudoalteromonadaceae; g__Pseudoalteromonas; s__Pseudoalteromonas marina; otu_3445	160092	96.3	0.994702	379	ncbi:Bacteria; Proteobacteria; Gammaproteobacteria; Alteromonadales; Pseudoalteromonadaceae; Pseudoalteromonas; Unclassified; otu_3175
GJVXJEE01B4EUO.1	80402	59.28	0.888878	458	RDP:Bacteria; "Bacteroidetes"; Flavobacteria; "Flavobacteriales"; Flavobacteriaceae; Polaribacter; otu_604	80402	59.28	0.888878	458	greengenes:k__Bacteria; p__Bacteroidetes; c__Flavobacteria; o__Flavobacteriales; f__Flavobacteriaceae; g__Polaribacter; Unclassified; otu_1135	80402	59.28	0.888878	458	ncbi:Bacteria; Bacteroidetes; Flavobacteria; Flavobacteriales; Flavobacteriaceae; Polaribacter; Unclassified; otu_959
GJVXJEE01B5SSH.1	348441	82.14	0.974907	245	RDP:Bacteria; "Firmicutes"; "Clostridia"; Clostridiales; "Lachnospiraceae"; Roseburia; otu_870	348441	82.14	0.974907	245	greengenes:k__Bacteria; p__Firmicutes; c__Clostridia; o__Clostridiales; f__Lachnospiraceae; g__Roseburia; Unclassified; otu_2130	348441	82.14	0.974907	245	ncbi:Bacteria; Firmicutes; Clostridia; Clostridiales; Lachnospiraceae; Unclassified; otu_1710
GJVXJEE01B63R4.1	249630	32.28	0.71015	106	RDP:Bacteria; "Planctomycetes"; "Planctomycetacia"; Planctomycetales; Planctomycetaceae; Planctomyces; otu_1054	672	38.58	0.733143	106	greengenes:k__Archaea; p__Euryarchaeota; c__Halobacteria; o__Halobacteriales; f__Halobacteriaceae; g__Natrialba; Unclassified; otu_110	672	38.58	0.733143	106	ncbi:Archaea; Euryarchaeota; Halobacteria; Halobacteriales; Halobacteriaceae; Natrialba; otu_104
GJVXJEE01B766A.1	142469	88.2	0.962683	302	RDP:Bacteria; "Proteobacteria"; Gammaproteobacteria; Oceanospirillales; Oceanospirillaceae; Marinomonas; otu_1771	142469	88.2	0.962683	302	greengenes:k__Bacteria; p__Proteobacteria; c__Gammaproteobacteria; o__Oceanospirillales; f__Oceanospirillaceae; Unclassified; otu_3776	142469	88.2	0.962683	302	ncbi:Bacteria; Proteobacteria; Gammaproteobacteria; Oceanospirillales; Marinomonas; Unclassified; otu_3448
GJVXJEE01B7OA1.1	168695	53.35	0.838023	484	RDP:Bacteria; "Bacteroidetes"; "Sphingobacteria"; "Sphingobacteriales"; "Chitinophagaceae"; Chitinophaga; otu_471	168695	53.35	0.838023	484	greengenes:k__Bacteria; p__Bacteroidetes; c__Sphingobacteria; o__Sphingobacteriales; f__; g__Chitinophaga; Unclassified; otu_1172	168695	53.35	0.838023	484	ncbi:Bacteria; Bacteroidetes; Sphingobacteria; Sphingobacteriales; Chitinophagaceae; Chitinophaga; Unclassified; otu_1006
GJVXJEE01B93HX.1	25107	84.34	0.972668	446	RDP:Bacteria; Cyanobacteria; Cyanobacteria; Chloroplast; Cryptomonadaceae; otu_1997	25107	84.34	0.972668	446	greengenes:k__Bacteria; p__Cyanobacteria; c__Chloroplast; o__Cryptophyta; otu_1401	25107	84.34	0.972668	446	ncbi:Eukaryota; Cryptophyta; unclassified Cryptophyta; otu_3858
GJVXJEE01BAJ0O.1	142469	79.82	0.983017	60	RDP:Bacteria; "Proteobacteria"; Gammaproteobacteria; Oceanospirillales; Oceanospirillaceae; Marinomonas; otu_1771	142469	79.82	0.983017	60	greengenes:k__Bacteria; p__Proteobacteria; c__Gammaproteobacteria; o__Oceanospirillales; f__Oceanospirillaceae; Unclassified; otu_3776	142469	79.82	0.983017	60	ncbi:Bacteria; Proteobacteria; Gammaproteobacteria; Oceanospirillales; Marinomonas; Unclassified; otu_3448
GJVXJEE01BBE2T.1	78569	76.92	0.859097	106	RDP:Bacteria; "Proteobacteria"; Gammaproteobacteria; Alteromonadales; Alteromonadaceae; Marinobacter; Unclassified; otu_1648	78569	76.92	0.859097	106	greengenes:k__Bacteria; p__Proteobacteria; c__Gammaproteobacteria; o__Oceanospirillales; f__Alteromonadaceae; g__Marinobacter; Unclassified; otu_3716	78569	76.92	0.859097	106	ncbi:Bacteria; Proteobacteria; Gammaproteobacteria; Alteromonadales; Alteromonadaceae; Marinobacter; Unclassified; otu_3144
GJVXJEE01BDTDL.1	152756	84.18	0.935722	248	RDP:Bacteria; "Proteobacteria"; Alphaproteobacteria; Rhodobacterales; Rhodobacteraceae; Paracoccus; otu_1196	152756	84.18	0.935722	248	greengenes:k__Bacteria; p__Proteobacteria; c__Alphaproteobacteria; o__Rhodobacterales; f__Rhodobacteraceae; g__Paracoccus; Unclassified; otu_2700	274739	84.18	0.9403	248	ncbi:Bacteria; Proteobacteria; Alphaproteobacteria; Rhodobacterales; Rhodobacteraceae; Unclassified; otu_2337
GJVXJEE01BE877.1	72663	77.42	0.945664	500	RDP:Bacteria; "Bacteroidetes"; Flavobacteria; "Flavobacteriales"; Flavobacteriaceae; Joostella; otu_581	72663	77.42	0.945664	500	greengenes:k__Bacteria; p__Bacteroidetes; c__Flavobacteria; o__Flavobacteriales; f__Flavobacteriaceae; g__Zhouia; Unclassified; otu_1167	72663	77.42	0.945664	500	ncbi:Bacteria; Bacteroidetes; Flavobacteria; Flavobacteriales; Flavobacteriaceae; Flavobacterium; Unclassified; otu_912
GJVXJEE01BG4FQ.1	9317	92.04	0.98338	62	RDP:Bacteria; "Proteobacteria"; Gammaproteobacteria; "Vibrionales"; Vibrionaceae; Vibrio; otu_1625	9317	92.04	0.98338	62	greengenes:k__Bacteria; p__Proteobacteria; c__Gammaproteobacteria; o__Vibrionales; f__Vibrionaceae; g__Vibrio; s__Vibrio orientalis; otu_3995	9317	92.04	0.98338	62	ncbi:Bacteria; Proteobacteria; Gammaproteobacteria; Vibrionales; Vibrionaceae; Vibrio; Unclassified; otu_3601
GJVXJEE01BJC3O.1	266212	92.78	0.983569	427	RDP:Bacteria; Cyanobacteria; Cyanobacteria; Chloroplast; Bacillariophyta; otu_1993	266212	92.78	0.983569	427	greengenes:k__Bacteria; p__Cyanobacteria; c__Chloroplast; o__Stramenopiles; otu_1406	106212	91.72	0.988322	427	ncbi:Eukaryota; stramenopiles; Bacillariophyta; Coscinodiscophyceae; Lithodesmiophycidae; Lithodesmidales; Lithodesmiaceae; Ditylum; otu_4085
GJVXJEE01BLOEU.1	52879	94.75	0.985226	410	RDP:Bacteria; "Proteobacteria"; Gammaproteobacteria; Alteromonadales; Pseudoalteromonadaceae; Pseudoalteromonas; otu_1667	52879	94.75	0.985226	410	greengenes:k__Bacteria; p__Proteobacteria; c__Gammaproteobacteria; o__Alteromonadales; f__Pseudoalteromonadaceae; g__Pseudoalteromonas; s__Pseudoalteromonas issachenkonii; otu_3443	54983	94.75	0.990269	413	ncbi:Bacteria; Proteobacteria; Gammaproteobacteria; Alteromonadales; Alteromonadaceae; Unclassified; otu_3126
GJVXJEE01BLTHS.1	43301	95.2	0.984572	395	RDP:Bacteria; "Proteobacteria"; Gammaproteobacteria; Alteromonadales; Pseudoalteromonadaceae; Pseudoalteromonas; otu_1667	43301	95.2	0.984572	395	greengenes:k__Bacteria; p__Proteobacteria; c__Gammaproteobacteria; o__Alteromonadales; f__Pseudoalteromonadaceae; g__Pseudoalteromonas; s__Pseudoalteromonas marina; otu_3445	43301	95.2	0.984572	395	ncbi:Bacteria; Proteobacteria; Gammaproteobacteria; Alteromonadales; Pseudoalteromonadaceae; Pseudoalteromonas; Unclassified; otu_3175
GJVXJEE01BLY1H.1	161645	49.36	0.832601	272	RDP:Bacteria; "Verrucomicrobia"; Opitutae; Puniceicoccales; Puniceicoccaceae; Puniceicoccus; otu_1917	161645	49.36	0.832601	272	greengenes:k__Bacteria; p__Verrucomicrobia; c__Opitutae; o__Puniceicoccales; f__Puniceicoccaceae; Unclassified; otu_4396	161645	49.36	0.832601	272	ncbi:Bacteria; Verrucomicrobia; Opitutae; Puniceicoccales; Puniceicoccaceae; Puniceicoccus; otu_3794
GJVXJEE01BNS50.1	140388	93.21	0.991839	246	RDP:Bacteria; "Proteobacteria"; Gammaproteobacteria; Alteromonadales; Pseudoalteromonadaceae; Pseudoalteromonas; otu_1667	140388	93.21	0.991839	246	greengenes:k__Bacteria; p__Proteobacteria; c__Gammaproteobacteria; o__Alteromonadales; f__Pseudoalteromonadaceae; g__Pseudoalteromonas; s__Pseudoalteromonas haloplanktis; otu_3442	140388	93.21	0.991839	246	ncbi:Bacteria; Proteobacteria; Gammaproteobacteria; Alteromonadales; Pseudoalteromonadaceae; Pseudoalteromonas; Unclassified; otu_3175
GJVXJEE01BOT6Y.1	242969	85.16	0.959922	310	RDP:Bacteria; "Proteobacteria"; Gammaproteobacteria; Alteromonadales; Colwelliaceae; Colwellia; otu_1656	242969	85.16	0.959922	310	greengenes:k__Bacteria; p__Proteobacteria; c__Gammaproteobacteria; o__Alteromonadales; f__Colwelliaceae; g__Colwellia; Unclassified; otu_3422	242969	85.16	0.959922	310	ncbi:Bacteria; Proteobacteria; Gammaproteobacteria; Alteromonadales; Colwelliaceae; Colwellia; Unclassified; otu_3156
GJVXJEE01BQ5C3.1	350434	84.57	0.928673	178	RDP:Bacteria; "Proteobacteria"; Betaproteobacteria; Burkholderiales; Burkholderiaceae; Burkholderia; otu_1335	350434	84.57	0.928673	178	greengenes:k__Bacteria; p__Proteobacteria; c__Betaproteobacteria; o__Burkholderiales; f__Burkholderiaceae; g__Burkholderia; Unclassified; otu_2960	350434	84.57	0.928673	178	ncbi:Bacteria; Proteobacteria; Betaproteobacteria; Burkholderiales; Burkholderiaceae; Burkholderia; Burkholderia cepacia complex; otu_2645
GJVXJEE01BS4Q1.1	101283	100	0.999993	372	RDP:Bacteria; "Proteobacteria"; Gammaproteobacteria; Alteromonadales; Pseudoalteromonadaceae; Pseudoalteromonas; otu_1667	101283	100	0.999993	372	greengenes:k__Bacteria; p__Proteobacteria; c__Gammaproteobacteria; o__Alteromonadales; f__Pseudoalteromonadaceae; g__Pseudoalteromonas; Unclassified; otu_3440	103191	100	0.999993	372	ncbi:Bacteria; Proteobacteria; Gammaproteobacteria; Alteromonadales; Pseudoalteromonadaceae; Pseudoalteromonas; Unclassified; otu_3175
GJVXJEE01BSUUQ.1	142970	77.23	0.935926	426	RDP:Bacteria; "Bacteroidetes"; Flavobacteria; "Flavobacteriales"; Flavobacteriaceae; Zobellia; otu_629	142970	77.23	0.935926	426	greengenes:k__Bacteria; p__Bacteroidetes; c__Flavobacteria; o__Flavobacteriales; f__Flavobacteriaceae; g__Zobellia; otu_1169	142970	77.23	0.935926	426	ncbi:Bacteria; Bacteroidetes; Flavobacteria; Flavobacteriales; Flavobacteriaceae; Zobellia; otu_998
GJVXJEE01BV7XL.1	238277	73.3	0.937466	358	RDP:Bacteria; "Proteobacteria"; Gammaproteobacteria; Alteromonadales; Alteromonadaceae; Alteromonas; otu_1643	238277	73.3	0.937466	358	greengenes:k__Bacteria; p__Proteobacteria; c__Gammaproteobacteria; o__Alteromonadales; f__Alteromonadaceae; g__Alteromonas; s__Alteromonas marina; otu_3413	238277	73.3	0.937466	358	ncbi:Bacteria; Proteobacteria; Gammaproteobacteria; Alteromonadales; Alteromonadaceae; Alteromonas; Unclassified; otu_3134
GJVXJEE01BVNYT.1	103367	96.39	0.999993	401	RDP:Bacteria; "Proteobacteria"; Gammaproteobacteria; Alteromonadales; Pseudoalteromonadaceae; Pseudoalteromonas; otu_1667	103367	96.39	0.999993	401	greengenes:k__Bacteria; p__Proteobacteria; c__Gammaproteobacteria; o__Alteromonadales; f__Pseudoalteromonadaceae; g__Pseudoalteromonas; Unclassified; otu_3440	100326	96.39	0.999993	401	ncbi:Bacteria; Proteobacteria; Gammaproteobacteria; Alteromonadales; Pseudoalteromonadaceae; Pseudoalteromonas; Unclassified; otu_3175
GJVXJEE01BY0I8.1	134170	80.29	0.967247	190	RDP:Bacteria; "Proteobacteria"; Gammaproteobacteria; Alteromonadales; Colwelliaceae; Colwellia; otu_1656	131780	80.29	0.967247	190	greengenes:k__Bacteria; p__Proteobacteria; c__Gammaproteobacteria; o__Alteromonadales; f__Colwelliaceae; g__Colwellia; s__Colwellia psychrerythraea; otu_3423	131780	80.29	0.967247	190	ncbi:Bacteria; Proteobacteria; Gammaproteobacteria; Alteromonadales; Colwelliaceae; Colwellia; Unclassified; otu_3156
GJVXJEE01C10WE.1	208776	88.41	0.984049	446	RDP:Bacteria; "Proteobacteria"; Gammaproteobacteria; Oceanospirillales; Oceanospirillaceae; Marinomonas; otu_1771	208776	88.41	0.984049	446	greengenes:k__Bacteria; p__Proteobacteria; c__Gammaproteobacteria; o__Oceanospirillales; f__Oceanospirillaceae; g__Marinomonas; Unclassified; otu_3783	174575	90.45	0.988685	446	ncbi:Bacteria; Proteobacteria; Gammaproteobacteria; Oceanospirillales; Marinomonas; Unclassified; otu_3448
GJVXJEE01C18T0.1	154145	68.16	0.924095	448	RDP:Bacteria; "Proteobacteria"; Gammaproteobacteria; Oceanospirillales; Oceanospirillaceae; Neptuniibacter; otu_1773	154145	68.16	0.924095	448	greengenes:k__Bacteria; p__Proteobacteria; c__Gammaproteobacteria; o__Oceanospirillales; f__Oceanospirillaceae; Unclassified; otu_3776	144699	72.24	0.94405	447	ncbi:Bacteria; Proteobacteria; Gammaproteobacteria; Unclassified; otu_3101
GJVXJEE01C27P7.1	103765	99.11	0.996446	282	RDP:Bacteria; "Proteobacteria"; Gammaproteobacteria; Alteromonadales; Pseudoalteromonadaceae; Pseudoalteromonas; otu_1667	103765	99.11	0.996446	282	greengenes:k__Bacteria; p__Proteobacteria; c__Gammaproteobacteria; o__Alteromonadales; f__Pseudoalteromonadaceae; g__Pseudoalteromonas; Unclassified; otu_3440	103615	99.11	0.999993	283	ncbi:Bacteria; Proteobacteria; Gammaproteobacteria; Alteromonadales; Pseudoalteromonadaceae; Pseudoalteromonas; Unclassified; otu_3175
GJVXJEE01C5ABH.1	160757	96.88	0.996606	297	RDP:Bacteria; "Proteobacteria"; Gammaproteobacteria; Alteromonadales; Pseudoalteromonadaceae; Pseudoalteromonas; otu_1667	160757	96.88	0.996606	297	greengenes:k__Bacteria; p__Proteobacteria; c__Gammaproteobacteria; o__Alteromonadales; f__Pseudoalteromonadaceae; g__Pseudoalteromonas; Unclassified; otu_3440	160757	96.88	0.996606	297	ncbi:Bacteria; Proteobacteria; Gammaproteobacteria; Alteromonadales; Pseudoalteromonadaceae; Pseudoalteromonas; Unclassified; otu_3175
GJVXJEE01C6W7T.1	134170	80.93	0.970139	173	RDP:Bacteria; "Proteobacteria"; Gammaproteobacteria; Alteromonadales; Colwelliaceae; Colwellia; otu_1656	131780	80.93	0.970139	173	greengenes:k__Bacteria; p__Proteobacteria; c__Gammaproteobacteria; o__Alteromonadales; f__Colwelliaceae; g__Colwellia; s__Colwellia psychrerythraea; otu_3423	131780	80.93	0.970139	173	ncbi:Bacteria; Proteobacteria; Gammaproteobacteria; Alteromonadales; Colwelliaceae; Colwellia; Unclassified; otu_3156
GJVXJEE01CAXGO.1	182298	82.01	0.898602	203	RDP:Bacteria; "Bacteroidetes"; Flavobacteria; "Flavobacteriales"; Flavobacteriaceae; Riemerella; otu_608	122966	82.01	0.869257	203	greengenes:k__Bacteria; p__Bacteroidetes; c__Flavobacteria; Unclassified; otu_1056	182298	82.01	0.898602	203	ncbi:Bacteria; Bacteroidetes; Flavobacteria; Flavobacteriales; Flavobacteriaceae; Riemerella; Unclassified; otu_967
GJVXJEE01CD9GV.1	43301	98.29	0.999993	357	RDP:Bacteria; "Proteobacteria"; Gammaproteobacteria; Alteromonadales; Pseudoalteromonadaceae; Pseudoalteromonas; otu_1667	43301	98.29	0.999993	357	greengenes:k__Bacteria; p__Proteobacteria; c__Gammaproteobacteria; o__Alteromonadales; f__Pseudoalteromonadaceae; g__Pseudoalteromonas; s__Pseudoalteromonas marina; otu_3445	43301	98.29	0.999993	357	ncbi:Bacteria; Proteobacteria; Gammaproteobacteria; Alteromonadales; Pseudoalteromonadaceae; Pseudoalteromonas; Unclassified; otu_3175
GJVXJEE01CJ9VD.1	107884	96.81	0.983947	381	RDP:Bacteria; "Proteobacteria"; Gammaproteobacteria; Alteromonadales; Pseudoalteromonadaceae; Pseudoalteromonas; otu_1667	107884	96.81	0.983947	381	greengenes:k__Bacteria; p__Proteobacteria; c__Gammaproteobacteria; o__Alteromonadales; f__Pseudoalteromonadaceae; g__Pseudoalteromonas; Unclassified; otu_3440	107884	96.81	0.983947	381	ncbi:Bacteria; Proteobacteria; Gammaproteobacteria; Alteromonadales; Pseudoalteromonadaceae; Pseudoalteromonas; Unclassified; otu_3175
GJVXJEE01CJQ3O.1	278848	90.21	0.969006	398	RDP:Bacteria; "Proteobacteria"; Gammaproteobacteria; Alteromonadales; Colwelliaceae; Colwellia; otu_1656	278848	90.21	0.969006	398	greengenes:k__Bacteria; p__Proteobacteria; c__Gammaproteobacteria; o__Alteromonadales; f__Colwelliaceae; g__Thalassomonas; Unclassified; otu_3425	79163	84.38	0.971811	398	ncbi:Bacteria; Proteobacteria; Gammaproteobacteria; Unclassified; otu_3101
GJVXJEE01CLNE4.1	103367	99.47	0.983453	366	RDP:Bacteria; "Proteobacteria"; Gammaproteobacteria; Alteromonadales; Pseudoalteromonadaceae; Pseudoalteromonas; otu_1667	103367	99.47	0.983453	366	greengenes:k__Bacteria; p__Proteobacteria; c__Gammaproteobacteria; o__Alteromonadales; f__Pseudoalteromonadaceae; g__Pseudoalteromonas; Unclassified; otu_3440	8927	99.47	0.983598	369	ncbi:Bacteria; Proteobacteria; Gammaproteobacteria; Alteromonadales; Pseudoalteromonadaceae; Pseudoalteromonas; Unclassified; otu_3175
GJVXJEE01CMGSM.1	247734	94.56	0.980909	477	RDP:Bacteria; "Proteobacteria"; Alphaproteobacteria; Rhodobacterales; Rhodobacteraceae; unclassified_Rhodobacteraceae; otu_1236	247734	94.56	0.980909	477	greengenes:k__Bacteria; p__Proteobacteria; c__Alphaproteobacteria; o__Rhodobacterales; f__Rhodobacteraceae; g__Ruegeria; Unclassified; otu_2733	247734	94.56	0.980909	477	ncbi:Bacteria; Proteobacteria; Alphaproteobacteria; Unclassified; otu_2139
GJVXJEE01CMT72.1	107884	100	0.987319	320	RDP:Bacteria; "Proteobacteria"; Gammaproteobacteria; Alteromonadales; Pseudoalteromonadaceae; Pseudoalteromonas; otu_1667	107884	100	0.987319	320	greengenes:k__Bacteria; p__Proteobacteria; c__Gammaproteobacteria; o__Alteromonadales; f__Pseudoalteromonadaceae; g__Pseudoalteromonas; Unclassified; otu_3440	107884	100	0.987319	320	ncbi:Bacteria; Proteobacteria; Gammaproteobacteria; Alteromonadales; Pseudoalteromonadaceae; Pseudoalteromonas; Unclassified; otu_3175
GJVXJEE01CN4VK.1	348441	82.06	0.97479	244	RDP:Bacteria; "Firmicutes"; "Clostridia"; Clostridiales; "Lachnospiraceae"; Roseburia; otu_870	348441	82.06	0.97479	244	greengenes:k__Bacteria; p__Firmicutes; c__Clostridia; o__Clostridiales; f__Lachnospiraceae; g__Roseburia; Unclassified; otu_2130	348441	82.06	0.97479	244	ncbi:Bacteria; Firmicutes; Clostridia; Clostridiales; Lachnospiraceae; Unclassified; otu_1710
GJVXJEE01COW5Y.1	348441	81.79	0.97479	244	RDP:Bacteria; "Firmicutes"; "Clostridia"; Clostridiales; "Lachnospiraceae"; Roseburia; otu_870	348441	81.79	0.97479	244	greengenes:k__Bacteria; p__Firmicutes; c__Clostridia; o__Clostridiales; f__Lachnospiraceae; g__Roseburia; Unclassified; otu_2130	348441	81.79	0.97479	244	ncbi:Bacteria; Firmicutes; Clostridia; Clostridiales; Lachnospiraceae; Unclassified; otu_1710
GJVXJEE01CPK4I.1	173282	41.18	0.329744	108	RDP:Bacteria; "Firmicutes"; "Clostridia"; Clostridiales; "Ruminococcaceae"; unclassified_"Ruminococcaceae"; otu_895	173282	41.18	0.329744	108	greengenes:k__Bacteria; p__Firmicutes; c__Clostridia; o__Clostridiales; f__Ruminococcaceae; Unclassified; otu_2159	254616	41.18	0.396093	108	ncbi:Bacteria; Proteobacteria; Deltaproteobacteria; Unclassified; otu_2893
GJVXJEE01CQAAY.1	212350	98.49	0.997057	340	RDP:Bacteria; "Proteobacteria"; Gammaproteobacteria; Alteromonadales; Pseudoalteromonadaceae; Pseudoalteromonas; otu_1667	212350	98.49	0.997057	340	greengenes:k__Bacteria; p__Proteobacteria; c__Gammaproteobacteria; o__Alteromonadales; f__Pseudoalteromonadaceae; g__Pseudoalteromonas; Unclassified; otu_3440	212350	98.49	0.997057	340	ncbi:Bacteria; Proteobacteria; Gammaproteobacteria; Alteromonadales; Pseudoalteromonadaceae; Pseudoalteromonas; Unclassified; otu_3175
GJVXJEE01CRAB7.1	119347	100	0.996955	328	RDP:Bacteria; "Proteobacteria"; Gammaproteobacteria; Alteromonadales; Pseudoalteromonadaceae; Pseudoalteromonas; otu_1667	119347	100	0.996955	328	greengenes:k__Bacteria; p__Proteobacteria; c__Gammaproteobacteria; o__Alteromonadales; f__Pseudoalteromonadaceae; g__Pseudoalteromonas; Unclassified; otu_3440	107552	100	0.99697	329	ncbi:Bacteria; Proteobacteria; Gammaproteobacteria; Alteromonadales; Pseudoalteromonadaceae; Pseudoalteromonas; Unclassified; otu_3175
GJVXJEE01CSQVD.1	8214	86.46	0.97434	239	RDP:Bacteria; "Proteobacteria"; Gammaproteobacteria; Oceanospirillales; Oceanospirillaceae; Marinomonas; otu_1771	8214	86.46	0.97434	239	greengenes:k__Bacteria; p__Proteobacteria; c__Gammaproteobacteria; o__Oceanospirillales; f__Oceanospirillaceae; g__Marinomonas; Unclassified; otu_3783	8214	86.46	0.97434	239	ncbi:Bacteria; Proteobacteria; Gammaproteobacteria; Oceanospirillales; Marinomonas; Unclassified; otu_3448
GJVXJEE01CTMON.1	159695	76.32	0.934225	127	RDP:Bacteria; "Proteobacteria"; Alphaproteobacteria; Rhodobacterales; Rhodobacteraceae; Roseobacter; otu_1214	106524	82.11	0.932118	127	greengenes:k__Bacteria; p__Proteobacteria; c__Alphaproteobacteria; o__Rhodobacterales; f__Rhodobacteraceae; Unclassified; otu_2666	159695	76.32	0.934225	127	ncbi:Bacteria; Proteobacteria; Alphaproteobacteria; Rhodobacterales; Rhodobacteraceae; Roseobacter; Unclassified; otu_2417
GJVXJEE01CWEY5.1	281684	78.87	0.954864	209	RDP:Bacteria; "Proteobacteria"; Gammaproteobacteria; Alteromonadales; Alteromonadaceae; Haliea; otu_1646	185581	79.23	0.94453	208	greengenes:k__Bacteria; p__Proteobacteria; c__Gammaproteobacteria; o__Oceanospirillales; f__OM60; g__; s__marine gamma proteobacterium HTCC2080; otu_3803	185581	79.23	0.94453	208	ncbi:Bacteria; Proteobacteria; Gammaproteobacteria; OMG group; OM60 clade; Unclassified; otu_3476
GJVXJEE01CWYIL.1	281114	94.81	0.996839	318	RDP:Bacteria; "Proteobacteria"; Gammaproteobacteria; Alteromonadales; Pseudoalteromonadaceae; Pseudoalteromonas; otu_1667	281114	94.81	0.996839	318	greengenes:k__Bacteria; p__Proteobacteria; c__Gammaproteobacteria; o__Alteromonadales; f__Pseudoalteromonadaceae; g__Pseudoalteromonas; Unclassified; otu_3440	181739	94.03	0.996882	323	ncbi:Bacteria; Proteobacteria; Gammaproteobacteria; Alteromonadales; Pseudoalteromonadaceae; Pseudoalteromonas; Unclassified; otu_3175
GJVXJEE01D03NP.1	79736	86.46	0.987842	333	RDP:Bacteria; "Proteobacteria"; Gammaproteobacteria; Alteromonadales; Colwelliaceae; Thalassomonas; otu_1657	79736	86.46	0.987842	333	greengenes:k__Bacteria; p__Proteobacteria; c__Gammaproteobacteria; o__Alteromonadales; f__Colwelliaceae; Unclassified; otu_3421	79736	86.46	0.987842	333	ncbi:Bacteria; Proteobacteria; Gammaproteobacteria; Alteromonadales; Colwelliaceae; Colwellia; Unclassified; otu_3156
GJVXJEE01D0M78.1	101283	100	0.999993	335	RDP:Bacteria; "Proteobacteria"; Gammaproteobacteria; Alteromonadales; Pseudoalteromonadaceae; Pseudoalteromonas; otu_1667	101283	100	0.999993	335	greengenes:k__Bacteria; p__Proteobacteria; c__Gammaproteobacteria; o__Alteromonadales; f__Pseudoalteromonadaceae; g__Pseudoalteromonas; Unclassified; otu_3440	103191	100	0.999993	335	ncbi:Bacteria; Proteobacteria; Gammaproteobacteria; Alteromonadales; Pseudoalteromonadaceae; Pseudoalteromonas; Unclassified; otu_3175
GJVXJEE01D3R5J.1	21302	61.07	0.860362	135	RDP:Bacteria; "Bacteroidetes"; "Sphingobacteria"; "Sphingobacteriales"; "Saprospiraceae"; Aureispira; otu_506	21302	61.07	0.860362	135	greengenes:k__Bacteria; p__Bacteroidetes; c__Sphingobacteria; o__Sphingobacteriales; f__Saprospiraceae; g__Aureispira; Unclassified; otu_1230	21302	61.07	0.860362	135	ncbi:Bacteria; Bacteroidetes; Sphingobacteria; Sphingobacteriales; Saprospiraceae; Saprospira; otu_1068
GJVXJEE01D46R7.1	52879	93.13	0.980619	315	RDP:Bacteria; "Proteobacteria"; Gammaproteobacteria; Alteromonadales; Pseudoalteromonadaceae; Pseudoalteromonas; otu_1667	52879	93.13	0.980619	315	greengenes:k__Bacteria; p__Proteobacteria; c__Gammaproteobacteria; o__Alteromonadales; f__Pseudoalteromonadaceae; g__Pseudoalteromonas; s__Pseudoalteromonas issachenkonii; otu_3443	54983	93.13	0.987275	318	ncbi:Bacteria; Proteobacteria; Gammaproteobacteria; Alteromonadales; Alteromonadaceae; Unclassified; otu_3126
GJVXJEE01D6BH5.1	270845	39.17	0.770453	417	RDP:Bacteria; "Proteobacteria"; Alphaproteobacteria; Rhizobiales; Beijerinckiaceae; unclassified_Beijerinckiaceae; otu_1094	270845	39.17	0.770453	417	greengenes:k__Bacteria; p__Proteobacteria; c__Alphaproteobacteria; o__Rhizobiales; f__Beijerinckiaceae; Unclassified; otu_2495	270845	39.17	0.770453	417	ncbi:Bacteria; Proteobacteria; Alphaproteobacteria; Rhizobiales; Beijerinckiaceae; Unclassified; otu_2172
GJVXJEE01D8HGH.1	96871	78.38	0.961942	383	RDP:Bacteria; "Proteobacteria"; Gammaproteobacteria; Alteromonadales; Alteromonadaceae; Haliea; otu_1646	152902	75.68	0.959268	383	greengenes:k__Bacteria; p__Proteobacteria; c__Gammaproteobacteria; o__Oceanospirillales; f__OM60; g__Congregibacter; s__Congregibacter litoralis; otu_3806	152902	75.68	0.959268	383	ncbi:Bacteria; Proteobacteria; Gammaproteobacteria; Congregibacter; otu_3253
GJVXJEE01D8QC4.1	8945	96.9	0.985517	351	RDP:Bacteria; "Proteobacteria"; Gammaproteobacteria; Alteromonadales; Pseudoalteromonadaceae; Pseudoalteromonas; otu_1667	8945	96.9	0.985517	351	greengenes:k__Bacteria; p__Proteobacteria; c__Gammaproteobacteria; o__Alteromonadales; f__Pseudoalteromonadaceae; g__Pseudoalteromonas; Unclassified; otu_3440	8945	96.9	0.985517	351	ncbi:Bacteria; Proteobacteria; Gammaproteobacteria; Alteromonadales; Pseudoalteromonadaceae; Pseudoalteromonas; Unclassified; otu_3175
GJVXJEE01DCF9P.1	160295	94.92	0.990865	330	RDP:Bacteria; "Proteobacteria"; Gammaproteobacteria; Alteromonadales; Pseudoalteromonadaceae; Pseudoalteromonas; otu_1667	160295	94.92	0.990865	330	greengenes:k__Bacteria; p__Proteobacteria; c__Gammaproteobacteria; o__Alteromonadales; f__Pseudoalteromonadaceae; g__Pseudoalteromonas; Unclassified; otu_3440	256724	94.92	0.990894	331	ncbi:Bacteria; Proteobacteria; Gammaproteobacteria; Alteromonadales; Pseudoalteromonadaceae; Pseudoalteromonas; Unclassified; otu_3175
GJVXJEE01DDHL8.1	5704	93.75	0.999993	50	RDP:Bacteria; "Proteobacteria"; Alphaproteobacteria; Rhodobacterales; Rhodobacteraceae; Roseovarius; otu_1215	5704	93.75	0.999993	50	greengenes:k__Bacteria; p__Proteobacteria; c__Alphaproteobacteria; o__Rhodobacterales; f__Rhodobacteraceae; g__Thalassobius; Unclassified; otu_2748	5704	93.75	0.999993	50	ncbi:Bacteria; Proteobacteria; Alphaproteobacteria; Rhodobacterales; Rhodobacteraceae; Roseovarius; Unclassified; otu_2419
GJVXJEE01DG2OT.1	68789	68.86	0.901421	308	RDP:Bacteria; "Proteobacteria"; Alphaproteobacteria; Rhodospirillales; Rhodospirillaceae; Phaeospirillum; otu_1275	68789	68.86	0.901421	308	greengenes:k__Bacteria; p__Proteobacteria; c__Alphaproteobacteria; o__Rhodospirillales; f__Rhodospirillaceae; g__Magnetospirillum; s__Magnetospirillum sp.; otu_2803	68789	68.86	0.901421	308	ncbi:Bacteria; Proteobacteria; Alphaproteobacteria; Rhodospirillales; Rhodospirillaceae; Phaeospirillum; Unclassified; otu_2508
GJVXJEE01DGOF3.1	249566	96.42	0.983307	425	RDP:Bacteria; "Proteobacteria"; Alphaproteobacteria; Rhodobacterales; Rhodobacteraceae; Sulfitobacter; otu_1227	149573	96.42	0.983307	425	greengenes:k__Bacteria; p__Proteobacteria; c__Alphaproteobacteria; o__Rhodobacterales; f__Rhodobacteraceae; g__Sulfitobacter; s__Sulfitobacter sp. NAS-14.1; otu_2745	149573	96.42	0.983307	425	ncbi:Bacteria; Proteobacteria; Alphaproteobacteria; Rhodobacterales; Rhodobacteraceae; Sulfitobacter; Unclassified; otu_2436
GJVXJEE01DH06I.1	38580	100	0.994833	388	RDP:Bacteria; "Proteobacteria"; Alphaproteobacteria; Rhodobacterales; Rhodobacteraceae; Sulfitobacter; otu_1227	38580	100	0.994833	388	greengenes:k__Bacteria; p__Proteobacteria; c__Alphaproteobacteria; o__Rhodobacterales; f__Rhodobacteraceae; g__Sulfitobacter; s__Sulfitobacter pontiacus; otu_2743	5639	100	0.997435	389	ncbi:Bacteria; Proteobacteria; Alphaproteobacteria; Rhodobacterales; Rhodobacteraceae; Sulfitobacter; Unclassified; otu_2436
GJVXJEE01DH0T8.1	254951	61.21	0.871713	196	RDP:Bacteria; "Verrucomicrobia"; Verrucomicrobiae; Verrucomicrobiales; Verrucomicrobiaceae; Prosthecobacter; otu_1932	254951	61.21	0.871713	196	greengenes:k__Bacteria; p__Verrucomicrobia; c__Verrucomicrobiae; o__Verrucomicrobiales; f__Verrucomicrobiaceae; g__Prosthecobacter; s__Prosthecobacter debontii; otu_4415	254951	61.21	0.871713	196	ncbi:Bacteria; Verrucomicrobia; Verrucomicrobiae; Verrucomicrobiales; Verrucomicrobiaceae; Prosthecobacter; Unclassified; otu_3817
GJVXJEE01DLF0U.1	103765	98.38	0.99726	364	RDP:Bacteria; "Proteobacteria"; Gammaproteobacteria; Alteromonadales; Pseudoalteromonadaceae; Pseudoalteromonas; otu_1667	103765	98.38	0.99726	364	greengenes:k__Bacteria; p__Proteobacteria; c__Gammaproteobacteria; o__Alteromonadales; f__Pseudoalteromonadaceae; g__Pseudoalteromonas; Unclassified; otu_3440	103480	98.38	0.999993	365	ncbi:Bacteria; Proteobacteria; Gammaproteobacteria; Alteromonadales; Pseudoalteromonadaceae; Pseudoalteromonas; Unclassified; otu_3175
GJVXJEE01DRMZF.1	80764	89.68	0.99258	271	RDP:Bacteria; "Bacteroidetes"; Flavobacteria; "Flavobacteriales"; Flavobacteriaceae; Winogradskyella; otu_625	80764	89.68	0.99258	271	greengenes:k__Bacteria; p__Bacteroidetes; c__Flavobacteria; o__Flavobacteriales; f__Flavobacteriaceae; Unclassified; otu_1069	80764	89.68	0.99258	271	ncbi:Bacteria; Bacteroidetes; Flavobacteria; Flavobacteriales; Flavobacteriaceae; Unclassified; otu_874
GJVXJEE01DRZWD.1	101406	69.84	0.960489	78	RDP:Bacteria; "Proteobacteria"; Gammaproteobacteria; Legionellales; Legionellaceae; Legionella; otu_1732	99499	69.84	0.960489	78	greengenes:k__Bacteria; p__Proteobacteria; c__Gammaproteobacteria; o__Legionellales; f__Legionellaceae; g__Legionella; s__Legionella pneumophila; otu_3675	99499	69.84	0.960489	78	ncbi:Bacteria; Proteobacteria; Gammaproteobacteria; Legionellales; Legionellaceae; Legionella; Unclassified; otu_3381
GJVXJEE01DU34H.1	56235	65.74	0.932743	331	RDP:Bacteria; "Bacteroidetes"; "Sphingobacteria"; "Sphingobacteriales"; Sphingobacteriaceae; Solitalea; otu_536	56235	65.74	0.932743	331	greengenes:k__Bacteria; p__Bacteroidetes; c__Sphingobacteria; o__Sphingobacteriales; f__Sphingobacteriaceae; Unclassified; otu_1240	56235	65.74	0.932743	331	ncbi:Bacteria; Bacteroidetes; Sphingobacteria; Sphingobacteriales; Sphingobacteriaceae; Unclassified; otu_1069
GJVXJEE01DYOJ0.1	82266	94.88	0.991519	354	RDP:Bacteria; "Proteobacteria"; Gammaproteobacteria; Alteromonadales; Alteromonadaceae; Glaciecola; otu_1645	82266	94.88	0.991519	354	greengenes:k__Bacteria; p__Proteobacteria; c__Gammaproteobacteria; o__Alteromonadales; f__Alteromonadaceae; g__Glaciecola; Unclassified; otu_3414	82266	94.88	0.991519	354	ncbi:Bacteria; Proteobacteria; Gammaproteobacteria; Alteromonadales; Alteromonadaceae; Glaciecola; Unclassified; otu_3138
GJVXJEE01E1BTM.1	112373	88.02	0.982813	234	RDP:Bacteria; Cyanobacteria; Cyanobacteria; Chloroplast; Bacillariophyta; otu_1993	112373	88.02	0.982813	234	greengenes:k__Bacteria; p__Cyanobacteria; c__Chloroplast; o__Stramenopiles; otu_1406	112373	88.02	0.982813	234	ncbi:Eukaryota; stramenopiles; Bacillariophyta; Bacillariophyceae; Bacillariophycidae; Bacillariales; Bacillariaceae; Nitzschia; otu_4049
GJVXJEE01E3ZB5.1	107884	96.4	0.999993	143	RDP:Bacteria; "Proteobacteria"; Gammaproteobacteria; Alteromonadales; Pseudoalteromonadaceae; Pseudoalteromonas; otu_1667	107884	96.4	0.999993	143	greengenes:k__Bacteria; p__Proteobacteria; c__Gammaproteobacteria; o__Alteromonadales; f__Pseudoalteromonadaceae; g__Pseudoalteromonas; Unclassified; otu_3440	107884	96.4	0.999993	143	ncbi:Bacteria; Proteobacteria; Gammaproteobacteria; Alteromonadales; Pseudoalteromonadaceae; Pseudoalteromonas; Unclassified; otu_3175
GJVXJEE01EBLC8.1	304906	78.06	0.97386	233	RDP:Bacteria; "Bacteroidetes"; Flavobacteria; "Flavobacteriales"; Flavobacteriaceae; Polaribacter; otu_604	304906	78.06	0.97386	233	greengenes:k__Bacteria; p__Bacteroidetes; c__Flavobacteria; o__Flavobacteriales; f__Flavobacteriaceae; g__Polaribacter; Unclassified; otu_1135	304906	78.06	0.97386	233	ncbi:Bacteria; Bacteroidetes; Flavobacteria; Flavobacteriales; Flavobacteriaceae; Polaribacter; Unclassified; otu_959
GJVXJEE01ECLDG.1	160415	97.39	0.980895	321	RDP:Bacteria; "Proteobacteria"; Gammaproteobacteria; Alteromonadales; Pseudoalteromonadaceae; Pseudoalteromonas; otu_1667	160415	97.39	0.980895	321	greengenes:k__Bacteria; p__Proteobacteria; c__Gammaproteobacteria; o__Alteromonadales; f__Pseudoalteromonadaceae; g__Pseudoalteromonas; Unclassified; otu_3440	160415	97.39	0.980895	321	ncbi:Bacteria; Proteobacteria; Gammaproteobacteria; Alteromonadales; Pseudoalteromonadaceae; Pseudoalteromonas; Unclassified; otu_3175
GJVXJEE01EEUIG.1	134170	84.03	0.965125	179	RDP:Bacteria; "Proteobacteria"; Gammaproteobacteria; Alteromonadales; Colwelliaceae; Colwellia; otu_1656	131780	84.03	0.965125	179	greengenes:k__Bacteria; p__Proteobacteria; c__Gammaproteobacteria; o__Alteromonadales; f__Colwelliaceae; g__Colwellia; s__Colwellia psychrerythraea; otu_3423	131780	84.03	0.965125	179	ncbi:Bacteria; Proteobacteria; Gammaproteobacteria; Alteromonadales; Colwelliaceae; Colwellia; Unclassified; otu_3156
GJVXJEE01EHVBE.1	103367	99.47	0.983453	366	RDP:Bacteria; "Proteobacteria"; Gammaproteobacteria; Alteromonadales; Pseudoalteromonadaceae; Pseudoalteromonas; otu_1667	103367	99.47	0.983453	366	greengenes:k__Bacteria; p__Proteobacteria; c__Gammaproteobacteria; o__Alteromonadales; f__Pseudoalteromonadaceae; g__Pseudoalteromonas; Unclassified; otu_3440	8927	99.47	0.983598	369	ncbi:Bacteria; Proteobacteria; Gammaproteobacteria; Alteromonadales; Pseudoalteromonadaceae; Pseudoalteromonas; Unclassified; otu_3175
GJVXJEE01EMZ52.1	38972	91.39	0.980778	425	RDP:Bacteria; "Proteobacteria"; Gammaproteobacteria; Oceanospirillales; Oceanospirillaceae; Marinomonas; otu_1771	38972	91.39	0.980778	425	greengenes:k__Bacteria; p__Proteobacteria; c__Gammaproteobacteria; o__Oceanospirillales; f__Oceanospirillaceae; g__Marinomonas; Unclassified; otu_3783	38972	91.39	0.980778	425	ncbi:Bacteria; Proteobacteria; Gammaproteobacteria; Oceanospirillales; Halomonadaceae; Unclassified; otu_3428
GJVXJEE01ENDFY.1	249013	80.83	0.97277	338	RDP:Bacteria; "Proteobacteria"; Gammaproteobacteria; Alteromonadales; Alteromonadaceae; Alteromonas; otu_1643	140832	81.39	0.966535	338	greengenes:k__Bacteria; p__Proteobacteria; c__Gammaproteobacteria; o__Alteromonadales; f__Alteromonadaceae; g__Glaciecola; Unclassified; otu_3414	140832	81.39	0.966535	338	ncbi:Bacteria; Proteobacteria; Gammaproteobacteria; Alteromonadales; Alteromonadaceae; Glaciecola; Unclassified; otu_3138
GJVXJEE01EOSBW.1	107884	99.12	0.997522	404	RDP:Bacteria; "Proteobacteria"; Gammaproteobacteria; Alteromonadales; Pseudoalteromonadaceae; Pseudoalteromonas; otu_1667	107884	99.12	0.997522	404	greengenes:k__Bacteria; p__Proteobacteria; c__Gammaproteobacteria; o__Alteromonadales; f__Pseudoalteromonadaceae; g__Pseudoalteromonas; Unclassified; otu_3440	107884	99.12	0.997522	404	ncbi:Bacteria; Proteobacteria; Gammaproteobacteria; Alteromonadales; Pseudoalteromonadaceae; Pseudoalteromonas; Unclassified; otu_3175
GJVXJEE01ERIUI.1	97227	91.84	0.970808	356	RDP:Bacteria; "Proteobacteria"; Gammaproteobacteria; Alteromonadales; Pseudoalteromonadaceae; Pseudoalteromonas; otu_1667	97227	91.84	0.970808	356	greengenes:k__Bacteria; p__Proteobacteria; c__Gammaproteobacteria; o__Alteromonadales; f__Pseudoalteromonadaceae; g__Pseudoalteromonas; Unclassified; otu_3440	97227	91.84	0.970808	356	ncbi:Bacteria; Proteobacteria; Gammaproteobacteria; Alteromonadales; Pseudoalteromonadaceae; Pseudoalteromonas; Unclassified; otu_3175
GJVXJEE01ESQQ0.1	140388	92.94	0.997129	349	RDP:Bacteria; "Proteobacteria"; Gammaproteobacteria; Alteromonadales; Pseudoalteromonadaceae; Pseudoalteromonas; otu_1667	140388	92.94	0.997129	349	greengenes:k__Bacteria; p__Proteobacteria; c__Gammaproteobacteria; o__Alteromonadales; f__Pseudoalteromonadaceae; g__Pseudoalteromonas; s__Pseudoalteromonas haloplanktis; otu_3442	140388	92.94	0.997129	349	ncbi:Bacteria; Proteobacteria; Gammaproteobacteria; Alteromonadales; Pseudoalteromonadaceae; Pseudoalteromonas; Unclassified; otu_3175
GJVXJEE01EUNME.1	348441	82.75	0.97479	244	RDP:Bacteria; "Firmicutes"; "Clostridia"; Clostridiales; "Lachnospiraceae"; Roseburia; otu_870	348441	82.75	0.97479	244	greengenes:k__Bacteria; p__Firmicutes; c__Clostridia; o__Clostridiales; f__Lachnospiraceae; g__Roseburia; Unclassified; otu_2130	348441	82.75	0.97479	244	ncbi:Bacteria; Firmicutes; Clostridia; Clostridiales; Lachnospiraceae; Unclassified; otu_1710
GJVXJEE01EUZJ8.1	154852	72.48	0.949442	105	RDP:Bacteria; "Proteobacteria"; Gammaproteobacteria; Alteromonadales; Alteromonadaceae; Saccharophagus; otu_1652	154852	72.48	0.949442	105	greengenes:k__Bacteria; p__Proteobacteria; c__Gammaproteobacteria; o__Oceanospirillales; f__Alteromonadaceae; g__Saccharophagus; s__Saccharophagus degradans; otu_3731	154852	72.48	0.949442	105	ncbi:Bacteria; Proteobacteria; Gammaproteobacteria; Alteromonadales; Alteromonadaceae; Saccharophagus; otu_3151
GJVXJEE01EXQDI.1	342325	77.14	0.948163	122	RDP:Bacteria; "Proteobacteria"; Alphaproteobacteria; Rhodobacterales; Rhodobacteraceae; Seohaeicola; otu_1223	246847	74.29	0.948163	122	greengenes:k__Bacteria; p__Proteobacteria; c__Alphaproteobacteria; o__Rhodobacterales; f__Rhodobacteraceae; g__Phaeobacter; s__Phaeobacter gallaeciensis; otu_2714	246847	74.29	0.948163	122	ncbi:Bacteria; Proteobacteria; Alphaproteobacteria; Rhodobacterales; Rhodobacteraceae; Phaeobacter; Unclassified; otu_2393
GJVXJEE01EYYJS.1	43301	97.28	0.997028	336	RDP:Bacteria; "Proteobacteria"; Gammaproteobacteria; Alteromonadales; Pseudoalteromonadaceae; Pseudoalteromonas; otu_1667	43301	97.28	0.997028	336	greengenes:k__Bacteria; p__Proteobacteria; c__Gammaproteobacteria; o__Alteromonadales; f__Pseudoalteromonadaceae; g__Pseudoalteromonas; s__Pseudoalteromonas marina; otu_3445	43301	97.28	0.997028	336	ncbi:Bacteria; Proteobacteria; Gammaproteobacteria; Alteromonadales; Pseudoalteromonadaceae; Pseudoalteromonas; Unclassified; otu_3175
GJVXJEE01A1AK5.1	152774	64.45	0.867644	207	RDP:Bacteria; Unclassified; otu_117	212268	62.89	0.922845	206	greengenes:k__Bacteria; p__Bacteroidetes; c__Flavobacteria; o__Flavobacteriales; f__Flavobacteriaceae; g__Chryseobacterium; Unclassified; otu_1089	212268	62.89	0.922845	206	ncbi:Bacteria; Bacteroidetes; Flavobacteria; Flavobacteriales; Flavobacteriaceae; Chryseobacterium; Unclassified; otu_893
GJVXJEE01A2IP5.1	270845	39.31	0.771543	413	RDP:Bacteria; "Proteobacteria"; Alphaproteobacteria; Rhizobiales; Beijerinckiaceae; unclassified_Beijerinckiaceae; otu_1094	270845	39.31	0.771543	413	greengenes:k__Bacteria; p__Proteobacteria; c__Alphaproteobacteria; o__Rhizobiales; f__Beijerinckiaceae; Unclassified; otu_2495	270845	39.31	0.771543	413	ncbi:Bacteria; Proteobacteria; Alphaproteobacteria; Rhizobiales; Beijerinckiaceae; Unclassified; otu_2172
GJVXJEE01A3LNW.1	82266	86.72	0.97075	490	RDP:Bacteria; "Proteobacteria"; Gammaproteobacteria; Alteromonadales; Alteromonadaceae; Glaciecola; otu_1645	82266	86.72	0.97075	490	greengenes:k__Bacteria; p__Proteobacteria; c__Gammaproteobacteria; o__Alteromonadales; f__Alteromonadaceae; g__Glaciecola; Unclassified; otu_3414	82266	86.72	0.97075	490	ncbi:Bacteria; Proteobacteria; Gammaproteobacteria; Alteromonadales; Alteromonadaceae; Glaciecola; Unclassified; otu_3138
GJVXJEE01A5QZZ.1	103191	96.22	0.995458	220	RDP:Bacteria; "Proteobacteria"; Gammaproteobacteria; Alteromonadales; Pseudoalteromonadaceae; Pseudoalteromonas; otu_1667	103191	96.22	0.995458	220	greengenes:k__Bacteria; p__Proteobacteria; c__Gammaproteobacteria; o__Alteromonadales; f__Pseudoalteromonadaceae; g__Pseudoalteromonas; Unclassified; otu_3440	103191	96.22	0.995458	220	ncbi:Bacteria; Proteobacteria; Gammaproteobacteria; Alteromonadales; Pseudoalteromonadaceae; Pseudoalteromonas; Unclassified; otu_3175
GJVXJEE01A79V1.1	29429	87.14	0.976709	350	RDP:Bacteria; "Proteobacteria"; Alphaproteobacteria; Rhodobacterales; Rhodobacteraceae; Phaeobacter; otu_1199	29429	87.14	0.976709	350	greengenes:k__Bacteria; p__Proteobacteria; c__Alphaproteobacteria; o__Rhodobacterales; f__Rhodobacteraceae; g__Phaeobacter; Unclassified; otu_2713	29429	87.14	0.976709	350	ncbi:Bacteria; Proteobacteria; Alphaproteobacteria; Unclassified; otu_2139
GJVXJEE01ADW8J.1	43301	100	0.999993	345	RDP:Bacteria; "Proteobacteria"; Gammaproteobacteria; Alteromonadales; Pseudoalteromonadaceae; Pseudoalteromonas; otu_1667	43301	100	0.999993	345	greengenes:k__Bacteria; p__Proteobacteria; c__Gammaproteobacteria; o__Alteromonadales; f__Pseudoalteromonadaceae; g__Pseudoalteromonas; s__Pseudoalteromonas marina; otu_3445	43301	100	0.999993	345	ncbi:Bacteria; Proteobacteria; Gammaproteobacteria; Alteromonadales; Pseudoalteromonadaceae; Pseudoalteromonas; Unclassified; otu_3175
GJVXJEE01AEQDI.1	8236	72.81	0.936231	378	RDP:Bacteria; "Proteobacteria"; Gammaproteobacteria; Pseudomonadales; Moraxellaceae; Moraxella; otu_1805	8236	72.81	0.936231	378	greengenes:k__Bacteria; p__Proteobacteria; c__Gammaproteobacteria; o__Pseudomonadales; f__Moraxellaceae; g__Moraxella; s__Moraxella lacunata; otu_3888	8236	72.81	0.936231	378	ncbi:Bacteria; Proteobacteria; Gammaproteobacteria; Pseudomonadales; Moraxellaceae; Moraxella; Unclassified; otu_3516
GJVXJEE01AFLQF.1	8907	93.96	0.982755	295	RDP:Bacteria; "Proteobacteria"; Gammaproteobacteria; Alteromonadales; Pseudoalteromonadaceae; Pseudoalteromonas; otu_1667	8907	93.96	0.982755	295	greengenes:k__Bacteria; p__Proteobacteria; c__Gammaproteobacteria; o__Alteromonadales; f__Pseudoalteromonadaceae; g__Pseudoalteromonas; Unclassified; otu_3440	8907	93.96	0.982755	295	ncbi:Bacteria; Proteobacteria; Gammaproteobacteria; Alteromonadales; Pseudoalteromonadaceae; Pseudoalteromonas; Unclassified; otu_3175
GJVXJEE01AMDFF.1	161051	55.68	0.874329	352	RDP:Bacteria; "Proteobacteria"; Gammaproteobacteria; Pseudomonadales; Pseudomonadaceae; Pseudomonas; otu_1813	161051	55.68	0.874329	352	greengenes:k__Bacteria; p__Proteobacteria; c__Gammaproteobacteria; o__Pseudomonadales; f__Pseudomonadaceae; g__Pseudomonas; Unclassified; otu_3909	161051	55.68	0.874329	352	ncbi:Bacteria; Proteobacteria; Gammaproteobacteria; Pseudomonadales; Pseudomonadaceae; Pseudomonas; Unclassified; otu_3528
GJVXJEE01AME27.1	81569	82.86	0.956506	382	RDP:Bacteria; "Proteobacteria"; Gammaproteobacteria; Alteromonadales; Colwelliaceae; Colwellia; otu_1656	81569	82.86	0.956506	382	greengenes:k__Bacteria; p__Proteobacteria; c__Gammaproteobacteria; o__Alteromonadales; f__Colwelliaceae; g__Colwellia; Unclassified; otu_3422	81569	82.86	0.956506	382	ncbi:Bacteria; Proteobacteria; Gammaproteobacteria; Alteromonadales; Colwelliaceae; Colwellia; Unclassified; otu_3156
GJVXJEE01AME50.1	184201	78.57	0.969805	272	RDP:Bacteria; "Proteobacteria"; Gammaproteobacteria; Alteromonadales; Alteromonadaceae; Alteromonas; otu_1643	140832	79.25	0.962015	272	greengenes:k__Bacteria; p__Proteobacteria; c__Gammaproteobacteria; o__Alteromonadales; f__Alteromonadaceae; g__Glaciecola; Unclassified; otu_3414	140832	79.25	0.962015	272	ncbi:Bacteria; Proteobacteria; Gammaproteobacteria; Alteromonadales; Alteromonadaceae; Glaciecola; Unclassified; otu_3138
GJVXJEE01ANYDT.1	103367	99.47	0.983453	366	RDP:Bacteria; "Proteobacteria"; Gammaproteobacteria; Alteromonadales; Pseudoalteromonadaceae; Pseudoalteromonas; otu_1667	103367	99.47	0.983453	366	greengenes:k__Bacteria; p__Proteobacteria; c__Gammaproteobacteria; o__Alteromonadales; f__Pseudoalteromonadaceae; g__Pseudoalteromonas; Unclassified; otu_3440	8927	99.47	0.983598	369	ncbi:Bacteria; Proteobacteria; Gammaproteobacteria; Alteromonadales; Pseudoalteromonadaceae; Pseudoalteromonas; Unclassified; otu_3175
GJVXJEE01AQCBW.1	8905	95.78	0.964326	436	RDP:Bacteria; "Proteobacteria"; Gammaproteobacteria; Alteromonadales; Pseudoalteromonadaceae; Pseudoalteromonas; otu_1667	8905	95.78	0.964326	436	greengenes:k__Bacteria; p__Proteobacteria; c__Gammaproteobacteria; o__Alteromonadales; f__Pseudoalteromonadaceae; g__Pseudoalteromonas; Unclassified; otu_3440	8947	95.78	0.986098	441	ncbi:Bacteria; Proteobacteria; Gammaproteobacteria; Alteromonadales; Pseudoalteromonadaceae; Pseudoalteromonas; Unclassified; otu_3175
GJVXJEE01AQOHP.1	348441	80.35	0.97479	244	RDP:Bacteria; "Firmicutes"; "Clostridia"; Clostridiales; "Lachnospiraceae"; Roseburia; otu_870	348441	80.35	0.97479	244	greengenes:k__Bacteria; p__Firmicutes; c__Clostridia; o__Clostridiales; f__Lachnospiraceae; g__Roseburia; Unclassified; otu_2130	348441	80.35	0.97479	244	ncbi:Bacteria; Firmicutes; Clostridia; Clostridiales; Lachnospiraceae; Unclassified; otu_1710
GJVXJEE01ARJIF.1	43301	98.37	0.999993	346	RDP:Bacteria; "Proteobacteria"; Gammaproteobacteria; Alteromonadales; Pseudoalteromonadaceae; Pseudoalteromonas; otu_1667	43301	98.37	0.999993	346	greengenes:k__Bacteria; p__Proteobacteria; c__Gammaproteobacteria; o__Alteromonadales; f__Pseudoalteromonadaceae; g__Pseudoalteromonas; s__Pseudoalteromonas marina; otu_3445	43301	98.37	0.999993	346	ncbi:Bacteria; Proteobacteria; Gammaproteobacteria; Alteromonadales; Pseudoalteromonadaceae; Pseudoalteromonas; Unclassified; otu_3175
GJVXJEE01ARQJ2.1	161179	95.1	0.991461	353	RDP:Bacteria; "Proteobacteria"; Gammaproteobacteria; Alteromonadales; Pseudoalteromonadaceae; Pseudoalteromonas; otu_1667	161179	95.1	0.991461	353	greengenes:k__Bacteria; p__Proteobacteria; c__Gammaproteobacteria; o__Alteromonadales; f__Pseudoalteromonadaceae; g__Pseudoalteromonas; Unclassified; otu_3440	161179	95.1	0.991461	353	ncbi:Bacteria; Proteobacteria; Gammaproteobacteria; Alteromonadales; Pseudoalteromonadaceae; Pseudoalteromonas; Unclassified; otu_3175
GJVXJEE01ATMV0.1	105569	81.45	0.9344	226	RDP:Bacteria; "Proteobacteria"; Betaproteobacteria; Nitrosomonadales; Nitrosomonadaceae; unclassified_Nitrosomonadaceae; otu_1442	105569	81.45	0.9344	226	greengenes:k__Bacteria; p__Proteobacteria; c__Betaproteobacteria; o__Nitrosomonadales; f__Nitrosomonadaceae; g__Nitrosomonas; Unclassified; otu_3136	105569	81.45	0.9344	226	ncbi:Bacteria; Proteobacteria; Betaproteobacteria; Nitrosomonadales; Nitrosomonadaceae; Nitrosomonas; Unclassified; otu_2849
GJVXJEE01AV19I.1	71455	44.2	0.709423	141	RDP:Bacteria; "Synergistetes"; Synergistia; Synergistales; Synergistaceae; Dethiosulfovibrio; otu_1880	71455	44.2	0.709423	141	greengenes:k__Bacteria; p__Synergistetes; c__Synergistia; o__Synergistales; f__Dethiosulfovibrionaceae; g__Dethiosulfovibrio; otu_4163	71455	44.2	0.709423	141	ncbi:Bacteria; Synergistetes; Synergistia; Synergistales; Synergistaceae; Dethiosulfovibrio; Unclassified; otu_3702
GJVXJEE01B2FDG.1	203388	96.46	0.999993	172	RDP:Bacteria; "Proteobacteria"; Gammaproteobacteria; Alteromonadales; Pseudoalteromonadaceae; Pseudoalteromonas; otu_1667	203388	96.46	0.999993	172	greengenes:k__Bacteria; p__Proteobacteria; c__Gammaproteobacteria; o__Alteromonadales; f__Pseudoalteromonadaceae; g__Pseudoalteromonas; Unclassified; otu_3440	203388	96.46	0.999993	172	ncbi:Bacteria; Proteobacteria; Gammaproteobacteria; Alteromonadales; Pseudoalteromonadaceae; Pseudoalteromonas; Unclassified; otu_3175
GJVXJEE01B6UZ9.1	2342	58.42	0.873632	123	RDP:Bacteria; "Bacteroidetes"; Flavobacteria; "Flavobacteriales"; Flavobacteriaceae; Polaribacter; otu_604	2342	58.42	0.873632	123	greengenes:k__Bacteria; p__Bacteroidetes; c__Flavobacteria; o__Flavobacteriales; f__Flavobacteriaceae; g__Polaribacter; s__Polaribacter irgensii; otu_1136	2342	58.42	0.873632	123	ncbi:Bacteria; Bacteroidetes; Flavobacteria; Flavobacteriales; Flavobacteriaceae; Polaribacter; Unclassified; otu_959
GJVXJEE01B9END.1	348441	81.01	0.974805	244	RDP:Bacteria; "Firmicutes"; "Clostridia"; Clostridiales; "Lachnospiraceae"; Roseburia; otu_870	348441	81.01	0.974805	244	greengenes:k__Bacteria; p__Firmicutes; c__Clostridia; o__Clostridiales; f__Lachnospiraceae; g__Roseburia; Unclassified; otu_2130	348441	81.01	0.974805	244	ncbi:Bacteria; Firmicutes; Clostridia; Clostridiales; Lachnospiraceae; Unclassified; otu_1710
GJVXJEE01BAEJF.1	85769	28.97	0.637246	174	RDP:Bacteria; "Planctomycetes"; "Planctomycetacia"; Planctomycetales; Planctomycetaceae; Planctomyces; otu_1054	101725	28.97	0.659309	174	greengenes:k__Bacteria; p__Planctomycetes; c__Planctomycea; o__Planctomycetales; f__Planctomycetaceae; g__Planctomyces; Unclassified; otu_2441	197419	30.37	0.659309	174	ncbi:Bacteria; Planctomycetes; Planctomycetacia; Planctomycetales; Planctomycetaceae; Schlesneria; otu_2132
GJVXJEE01BBCN5.1	8250	82.38	0.955024	184	RDP:Bacteria; "Proteobacteria"; Gammaproteobacteria; Pseudomonadales; Moraxellaceae; Enhydrobacter; otu_1804	8250	82.38	0.955024	184	greengenes:k__Bacteria; p__Proteobacteria; c__Gammaproteobacteria; o__Pseudomonadales; f__Moraxellaceae; Unclassified; otu_3865	8250	82.38	0.955024	184	ncbi:Bacteria; Proteobacteria; Gammaproteobacteria; Pseudomonadales; Moraxellaceae; Moraxella; Unclassified; otu_3516
GJVXJEE01BDRUR.1	126771	84.21	0.978322	93	RDP:Bacteria; "Proteobacteria"; Gammaproteobacteria; Oceanospirillales; Oceanospirillaceae; Marinomonas; otu_1771	126771	84.21	0.978322	93	greengenes:k__Bacteria; p__Proteobacteria; c__Gammaproteobacteria; o__Oceanospirillales; f__Oceanospirillaceae; g__Marinomonas; Unclassified; otu_3783	174575	88.72	0.989223	93	ncbi:Bacteria; Proteobacteria; Gammaproteobacteria; Oceanospirillales; Marinomonas; Unclassified; otu_3448
GJVXJEE01BGWLU.1	265884	89.04	0.971811	509	RDP:Bacteria; "Proteobacteria"; Alphaproteobacteria; Rhodobacterales; Rhodobacteraceae; Roseovarius; otu_1215	265884	89.04	0.971811	509	greengenes:k__Bacteria; p__Proteobacteria; c__Alphaproteobacteria; o__Rhodobacterales; f__Rhodobacteraceae; Unclassified; otu_2666	265884	89.04	0.971811	509	ncbi:Bacteria; Proteobacteria; Alphaproteobacteria; Rhodobacterales; Rhodobacteraceae; Roseovarius; Unclassified; otu_2419
GJVXJEE01BI54G.1	270845	39.4	0.77118	407	RDP:Bacteria; "Proteobacteria"; Alphaproteobacteria; Rhizobiales; Beijerinckiaceae; unclassified_Beijerinckiaceae; otu_1094	270845	39.4	0.77118	407	greengenes:k__Bacteria; p__Proteobacteria; c__Alphaproteobacteria; o__Rhizobiales; f__Beijerinckiaceae; Unclassified; otu_2495	270845	39.4	0.77118	407	ncbi:Bacteria; Proteobacteria; Alphaproteobacteria; Rhizobiales; Beijerinckiaceae; Unclassified; otu_2172
GJVXJEE01BIHKP.1	103367	98.94	0.977872	366	RDP:Bacteria; "Proteobacteria"; Gammaproteobacteria; Alteromonadales; Pseudoalteromonadaceae; Pseudoalteromonas; otu_1667	103367	98.94	0.977872	366	greengenes:k__Bacteria; p__Proteobacteria; c__Gammaproteobacteria; o__Alteromonadales; f__Pseudoalteromonadaceae; g__Pseudoalteromonas; Unclassified; otu_3440	8927	98.94	0.978061	369	ncbi:Bacteria; Proteobacteria; Gammaproteobacteria; Alteromonadales; Pseudoalteromonadaceae; Pseudoalteromonas; Unclassified; otu_3175
GJVXJEE01BJWZC.1	103538	83.1	0.955067	139	RDP:Bacteria; "Proteobacteria"; Alphaproteobacteria; Rhodobacterales; Rhodobacteraceae; Roseovarius; otu_1215	26466	83.1	0.955067	139	greengenes:k__Bacteria; p__Proteobacteria; c__Alphaproteobacteria; o__Rhodobacterales; f__Rhodobacteraceae; Unclassified; otu_2666	103538	83.1	0.955067	139	ncbi:Bacteria; Unclassified; otu_221
GJVXJEE01BKTQS.1	103367	94.87	0.992319	392	RDP:Bacteria; "Proteobacteria"; Gammaproteobacteria; Alteromonadales; Pseudoalteromonadaceae; Pseudoalteromonas; otu_1667	103367	94.87	0.992319	392	greengenes:k__Bacteria; p__Proteobacteria; c__Gammaproteobacteria; o__Alteromonadales; f__Pseudoalteromonadaceae; g__Pseudoalteromonas; Unclassified; otu_3440	97227	95.31	0.992377	395	ncbi:Bacteria; Proteobacteria; Gammaproteobacteria; Alteromonadales; Pseudoalteromonadaceae; Pseudoalteromonas; Unclassified; otu_3175
GJVXJEE01BL4M1.1	89964	74.65	0.938149	86	RDP:Bacteria; "Proteobacteria"; Alphaproteobacteria; Sphingomonadales; Sphingomonadaceae; Sphingomonas; otu_1309	89964	74.65	0.938149	86	greengenes:k__Bacteria; p__Proteobacteria; c__Alphaproteobacteria; o__Sphingomonadales; f__Sphingomonadaceae; g__Sphingomonas; Unclassified; otu_2895	166987	79.58	0.939356	86	ncbi:Bacteria; Proteobacteria; Alphaproteobacteria; Rhodobacterales; Rhodobacteraceae; Roseovarius; Unclassified; otu_2419
GJVXJEE01BLAW4.1	43301	100	0.997638	424	RDP:Bacteria; "Proteobacteria"; Gammaproteobacteria; Alteromonadales; Pseudoalteromonadaceae; Pseudoalteromonas; otu_1667	43301	100	0.997638	424	greengenes:k__Bacteria; p__Proteobacteria; c__Gammaproteobacteria; o__Alteromonadales; f__Pseudoalteromonadaceae; g__Pseudoalteromonas; s__Pseudoalteromonas marina; otu_3445	43301	100	0.997638	424	ncbi:Bacteria; Proteobacteria; Gammaproteobacteria; Alteromonadales; Pseudoalteromonadaceae; Pseudoalteromonas; Unclassified; otu_3175
GJVXJEE01BMFI5.1	348441	84.24	0.974907	245	RDP:Bacteria; "Firmicutes"; "Clostridia"; Clostridiales; "Lachnospiraceae"; Roseburia; otu_870	348441	84.24	0.974907	245	greengenes:k__Bacteria; p__Firmicutes; c__Clostridia; o__Clostridiales; f__Lachnospiraceae; g__Roseburia; Unclassified; otu_2130	348441	84.24	0.974907	245	ncbi:Bacteria; Firmicutes; Clostridia; Clostridiales; Lachnospiraceae; Unclassified; otu_1710
GJVXJEE01BPHEL.1	66176	62.14	0.865551	206	RDP:Bacteria; "Bacteroidetes"; "Bacteroidia"; "Bacteroidales"; unclassified_"Bacteroidales"; otu_469	243201	57.2	0.90052	206	greengenes:k__Bacteria; p__Bacteroidetes; c__Flavobacteria; o__Flavobacteriales; f__Flavobacteriaceae; g__Chryseobacterium; Unclassified; otu_1089	243201	57.2	0.90052	206	ncbi:Bacteria; Bacteroidetes; Flavobacteria; Flavobacteriales; Flavobacteriaceae; Chryseobacterium; Unclassified; otu_893
GJVXJEE01BQKOV.1	51268	98.09	0.999993	344	RDP:Bacteria; "Proteobacteria"; Gammaproteobacteria; Alteromonadales; Pseudoalteromonadaceae; Pseudoalteromonas; otu_1667	51268	98.09	0.999993	344	greengenes:k__Bacteria; p__Proteobacteria; c__Gammaproteobacteria; o__Alteromonadales; f__Pseudoalteromonadaceae; g__Pseudoalteromonas; s__Pseudoalteromonas marina; otu_3445	51268	98.09	0.999993	344	ncbi:Bacteria; Proteobacteria; Gammaproteobacteria; Alteromonadales; Pseudoalteromonadaceae; Pseudoalteromonas; Unclassified; otu_3175
GJVXJEE01BSC1A.1	22425	45.07	0.544009	114	RDP:Bacteria; "Firmicutes"; "Clostridia"; Clostridiales; Veillonellaceae; unclassified_Veillonellaceae; otu_996	22425	45.07	0.544009	114	greengenes:k__Bacteria; p__Firmicutes; c__Clostridia; o__Clostridiales; f__Veillonellaceae; g__Selenomonas; Unclassified; otu_2223	143526	44.37	0.610023	114	ncbi:Bacteria; Cyanobacteria; Oscillatoriales; Arthrospira; Arthrospira platensis; otu_1340
GJVXJEE01BSL8J.1	249013	79.07	0.961186	480	RDP:Bacteria; "Proteobacteria"; Gammaproteobacteria; Alteromonadales; Alteromonadaceae; Alteromonas; otu_1643	249013	79.07	0.961186	480	greengenes:k__Bacteria; p__Proteobacteria; c__Gammaproteobacteria; o__Alteromonadales; f__Alteromonadaceae; Unclassified; otu_3406	249013	79.07	0.961186	480	ncbi:Bacteria; Proteobacteria; Gammaproteobacteria; Alteromonadales; Alteromonadaceae; Alteromonas; Unclassified; otu_3134
GJVXJEE01BSRDX.1	278244	86.18	0.978816	289	RDP:Bacteria; "Bacteroidetes"; Flavobacteria; "Flavobacteriales"; Flavobacteriaceae; unclassified_Flavobacteriaceae; otu_621	278244	86.18	0.978816	289	greengenes:k__Bacteria; p__Bacteroidetes; c__Flavobacteria; o__Flavobacteriales; f__Flavobacteriaceae; Unclassified; otu_1069	80764	87.65	0.978816	289	ncbi:Bacteria; Bacteroidetes; Flavobacteria; Flavobacteriales; Flavobacteriaceae; Unclassified; otu_874
GJVXJEE01BTN65.1	140330	83.18	0.999993	58	RDP:Bacteria; "Proteobacteria"; Gammaproteobacteria; Alteromonadales; Pseudoalteromonadaceae; Pseudoalteromonas; otu_1667	140330	83.18	0.999993	58	greengenes:k__Bacteria; p__Proteobacteria; c__Gammaproteobacteria; o__Alteromonadales; f__Pseudoalteromonadaceae; g__Pseudoalteromonas; Unclassified; otu_3440	140330	83.18	0.999993	58	ncbi:Bacteria; Proteobacteria; Gammaproteobacteria; Alteromonadales; Pseudoalteromonadaceae; Pseudoalteromonas; Unclassified; otu_3175
GJVXJEE01BVLPM.1	88454	77.87	0.932103	219	RDP:Bacteria; "Proteobacteria"; Gammaproteobacteria; Alteromonadales; Alteromonadaceae; Glaciecola; otu_1645	88454	77.87	0.932103	219	greengenes:k__Bacteria; p__Proteobacteria; c__Gammaproteobacteria; o__Alteromonadales; f__Alteromonadaceae; g__Glaciecola; Unclassified; otu_3414	88454	77.87	0.932103	219	ncbi:Bacteria; Proteobacteria; Gammaproteobacteria; Alteromonadales; Alteromonadaceae; Glaciecola; Unclassified; otu_3138
GJVXJEE01BWVOO.1	115076	56.7	0.864431	320	RDP:Bacteria; "Bacteroidetes"; "Sphingobacteria"; "Sphingobacteriales"; "Saprospiraceae"; Haliscomenobacter; otu_507	115076	56.7	0.864431	320	greengenes:k__Bacteria; p__Bacteroidetes; c__Sphingobacteria; o__Sphingobacteriales; f__Saprospiraceae; g__Haliscomenobacter; Unclassified; otu_1234	115076	56.7	0.864431	320	ncbi:Bacteria; Bacteroidetes; Sphingobacteria; Sphingobacteriales; Saprospiraceae; Unclassified; otu_1060
GJVXJEE01BZP73.1	203691	33.04	0.406514	118	RDP:Bacteria; "Actinobacteria"; Actinobacteria; Actinobacteridae; Bifidobacteriales; Bifidobacteriaceae; unclassified_Bifidobacteriaceae; otu_404	203691	33.04	0.406514	118	greengenes:k__Bacteria; p__Actinobacteria; c__Actinobacteria (class); o__Bifidobacteriales; f__Bifidobacteriaceae; Unclassified; otu_894	140042	32.14	0.416877	118	ncbi:Bacteria; Actinobacteria; Actinobacteridae; Actinomycetales; Micrococcineae; Microbacteriaceae; Leifsonia; Unclassified; otu_452
GJVXJEE01C03RN.1	43301	99.49	0.999993	326	RDP:Bacteria; "Proteobacteria"; Gammaproteobacteria; Alteromonadales; Pseudoalteromonadaceae; Pseudoalteromonas; otu_1667	43301	99.49	0.999993	326	greengenes:k__Bacteria; p__Proteobacteria; c__Gammaproteobacteria; o__Alteromonadales; f__Pseudoalteromonadaceae; g__Pseudoalteromonas; s__Pseudoalteromonas marina; otu_3445	43301	99.49	0.999993	326	ncbi:Bacteria; Proteobacteria; Gammaproteobacteria; Alteromonadales; Pseudoalteromonadaceae; Pseudoalteromonas; Unclassified; otu_3175
GJVXJEE01C249M.1	249013	84.51	0.97495	407	RDP:Bacteria; "Proteobacteria"; Gammaproteobacteria; Alteromonadales; Alteromonadaceae; Alteromonas; otu_1643	249013	84.51	0.97495	407	greengenes:k__Bacteria; p__Proteobacteria; c__Gammaproteobacteria; o__Alteromonadales; f__Alteromonadaceae; Unclassified; otu_3406	249013	84.51	0.97495	407	ncbi:Bacteria; Proteobacteria; Gammaproteobacteria; Alteromonadales; Alteromonadaceae; Alteromonas; Unclassified; otu_3134
GJVXJEE01C2OEP.1	108637	75	0.903979	112	RDP:Bacteria; "Proteobacteria"; Alphaproteobacteria; Rhodobacterales; Rhodobacteraceae; Thalassococcus; otu_1231	108637	75	0.903979	112	greengenes:k__Bacteria; p__Proteobacteria; c__Alphaproteobacteria; o__Rhodobacterales; f__Rhodobacteraceae; g__Loktanella; Unclassified; otu_2680	108637	75	0.903979	112	ncbi:Bacteria; Proteobacteria; Alphaproteobacteria; Rhodobacterales; Rhodobacteraceae; Roseobacter; Unclassified; otu_2417
GJVXJEE01C69EG.1	182298	82.01	0.898602	203	RDP:Bacteria; "Bacteroidetes"; Flavobacteria; "Flavobacteriales"; Flavobacteriaceae; Riemerella; otu_608	122966	82.01	0.869257	203	greengenes:k__Bacteria; p__Bacteroidetes; c__Flavobacteria; Unclassified; otu_1056	182298	82.01	0.898602	203	ncbi:Bacteria; Bacteroidetes; Flavobacteria; Flavobacteriales; Flavobacteriaceae; Riemerella; Unclassified; otu_967
GJVXJEE01C6TT7.1	79736	86.56	0.987014	389	RDP:Bacteria; "Proteobacteria"; Gammaproteobacteria; Alteromonadales; Colwelliaceae; Thalassomonas; otu_1657	79736	86.56	0.987014	389	greengenes:k__Bacteria; p__Proteobacteria; c__Gammaproteobacteria; o__Alteromonadales; f__Colwelliaceae; Unclassified; otu_3421	79736	86.56	0.987014	389	ncbi:Bacteria; Proteobacteria; Gammaproteobacteria; Alteromonadales; Colwelliaceae; Colwellia; Unclassified; otu_3156
GJVXJEE01C8ON8.1	1250	39.47	0.724873	194	RDP:Bacteria; "Firmicutes"; "Clostridia"; "Thermoanaerobacterales"; Thermodesulfobiaceae; Coprothermobacter; otu_837	236729	39.1	0.722562	194	greengenes:k__Bacteria; p__Thermotogae; c__Thermotogae (class); o__Thermotogales; f__Thermotogaceae; g__Petrotoga; s__Petrotoga mobilis; otu_4361	236729	39.1	0.722562	194	ncbi:Bacteria; Thermotogae; Thermotogales; Thermotogaceae; Petrotoga; Unclassified; otu_3774
GJVXJEE01C9V3F.1	7668	36.49	0.733129	278	RDP:Bacteria; "Proteobacteria"; Gammaproteobacteria; unclassified_Gammaproteobacteria; otu_1833	7671	37.89	0.7323	278	greengenes:k__Bacteria; p__Proteobacteria; c__Gammaproteobacteria; o__Oceanospirillales; f__SUP05; otu_3812	7671	37.89	0.7323	278	ncbi:Eukaryota; Metazoa; Mollusca; Bivalvia; Heteroconchia; Veneroida; Glossoidea; Vesicomyidae; Calyptogena; otu_3971
GJVXJEE01CAZ7R.1	348441	82.25	0.972	220	RDP:Bacteria; "Firmicutes"; "Clostridia"; Clostridiales; "Lachnospiraceae"; Roseburia; otu_870	348441	82.25	0.972	220	greengenes:k__Bacteria; p__Firmicutes; c__Clostridia; o__Clostridiales; f__Lachnospiraceae; g__Roseburia; Unclassified; otu_2130	348441	82.25	0.972	220	ncbi:Bacteria; Firmicutes; Clostridia; Clostridiales; Lachnospiraceae; Unclassified; otu_1710
GJVXJEE01CCEK9.1	182298	82.01	0.898602	203	RDP:Bacteria; "Bacteroidetes"; Flavobacteria; "Flavobacteriales"; Flavobacteriaceae; Riemerella; otu_608	122966	82.01	0.869257	203	greengenes:k__Bacteria; p__Bacteroidetes; c__Flavobacteria; Unclassified; otu_1056	182298	82.01	0.898602	203	ncbi:Bacteria; Bacteroidetes; Flavobacteria; Flavobacteriales; Flavobacteriaceae; Riemerella; Unclassified; otu_967
GJVXJEE01CCWC9.1	342325	75	0.948163	122	RDP:Bacteria; "Proteobacteria"; Alphaproteobacteria; Rhodobacterales; Rhodobacteraceae; Seohaeicola; otu_1223	246847	71.59	0.948163	122	greengenes:k__Bacteria; p__Proteobacteria; c__Alphaproteobacteria; o__Rhodobacterales; f__Rhodobacteraceae; g__Phaeobacter; s__Phaeobacter gallaeciensis; otu_2714	246847	71.59	0.948163	122	ncbi:Bacteria; Proteobacteria; Alphaproteobacteria; Rhodobacterales; Rhodobacteraceae; Phaeobacter; Unclassified; otu_2393
GJVXJEE01CEYHK.1	201890	34	0.494011	103	RDP:Bacteria; "Caldiserica"; Caldisericia; Caldisericales; Caldisericaceae; Caldisericum; otu_633	201890	34	0.494011	103	greengenes:k__Bacteria; p__Caldiserica; c__OP5; o__LF045; f__062DZ04; otu_1261	15679	29	0.530361	103	ncbi:Bacteria; Tenericutes; Mollicutes; Acholeplasmatales; Acholeplasmataceae; Candidatus Phytoplasma; Unclassified; otu_3716
GJVXJEE01CF38X.1	359668	93.68	0.991534	355	RDP:Bacteria; "Proteobacteria"; Gammaproteobacteria; Alteromonadales; Pseudoalteromonadaceae; Pseudoalteromonas; otu_1667	359668	93.68	0.991534	355	greengenes:k__Bacteria; p__Proteobacteria; c__Gammaproteobacteria; o__Alteromonadales; f__Pseudoalteromonadaceae; g__Pseudoalteromonas; Unclassified; otu_3440	359668	93.68	0.991534	355	ncbi:Bacteria; Proteobacteria; Gammaproteobacteria; Alteromonadales; Pseudoalteromonadaceae; Pseudoalteromonas; Unclassified; otu_3175
GJVXJEE01CGOIJ.1	107884	100	0.989877	400	RDP:Bacteria; "Proteobacteria"; Gammaproteobacteria; Alteromonadales; Pseudoalteromonadaceae; Pseudoalteromonas; otu_1667	107884	100	0.989877	400	greengenes:k__Bacteria; p__Proteobacteria; c__Gammaproteobacteria; o__Alteromonadales; f__Pseudoalteromonadaceae; g__Pseudoalteromonas; Unclassified; otu_3440	107884	100	0.989877	400	ncbi:Bacteria; Proteobacteria; Gammaproteobacteria; Alteromonadales; Pseudoalteromonadaceae; Pseudoalteromonas; Unclassified; otu_3175
GJVXJEE01CHXYY.1	2426	51.44	0.801062	264	RDP:Bacteria; "Bacteroidetes"; Flavobacteria; "Flavobacteriales"; Flavobacteriaceae; Aquimarina; otu_555	2426	51.44	0.801062	264	greengenes:k__Bacteria; p__Bacteroidetes; c__Flavobacteria; o__Flavobacteriales; f__Flavobacteriaceae; g__Aquimarina; Unclassified; otu_1075	2426	51.44	0.801062	264	ncbi:Bacteria; Bacteroidetes; Flavobacteria; Flavobacteriales; Flavobacteriaceae; Aquimarina; otu_881
GJVXJEE01CLE6U.1	144935	76.96	0.935926	426	RDP:Bacteria; "Bacteroidetes"; Flavobacteria; "Flavobacteriales"; Flavobacteriaceae; Zobellia; otu_629	144935	76.96	0.935926	426	greengenes:k__Bacteria; p__Bacteroidetes; c__Flavobacteria; o__Flavobacteriales; f__Flavobacteriaceae; g__Zobellia; otu_1169	144935	76.96	0.935926	426	ncbi:Bacteria; Bacteroidetes; Flavobacteria; Flavobacteriales; Flavobacteriaceae; Zobellia; otu_998
GJVXJEE01CNJ24.1	107884	100	0.999993	271	RDP:Bacteria; "Proteobacteria"; Gammaproteobacteria; Alteromonadales; Pseudoalteromonadaceae; Pseudoalteromonas; otu_1667	107884	100	0.999993	271	greengenes:k__Bacteria; p__Proteobacteria; c__Gammaproteobacteria; o__Alteromonadales; f__Pseudoalteromonadaceae; g__Pseudoalteromonas; Unclassified; otu_3440	107884	100	0.999993	271	ncbi:Bacteria; Proteobacteria; Gammaproteobacteria; Alteromonadales; Pseudoalteromonadaceae; Pseudoalteromonas; Unclassified; otu_3175
GJVXJEE01CNL6B.1	160757	100	0.999993	299	RDP:Bacteria; "Proteobacteria"; Gammaproteobacteria; Alteromonadales; Pseudoalteromonadaceae; Pseudoalteromonas; otu_1667	160757	100	0.999993	299	greengenes:k__Bacteria; p__Proteobacteria; c__Gammaproteobacteria; o__Alteromonadales; f__Pseudoalteromonadaceae; g__Pseudoalteromonas; Unclassified; otu_3440	160757	100	0.999993	299	ncbi:Bacteria; Proteobacteria; Gammaproteobacteria; Alteromonadales; Pseudoalteromonadaceae; Pseudoalteromonas; Unclassified; otu_3175
GJVXJEE01COWUL.1	265850	51.53	0.821395	168	RDP:Bacteria; "Bacteroidetes"; Flavobacteria; "Flavobacteriales"; Flavobacteriaceae; Tamlana; otu_618	265850	51.53	0.821395	168	greengenes:k__Bacteria; p__Bacteroidetes; c__Flavobacteria; o__Flavobacteriales; f__Flavobacteriaceae; g__Algibacter; Unclassified; otu_1073	265850	51.53	0.821395	168	ncbi:Bacteria; Bacteroidetes; Flavobacteria; Flavobacteriales; Flavobacteriaceae; Tamlana; otu_984
GJVXJEE01CQ904.1	105204	100	0.999993	389	RDP:Bacteria; "Proteobacteria"; Gammaproteobacteria; Alteromonadales; Pseudoalteromonadaceae; Pseudoalteromonas; otu_1667	105204	100	0.999993	389	greengenes:k__Bacteria; p__Proteobacteria; c__Gammaproteobacteria; o__Alteromonadales; f__Pseudoalteromonadaceae; g__Pseudoalteromonas; Unclassified; otu_3440	105204	100	0.999993	389	ncbi:Bacteria; Proteobacteria; Gammaproteobacteria; Alteromonadales; Alteromonadaceae; Unclassified; otu_3126
GJVXJEE01CSI40.1	281684	84.8	0.98386	253	RDP:Bacteria; "Proteobacteria"; Gammaproteobacteria; Alteromonadales; Alteromonadaceae; Haliea; otu_1646	152902	79.33	0.975633	252	greengenes:k__Bacteria; p__Proteobacteria; c__Gammaproteobacteria; o__Oceanospirillales; f__OM60; g__Congregibacter; s__Congregibacter litoralis; otu_3806	152902	79.33	0.975633	252	ncbi:Bacteria; Proteobacteria; Gammaproteobacteria; Congregibacter; otu_3253
GJVXJEE01CSTEV.1	115076	55.03	0.86837	337	RDP:Bacteria; "Bacteroidetes"; "Sphingobacteria"; "Sphingobacteriales"; "Saprospiraceae"; Haliscomenobacter; otu_507	115076	55.03	0.86837	337	greengenes:k__Bacteria; p__Bacteroidetes; c__Sphingobacteria; o__Sphingobacteriales; f__Saprospiraceae; g__Haliscomenobacter; Unclassified; otu_1234	115076	55.03	0.86837	337	ncbi:Bacteria; Bacteroidetes; Sphingobacteria; Sphingobacteriales; Saprospiraceae; Unclassified; otu_1060
GJVXJEE01CT30N.1	101406	69.84	0.960489	78	RDP:Bacteria; "Proteobacteria"; Gammaproteobacteria; Legionellales; Legionellaceae; Legionella; otu_1732	99499	69.84	0.960489	78	greengenes:k__Bacteria; p__Proteobacteria; c__Gammaproteobacteria; o__Legionellales; f__Legionellaceae; g__Legionella; s__Legionella pneumophila; otu_3675	99499	69.84	0.960489	78	ncbi:Bacteria; Proteobacteria; Gammaproteobacteria; Legionellales; Legionellaceae; Legionella; Unclassified; otu_3381
GJVXJEE01CWTB8.1	43301	100	0.991752	489	RDP:Bacteria; "Proteobacteria"; Gammaproteobacteria; Alteromonadales; Pseudoalteromonadaceae; Pseudoalteromonas; otu_1667	43301	100	0.991752	489	greengenes:k__Bacteria; p__Proteobacteria; c__Gammaproteobacteria; o__Alteromonadales; f__Pseudoalteromonadaceae; g__Pseudoalteromonas; s__Pseudoalteromonas marina; otu_3445	43301	100	0.991752	489	ncbi:Bacteria; Proteobacteria; Gammaproteobacteria; Alteromonadales; Pseudoalteromonadaceae; Pseudoalteromonas; Unclassified; otu_3175
GJVXJEE01CX0AL.1	182298	82.01	0.898602	203	RDP:Bacteria; "Bacteroidetes"; Flavobacteria; "Flavobacteriales"; Flavobacteriaceae; Riemerella; otu_608	122966	82.01	0.869257	203	greengenes:k__Bacteria; p__Bacteroidetes; c__Flavobacteria; Unclassified; otu_1056	182298	82.01	0.898602	203	ncbi:Bacteria; Bacteroidetes; Flavobacteria; Flavobacteriales; Flavobacteriaceae; Riemerella; Unclassified; otu_967
GJVXJEE01CXYV7.1	158999	98.31	0.9971	345	RDP:Bacteria; "Proteobacteria"; Gammaproteobacteria; Alteromonadales; Pseudoalteromonadaceae; Pseudoalteromonas; otu_1667	158999	98.31	0.9971	345	greengenes:k__Bacteria; p__Proteobacteria; c__Gammaproteobacteria; o__Alteromonadales; f__Pseudoalteromonadaceae; g__Pseudoalteromonas; Unclassified; otu_3440	158999	98.31	0.9971	345	ncbi:Bacteria; Proteobacteria; Gammaproteobacteria; Alteromonadales; Pseudoalteromonadaceae; Pseudoalteromonas; Unclassified; otu_3175
GJVXJEE01CYP8E.1	43301	100	0.999993	297	RDP:Bacteria; "Proteobacteria"; Gammaproteobacteria; Alteromonadales; Pseudoalteromonadaceae; Pseudoalteromonas; otu_1667	43301	100	0.999993	297	greengenes:k__Bacteria; p__Proteobacteria; c__Gammaproteobacteria; o__Alteromonadales; f__Pseudoalteromonadaceae; g__Pseudoalteromonas; s__Pseudoalteromonas marina; otu_3445	43301	100	0.999993	297	ncbi:Bacteria; Proteobacteria; Gammaproteobacteria; Alteromonadales; Pseudoalteromonadaceae; Pseudoalteromonas; Unclassified; otu_3175
GJVXJEE01D8WE5.1	93188	95.68	0.982842	178	RDP:Bacteria; "Bacteroidetes"; Flavobacteria; "Flavobacteriales"; Flavobacteriaceae; unclassified_Flavobacteriaceae; otu_621	93188	95.68	0.982842	178	greengenes:k__Bacteria; p__Bacteroidetes; c__Flavobacteria; o__Flavobacteriales; f__Flavobacteriaceae; Unclassified; otu_1069	93188	95.68	0.982842	178	ncbi:Bacteria; Bacteroidetes; Flavobacteria; Unclassified; otu_857
GJVXJEE01D9XQM.1	109636	41.57	0.790292	319	RDP:Bacteria; "Bacteroidetes"; Flavobacteria; "Flavobacteriales"; Flavobacteriaceae; Flavobacterium; otu_573	109636	41.57	0.790292	319	greengenes:k__Bacteria; p__Bacteroidetes; c__Flavobacteria; o__Flavobacteriales; f__Flavobacteriaceae; g__Flavobacterium; Unclassified; otu_1102	109636	41.57	0.790292	319	ncbi:Bacteria; Unclassified; otu_221
GJVXJEE01DDRQA.1	103582	97.76	0.990836	439	RDP:Bacteria; "Proteobacteria"; Gammaproteobacteria; Alteromonadales; Pseudoalteromonadaceae; Pseudoalteromonas; otu_1667	103582	97.76	0.990836	439	greengenes:k__Bacteria; p__Proteobacteria; c__Gammaproteobacteria; o__Alteromonadales; f__Pseudoalteromonadaceae; g__Pseudoalteromonas; Unclassified; otu_3440	103582	97.76	0.990836	439	ncbi:Bacteria; Proteobacteria; Gammaproteobacteria; Alteromonadales; Pseudoalteromonadaceae; Pseudoalteromonas; Unclassified; otu_3175
GJVXJEE01DE4UR.1	8915	97.23	0.99585	240	RDP:Bacteria; "Proteobacteria"; Gammaproteobacteria; Alteromonadales; Pseudoalteromonadaceae; Pseudoalteromonas; otu_1667	8915	97.23	0.99585	240	greengenes:k__Bacteria; p__Proteobacteria; c__Gammaproteobacteria; o__Alteromonadales; f__Pseudoalteromonadaceae; g__Pseudoalteromonas; Unclassified; otu_3440	8915	97.23	0.99585	240	ncbi:Bacteria; Unclassified; otu_221
GJVXJEE01DE7J3.1	162273	97.52	0.997173	353	RDP:Bacteria; "Proteobacteria"; Gammaproteobacteria; Alteromonadales; Pseudoalteromonadaceae; Pseudoalteromonas; otu_1667	162273	97.52	0.997173	353	greengenes:k__Bacteria; p__Proteobacteria; c__Gammaproteobacteria; o__Alteromonadales; f__Pseudoalteromonadaceae; g__Pseudoalteromonas; Unclassified; otu_3440	162273	97.52	0.997173	353	ncbi:Bacteria; Proteobacteria; Gammaproteobacteria; Alteromonadales; Pseudoalteromonadaceae; Pseudoalteromonas; Unclassified; otu_3175
GJVXJEE01DEVKB.1	259717	89.56	0.990516	317	RDP:Bacteria; "Bacteroidetes"; Flavobacteria; "Flavobacteriales"; Flavobacteriaceae; unclassified_Flavobacteriaceae; otu_621	259717	89.56	0.990516	317	greengenes:k__Bacteria; p__Bacteroidetes; c__Flavobacteria; o__Flavobacteriales; f__Flavobacteriaceae; Unclassified; otu_1069	179639	89.01	0.996839	317	ncbi:Bacteria; Bacteroidetes; Flavobacteria; Flavobacteriales; Flavobacteriaceae; Croceimarina; otu_900
GJVXJEE01DF5PS.1	140396	79.17	0.958265	299	RDP:Bacteria; "Bacteroidetes"; Flavobacteria; "Flavobacteriales"; Flavobacteriaceae; Croceitalea; otu_565	140396	79.17	0.958265	299	greengenes:k__Bacteria; p__Bacteroidetes; c__Flavobacteria; o__Flavobacteriales; f__Flavobacteriaceae; Unclassified; otu_1069	140396	79.17	0.958265	299	ncbi:Bacteria; Bacteroidetes; Flavobacteria; Flavobacteriales; Flavobacteriaceae; Croceitalea; otu_901
GJVXJEE01DH9ZN.1	285817	92.17	0.975197	328	RDP:Bacteria; "Proteobacteria"; Gammaproteobacteria; Alteromonadales; Alteromonadaceae; Glaciecola; otu_1645	108683	90.86	0.978438	328	greengenes:k__Bacteria; p__Proteobacteria; c__Gammaproteobacteria; o__Alteromonadales; f__Alteromonadaceae; g__Glaciecola; Unclassified; otu_3414	108683	90.86	0.978438	328	ncbi:Bacteria; Proteobacteria; Gammaproteobacteria; Alteromonadales; Alteromonadaceae; Glaciecola; Unclassified; otu_3138
GJVXJEE01DJWVX.1	146121	73	0.942321	218	RDP:Bacteria; "Proteobacteria"; Gammaproteobacteria; Alteromonadales; Alteromonadaceae; Haliea; otu_1646	146121	73	0.942321	218	greengenes:k__Bacteria; p__Proteobacteria; c__Gammaproteobacteria; o__Oceanospirillales; f__OM60; Unclassified; otu_3801	278961	69.67	0.947902	218	ncbi:Bacteria; Proteobacteria; Gammaproteobacteria; Alteromonadales; Alteromonadaceae; Haliea; Unclassified; otu_3140
GJVXJEE01DLGU2.1	211284	37.33	0.764973	290	RDP:Bacteria; "Proteobacteria"; Alphaproteobacteria; Rhizobiales; Rhizobiaceae; Rhizobium; otu_1147	7671	38.01	0.740788	285	greengenes:k__Bacteria; p__Proteobacteria; c__Gammaproteobacteria; o__Oceanospirillales; f__SUP05; otu_3812	7671	38.01	0.740788	285	ncbi:Eukaryota; Metazoa; Mollusca; Bivalvia; Heteroconchia; Veneroida; Glossoidea; Vesicomyidae; Calyptogena; otu_3971
GJVXJEE01DMLYT.1	219319	81.32	0.958265	348	RDP:Bacteria; "Proteobacteria"; Gammaproteobacteria; Alteromonadales; Alteromonadaceae; Marinobacterium; otu_1649	102362	82.18	0.964471	348	greengenes:k__Bacteria; p__Proteobacteria; c__Gammaproteobacteria; o__Oceanospirillales; f__Oceanospirillaceae; g__Nitrincola; otu_3793	219319	81.32	0.958265	348	ncbi:Bacteria; Proteobacteria; Gammaproteobacteria; Alteromonadales; Unclassified; otu_3125
GJVXJEE01DNTCT.1	247734	93.43	0.976985	397	RDP:Bacteria; "Proteobacteria"; Alphaproteobacteria; Rhodobacterales; Rhodobacteraceae; unclassified_Rhodobacteraceae; otu_1236	247734	93.43	0.976985	397	greengenes:k__Bacteria; p__Proteobacteria; c__Alphaproteobacteria; o__Rhodobacterales; f__Rhodobacteraceae; g__Ruegeria; Unclassified; otu_2733	247734	93.43	0.976985	397	ncbi:Bacteria; Proteobacteria; Alphaproteobacteria; Unclassified; otu_2139
GJVXJEE01DRVY2.1	142393	90.83	0.963831	285	RDP:Bacteria; "Proteobacteria"; Alphaproteobacteria; Rhodobacterales; Rhodobacteraceae; unclassified_Rhodobacteraceae; otu_1236	262333	87.77	0.97495	285	greengenes:k__Bacteria; p__Proteobacteria; c__Alphaproteobacteria; o__Rhodobacterales; f__Rhodobacteraceae; Unclassified; otu_2666	162482	89.6	0.982246	285	ncbi:Bacteria; Proteobacteria; Alphaproteobacteria; Rhodobacterales; Rhodobacteraceae; Pseudoruegeria; Unclassified; otu_2400
GJVXJEE01DTN9D.1	334716	97.27	0.999993	62	RDP:Bacteria; "Proteobacteria"; Gammaproteobacteria; Alteromonadales; Pseudoalteromonadaceae; Pseudoalteromonas; otu_1667	334716	97.27	0.999993	62	greengenes:k__Bacteria; p__Proteobacteria; c__Gammaproteobacteria; o__Alteromonadales; f__Pseudoalteromonadaceae; g__Pseudoalteromonas; Unclassified; otu_3440	334716	97.27	0.999993	62	ncbi:Bacteria; Proteobacteria; Gammaproteobacteria; Alteromonadales; Pseudoalteromonadaceae; Pseudoalteromonas; Unclassified; otu_3175
GJVXJEE01DV62K.1	342279	90.43	0.999993	47	RDP:Bacteria; "Proteobacteria"; Gammaproteobacteria; Alteromonadales; Idiomarinaceae; Idiomarina; otu_1661	128684	91.49	0.999993	47	greengenes:k__Bacteria; p__Proteobacteria; c__Gammaproteobacteria; o__Alteromonadales; f__Idiomarinaceae; g__Idiomarina; s__Idiomarina loihiensis; otu_3432	128684	91.49	0.999993	47	ncbi:Bacteria; Proteobacteria; Gammaproteobacteria; Alteromonadales; Idiomarinaceae; Idiomarina; Unclassified; otu_3166
GJVXJEE01DXHPM.1	103582	96.53	0.994455	362	RDP:Bacteria; "Proteobacteria"; Gammaproteobacteria; Alteromonadales; Pseudoalteromonadaceae; Pseudoalteromonas; otu_1667	103582	96.53	0.994455	362	greengenes:k__Bacteria; p__Proteobacteria; c__Gammaproteobacteria; o__Alteromonadales; f__Pseudoalteromonadaceae; g__Pseudoalteromonas; Unclassified; otu_3440	103582	96.53	0.994455	362	ncbi:Bacteria; Proteobacteria; Gammaproteobacteria; Alteromonadales; Pseudoalteromonadaceae; Pseudoalteromonas; Unclassified; otu_3175
GJVXJEE01E0W0J.1	86531	81.25	0.935068	226	RDP:Bacteria; "Bacteroidetes"; Flavobacteria; "Flavobacteriales"; Flavobacteriaceae; Ulvibacter; otu_620	86531	81.25	0.935068	226	greengenes:k__Bacteria; p__Bacteroidetes; c__Flavobacteria; o__Flavobacteriales; f__Flavobacteriaceae; g__Ulvibacter; otu_1162	86531	81.25	0.935068	226	ncbi:Bacteria; Bacteroidetes; Flavobacteria; Flavobacteriales; Flavobacteriaceae; Ulvibacter; Unclassified; otu_987
GJVXJEE01E1UTT.1	322414	61.78	0.886262	203	RDP:Bacteria; "Bacteroidetes"; Flavobacteria; "Flavobacteriales"; Flavobacteriaceae; Leeuwenhoekiella; otu_587	322414	61.78	0.886262	203	greengenes:k__Bacteria; p__Bacteroidetes; c__Flavobacteria; o__Flavobacteriales; f__Flavobacteriaceae; g__Leeuwenhoekiella; s__Leeuwenhoekiella marinoflava; otu_1125	322414	61.78	0.886262	203	ncbi:Bacteria; Bacteroidetes; Flavobacteria; Flavobacteriales; Flavobacteriaceae; Leeuwenhoekiella; Unclassified; otu_936
GJVXJEE01EA4JK.1	224274	80.43	0.957582	465	RDP:Bacteria; "Proteobacteria"; Gammaproteobacteria; unclassified_Gammaproteobacteria; otu_1833	279519	81.08	0.96232	465	greengenes:k__Bacteria; p__Proteobacteria; c__Gammaproteobacteria; o__Oceanospirillales; f__Oceanospirillaceae; g__Marinobacterium; otu_3782	224274	80.43	0.957582	465	ncbi:Bacteria; Proteobacteria; Gammaproteobacteria; Alteromonadales; Unclassified; otu_3125
GJVXJEE01EBCWC.1	366487	92.44	0.982755	294	RDP:Bacteria; "Proteobacteria"; Gammaproteobacteria; Oceanospirillales; Oceanospirillaceae; Marinomonas; otu_1771	366487	92.44	0.982755	294	greengenes:k__Bacteria; p__Proteobacteria; c__Gammaproteobacteria; o__Oceanospirillales; f__Oceanospirillaceae; g__Marinomonas; s__Marinomonas mediterranea; otu_3785	366487	92.44	0.982755	294	ncbi:Bacteria; Proteobacteria; Gammaproteobacteria; Oceanospirillales; Marinomonas; Unclassified; otu_3448
GJVXJEE01EDVD7.1	266084	97.15	0.973613	194	RDP:Bacteria; "Proteobacteria"; Alphaproteobacteria; Rhodobacterales; Rhodobacteraceae; Marivita; otu_1186	266084	97.15	0.973613	194	greengenes:k__Bacteria; p__Proteobacteria; c__Alphaproteobacteria; o__Rhodobacterales; f__Rhodobacteraceae; g__Marivita; otu_2687	135654	94.31	0.994935	197	ncbi:Bacteria; Unclassified; otu_221
GJVXJEE01EFJ32.1	8915	100	0.999993	240	RDP:Bacteria; "Proteobacteria"; Gammaproteobacteria; Alteromonadales; Pseudoalteromonadaceae; Pseudoalteromonas; otu_1667	8915	100	0.999993	240	greengenes:k__Bacteria; p__Proteobacteria; c__Gammaproteobacteria; o__Alteromonadales; f__Pseudoalteromonadaceae; g__Pseudoalteromonas; Unclassified; otu_3440	8915	100	0.999993	240	ncbi:Bacteria; Unclassified; otu_221
GJVXJEE01EG2CU.1	292128	35.71	0.409596	105	RDP:Bacteria; "Firmicutes"; "Clostridia"; Clostridiales; Incertae Sedis XIII; Mogibacterium; otu_935	263854	36.61	0.424174	118	greengenes:k__Bacteria; p__Firmicutes; c__Clostridia; o__Clostridiales; f__Clostridiales Family XIII. Incertae Sedis; Unclassified; otu_2066	40147	33.93	0.433359	118	ncbi:Bacteria; Spirochaetes; Spirochaetales; Spirochaetaceae; Spirochaeta; Unclassified; otu_3686
GJVXJEE01EGGUA.1	348441	80.94	0.970648	245	RDP:Bacteria; "Firmicutes"; "Clostridia"; Clostridiales; "Lachnospiraceae"; Roseburia; otu_870	348441	80.94	0.970648	245	greengenes:k__Bacteria; p__Firmicutes; c__Clostridia; o__Clostridiales; f__Lachnospiraceae; g__Roseburia; Unclassified; otu_2130	348441	80.94	0.970648	245	ncbi:Bacteria; Firmicutes; Clostridia; Clostridiales; Lachnospiraceae; Unclassified; otu_1710
GJVXJEE01EHFCN.1	345342	87.38	0.999993	51	RDP:Bacteria; "Proteobacteria"; Gammaproteobacteria; Alteromonadales; Pseudoalteromonadaceae; Pseudoalteromonas; otu_1667	345342	87.38	0.999993	51	greengenes:k__Bacteria; p__Proteobacteria; c__Gammaproteobacteria; o__Alteromonadales; f__Pseudoalteromonadaceae; g__Pseudoalteromonas; Unclassified; otu_3440	345342	87.38	0.999993	51	ncbi:Bacteria; Proteobacteria; Gammaproteobacteria; Alteromonadales; Pseudoalteromonadaceae; Pseudoalteromonas; Unclassified; otu_3175
GJVXJEE01ENBJD.1	111901	56.22	0.875565	199	RDP:Bacteria; Cyanobacteria; Cyanobacteria; Chloroplast; unclassified_Chloroplast; otu_2000	313799	56.63	0.875565	199	greengenes:k__Bacteria; p__Cyanobacteria; c__Chloroplast; o__Euglenozoa; otu_1402	313799	56.63	0.875565	199	ncbi:Eukaryota; Euglenozoa; Euglenida; Euglenales; Monomorphina; otu_3869
GJVXJEE01ERHLU.1	108637	100	0.993801	162	RDP:Bacteria; "Proteobacteria"; Alphaproteobacteria; Rhodobacterales; Rhodobacteraceae; Thalassococcus; otu_1231	108637	100	0.993801	162	greengenes:k__Bacteria; p__Proteobacteria; c__Alphaproteobacteria; o__Rhodobacterales; f__Rhodobacteraceae; g__Loktanella; Unclassified; otu_2680	108637	100	0.993801	162	ncbi:Bacteria; Proteobacteria; Alphaproteobacteria; Rhodobacterales; Rhodobacteraceae; Roseobacter; Unclassified; otu_2417
GJVXJEE01ERI1X.1	140388	96.16	0.982464	291	RDP:Bacteria; "Proteobacteria"; Gammaproteobacteria; Alteromonadales; Pseudoalteromonadaceae; Pseudoalteromonas; otu_1667	140388	96.16	0.982464	291	greengenes:k__Bacteria; p__Proteobacteria; c__Gammaproteobacteria; o__Alteromonadales; f__Pseudoalteromonadaceae; g__Pseudoalteromonas; s__Pseudoalteromonas haloplanktis; otu_3442	140388	96.16	0.982464	291	ncbi:Bacteria; Proteobacteria; Gammaproteobacteria; Alteromonadales; Pseudoalteromonadaceae; Pseudoalteromonas; Unclassified; otu_3175
GJVXJEE01ES3RB.1	103367	99.47	0.983453	366	RDP:Bacteria; "Proteobacteria"; Gammaproteobacteria; Alteromonadales; Pseudoalteromonadaceae; Pseudoalteromonas; otu_1667	103367	99.47	0.983453	366	greengenes:k__Bacteria; p__Proteobacteria; c__Gammaproteobacteria; o__Alteromonadales; f__Pseudoalteromonadaceae; g__Pseudoalteromonas; Unclassified; otu_3440	8927	99.47	0.983598	369	ncbi:Bacteria; Proteobacteria; Gammaproteobacteria; Alteromonadales; Pseudoalteromonadaceae; Pseudoalteromonas; Unclassified; otu_3175
GJVXJEE01EUHTF.1	103367	100	0.994688	377	RDP:Bacteria; "Proteobacteria"; Gammaproteobacteria; Alteromonadales; Pseudoalteromonadaceae; Pseudoalteromonas; otu_1667	103367	100	0.994688	377	greengenes:k__Bacteria; p__Proteobacteria; c__Gammaproteobacteria; o__Alteromonadales; f__Pseudoalteromonadaceae; g__Pseudoalteromonas; Unclassified; otu_3440	100326	100	0.994688	377	ncbi:Bacteria; Proteobacteria; Gammaproteobacteria; Alteromonadales; Pseudoalteromonadaceae; Pseudoalteromonas; Unclassified; otu_3175
GJVXJEE01EUOC5.1	8942	95.49	0.983569	431	RDP:Bacteria; "Proteobacteria"; Gammaproteobacteria; Alteromonadales; Pseudoalteromonadaceae; Pseudoalteromonas; otu_1667	8942	95.49	0.983569	431	greengenes:k__Bacteria; p__Proteobacteria; c__Gammaproteobacteria; o__Alteromonadales; f__Pseudoalteromonadaceae; g__Pseudoalteromonas; Unclassified; otu_3440	8942	95.49	0.983569	431	ncbi:Bacteria; Proteobacteria; Gammaproteobacteria; Alteromonadales; Pseudoalteromonadaceae; Pseudoalteromonas; Unclassified; otu_3175
GJVXJEE01EVOS6.1	267681	87.29	0.987348	240	RDP:Bacteria; "Bacteroidetes"; Flavobacteria; "Flavobacteriales"; Flavobacteriaceae; Winogradskyella; otu_625	80764	90.72	0.987348	240	greengenes:k__Bacteria; p__Bacteroidetes; c__Flavobacteria; o__Flavobacteriales; f__Flavobacteriaceae; Unclassified; otu_1069	80764	90.72	0.987348	240	ncbi:Bacteria; Bacteroidetes; Flavobacteria; Flavobacteriales; Flavobacteriaceae; Unclassified; otu_874
GJVXJEE01EW349.1	90272	87.27	0.964529	378	RDP:Bacteria; "Proteobacteria"; Alphaproteobacteria; Rhodobacterales; Rhodobacteraceae; Phaeobacter; otu_1199	90272	87.27	0.964529	378	greengenes:k__Bacteria; p__Proteobacteria; c__Alphaproteobacteria; o__Rhodobacterales; f__Rhodobacteraceae; g__Phaeobacter; Unclassified; otu_2713	90272	87.27	0.964529	378	ncbi:Bacteria; Proteobacteria; Alphaproteobacteria; Rhodobacterales; Rhodobacteraceae; Phaeobacter; Unclassified; otu_2393
GJVXJEE01A0CBT.1	43301	96.68	0.997624	423	RDP:Bacteria; "Proteobacteria"; Gammaproteobacteria; Alteromonadales; Pseudoalteromonadaceae; Pseudoalteromonas; otu_1667	43301	96.68	0.997624	423	greengenes:k__Bacteria; p__Proteobacteria; c__Gammaproteobacteria; o__Alteromonadales; f__Pseudoalteromonadaceae; g__Pseudoalteromonas; s__Pseudoalteromonas marina; otu_3445	43301	96.68	0.997624	423	ncbi:Bacteria; Proteobacteria; Gammaproteobacteria; Alteromonadales; Pseudoalteromonadaceae; Pseudoalteromonas; Unclassified; otu_3175
GJVXJEE01A42BH.1	97508	75.36	0.939588	345	RDP:Bacteria; "Proteobacteria"; Gammaproteobacteria; Alteromonadales; Alteromonadaceae; Haliea; otu_1646	97508	75.36	0.939588	345	greengenes:k__Bacteria; p__Proteobacteria; c__Gammaproteobacteria; o__Oceanospirillales; f__OM60; Unclassified; otu_3801	97508	75.36	0.939588	345	ncbi:Bacteria; Proteobacteria; Gammaproteobacteria; OMG group; OM60 clade; Unclassified; otu_3476
GJVXJEE01A6CHC.1	332827	96.52	0.980807	320	RDP:Bacteria; "Proteobacteria"; Gammaproteobacteria; Alteromonadales; Pseudoalteromonadaceae; Pseudoalteromonas; otu_1667	332827	96.52	0.980807	320	greengenes:k__Bacteria; p__Proteobacteria; c__Gammaproteobacteria; o__Alteromonadales; f__Pseudoalteromonadaceae; g__Pseudoalteromonas; Unclassified; otu_3440	107884	96.23	0.984121	321	ncbi:Bacteria; Proteobacteria; Gammaproteobacteria; Alteromonadales; Pseudoalteromonadaceae; Pseudoalteromonas; Unclassified; otu_3175
GJVXJEE01A92F3.1	103480	93.08	0.996127	260	RDP:Bacteria; "Proteobacteria"; Gammaproteobacteria; Alteromonadales; Pseudoalteromonadaceae; Pseudoalteromonas; otu_1667	103480	93.08	0.996127	260	greengenes:k__Bacteria; p__Proteobacteria; c__Gammaproteobacteria; o__Alteromonadales; f__Pseudoalteromonadaceae; g__Pseudoalteromonas; Unclassified; otu_3440	103480	93.08	0.996127	260	ncbi:Bacteria; Proteobacteria; Gammaproteobacteria; Alteromonadales; Pseudoalteromonadaceae; Pseudoalteromonas; Unclassified; otu_3175
GJVXJEE01AEBIZ.1	272356	96.1	0.992697	276	RDP:Bacteria; "Proteobacteria"; Gammaproteobacteria; Alteromonadales; Pseudoalteromonadaceae; Pseudoalteromonas; otu_1667	272356	96.1	0.992697	276	greengenes:k__Bacteria; p__Proteobacteria; c__Gammaproteobacteria; o__Alteromonadales; f__Pseudoalteromonadaceae; g__Pseudoalteromonas; Unclassified; otu_3440	272356	96.1	0.992697	276	ncbi:Bacteria; Proteobacteria; Gammaproteobacteria; Alteromonadales; Pseudoalteromonadaceae; Pseudoalteromonas; Unclassified; otu_3175
GJVXJEE01AF1HU.1	211651	41.49	0.705354	327	RDP:Bacteria; "Planctomycetes"; "Planctomycetacia"; Planctomycetales; Planctomycetaceae; Rhodopirellula; otu_1055	211651	41.49	0.705354	327	greengenes:k__Bacteria; p__Planctomycetes; c__Planctomycea; o__Pirellulales; f__; g__Rhodopirellula; Unclassified; otu_2435	2771	40.9	0.70563	328	ncbi:Bacteria; Planctomycetes; Planctomycetacia; Planctomycetales; Planctomycetaceae; Pirellula; Unclassified; otu_2126
GJVXJEE01AF1J8.1	105204	90.57	0.976985	268	RDP:Bacteria; "Proteobacteria"; Gammaproteobacteria; Alteromonadales; Pseudoalteromonadaceae; Pseudoalteromonas; otu_1667	105204	90.57	0.976985	268	greengenes:k__Bacteria; p__Proteobacteria; c__Gammaproteobacteria; o__Alteromonadales; f__Pseudoalteromonadaceae; g__Pseudoalteromonas; Unclassified; otu_3440	105204	90.57	0.976985	268	ncbi:Bacteria; Proteobacteria; Gammaproteobacteria; Alteromonadales; Alteromonadaceae; Unclassified; otu_3126
GJVXJEE01AGOLE.1	38580	97.38	0.991883	248	RDP:Bacteria; "Proteobacteria"; Alphaproteobacteria; Rhodobacterales; Rhodobacteraceae; Sulfitobacter; otu_1227	38580	97.38	0.991883	248	greengenes:k__Bacteria; p__Proteobacteria; c__Alphaproteobacteria; o__Rhodobacterales; f__Rhodobacteraceae; g__Sulfitobacter; s__Sulfitobacter pontiacus; otu_2743	103267	97.38	0.999993	252	ncbi:Bacteria; Proteobacteria; Alphaproteobacteria; Rhodobacterales; Rhodobacteraceae; Sulfitobacter; Unclassified; otu_2436
GJVXJEE01AH2NU.1	160092	96.91	0.99399	334	RDP:Bacteria; "Proteobacteria"; Gammaproteobacteria; Alteromonadales; Pseudoalteromonadaceae; Pseudoalteromonas; otu_1667	160092	96.91	0.99399	334	greengenes:k__Bacteria; p__Proteobacteria; c__Gammaproteobacteria; o__Alteromonadales; f__Pseudoalteromonadaceae; g__Pseudoalteromonas; s__Pseudoalteromonas marina; otu_3445	160092	96.91	0.99399	334	ncbi:Bacteria; Proteobacteria; Gammaproteobacteria; Alteromonadales; Pseudoalteromonadaceae; Pseudoalteromonas; Unclassified; otu_3175
GJVXJEE01AHFX3.1	103367	91.02	0.99056	320	RDP:Bacteria; "Proteobacteria"; Gammaproteobacteria; Alteromonadales; Pseudoalteromonadaceae; Pseudoalteromonas; otu_1667	103367	91.02	0.99056	320	greengenes:k__Bacteria; p__Proteobacteria; c__Gammaproteobacteria; o__Alteromonadales; f__Pseudoalteromonadaceae; g__Pseudoalteromonas; Unclassified; otu_3440	8927	91.02	0.990647	323	ncbi:Bacteria; Proteobacteria; Gammaproteobacteria; Alteromonadales; Pseudoalteromonadaceae; Pseudoalteromonas; Unclassified; otu_3175
GJVXJEE01AIYK7.1	77676	87.78	0.980168	355	RDP:Bacteria; "Bacteroidetes"; Flavobacteria; "Flavobacteriales"; Flavobacteriaceae; unclassified_Flavobacteriaceae; otu_621	77676	87.78	0.980168	355	greengenes:k__Bacteria; p__Bacteroidetes; c__Flavobacteria; o__Flavobacteriales; f__Flavobacteriaceae; Unclassified; otu_1069	278575	88.61	0.985836	354	ncbi:Bacteria; Bacteroidetes; Flavobacteria; Flavobacteriales; Flavobacteriaceae; Unclassified; otu_874
GJVXJEE01ANWLI.1	170105	98.4	0.996272	269	RDP:Bacteria; "Bacteroidetes"; Flavobacteria; "Flavobacteriales"; Flavobacteriaceae; unclassified_Flavobacteriaceae; otu_621	170105	98.4	0.996272	269	greengenes:k__Bacteria; p__Bacteroidetes; c__Flavobacteria; o__Flavobacteriales; f__Flavobacteriaceae; Unclassified; otu_1069	179639	87.82	0.996272	269	ncbi:Bacteria; Bacteroidetes; Flavobacteria; Flavobacteriales; Flavobacteriaceae; Croceimarina; otu_900
GJVXJEE01APEO4.1	103367	96.79	0.984993	270	RDP:Bacteria; "Proteobacteria"; Gammaproteobacteria; Alteromonadales; Pseudoalteromonadaceae; Pseudoalteromonas; otu_1667	103367	96.79	0.984993	270	greengenes:k__Bacteria; p__Proteobacteria; c__Gammaproteobacteria; o__Alteromonadales; f__Pseudoalteromonadaceae; g__Pseudoalteromonas; Unclassified; otu_3440	8907	96.79	0.985153	273	ncbi:Bacteria; Proteobacteria; Gammaproteobacteria; Alteromonadales; Pseudoalteromonadaceae; Pseudoalteromonas; Unclassified; otu_3175
GJVXJEE01AQAQ8.1	103367	97.74	0.993321	301	RDP:Bacteria; "Proteobacteria"; Gammaproteobacteria; Alteromonadales; Pseudoalteromonadaceae; Pseudoalteromonas; otu_1667	103367	97.74	0.993321	301	greengenes:k__Bacteria; p__Proteobacteria; c__Gammaproteobacteria; o__Alteromonadales; f__Pseudoalteromonadaceae; g__Pseudoalteromonas; Unclassified; otu_3440	8927	98.39	0.993394	304	ncbi:Bacteria; Proteobacteria; Gammaproteobacteria; Alteromonadales; Pseudoalteromonadaceae; Pseudoalteromonas; Unclassified; otu_3175
GJVXJEE01ATAJ7.1	154145	61.89	0.90177	208	RDP:Bacteria; "Proteobacteria"; Gammaproteobacteria; Oceanospirillales; Oceanospirillaceae; Neptuniibacter; otu_1773	154145	61.89	0.90177	208	greengenes:k__Bacteria; p__Proteobacteria; c__Gammaproteobacteria; o__Oceanospirillales; f__Oceanospirillaceae; Unclassified; otu_3776	152902	60.14	0.922278	208	ncbi:Bacteria; Proteobacteria; Gammaproteobacteria; Congregibacter; otu_3253
GJVXJEE01AZDVU.1	254152	88.52	0.987072	234	RDP:Bacteria; "Bacteroidetes"; Flavobacteria; "Flavobacteriales"; Flavobacteriaceae; Bizionia; otu_557	239714	89.63	0.973816	234	greengenes:k__Bacteria; p__Bacteroidetes; c__Flavobacteria; o__Flavobacteriales; f__Flavobacteriaceae; g__; s__Flavobacteriales bacterium ALC-1; otu_1071	239714	89.63	0.973816	234	ncbi:Bacteria; Bacteroidetes; Flavobacteria; Flavobacteriales; Unclassified; otu_859
GJVXJEE01B2JFO.1	55658	91.76	0.985749	212	RDP:Bacteria; "Proteobacteria"; Alphaproteobacteria; Rickettsiales; SAR11; Pelagibacter; otu_1295	152699	63.14	0.877977	212	greengenes:k__Bacteria; p__Proteobacteria; c__Alphaproteobacteria; o__Rhizobiales; f__Aurantimonadaceae; g__Aurantimonas; s__Aurantimonas manganoxydans; otu_2481	152699	63.14	0.877977	212	ncbi:Bacteria; Proteobacteria; Alphaproteobacteria; Rhizobiales; Aurantimonadaceae; Aurantimonas; otu_2166
GJVXJEE01B2OUP.1	249895	96.46	0.999993	173	RDP:Bacteria; "Proteobacteria"; Gammaproteobacteria; Alteromonadales; Pseudoalteromonadaceae; Pseudoalteromonas; otu_1667	249895	96.46	0.999993	173	greengenes:k__Bacteria; p__Proteobacteria; c__Gammaproteobacteria; o__Alteromonadales; f__Pseudoalteromonadaceae; g__Pseudoalteromonas; Unclassified; otu_3440	249895	96.46	0.999993	173	ncbi:Bacteria; Proteobacteria; Gammaproteobacteria; Alteromonadales; Pseudoalteromonadaceae; Pseudoalteromonas; Unclassified; otu_3175
GJVXJEE01B5IWK.1	82342	98.97	0.999993	260	RDP:Bacteria; "Proteobacteria"; Gammaproteobacteria; Alteromonadales; Pseudoalteromonadaceae; Pseudoalteromonas; otu_1667	82342	98.97	0.999993	260	greengenes:k__Bacteria; p__Proteobacteria; c__Gammaproteobacteria; o__Alteromonadales; f__Pseudoalteromonadaceae; g__Pseudoalteromonas; Unclassified; otu_3440	82342	98.97	0.999993	260	ncbi:Bacteria; Proteobacteria; Gammaproteobacteria; Alteromonadales; Pseudoalteromonadaceae; Pseudoalteromonas; Unclassified; otu_3175
GJVXJEE01B5NKJ.1	2398	72.11	0.916421	104	RDP:Bacteria; "Bacteroidetes"; Flavobacteria; "Flavobacteriales"; Flavobacteriaceae; Cellulophaga; otu_559	109042	73.47	0.917118	104	greengenes:k__Bacteria; p__Bacteroidetes; c__Flavobacteria; o__Flavobacteriales; f__Flavobacteriaceae; Unclassified; otu_1069	2398	72.11	0.916421	104	ncbi:Bacteria; Bacteroidetes; Flavobacteria; Flavobacteriales; Flavobacteriaceae; Cellulophaga; Unclassified; otu_891
GJVXJEE01B66YN.1	43301	97.69	0.999993	235	RDP:Bacteria; "Proteobacteria"; Gammaproteobacteria; Alteromonadales; Pseudoalteromonadaceae; Pseudoalteromonas; otu_1667	43301	97.69	0.999993	235	greengenes:k__Bacteria; p__Proteobacteria; c__Gammaproteobacteria; o__Alteromonadales; f__Pseudoalteromonadaceae; g__Pseudoalteromonas; s__Pseudoalteromonas marina; otu_3445	43301	97.69	0.999993	235	ncbi:Bacteria; Proteobacteria; Gammaproteobacteria; Alteromonadales; Pseudoalteromonadaceae; Pseudoalteromonas; Unclassified; otu_3175
GJVXJEE01B7JJJ.1	134170	82.41	0.972261	223	RDP:Bacteria; "Proteobacteria"; Gammaproteobacteria; Alteromonadales; Colwelliaceae; Colwellia; otu_1656	131780	82.41	0.972261	223	greengenes:k__Bacteria; p__Proteobacteria; c__Gammaproteobacteria; o__Alteromonadales; f__Colwelliaceae; g__Colwellia; s__Colwellia psychrerythraea; otu_3423	131780	82.41	0.972261	223	ncbi:Bacteria; Proteobacteria; Gammaproteobacteria; Alteromonadales; Colwelliaceae; Colwellia; Unclassified; otu_3156
GJVXJEE01BC69I.1	43301	100	0.999993	262	RDP:Bacteria; "Proteobacteria"; Gammaproteobacteria; Alteromonadales; Pseudoalteromonadaceae; Pseudoalteromonas; otu_1667	43301	100	0.999993	262	greengenes:k__Bacteria; p__Proteobacteria; c__Gammaproteobacteria; o__Alteromonadales; f__Pseudoalteromonadaceae; g__Pseudoalteromonas; s__Pseudoalteromonas marina; otu_3445	43301	100	0.999993	262	ncbi:Bacteria; Proteobacteria; Gammaproteobacteria; Alteromonadales; Pseudoalteromonadaceae; Pseudoalteromonas; Unclassified; otu_3175
GJVXJEE01BD4QW.1	113571	85.02	0.971564	431	RDP:Bacteria; "Proteobacteria"; Alphaproteobacteria; Rhodobacterales; Rhodobacteraceae; unclassified_Rhodobacteraceae; otu_1236	113571	85.02	0.971564	431	greengenes:k__Bacteria; p__Proteobacteria; c__Alphaproteobacteria; o__Rhodobacterales; f__Rhodobacteraceae; Unclassified; otu_2666	338768	84.6	0.973933	431	ncbi:Bacteria; Proteobacteria; Alphaproteobacteria; Rhodobacterales; Rhodobacteraceae; Thalassobius; Unclassified; otu_2442
GJVXJEE01BDBDS.1	77092	97	0.999993	220	RDP:Bacteria; "Proteobacteria"; Gammaproteobacteria; Alteromonadales; Pseudoalteromonadaceae; Pseudoalteromonas; otu_1667	77092	97	0.999993	220	greengenes:k__Bacteria; p__Proteobacteria; c__Gammaproteobacteria; o__Alteromonadales; f__Pseudoalteromonadaceae; g__Pseudoalteromonas; Unclassified; otu_3440	77092	97	0.999993	220	ncbi:Bacteria; Proteobacteria; Gammaproteobacteria; Alteromonadales; Pseudoalteromonadaceae; Pseudoalteromonas; Unclassified; otu_3175
GJVXJEE01BEYV1.1	242969	82.82	0.933426	289	RDP:Bacteria; "Proteobacteria"; Gammaproteobacteria; Alteromonadales; Colwelliaceae; Colwellia; otu_1656	242969	82.82	0.933426	289	greengenes:k__Bacteria; p__Proteobacteria; c__Gammaproteobacteria; o__Alteromonadales; f__Colwelliaceae; g__Colwellia; Unclassified; otu_3422	242969	82.82	0.933426	289	ncbi:Bacteria; Proteobacteria; Gammaproteobacteria; Alteromonadales; Colwelliaceae; Colwellia; Unclassified; otu_3156
GJVXJEE01BGAVP.1	103479	58.18	0.890913	278	RDP:Bacteria; "Actinobacteria"; Actinobacteria; Actinobacteridae; Actinomycetales; Propionibacterineae; Nocardioidaceae; Kribbella; otu_325	103479	58.18	0.890913	278	greengenes:k__Bacteria; p__Actinobacteria; c__Actinobacteria (class); o__Actinomycetales; f__Nocardioidaceae; g__Kribbella; Unclassified; otu_675	103479	58.18	0.890913	278	ncbi:Bacteria; Actinobacteria; Actinobacteridae; Actinomycetales; Propionibacterineae; Nocardioidaceae; Kribbella; Unclassified; otu_542
GJVXJEE01BHE6A.1	140388	100	0.999993	98	RDP:Bacteria; "Proteobacteria"; Gammaproteobacteria; Alteromonadales; Pseudoalteromonadaceae; Pseudoalteromonas; otu_1667	140388	100	0.999993	98	greengenes:k__Bacteria; p__Proteobacteria; c__Gammaproteobacteria; o__Alteromonadales; f__Pseudoalteromonadaceae; g__Pseudoalteromonas; s__Pseudoalteromonas haloplanktis; otu_3442	140388	100	0.999993	98	ncbi:Bacteria; Proteobacteria; Gammaproteobacteria; Alteromonadales; Pseudoalteromonadaceae; Pseudoalteromonas; Unclassified; otu_3175
GJVXJEE01BJET8.1	81639	56.47	0.85933	340	RDP:Bacteria; "Proteobacteria"; Gammaproteobacteria; Thiotrichales; Piscirickettsiaceae; Cycloclasticus; otu_1818	81639	56.47	0.85933	340	greengenes:k__Bacteria; p__Proteobacteria; c__Gammaproteobacteria; o__Methylococcales; f__Piscirickettsiaceae; g__Cycloclasticus; Unclassified; otu_3695	81639	56.47	0.85933	340	ncbi:Bacteria; Unclassified; otu_221
GJVXJEE01BM1XP.1	30482	86.61	0.975706	251	RDP:Bacteria; Cyanobacteria; Cyanobacteria; Chloroplast; Bacillariophyta; otu_1993	42337	86.22	0.975706	251	greengenes:k__Bacteria; p__Cyanobacteria; c__Chloroplast; o__Stramenopiles; otu_1406	139214	86.61	0.975706	251	ncbi:Eukaryota; stramenopiles; Bacillariophyta; Bacillariophyceae; Bacillariophycidae; Naviculales; Phaeodactylaceae; Phaeodactylum; otu_4060
GJVXJEE01BMPH6.1	36441	99.23	0.996955	327	RDP:Bacteria; "Proteobacteria"; Gammaproteobacteria; Alteromonadales; Pseudoalteromonadaceae; Pseudoalteromonas; otu_1667	36441	99.23	0.996955	327	greengenes:k__Bacteria; p__Proteobacteria; c__Gammaproteobacteria; o__Alteromonadales; f__Pseudoalteromonadaceae; g__Pseudoalteromonas; Unclassified; otu_3440	36441	99.23	0.996955	327	ncbi:Bacteria; Proteobacteria; Gammaproteobacteria; Alteromonadales; Alteromonadaceae; Unclassified; otu_3126
GJVXJEE01BNGC2.1	325013	80.41	0.979994	51	RDP:Bacteria; "Proteobacteria"; Gammaproteobacteria; Alteromonadales; Idiomarinaceae; Pseudidiomarina; otu_1662	325013	80.41	0.979994	51	greengenes:k__Bacteria; p__Proteobacteria; c__Gammaproteobacteria; o__Alteromonadales; f__Idiomarinaceae; Unclassified; otu_3429	325013	80.41	0.979994	51	ncbi:Bacteria; Proteobacteria; Gammaproteobacteria; Alteromonadales; Idiomarinaceae; Idiomarina; Unclassified; otu_3166
GJVXJEE01BP1JT.1	160415	94.32	0.996853	319	RDP:Bacteria; "Proteobacteria"; Gammaproteobacteria; Alteromonadales; Pseudoalteromonadaceae; Pseudoalteromonas; otu_1667	160415	94.32	0.996853	319	greengenes:k__Bacteria; p__Proteobacteria; c__Gammaproteobacteria; o__Alteromonadales; f__Pseudoalteromonadaceae; g__Pseudoalteromonas; Unclassified; otu_3440	160415	94.32	0.996853	319	ncbi:Bacteria; Proteobacteria; Gammaproteobacteria; Alteromonadales; Pseudoalteromonadaceae; Pseudoalteromonas; Unclassified; otu_3175
GJVXJEE01BR4WU.1	267681	88.48	0.989586	194	RDP:Bacteria; "Bacteroidetes"; Flavobacteria; "Flavobacteriales"; Flavobacteriaceae; Winogradskyella; otu_625	80764	92.59	0.989586	194	greengenes:k__Bacteria; p__Bacteroidetes; c__Flavobacteria; o__Flavobacteriales; f__Flavobacteriaceae; Unclassified; otu_1069	80764	92.59	0.989586	194	ncbi:Bacteria; Bacteroidetes; Flavobacteria; Flavobacteriales; Flavobacteriaceae; Unclassified; otu_874
GJVXJEE01BR80E.1	64665	66.35	0.908092	282	RDP:Bacteria; "Proteobacteria"; Betaproteobacteria; unclassified_Betaproteobacteria; otu_1460	64665	66.35	0.908092	282	greengenes:k__Bacteria; p__Proteobacteria; c__Betaproteobacteria; o__Methylophilales; Unclassified; otu_3088	64665	66.35	0.908092	282	ncbi:Bacteria; Proteobacteria; Betaproteobacteria; Hydrogenophilales; Hydrogenophilaceae; Thiobacillus; Unclassified; otu_2786
GJVXJEE01BVMWB.1	145261	85.94	0.950358	251	RDP:Bacteria; Cyanobacteria; Cyanobacteria; Chloroplast; Bacillariophyta; otu_1993	139214	85.94	0.963061	251	greengenes:k__Bacteria; p__Cyanobacteria; c__Chloroplast; o__Stramenopiles; otu_1406	139214	85.94	0.963061	251	ncbi:Eukaryota; stramenopiles; Bacillariophyta; Bacillariophyceae; Bacillariophycidae; Naviculales; Phaeodactylaceae; Phaeodactylum; otu_4060
GJVXJEE01C23UC.1	43301	92.55	0.977784	227	RDP:Bacteria; "Proteobacteria"; Gammaproteobacteria; Alteromonadales; Pseudoalteromonadaceae; Pseudoalteromonas; otu_1667	43301	92.55	0.977784	227	greengenes:k__Bacteria; p__Proteobacteria; c__Gammaproteobacteria; o__Alteromonadales; f__Pseudoalteromonadaceae; g__Pseudoalteromonas; s__Pseudoalteromonas marina; otu_3445	43301	92.55	0.977784	227	ncbi:Bacteria; Proteobacteria; Gammaproteobacteria; Alteromonadales; Pseudoalteromonadaceae; Pseudoalteromonas; Unclassified; otu_3175
GJVXJEE01C4EGL.1	268495	54.01	0.877585	412	RDP:Bacteria; "Bacteroidetes"; Flavobacteria; "Flavobacteriales"; Flavobacteriaceae; Flavobacterium; otu_573	268495	54.01	0.877585	412	greengenes:k__Bacteria; p__Bacteroidetes; c__Flavobacteria; o__Flavobacteriales; f__Flavobacteriaceae; g__Flavobacterium; Unclassified; otu_1102	268495	54.01	0.877585	412	ncbi:Bacteria; Bacteroidetes; Flavobacteria; Flavobacteriales; Flavobacteriaceae; Flavobacterium; Unclassified; otu_912
GJVXJEE01C6Z6I.1	160907	57.14	0.889663	149	RDP:Bacteria; "Proteobacteria"; Gammaproteobacteria; Oceanospirillales; Oceanospirillaceae; Thalassolituus; otu_1782	160907	57.14	0.889663	149	greengenes:k__Bacteria; p__Proteobacteria; c__Gammaproteobacteria; o__Oceanospirillales; f__Oceanospirillaceae; g__Oleibacter; Unclassified; otu_3796	160907	57.14	0.889663	149	ncbi:Bacteria; Proteobacteria; Gammaproteobacteria; Oceanospirillales; Thalassolituus; Unclassified; otu_3468
GJVXJEE01CBHW1.1	140388	96.52	0.99572	234	RDP:Bacteria; "Proteobacteria"; Gammaproteobacteria; Alteromonadales; Pseudoalteromonadaceae; Pseudoalteromonas; otu_1667	140388	96.52	0.99572	234	greengenes:k__Bacteria; p__Proteobacteria; c__Gammaproteobacteria; o__Alteromonadales; f__Pseudoalteromonadaceae; g__Pseudoalteromonas; s__Pseudoalteromonas haloplanktis; otu_3442	140388	96.52	0.99572	234	ncbi:Bacteria; Proteobacteria; Gammaproteobacteria; Alteromonadales; Pseudoalteromonadaceae; Pseudoalteromonas; Unclassified; otu_3175
GJVXJEE01CD08U.1	235717	87.68	0.972189	401	RDP:Bacteria; Cyanobacteria; Cyanobacteria; Chloroplast; Cryptomonadaceae; otu_1997	248338	87.68	0.972189	401	greengenes:k__Bacteria; p__Cyanobacteria; c__Chloroplast; o__Cryptophyta; otu_1401	248338	87.68	0.972189	401	ncbi:Eukaryota; Cryptophyta; Pyrenomonadales; Pyrenomonadaceae; Rhodomonas; otu_3857
GJVXJEE01CEFRM.1	133712	90.69	0.987304	159	RDP:Bacteria; "Proteobacteria"; Gammaproteobacteria; Alteromonadales; Colwelliaceae; Colwellia; otu_1656	130993	90.69	0.987304	159	greengenes:k__Bacteria; p__Proteobacteria; c__Gammaproteobacteria; o__Alteromonadales; f__Colwelliaceae; g__Colwellia; s__Colwellia psychrerythraea; otu_3423	130993	90.69	0.987304	159	ncbi:Bacteria; Proteobacteria; Gammaproteobacteria; Alteromonadales; Colwelliaceae; Colwellia; Unclassified; otu_3156
GJVXJEE01CEX5J.1	269760	68.75	0.961811	297	RDP:Bacteria; "Proteobacteria"; Gammaproteobacteria; Alteromonadales; Alteromonadaceae; Glaciecola; otu_1645	269760	68.75	0.961811	297	greengenes:k__Bacteria; p__Proteobacteria; c__Gammaproteobacteria; o__Alteromonadales; f__Alteromonadaceae; g__Glaciecola; Unclassified; otu_3414	269760	68.75	0.961811	297	ncbi:Bacteria; Proteobacteria; Gammaproteobacteria; Alteromonadales; Alteromonadaceae; Glaciecola; Unclassified; otu_3138
GJVXJEE01CL2NY.1	7711	84.51	0.949006	310	RDP:Bacteria; "Proteobacteria"; Gammaproteobacteria; Thiotrichales; Piscirickettsiaceae; Cycloclasticus; otu_1818	7711	84.51	0.949006	310	greengenes:k__Bacteria; p__Proteobacteria; c__Gammaproteobacteria; o__Methylococcales; f__Piscirickettsiaceae; g__Cycloclasticus; Unclassified; otu_3695	7711	84.51	0.949006	310	ncbi:Bacteria; Proteobacteria; Gammaproteobacteria; Thiotrichales; Piscirickettsiaceae; Cycloclasticus; Unclassified; otu_3560
GJVXJEE01CLG0I.1	249508	68.63	0.899604	161	RDP:Bacteria; "Bacteroidetes"; "Sphingobacteria"; "Sphingobacteriales"; "Saprospiraceae"; Haliscomenobacter; otu_507	249508	68.63	0.899604	161	greengenes:k__Bacteria; p__Bacteroidetes; c__Sphingobacteria; o__Sphingobacteriales; f__Saprospiraceae; Unclassified; otu_1229	273031	64.05	0.912467	161	ncbi:Bacteria; Bacteroidetes; Sphingobacteria; Sphingobacteriales; Saprospiraceae; Lewinella; Unclassified; otu_1066
GJVXJEE01COXVV.1	220707	72.58	0.929313	343	RDP:Bacteria; "Bacteroidetes"; Flavobacteria; "Flavobacteriales"; Flavobacteriaceae; Flavobacterium; otu_573	220707	72.58	0.929313	343	greengenes:k__Bacteria; p__Bacteroidetes; c__Flavobacteria; o__Flavobacteriales; f__Flavobacteriaceae; g__Flavobacterium; Unclassified; otu_1102	220707	72.58	0.929313	343	ncbi:Bacteria; Bacteroidetes; Flavobacteria; Flavobacteriales; Flavobacteriaceae; Flavobacterium; Unclassified; otu_912
GJVXJEE01CP0PG.1	111188	95.37	0.979441	298	RDP:Bacteria; "Proteobacteria"; Gammaproteobacteria; Alteromonadales; Pseudoalteromonadaceae; Pseudoalteromonas; otu_1667	111188	95.37	0.979441	298	greengenes:k__Bacteria; p__Proteobacteria; c__Gammaproteobacteria; o__Alteromonadales; f__Pseudoalteromonadaceae; g__Pseudoalteromonas; Unclassified; otu_3440	150319	95.37	0.979499	299	ncbi:Bacteria; Proteobacteria; Gammaproteobacteria; Alteromonadales; Pseudoalteromonadaceae; Pseudoalteromonas; Unclassified; otu_3175
GJVXJEE01CPX3K.1	103367	98.29	0.997188	355	RDP:Bacteria; "Proteobacteria"; Gammaproteobacteria; Alteromonadales; Pseudoalteromonadaceae; Pseudoalteromonas; otu_1667	103367	98.29	0.997188	355	greengenes:k__Bacteria; p__Proteobacteria; c__Gammaproteobacteria; o__Alteromonadales; f__Pseudoalteromonadaceae; g__Pseudoalteromonas; Unclassified; otu_3440	8927	98.29	0.997202	358	ncbi:Bacteria; Proteobacteria; Gammaproteobacteria; Alteromonadales; Pseudoalteromonadaceae; Pseudoalteromonas; Unclassified; otu_3175
GJVXJEE01CPYON.1	2252	55.83	0.851409	313	RDP:Bacteria; "Bacteroidetes"; Flavobacteria; "Flavobacteriales"; Flavobacteriaceae; Ornithobacterium; otu_600	2252	55.83	0.851409	313	greengenes:k__Bacteria; p__Bacteroidetes; c__Flavobacteria; o__Flavobacteriales; Unclassified; otu_1057	2252	55.83	0.851409	313	ncbi:Bacteria; Bacteroidetes; Flavobacteria; Flavobacteriales; Flavobacteriaceae; Ornithobacterium; otu_954
GJVXJEE01CR8NC.1	152862	86.26	0.962567	166	RDP:Bacteria; "Proteobacteria"; Gammaproteobacteria; Alteromonadales; Pseudoalteromonadaceae; Pseudoalteromonas; otu_1667	95512	86.26	0.956739	166	greengenes:k__Bacteria; p__Proteobacteria; c__Gammaproteobacteria; o__Oceanospirillales; f__Alteromonadaceae; g__Microbulbifer; s__Microbulbifer elongatus; otu_3726	95512	86.26	0.956739	166	ncbi:Bacteria; Proteobacteria; Gammaproteobacteria; Alteromonadales; Alteromonadaceae; Microbulbifer; Unclassified; otu_3149
GJVXJEE01CRDKB.1	140388	100	0.999993	77	RDP:Bacteria; "Proteobacteria"; Gammaproteobacteria; Alteromonadales; Pseudoalteromonadaceae; Pseudoalteromonas; otu_1667	140388	100	0.999993	77	greengenes:k__Bacteria; p__Proteobacteria; c__Gammaproteobacteria; o__Alteromonadales; f__Pseudoalteromonadaceae; g__Pseudoalteromonas; s__Pseudoalteromonas haloplanktis; otu_3442	140388	100	0.999993	77	ncbi:Bacteria; Proteobacteria; Gammaproteobacteria; Alteromonadales; Pseudoalteromonadaceae; Pseudoalteromonas; Unclassified; otu_3175
GJVXJEE01CSXHX.1	254975	93.67	0.994789	385	RDP:Bacteria; "Proteobacteria"; Gammaproteobacteria; Alteromonadales; Alteromonadaceae; Alteromonas; otu_1643	338947	93.45	0.994789	385	greengenes:k__Bacteria; p__Proteobacteria; c__Gammaproteobacteria; o__Alteromonadales; f__Alteromonadaceae; g__Alteromonas; s__Alteromonas marina; otu_3413	254975	93.67	0.994789	385	ncbi:Bacteria; Proteobacteria; Gammaproteobacteria; Unclassified; otu_3101
GJVXJEE01CTZV3.1	43301	97.68	0.996374	277	RDP:Bacteria; "Proteobacteria"; Gammaproteobacteria; Alteromonadales; Pseudoalteromonadaceae; Pseudoalteromonas; otu_1667	43301	97.68	0.996374	277	greengenes:k__Bacteria; p__Proteobacteria; c__Gammaproteobacteria; o__Alteromonadales; f__Pseudoalteromonadaceae; g__Pseudoalteromonas; s__Pseudoalteromonas marina; otu_3445	43301	97.68	0.996374	277	ncbi:Bacteria; Proteobacteria; Gammaproteobacteria; Alteromonadales; Pseudoalteromonadaceae; Pseudoalteromonas; Unclassified; otu_3175
GJVXJEE01CUVSY.1	115076	55.66	0.870187	315	RDP:Bacteria; "Bacteroidetes"; "Sphingobacteria"; "Sphingobacteriales"; "Saprospiraceae"; Haliscomenobacter; otu_507	115076	55.66	0.870187	315	greengenes:k__Bacteria; p__Bacteroidetes; c__Sphingobacteria; o__Sphingobacteriales; f__Saprospiraceae; g__Haliscomenobacter; Unclassified; otu_1234	115076	55.66	0.870187	315	ncbi:Bacteria; Bacteroidetes; Sphingobacteria; Sphingobacteriales; Saprospiraceae; Unclassified; otu_1060
GJVXJEE01CVGTQ.1	271599	95.47	0.996737	305	RDP:Bacteria; "Proteobacteria"; Gammaproteobacteria; Alteromonadales; Pseudoalteromonadaceae; Pseudoalteromonas; otu_1667	271599	95.47	0.996737	305	greengenes:k__Bacteria; p__Proteobacteria; c__Gammaproteobacteria; o__Alteromonadales; f__Pseudoalteromonadaceae; g__Pseudoalteromonas; Unclassified; otu_3440	271599	95.47	0.996737	305	ncbi:Bacteria; Proteobacteria; Gammaproteobacteria; Alteromonadales; Pseudoalteromonadaceae; Pseudoalteromonas; Unclassified; otu_3175
GJVXJEE01CVZYH.1	348441	81.42	0.974703	244	RDP:Bacteria; "Firmicutes"; "Clostridia"; Clostridiales; "Lachnospiraceae"; Roseburia; otu_870	348441	81.42	0.974703	244	greengenes:k__Bacteria; p__Firmicutes; c__Clostridia; o__Clostridiales; f__Lachnospiraceae; g__Roseburia; Unclassified; otu_2130	348441	81.42	0.974703	244	ncbi:Bacteria; Firmicutes; Clostridia; Clostridiales; Lachnospiraceae; Unclassified; otu_1710
GJVXJEE01CXC5O.1	47176	81.84	0.948992	387	RDP:Bacteria; "Proteobacteria"; Gammaproteobacteria; Alteromonadales; Alteromonadaceae; Glaciecola; otu_1645	47176	81.84	0.948992	387	greengenes:k__Bacteria; p__Proteobacteria; c__Gammaproteobacteria; o__Alteromonadales; f__Alteromonadaceae; g__Glaciecola; Unclassified; otu_3414	81573	81.84	0.951826	387	ncbi:Bacteria; Proteobacteria; Gammaproteobacteria; Alteromonadales; Alteromonadaceae; Glaciecola; Unclassified; otu_3138
GJVXJEE01CXZLX.1	184018	87.91	0.980139	256	RDP:Bacteria; "Bacteroidetes"; Flavobacteria; "Flavobacteriales"; Flavobacteriaceae; Polaribacter; otu_604	184018	87.91	0.980139	256	greengenes:k__Bacteria; p__Bacteroidetes; c__Flavobacteria; o__Flavobacteriales; f__Flavobacteriaceae; g__Polaribacter; Unclassified; otu_1135	278909	88.28	0.984107	256	ncbi:Bacteria; Bacteroidetes; Flavobacteria; Flavobacteriales; Flavobacteriaceae; Unclassified; otu_874
GJVXJEE01CYHW7.1	227901	81.14	0.953643	291	RDP:Bacteria; "Proteobacteria"; Gammaproteobacteria; Alteromonadales; Colwelliaceae; Colwellia; otu_1656	130993	79.64	0.953643	291	greengenes:k__Bacteria; p__Proteobacteria; c__Gammaproteobacteria; o__Alteromonadales; f__Colwelliaceae; g__Colwellia; s__Colwellia psychrerythraea; otu_3423	130993	79.64	0.953643	291	ncbi:Bacteria; Proteobacteria; Gammaproteobacteria; Alteromonadales; Colwelliaceae; Colwellia; Unclassified; otu_3156
GJVXJEE01CZF3O.1	107884	91	0.971244	359	RDP:Bacteria; "Proteobacteria"; Gammaproteobacteria; Alteromonadales; Pseudoalteromonadaceae; Pseudoalteromonas; otu_1667	107884	91	0.971244	359	greengenes:k__Bacteria; p__Proteobacteria; c__Gammaproteobacteria; o__Alteromonadales; f__Pseudoalteromonadaceae; g__Pseudoalteromonas; Unclassified; otu_3440	107884	91	0.971244	359	ncbi:Bacteria; Proteobacteria; Gammaproteobacteria; Alteromonadales; Pseudoalteromonadaceae; Pseudoalteromonas; Unclassified; otu_3175
GJVXJEE01D0UZ4.1	103367	99.47	0.983453	366	RDP:Bacteria; "Proteobacteria"; Gammaproteobacteria; Alteromonadales; Pseudoalteromonadaceae; Pseudoalteromonas; otu_1667	103367	99.47	0.983453	366	greengenes:k__Bacteria; p__Proteobacteria; c__Gammaproteobacteria; o__Alteromonadales; f__Pseudoalteromonadaceae; g__Pseudoalteromonas; Unclassified; otu_3440	8927	99.47	0.983598	369	ncbi:Bacteria; Proteobacteria; Gammaproteobacteria; Alteromonadales; Pseudoalteromonadaceae; Pseudoalteromonas; Unclassified; otu_3175
GJVXJEE01D1YRV.1	154852	72.32	0.970779	71	RDP:Bacteria; "Proteobacteria"; Gammaproteobacteria; Alteromonadales; Alteromonadaceae; Saccharophagus; otu_1652	154852	72.32	0.970779	71	greengenes:k__Bacteria; p__Proteobacteria; c__Gammaproteobacteria; o__Oceanospirillales; f__Alteromonadaceae; g__Saccharophagus; s__Saccharophagus degradans; otu_3731	154852	72.32	0.970779	71	ncbi:Bacteria; Proteobacteria; Gammaproteobacteria; Alteromonadales; Alteromonadaceae; Saccharophagus; otu_3151
GJVXJEE01D5JAN.1	104244	88.75	0.96966	203	RDP:Bacteria; "Firmicutes"; "Clostridia"; Clostridiales; "Lachnospiraceae"; Roseburia; otu_870	104244	88.75	0.96966	203	greengenes:k__Bacteria; p__Firmicutes; c__Clostridia; o__Clostridiales; f__Lachnospiraceae; g__Roseburia; Unclassified; otu_2130	104244	88.75	0.96966	203	ncbi:Bacteria; Firmicutes; Clostridia; Clostridiales; Unclassified; otu_1604
GJVXJEE01D6CCI.1	103480	100	0.999993	230	RDP:Bacteria; "Proteobacteria"; Gammaproteobacteria; Alteromonadales; Pseudoalteromonadaceae; Pseudoalteromonas; otu_1667	103480	100	0.999993	230	greengenes:k__Bacteria; p__Proteobacteria; c__Gammaproteobacteria; o__Alteromonadales; f__Pseudoalteromonadaceae; g__Pseudoalteromonas; Unclassified; otu_3440	103480	100	0.999993	230	ncbi:Bacteria; Proteobacteria; Gammaproteobacteria; Alteromonadales; Pseudoalteromonadaceae; Pseudoalteromonas; Unclassified; otu_3175
GJVXJEE01D99WG.1	43301	92.38	0.992493	267	RDP:Bacteria; "Proteobacteria"; Gammaproteobacteria; Alteromonadales; Pseudoalteromonadaceae; Pseudoalteromonas; otu_1667	43301	92.38	0.992493	267	greengenes:k__Bacteria; p__Proteobacteria; c__Gammaproteobacteria; o__Alteromonadales; f__Pseudoalteromonadaceae; g__Pseudoalteromonas; s__Pseudoalteromonas marina; otu_3445	43301	92.38	0.992493	267	ncbi:Bacteria; Proteobacteria; Gammaproteobacteria; Alteromonadales; Pseudoalteromonadaceae; Pseudoalteromonas; Unclassified; otu_3175
GJVXJEE01D9Y8M.1	160907	64.78	0.924763	325	RDP:Bacteria; "Proteobacteria"; Gammaproteobacteria; Oceanospirillales; Oceanospirillaceae; Thalassolituus; otu_1782	160907	64.78	0.924763	325	greengenes:k__Bacteria; p__Proteobacteria; c__Gammaproteobacteria; o__Oceanospirillales; f__Oceanospirillaceae; g__Oleibacter; Unclassified; otu_3796	160907	64.78	0.924763	325	ncbi:Bacteria; Proteobacteria; Gammaproteobacteria; Oceanospirillales; Thalassolituus; Unclassified; otu_3468
GJVXJEE01DA4GR.1	100930	27.73	0.207075	96	RDP:Bacteria; Unclassified; otu_117	100930	27.73	0.207075	96	greengenes:k__Bacteria; p__Tenericutes; c__Mollicutes; o__Acholeplasmatales; f__Acholeplasmataceae; g__Candidatus Phytoplasma; Unclassified; otu_4228	100930	27.73	0.207075	96	ncbi:Bacteria; Tenericutes; Mollicutes; Acholeplasmatales; Acholeplasmataceae; Candidatus Phytoplasma; Unclassified; otu_3716
GJVXJEE01DAVGL.1	103582	96.58	0.999993	115	RDP:Bacteria; "Proteobacteria"; Gammaproteobacteria; Alteromonadales; Pseudoalteromonadaceae; Pseudoalteromonas; otu_1667	103582	96.58	0.999993	115	greengenes:k__Bacteria; p__Proteobacteria; c__Gammaproteobacteria; o__Alteromonadales; f__Pseudoalteromonadaceae; g__Pseudoalteromonas; Unclassified; otu_3440	103582	96.58	0.999993	115	ncbi:Bacteria; Proteobacteria; Gammaproteobacteria; Alteromonadales; Pseudoalteromonadaceae; Pseudoalteromonas; Unclassified; otu_3175
GJVXJEE01DCVVK.1	107884	92.28	0.990894	219	RDP:Bacteria; "Proteobacteria"; Gammaproteobacteria; Alteromonadales; Pseudoalteromonadaceae; Pseudoalteromonas; otu_1667	107884	92.28	0.990894	219	greengenes:k__Bacteria; p__Proteobacteria; c__Gammaproteobacteria; o__Alteromonadales; f__Pseudoalteromonadaceae; g__Pseudoalteromonas; Unclassified; otu_3440	107884	92.28	0.990894	219	ncbi:Bacteria; Proteobacteria; Gammaproteobacteria; Alteromonadales; Pseudoalteromonadaceae; Pseudoalteromonas; Unclassified; otu_3175
GJVXJEE01DD9EO.1	265884	88.96	0.972843	489	RDP:Bacteria; "Proteobacteria"; Alphaproteobacteria; Rhodobacterales; Rhodobacteraceae; Roseovarius; otu_1215	265884	88.96	0.972843	489	greengenes:k__Bacteria; p__Proteobacteria; c__Alphaproteobacteria; o__Rhodobacterales; f__Rhodobacteraceae; Unclassified; otu_2666	265884	88.96	0.972843	489	ncbi:Bacteria; Proteobacteria; Alphaproteobacteria; Rhodobacterales; Rhodobacteraceae; Roseovarius; Unclassified; otu_2419
GJVXJEE01DDKEF.1	91772	83.73	0.965764	332	RDP:Bacteria; "Proteobacteria"; Alphaproteobacteria; Rhodobacterales; Rhodobacteraceae; Roseovarius; otu_1215	91772	83.73	0.965764	332	greengenes:k__Bacteria; p__Proteobacteria; c__Alphaproteobacteria; o__Rhodobacterales; f__Rhodobacteraceae; Unclassified; otu_2666	91772	83.73	0.965764	332	ncbi:Bacteria; Unclassified; otu_221
GJVXJEE01DF8BW.1	140388	91.87	0.983438	123	RDP:Bacteria; "Proteobacteria"; Gammaproteobacteria; Alteromonadales; Pseudoalteromonadaceae; Pseudoalteromonas; otu_1667	140388	91.87	0.983438	123	greengenes:k__Bacteria; p__Proteobacteria; c__Gammaproteobacteria; o__Alteromonadales; f__Pseudoalteromonadaceae; g__Pseudoalteromonas; s__Pseudoalteromonas haloplanktis; otu_3442	140388	91.87	0.983438	123	ncbi:Bacteria; Proteobacteria; Gammaproteobacteria; Alteromonadales; Pseudoalteromonadaceae; Pseudoalteromonas; Unclassified; otu_3175
GJVXJEE01DFCDI.1	36441	99.01	0.997347	377	RDP:Bacteria; "Proteobacteria"; Gammaproteobacteria; Alteromonadales; Pseudoalteromonadaceae; Pseudoalteromonas; otu_1667	36441	99.01	0.997347	377	greengenes:k__Bacteria; p__Proteobacteria; c__Gammaproteobacteria; o__Alteromonadales; f__Pseudoalteromonadaceae; g__Pseudoalteromonas; Unclassified; otu_3440	36441	99.01	0.997347	377	ncbi:Bacteria; Proteobacteria; Gammaproteobacteria; Alteromonadales; Alteromonadaceae; Unclassified; otu_3126
GJVXJEE01DN1H4.1	107884	98.48	0.999993	350	RDP:Bacteria; "Proteobacteria"; Gammaproteobacteria; Alteromonadales; Pseudoalteromonadaceae; Pseudoalteromonas; otu_1667	107884	98.48	0.999993	350	greengenes:k__Bacteria; p__Proteobacteria; c__Gammaproteobacteria; o__Alteromonadales; f__Pseudoalteromonadaceae; g__Pseudoalteromonas; Unclassified; otu_3440	107884	98.48	0.999993	350	ncbi:Bacteria; Proteobacteria; Gammaproteobacteria; Alteromonadales; Pseudoalteromonadaceae; Pseudoalteromonas; Unclassified; otu_3175
GJVXJEE01DN9UY.1	272356	96.01	0.992493	269	RDP:Bacteria; "Proteobacteria"; Gammaproteobacteria; Alteromonadales; Pseudoalteromonadaceae; Pseudoalteromonas; otu_1667	272356	96.01	0.992493	269	greengenes:k__Bacteria; p__Proteobacteria; c__Gammaproteobacteria; o__Alteromonadales; f__Pseudoalteromonadaceae; g__Pseudoalteromonas; Unclassified; otu_3440	272356	96.01	0.992493	269	ncbi:Bacteria; Proteobacteria; Gammaproteobacteria; Alteromonadales; Pseudoalteromonadaceae; Pseudoalteromonas; Unclassified; otu_3175
GJVXJEE01DP75K.1	145261	85.94	0.950358	251	RDP:Bacteria; Cyanobacteria; Cyanobacteria; Chloroplast; Bacillariophyta; otu_1993	139214	85.94	0.963061	251	greengenes:k__Bacteria; p__Cyanobacteria; c__Chloroplast; o__Stramenopiles; otu_1406	139214	85.94	0.963061	251	ncbi:Eukaryota; stramenopiles; Bacillariophyta; Bacillariophyceae; Bacillariophycidae; Naviculales; Phaeodactylaceae; Phaeodactylum; otu_4060
GJVXJEE01DQ715.1	271599	95.24	0.996505	286	RDP:Bacteria; "Proteobacteria"; Gammaproteobacteria; Alteromonadales; Pseudoalteromonadaceae; Pseudoalteromonas; otu_1667	271599	95.24	0.996505	286	greengenes:k__Bacteria; p__Proteobacteria; c__Gammaproteobacteria; o__Alteromonadales; f__Pseudoalteromonadaceae; g__Pseudoalteromonas; Unclassified; otu_3440	271599	95.24	0.996505	286	ncbi:Bacteria; Proteobacteria; Gammaproteobacteria; Alteromonadales; Pseudoalteromonadaceae; Pseudoalteromonas; Unclassified; otu_3175
GJVXJEE01DSHFB.1	140388	100	0.999993	139	RDP:Bacteria; "Proteobacteria"; Gammaproteobacteria; Alteromonadales; Pseudoalteromonadaceae; Pseudoalteromonas; otu_1667	140388	100	0.999993	139	greengenes:k__Bacteria; p__Proteobacteria; c__Gammaproteobacteria; o__Alteromonadales; f__Pseudoalteromonadaceae; g__Pseudoalteromonas; s__Pseudoalteromonas haloplanktis; otu_3442	140388	100	0.999993	139	ncbi:Bacteria; Proteobacteria; Gammaproteobacteria; Alteromonadales; Pseudoalteromonadaceae; Pseudoalteromonas; Unclassified; otu_3175
GJVXJEE01DSSGI.1	140330	91.89	0.999993	95	RDP:Bacteria; "Proteobacteria"; Gammaproteobacteria; Alteromonadales; Pseudoalteromonadaceae; Pseudoalteromonas; otu_1667	140330	91.89	0.999993	95	greengenes:k__Bacteria; p__Proteobacteria; c__Gammaproteobacteria; o__Alteromonadales; f__Pseudoalteromonadaceae; g__Pseudoalteromonas; Unclassified; otu_3440	140330	91.89	0.999993	95	ncbi:Bacteria; Proteobacteria; Gammaproteobacteria; Alteromonadales; Pseudoalteromonadaceae; Pseudoalteromonas; Unclassified; otu_3175
GJVXJEE01DV6ID.1	161040	91.44	0.971375	142	RDP:Bacteria; "Proteobacteria"; Alphaproteobacteria; Sphingomonadales; Sphingomonadaceae; Sphingopyxis; otu_1310	161040	91.44	0.971375	142	greengenes:k__Bacteria; p__Proteobacteria; c__Alphaproteobacteria; o__Sphingomonadales; f__Sphingomonadaceae; g__Sphingopyxis; Unclassified; otu_2903	161040	91.44	0.971375	142	ncbi:Bacteria; Proteobacteria; Alphaproteobacteria; Sphingomonadales; Sphingomonadaceae; Sphingopyxis; Unclassified; otu_2601
GJVXJEE01DVN8X.1	140388	95.69	0.984049	64	RDP:Bacteria; "Proteobacteria"; Gammaproteobacteria; Alteromonadales; Pseudoalteromonadaceae; Pseudoalteromonas; otu_1667	140388	95.69	0.984049	64	greengenes:k__Bacteria; p__Proteobacteria; c__Gammaproteobacteria; o__Alteromonadales; f__Pseudoalteromonadaceae; g__Pseudoalteromonas; s__Pseudoalteromonas haloplanktis; otu_3442	140388	95.69	0.984049	64	ncbi:Bacteria; Proteobacteria; Gammaproteobacteria; Alteromonadales; Pseudoalteromonadaceae; Pseudoalteromonas; Unclassified; otu_3175
GJVXJEE01DVXCH.1	177077	86.81	0.973322	343	RDP:Bacteria; "Bacteroidetes"; Flavobacteria; "Flavobacteriales"; Flavobacteriaceae; Flavobacterium; otu_573	177077	86.81	0.973322	343	greengenes:k__Bacteria; p__Bacteroidetes; c__Flavobacteria; o__Flavobacteriales; f__Flavobacteriaceae; g__Flavobacterium; s__Flavobacterium gelidilacus; otu_1106	349678	87.36	0.97668	347	ncbi:Bacteria; Bacteroidetes; Flavobacteria; Flavobacteriales; Flavobacteriaceae; Flavobacterium; Unclassified; otu_912
GJVXJEE01DW7V9.1	301263	88.52	0.993583	155	RDP:Bacteria; "Bacteroidetes"; Flavobacteria; "Flavobacteriales"; Flavobacteriaceae; Flavobacterium; otu_573	301263	88.52	0.993583	155	greengenes:k__Bacteria; p__Bacteroidetes; c__Flavobacteria; o__Flavobacteriales; f__Flavobacteriaceae; Unclassified; otu_1069	260198	89	0.993583	155	ncbi:Bacteria; Bacteroidetes; Flavobacteria; Flavobacteriales; Flavobacteriaceae; Lacinutrix; otu_935
GJVXJEE01DWK80.1	137618	99.53	0.983787	189	RDP:Bacteria; "Proteobacteria"; Gammaproteobacteria; Alteromonadales; Pseudoalteromonadaceae; Pseudoalteromonas; otu_1667	137618	99.53	0.983787	189	greengenes:k__Bacteria; p__Proteobacteria; c__Gammaproteobacteria; o__Alteromonadales; f__Pseudoalteromonadaceae; g__Pseudoalteromonas; Unclassified; otu_3440	137618	99.53	0.983787	189	ncbi:Bacteria; Proteobacteria; Gammaproteobacteria; Alteromonadales; Pseudoalteromonadaceae; Pseudoalteromonas; Unclassified; otu_3175
GJVXJEE01DYB4A.1	103367	100	0.996766	310	RDP:Bacteria; "Proteobacteria"; Gammaproteobacteria; Alteromonadales; Pseudoalteromonadaceae; Pseudoalteromonas; otu_1667	103367	100	0.996766	310	greengenes:k__Bacteria; p__Proteobacteria; c__Gammaproteobacteria; o__Alteromonadales; f__Pseudoalteromonadaceae; g__Pseudoalteromonas; Unclassified; otu_3440	8927	100	0.996795	313	ncbi:Bacteria; Proteobacteria; Gammaproteobacteria; Alteromonadales; Pseudoalteromonadaceae; Pseudoalteromonas; Unclassified; otu_3175
GJVXJEE01E2GE7.1	144705	49.85	0.861336	276	RDP:Bacteria; "Proteobacteria"; Gammaproteobacteria; Pseudomonadales; Pseudomonadaceae; Pseudomonas; otu_1813	144705	49.85	0.861336	276	greengenes:k__Bacteria; p__Proteobacteria; c__Gammaproteobacteria; o__Pseudomonadales; f__Pseudomonadaceae; g__Pseudomonas; s__Pseudomonas nitroreducens; otu_3928	144705	49.85	0.861336	276	ncbi:Bacteria; Proteobacteria; Gammaproteobacteria; Pseudomonadales; Pseudomonadaceae; Pseudomonas; Unclassified; otu_3528
GJVXJEE01EB1SG.1	142469	83.13	0.956942	360	RDP:Bacteria; "Proteobacteria"; Gammaproteobacteria; Oceanospirillales; Oceanospirillaceae; Marinomonas; otu_1771	142469	83.13	0.956942	360	greengenes:k__Bacteria; p__Proteobacteria; c__Gammaproteobacteria; o__Oceanospirillales; f__Oceanospirillaceae; Unclassified; otu_3776	142469	83.13	0.956942	360	ncbi:Bacteria; Proteobacteria; Gammaproteobacteria; Oceanospirillales; Marinomonas; Unclassified; otu_3448
GJVXJEE01ECQH2.1	187416	93.65	0.991824	246	RDP:Bacteria; "Proteobacteria"; Gammaproteobacteria; Alteromonadales; Pseudoalteromonadaceae; Pseudoalteromonas; otu_1667	187416	93.65	0.991824	246	greengenes:k__Bacteria; p__Proteobacteria; c__Gammaproteobacteria; o__Alteromonadales; f__Pseudoalteromonadaceae; g__Pseudoalteromonas; s__Pseudoalteromonas porphyrae; otu_3447	187416	93.65	0.991824	246	ncbi:Bacteria; Proteobacteria; Gammaproteobacteria; Alteromonadales; Pseudoalteromonadaceae; Pseudoalteromonas; Unclassified; otu_3175
GJVXJEE01ED2G9.1	93188	92.43	0.994324	177	RDP:Bacteria; "Bacteroidetes"; Flavobacteria; "Flavobacteriales"; Flavobacteriaceae; unclassified_Flavobacteriaceae; otu_621	93188	92.43	0.994324	177	greengenes:k__Bacteria; p__Bacteroidetes; c__Flavobacteria; o__Flavobacteriales; f__Flavobacteriaceae; Unclassified; otu_1069	93188	92.43	0.994324	177	ncbi:Bacteria; Bacteroidetes; Flavobacteria; Unclassified; otu_857
GJVXJEE01EDCIN.1	163904	28.38	0.587132	178	RDP:Bacteria; "Planctomycetes"; "Planctomycetacia"; Planctomycetales; Planctomycetaceae; Planctomyces; otu_1054	2847	28.83	0.63354	182	greengenes:k__Bacteria; p__Planctomycetes; c__Planctomycea; o__Planctomycetales; f__Planctomycetaceae; g__Planctomyces; s__Planctomyces limnophilus; otu_2443	2847	28.83	0.63354	182	ncbi:Bacteria; Planctomycetes; Planctomycetacia; Planctomycetales; Planctomycetaceae; Planctomyces; Unclassified; otu_2128
GJVXJEE01EG3UG.1	114918	65.84	0.904125	275	RDP:Bacteria; "Bacteroidetes"; Flavobacteria; "Flavobacteriales"; Flavobacteriaceae; Lutibacter; otu_590	114918	65.84	0.904125	275	greengenes:k__Bacteria; p__Bacteroidetes; c__Flavobacteria; o__Flavobacteriales; f__Flavobacteriaceae; Unclassified; otu_1069	114918	65.84	0.904125	275	ncbi:Bacteria; Bacteroidetes; Flavobacteria; Flavobacteriales; Flavobacteriaceae; Lutibacter; Unclassified; otu_939
GJVXJEE01EIIM5.1	113571	82.52	0.969166	431	RDP:Bacteria; "Proteobacteria"; Alphaproteobacteria; Rhodobacterales; Rhodobacteraceae; unclassified_Rhodobacteraceae; otu_1236	113571	82.52	0.969166	431	greengenes:k__Bacteria; p__Proteobacteria; c__Alphaproteobacteria; o__Rhodobacterales; f__Rhodobacteraceae; Unclassified; otu_2666	338768	82.32	0.97152	431	ncbi:Bacteria; Proteobacteria; Alphaproteobacteria; Rhodobacterales; Rhodobacteraceae; Thalassobius; Unclassified; otu_2442
GJVXJEE01ELOVI.1	23413	97.12	0.999993	259	RDP:Bacteria; "Proteobacteria"; Gammaproteobacteria; Alteromonadales; Pseudoalteromonadaceae; Pseudoalteromonas; otu_1667	23413	97.12	0.999993	259	greengenes:k__Bacteria; p__Proteobacteria; c__Gammaproteobacteria; o__Alteromonadales; f__Pseudoalteromonadaceae; g__Pseudoalteromonas; Unclassified; otu_3440	23413	97.12	0.999993	259	ncbi:Bacteria; Proteobacteria; Gammaproteobacteria; Alteromonadales; Pseudoalteromonadaceae; Pseudoalteromonas; Unclassified; otu_3175
GJVXJEE01EOHQQ.1	8905	94.33	0.961884	218	RDP:Bacteria; "Proteobacteria"; Gammaproteobacteria; Alteromonadales; Pseudoalteromonadaceae; Pseudoalteromonas; otu_1667	8905	94.33	0.961884	218	greengenes:k__Bacteria; p__Proteobacteria; c__Gammaproteobacteria; o__Alteromonadales; f__Pseudoalteromonadaceae; g__Pseudoalteromonas; Unclassified; otu_3440	103480	93.93	0.976723	220	ncbi:Bacteria; Proteobacteria; Gammaproteobacteria; Alteromonadales; Pseudoalteromonadaceae; Pseudoalteromonas; Unclassified; otu_3175
GJVXJEE01EPRRO.1	52879	96.95	0.991156	341	RDP:Bacteria; "Proteobacteria"; Gammaproteobacteria; Alteromonadales; Pseudoalteromonadaceae; Pseudoalteromonas; otu_1667	52879	96.95	0.991156	341	greengenes:k__Bacteria; p__Proteobacteria; c__Gammaproteobacteria; o__Alteromonadales; f__Pseudoalteromonadaceae; g__Pseudoalteromonas; s__Pseudoalteromonas issachenkonii; otu_3443	54983	94.66	0.997086	344	ncbi:Bacteria; Proteobacteria; Gammaproteobacteria; Alteromonadales; Alteromonadaceae; Unclassified; otu_3126
GJVXJEE01EQM1W.1	367526	93.39	0.973598	345	RDP:Bacteria; "Bacteroidetes"; Flavobacteria; "Flavobacteriales"; Flavobacteriaceae; Bizionia; otu_557	367526	93.39	0.973598	345	greengenes:k__Bacteria; p__Bacteroidetes; c__Flavobacteria; o__Flavobacteriales; f__Flavobacteriaceae; Unclassified; otu_1069	367526	93.39	0.973598	345	ncbi:Bacteria; Bacteroidetes; Flavobacteria; Flavobacteriales; Flavobacteriaceae; Unclassified; otu_874
GJVXJEE01ET8TG.1	101521	71.82	0.832064	88	RDP:Bacteria; "Proteobacteria"; Gammaproteobacteria; Alteromonadales; Alteromonadaceae; Marinobacter; Unclassified; otu_1648	101521	71.82	0.832064	88	greengenes:k__Bacteria; p__Proteobacteria; c__Gammaproteobacteria; o__Oceanospirillales; f__Alteromonadaceae; g__Marinobacter; Unclassified; otu_3716	101521	71.82	0.832064	88	ncbi:Bacteria; Proteobacteria; Gammaproteobacteria; Alteromonadales; Alteromonadaceae; Marinobacter; Unclassified; otu_3144
GJVXJEE01EUROR.1	140388	98.96	0.999993	213	RDP:Bacteria; "Proteobacteria"; Gammaproteobacteria; Alteromonadales; Pseudoalteromonadaceae; Pseudoalteromonas; otu_1667	140388	98.96	0.999993	213	greengenes:k__Bacteria; p__Proteobacteria; c__Gammaproteobacteria; o__Alteromonadales; f__Pseudoalteromonadaceae; g__Pseudoalteromonas; s__Pseudoalteromonas haloplanktis; otu_3442	140388	98.96	0.999993	213	ncbi:Bacteria; Proteobacteria; Gammaproteobacteria; Alteromonadales; Pseudoalteromonadaceae; Pseudoalteromonas; Unclassified; otu_3175
GJVXJEE01EVFHG.1	55658	91.76	0.985691	212	RDP:Bacteria; "Proteobacteria"; Alphaproteobacteria; Rickettsiales; SAR11; Pelagibacter; otu_1295	152699	63.14	0.877425	212	greengenes:k__Bacteria; p__Proteobacteria; c__Alphaproteobacteria; o__Rhizobiales; f__Aurantimonadaceae; g__Aurantimonas; s__Aurantimonas manganoxydans; otu_2481	152699	63.14	0.877425	212	ncbi:Bacteria; Proteobacteria; Alphaproteobacteria; Rhizobiales; Aurantimonadaceae; Aurantimonas; otu_2166
GJVXJEE01EVNTW.1	8905	100	0.968308	390	RDP:Bacteria; "Proteobacteria"; Gammaproteobacteria; Alteromonadales; Pseudoalteromonadaceae; Pseudoalteromonas; otu_1667	8905	100	0.968308	390	greengenes:k__Bacteria; p__Proteobacteria; c__Gammaproteobacteria; o__Alteromonadales; f__Pseudoalteromonadaceae; g__Pseudoalteromonas; Unclassified; otu_3440	8947	100	0.989673	394	ncbi:Bacteria; Proteobacteria; Gammaproteobacteria; Alteromonadales; Pseudoalteromonadaceae; Pseudoalteromonas; Unclassified; otu_3175
GJVXJEE01A1ZSW.1	103582	98.43	0.996781	311	RDP:Bacteria; "Proteobacteria"; Gammaproteobacteria; Alteromonadales; Pseudoalteromonadaceae; Pseudoalteromonas; otu_1667	103582	98.43	0.996781	311	greengenes:k__Bacteria; p__Proteobacteria; c__Gammaproteobacteria; o__Alteromonadales; f__Pseudoalteromonadaceae; g__Pseudoalteromonas; Unclassified; otu_3440	103582	98.43	0.996781	311	ncbi:Bacteria; Proteobacteria; Gammaproteobacteria; Alteromonadales; Pseudoalteromonadaceae; Pseudoalteromonas; Unclassified; otu_3175
GJVXJEE01A30GK.1	342325	85.34	0.974471	81	RDP:Bacteria; "Proteobacteria"; Alphaproteobacteria; Rhodobacterales; Rhodobacteraceae; Seohaeicola; otu_1223	148015	84.48	0.932001	79	greengenes:k__Bacteria; p__Proteobacteria; c__Alphaproteobacteria; o__Rhodobacterales; f__Rhodobacteraceae; g__Sulfitobacter; s__Sulfitobacter sp. EE-36; otu_2744	148015	84.48	0.932001	79	ncbi:Bacteria; Proteobacteria; Alphaproteobacteria; Rhodobacterales; Rhodobacteraceae; Sulfitobacter; Unclassified; otu_2436
GJVXJEE01A36SQ.1	103367	99.16	0.99697	331	RDP:Bacteria; "Proteobacteria"; Gammaproteobacteria; Alteromonadales; Pseudoalteromonadaceae; Pseudoalteromonas; otu_1667	103367	99.16	0.99697	331	greengenes:k__Bacteria; p__Proteobacteria; c__Gammaproteobacteria; o__Alteromonadales; f__Pseudoalteromonadaceae; g__Pseudoalteromonas; Unclassified; otu_3440	8930	99.16	0.996999	334	ncbi:Bacteria; Proteobacteria; Gammaproteobacteria; Alteromonadales; Pseudoalteromonadaceae; Pseudoalteromonas; Unclassified; otu_3175
GJVXJEE01A3T73.1	348441	82.03	0.97479	244	RDP:Bacteria; "Firmicutes"; "Clostridia"; Clostridiales; "Lachnospiraceae"; Roseburia; otu_870	348441	82.03	0.97479	244	greengenes:k__Bacteria; p__Firmicutes; c__Clostridia; o__Clostridiales; f__Lachnospiraceae; g__Roseburia; Unclassified; otu_2130	348441	82.03	0.97479	244	ncbi:Bacteria; Firmicutes; Clostridia; Clostridiales; Lachnospiraceae; Unclassified; otu_1710
GJVXJEE01A43FF.1	348441	81.79	0.97479	244	RDP:Bacteria; "Firmicutes"; "Clostridia"; Clostridiales; "Lachnospiraceae"; Roseburia; otu_870	348441	81.79	0.97479	244	greengenes:k__Bacteria; p__Firmicutes; c__Clostridia; o__Clostridiales; f__Lachnospiraceae; g__Roseburia; Unclassified; otu_2130	348441	81.79	0.97479	244	ncbi:Bacteria; Firmicutes; Clostridia; Clostridiales; Lachnospiraceae; Unclassified; otu_1710
GJVXJEE01A4SKO.1	186207	81.4	0.93501	163	RDP:Bacteria; "Proteobacteria"; Gammaproteobacteria; Pseudomonadales; Pseudomonadaceae; Cellvibrio; otu_1812	186207	81.4	0.93501	163	greengenes:k__Bacteria; p__Proteobacteria; c__Gammaproteobacteria; o__Oceanospirillales; f__Alteromonadaceae; g__Cellvibrio; Unclassified; otu_3711	350894	83.72	0.942001	163	ncbi:Bacteria; Proteobacteria; Gammaproteobacteria; Pseudomonadales; Pseudomonadaceae; Cellvibrio; Unclassified; otu_3525
GJVXJEE01A6DFJ.1	249630	32.28	0.71015	106	RDP:Bacteria; "Planctomycetes"; "Planctomycetacia"; Planctomycetales; Planctomycetaceae; Planctomyces; otu_1054	672	38.58	0.733143	106	greengenes:k__Archaea; p__Euryarchaeota; c__Halobacteria; o__Halobacteriales; f__Halobacteriaceae; g__Natrialba; Unclassified; otu_110	672	38.58	0.733143	106	ncbi:Archaea; Euryarchaeota; Halobacteria; Halobacteriales; Halobacteriaceae; Natrialba; otu_104
GJVXJEE01A7QD5.1	4511	37.1	0.772895	438	RDP:Bacteria; "Proteobacteria"; Alphaproteobacteria; Rhodospirillales; Rhodospirillaceae; Rhodospirillum; otu_1278	4511	37.1	0.772895	438	greengenes:k__Bacteria; p__Proteobacteria; c__Alphaproteobacteria; o__Rhodospirillales; f__Rhodospirillaceae; g__Rhodospirillum; s__Rhodospirillum rubrum; otu_2813	4511	37.1	0.772895	438	ncbi:Bacteria; Proteobacteria; Alphaproteobacteria; Rhodospirillales; Rhodospirillaceae; Rhodospirillum; otu_2512
GJVXJEE01AF7AT.1	81979	94.39	0.973555	271	RDP:Bacteria; "Bacteroidetes"; Flavobacteria; "Flavobacteriales"; Flavobacteriaceae; Polaribacter; otu_604	81979	94.39	0.973555	271	greengenes:k__Bacteria; p__Bacteroidetes; c__Flavobacteria; o__Flavobacteriales; f__Flavobacteriaceae; g__Polaribacter; Unclassified; otu_1135	81979	94.39	0.973555	271	ncbi:Bacteria; Bacteroidetes; Flavobacteria; Flavobacteriales; Flavobacteriaceae; Polaribacter; Unclassified; otu_959
GJVXJEE01AJGB6.1	140803	89.49	0.983177	302	RDP:Bacteria; "Proteobacteria"; Gammaproteobacteria; Alteromonadales; Pseudoalteromonadaceae; Pseudoalteromonas; otu_1667	140803	89.49	0.983177	302	greengenes:k__Bacteria; p__Proteobacteria; c__Gammaproteobacteria; o__Alteromonadales; f__Pseudoalteromonadaceae; g__Pseudoalteromonas; Unclassified; otu_3440	140803	89.49	0.983177	302	ncbi:Bacteria; Proteobacteria; Gammaproteobacteria; Alteromonadales; Pseudoalteromonadaceae; Pseudoalteromonas; Unclassified; otu_3175
GJVXJEE01AJT87.1	318733	77.43	0.955285	417	RDP:Bacteria; "Proteobacteria"; Gammaproteobacteria; Pseudomonadales; Pseudomonadaceae; Cellvibrio; otu_1812	350894	77.43	0.955285	417	greengenes:k__Bacteria; p__Proteobacteria; c__Gammaproteobacteria; o__Oceanospirillales; f__Alteromonadaceae; g__Cellvibrio; s__Cellvibrio japonicus; otu_3712	350894	77.43	0.955285	417	ncbi:Bacteria; Proteobacteria; Gammaproteobacteria; Pseudomonadales; Pseudomonadaceae; Cellvibrio; Unclassified; otu_3525
GJVXJEE01ALGJ7.1	165168	53.64	0.892483	133	RDP:Bacteria; "Bacteroidetes"; Flavobacteria; "Flavobacteriales"; Flavobacteriaceae; Aquimarina; otu_555	165168	53.64	0.892483	133	greengenes:k__Bacteria; p__Bacteroidetes; c__Flavobacteria; o__Flavobacteriales; f__Flavobacteriaceae; Unclassified; otu_1069	165168	53.64	0.892483	133	ncbi:Bacteria; Bacteroidetes; Flavobacteria; Flavobacteriales; Flavobacteriaceae; Unclassified; otu_874
GJVXJEE01AMNL6.1	266642	72.62	0.951753	279	RDP:Bacteria; "Bacteroidetes"; Flavobacteria; "Flavobacteriales"; Flavobacteriaceae; unclassified_Flavobacteriaceae; otu_621	337700	84	0.97809	279	greengenes:k__Bacteria; p__Bacteroidetes; c__Flavobacteria; o__Flavobacteriales; f__Flavobacteriaceae; g__Olleya; otu_1134	337700	84	0.97809	279	ncbi:Bacteria; Bacteroidetes; Flavobacteria; Flavobacteriales; Flavobacteriaceae; Psychroserpens; Unclassified; otu_965
GJVXJEE01AO3WG.1	179604	83.79	0.954704	275	RDP:Bacteria; "Proteobacteria"; Gammaproteobacteria; Alteromonadales; Colwelliaceae; Colwellia; otu_1656	179604	83.79	0.954704	275	greengenes:k__Bacteria; p__Proteobacteria; c__Gammaproteobacteria; o__Alteromonadales; f__Colwelliaceae; g__Colwellia; Unclassified; otu_3422	179604	83.79	0.954704	275	ncbi:Bacteria; Proteobacteria; Gammaproteobacteria; Alteromonadales; Alteromonadaceae; Alteromonas; Unclassified; otu_3134
GJVXJEE01APSPJ.1	140388	96.75	0.996185	262	RDP:Bacteria; "Proteobacteria"; Gammaproteobacteria; Alteromonadales; Pseudoalteromonadaceae; Pseudoalteromonas; otu_1667	140388	96.75	0.996185	262	greengenes:k__Bacteria; p__Proteobacteria; c__Gammaproteobacteria; o__Alteromonadales; f__Pseudoalteromonadaceae; g__Pseudoalteromonas; s__Pseudoalteromonas haloplanktis; otu_3442	140388	96.75	0.996185	262	ncbi:Bacteria; Proteobacteria; Gammaproteobacteria; Alteromonadales; Pseudoalteromonadaceae; Pseudoalteromonas; Unclassified; otu_3175
GJVXJEE01AQ9X6.1	348441	80.53	0.974907	245	RDP:Bacteria; "Firmicutes"; "Clostridia"; Clostridiales; "Lachnospiraceae"; Roseburia; otu_870	348441	80.53	0.974907	245	greengenes:k__Bacteria; p__Firmicutes; c__Clostridia; o__Clostridiales; f__Lachnospiraceae; g__Roseburia; Unclassified; otu_2130	348441	80.53	0.974907	245	ncbi:Bacteria; Firmicutes; Clostridia; Clostridiales; Lachnospiraceae; Unclassified; otu_1710
GJVXJEE01AQJ41.1	93188	96.74	0.988641	178	RDP:Bacteria; "Bacteroidetes"; Flavobacteria; "Flavobacteriales"; Flavobacteriaceae; unclassified_Flavobacteriaceae; otu_621	93188	96.74	0.988641	178	greengenes:k__Bacteria; p__Bacteroidetes; c__Flavobacteria; o__Flavobacteriales; f__Flavobacteriaceae; Unclassified; otu_1069	93188	96.74	0.988641	178	ncbi:Bacteria; Bacteroidetes; Flavobacteria; Unclassified; otu_857
GJVXJEE01AQK2K.1	107884	96.38	0.997231	362	RDP:Bacteria; "Proteobacteria"; Gammaproteobacteria; Alteromonadales; Pseudoalteromonadaceae; Pseudoalteromonas; otu_1667	107884	96.38	0.997231	362	greengenes:k__Bacteria; p__Proteobacteria; c__Gammaproteobacteria; o__Alteromonadales; f__Pseudoalteromonadaceae; g__Pseudoalteromonas; Unclassified; otu_3440	107884	96.38	0.997231	362	ncbi:Bacteria; Proteobacteria; Gammaproteobacteria; Alteromonadales; Pseudoalteromonadaceae; Pseudoalteromonas; Unclassified; otu_3175
GJVXJEE01AQNXR.1	107884	98.1	0.989528	290	RDP:Bacteria; "Proteobacteria"; Gammaproteobacteria; Alteromonadales; Pseudoalteromonadaceae; Pseudoalteromonas; otu_1667	107884	98.1	0.989528	290	greengenes:k__Bacteria; p__Proteobacteria; c__Gammaproteobacteria; o__Alteromonadales; f__Pseudoalteromonadaceae; g__Pseudoalteromonas; Unclassified; otu_3440	107884	98.1	0.989528	290	ncbi:Bacteria; Proteobacteria; Gammaproteobacteria; Alteromonadales; Pseudoalteromonadaceae; Pseudoalteromonas; Unclassified; otu_3175
GJVXJEE01ATBX1.1	98298	64.79	0.930548	370	RDP:Bacteria; "Proteobacteria"; Gammaproteobacteria; unclassified_Gammaproteobacteria; otu_1833	98298	64.79	0.930548	370	greengenes:k__Bacteria; p__Proteobacteria; c__Gammaproteobacteria; o__Oceanospirillales; f__ZA3412c; otu_3813	98298	64.79	0.930548	370	ncbi:Bacteria; Proteobacteria; Gammaproteobacteria; OMG group; OM182 clade; otu_3475
GJVXJEE01AV9SI.1	77092	98.39	0.999993	173	RDP:Bacteria; "Proteobacteria"; Gammaproteobacteria; Alteromonadales; Pseudoalteromonadaceae; Pseudoalteromonas; otu_1667	77092	98.39	0.999993	173	greengenes:k__Bacteria; p__Proteobacteria; c__Gammaproteobacteria; o__Alteromonadales; f__Pseudoalteromonadaceae; g__Pseudoalteromonas; Unclassified; otu_3440	77092	98.39	0.999993	173	ncbi:Bacteria; Proteobacteria; Gammaproteobacteria; Alteromonadales; Pseudoalteromonadaceae; Pseudoalteromonas; Unclassified; otu_3175
GJVXJEE01AVJUO.1	101283	96.43	0.991156	115	RDP:Bacteria; "Proteobacteria"; Gammaproteobacteria; Alteromonadales; Pseudoalteromonadaceae; Pseudoalteromonas; otu_1667	101283	96.43	0.991156	115	greengenes:k__Bacteria; p__Proteobacteria; c__Gammaproteobacteria; o__Alteromonadales; f__Pseudoalteromonadaceae; g__Pseudoalteromonas; Unclassified; otu_3440	100315	96.43	0.991199	115	ncbi:Bacteria; Proteobacteria; Gammaproteobacteria; Alteromonadales; Pseudoalteromonadaceae; Pseudoalteromonas; Unclassified; otu_3175
GJVXJEE01AXD91.1	144705	50	0.861336	276	RDP:Bacteria; "Proteobacteria"; Gammaproteobacteria; Pseudomonadales; Pseudomonadaceae; Pseudomonas; otu_1813	144705	50	0.861336	276	greengenes:k__Bacteria; p__Proteobacteria; c__Gammaproteobacteria; o__Pseudomonadales; f__Pseudomonadaceae; g__Pseudomonas; s__Pseudomonas nitroreducens; otu_3928	144705	50	0.861336	276	ncbi:Bacteria; Proteobacteria; Gammaproteobacteria; Pseudomonadales; Pseudomonadaceae; Pseudomonas; Unclassified; otu_3528
GJVXJEE01B1B3A.1	250996	97.93	0.999993	280	RDP:Bacteria; "Proteobacteria"; Gammaproteobacteria; Alteromonadales; Pseudoalteromonadaceae; Pseudoalteromonas; otu_1667	250996	97.93	0.999993	280	greengenes:k__Bacteria; p__Proteobacteria; c__Gammaproteobacteria; o__Alteromonadales; f__Pseudoalteromonadaceae; g__Pseudoalteromonas; Unclassified; otu_3440	250996	97.93	0.999993	280	ncbi:Bacteria; Proteobacteria; Gammaproteobacteria; Alteromonadales; Pseudoalteromonadaceae; Pseudoalteromonas; Unclassified; otu_3175
GJVXJEE01B1B3S.1	254152	74.26	0.948788	265	RDP:Bacteria; "Bacteroidetes"; Flavobacteria; "Flavobacteriales"; Flavobacteriaceae; Bizionia; otu_557	154282	72.61	0.901392	265	greengenes:k__Bacteria; p__Bacteroidetes; c__Flavobacteria; o__Flavobacteriales; f__Flavobacteriaceae; g__Polaribacter; s__Polaribacter irgensii; otu_1136	154282	72.61	0.901392	265	ncbi:Bacteria; Bacteroidetes; Flavobacteria; Flavobacteriales; Flavobacteriaceae; Polaribacter; Unclassified; otu_959
GJVXJEE01B1BBG.1	30482	86.17	0.97559	250	RDP:Bacteria; Cyanobacteria; Cyanobacteria; Chloroplast; Bacillariophyta; otu_1993	139214	86.17	0.97559	250	greengenes:k__Bacteria; p__Cyanobacteria; c__Chloroplast; o__Stramenopiles; otu_1406	139214	86.17	0.97559	250	ncbi:Eukaryota; stramenopiles; Bacillariophyta; Bacillariophyceae; Bacillariophycidae; Naviculales; Phaeodactylaceae; Phaeodactylum; otu_4060
GJVXJEE01B26CS.1	137503	79.55	0.943106	372	RDP:Bacteria; "Proteobacteria"; Gammaproteobacteria; Alteromonadales; Colwelliaceae; Colwellia; otu_1656	137503	79.55	0.943106	372	greengenes:k__Bacteria; p__Proteobacteria; c__Gammaproteobacteria; o__Alteromonadales; f__Colwelliaceae; g__Colwellia; Unclassified; otu_3422	137503	79.55	0.943106	372	ncbi:Bacteria; Proteobacteria; Gammaproteobacteria; Alteromonadales; Colwelliaceae; Colwellia; Unclassified; otu_3156
GJVXJEE01B46PG.1	208776	81.32	0.962247	354	RDP:Bacteria; "Proteobacteria"; Gammaproteobacteria; Oceanospirillales; Oceanospirillaceae; Marinomonas; otu_1771	208776	81.32	0.962247	354	greengenes:k__Bacteria; p__Proteobacteria; c__Gammaproteobacteria; o__Oceanospirillales; f__Oceanospirillaceae; g__Marinomonas; Unclassified; otu_3783	142469	83.95	0.965183	354	ncbi:Bacteria; Proteobacteria; Gammaproteobacteria; Oceanospirillales; Marinomonas; Unclassified; otu_3448
GJVXJEE01B84Z7.1	318733	76.1	0.954704	411	RDP:Bacteria; "Proteobacteria"; Gammaproteobacteria; Pseudomonadales; Pseudomonadaceae; Cellvibrio; otu_1812	350894	76.1	0.954704	411	greengenes:k__Bacteria; p__Proteobacteria; c__Gammaproteobacteria; o__Oceanospirillales; f__Alteromonadaceae; g__Cellvibrio; s__Cellvibrio japonicus; otu_3712	350894	76.1	0.954704	411	ncbi:Bacteria; Proteobacteria; Gammaproteobacteria; Pseudomonadales; Pseudomonadaceae; Cellvibrio; Unclassified; otu_3525
GJVXJEE01B96RK.1	107884	95.93	0.999993	252	RDP:Bacteria; "Proteobacteria"; Gammaproteobacteria; Alteromonadales; Pseudoalteromonadaceae; Pseudoalteromonas; otu_1667	107884	95.93	0.999993	252	greengenes:k__Bacteria; p__Proteobacteria; c__Gammaproteobacteria; o__Alteromonadales; f__Pseudoalteromonadaceae; g__Pseudoalteromonas; Unclassified; otu_3440	107884	95.93	0.999993	252	ncbi:Bacteria; Proteobacteria; Gammaproteobacteria; Alteromonadales; Pseudoalteromonadaceae; Pseudoalteromonas; Unclassified; otu_3175
GJVXJEE01BA2FZ.1	81059	81.12	0.952626	239	RDP:Bacteria; "Proteobacteria"; Gammaproteobacteria; Alteromonadales; Alteromonadaceae; Glaciecola; otu_1645	81059	81.12	0.952626	239	greengenes:k__Bacteria; p__Proteobacteria; c__Gammaproteobacteria; o__Alteromonadales; f__Alteromonadaceae; g__Glaciecola; s__Glaciecola punicea; otu_3415	81059	81.12	0.952626	239	ncbi:Bacteria; Proteobacteria; Gammaproteobacteria; Alteromonadales; Alteromonadaceae; Glaciecola; Unclassified; otu_3138
GJVXJEE01BAYG5.1	270922	84.04	0.984863	134	RDP:Bacteria; "Proteobacteria"; Betaproteobacteria; Methylophilales; Methylophilaceae; Methylophilus; otu_1410	270922	84.04	0.984863	134	greengenes:k__Bacteria; p__Proteobacteria; c__Betaproteobacteria; o__Methylophilales; f__Methylophilaceae; g__Methylophilus; otu_3092	345414	80.32	0.984935	134	ncbi:Bacteria; Proteobacteria; Betaproteobacteria; Burkholderiales; Alcaligenaceae; Bordetella; Unclassified; otu_2619
GJVXJEE01BCCO9.1	114940	56.12	0.875943	337	RDP:Bacteria; "Bacteroidetes"; "Sphingobacteria"; "Sphingobacteriales"; "Saprospiraceae"; Haliscomenobacter; otu_507	114940	56.12	0.875943	337	greengenes:k__Bacteria; p__Bacteroidetes; c__Sphingobacteria; o__Sphingobacteriales; f__Saprospiraceae; g__Haliscomenobacter; Unclassified; otu_1234	114940	56.12	0.875943	337	ncbi:Bacteria; Bacteroidetes; Sphingobacteria; Sphingobacteriales; Saprospiraceae; Unclassified; otu_1060
GJVXJEE01BF0SC.1	86531	79.31	0.935504	179	RDP:Bacteria; "Bacteroidetes"; Flavobacteria; "Flavobacteriales"; Flavobacteriaceae; Ulvibacter; otu_620	86531	79.31	0.935504	179	greengenes:k__Bacteria; p__Bacteroidetes; c__Flavobacteria; o__Flavobacteriales; f__Flavobacteriaceae; g__Ulvibacter; otu_1162	86531	79.31	0.935504	179	ncbi:Bacteria; Bacteroidetes; Flavobacteria; Flavobacteriales; Flavobacteriaceae; Ulvibacter; Unclassified; otu_987
GJVXJEE01BFDPF.1	251298	96.62	0.999993	285	RDP:Bacteria; "Proteobacteria"; Gammaproteobacteria; Alteromonadales; Pseudoalteromonadaceae; Pseudoalteromonas; otu_1667	251298	96.62	0.999993	285	greengenes:k__Bacteria; p__Proteobacteria; c__Gammaproteobacteria; o__Alteromonadales; f__Pseudoalteromonadaceae; g__Pseudoalteromonas; Unclassified; otu_3440	251298	96.62	0.999993	285	ncbi:Bacteria; Proteobacteria; Gammaproteobacteria; Alteromonadales; Pseudoalteromonadaceae; Pseudoalteromonas; Unclassified; otu_3175
GJVXJEE01BG5VJ.1	151662	94.3	0.999993	104	RDP:Bacteria; "Proteobacteria"; Alphaproteobacteria; Rhodobacterales; Rhodobacteraceae; unclassified_Rhodobacteraceae; otu_1236	149575	98.1	0.98992	101	greengenes:k__Bacteria; p__Proteobacteria; c__Alphaproteobacteria; o__Rhodobacterales; f__Rhodobacteraceae; g__Sulfitobacter; s__Sulfitobacter sp. NAS-14.1; otu_2745	149575	98.1	0.98992	101	ncbi:Bacteria; Proteobacteria; Alphaproteobacteria; Rhodobacterales; Rhodobacteraceae; Sulfitobacter; Unclassified; otu_2436
GJVXJEE01BGE8C.1	232043	71.13	0.924647	311	RDP:Bacteria; "Proteobacteria"; Gammaproteobacteria; Alteromonadales; Colwelliaceae; Colwellia; otu_1656	232043	71.13	0.924647	311	greengenes:k__Bacteria; p__Proteobacteria; c__Gammaproteobacteria; o__Alteromonadales; f__Colwelliaceae; g__Colwellia; Unclassified; otu_3422	232043	71.13	0.924647	311	ncbi:Bacteria; Proteobacteria; Gammaproteobacteria; Alteromonadales; Colwelliaceae; Colwellia; Unclassified; otu_3156
GJVXJEE01BLA7F.1	189161	91.72	0.98027	310	RDP:Bacteria; "Proteobacteria"; Alphaproteobacteria; Rhodobacterales; Rhodobacteraceae; unclassified_Rhodobacteraceae; otu_1236	189161	91.72	0.98027	310	greengenes:k__Bacteria; p__Proteobacteria; c__Alphaproteobacteria; o__Rhodobacterales; f__Rhodobacteraceae; Unclassified; otu_2666	308274	91.08	0.983656	310	ncbi:Bacteria; Proteobacteria; Alphaproteobacteria; Rhodobacterales; Rhodobacteraceae; Thalassobius; Unclassified; otu_2442
GJVXJEE01BMW18.1	77092	97.44	0.999993	275	RDP:Bacteria; "Proteobacteria"; Gammaproteobacteria; Alteromonadales; Pseudoalteromonadaceae; Pseudoalteromonas; otu_1667	77092	97.44	0.999993	275	greengenes:k__Bacteria; p__Proteobacteria; c__Gammaproteobacteria; o__Alteromonadales; f__Pseudoalteromonadaceae; g__Pseudoalteromonas; Unclassified; otu_3440	77092	97.44	0.999993	275	ncbi:Bacteria; Proteobacteria; Gammaproteobacteria; Alteromonadales; Pseudoalteromonadaceae; Pseudoalteromonas; Unclassified; otu_3175
GJVXJEE01BO8QV.1	36441	98.93	0.997129	347	RDP:Bacteria; "Proteobacteria"; Gammaproteobacteria; Alteromonadales; Pseudoalteromonadaceae; Pseudoalteromonas; otu_1667	36441	98.93	0.997129	347	greengenes:k__Bacteria; p__Proteobacteria; c__Gammaproteobacteria; o__Alteromonadales; f__Pseudoalteromonadaceae; g__Pseudoalteromonas; Unclassified; otu_3440	36441	98.93	0.997129	347	ncbi:Bacteria; Proteobacteria; Gammaproteobacteria; Alteromonadales; Alteromonadaceae; Unclassified; otu_3126
GJVXJEE01BS16B.1	279616	79.33	0.955954	425	RDP:Bacteria; "Proteobacteria"; Alphaproteobacteria; Rhodobacterales; Rhodobacteraceae; Roseovarius; otu_1215	279616	79.33	0.955954	425	greengenes:k__Bacteria; p__Proteobacteria; c__Alphaproteobacteria; o__Rhodobacterales; f__Rhodobacteraceae; Unclassified; otu_2666	279616	79.33	0.955954	425	ncbi:Bacteria; Proteobacteria; Alphaproteobacteria; Rhodobacterales; Rhodobacteraceae; Unclassified; otu_2337
GJVXJEE01BTL43.1	151662	94.3	0.999993	104	RDP:Bacteria; "Proteobacteria"; Alphaproteobacteria; Rhodobacterales; Rhodobacteraceae; unclassified_Rhodobacteraceae; otu_1236	149575	98.1	0.98992	101	greengenes:k__Bacteria; p__Proteobacteria; c__Alphaproteobacteria; o__Rhodobacterales; f__Rhodobacteraceae; g__Sulfitobacter; s__Sulfitobacter sp. NAS-14.1; otu_2745	149575	98.1	0.98992	101	ncbi:Bacteria; Proteobacteria; Alphaproteobacteria; Rhodobacterales; Rhodobacteraceae; Sulfitobacter; Unclassified; otu_2436
GJVXJEE01BWA90.1	108084	64.56	0.905026	406	RDP:Bacteria; "Bacteroidetes"; Flavobacteria; "Flavobacteriales"; Flavobacteriaceae; Gelidibacter; otu_576	108084	64.56	0.905026	406	greengenes:k__Bacteria; p__Bacteroidetes; c__Flavobacteria; o__Flavobacteriales; f__Flavobacteriaceae; g__Gelidibacter; Unclassified; otu_1112	278773	62.38	0.908078	406	ncbi:Bacteria; Bacteroidetes; Flavobacteria; Flavobacteriales; Flavobacteriaceae; Lutimonas; otu_941
GJVXJEE01BYWR0.1	43301	97.9	0.99338	303	RDP:Bacteria; "Proteobacteria"; Gammaproteobacteria; Alteromonadales; Pseudoalteromonadaceae; Pseudoalteromonas; otu_1667	43301	97.9	0.99338	303	greengenes:k__Bacteria; p__Proteobacteria; c__Gammaproteobacteria; o__Alteromonadales; f__Pseudoalteromonadaceae; g__Pseudoalteromonas; s__Pseudoalteromonas marina; otu_3445	43301	97.9	0.99338	303	ncbi:Bacteria; Proteobacteria; Gammaproteobacteria; Alteromonadales; Pseudoalteromonadaceae; Pseudoalteromonas; Unclassified; otu_3175
GJVXJEE01BZQ3P.1	140077	28.99	0.611346	367	RDP:Archaea; "Euryarchaeota"; Halobacteria; Halobacteriales; Halobacteriaceae; Natronomonas; otu_87	140077	28.99	0.611346	367	greengenes:k__Archaea; p__Euryarchaeota; c__Halobacteria; o__Halobacteriales; f__Halobacteriaceae; Unclassified; otu_74	46481	30.43	0.613657	367	ncbi:Archaea; Euryarchaeota; Halobacteria; Halobacteriales; Unclassified; otu_69
GJVXJEE01C1VK7.1	146121	73	0.942321	218	RDP:Bacteria; "Proteobacteria"; Gammaproteobacteria; Alteromonadales; Alteromonadaceae; Haliea; otu_1646	146121	73	0.942321	218	greengenes:k__Bacteria; p__Proteobacteria; c__Gammaproteobacteria; o__Oceanospirillales; f__OM60; Unclassified; otu_3801	278961	69.67	0.947902	218	ncbi:Bacteria; Proteobacteria; Gammaproteobacteria; Alteromonadales; Alteromonadaceae; Haliea; Unclassified; otu_3140
GJVXJEE01C42YV.1	4920	83.33	0.976694	88	RDP:Bacteria; "Proteobacteria"; Alphaproteobacteria; Rhodospirillales; unclassified_Rhodospirillales; otu_1287	4920	83.33	0.976694	88	greengenes:k__Bacteria; p__Proteobacteria; c__Alphaproteobacteria; o__Rhodospirillales; f__Rhodospirillaceae; Unclassified; otu_2793	55735	77.78	0.988482	88	ncbi:Bacteria; Proteobacteria; Alphaproteobacteria; Rhizobiales; Bradyrhizobiaceae; Bradyrhizobium; Unclassified; otu_2191
GJVXJEE01C7C6B.1	43301	95.55	0.984848	268	RDP:Bacteria; "Proteobacteria"; Gammaproteobacteria; Alteromonadales; Pseudoalteromonadaceae; Pseudoalteromonas; otu_1667	43301	95.55	0.984848	268	greengenes:k__Bacteria; p__Proteobacteria; c__Gammaproteobacteria; o__Alteromonadales; f__Pseudoalteromonadaceae; g__Pseudoalteromonas; s__Pseudoalteromonas marina; otu_3445	43301	95.55	0.984848	268	ncbi:Bacteria; Proteobacteria; Gammaproteobacteria; Alteromonadales; Pseudoalteromonadaceae; Pseudoalteromonas; Unclassified; otu_3175
GJVXJEE01CBWBN.1	43301	100	0.9971	346	RDP:Bacteria; "Proteobacteria"; Gammaproteobacteria; Alteromonadales; Pseudoalteromonadaceae; Pseudoalteromonas; otu_1667	43301	100	0.9971	346	greengenes:k__Bacteria; p__Proteobacteria; c__Gammaproteobacteria; o__Alteromonadales; f__Pseudoalteromonadaceae; g__Pseudoalteromonas; s__Pseudoalteromonas marina; otu_3445	43301	100	0.9971	346	ncbi:Bacteria; Proteobacteria; Gammaproteobacteria; Alteromonadales; Pseudoalteromonadaceae; Pseudoalteromonas; Unclassified; otu_3175
GJVXJEE01CCA33.1	5704	81.59	0.972639	188	RDP:Bacteria; "Proteobacteria"; Alphaproteobacteria; Rhodobacterales; Rhodobacteraceae; Roseovarius; otu_1215	5704	81.59	0.972639	188	greengenes:k__Bacteria; p__Proteobacteria; c__Alphaproteobacteria; o__Rhodobacterales; f__Rhodobacteraceae; g__Thalassobius; Unclassified; otu_2748	5704	81.59	0.972639	188	ncbi:Bacteria; Proteobacteria; Alphaproteobacteria; Rhodobacterales; Rhodobacteraceae; Roseovarius; Unclassified; otu_2419
GJVXJEE01CDGQQ.1	221209	59.71	0.917729	284	RDP:Bacteria; "Proteobacteria"; Gammaproteobacteria; Alteromonadales; Alteromonadaceae; Marinobacterium; otu_1649	221209	59.71	0.917729	284	greengenes:k__Bacteria; p__Proteobacteria; c__Gammaproteobacteria; o__Oceanospirillales; f__Oceanospirillaceae; Unclassified; otu_3776	221209	59.71	0.917729	284	ncbi:Bacteria; Proteobacteria; Gammaproteobacteria; Alteromonadales; Alteromonadaceae; Marinobacterium; Unclassified; otu_3146
GJVXJEE01CDQH2.1	171768	88.99	0.975764	335	RDP:Bacteria; "Bacteroidetes"; Flavobacteria; "Flavobacteriales"; Flavobacteriaceae; Flavobacterium; otu_573	171768	88.99	0.975764	335	greengenes:k__Bacteria; p__Bacteroidetes; c__Flavobacteria; o__Flavobacteriales; f__Flavobacteriaceae; g__Flavobacterium; Unclassified; otu_1102	82751	88.69	0.975764	335	ncbi:Bacteria; Bacteroidetes; Unclassified; otu_727
GJVXJEE01CE5IY.1	137101	87.72	0.999993	62	RDP:Bacteria; "Proteobacteria"; Gammaproteobacteria; Alteromonadales; Alteromonadaceae; unclassified_Alteromonadaceae; otu_1654	137101	87.72	0.999993	62	greengenes:k__Bacteria; p__Proteobacteria; c__Gammaproteobacteria; o__Alteromonadales; f__Alteromonadaceae; Unclassified; otu_3406	137101	87.72	0.999993	62	ncbi:Bacteria; Proteobacteria; Gammaproteobacteria; Alteromonadales; Alteromonadaceae; Alteromonas; Unclassified; otu_3134
GJVXJEE01CF30P.1	141491	67.8	0.915011	329	RDP:Bacteria; "Proteobacteria"; Gammaproteobacteria; Pseudomonadales; Pseudomonadaceae; Pseudomonas; otu_1813	141491	67.8	0.915011	329	greengenes:k__Bacteria; p__Proteobacteria; c__Gammaproteobacteria; o__Pseudomonadales; f__Pseudomonadaceae; g__Pseudomonas; s__Pseudomonas mendocina; otu_3926	141491	67.8	0.915011	329	ncbi:Bacteria; Proteobacteria; Gammaproteobacteria; Pseudomonadales; Pseudomonadaceae; Pseudomonas; Unclassified; otu_3528
GJVXJEE01CI28Z.1	86246	96.98	0.999993	252	RDP:Bacteria; "Proteobacteria"; Gammaproteobacteria; Alteromonadales; Pseudoalteromonadaceae; Pseudoalteromonas; otu_1667	86246	96.98	0.999993	252	greengenes:k__Bacteria; p__Proteobacteria; c__Gammaproteobacteria; o__Alteromonadales; f__Pseudoalteromonadaceae; g__Pseudoalteromonas; Unclassified; otu_3440	86246	96.98	0.999993	252	ncbi:Bacteria; Proteobacteria; Gammaproteobacteria; Alteromonadales; Pseudoalteromonadaceae; Pseudoalteromonas; Unclassified; otu_3175
GJVXJEE01CJU5V.1	140388	90.6	0.984427	66	RDP:Bacteria; "Proteobacteria"; Gammaproteobacteria; Alteromonadales; Pseudoalteromonadaceae; Pseudoalteromonas; otu_1667	140388	90.6	0.984427	66	greengenes:k__Bacteria; p__Proteobacteria; c__Gammaproteobacteria; o__Alteromonadales; f__Pseudoalteromonadaceae; g__Pseudoalteromonas; s__Pseudoalteromonas haloplanktis; otu_3442	140388	90.6	0.984427	66	ncbi:Bacteria; Proteobacteria; Gammaproteobacteria; Alteromonadales; Pseudoalteromonadaceae; Pseudoalteromonas; Unclassified; otu_3175
GJVXJEE01CKEWN.1	154786	85.31	0.968308	195	RDP:Bacteria; "Proteobacteria"; Alphaproteobacteria; Rhodobacterales; Rhodobacteraceae; unclassified_Rhodobacteraceae; otu_1236	153653	85.31	0.968308	195	greengenes:k__Bacteria; p__Proteobacteria; c__Alphaproteobacteria; o__Rhodobacterales; f__Rhodobacteraceae; Unclassified; otu_2666	153653	85.31	0.968308	195	ncbi:Bacteria; Proteobacteria; Alphaproteobacteria; Rhodobacterales; Rhodobacteraceae; Jannaschia; otu_2361
GJVXJEE01CKNTX.1	71399	74.1	0.96748	254	RDP:Bacteria; "Proteobacteria"; Gammaproteobacteria; Alteromonadales; Alteromonadaceae; Glaciecola; otu_1645	140832	74.46	0.959021	254	greengenes:k__Bacteria; p__Proteobacteria; c__Gammaproteobacteria; o__Alteromonadales; f__Alteromonadaceae; g__Glaciecola; Unclassified; otu_3414	140832	74.46	0.959021	254	ncbi:Bacteria; Proteobacteria; Gammaproteobacteria; Alteromonadales; Alteromonadaceae; Glaciecola; Unclassified; otu_3138
GJVXJEE01CKPM9.1	186864	57.68	0.894619	361	RDP:Bacteria; "Bacteroidetes"; Flavobacteria; "Flavobacteriales"; Flavobacteriaceae; Algibacter; otu_554	186864	57.68	0.894619	361	greengenes:k__Bacteria; p__Bacteroidetes; c__Flavobacteria; o__Flavobacteriales; f__Flavobacteriaceae; Unclassified; otu_1069	186864	57.68	0.894619	361	ncbi:Bacteria; Bacteroidetes; Flavobacteria; Flavobacteriales; Flavobacteriaceae; Orabacterium; otu_953
GJVXJEE01CQ9N3.1	77092	97.41	0.999993	267	RDP:Bacteria; "Proteobacteria"; Gammaproteobacteria; Alteromonadales; Pseudoalteromonadaceae; Pseudoalteromonas; otu_1667	77092	97.41	0.999993	267	greengenes:k__Bacteria; p__Proteobacteria; c__Gammaproteobacteria; o__Alteromonadales; f__Pseudoalteromonadaceae; g__Pseudoalteromonas; Unclassified; otu_3440	77092	97.41	0.999993	267	ncbi:Bacteria; Proteobacteria; Gammaproteobacteria; Alteromonadales; Pseudoalteromonadaceae; Pseudoalteromonas; Unclassified; otu_3175
GJVXJEE01CQG6T.1	135654	85.1	0.958134	296	RDP:Bacteria; "Proteobacteria"; Alphaproteobacteria; Rhodobacterales; Rhodobacteraceae; Marivita; otu_1186	135654	85.1	0.958134	296	greengenes:k__Bacteria; p__Proteobacteria; c__Alphaproteobacteria; o__Rhodobacterales; f__Rhodobacteraceae; g__Marivita; otu_2687	135654	85.1	0.958134	296	ncbi:Bacteria; Unclassified; otu_221
GJVXJEE01CWLQX.1	111088	57.54	0.866786	171	RDP:Bacteria; "Proteobacteria"; Alphaproteobacteria; Rhodospirillales; Rhodospirillaceae; Magnetospirillum; otu_1270	111088	57.54	0.866786	171	greengenes:k__Bacteria; p__Proteobacteria; c__Alphaproteobacteria; o__Rhodospirillales; f__Rhodospirillaceae; g__Magnetospirillum; s__Magnetospirillum sp.; otu_2803	111088	57.54	0.866786	171	ncbi:Bacteria; Proteobacteria; Alphaproteobacteria; Rhodospirillales; Rhodospirillaceae; Magnetospirillum; Unclassified; otu_2501
GJVXJEE01CWY6V.1	187661	80.82	0.976941	263	RDP:Bacteria; "Bacteroidetes"; Flavobacteria; "Flavobacteriales"; Flavobacteriaceae; Flavobacterium; otu_573	187661	80.82	0.976941	263	greengenes:k__Bacteria; p__Bacteroidetes; c__Flavobacteria; o__Flavobacteriales; f__Flavobacteriaceae; g__Flavobacterium; s__Flavobacterium columnare; otu_1103	187661	80.82	0.976941	263	ncbi:Bacteria; Bacteroidetes; Flavobacteria; Flavobacteriales; Flavobacteriaceae; Flavobacterium; Unclassified; otu_912
GJVXJEE01CXHQR.1	43095	100	0.999993	119	RDP:Bacteria; "Proteobacteria"; Gammaproteobacteria; Alteromonadales; Pseudoalteromonadaceae; Pseudoalteromonas; otu_1667	43301	100	0.999993	119	greengenes:k__Bacteria; p__Proteobacteria; c__Gammaproteobacteria; o__Alteromonadales; f__Pseudoalteromonadaceae; g__Pseudoalteromonas; s__Pseudoalteromonas marina; otu_3445	43095	100	0.999993	119	ncbi:Bacteria; Proteobacteria; Gammaproteobacteria; Alteromonadales; Alteromonadaceae; Unclassified; otu_3126
GJVXJEE01CZ97N.1	114493	88.13	0.981752	335	RDP:Bacteria; "Proteobacteria"; Gammaproteobacteria; Oceanospirillales; Oceanospirillaceae; Marinomonas; otu_1771	114493	88.13	0.981752	335	greengenes:k__Bacteria; p__Proteobacteria; c__Gammaproteobacteria; o__Oceanospirillales; f__Oceanospirillaceae; g__Marinomonas; s__Marinomonas aquimarina; otu_3784	114493	88.13	0.981752	335	ncbi:Bacteria; Proteobacteria; Gammaproteobacteria; Oceanospirillales; Marinomonas; Unclassified; otu_3448
GJVXJEE01D14D6.1	226794	95.88	0.993917	165	RDP:Bacteria; "Bacteroidetes"; Flavobacteria; "Flavobacteriales"; Flavobacteriaceae; unclassified_Flavobacteriaceae; otu_621	116105	95.88	0.993917	165	greengenes:k__Bacteria; p__Bacteroidetes; c__Flavobacteria; o__Flavobacteriales; f__Flavobacteriaceae; Unclassified; otu_1069	226794	95.88	0.993917	165	ncbi:Bacteria; Bacteroidetes; Flavobacteria; Flavobacteriales; Flavobacteriaceae; Unclassified; otu_874
GJVXJEE01D16V2.1	220707	71.1	0.91879	264	RDP:Bacteria; "Bacteroidetes"; Flavobacteria; "Flavobacteriales"; Flavobacteriaceae; Flavobacterium; otu_573	154282	72.43	0.891916	264	greengenes:k__Bacteria; p__Bacteroidetes; c__Flavobacteria; o__Flavobacteriales; f__Flavobacteriaceae; g__Polaribacter; s__Polaribacter irgensii; otu_1136	154282	72.43	0.891916	264	ncbi:Bacteria; Bacteroidetes; Flavobacteria; Flavobacteriales; Flavobacteriaceae; Polaribacter; Unclassified; otu_959
GJVXJEE01D1TNK.1	160449	98.52	0.994353	355	RDP:Bacteria; "Proteobacteria"; Gammaproteobacteria; Alteromonadales; Pseudoalteromonadaceae; Pseudoalteromonas; otu_1667	160449	98.52	0.994353	355	greengenes:k__Bacteria; p__Proteobacteria; c__Gammaproteobacteria; o__Alteromonadales; f__Pseudoalteromonadaceae; g__Pseudoalteromonas; Unclassified; otu_3440	160449	98.52	0.994353	355	ncbi:Bacteria; Proteobacteria; Gammaproteobacteria; Alteromonadales; Pseudoalteromonadaceae; Pseudoalteromonas; Unclassified; otu_3175
GJVXJEE01D2L51.1	101283	100	0.999993	279	RDP:Bacteria; "Proteobacteria"; Gammaproteobacteria; Alteromonadales; Pseudoalteromonadaceae; Pseudoalteromonas; otu_1667	101283	100	0.999993	279	greengenes:k__Bacteria; p__Proteobacteria; c__Gammaproteobacteria; o__Alteromonadales; f__Pseudoalteromonadaceae; g__Pseudoalteromonas; Unclassified; otu_3440	103191	100	0.999993	279	ncbi:Bacteria; Proteobacteria; Gammaproteobacteria; Alteromonadales; Pseudoalteromonadaceae; Pseudoalteromonas; Unclassified; otu_3175
GJVXJEE01D2RMI.1	43301	96.23	0.993002	287	RDP:Bacteria; "Proteobacteria"; Gammaproteobacteria; Alteromonadales; Pseudoalteromonadaceae; Pseudoalteromonas; otu_1667	43301	96.23	0.993002	287	greengenes:k__Bacteria; p__Proteobacteria; c__Gammaproteobacteria; o__Alteromonadales; f__Pseudoalteromonadaceae; g__Pseudoalteromonas; s__Pseudoalteromonas marina; otu_3445	43301	96.23	0.993002	287	ncbi:Bacteria; Proteobacteria; Gammaproteobacteria; Alteromonadales; Pseudoalteromonadaceae; Pseudoalteromonas; Unclassified; otu_3175
GJVXJEE01D8IJ1.1	8931	96.04	0.999993	226	RDP:Bacteria; "Proteobacteria"; Gammaproteobacteria; Alteromonadales; Pseudoalteromonadaceae; Pseudoalteromonas; otu_1667	8931	96.04	0.999993	226	greengenes:k__Bacteria; p__Proteobacteria; c__Gammaproteobacteria; o__Alteromonadales; f__Pseudoalteromonadaceae; g__Pseudoalteromonas; Unclassified; otu_3440	8931	96.04	0.999993	226	ncbi:Bacteria; Proteobacteria; Gammaproteobacteria; Alteromonadales; Pseudoalteromonadaceae; Pseudoalteromonas; Unclassified; otu_3175
GJVXJEE01DAO0L.1	43301	100	0.999993	268	RDP:Bacteria; "Proteobacteria"; Gammaproteobacteria; Alteromonadales; Pseudoalteromonadaceae; Pseudoalteromonas; otu_1667	43301	100	0.999993	268	greengenes:k__Bacteria; p__Proteobacteria; c__Gammaproteobacteria; o__Alteromonadales; f__Pseudoalteromonadaceae; g__Pseudoalteromonas; s__Pseudoalteromonas marina; otu_3445	43301	100	0.999993	268	ncbi:Bacteria; Proteobacteria; Gammaproteobacteria; Alteromonadales; Pseudoalteromonadaceae; Pseudoalteromonas; Unclassified; otu_3175
GJVXJEE01DCZ1U.1	5704	83.61	0.968308	195	RDP:Bacteria; "Proteobacteria"; Alphaproteobacteria; Rhodobacterales; Rhodobacteraceae; Roseovarius; otu_1215	5704	83.61	0.968308	195	greengenes:k__Bacteria; p__Proteobacteria; c__Alphaproteobacteria; o__Rhodobacterales; f__Rhodobacteraceae; g__Thalassobius; Unclassified; otu_2748	5704	83.61	0.968308	195	ncbi:Bacteria; Proteobacteria; Alphaproteobacteria; Rhodobacterales; Rhodobacteraceae; Roseovarius; Unclassified; otu_2419
GJVXJEE01DFONA.1	5640	97.79	0.955082	254	RDP:Bacteria; "Proteobacteria"; Alphaproteobacteria; Rhodobacterales; Rhodobacteraceae; Sulfitobacter; otu_1227	5640	97.79	0.955082	254	greengenes:k__Bacteria; p__Proteobacteria; c__Alphaproteobacteria; o__Rhodobacterales; f__Rhodobacteraceae; g__Sulfitobacter; s__Sulfitobacter pontiacus; otu_2743	5640	97.79	0.955082	254	ncbi:Bacteria; Proteobacteria; Alphaproteobacteria; Rhodobacterales; Rhodobacteraceae; Sulfitobacter; Unclassified; otu_2436
GJVXJEE01DFX2T.1	267681	82.92	0.98386	189	RDP:Bacteria; "Bacteroidetes"; Flavobacteria; "Flavobacteriales"; Flavobacteriaceae; Winogradskyella; otu_625	80764	87.08	0.98386	189	greengenes:k__Bacteria; p__Bacteroidetes; c__Flavobacteria; o__Flavobacteriales; f__Flavobacteriaceae; Unclassified; otu_1069	80764	87.08	0.98386	189	ncbi:Bacteria; Bacteroidetes; Flavobacteria; Flavobacteriales; Flavobacteriaceae; Unclassified; otu_874
GJVXJEE01DHIRP.1	105318	68.62	0.918339	421	RDP:Bacteria; "Proteobacteria"; Gammaproteobacteria; unclassified_Gammaproteobacteria; otu_1833	105318	68.62	0.918339	421	greengenes:k__Bacteria; p__Proteobacteria; c__Gammaproteobacteria; o__Oceanospirillales; f__Alteromonadaceae; g__Candidatus Endobugula; otu_3710	105318	68.62	0.918339	421	ncbi:Bacteria; Proteobacteria; Gammaproteobacteria; Alteromonadales; Alteromonadales genera incertae sedis; Candidatus Endobugula; otu_3153
GJVXJEE01DL44A.1	263652	56.43	0.910563	303	RDP:Bacteria; "Bacteroidetes"; Flavobacteria; "Flavobacteriales"; Flavobacteriaceae; Aestuariicola; otu_553	176493	57.6	0.903732	303	greengenes:k__Bacteria; p__Bacteroidetes; c__Sphingobacteria; o__Sphingobacteriales; f__Flammeovirgaceae; g__Persicobacter; s__Persicobacter diffluens; otu_1198	176493	57.6	0.903732	303	ncbi:Bacteria; Bacteroidetes; Cytophagia; Cytophagales; Flammeovirgaceae; Persicobacter; otu_845
GJVXJEE01DP3IR.1	140388	100	0.999993	205	RDP:Bacteria; "Proteobacteria"; Gammaproteobacteria; Alteromonadales; Pseudoalteromonadaceae; Pseudoalteromonas; otu_1667	140388	100	0.999993	205	greengenes:k__Bacteria; p__Proteobacteria; c__Gammaproteobacteria; o__Alteromonadales; f__Pseudoalteromonadaceae; g__Pseudoalteromonas; s__Pseudoalteromonas haloplanktis; otu_3442	140388	100	0.999993	205	ncbi:Bacteria; Proteobacteria; Gammaproteobacteria; Alteromonadales; Pseudoalteromonadaceae; Pseudoalteromonas; Unclassified; otu_3175
GJVXJEE01DUB3R.1	165253	96.92	0.978162	139	RDP:Bacteria; "Bacteroidetes"; Flavobacteria; "Flavobacteriales"; Flavobacteriaceae; Winogradskyella; otu_625	165253	96.92	0.978162	139	greengenes:k__Bacteria; p__Bacteroidetes; c__Flavobacteria; o__Flavobacteriales; f__Flavobacteriaceae; g__Winogradskyella; Unclassified; otu_1165	165253	96.92	0.978162	139	ncbi:Bacteria; Bacteroidetes; Flavobacteria; Flavobacteriales; Flavobacteriaceae; Winogradskyella; Unclassified; otu_993
GJVXJEE01DV9N2.1	9321	78.57	0.925679	72	RDP:Bacteria; "Proteobacteria"; Gammaproteobacteria; "Vibrionales"; Vibrionaceae; Vibrio; otu_1625	9321	78.57	0.925679	72	greengenes:k__Bacteria; p__Proteobacteria; c__Gammaproteobacteria; o__Vibrionales; f__Vibrionaceae; g__Vibrio; s__Vibrio metschnikovii; otu_3994	9321	78.57	0.925679	72	ncbi:Bacteria; Proteobacteria; Gammaproteobacteria; Vibrionales; Vibrionaceae; Vibrio; Unclassified; otu_3601
GJVXJEE01DWYN3.1	240084	87.14	0.988075	85	RDP:Bacteria; "Proteobacteria"; Alphaproteobacteria; Rhodobacterales; Rhodobacteraceae; Dinoroseobacter; otu_1174	186396	87.14	0.988075	85	greengenes:k__Bacteria; p__Proteobacteria; c__Alphaproteobacteria; o__Rhodobacterales; f__Rhodobacteraceae; g__Dinoroseobacter; s__Dinoroseobacter shibae; otu_2671	186396	87.14	0.988075	85	ncbi:Bacteria; Proteobacteria; Alphaproteobacteria; Rhodobacterales; Rhodobacteraceae; Dinoroseobacter; otu_2352
GJVXJEE01DYQG9.1	103367	100	0.997231	362	RDP:Bacteria; "Proteobacteria"; Gammaproteobacteria; Alteromonadales; Pseudoalteromonadaceae; Pseudoalteromonas; otu_1667	103367	100	0.997231	362	greengenes:k__Bacteria; p__Proteobacteria; c__Gammaproteobacteria; o__Alteromonadales; f__Pseudoalteromonadaceae; g__Pseudoalteromonas; Unclassified; otu_3440	8927	100	0.99726	365	ncbi:Bacteria; Proteobacteria; Gammaproteobacteria; Alteromonadales; Pseudoalteromonadaceae; Pseudoalteromonas; Unclassified; otu_3175
GJVXJEE01DZV84.1	345342	97.1	0.999993	156	RDP:Bacteria; "Proteobacteria"; Gammaproteobacteria; Alteromonadales; Pseudoalteromonadaceae; Pseudoalteromonas; otu_1667	345342	97.1	0.999993	156	greengenes:k__Bacteria; p__Proteobacteria; c__Gammaproteobacteria; o__Alteromonadales; f__Pseudoalteromonadaceae; g__Pseudoalteromonas; Unclassified; otu_3440	345342	97.1	0.999993	156	ncbi:Bacteria; Proteobacteria; Gammaproteobacteria; Alteromonadales; Pseudoalteromonadaceae; Pseudoalteromonas; Unclassified; otu_3175
GJVXJEE01E1190.1	83115	72.34	0.910723	73	RDP:Bacteria; "Bacteroidetes"; Flavobacteria; "Flavobacteriales"; Flavobacteriaceae; Cellulophaga; otu_559	83115	72.34	0.910723	73	greengenes:k__Bacteria; p__Bacteroidetes; c__Flavobacteria; o__Flavobacteriales; f__Flavobacteriaceae; g__Cellulophaga; Unclassified; otu_1085	83115	72.34	0.910723	73	ncbi:Bacteria; Bacteroidetes; Cytophagia; Cytophagales; Cytophagaceae; Cytophaga; Unclassified; otu_801
GJVXJEE01E25NS.1	114493	92.37	0.986912	464	RDP:Bacteria; "Proteobacteria"; Gammaproteobacteria; Oceanospirillales; Oceanospirillaceae; Marinomonas; otu_1771	114493	92.37	0.986912	464	greengenes:k__Bacteria; p__Proteobacteria; c__Gammaproteobacteria; o__Oceanospirillales; f__Oceanospirillaceae; g__Marinomonas; s__Marinomonas aquimarina; otu_3784	114493	92.37	0.986912	464	ncbi:Bacteria; Proteobacteria; Gammaproteobacteria; Oceanospirillales; Marinomonas; Unclassified; otu_3448
GJVXJEE01E4ELJ.1	103480	97.66	0.958468	198	RDP:Bacteria; "Proteobacteria"; Gammaproteobacteria; Alteromonadales; Pseudoalteromonadaceae; Pseudoalteromonas; otu_1667	103480	97.66	0.958468	198	greengenes:k__Bacteria; p__Proteobacteria; c__Gammaproteobacteria; o__Alteromonadales; f__Pseudoalteromonadaceae; g__Pseudoalteromonas; Unclassified; otu_3440	103480	97.66	0.958468	198	ncbi:Bacteria; Proteobacteria; Gammaproteobacteria; Alteromonadales; Pseudoalteromonadaceae; Pseudoalteromonas; Unclassified; otu_3175
GJVXJEE01ECIWC.1	111094	27.31	0.627697	174	RDP:Bacteria; Cyanobacteria; Cyanobacteria; Chloroplast; unclassified_Chloroplast; otu_2000	111094	27.31	0.627697	174	greengenes:k__Bacteria; p__Cyanobacteria; c__Chloroplast; o__Rhodophyta; otu_1405	111094	27.31	0.627697	174	ncbi:Eukaryota; Rhodophyta; Florideophyceae; Gelidiales; Gelidiaceae; Gelidium; otu_4031
GJVXJEE01EF1K7.1	103367	97.67	0.990909	443	RDP:Bacteria; "Proteobacteria"; Gammaproteobacteria; Alteromonadales; Pseudoalteromonadaceae; Pseudoalteromonas; otu_1667	103367	97.67	0.990909	443	greengenes:k__Bacteria; p__Proteobacteria; c__Gammaproteobacteria; o__Alteromonadales; f__Pseudoalteromonadaceae; g__Pseudoalteromonas; Unclassified; otu_3440	8927	97.67	0.990967	446	ncbi:Bacteria; Proteobacteria; Gammaproteobacteria; Alteromonadales; Pseudoalteromonadaceae; Pseudoalteromonas; Unclassified; otu_3175
GJVXJEE01EHKPY.1	107884	93.9	0.999993	220	RDP:Bacteria; "Proteobacteria"; Gammaproteobacteria; Alteromonadales; Pseudoalteromonadaceae; Pseudoalteromonas; otu_1667	107884	93.9	0.999993	220	greengenes:k__Bacteria; p__Proteobacteria; c__Gammaproteobacteria; o__Alteromonadales; f__Pseudoalteromonadaceae; g__Pseudoalteromonas; Unclassified; otu_3440	107884	93.9	0.999993	220	ncbi:Bacteria; Proteobacteria; Gammaproteobacteria; Alteromonadales; Pseudoalteromonadaceae; Pseudoalteromonas; Unclassified; otu_3175
GJVXJEE01EJ1QK.1	80229	74.73	0.951608	236	RDP:Bacteria; "Bacteroidetes"; Flavobacteria; "Flavobacteriales"; Flavobacteriaceae; Algibacter; otu_554	80229	74.73	0.951608	236	greengenes:k__Bacteria; p__Bacteroidetes; c__Flavobacteria; o__Flavobacteriales; f__Flavobacteriaceae; g__Algibacter; s__Algibacter lectus; otu_1074	80229	74.73	0.951608	236	ncbi:Bacteria; Bacteroidetes; Flavobacteria; Flavobacteriales; Flavobacteriaceae; Algibacter; otu_879
GJVXJEE01EJHL2.1	242969	85.39	0.94485	306	RDP:Bacteria; "Proteobacteria"; Gammaproteobacteria; Alteromonadales; Colwelliaceae; Colwellia; otu_1656	242969	85.39	0.94485	306	greengenes:k__Bacteria; p__Proteobacteria; c__Gammaproteobacteria; o__Alteromonadales; f__Colwelliaceae; g__Colwellia; Unclassified; otu_3422	242969	85.39	0.94485	306	ncbi:Bacteria; Proteobacteria; Gammaproteobacteria; Alteromonadales; Colwelliaceae; Colwellia; Unclassified; otu_3156
GJVXJEE01EJSLG.1	81831	96.66	0.999993	298	RDP:Bacteria; "Proteobacteria"; Gammaproteobacteria; Alteromonadales; Alteromonadaceae; Glaciecola; otu_1645	81831	96.66	0.999993	298	greengenes:k__Bacteria; p__Proteobacteria; c__Gammaproteobacteria; o__Alteromonadales; f__Alteromonadaceae; g__Glaciecola; Unclassified; otu_3414	81831	96.66	0.999993	298	ncbi:Bacteria; Proteobacteria; Gammaproteobacteria; Alteromonadales; Alteromonadaceae; Glaciecola; Unclassified; otu_3138
GJVXJEE01EL2OR.1	254152	75.73	0.952407	305	RDP:Bacteria; "Bacteroidetes"; Flavobacteria; "Flavobacteriales"; Flavobacteriaceae; Bizionia; otu_557	154282	71.93	0.908209	305	greengenes:k__Bacteria; p__Bacteroidetes; c__Flavobacteria; o__Flavobacteriales; f__Flavobacteriaceae; g__Polaribacter; s__Polaribacter irgensii; otu_1136	154282	71.93	0.908209	305	ncbi:Bacteria; Bacteroidetes; Flavobacteria; Flavobacteriales; Flavobacteriaceae; Polaribacter; Unclassified; otu_959
GJVXJEE01EMHUF.1	36972	61.57	0.882774	211	RDP:Bacteria; "Proteobacteria"; Alphaproteobacteria; Rhizobiales; Rhizobiaceae; Ensifer; otu_1145	36972	61.57	0.882774	211	greengenes:k__Bacteria; p__Proteobacteria; c__Alphaproteobacteria; o__Rhizobiales; f__Rhizobiaceae; g__Ensifer; Unclassified; otu_2612	36972	61.57	0.882774	211	ncbi:Bacteria; Proteobacteria; Alphaproteobacteria; Rhizobiales; Rhizobiaceae; Sinorhizobium/Ensifer group; Sinorhizobium; Unclassified; otu_2301
GJVXJEE01ET2SD.1	103582	94.15	0.994077	339	RDP:Bacteria; "Proteobacteria"; Gammaproteobacteria; Alteromonadales; Pseudoalteromonadaceae; Pseudoalteromonas; otu_1667	103582	94.15	0.994077	339	greengenes:k__Bacteria; p__Proteobacteria; c__Gammaproteobacteria; o__Alteromonadales; f__Pseudoalteromonadaceae; g__Pseudoalteromonas; Unclassified; otu_3440	103582	94.15	0.994077	339	ncbi:Bacteria; Proteobacteria; Gammaproteobacteria; Alteromonadales; Pseudoalteromonadaceae; Pseudoalteromonas; Unclassified; otu_3175
GJVXJEE01ETOVJ.1	368924	89.05	0.962509	165	RDP:Bacteria; "Proteobacteria"; Gammaproteobacteria; Oceanospirillales; Oceanospirillaceae; Marinomonas; otu_1771	368924	89.05	0.962509	165	greengenes:k__Bacteria; p__Proteobacteria; c__Gammaproteobacteria; o__Oceanospirillales; f__Oceanospirillaceae; g__Marinomonas; s__Marinomonas mediterranea; otu_3785	140120	85.57	0.975197	165	ncbi:Bacteria; Proteobacteria; Gammaproteobacteria; Oceanospirillales; Marinomonas; Unclassified; otu_3448
GJVXJEE01EU1JZ.1	103553	88.47	0.964122	432	RDP:Bacteria; "Proteobacteria"; Alphaproteobacteria; Rhodobacterales; Rhodobacteraceae; Loktanella; otu_1181	103553	88.47	0.964122	432	greengenes:k__Bacteria; p__Proteobacteria; c__Alphaproteobacteria; o__Rhodobacterales; f__Rhodobacteraceae; g__Loktanella; Unclassified; otu_2680	264951	88.24	0.976622	435	ncbi:Bacteria; Proteobacteria; Alphaproteobacteria; Rhodobacterales; Rhodobacteraceae; Rhodovulum; Unclassified; otu_2408
GJVXJEE01EUTF8.1	30482	86.61	0.975706	251	RDP:Bacteria; Cyanobacteria; Cyanobacteria; Chloroplast; Bacillariophyta; otu_1993	42337	86.22	0.975706	251	greengenes:k__Bacteria; p__Cyanobacteria; c__Chloroplast; o__Stramenopiles; otu_1406	139214	86.61	0.975706	251	ncbi:Eukaryota; stramenopiles; Bacillariophyta; Bacillariophyceae; Bacillariophycidae; Naviculales; Phaeodactylaceae; Phaeodactylum; otu_4060
GJVXJEE01EVNMF.1	38580	98.04	0.985938	361	RDP:Bacteria; "Proteobacteria"; Alphaproteobacteria; Rhodobacterales; Rhodobacteraceae; Sulfitobacter; otu_1227	38580	98.04	0.985938	361	greengenes:k__Bacteria; p__Proteobacteria; c__Alphaproteobacteria; o__Rhodobacterales; f__Rhodobacteraceae; g__Sulfitobacter; s__Sulfitobacter pontiacus; otu_2743	101726	98.04	0.999993	363	ncbi:Bacteria; Unclassified; otu_221
GJVXJEE01EZQ3P.1	38580	91.09	0.995632	229	RDP:Bacteria; "Proteobacteria"; Alphaproteobacteria; Rhodobacterales; Rhodobacteraceae; Sulfitobacter; otu_1227	38580	91.09	0.995632	229	greengenes:k__Bacteria; p__Proteobacteria; c__Alphaproteobacteria; o__Rhodobacterales; f__Rhodobacteraceae; g__Sulfitobacter; s__Sulfitobacter pontiacus; otu_2743	18985	91.09	0.995705	232	ncbi:Bacteria; Proteobacteria; Alphaproteobacteria; Rhodobacterales; Rhodobacteraceae; Roseobacter; Unclassified; otu_2417
GJVXJEE01A0NZ2.1	184550	90.24	0.946114	251	RDP:Bacteria; "Bacteroidetes"; Flavobacteria; "Flavobacteriales"; Flavobacteriaceae; Polaribacter; otu_604	184550	90.24	0.946114	251	greengenes:k__Bacteria; p__Bacteroidetes; c__Flavobacteria; o__Flavobacteriales; f__Flavobacteriaceae; g__Polaribacter; Unclassified; otu_1135	184550	90.24	0.946114	251	ncbi:Bacteria; Bacteroidetes; Flavobacteria; Flavobacteriales; Flavobacteriaceae; Polaribacter; Unclassified; otu_959
GJVXJEE01A19XF.1	105384	82.97	0.940388	336	RDP:Bacteria; "Proteobacteria"; Epsilonproteobacteria; Campylobacterales; Campylobacteraceae; Arcobacter; otu_1560	105384	82.97	0.940388	336	greengenes:k__Bacteria; p__Proteobacteria; c__Epsilonproteobacteria; o__Campylobacterales; f__Campylobacteraceae; g__Arcobacter; Unclassified; otu_3314	105384	82.97	0.940388	336	ncbi:Bacteria; Proteobacteria; Epsilonproteobacteria; Campylobacterales; Campylobacteraceae; Arcobacter; Unclassified; otu_3074
GJVXJEE01A3WQT.1	4595	59.21	0.920752	175	RDP:Bacteria; "Proteobacteria"; Alphaproteobacteria; Rhizobiales; Methylocystaceae; Terasakiella; otu_1134	229902	59.21	0.920752	175	greengenes:k__Bacteria; p__Proteobacteria; c__Alphaproteobacteria; o__Kiloniellales; f__Kiloniellaceae; Unclassified; otu_2467	4595	59.21	0.920752	175	ncbi:Bacteria; Proteobacteria; Alphaproteobacteria; Rhizobiales; Methylocystaceae; Terasakiella; otu_2259
GJVXJEE01A8GWY.1	142469	80.26	0.935184	261	RDP:Bacteria; "Proteobacteria"; Gammaproteobacteria; Oceanospirillales; Oceanospirillaceae; Marinomonas; otu_1771	142469	80.26	0.935184	261	greengenes:k__Bacteria; p__Proteobacteria; c__Gammaproteobacteria; o__Oceanospirillales; f__Oceanospirillaceae; Unclassified; otu_3776	142469	80.26	0.935184	261	ncbi:Bacteria; Proteobacteria; Gammaproteobacteria; Oceanospirillales; Marinomonas; Unclassified; otu_3448
GJVXJEE01AEEIF.1	5639	92.93	0.949879	354	RDP:Bacteria; "Proteobacteria"; Alphaproteobacteria; Rhodobacterales; Rhodobacteraceae; Sulfitobacter; otu_1227	5639	92.93	0.949879	354	greengenes:k__Bacteria; p__Proteobacteria; c__Alphaproteobacteria; o__Rhodobacterales; f__Rhodobacteraceae; g__Sulfitobacter; s__Sulfitobacter pontiacus; otu_2743	5639	92.93	0.949879	354	ncbi:Bacteria; Proteobacteria; Alphaproteobacteria; Rhodobacterales; Rhodobacteraceae; Sulfitobacter; Unclassified; otu_2436
GJVXJEE01AGPF1.1	43301	98.46	0.983802	376	RDP:Bacteria; "Proteobacteria"; Gammaproteobacteria; Alteromonadales; Pseudoalteromonadaceae; Pseudoalteromonas; otu_1667	43301	98.46	0.983802	376	greengenes:k__Bacteria; p__Proteobacteria; c__Gammaproteobacteria; o__Alteromonadales; f__Pseudoalteromonadaceae; g__Pseudoalteromonas; s__Pseudoalteromonas marina; otu_3445	43301	98.46	0.983802	376	ncbi:Bacteria; Proteobacteria; Gammaproteobacteria; Alteromonadales; Pseudoalteromonadaceae; Pseudoalteromonas; Unclassified; otu_3175
GJVXJEE01AILB0.1	11182	77.25	0.928833	193	RDP:Bacteria; "Proteobacteria"; Epsilonproteobacteria; Campylobacterales; Campylobacteraceae; Arcobacter; otu_1560	11182	77.25	0.928833	193	greengenes:k__Bacteria; p__Proteobacteria; c__Epsilonproteobacteria; o__Campylobacterales; f__Campylobacteraceae; g__Arcobacter; Unclassified; otu_3314	11182	77.25	0.928833	193	ncbi:Bacteria; Proteobacteria; Epsilonproteobacteria; Unclassified; otu_3071
GJVXJEE01AJ6DT.1	103367	94.87	0.989935	301	RDP:Bacteria; "Proteobacteria"; Gammaproteobacteria; Alteromonadales; Pseudoalteromonadaceae; Pseudoalteromonas; otu_1667	103367	94.87	0.989935	301	greengenes:k__Bacteria; p__Proteobacteria; c__Gammaproteobacteria; o__Alteromonadales; f__Pseudoalteromonadaceae; g__Pseudoalteromonas; Unclassified; otu_3440	8927	95.51	0.990037	304	ncbi:Bacteria; Proteobacteria; Gammaproteobacteria; Alteromonadales; Pseudoalteromonadaceae; Pseudoalteromonas; Unclassified; otu_3175
GJVXJEE01AK0YW.1	103582	100	0.997057	339	RDP:Bacteria; "Proteobacteria"; Gammaproteobacteria; Alteromonadales; Pseudoalteromonadaceae; Pseudoalteromonas; otu_1667	103582	100	0.997057	339	greengenes:k__Bacteria; p__Proteobacteria; c__Gammaproteobacteria; o__Alteromonadales; f__Pseudoalteromonadaceae; g__Pseudoalteromonas; Unclassified; otu_3440	103582	100	0.997057	339	ncbi:Bacteria; Proteobacteria; Gammaproteobacteria; Alteromonadales; Pseudoalteromonadaceae; Pseudoalteromonas; Unclassified; otu_3175
GJVXJEE01AP118.1	142469	87.5	0.966055	335	RDP:Bacteria; "Proteobacteria"; Gammaproteobacteria; Oceanospirillales; Oceanospirillaceae; Marinomonas; otu_1771	142469	87.5	0.966055	335	greengenes:k__Bacteria; p__Proteobacteria; c__Gammaproteobacteria; o__Oceanospirillales; f__Oceanospirillaceae; Unclassified; otu_3776	142469	87.5	0.966055	335	ncbi:Bacteria; Proteobacteria; Gammaproteobacteria; Oceanospirillales; Marinomonas; Unclassified; otu_3448
GJVXJEE01AQWUC.1	22902	96.02	0.999993	187	RDP:Bacteria; "Proteobacteria"; Gammaproteobacteria; Alteromonadales; Pseudoalteromonadaceae; Pseudoalteromonas; otu_1667	22902	96.02	0.999993	187	greengenes:k__Bacteria; p__Proteobacteria; c__Gammaproteobacteria; o__Alteromonadales; f__Pseudoalteromonadaceae; g__Pseudoalteromonas; Unclassified; otu_3440	22902	96.02	0.999993	187	ncbi:Bacteria; Proteobacteria; Gammaproteobacteria; Alteromonadales; Pseudoalteromonadaceae; Pseudoalteromonas; Unclassified; otu_3175
GJVXJEE01ARMH5.1	142469	86.38	0.982232	344	RDP:Bacteria; "Proteobacteria"; Gammaproteobacteria; Oceanospirillales; Oceanospirillaceae; Marinomonas; otu_1771	142469	86.38	0.982232	344	greengenes:k__Bacteria; p__Proteobacteria; c__Gammaproteobacteria; o__Oceanospirillales; f__Oceanospirillaceae; Unclassified; otu_3776	142469	86.38	0.982232	344	ncbi:Bacteria; Proteobacteria; Gammaproteobacteria; Oceanospirillales; Marinomonas; Unclassified; otu_3448
GJVXJEE01AS04J.1	154145	63.7	0.893369	203	RDP:Bacteria; "Proteobacteria"; Gammaproteobacteria; Oceanospirillales; Oceanospirillaceae; Neptuniibacter; otu_1773	154145	63.7	0.893369	203	greengenes:k__Bacteria; p__Proteobacteria; c__Gammaproteobacteria; o__Oceanospirillales; f__Oceanospirillaceae; Unclassified; otu_3776	165894	60.85	0.903645	203	ncbi:Bacteria; Proteobacteria; Gammaproteobacteria; Unclassified; otu_3101
GJVXJEE01ATLDP.1	252522	91.77	0.993438	307	RDP:Bacteria; "Proteobacteria"; Gammaproteobacteria; Alteromonadales; Pseudoalteromonadaceae; Pseudoalteromonas; otu_1667	252522	91.77	0.993438	307	greengenes:k__Bacteria; p__Proteobacteria; c__Gammaproteobacteria; o__Alteromonadales; f__Pseudoalteromonadaceae; g__Pseudoalteromonas; Unclassified; otu_3440	225843	92.29	0.996737	307	ncbi:Bacteria; Proteobacteria; Gammaproteobacteria; Alteromonadales; Pseudoalteromonadaceae; Pseudoalteromonas; Unclassified; otu_3175
GJVXJEE01AVLQU.1	165253	90.19	0.989208	187	RDP:Bacteria; "Bacteroidetes"; Flavobacteria; "Flavobacteriales"; Flavobacteriaceae; Winogradskyella; otu_625	165253	90.19	0.989208	187	greengenes:k__Bacteria; p__Bacteroidetes; c__Flavobacteria; o__Flavobacteriales; f__Flavobacteriaceae; g__Winogradskyella; Unclassified; otu_1165	165253	90.19	0.989208	187	ncbi:Bacteria; Bacteroidetes; Flavobacteria; Flavobacteriales; Flavobacteriaceae; Winogradskyella; Unclassified; otu_993
GJVXJEE01AZT1X.1	131602	74.46	0.942103	255	RDP:Bacteria; "Proteobacteria"; Gammaproteobacteria; Alteromonadales; Colwelliaceae; Thalassomonas; otu_1657	131602	74.46	0.942103	255	greengenes:k__Bacteria; p__Proteobacteria; c__Gammaproteobacteria; o__Alteromonadales; f__Colwelliaceae; g__Thalassomonas; Unclassified; otu_3425	131602	74.46	0.942103	255	ncbi:Bacteria; Proteobacteria; Gammaproteobacteria; Alteromonadales; Colwelliaceae; Thalassomonas; Unclassified; otu_3158
GJVXJEE01B0R2O.1	148541	75.45	0.911755	134	RDP:Bacteria; "Proteobacteria"; Gammaproteobacteria; Methylococcales; Methylococcaceae; Methylobacter; otu_1735	148541	75.45	0.911755	134	greengenes:k__Bacteria; p__Proteobacteria; c__Gammaproteobacteria; o__Methylococcales; Unclassified; otu_3679	148541	75.45	0.911755	134	ncbi:Bacteria; Unclassified; otu_221
GJVXJEE01B3RY4.1	81979	90.4	0.969645	271	RDP:Bacteria; "Bacteroidetes"; Flavobacteria; "Flavobacteriales"; Flavobacteriaceae; Polaribacter; otu_604	81979	90.4	0.969645	271	greengenes:k__Bacteria; p__Bacteroidetes; c__Flavobacteria; o__Flavobacteriales; f__Flavobacteriaceae; g__Polaribacter; Unclassified; otu_1135	81979	90.4	0.969645	271	ncbi:Bacteria; Bacteroidetes; Flavobacteria; Flavobacteriales; Flavobacteriaceae; Polaribacter; Unclassified; otu_959
GJVXJEE01B6GAP.1	142469	88.86	0.984761	399	RDP:Bacteria; "Proteobacteria"; Gammaproteobacteria; Oceanospirillales; Oceanospirillaceae; Marinomonas; otu_1771	142469	88.86	0.984761	399	greengenes:k__Bacteria; p__Proteobacteria; c__Gammaproteobacteria; o__Oceanospirillales; f__Oceanospirillaceae; Unclassified; otu_3776	142469	88.86	0.984761	399	ncbi:Bacteria; Proteobacteria; Gammaproteobacteria; Oceanospirillales; Marinomonas; Unclassified; otu_3448
GJVXJEE01B6VQY.1	304906	78.93	0.97386	233	RDP:Bacteria; "Bacteroidetes"; Flavobacteria; "Flavobacteriales"; Flavobacteriaceae; Polaribacter; otu_604	304906	78.93	0.97386	233	greengenes:k__Bacteria; p__Bacteroidetes; c__Flavobacteria; o__Flavobacteriales; f__Flavobacteriaceae; g__Polaribacter; Unclassified; otu_1135	304906	78.93	0.97386	233	ncbi:Bacteria; Bacteroidetes; Flavobacteria; Flavobacteriales; Flavobacteriaceae; Polaribacter; Unclassified; otu_959
GJVXJEE01B8EQE.1	140388	92.41	0.995618	230	RDP:Bacteria; "Proteobacteria"; Gammaproteobacteria; Alteromonadales; Pseudoalteromonadaceae; Pseudoalteromonas; otu_1667	140388	92.41	0.995618	230	greengenes:k__Bacteria; p__Proteobacteria; c__Gammaproteobacteria; o__Alteromonadales; f__Pseudoalteromonadaceae; g__Pseudoalteromonas; s__Pseudoalteromonas haloplanktis; otu_3442	140388	92.41	0.995618	230	ncbi:Bacteria; Proteobacteria; Gammaproteobacteria; Alteromonadales; Pseudoalteromonadaceae; Pseudoalteromonas; Unclassified; otu_3175
GJVXJEE01B8K2I.1	52879	91.03	0.978831	239	RDP:Bacteria; "Proteobacteria"; Gammaproteobacteria; Alteromonadales; Pseudoalteromonadaceae; Pseudoalteromonas; otu_1667	52879	91.03	0.978831	239	greengenes:k__Bacteria; p__Proteobacteria; c__Gammaproteobacteria; o__Alteromonadales; f__Pseudoalteromonadaceae; g__Pseudoalteromonas; s__Pseudoalteromonas issachenkonii; otu_3443	59526	90	0.991737	242	ncbi:Bacteria; Proteobacteria; Gammaproteobacteria; Alteromonadales; Pseudoalteromonadaceae; Pseudoalteromonas; Unclassified; otu_3175
GJVXJEE01B8ZDX.1	103615	100	0.981505	166	RDP:Bacteria; "Proteobacteria"; Gammaproteobacteria; Alteromonadales; Pseudoalteromonadaceae; Pseudoalteromonas; otu_1667	103615	100	0.981505	166	greengenes:k__Bacteria; p__Proteobacteria; c__Gammaproteobacteria; o__Alteromonadales; f__Pseudoalteromonadaceae; g__Pseudoalteromonas; Unclassified; otu_3440	103615	100	0.981505	166	ncbi:Bacteria; Proteobacteria; Gammaproteobacteria; Alteromonadales; Pseudoalteromonadaceae; Pseudoalteromonas; Unclassified; otu_3175
GJVXJEE01B98E1.1	90772	83.71	0.979906	303	RDP:Bacteria; "Actinobacteria"; Actinobacteria; Actinobacteridae; Actinomycetales; Micrococcineae; Microbacteriaceae; unclassified_Microbacteriaceae; otu_270	90772	83.71	0.979906	303	greengenes:k__Bacteria; p__Actinobacteria; c__Actinobacteria (class); o__Actinomycetales; f__Microbacteriaceae; g__Candidatus Rhodoluna; Unclassified; otu_453	90772	83.71	0.979906	303	ncbi:Bacteria; Actinobacteria; Actinobacteridae; Actinomycetales; Micrococcineae; Microbacteriaceae; Candidatus Rhodoluna; otu_433
GJVXJEE01BDK1N.1	36972	61.57	0.883297	211	RDP:Bacteria; "Proteobacteria"; Alphaproteobacteria; Rhizobiales; Rhizobiaceae; Ensifer; otu_1145	36972	61.57	0.883297	211	greengenes:k__Bacteria; p__Proteobacteria; c__Alphaproteobacteria; o__Rhizobiales; f__Rhizobiaceae; g__Ensifer; Unclassified; otu_2612	36972	61.57	0.883297	211	ncbi:Bacteria; Proteobacteria; Alphaproteobacteria; Rhizobiales; Rhizobiaceae; Sinorhizobium/Ensifer group; Sinorhizobium; Unclassified; otu_2301
GJVXJEE01BG919.1	279006	91.78	0.995967	247	RDP:Bacteria; "Bacteroidetes"; Flavobacteria; "Flavobacteriales"; Flavobacteriaceae; Lacinutrix; otu_586	279006	91.78	0.995967	247	greengenes:k__Bacteria; p__Bacteroidetes; c__Flavobacteria; o__Flavobacteriales; f__Flavobacteriaceae; g__Olleya; otu_1134	279006	91.78	0.995967	247	ncbi:Bacteria; Bacteroidetes; Flavobacteria; Flavobacteriales; Flavobacteriaceae; Unclassified; otu_874
GJVXJEE01BGGWD.1	8912	95.72	0.992609	273	RDP:Bacteria; "Proteobacteria"; Gammaproteobacteria; Alteromonadales; Pseudoalteromonadaceae; Pseudoalteromonas; otu_1667	8912	95.72	0.992609	273	greengenes:k__Bacteria; p__Proteobacteria; c__Gammaproteobacteria; o__Alteromonadales; f__Pseudoalteromonadaceae; g__Pseudoalteromonas; Unclassified; otu_3440	8912	95.72	0.992609	273	ncbi:Bacteria; Proteobacteria; Gammaproteobacteria; Alteromonadales; Pseudoalteromonadaceae; Pseudoalteromonas; Unclassified; otu_3175
GJVXJEE01BGLVP.1	43301	97.1	0.996708	304	RDP:Bacteria; "Proteobacteria"; Gammaproteobacteria; Alteromonadales; Pseudoalteromonadaceae; Pseudoalteromonas; otu_1667	43301	97.1	0.996708	304	greengenes:k__Bacteria; p__Proteobacteria; c__Gammaproteobacteria; o__Alteromonadales; f__Pseudoalteromonadaceae; g__Pseudoalteromonas; s__Pseudoalteromonas marina; otu_3445	43301	97.1	0.996708	304	ncbi:Bacteria; Proteobacteria; Gammaproteobacteria; Alteromonadales; Pseudoalteromonadaceae; Pseudoalteromonas; Unclassified; otu_3175
GJVXJEE01BI2KK.1	140388	96.35	0.999993	122	RDP:Bacteria; "Proteobacteria"; Gammaproteobacteria; Alteromonadales; Pseudoalteromonadaceae; Pseudoalteromonas; otu_1667	140388	96.35	0.999993	122	greengenes:k__Bacteria; p__Proteobacteria; c__Gammaproteobacteria; o__Alteromonadales; f__Pseudoalteromonadaceae; g__Pseudoalteromonas; s__Pseudoalteromonas haloplanktis; otu_3442	140388	96.35	0.999993	122	ncbi:Bacteria; Proteobacteria; Gammaproteobacteria; Alteromonadales; Pseudoalteromonadaceae; Pseudoalteromonas; Unclassified; otu_3175
GJVXJEE01BI7SR.1	140388	100	0.999993	61	RDP:Bacteria; "Proteobacteria"; Gammaproteobacteria; Alteromonadales; Pseudoalteromonadaceae; Pseudoalteromonas; otu_1667	140388	100	0.999993	61	greengenes:k__Bacteria; p__Proteobacteria; c__Gammaproteobacteria; o__Alteromonadales; f__Pseudoalteromonadaceae; g__Pseudoalteromonas; s__Pseudoalteromonas haloplanktis; otu_3442	140388	100	0.999993	61	ncbi:Bacteria; Proteobacteria; Gammaproteobacteria; Alteromonadales; Pseudoalteromonadaceae; Pseudoalteromonas; Unclassified; otu_3175
GJVXJEE01BL6WB.1	172627	95.52	0.999993	252	RDP:Bacteria; "Proteobacteria"; Gammaproteobacteria; Alteromonadales; Pseudoalteromonadaceae; Pseudoalteromonas; otu_1667	172627	95.52	0.999993	252	greengenes:k__Bacteria; p__Proteobacteria; c__Gammaproteobacteria; o__Alteromonadales; f__Pseudoalteromonadaceae; g__Pseudoalteromonas; Unclassified; otu_3440	172627	95.52	0.999993	252	ncbi:Bacteria; Proteobacteria; Gammaproteobacteria; Alteromonadales; Pseudoalteromonadaceae; Pseudoalteromonas; Unclassified; otu_3175
GJVXJEE01BNFIU.1	270845	39.9	0.77474	407	RDP:Bacteria; "Proteobacteria"; Alphaproteobacteria; Rhizobiales; Beijerinckiaceae; unclassified_Beijerinckiaceae; otu_1094	270845	39.9	0.77474	407	greengenes:k__Bacteria; p__Proteobacteria; c__Alphaproteobacteria; o__Rhizobiales; f__Beijerinckiaceae; Unclassified; otu_2495	270845	39.9	0.77474	407	ncbi:Bacteria; Proteobacteria; Alphaproteobacteria; Rhizobiales; Beijerinckiaceae; Unclassified; otu_2172
GJVXJEE01BNU26.1	31520	98.36	0.996635	298	RDP:Bacteria; "Proteobacteria"; Gammaproteobacteria; Alteromonadales; Pseudoalteromonadaceae; Pseudoalteromonas; otu_1667	31520	98.36	0.996635	298	greengenes:k__Bacteria; p__Proteobacteria; c__Gammaproteobacteria; o__Alteromonadales; f__Pseudoalteromonadaceae; g__Pseudoalteromonas; Unclassified; otu_3440	31520	98.36	0.996635	298	ncbi:Bacteria; Proteobacteria; Gammaproteobacteria; Alteromonadales; Pseudoalteromonadaceae; Pseudoalteromonas; Unclassified; otu_3175
GJVXJEE01BPMHU.1	243393	75.35	0.926813	333	RDP:Bacteria; "Bacteroidetes"; Flavobacteria; "Flavobacteriales"; Flavobacteriaceae; Maribacter; otu_592	243393	75.35	0.926813	333	greengenes:k__Bacteria; p__Bacteroidetes; c__Flavobacteria; o__Flavobacteriales; f__Flavobacteriaceae; g__Maribacter; Unclassified; otu_1127	243393	75.35	0.926813	333	ncbi:Bacteria; Bacteroidetes; Flavobacteria; Flavobacteriales; Flavobacteriaceae; Maribacter; otu_942
GJVXJEE01BTN7Z.1	347834	72.53	0.911523	338	RDP:Bacteria; "Bacteroidetes"; Flavobacteria; "Flavobacteriales"; Flavobacteriaceae; Flavobacterium; otu_573	347834	72.53	0.911523	338	greengenes:k__Bacteria; p__Bacteroidetes; c__Flavobacteria; o__Flavobacteriales; f__Flavobacteriaceae; g__Flavobacterium; Unclassified; otu_1102	347834	72.53	0.911523	338	ncbi:Bacteria; Bacteroidetes; Flavobacteria; Flavobacteriales; Flavobacteriaceae; Flavobacterium; Unclassified; otu_912
GJVXJEE01BTPHR.1	43301	100	0.999993	99	RDP:Bacteria; "Proteobacteria"; Gammaproteobacteria; Alteromonadales; Pseudoalteromonadaceae; Pseudoalteromonas; otu_1667	43301	100	0.999993	99	greengenes:k__Bacteria; p__Proteobacteria; c__Gammaproteobacteria; o__Alteromonadales; f__Pseudoalteromonadaceae; g__Pseudoalteromonas; s__Pseudoalteromonas marina; otu_3445	43301	100	0.999993	99	ncbi:Bacteria; Proteobacteria; Gammaproteobacteria; Alteromonadales; Pseudoalteromonadaceae; Pseudoalteromonas; Unclassified; otu_3175
GJVXJEE01BVBW8.1	119347	96.86	0.996635	298	RDP:Bacteria; "Proteobacteria"; Gammaproteobacteria; Alteromonadales; Pseudoalteromonadaceae; Pseudoalteromonas; otu_1667	119347	96.86	0.996635	298	greengenes:k__Bacteria; p__Proteobacteria; c__Gammaproteobacteria; o__Alteromonadales; f__Pseudoalteromonadaceae; g__Pseudoalteromonas; Unclassified; otu_3440	157463	96.86	0.99665	299	ncbi:Bacteria; Proteobacteria; Gammaproteobacteria; Alteromonadales; Pseudoalteromonadaceae; Pseudoalteromonas; Unclassified; otu_3175
GJVXJEE01BVV6L.1	104244	87.08	0.964485	203	RDP:Bacteria; "Firmicutes"; "Clostridia"; Clostridiales; "Lachnospiraceae"; Roseburia; otu_870	104244	87.08	0.964485	203	greengenes:k__Bacteria; p__Firmicutes; c__Clostridia; o__Clostridiales; f__Lachnospiraceae; g__Roseburia; Unclassified; otu_2130	104244	87.08	0.964485	203	ncbi:Bacteria; Firmicutes; Clostridia; Clostridiales; Unclassified; otu_1604
GJVXJEE01C0Y1H.1	43301	95.8	0.976607	262	RDP:Bacteria; "Proteobacteria"; Gammaproteobacteria; Alteromonadales; Pseudoalteromonadaceae; Pseudoalteromonas; otu_1667	43301	95.8	0.976607	262	greengenes:k__Bacteria; p__Proteobacteria; c__Gammaproteobacteria; o__Alteromonadales; f__Pseudoalteromonadaceae; g__Pseudoalteromonas; s__Pseudoalteromonas marina; otu_3445	43301	95.8	0.976607	262	ncbi:Bacteria; Proteobacteria; Gammaproteobacteria; Alteromonadales; Pseudoalteromonadaceae; Pseudoalteromonas; Unclassified; otu_3175
GJVXJEE01C1RJE.1	8915	100	0.999993	204	RDP:Bacteria; "Proteobacteria"; Gammaproteobacteria; Alteromonadales; Pseudoalteromonadaceae; Pseudoalteromonas; otu_1667	8915	100	0.999993	204	greengenes:k__Bacteria; p__Proteobacteria; c__Gammaproteobacteria; o__Alteromonadales; f__Pseudoalteromonadaceae; g__Pseudoalteromonas; Unclassified; otu_3440	8915	100	0.999993	204	ncbi:Bacteria; Unclassified; otu_221
GJVXJEE01C45K1.1	37447	50	0.784071	241	RDP:Bacteria; "Firmicutes"; "Bacilli"; "Lactobacillales"; "Enterococcaceae"; Enterococcus; otu_710	37447	50	0.784071	241	greengenes:k__Bacteria; p__Firmicutes; c__Bacilli; o__Lactobacillales; f__Enterococcaceae; g__Enterococcus; s__Enterococcus hirae; otu_1850	37447	50	0.784071	241	ncbi:Bacteria; Firmicutes; Lactobacillales; Enterococcaceae; Enterococcus; Unclassified; otu_1980
GJVXJEE01C49FY.1	139292	77.71	0.948033	321	RDP:Bacteria; "Bacteroidetes"; Flavobacteria; "Flavobacteriales"; Flavobacteriaceae; Muricauda; otu_597	139292	77.71	0.948033	321	greengenes:k__Bacteria; p__Bacteroidetes; c__Flavobacteria; o__Flavobacteriales; f__Flavobacteriaceae; g__Muricauda; otu_1131	139292	77.71	0.948033	321	ncbi:Bacteria; Bacteroidetes; Flavobacteria; Flavobacteriales; Flavobacteriaceae; Muricauda; Unclassified; otu_947
GJVXJEE01C9NTD.1	107884	100	0.999993	220	RDP:Bacteria; "Proteobacteria"; Gammaproteobacteria; Alteromonadales; Pseudoalteromonadaceae; Pseudoalteromonas; otu_1667	107884	100	0.999993	220	greengenes:k__Bacteria; p__Proteobacteria; c__Gammaproteobacteria; o__Alteromonadales; f__Pseudoalteromonadaceae; g__Pseudoalteromonas; Unclassified; otu_3440	107884	100	0.999993	220	ncbi:Bacteria; Proteobacteria; Gammaproteobacteria; Alteromonadales; Pseudoalteromonadaceae; Pseudoalteromonas; Unclassified; otu_3175
GJVXJEE01CC2QW.1	107423	86.74	0.989688	389	RDP:Bacteria; "Bacteroidetes"; Flavobacteria; "Flavobacteriales"; Flavobacteriaceae; Tenacibaculum; otu_619	107423	86.74	0.989688	389	greengenes:k__Bacteria; p__Bacteroidetes; c__Flavobacteria; o__Flavobacteriales; f__Flavobacteriaceae; Unclassified; otu_1069	44254	86.97	0.99229	389	ncbi:Bacteria; Bacteroidetes; Cytophagia; Cytophagales; Cytophagaceae; Flexibacter; Unclassified; otu_812
GJVXJEE01CCWQG.1	165168	50.45	0.892483	133	RDP:Bacteria; "Bacteroidetes"; Flavobacteria; "Flavobacteriales"; Flavobacteriaceae; Aquimarina; otu_555	165168	50.45	0.892483	133	greengenes:k__Bacteria; p__Bacteroidetes; c__Flavobacteria; o__Flavobacteriales; f__Flavobacteriaceae; Unclassified; otu_1069	165168	50.45	0.892483	133	ncbi:Bacteria; Bacteroidetes; Flavobacteria; Flavobacteriales; Flavobacteriaceae; Unclassified; otu_874
GJVXJEE01CEY9Q.1	43301	100	0.999993	310	RDP:Bacteria; "Proteobacteria"; Gammaproteobacteria; Alteromonadales; Pseudoalteromonadaceae; Pseudoalteromonas; otu_1667	43301	100	0.999993	310	greengenes:k__Bacteria; p__Proteobacteria; c__Gammaproteobacteria; o__Alteromonadales; f__Pseudoalteromonadaceae; g__Pseudoalteromonas; s__Pseudoalteromonas marina; otu_3445	43301	100	0.999993	310	ncbi:Bacteria; Proteobacteria; Gammaproteobacteria; Alteromonadales; Pseudoalteromonadaceae; Pseudoalteromonas; Unclassified; otu_3175
GJVXJEE01CIDAT.1	285691	75.89	0.945576	135	RDP:Bacteria; "Proteobacteria"; Gammaproteobacteria; Oceanospirillales; Halomonadaceae; Halomonas; otu_1758	285691	75.89	0.945576	135	greengenes:k__Bacteria; p__Proteobacteria; c__Gammaproteobacteria; o__Oceanospirillales; f__Halomonadaceae; g__Halomonas; Unclassified; otu_3754	251671	75	0.969834	136	ncbi:Bacteria; Proteobacteria; Gammaproteobacteria; Oceanospirillales; Halomonadaceae; Halomonas; Unclassified; otu_3435
GJVXJEE01CK314.1	133712	90.69	0.987304	159	RDP:Bacteria; "Proteobacteria"; Gammaproteobacteria; Alteromonadales; Colwelliaceae; Colwellia; otu_1656	130993	90.69	0.987304	159	greengenes:k__Bacteria; p__Proteobacteria; c__Gammaproteobacteria; o__Alteromonadales; f__Colwelliaceae; g__Colwellia; s__Colwellia psychrerythraea; otu_3423	130993	90.69	0.987304	159	ncbi:Bacteria; Proteobacteria; Gammaproteobacteria; Alteromonadales; Colwelliaceae; Colwellia; Unclassified; otu_3156
GJVXJEE01CN2GM.1	43301	98.41	0.996752	308	RDP:Bacteria; "Proteobacteria"; Gammaproteobacteria; Alteromonadales; Pseudoalteromonadaceae; Pseudoalteromonas; otu_1667	43301	98.41	0.996752	308	greengenes:k__Bacteria; p__Proteobacteria; c__Gammaproteobacteria; o__Alteromonadales; f__Pseudoalteromonadaceae; g__Pseudoalteromonas; s__Pseudoalteromonas marina; otu_3445	43301	98.41	0.996752	308	ncbi:Bacteria; Proteobacteria; Gammaproteobacteria; Alteromonadales; Pseudoalteromonadaceae; Pseudoalteromonas; Unclassified; otu_3175
GJVXJEE01CNIFF.1	249013	76.92	0.956811	289	RDP:Bacteria; "Proteobacteria"; Gammaproteobacteria; Alteromonadales; Alteromonadaceae; Alteromonas; otu_1643	140832	76.92	0.949283	289	greengenes:k__Bacteria; p__Proteobacteria; c__Gammaproteobacteria; o__Alteromonadales; f__Alteromonadaceae; g__Glaciecola; Unclassified; otu_3414	140832	76.92	0.949283	289	ncbi:Bacteria; Proteobacteria; Gammaproteobacteria; Alteromonadales; Alteromonadaceae; Glaciecola; Unclassified; otu_3138
GJVXJEE01COPNG.1	249013	82.3	0.960532	395	RDP:Bacteria; "Proteobacteria"; Gammaproteobacteria; Alteromonadales; Alteromonadaceae; Alteromonas; otu_1643	249013	82.3	0.960532	395	greengenes:k__Bacteria; p__Proteobacteria; c__Gammaproteobacteria; o__Alteromonadales; f__Alteromonadaceae; Unclassified; otu_3406	249013	82.3	0.960532	395	ncbi:Bacteria; Proteobacteria; Gammaproteobacteria; Alteromonadales; Alteromonadaceae; Alteromonas; Unclassified; otu_3134
GJVXJEE01CS498.1	38972	90.15	0.98136	383	RDP:Bacteria; "Proteobacteria"; Gammaproteobacteria; Oceanospirillales; Oceanospirillaceae; Marinomonas; otu_1771	38972	90.15	0.98136	383	greengenes:k__Bacteria; p__Proteobacteria; c__Gammaproteobacteria; o__Oceanospirillales; f__Oceanospirillaceae; g__Marinomonas; Unclassified; otu_3783	38972	90.15	0.98136	383	ncbi:Bacteria; Proteobacteria; Gammaproteobacteria; Oceanospirillales; Halomonadaceae; Unclassified; otu_3428
GJVXJEE01CSK4H.1	152925	96.6	0.981258	272	RDP:Bacteria; "Proteobacteria"; Alphaproteobacteria; Rhodobacterales; Rhodobacteraceae; Sulfitobacter; otu_1227	152925	96.6	0.981258	272	greengenes:k__Bacteria; p__Proteobacteria; c__Alphaproteobacteria; o__Rhodobacterales; f__Rhodobacteraceae; Unclassified; otu_2666	149575	93.52	0.985051	273	ncbi:Bacteria; Proteobacteria; Alphaproteobacteria; Rhodobacterales; Rhodobacteraceae; Sulfitobacter; Unclassified; otu_2436
GJVXJEE01CTXP1.1	8214	84.01	0.97434	239	RDP:Bacteria; "Proteobacteria"; Gammaproteobacteria; Oceanospirillales; Oceanospirillaceae; Marinomonas; otu_1771	8214	84.01	0.97434	239	greengenes:k__Bacteria; p__Proteobacteria; c__Gammaproteobacteria; o__Oceanospirillales; f__Oceanospirillaceae; g__Marinomonas; Unclassified; otu_3783	8214	84.01	0.97434	239	ncbi:Bacteria; Proteobacteria; Gammaproteobacteria; Oceanospirillales; Marinomonas; Unclassified; otu_3448
GJVXJEE01CU3EA.1	140388	97.31	0.999993	212	RDP:Bacteria; "Proteobacteria"; Gammaproteobacteria; Alteromonadales; Pseudoalteromonadaceae; Pseudoalteromonas; otu_1667	140388	97.31	0.999993	212	greengenes:k__Bacteria; p__Proteobacteria; c__Gammaproteobacteria; o__Alteromonadales; f__Pseudoalteromonadaceae; g__Pseudoalteromonas; s__Pseudoalteromonas haloplanktis; otu_3442	140388	97.31	0.999993	212	ncbi:Bacteria; Proteobacteria; Gammaproteobacteria; Alteromonadales; Pseudoalteromonadaceae; Pseudoalteromonas; Unclassified; otu_3175
GJVXJEE01CU7O4.1	91772	83.66	0.948847	307	RDP:Bacteria; "Proteobacteria"; Alphaproteobacteria; Rhodobacterales; Rhodobacteraceae; Roseovarius; otu_1215	91772	83.66	0.948847	307	greengenes:k__Bacteria; p__Proteobacteria; c__Alphaproteobacteria; o__Rhodobacterales; f__Rhodobacteraceae; Unclassified; otu_2666	91772	83.66	0.948847	307	ncbi:Bacteria; Unclassified; otu_221
GJVXJEE01CUIC5.1	18985	100	0.999993	173	RDP:Bacteria; "Proteobacteria"; Alphaproteobacteria; Rhodobacterales; Rhodobacteraceae; Sulfitobacter; otu_1227	101726	100	0.999993	173	greengenes:k__Bacteria; p__Proteobacteria; c__Alphaproteobacteria; o__Rhodobacterales; f__Rhodobacteraceae; g__Sulfitobacter; s__Sulfitobacter pontiacus; otu_2743	18985	100	0.999993	173	ncbi:Bacteria; Proteobacteria; Alphaproteobacteria; Rhodobacterales; Rhodobacteraceae; Roseobacter; Unclassified; otu_2417
GJVXJEE01CWHBJ.1	106952	60.78	0.864388	355	RDP:Bacteria; "Proteobacteria"; Gammaproteobacteria; Oceanospirillales; Halomonadaceae; unclassified_Halomonadaceae; otu_1765	106952	60.78	0.864388	355	greengenes:k__Bacteria; p__Proteobacteria; c__Gammaproteobacteria; o__Oceanospirillales; f__Halomonadaceae; g__Candidatus Portiera; s__Candidatus Portiera aleyrodidarum; otu_3745	106952	60.78	0.864388	355	ncbi:Bacteria; Proteobacteria; Gammaproteobacteria; Oceanospirillales; Halomonadaceae; Zymobacter group; whitefly endosymbionts; Candidatus Portiera; otu_3445
GJVXJEE01CX84R.1	142469	87.23	0.981098	323	RDP:Bacteria; "Proteobacteria"; Gammaproteobacteria; Oceanospirillales; Oceanospirillaceae; Marinomonas; otu_1771	142469	87.23	0.981098	323	greengenes:k__Bacteria; p__Proteobacteria; c__Gammaproteobacteria; o__Oceanospirillales; f__Oceanospirillaceae; Unclassified; otu_3776	142469	87.23	0.981098	323	ncbi:Bacteria; Proteobacteria; Gammaproteobacteria; Oceanospirillales; Marinomonas; Unclassified; otu_3448
GJVXJEE01CZJMM.1	103480	99.2	0.999993	229	RDP:Bacteria; "Proteobacteria"; Gammaproteobacteria; Alteromonadales; Pseudoalteromonadaceae; Pseudoalteromonas; otu_1667	103480	99.2	0.999993	229	greengenes:k__Bacteria; p__Proteobacteria; c__Gammaproteobacteria; o__Alteromonadales; f__Pseudoalteromonadaceae; g__Pseudoalteromonas; Unclassified; otu_3440	103480	99.2	0.999993	229	ncbi:Bacteria; Proteobacteria; Gammaproteobacteria; Alteromonadales; Pseudoalteromonadaceae; Pseudoalteromonas; Unclassified; otu_3175
GJVXJEE01D078W.1	58618	100	0.999993	116	RDP:Bacteria; "Bacteroidetes"; Flavobacteria; "Flavobacteriales"; Flavobacteriaceae; Aquimarina; otu_555	58618	100	0.999993	116	greengenes:k__Bacteria; p__Bacteroidetes; c__Flavobacteria; o__Flavobacteriales; f__Flavobacteriaceae; g__Aquimarina; Unclassified; otu_1075	58618	100	0.999993	116	ncbi:Bacteria; Bacteroidetes; Cytophagia; Cytophagales; Flammeovirgaceae; Marivirga; otu_843
GJVXJEE01D87AW.1	8837	82.12	0.962843	223	RDP:Bacteria; "Proteobacteria"; Gammaproteobacteria; Alteromonadales; Colwelliaceae; Colwellia; otu_1656	278848	83.11	0.962843	223	greengenes:k__Bacteria; p__Proteobacteria; c__Gammaproteobacteria; o__Alteromonadales; f__Colwelliaceae; g__Thalassomonas; Unclassified; otu_3425	8837	82.12	0.962843	223	ncbi:Bacteria; Proteobacteria; Gammaproteobacteria; Alteromonadales; Colwelliaceae; Colwellia; Unclassified; otu_3156
GJVXJEE01D8KP3.1	43301	98.33	0.999993	215	RDP:Bacteria; "Proteobacteria"; Gammaproteobacteria; Alteromonadales; Pseudoalteromonadaceae; Pseudoalteromonas; otu_1667	43301	98.33	0.999993	215	greengenes:k__Bacteria; p__Proteobacteria; c__Gammaproteobacteria; o__Alteromonadales; f__Pseudoalteromonadaceae; g__Pseudoalteromonas; s__Pseudoalteromonas marina; otu_3445	43301	98.33	0.999993	215	ncbi:Bacteria; Proteobacteria; Gammaproteobacteria; Alteromonadales; Pseudoalteromonadaceae; Pseudoalteromonas; Unclassified; otu_3175
GJVXJEE01DBMOM.1	101521	74.42	0.918107	103	RDP:Bacteria; "Proteobacteria"; Gammaproteobacteria; Alteromonadales; Alteromonadaceae; Marinobacter; Unclassified; otu_1648	101521	74.42	0.918107	103	greengenes:k__Bacteria; p__Proteobacteria; c__Gammaproteobacteria; o__Oceanospirillales; f__Alteromonadaceae; g__Marinobacter; Unclassified; otu_3716	101521	74.42	0.918107	103	ncbi:Bacteria; Proteobacteria; Gammaproteobacteria; Alteromonadales; Alteromonadaceae; Marinobacter; Unclassified; otu_3144
GJVXJEE01DCJGD.1	103367	90.43	0.992566	271	RDP:Bacteria; "Proteobacteria"; Gammaproteobacteria; Alteromonadales; Pseudoalteromonadaceae; Pseudoalteromonas; otu_1667	103367	90.43	0.992566	271	greengenes:k__Bacteria; p__Proteobacteria; c__Gammaproteobacteria; o__Alteromonadales; f__Pseudoalteromonadaceae; g__Pseudoalteromonas; Unclassified; otu_3440	8927	90.43	0.992638	274	ncbi:Bacteria; Proteobacteria; Gammaproteobacteria; Alteromonadales; Pseudoalteromonadaceae; Pseudoalteromonas; Unclassified; otu_3175
GJVXJEE01DD3NS.1	344947	71.51	0.975328	124	RDP:Bacteria; "Firmicutes"; "Clostridia"; Clostridiales; Incertae Sedis XIV; Blautia; otu_939	344947	71.51	0.975328	124	greengenes:k__Bacteria; p__Firmicutes; c__Clostridia; o__Clostridiales; f__Lachnospiraceae; g__Blautia; Unclassified; otu_2094	344947	71.51	0.975328	124	ncbi:Bacteria; Firmicutes; Clostridia; Clostridiales; Ruminococcaceae; Ruminococcus; Unclassified; otu_1795
GJVXJEE01DDKHA.1	103480	100	0.999993	178	RDP:Bacteria; "Proteobacteria"; Gammaproteobacteria; Alteromonadales; Pseudoalteromonadaceae; Pseudoalteromonas; otu_1667	103480	100	0.999993	178	greengenes:k__Bacteria; p__Proteobacteria; c__Gammaproteobacteria; o__Alteromonadales; f__Pseudoalteromonadaceae; g__Pseudoalteromonas; Unclassified; otu_3440	103480	100	0.999993	178	ncbi:Bacteria; Proteobacteria; Gammaproteobacteria; Alteromonadales; Pseudoalteromonadaceae; Pseudoalteromonas; Unclassified; otu_3175
GJVXJEE01DEYHC.1	120729	88.36	0.975386	207	RDP:Bacteria; "Proteobacteria"; Gammaproteobacteria; Oceanospirillales; Oceanospirillaceae; Marinomonas; otu_1771	120729	88.36	0.975386	207	greengenes:k__Bacteria; p__Proteobacteria; c__Gammaproteobacteria; o__Oceanospirillales; f__Oceanospirillaceae; g__Marinomonas; Unclassified; otu_3783	120729	88.36	0.975386	207	ncbi:Bacteria; Proteobacteria; Gammaproteobacteria; Oceanospirillales; Marinomonas; Unclassified; otu_3448
GJVXJEE01DGGWW.1	105384	85.76	0.977828	230	RDP:Bacteria; "Proteobacteria"; Epsilonproteobacteria; Campylobacterales; Campylobacteraceae; Arcobacter; otu_1560	105384	85.76	0.977828	230	greengenes:k__Bacteria; p__Proteobacteria; c__Epsilonproteobacteria; o__Campylobacterales; f__Campylobacteraceae; g__Arcobacter; Unclassified; otu_3314	105384	85.76	0.977828	230	ncbi:Bacteria; Proteobacteria; Epsilonproteobacteria; Campylobacterales; Campylobacteraceae; Arcobacter; Unclassified; otu_3074
GJVXJEE01DJBET.1	40286	92.06	0.984761	400	RDP:Bacteria; "Proteobacteria"; Alphaproteobacteria; Rhodobacterales; Rhodobacteraceae; Phaeobacter; otu_1199	40286	92.06	0.984761	400	greengenes:k__Bacteria; p__Proteobacteria; c__Alphaproteobacteria; o__Rhodobacterales; f__Rhodobacteraceae; g__Phaeobacter; Unclassified; otu_2713	40286	92.06	0.984761	400	ncbi:Bacteria; Unclassified; otu_221
GJVXJEE01DMADA.1	42828	95.08	0.993278	301	RDP:Bacteria; "Proteobacteria"; Gammaproteobacteria; Alteromonadales; Pseudoalteromonadaceae; Pseudoalteromonas; otu_1667	42828	95.08	0.993278	301	greengenes:k__Bacteria; p__Proteobacteria; c__Gammaproteobacteria; o__Alteromonadales; f__Pseudoalteromonadaceae; g__Pseudoalteromonas; s__Pseudoalteromonas porphyrae; otu_3447	42828	95.08	0.993278	301	ncbi:Bacteria; Proteobacteria; Gammaproteobacteria; Alteromonadales; Pseudoalteromonadaceae; Pseudoalteromonas; Unclassified; otu_3175
GJVXJEE01DN1C2.1	173282	41.18	0.329744	108	RDP:Bacteria; "Firmicutes"; "Clostridia"; Clostridiales; "Ruminococcaceae"; unclassified_"Ruminococcaceae"; otu_895	173282	41.18	0.329744	108	greengenes:k__Bacteria; p__Firmicutes; c__Clostridia; o__Clostridiales; f__Ruminococcaceae; Unclassified; otu_2159	254616	41.18	0.396093	108	ncbi:Bacteria; Proteobacteria; Deltaproteobacteria; Unclassified; otu_2893
GJVXJEE01DOJB3.1	140388	90.91	0.984397	195	RDP:Bacteria; "Proteobacteria"; Gammaproteobacteria; Alteromonadales; Pseudoalteromonadaceae; Pseudoalteromonas; otu_1667	140388	90.91	0.984397	195	greengenes:k__Bacteria; p__Proteobacteria; c__Gammaproteobacteria; o__Alteromonadales; f__Pseudoalteromonadaceae; g__Pseudoalteromonas; s__Pseudoalteromonas haloplanktis; otu_3442	140388	90.91	0.984397	195	ncbi:Bacteria; Proteobacteria; Gammaproteobacteria; Alteromonadales; Pseudoalteromonadaceae; Pseudoalteromonas; Unclassified; otu_3175
GJVXJEE01DOPNN.1	276658	38.16	0.764741	363	RDP:Bacteria; "Proteobacteria"; Alphaproteobacteria; Rhizobiales; Beijerinckiaceae; unclassified_Beijerinckiaceae; otu_1094	276658	38.16	0.764741	363	greengenes:k__Bacteria; p__Proteobacteria; c__Alphaproteobacteria; o__Rhizobiales; f__Beijerinckiaceae; Unclassified; otu_2495	276658	38.16	0.764741	363	ncbi:Bacteria; Proteobacteria; Alphaproteobacteria; Rhizobiales; Beijerinckiaceae; Unclassified; otu_2172
GJVXJEE01DOXNL.1	158999	95.44	0.990604	320	RDP:Bacteria; "Proteobacteria"; Gammaproteobacteria; Alteromonadales; Pseudoalteromonadaceae; Pseudoalteromonas; otu_1667	158999	95.44	0.990604	320	greengenes:k__Bacteria; p__Proteobacteria; c__Gammaproteobacteria; o__Alteromonadales; f__Pseudoalteromonadaceae; g__Pseudoalteromonas; Unclassified; otu_3440	158999	95.44	0.990604	320	ncbi:Bacteria; Proteobacteria; Gammaproteobacteria; Alteromonadales; Pseudoalteromonadaceae; Pseudoalteromonas; Unclassified; otu_3175
GJVXJEE01DQHVL.1	8971	87.93	0.991199	115	RDP:Bacteria; "Proteobacteria"; Gammaproteobacteria; Alteromonadales; Pseudoalteromonadaceae; Pseudoalteromonas; otu_1667	8971	87.93	0.991199	115	greengenes:k__Bacteria; p__Proteobacteria; c__Gammaproteobacteria; o__Alteromonadales; f__Pseudoalteromonadaceae; g__Pseudoalteromonas; Unclassified; otu_3440	8971	87.93	0.991199	115	ncbi:Bacteria; Proteobacteria; Gammaproteobacteria; Alteromonadales; Pseudoalteromonadaceae; Pseudoalteromonas; Unclassified; otu_3175
GJVXJEE01DV5KH.1	39678	49.39	0.858821	301	RDP:Bacteria; "Proteobacteria"; Alphaproteobacteria; Rhizobiales; Bradyrhizobiaceae; Rhodopseudomonas; otu_1103	39678	49.39	0.858821	301	greengenes:k__Bacteria; p__Proteobacteria; c__Alphaproteobacteria; o__Rhizobiales; f__Bradyrhizobiaceae; g__Rhodopseudomonas; Unclassified; otu_2524	39678	49.39	0.858821	301	ncbi:Bacteria; Proteobacteria; Alphaproteobacteria; Unclassified; otu_2139
GJVXJEE01DWKML.1	79736	86.59	0.999993	123	RDP:Bacteria; "Proteobacteria"; Gammaproteobacteria; Alteromonadales; Colwelliaceae; Thalassomonas; otu_1657	79736	86.59	0.999993	123	greengenes:k__Bacteria; p__Proteobacteria; c__Gammaproteobacteria; o__Alteromonadales; f__Colwelliaceae; Unclassified; otu_3421	79736	86.59	0.999993	123	ncbi:Bacteria; Proteobacteria; Gammaproteobacteria; Alteromonadales; Colwelliaceae; Colwellia; Unclassified; otu_3156
GJVXJEE01DWM3V.1	151662	94.3	0.999993	104	RDP:Bacteria; "Proteobacteria"; Alphaproteobacteria; Rhodobacterales; Rhodobacteraceae; unclassified_Rhodobacteraceae; otu_1236	149575	98.1	0.98992	101	greengenes:k__Bacteria; p__Proteobacteria; c__Alphaproteobacteria; o__Rhodobacterales; f__Rhodobacteraceae; g__Sulfitobacter; s__Sulfitobacter sp. NAS-14.1; otu_2745	149575	98.1	0.98992	101	ncbi:Bacteria; Proteobacteria; Alphaproteobacteria; Rhodobacterales; Rhodobacteraceae; Sulfitobacter; Unclassified; otu_2436
GJVXJEE01DY6YC.1	168803	86.06	0.97761	183	RDP:Bacteria; "Proteobacteria"; Gammaproteobacteria; Alteromonadales; Ferrimonadaceae; Ferrimonas; otu_1659	168803	86.06	0.97761	183	greengenes:k__Bacteria; p__Proteobacteria; c__Gammaproteobacteria; o__Alteromonadales; f__Ferrimonadaceae; g__Ferrimonas; Unclassified; otu_3427	168803	86.06	0.97761	183	ncbi:Bacteria; Proteobacteria; Gammaproteobacteria; Alteromonadales; Ferrimonadaceae; Ferrimonas; Unclassified; otu_3162
GJVXJEE01DZU86.1	4825	79.48	0.941056	233	RDP:Bacteria; "Proteobacteria"; Alphaproteobacteria; Rhizobiales; Bradyrhizobiaceae; Bosea; otu_1099	4825	79.48	0.941056	233	greengenes:k__Bacteria; p__Proteobacteria; c__Alphaproteobacteria; o__Rhizobiales; f__Bradyrhizobiaceae; g__Bosea; Unclassified; otu_2511	4825	79.48	0.941056	233	ncbi:Bacteria; Proteobacteria; Alphaproteobacteria; Rhizobiales; Bradyrhizobiaceae; Bosea; Unclassified; otu_2189
GJVXJEE01E23UG.1	104151	92.51	0.965939	180	RDP:Bacteria; "Proteobacteria"; Alphaproteobacteria; Rhodobacterales; Rhodobacteraceae; unclassified_Rhodobacteraceae; otu_1236	104151	92.51	0.965939	180	greengenes:k__Bacteria; p__Proteobacteria; c__Alphaproteobacteria; o__Rhodobacterales; f__Rhodobacteraceae; Unclassified; otu_2666	104151	92.51	0.965939	180	ncbi:Bacteria; Unclassified; otu_221
GJVXJEE01E43CK.1	8871	92.21	0.9904	211	RDP:Bacteria; "Proteobacteria"; Gammaproteobacteria; Alteromonadales; Alteromonadaceae; Glaciecola; otu_1645	8872	91.34	0.9904	211	greengenes:k__Bacteria; p__Proteobacteria; c__Gammaproteobacteria; o__Alteromonadales; f__Alteromonadaceae; g__Glaciecola; s__Glaciecola punicea; otu_3415	8871	92.21	0.9904	211	ncbi:Bacteria; Proteobacteria; Gammaproteobacteria; Alteromonadales; Alteromonadaceae; Glaciecola; Unclassified; otu_3138
GJVXJEE01E4TXD.1	143541	85.71	0.973526	192	RDP:Bacteria; "Proteobacteria"; Gammaproteobacteria; Alteromonadales; Alteromonadaceae; Haliea; otu_1646	143541	85.71	0.973526	192	greengenes:k__Bacteria; p__Proteobacteria; c__Gammaproteobacteria; o__Oceanospirillales; f__OM60; Unclassified; otu_3801	143541	85.71	0.973526	192	ncbi:Bacteria; Proteobacteria; Gammaproteobacteria; Unclassified; otu_3101
GJVXJEE01EA3L4.1	100326	100	0.999993	72	RDP:Bacteria; "Proteobacteria"; Gammaproteobacteria; Alteromonadales; Pseudoalteromonadaceae; Pseudoalteromonas; otu_1667	100326	100	0.999993	72	greengenes:k__Bacteria; p__Proteobacteria; c__Gammaproteobacteria; o__Alteromonadales; f__Pseudoalteromonadaceae; g__Pseudoalteromonas; Unclassified; otu_3440	100326	100	0.999993	72	ncbi:Bacteria; Proteobacteria; Gammaproteobacteria; Alteromonadales; Pseudoalteromonadaceae; Pseudoalteromonas; Unclassified; otu_3175
GJVXJEE01EA6AM.1	168803	84.54	0.977363	182	RDP:Bacteria; "Proteobacteria"; Gammaproteobacteria; Alteromonadales; Ferrimonadaceae; Ferrimonas; otu_1659	168803	84.54	0.977363	182	greengenes:k__Bacteria; p__Proteobacteria; c__Gammaproteobacteria; o__Alteromonadales; f__Ferrimonadaceae; g__Ferrimonas; Unclassified; otu_3427	168803	84.54	0.977363	182	ncbi:Bacteria; Proteobacteria; Gammaproteobacteria; Alteromonadales; Ferrimonadaceae; Ferrimonas; Unclassified; otu_3162
GJVXJEE01EG1UI.1	62459	82.96	0.955838	94	RDP:Bacteria; "Proteobacteria"; Gammaproteobacteria; unclassified_Gammaproteobacteria; otu_1833	62459	82.96	0.955838	94	greengenes:k__Bacteria; p__Proteobacteria; c__Gammaproteobacteria; o__Oceanospirillales; f__Alteromonadaceae; g__HTCC2207; otu_3714	62459	82.96	0.955838	94	ncbi:Bacteria; Proteobacteria; Gammaproteobacteria; Unclassified; otu_3101
GJVXJEE01EGLRG.1	134367	86.61	0.973235	114	RDP:Bacteria; "Proteobacteria"; Gammaproteobacteria; Alteromonadales; Shewanellaceae; Shewanella; otu_1670	134367	86.61	0.973235	114	greengenes:k__Bacteria; p__Proteobacteria; c__Gammaproteobacteria; o__Alteromonadales; f__Shewanellaceae; g__Shewanella; Unclassified; otu_3456	134367	86.61	0.973235	114	ncbi:Bacteria; Proteobacteria; Gammaproteobacteria; Alteromonadales; Shewanellaceae; Shewanella; Unclassified; otu_3181
GJVXJEE01EJI8Y.1	142469	86.6	0.97902	292	RDP:Bacteria; "Proteobacteria"; Gammaproteobacteria; Oceanospirillales; Oceanospirillaceae; Marinomonas; otu_1771	142469	86.6	0.97902	292	greengenes:k__Bacteria; p__Proteobacteria; c__Gammaproteobacteria; o__Oceanospirillales; f__Oceanospirillaceae; Unclassified; otu_3776	142469	86.6	0.97902	292	ncbi:Bacteria; Proteobacteria; Gammaproteobacteria; Oceanospirillales; Marinomonas; Unclassified; otu_3448
GJVXJEE01EKCH5.1	154852	72.22	0.920141	122	RDP:Bacteria; "Proteobacteria"; Gammaproteobacteria; Alteromonadales; Alteromonadaceae; Saccharophagus; otu_1652	154852	72.22	0.920141	122	greengenes:k__Bacteria; p__Proteobacteria; c__Gammaproteobacteria; o__Oceanospirillales; f__Alteromonadaceae; g__Saccharophagus; s__Saccharophagus degradans; otu_3731	154852	72.22	0.920141	122	ncbi:Bacteria; Proteobacteria; Gammaproteobacteria; Alteromonadales; Alteromonadaceae; Saccharophagus; otu_3151
GJVXJEE01ELC7Q.1	227603	81.95	0.975851	169	RDP:Bacteria; Cyanobacteria; Cyanobacteria; Chloroplast; unclassified_Chloroplast; otu_2000	227603	81.95	0.975851	169	greengenes:k__Bacteria; p__Cyanobacteria; c__Chloroplast; o__Stramenopiles; otu_1406	106991	76.59	0.982072	169	ncbi:Eukaryota; stramenopiles; Bacillariophyta; Coscinodiscophyceae; Coscinodiscophycidae; Melosirales; Stephanopyxidaceae; Stephanopyxis; otu_4077
GJVXJEE01ELQN6.1	101283	97.55	0.993903	166	RDP:Bacteria; "Proteobacteria"; Gammaproteobacteria; Alteromonadales; Pseudoalteromonadaceae; Pseudoalteromonas; otu_1667	101283	97.55	0.993903	166	greengenes:k__Bacteria; p__Proteobacteria; c__Gammaproteobacteria; o__Alteromonadales; f__Pseudoalteromonadaceae; g__Pseudoalteromonas; Unclassified; otu_3440	103480	97.55	0.993946	166	ncbi:Bacteria; Proteobacteria; Gammaproteobacteria; Alteromonadales; Pseudoalteromonadaceae; Pseudoalteromonas; Unclassified; otu_3175
GJVXJEE01EMKKQ.1	268661	75.91	0.972378	220	RDP:Bacteria; "Proteobacteria"; Gammaproteobacteria; Alteromonadales; Colwelliaceae; Colwellia; otu_1656	268661	75.91	0.972378	220	greengenes:k__Bacteria; p__Proteobacteria; c__Gammaproteobacteria; o__Alteromonadales; f__Colwelliaceae; g__Colwellia; Unclassified; otu_3422	127579	75.55	0.972378	220	ncbi:Bacteria; Proteobacteria; Gammaproteobacteria; Alteromonadales; Colwelliaceae; Colwellia; Unclassified; otu_3156
GJVXJEE01EMNPQ.1	368924	79.93	0.93751	218	RDP:Bacteria; "Proteobacteria"; Gammaproteobacteria; Oceanospirillales; Oceanospirillaceae; Marinomonas; otu_1771	368924	79.93	0.93751	218	greengenes:k__Bacteria; p__Proteobacteria; c__Gammaproteobacteria; o__Oceanospirillales; f__Oceanospirillaceae; g__Marinomonas; s__Marinomonas mediterranea; otu_3785	8214	75.78	0.940562	229	ncbi:Bacteria; Proteobacteria; Gammaproteobacteria; Oceanospirillales; Marinomonas; Unclassified; otu_3448
GJVXJEE01ENBPW.1	137503	77.13	0.939908	335	RDP:Bacteria; "Proteobacteria"; Gammaproteobacteria; Alteromonadales; Colwelliaceae; Colwellia; otu_1656	137503	77.13	0.939908	335	greengenes:k__Bacteria; p__Proteobacteria; c__Gammaproteobacteria; o__Alteromonadales; f__Colwelliaceae; g__Colwellia; Unclassified; otu_3422	137503	77.13	0.939908	335	ncbi:Bacteria; Proteobacteria; Gammaproteobacteria; Alteromonadales; Colwelliaceae; Colwellia; Unclassified; otu_3156
GJVXJEE01EP3Z1.1	107884	100	0.999993	186	RDP:Bacteria; "Proteobacteria"; Gammaproteobacteria; Alteromonadales; Pseudoalteromonadaceae; Pseudoalteromonas; otu_1667	107884	100	0.999993	186	greengenes:k__Bacteria; p__Proteobacteria; c__Gammaproteobacteria; o__Alteromonadales; f__Pseudoalteromonadaceae; g__Pseudoalteromonas; Unclassified; otu_3440	107884	100	0.999993	186	ncbi:Bacteria; Proteobacteria; Gammaproteobacteria; Alteromonadales; Pseudoalteromonadaceae; Pseudoalteromonas; Unclassified; otu_3175
GJVXJEE01EQKAH.1	89964	74.65	0.938149	86	RDP:Bacteria; "Proteobacteria"; Alphaproteobacteria; Sphingomonadales; Sphingomonadaceae; Sphingomonas; otu_1309	89964	74.65	0.938149	86	greengenes:k__Bacteria; p__Proteobacteria; c__Alphaproteobacteria; o__Sphingomonadales; f__Sphingomonadaceae; g__Sphingomonas; Unclassified; otu_2895	166987	79.58	0.939356	86	ncbi:Bacteria; Proteobacteria; Alphaproteobacteria; Rhodobacterales; Rhodobacteraceae; Roseovarius; Unclassified; otu_2419
GJVXJEE01ETA1A.1	140388	97.79	0.994688	189	RDP:Bacteria; "Proteobacteria"; Gammaproteobacteria; Alteromonadales; Pseudoalteromonadaceae; Pseudoalteromonas; otu_1667	140388	97.79	0.994688	189	greengenes:k__Bacteria; p__Proteobacteria; c__Gammaproteobacteria; o__Alteromonadales; f__Pseudoalteromonadaceae; g__Pseudoalteromonas; s__Pseudoalteromonas haloplanktis; otu_3442	140388	97.79	0.994688	189	ncbi:Bacteria; Proteobacteria; Gammaproteobacteria; Alteromonadales; Pseudoalteromonadaceae; Pseudoalteromonas; Unclassified; otu_3175
GJVXJEE01EWW3O.1	179604	83.83	0.950227	251	RDP:Bacteria; "Proteobacteria"; Gammaproteobacteria; Alteromonadales; Colwelliaceae; Colwellia; otu_1656	179604	83.83	0.950227	251	greengenes:k__Bacteria; p__Proteobacteria; c__Gammaproteobacteria; o__Alteromonadales; f__Colwelliaceae; g__Colwellia; Unclassified; otu_3422	179604	83.83	0.950227	251	ncbi:Bacteria; Proteobacteria; Gammaproteobacteria; Alteromonadales; Alteromonadaceae; Alteromonas; Unclassified; otu_3134
GJVXJEE01EXOT8.1	245619	84.09	0.972872	226	RDP:Bacteria; "Bacteroidetes"; Flavobacteria; "Flavobacteriales"; Flavobacteriaceae; Tamlana; otu_618	245619	84.09	0.972872	226	greengenes:k__Bacteria; p__Bacteroidetes; c__Flavobacteria; o__Flavobacteriales; f__Flavobacteriaceae; g__Algibacter; Unclassified; otu_1073	245619	84.09	0.972872	226	ncbi:Bacteria; Bacteroidetes; Flavobacteria; Flavobacteriales; Flavobacteriaceae; Tamlana; otu_984
GJVXJEE01A0ZAQ.1	10776	44.34	0.640967	210	RDP:Bacteria; "Proteobacteria"; Deltaproteobacteria; Syntrophobacterales; Syntrophaceae; Desulfobacca; otu_1544	10776	44.34	0.640967	210	greengenes:k__Bacteria; p__Proteobacteria; c__Deltaproteobacteria; o__Syntrophobacterales; f__Syntrophaceae; g__Desulfobacca; otu_3294	10776	44.34	0.640967	210	ncbi:Bacteria; Proteobacteria; Deltaproteobacteria; Syntrophobacterales; Syntrophaceae; Desulfobacca; Unclassified; otu_3047
GJVXJEE01A2HF7.1	5860	81.08	0.952437	177	RDP:Bacteria; "Proteobacteria"; Alphaproteobacteria; Caulobacterales; Hyphomonadaceae; Hyphomonas; otu_1073	5860	81.08	0.952437	177	greengenes:k__Bacteria; p__Proteobacteria; c__Alphaproteobacteria; o__Rhodobacterales; f__Hyphomonadaceae; g__Hyphomonas; s__Hyphomonas jannaschiana; otu_2659	5860	81.08	0.952437	177	ncbi:Bacteria; Proteobacteria; Alphaproteobacteria; Rhodobacterales; Hyphomonadaceae; Hyphomonas; Unclassified; otu_2331
GJVXJEE01A8REY.1	140388	98.43	0.999993	142	RDP:Bacteria; "Proteobacteria"; Gammaproteobacteria; Alteromonadales; Pseudoalteromonadaceae; Pseudoalteromonas; otu_1667	140388	98.43	0.999993	142	greengenes:k__Bacteria; p__Proteobacteria; c__Gammaproteobacteria; o__Alteromonadales; f__Pseudoalteromonadaceae; g__Pseudoalteromonas; s__Pseudoalteromonas haloplanktis; otu_3442	140388	98.43	0.999993	142	ncbi:Bacteria; Proteobacteria; Gammaproteobacteria; Alteromonadales; Pseudoalteromonadaceae; Pseudoalteromonas; Unclassified; otu_3175
GJVXJEE01AE4XI.1	101289	90.77	0.979979	204	RDP:Bacteria; "Proteobacteria"; Gammaproteobacteria; Oceanospirillales; Oceanospirillaceae; Marinomonas; otu_1771	101289	90.77	0.979979	204	greengenes:k__Bacteria; p__Proteobacteria; c__Gammaproteobacteria; o__Oceanospirillales; f__Oceanospirillaceae; g__Marinomonas; Unclassified; otu_3783	101289	90.77	0.979979	204	ncbi:Bacteria; Proteobacteria; Gammaproteobacteria; Oceanospirillales; Marinomonas; Unclassified; otu_3448
GJVXJEE01AFV2A.1	108684	83.78	0.98745	161	RDP:Bacteria; "Proteobacteria"; Gammaproteobacteria; Oceanospirillales; Oceanospirillaceae; Marinomonas; otu_1771	108684	83.78	0.98745	161	greengenes:k__Bacteria; p__Proteobacteria; c__Gammaproteobacteria; o__Oceanospirillales; f__Oceanospirillaceae; g__Marinomonas; Unclassified; otu_3783	108684	83.78	0.98745	161	ncbi:Bacteria; Proteobacteria; Gammaproteobacteria; Oceanospirillales; Marinomonas; Unclassified; otu_3448
GJVXJEE01AK05W.1	168588	90.38	0.982159	113	RDP:Bacteria; "Proteobacteria"; Alphaproteobacteria; Rhodobacterales; Rhodobacteraceae; Maritimibacter; otu_1185	168588	90.38	0.982159	113	greengenes:k__Bacteria; p__Proteobacteria; c__Alphaproteobacteria; o__Rhodobacterales; f__Rhodobacteraceae; Unclassified; otu_2666	168588	90.38	0.982159	113	ncbi:Bacteria; Proteobacteria; Alphaproteobacteria; Rhodobacterales; Rhodobacteraceae; Maritimibacter; otu_2374
GJVXJEE01AO8NS.1	102038	72.37	0.923688	153	RDP:Bacteria; "Bacteroidetes"; Flavobacteria; "Flavobacteriales"; Flavobacteriaceae; Lacinutrix; otu_586	102038	72.37	0.923688	153	greengenes:k__Bacteria; p__Bacteroidetes; c__Flavobacteria; o__Flavobacteriales; f__Flavobacteriaceae; g__Lacinutrix; otu_1123	102038	72.37	0.923688	153	ncbi:Bacteria; Bacteroidetes; Flavobacteria; Flavobacteriales; Flavobacteriaceae; Lacinutrix; otu_935
GJVXJEE01ASVZL.1	100882	96.31	0.994426	180	RDP:Bacteria; "Bacteroidetes"; Flavobacteria; "Flavobacteriales"; Flavobacteriaceae; unclassified_Flavobacteriaceae; otu_621	100882	96.31	0.994426	180	greengenes:k__Bacteria; p__Bacteroidetes; c__Flavobacteria; o__Flavobacteriales; f__Flavobacteriaceae; Unclassified; otu_1069	100882	96.31	0.994426	180	ncbi:Bacteria; Unclassified; otu_221
GJVXJEE01AUCWS.1	8945	88.57	0.987784	165	RDP:Bacteria; "Proteobacteria"; Gammaproteobacteria; Alteromonadales; Pseudoalteromonadaceae; Pseudoalteromonas; otu_1667	8945	88.57	0.987784	165	greengenes:k__Bacteria; p__Proteobacteria; c__Gammaproteobacteria; o__Alteromonadales; f__Pseudoalteromonadaceae; g__Pseudoalteromonas; Unclassified; otu_3440	8945	88.57	0.987784	165	ncbi:Bacteria; Proteobacteria; Gammaproteobacteria; Alteromonadales; Pseudoalteromonadaceae; Pseudoalteromonas; Unclassified; otu_3175
GJVXJEE01AW1I2.1	8837	82.76	0.971331	144	RDP:Bacteria; "Proteobacteria"; Gammaproteobacteria; Alteromonadales; Colwelliaceae; Colwellia; otu_1656	131780	81.9	0.971331	144	greengenes:k__Bacteria; p__Proteobacteria; c__Gammaproteobacteria; o__Alteromonadales; f__Colwelliaceae; g__Colwellia; s__Colwellia psychrerythraea; otu_3423	8837	82.76	0.971331	144	ncbi:Bacteria; Proteobacteria; Gammaproteobacteria; Alteromonadales; Colwelliaceae; Colwellia; Unclassified; otu_3156
GJVXJEE01AXA6A.1	100882	96.73	0.994324	177	RDP:Bacteria; "Bacteroidetes"; Flavobacteria; "Flavobacteriales"; Flavobacteriaceae; unclassified_Flavobacteriaceae; otu_621	100882	96.73	0.994324	177	greengenes:k__Bacteria; p__Bacteroidetes; c__Flavobacteria; o__Flavobacteriales; f__Flavobacteriaceae; Unclassified; otu_1069	100882	96.73	0.994324	177	ncbi:Bacteria; Unclassified; otu_221
GJVXJEE01B3R7W.1	103480	95.57	0.993394	153	RDP:Bacteria; "Proteobacteria"; Gammaproteobacteria; Alteromonadales; Pseudoalteromonadaceae; Pseudoalteromonas; otu_1667	103480	95.57	0.993394	153	greengenes:k__Bacteria; p__Proteobacteria; c__Gammaproteobacteria; o__Alteromonadales; f__Pseudoalteromonadaceae; g__Pseudoalteromonas; Unclassified; otu_3440	103480	95.57	0.993394	153	ncbi:Bacteria; Proteobacteria; Gammaproteobacteria; Alteromonadales; Pseudoalteromonadaceae; Pseudoalteromonas; Unclassified; otu_3175
GJVXJEE01B55VK.1	106846	83.19	0.961361	186	RDP:Bacteria; Cyanobacteria; Cyanobacteria; Chloroplast; Bacillariophyta; otu_1993	106846	83.19	0.961361	186	greengenes:k__Bacteria; p__Cyanobacteria; c__Chloroplast; o__Stramenopiles; otu_1406	106846	83.19	0.961361	186	ncbi:Eukaryota; stramenopiles; Bacillariophyta; Coscinodiscophyceae; Coscinodiscophycidae; Melosirales; Melosiraceae; Melosira; otu_4076
GJVXJEE01B5NGF.1	43190	96.56	0.988482	264	RDP:Bacteria; "Proteobacteria"; Gammaproteobacteria; Alteromonadales; Pseudoalteromonadaceae; Pseudoalteromonas; otu_1667	43190	96.56	0.988482	264	greengenes:k__Bacteria; p__Proteobacteria; c__Gammaproteobacteria; o__Alteromonadales; f__Pseudoalteromonadaceae; g__Pseudoalteromonas; Unclassified; otu_3440	43190	96.56	0.988482	264	ncbi:Bacteria; Proteobacteria; Gammaproteobacteria; Alteromonadales; Pseudoalteromonadaceae; Pseudoalteromonas; Unclassified; otu_3175
GJVXJEE01B72CK.1	160589	70.4	0.95841	148	RDP:Bacteria; "Proteobacteria"; Gammaproteobacteria; Alteromonadales; Alteromonadaceae; Glaciecola; otu_1645	160306	70.4	0.95841	148	greengenes:k__Bacteria; p__Proteobacteria; c__Gammaproteobacteria; o__Alteromonadales; f__Alteromonadaceae; g__Glaciecola; s__Pseudoalteromonas atlantica; otu_3416	160306	70.4	0.95841	148	ncbi:Bacteria; Proteobacteria; Gammaproteobacteria; Alteromonadales; Pseudoalteromonadaceae; Pseudoalteromonas; Unclassified; otu_3175
GJVXJEE01B7ICX.1	104311	50.75	0.863807	130	RDP:Bacteria; "Bacteroidetes"; Flavobacteria; "Flavobacteriales"; Flavobacteriaceae; Gaetbulibacter; otu_575	104311	50.75	0.863807	130	greengenes:k__Bacteria; p__Bacteroidetes; c__Flavobacteria; o__Flavobacteriales; f__Flavobacteriaceae; Unclassified; otu_1069	104311	50.75	0.863807	130	ncbi:Bacteria; Unclassified; otu_221
GJVXJEE01B86XU.1	160593	90.91	0.980371	156	RDP:Bacteria; "Proteobacteria"; Gammaproteobacteria; Alteromonadales; Alteromonadaceae; Glaciecola; otu_1645	160306	90.91	0.980371	156	greengenes:k__Bacteria; p__Proteobacteria; c__Gammaproteobacteria; o__Alteromonadales; f__Alteromonadaceae; g__Glaciecola; s__Pseudoalteromonas atlantica; otu_3416	160306	90.91	0.980371	156	ncbi:Bacteria; Proteobacteria; Gammaproteobacteria; Alteromonadales; Pseudoalteromonadaceae; Pseudoalteromonas; Unclassified; otu_3175
GJVXJEE01BCYNM.1	143608	82.58	0.995255	211	RDP:Bacteria; "Proteobacteria"; Gammaproteobacteria; unclassified_Gammaproteobacteria; otu_1833	222370	82.58	0.995255	211	greengenes:k__Bacteria; p__Proteobacteria; c__Gammaproteobacteria; o__Oceanospirillales; f__Alteromonadaceae; g__nsmpVI18; otu_3730	222370	82.58	0.995255	211	ncbi:Bacteria; Proteobacteria; Gammaproteobacteria; Unclassified; otu_3101
GJVXJEE01BEZOG.1	4522	63.43	0.886582	209	RDP:Bacteria; "Proteobacteria"; Alphaproteobacteria; Rhodospirillales; Rhodospirillaceae; Magnetospirillum; otu_1270	4522	63.43	0.886582	209	greengenes:k__Bacteria; p__Proteobacteria; c__Alphaproteobacteria; o__Rhodospirillales; f__Rhodospirillaceae; g__Magnetospirillum; s__Magnetospirillum sp.; otu_2803	4522	63.43	0.886582	209	ncbi:Bacteria; Proteobacteria; Alphaproteobacteria; Rhodospirillales; Rhodospirillaceae; Magnetospirillum; Unclassified; otu_2501
GJVXJEE01BH7TT.1	266084	100	0.979906	203	RDP:Bacteria; "Proteobacteria"; Alphaproteobacteria; Rhodobacterales; Rhodobacteraceae; Marivita; otu_1186	266084	100	0.979906	203	greengenes:k__Bacteria; p__Proteobacteria; c__Alphaproteobacteria; o__Rhodobacterales; f__Rhodobacteraceae; g__Marivita; otu_2687	154128	100	0.999993	206	ncbi:Bacteria; Proteobacteria; Gammaproteobacteria; Vibrionales; Vibrionaceae; Photobacterium; Unclassified; otu_3596
GJVXJEE01BHJL4.1	103480	100	0.999993	188	RDP:Bacteria; "Proteobacteria"; Gammaproteobacteria; Alteromonadales; Pseudoalteromonadaceae; Pseudoalteromonas; otu_1667	103480	100	0.999993	188	greengenes:k__Bacteria; p__Proteobacteria; c__Gammaproteobacteria; o__Alteromonadales; f__Pseudoalteromonadaceae; g__Pseudoalteromonas; Unclassified; otu_3440	103480	100	0.999993	188	ncbi:Bacteria; Proteobacteria; Gammaproteobacteria; Alteromonadales; Pseudoalteromonadaceae; Pseudoalteromonas; Unclassified; otu_3175
GJVXJEE01BHPRT.1	180222	94.23	0.991984	251	RDP:Bacteria; "Proteobacteria"; Gammaproteobacteria; Alteromonadales; Pseudoalteromonadaceae; Pseudoalteromonas; otu_1667	180222	94.23	0.991984	251	greengenes:k__Bacteria; p__Proteobacteria; c__Gammaproteobacteria; o__Alteromonadales; f__Pseudoalteromonadaceae; g__Pseudoalteromonas; Unclassified; otu_3440	180222	94.23	0.991984	251	ncbi:Bacteria; Proteobacteria; Gammaproteobacteria; Alteromonadales; Pseudoalteromonadaceae; Pseudoalteromonas; Unclassified; otu_3175
GJVXJEE01BMJ8U.1	141050	87.75	0.912104	160	RDP:Bacteria; "Bacteroidetes"; Flavobacteria; "Flavobacteriales"; Flavobacteriaceae; unclassified_Flavobacteriaceae; otu_621	254152	87.25	0.976069	170	greengenes:k__Bacteria; p__Bacteroidetes; c__Flavobacteria; o__Flavobacteriales; f__Flavobacteriaceae; Unclassified; otu_1069	254152	87.25	0.976069	170	ncbi:Bacteria; Bacteroidetes; Flavobacteria; Flavobacteriales; Flavobacteriaceae; Bizionia; otu_887
GJVXJEE01BQD9W.1	321134	85.88	0.957146	266	RDP:Bacteria; "Bacteroidetes"; Flavobacteria; "Flavobacteriales"; Flavobacteriaceae; Muricauda; otu_597	321134	85.88	0.957146	266	greengenes:k__Bacteria; p__Bacteroidetes; c__Flavobacteria; o__Flavobacteriales; f__Flavobacteriaceae; Unclassified; otu_1069	321134	85.88	0.957146	266	ncbi:Bacteria; Bacteroidetes; Flavobacteria; Flavobacteriales; Flavobacteriaceae; Muricauda; Unclassified; otu_947
GJVXJEE01BRHZR.1	131602	72.73	0.943585	261	RDP:Bacteria; "Proteobacteria"; Gammaproteobacteria; Alteromonadales; Colwelliaceae; Thalassomonas; otu_1657	131602	72.73	0.943585	261	greengenes:k__Bacteria; p__Proteobacteria; c__Gammaproteobacteria; o__Alteromonadales; f__Colwelliaceae; g__Thalassomonas; Unclassified; otu_3425	131602	72.73	0.943585	261	ncbi:Bacteria; Proteobacteria; Gammaproteobacteria; Alteromonadales; Colwelliaceae; Thalassomonas; Unclassified; otu_3158
GJVXJEE01BRMIC.1	103367	96.7	0.984485	262	RDP:Bacteria; "Proteobacteria"; Gammaproteobacteria; Alteromonadales; Pseudoalteromonadaceae; Pseudoalteromonas; otu_1667	103367	96.7	0.984485	262	greengenes:k__Bacteria; p__Proteobacteria; c__Gammaproteobacteria; o__Alteromonadales; f__Pseudoalteromonadaceae; g__Pseudoalteromonas; Unclassified; otu_3440	267586	97.07	0.984659	265	ncbi:Bacteria; Proteobacteria; Gammaproteobacteria; Alteromonadales; Pseudoalteromonadaceae; Pseudoalteromonas; Unclassified; otu_3175
GJVXJEE01BS4N3.1	114586	88.53	0.97902	194	RDP:Bacteria; "Proteobacteria"; Gammaproteobacteria; Oceanospirillales; Oceanospirillaceae; Marinomonas; otu_1771	114586	88.53	0.97902	194	greengenes:k__Bacteria; p__Proteobacteria; c__Gammaproteobacteria; o__Oceanospirillales; f__Oceanospirillaceae; g__Marinomonas; s__Marinomonas aquimarina; otu_3784	114586	88.53	0.97902	194	ncbi:Bacteria; Proteobacteria; Gammaproteobacteria; Oceanospirillales; Marinomonas; Unclassified; otu_3448
GJVXJEE01BTNUG.1	103480	100	0.999993	180	RDP:Bacteria; "Proteobacteria"; Gammaproteobacteria; Alteromonadales; Pseudoalteromonadaceae; Pseudoalteromonas; otu_1667	103480	100	0.999993	180	greengenes:k__Bacteria; p__Proteobacteria; c__Gammaproteobacteria; o__Alteromonadales; f__Pseudoalteromonadaceae; g__Pseudoalteromonas; Unclassified; otu_3440	103480	100	0.999993	180	ncbi:Bacteria; Proteobacteria; Gammaproteobacteria; Alteromonadales; Pseudoalteromonadaceae; Pseudoalteromonas; Unclassified; otu_3175
GJVXJEE01BW25X.1	111088	63.21	0.884474	206	RDP:Bacteria; "Proteobacteria"; Alphaproteobacteria; Rhodospirillales; Rhodospirillaceae; Magnetospirillum; otu_1270	111088	63.21	0.884474	206	greengenes:k__Bacteria; p__Proteobacteria; c__Alphaproteobacteria; o__Rhodospirillales; f__Rhodospirillaceae; g__Magnetospirillum; s__Magnetospirillum sp.; otu_2803	111088	63.21	0.884474	206	ncbi:Bacteria; Proteobacteria; Alphaproteobacteria; Rhodospirillales; Rhodospirillaceae; Magnetospirillum; Unclassified; otu_2501
GJVXJEE01BWJIR.1	151662	94.3	0.999993	104	RDP:Bacteria; "Proteobacteria"; Alphaproteobacteria; Rhodobacterales; Rhodobacteraceae; unclassified_Rhodobacteraceae; otu_1236	149575	98.1	0.98992	101	greengenes:k__Bacteria; p__Proteobacteria; c__Alphaproteobacteria; o__Rhodobacterales; f__Rhodobacteraceae; g__Sulfitobacter; s__Sulfitobacter sp. NAS-14.1; otu_2745	149575	98.1	0.98992	101	ncbi:Bacteria; Proteobacteria; Alphaproteobacteria; Rhodobacterales; Rhodobacteraceae; Sulfitobacter; Unclassified; otu_2436
GJVXJEE01BWUIL.1	249013	83.01	0.967407	315	RDP:Bacteria; "Proteobacteria"; Gammaproteobacteria; Alteromonadales; Alteromonadaceae; Alteromonas; otu_1643	249013	83.01	0.967407	315	greengenes:k__Bacteria; p__Proteobacteria; c__Gammaproteobacteria; o__Alteromonadales; f__Alteromonadaceae; Unclassified; otu_3406	249013	83.01	0.967407	315	ncbi:Bacteria; Proteobacteria; Gammaproteobacteria; Alteromonadales; Alteromonadaceae; Alteromonas; Unclassified; otu_3134
GJVXJEE01BWXGR.1	195717	41.45	0.725251	301	RDP:Bacteria; "Proteobacteria"; Deltaproteobacteria; Desulfovibrionales; Desulfovibrionaceae; Desulfocurvus; otu_1502	195717	41.45	0.725251	301	greengenes:k__Bacteria; p__Proteobacteria; c__Deltaproteobacteria; o__Desulfovibrionales; f__Desulfovibrionaceae; g__Desulfovibrio; Unclassified; otu_3201	195717	41.45	0.725251	301	ncbi:Bacteria; Proteobacteria; Deltaproteobacteria; Desulfovibrionales; Desulfovibrionaceae; Desulfocurvus; Unclassified; otu_2971
GJVXJEE01BZ5ZH.1	133099	55.85	0.850159	282	RDP:Bacteria; Cyanobacteria; Cyanobacteria; Noname; unclassified_Noname; otu_2016	278521	55.85	0.867164	282	greengenes:k__Bacteria; p__Cyanobacteria; c__Chloroplast; o__Stramenopiles; otu_1406	340298	58.19	0.867774	282	ncbi:Eukaryota; stramenopiles; Bacillariophyta; Fragilariophyceae; Fragilariophycidae; Fragilariales; Fragilariaceae; Fragilaria; otu_4099
GJVXJEE01C69JJ.1	103615	94.4	0.986708	229	RDP:Bacteria; "Proteobacteria"; Gammaproteobacteria; Alteromonadales; Pseudoalteromonadaceae; Pseudoalteromonas; otu_1667	103615	94.4	0.986708	229	greengenes:k__Bacteria; p__Proteobacteria; c__Gammaproteobacteria; o__Alteromonadales; f__Pseudoalteromonadaceae; g__Pseudoalteromonas; Unclassified; otu_3440	103615	94.4	0.986708	229	ncbi:Bacteria; Proteobacteria; Gammaproteobacteria; Alteromonadales; Pseudoalteromonadaceae; Pseudoalteromonas; Unclassified; otu_3175
GJVXJEE01C6ZOS.1	46306	86.23	0.972305	294	RDP:Bacteria; "Proteobacteria"; Gammaproteobacteria; Oceanospirillales; Oceanospirillaceae; Marinomonas; otu_1771	46306	86.23	0.972305	294	greengenes:k__Bacteria; p__Proteobacteria; c__Gammaproteobacteria; o__Oceanospirillales; f__Oceanospirillaceae; g__Marinomonas; Unclassified; otu_3783	46306	86.23	0.972305	294	ncbi:Bacteria; Proteobacteria; Gammaproteobacteria; Oceanospirillales; Marinomonas; Unclassified; otu_3448
GJVXJEE01C9IQS.1	103582	97.34	0.994382	179	RDP:Bacteria; "Proteobacteria"; Gammaproteobacteria; Alteromonadales; Pseudoalteromonadaceae; Pseudoalteromonas; otu_1667	103582	97.34	0.994382	179	greengenes:k__Bacteria; p__Proteobacteria; c__Gammaproteobacteria; o__Alteromonadales; f__Pseudoalteromonadaceae; g__Pseudoalteromonas; Unclassified; otu_3440	103582	97.34	0.994382	179	ncbi:Bacteria; Proteobacteria; Gammaproteobacteria; Alteromonadales; Pseudoalteromonadaceae; Pseudoalteromonas; Unclassified; otu_3175
GJVXJEE01C9SUU.1	86531	76.61	0.914313	250	RDP:Bacteria; "Bacteroidetes"; Flavobacteria; "Flavobacteriales"; Flavobacteriaceae; Ulvibacter; otu_620	86531	76.61	0.914313	250	greengenes:k__Bacteria; p__Bacteroidetes; c__Flavobacteria; o__Flavobacteriales; f__Flavobacteriaceae; g__Ulvibacter; otu_1162	86531	76.61	0.914313	250	ncbi:Bacteria; Bacteroidetes; Flavobacteria; Flavobacteriales; Flavobacteriaceae; Ulvibacter; Unclassified; otu_987
GJVXJEE01CA7RD.1	141822	96.07	0.971171	179	RDP:Bacteria; "Proteobacteria"; Alphaproteobacteria; Rhodobacterales; Rhodobacteraceae; unclassified_Rhodobacteraceae; otu_1236	135760	93.45	0.97729	179	greengenes:k__Bacteria; p__Proteobacteria; c__Alphaproteobacteria; o__Rhodobacterales; f__Rhodobacteraceae; g__Marinovum; s__Marinovum algicola; otu_2686	295528	93.01	0.971665	180	ncbi:Bacteria; Proteobacteria; Alphaproteobacteria; Rhodobacterales; Rhodobacteraceae; Unclassified; otu_2337
GJVXJEE01CASTG.1	348441	82.4	0.974907	245	RDP:Bacteria; "Firmicutes"; "Clostridia"; Clostridiales; "Lachnospiraceae"; Roseburia; otu_870	348441	82.4	0.974907	245	greengenes:k__Bacteria; p__Firmicutes; c__Clostridia; o__Clostridiales; f__Lachnospiraceae; g__Roseburia; Unclassified; otu_2130	348441	82.4	0.974907	245	ncbi:Bacteria; Firmicutes; Clostridia; Clostridiales; Lachnospiraceae; Unclassified; otu_1710
GJVXJEE01CBGML.1	103367	98.55	0.999993	362	RDP:Bacteria; "Proteobacteria"; Gammaproteobacteria; Alteromonadales; Pseudoalteromonadaceae; Pseudoalteromonas; otu_1667	103367	98.55	0.999993	362	greengenes:k__Bacteria; p__Proteobacteria; c__Gammaproteobacteria; o__Alteromonadales; f__Pseudoalteromonadaceae; g__Pseudoalteromonas; Unclassified; otu_3440	105204	98.55	0.999993	362	ncbi:Bacteria; Proteobacteria; Gammaproteobacteria; Alteromonadales; Alteromonadaceae; Unclassified; otu_3126
GJVXJEE01CGGO6.1	2398	72.11	0.916421	104	RDP:Bacteria; "Bacteroidetes"; Flavobacteria; "Flavobacteriales"; Flavobacteriaceae; Cellulophaga; otu_559	109042	73.47	0.917118	104	greengenes:k__Bacteria; p__Bacteroidetes; c__Flavobacteria; o__Flavobacteriales; f__Flavobacteriaceae; Unclassified; otu_1069	2398	72.11	0.916421	104	ncbi:Bacteria; Bacteroidetes; Flavobacteria; Flavobacteriales; Flavobacteriaceae; Cellulophaga; Unclassified; otu_891
GJVXJEE01CHJV9.1	254152	79.73	0.953221	264	RDP:Bacteria; "Bacteroidetes"; Flavobacteria; "Flavobacteriales"; Flavobacteriaceae; Bizionia; otu_557	254152	79.73	0.953221	264	greengenes:k__Bacteria; p__Bacteroidetes; c__Flavobacteria; o__Flavobacteriales; f__Flavobacteriaceae; Unclassified; otu_1069	254152	79.73	0.953221	264	ncbi:Bacteria; Bacteroidetes; Flavobacteria; Flavobacteriales; Flavobacteriaceae; Bizionia; otu_887
GJVXJEE01CNC64.1	246748	92.53	0.986723	152	RDP:Bacteria; "Proteobacteria"; Gammaproteobacteria; Alteromonadales; Alteromonadaceae; Glaciecola; otu_1645	246748	92.53	0.986723	152	greengenes:k__Bacteria; p__Proteobacteria; c__Gammaproteobacteria; o__Alteromonadales; f__Alteromonadaceae; g__Glaciecola; Unclassified; otu_3414	8897	87.36	0.986752	152	ncbi:Bacteria; Proteobacteria; Gammaproteobacteria; Unclassified; otu_3101
GJVXJEE01CNFPM.1	2398	72.11	0.916421	104	RDP:Bacteria; "Bacteroidetes"; Flavobacteria; "Flavobacteriales"; Flavobacteriaceae; Cellulophaga; otu_559	109042	73.47	0.917118	104	greengenes:k__Bacteria; p__Bacteroidetes; c__Flavobacteria; o__Flavobacteriales; f__Flavobacteriaceae; Unclassified; otu_1069	2398	72.11	0.916421	104	ncbi:Bacteria; Bacteroidetes; Flavobacteria; Flavobacteriales; Flavobacteriaceae; Cellulophaga; Unclassified; otu_891
GJVXJEE01COZXV.1	140388	90	0.999993	61	RDP:Bacteria; "Proteobacteria"; Gammaproteobacteria; Alteromonadales; Pseudoalteromonadaceae; Pseudoalteromonas; otu_1667	140388	90	0.999993	61	greengenes:k__Bacteria; p__Proteobacteria; c__Gammaproteobacteria; o__Alteromonadales; f__Pseudoalteromonadaceae; g__Pseudoalteromonas; s__Pseudoalteromonas haloplanktis; otu_3442	140388	90	0.999993	61	ncbi:Bacteria; Proteobacteria; Gammaproteobacteria; Alteromonadales; Pseudoalteromonadaceae; Pseudoalteromonas; Unclassified; otu_3175
GJVXJEE01CQGRS.1	103112	95.51	0.988918	182	RDP:Bacteria; "Proteobacteria"; Gammaproteobacteria; Alteromonadales; Pseudoalteromonadaceae; Pseudoalteromonas; otu_1667	103112	95.51	0.988918	182	greengenes:k__Bacteria; p__Proteobacteria; c__Gammaproteobacteria; o__Alteromonadales; f__Pseudoalteromonadaceae; g__Pseudoalteromonas; Unclassified; otu_3440	103112	95.51	0.988918	182	ncbi:Bacteria; Proteobacteria; Gammaproteobacteria; Alteromonadales; Pseudoalteromonadaceae; Pseudoalteromonas; Unclassified; otu_3175
GJVXJEE01CRK9G.1	43301	99.39	0.993772	322	RDP:Bacteria; "Proteobacteria"; Gammaproteobacteria; Alteromonadales; Pseudoalteromonadaceae; Pseudoalteromonas; otu_1667	43301	99.39	0.993772	322	greengenes:k__Bacteria; p__Proteobacteria; c__Gammaproteobacteria; o__Alteromonadales; f__Pseudoalteromonadaceae; g__Pseudoalteromonas; s__Pseudoalteromonas marina; otu_3445	43301	99.39	0.993772	322	ncbi:Bacteria; Proteobacteria; Gammaproteobacteria; Alteromonadales; Pseudoalteromonadaceae; Pseudoalteromonas; Unclassified; otu_3175
GJVXJEE01CV6NK.1	170105	94.79	0.99588	243	RDP:Bacteria; "Bacteroidetes"; Flavobacteria; "Flavobacteriales"; Flavobacteriaceae; unclassified_Flavobacteriaceae; otu_621	170105	94.79	0.99588	243	greengenes:k__Bacteria; p__Bacteroidetes; c__Flavobacteria; o__Flavobacteriales; f__Flavobacteriaceae; Unclassified; otu_1069	224838	85.42	0.99588	243	ncbi:Bacteria; Unclassified; otu_221
GJVXJEE01D38T1.1	79592	72.49	0.937917	185	RDP:Bacteria; "Bacteroidetes"; Flavobacteria; "Flavobacteriales"; Flavobacteriaceae; Vitellibacter; otu_622	79592	72.49	0.937917	185	greengenes:k__Bacteria; p__Bacteroidetes; c__Flavobacteria; o__Flavobacteriales; f__Flavobacteriaceae; g__Aequorivita; otu_1072	79592	72.49	0.937917	185	ncbi:Bacteria; Bacteroidetes; Flavobacteria; Flavobacteriales; Flavobacteriaceae; Vitellibacter; otu_989
GJVXJEE01D3KN6.1	101283	97.33	0.977915	369	RDP:Bacteria; "Proteobacteria"; Gammaproteobacteria; Alteromonadales; Pseudoalteromonadaceae; Pseudoalteromonas; otu_1667	101283	97.33	0.977915	369	greengenes:k__Bacteria; p__Proteobacteria; c__Gammaproteobacteria; o__Alteromonadales; f__Pseudoalteromonadaceae; g__Pseudoalteromonas; Unclassified; otu_3440	8927	97.33	0.978031	369	ncbi:Bacteria; Proteobacteria; Gammaproteobacteria; Alteromonadales; Pseudoalteromonadaceae; Pseudoalteromonas; Unclassified; otu_3175
GJVXJEE01D4YON.1	46306	89.64	0.970706	210	RDP:Bacteria; "Proteobacteria"; Gammaproteobacteria; Oceanospirillales; Oceanospirillaceae; Marinomonas; otu_1771	46306	89.64	0.970706	210	greengenes:k__Bacteria; p__Proteobacteria; c__Gammaproteobacteria; o__Oceanospirillales; f__Oceanospirillaceae; g__Marinomonas; Unclassified; otu_3783	46306	89.64	0.970706	210	ncbi:Bacteria; Proteobacteria; Gammaproteobacteria; Oceanospirillales; Marinomonas; Unclassified; otu_3448
GJVXJEE01D569H.1	103765	98.91	0.982595	175	RDP:Bacteria; "Proteobacteria"; Gammaproteobacteria; Alteromonadales; Pseudoalteromonadaceae; Pseudoalteromonas; otu_1667	103765	98.91	0.982595	175	greengenes:k__Bacteria; p__Proteobacteria; c__Gammaproteobacteria; o__Alteromonadales; f__Pseudoalteromonadaceae; g__Pseudoalteromonas; Unclassified; otu_3440	267586	99.45	0.98854	176	ncbi:Bacteria; Proteobacteria; Gammaproteobacteria; Alteromonadales; Pseudoalteromonadaceae; Pseudoalteromonas; Unclassified; otu_3175
GJVXJEE01D64P2.1	367522	41.75	0.78785	173	RDP:Bacteria; "Bacteroidetes"; Flavobacteria; "Flavobacteriales"; Flavobacteriaceae; Aquimarina; otu_555	367522	41.75	0.78785	173	greengenes:k__Bacteria; p__Bacteroidetes; c__Flavobacteria; o__Flavobacteriales; f__Flavobacteriaceae; Unclassified; otu_1069	367522	41.75	0.78785	173	ncbi:Bacteria; Bacteroidetes; Flavobacteria; Flavobacteriales; Flavobacteriaceae; Unclassified; otu_874
GJVXJEE01D6BOQ.1	201007	95.52	0.992551	136	RDP:Bacteria; "Proteobacteria"; Gammaproteobacteria; Alteromonadales; Pseudoalteromonadaceae; Pseudoalteromonas; otu_1667	201007	95.52	0.992551	136	greengenes:k__Bacteria; p__Proteobacteria; c__Gammaproteobacteria; o__Alteromonadales; f__Pseudoalteromonadaceae; g__Pseudoalteromonas; Unclassified; otu_3440	201007	95.52	0.992551	136	ncbi:Bacteria; Proteobacteria; Gammaproteobacteria; Alteromonadales; Pseudoalteromonadaceae; Pseudoalteromonas; Unclassified; otu_3175
GJVXJEE01D7YHL.1	52879	94.27	0.979688	301	RDP:Bacteria; "Proteobacteria"; Gammaproteobacteria; Alteromonadales; Pseudoalteromonadaceae; Pseudoalteromonas; otu_1667	52879	94.27	0.979688	301	greengenes:k__Bacteria; p__Proteobacteria; c__Gammaproteobacteria; o__Alteromonadales; f__Pseudoalteromonadaceae; g__Pseudoalteromonas; s__Pseudoalteromonas issachenkonii; otu_3443	54983	91.69	0.986665	304	ncbi:Bacteria; Proteobacteria; Gammaproteobacteria; Alteromonadales; Alteromonadaceae; Unclassified; otu_3126
GJVXJEE01DA1C8.1	143608	83.03	0.993932	165	RDP:Bacteria; "Proteobacteria"; Gammaproteobacteria; unclassified_Gammaproteobacteria; otu_1833	222370	83.03	0.993932	165	greengenes:k__Bacteria; p__Proteobacteria; c__Gammaproteobacteria; o__Oceanospirillales; f__Alteromonadaceae; g__nsmpVI18; otu_3730	222370	83.03	0.993932	165	ncbi:Bacteria; Proteobacteria; Gammaproteobacteria; Unclassified; otu_3101
GJVXJEE01DAVMH.1	159551	60.47	0.841395	178	RDP:Bacteria; "Proteobacteria"; Gammaproteobacteria; unclassified_Gammaproteobacteria; otu_1833	213821	59.3	0.84215	178	greengenes:k__Bacteria; p__Proteobacteria; c__Gammaproteobacteria; o__Chromatiales; Unclassified; otu_3482	7611	59.88	0.869562	178	ncbi:Bacteria; Proteobacteria; Gammaproteobacteria; Thiotrichales; Thiotrichaceae; Achromatium; otu_3574
GJVXJEE01DCF66.1	157120	97.78	0.999993	215	RDP:Bacteria; "Proteobacteria"; Gammaproteobacteria; Alteromonadales; Pseudoalteromonadaceae; Pseudoalteromonas; otu_1667	157120	97.78	0.999993	215	greengenes:k__Bacteria; p__Proteobacteria; c__Gammaproteobacteria; o__Alteromonadales; f__Pseudoalteromonadaceae; g__Pseudoalteromonas; Unclassified; otu_3440	157120	97.78	0.999993	215	ncbi:Bacteria; Proteobacteria; Gammaproteobacteria; Alteromonadales; Pseudoalteromonadaceae; Pseudoalteromonas; Unclassified; otu_3175
GJVXJEE01DGDNM.1	151306	98.25	0.999993	145	RDP:Bacteria; "Proteobacteria"; Alphaproteobacteria; Rhodobacterales; Rhodobacteraceae; unclassified_Rhodobacteraceae; otu_1236	159839	99.42	0.999993	145	greengenes:k__Bacteria; p__Proteobacteria; c__Alphaproteobacteria; o__Rhodobacterales; f__Rhodobacteraceae; Unclassified; otu_2666	159839	99.42	0.999993	145	ncbi:Bacteria; Proteobacteria; Alphaproteobacteria; Rhodobacterales; Rhodobacteraceae; Thalassobius; Unclassified; otu_2442
GJVXJEE01DGRST.1	154145	87.63	0.983671	248	RDP:Bacteria; "Proteobacteria"; Gammaproteobacteria; Oceanospirillales; Oceanospirillaceae; Neptuniibacter; otu_1773	154145	87.63	0.983671	248	greengenes:k__Bacteria; p__Proteobacteria; c__Gammaproteobacteria; o__Oceanospirillales; f__Oceanospirillaceae; Unclassified; otu_3776	124036	87.96	0.995952	248	ncbi:Bacteria; Proteobacteria; Gammaproteobacteria; Oceanospirillales; Marinomonas; Unclassified; otu_3448
GJVXJEE01DHBQN.1	107884	97.33	0.999993	193	RDP:Bacteria; "Proteobacteria"; Gammaproteobacteria; Alteromonadales; Pseudoalteromonadaceae; Pseudoalteromonas; otu_1667	107884	97.33	0.999993	193	greengenes:k__Bacteria; p__Proteobacteria; c__Gammaproteobacteria; o__Alteromonadales; f__Pseudoalteromonadaceae; g__Pseudoalteromonas; Unclassified; otu_3440	107884	97.33	0.999993	193	ncbi:Bacteria; Proteobacteria; Gammaproteobacteria; Alteromonadales; Pseudoalteromonadaceae; Pseudoalteromonas; Unclassified; otu_3175
GJVXJEE01DJNDD.1	46309	97.12	0.993002	286	RDP:Bacteria; "Proteobacteria"; Gammaproteobacteria; Alteromonadales; Pseudoalteromonadaceae; Pseudoalteromonas; otu_1667	46309	97.12	0.993002	286	greengenes:k__Bacteria; p__Proteobacteria; c__Gammaproteobacteria; o__Alteromonadales; f__Pseudoalteromonadaceae; g__Pseudoalteromonas; Unclassified; otu_3440	103191	97.12	0.999993	288	ncbi:Bacteria; Proteobacteria; Gammaproteobacteria; Alteromonadales; Pseudoalteromonadaceae; Pseudoalteromonas; Unclassified; otu_3175
GJVXJEE01DLQJJ.1	274739	84.98	0.961346	241	RDP:Bacteria; "Proteobacteria"; Alphaproteobacteria; Rhodobacterales; Rhodobacteraceae; Silicibacter; otu_1225	274739	84.98	0.961346	241	greengenes:k__Bacteria; p__Proteobacteria; c__Alphaproteobacteria; o__Rhodobacterales; f__Rhodobacteraceae; g__Ruegeria; Unclassified; otu_2733	274739	84.98	0.961346	241	ncbi:Bacteria; Proteobacteria; Alphaproteobacteria; Rhodobacterales; Rhodobacteraceae; Unclassified; otu_2337
GJVXJEE01DNT4X.1	140388	95.38	0.999993	78	RDP:Bacteria; "Proteobacteria"; Gammaproteobacteria; Alteromonadales; Pseudoalteromonadaceae; Pseudoalteromonas; otu_1667	140388	95.38	0.999993	78	greengenes:k__Bacteria; p__Proteobacteria; c__Gammaproteobacteria; o__Alteromonadales; f__Pseudoalteromonadaceae; g__Pseudoalteromonas; s__Pseudoalteromonas haloplanktis; otu_3442	140388	95.38	0.999993	78	ncbi:Bacteria; Proteobacteria; Gammaproteobacteria; Alteromonadales; Pseudoalteromonadaceae; Pseudoalteromonas; Unclassified; otu_3175
GJVXJEE01DP8X4.1	103765	100	0.995676	231	RDP:Bacteria; "Proteobacteria"; Gammaproteobacteria; Alteromonadales; Pseudoalteromonadaceae; Pseudoalteromonas; otu_1667	103765	100	0.995676	231	greengenes:k__Bacteria; p__Proteobacteria; c__Gammaproteobacteria; o__Alteromonadales; f__Pseudoalteromonadaceae; g__Pseudoalteromonas; Unclassified; otu_3440	103615	100	0.999993	232	ncbi:Bacteria; Proteobacteria; Gammaproteobacteria; Alteromonadales; Pseudoalteromonadaceae; Pseudoalteromonas; Unclassified; otu_3175
GJVXJEE01DSBF4.1	2787	45.36	0.706982	103	RDP:Bacteria; "Planctomycetes"; "Planctomycetacia"; Planctomycetales; Planctomycetaceae; Rhodopirellula; otu_1055	2787	45.36	0.706982	103	greengenes:k__Bacteria; p__Planctomycetes; c__Planctomycea; o__Pirellulales; f__; g__Rhodopirellula; Unclassified; otu_2435	2787	45.36	0.706982	103	ncbi:Bacteria; Planctomycetes; Planctomycetacia; Planctomycetales; Planctomycetaceae; Pirellula; Unclassified; otu_2126
GJVXJEE01DUGBT.1	46309	98.14	0.993365	304	RDP:Bacteria; "Proteobacteria"; Gammaproteobacteria; Alteromonadales; Pseudoalteromonadaceae; Pseudoalteromonas; otu_1667	46309	98.14	0.993365	304	greengenes:k__Bacteria; p__Proteobacteria; c__Gammaproteobacteria; o__Alteromonadales; f__Pseudoalteromonadaceae; g__Pseudoalteromonas; Unclassified; otu_3440	103191	98.14	0.999993	306	ncbi:Bacteria; Proteobacteria; Gammaproteobacteria; Alteromonadales; Pseudoalteromonadaceae; Pseudoalteromonas; Unclassified; otu_3175
GJVXJEE01DX75H.1	348441	76.29	0.970212	243	RDP:Bacteria; "Firmicutes"; "Clostridia"; Clostridiales; "Lachnospiraceae"; Roseburia; otu_870	348441	76.29	0.970212	243	greengenes:k__Bacteria; p__Firmicutes; c__Clostridia; o__Clostridiales; f__Lachnospiraceae; g__Roseburia; Unclassified; otu_2130	348441	76.29	0.970212	243	ncbi:Bacteria; Firmicutes; Clostridia; Clostridiales; Lachnospiraceae; Unclassified; otu_1710
GJVXJEE01DXPCU.1	152794	91.2	0.984979	203	RDP:Bacteria; "Proteobacteria"; Alphaproteobacteria; Rhodobacterales; Rhodobacteraceae; unclassified_Rhodobacteraceae; otu_1236	152794	91.2	0.984979	203	greengenes:k__Bacteria; p__Proteobacteria; c__Alphaproteobacteria; o__Rhodobacterales; f__Rhodobacteraceae; Unclassified; otu_2666	135303	88	0.990051	203	ncbi:Bacteria; Proteobacteria; Alphaproteobacteria; Unclassified; otu_2139
GJVXJEE01DXWRJ.1	143608	82.79	0.993816	162	RDP:Bacteria; "Proteobacteria"; Gammaproteobacteria; unclassified_Gammaproteobacteria; otu_1833	222370	82.79	0.993816	162	greengenes:k__Bacteria; p__Proteobacteria; c__Gammaproteobacteria; o__Oceanospirillales; f__Alteromonadaceae; g__nsmpVI18; otu_3730	222370	82.79	0.993816	162	ncbi:Bacteria; Proteobacteria; Gammaproteobacteria; Unclassified; otu_3101
GJVXJEE01DZ4KN.1	302609	89.81	0.976433	217	RDP:Bacteria; "Proteobacteria"; Alphaproteobacteria; Rhodobacterales; Rhodobacteraceae; Yangia; otu_1238	302609	89.81	0.976433	217	greengenes:k__Bacteria; p__Proteobacteria; c__Alphaproteobacteria; o__Rhodobacterales; f__Rhodobacteraceae; Unclassified; otu_2666	302609	89.81	0.976433	217	ncbi:Bacteria; Proteobacteria; Alphaproteobacteria; Rhodobacterales; Rhodobacteraceae; Unclassified; otu_2337
GJVXJEE01DZVJK.1	108637	84.91	0.959675	229	RDP:Bacteria; "Proteobacteria"; Alphaproteobacteria; Rhodobacterales; Rhodobacteraceae; Thalassococcus; otu_1231	108637	84.91	0.959675	229	greengenes:k__Bacteria; p__Proteobacteria; c__Alphaproteobacteria; o__Rhodobacterales; f__Rhodobacteraceae; g__Loktanella; Unclassified; otu_2680	108637	84.91	0.959675	229	ncbi:Bacteria; Proteobacteria; Alphaproteobacteria; Rhodobacterales; Rhodobacteraceae; Roseobacter; Unclassified; otu_2417
GJVXJEE01DZWAT.1	220204	79.75	0.957509	122	RDP:Bacteria; "Proteobacteria"; Alphaproteobacteria; Rhodobacterales; Rhodobacteraceae; Silicibacter; otu_1225	148015	77.85	0.928688	120	greengenes:k__Bacteria; p__Proteobacteria; c__Alphaproteobacteria; o__Rhodobacterales; f__Rhodobacteraceae; g__Sulfitobacter; s__Sulfitobacter sp. EE-36; otu_2744	148015	77.85	0.928688	120	ncbi:Bacteria; Proteobacteria; Alphaproteobacteria; Rhodobacterales; Rhodobacteraceae; Sulfitobacter; Unclassified; otu_2436
GJVXJEE01DZZ3M.1	354316	69.82	0.913601	282	RDP:Bacteria; "Proteobacteria"; Gammaproteobacteria; Pseudomonadales; Pseudomonadaceae; Azotobacter; otu_1811	354316	69.82	0.913601	282	greengenes:k__Bacteria; p__Proteobacteria; c__Gammaproteobacteria; o__Pseudomonadales; f__Pseudomonadaceae; g__Pseudomonas; Unclassified; otu_3909	354316	69.82	0.913601	282	ncbi:Bacteria; Proteobacteria; Gammaproteobacteria; Pseudomonadales; Pseudomonadaceae; Azotobacter; otu_3524
GJVXJEE01E0KNU.1	103367	95.86	0.99008	305	RDP:Bacteria; "Proteobacteria"; Gammaproteobacteria; Alteromonadales; Pseudoalteromonadaceae; Pseudoalteromonas; otu_1667	103367	95.86	0.99008	305	greengenes:k__Bacteria; p__Proteobacteria; c__Gammaproteobacteria; o__Alteromonadales; f__Pseudoalteromonadaceae; g__Pseudoalteromonas; Unclassified; otu_3440	267586	96.18	0.990168	308	ncbi:Bacteria; Proteobacteria; Gammaproteobacteria; Alteromonadales; Pseudoalteromonadaceae; Pseudoalteromonas; Unclassified; otu_3175
GJVXJEE01E29KV.1	107884	97.04	0.999993	293	RDP:Bacteria; "Proteobacteria"; Gammaproteobacteria; Alteromonadales; Pseudoalteromonadaceae; Pseudoalteromonas; otu_1667	107884	97.04	0.999993	293	greengenes:k__Bacteria; p__Proteobacteria; c__Gammaproteobacteria; o__Alteromonadales; f__Pseudoalteromonadaceae; g__Pseudoalteromonas; Unclassified; otu_3440	107884	97.04	0.999993	293	ncbi:Bacteria; Proteobacteria; Gammaproteobacteria; Alteromonadales; Pseudoalteromonadaceae; Pseudoalteromonas; Unclassified; otu_3175
GJVXJEE01EA1L5.1	107884	98.1	0.986098	292	RDP:Bacteria; "Proteobacteria"; Gammaproteobacteria; Alteromonadales; Pseudoalteromonadaceae; Pseudoalteromonas; otu_1667	107884	98.1	0.986098	292	greengenes:k__Bacteria; p__Proteobacteria; c__Gammaproteobacteria; o__Alteromonadales; f__Pseudoalteromonadaceae; g__Pseudoalteromonas; Unclassified; otu_3440	107884	98.1	0.986098	292	ncbi:Bacteria; Proteobacteria; Gammaproteobacteria; Alteromonadales; Pseudoalteromonadaceae; Pseudoalteromonas; Unclassified; otu_3175
GJVXJEE01ECL0D.1	106364	78.01	0.937263	269	RDP:Bacteria; "Proteobacteria"; Gammaproteobacteria; Alteromonadales; Alteromonadaceae; Microbulbifer; otu_1651	106364	78.01	0.937263	269	greengenes:k__Bacteria; p__Proteobacteria; c__Gammaproteobacteria; o__Oceanospirillales; f__Alteromonadaceae; g__Microbulbifer; Unclassified; otu_3724	106364	78.01	0.937263	269	ncbi:Bacteria; Proteobacteria; Gammaproteobacteria; Alteromonadales; Alteromonadaceae; Microbulbifer; Unclassified; otu_3149
GJVXJEE01ED9DI.1	143608	80.73	0.992827	140	RDP:Bacteria; "Proteobacteria"; Gammaproteobacteria; unclassified_Gammaproteobacteria; otu_1833	222370	80.73	0.992827	140	greengenes:k__Bacteria; p__Proteobacteria; c__Gammaproteobacteria; o__Oceanospirillales; f__Alteromonadaceae; g__nsmpVI18; otu_3730	222370	80.73	0.992827	140	ncbi:Bacteria; Proteobacteria; Gammaproteobacteria; Unclassified; otu_3101
GJVXJEE01EDVDA.1	108685	97.55	0.999993	160	RDP:Bacteria; "Bacteroidetes"; Flavobacteria; "Flavobacteriales"; Flavobacteriaceae; Polaribacter; otu_604	108685	97.55	0.999993	160	greengenes:k__Bacteria; p__Bacteroidetes; c__Flavobacteria; o__Flavobacteriales; f__Flavobacteriaceae; g__Polaribacter; Unclassified; otu_1135	108685	97.55	0.999993	160	ncbi:Bacteria; Bacteroidetes; Flavobacteria; Flavobacteriales; Flavobacteriaceae; Polaribacter; Unclassified; otu_959
GJVXJEE01EDWI0.1	101289	87.44	0.97527	207	RDP:Bacteria; "Proteobacteria"; Gammaproteobacteria; Oceanospirillales; Oceanospirillaceae; Marinomonas; otu_1771	101289	87.44	0.97527	207	greengenes:k__Bacteria; p__Proteobacteria; c__Gammaproteobacteria; o__Oceanospirillales; f__Oceanospirillaceae; g__Marinomonas; Unclassified; otu_3783	101289	87.44	0.97527	207	ncbi:Bacteria; Proteobacteria; Gammaproteobacteria; Oceanospirillales; Marinomonas; Unclassified; otu_3448
GJVXJEE01EE49U.1	103719	85.26	0.968526	196	RDP:Bacteria; "Proteobacteria"; Gammaproteobacteria; Oceanospirillales; Oceanospirillaceae; Marinomonas; otu_1771	103719	85.26	0.968526	196	greengenes:k__Bacteria; p__Proteobacteria; c__Gammaproteobacteria; o__Oceanospirillales; f__Oceanospirillaceae; g__Marinomonas; Unclassified; otu_3783	103719	85.26	0.968526	196	ncbi:Bacteria; Proteobacteria; Gammaproteobacteria; Oceanospirillales; Marinomonas; Unclassified; otu_3448
GJVXJEE01EEDOZ.1	104425	94.12	0.990589	107	RDP:Bacteria; "Bacteroidetes"; Flavobacteria; "Flavobacteriales"; Flavobacteriaceae; Mariniflexile; otu_593	104425	94.12	0.990589	107	greengenes:k__Bacteria; p__Bacteroidetes; c__Flavobacteria; o__Flavobacteriales; f__Flavobacteriaceae; Unclassified; otu_1069	104425	94.12	0.990589	107	ncbi:Bacteria; Bacteroidetes; Flavobacteria; Flavobacteriales; Flavobacteriaceae; Mariniflexile; otu_943
GJVXJEE01EGZJL.1	8905	97.61	0.969195	200	RDP:Bacteria; "Proteobacteria"; Gammaproteobacteria; Alteromonadales; Pseudoalteromonadaceae; Pseudoalteromonas; otu_1667	8905	97.61	0.969195	200	greengenes:k__Bacteria; p__Proteobacteria; c__Gammaproteobacteria; o__Alteromonadales; f__Pseudoalteromonadaceae; g__Pseudoalteromonas; Unclassified; otu_3440	8927	97.61	0.995037	202	ncbi:Bacteria; Proteobacteria; Gammaproteobacteria; Alteromonadales; Pseudoalteromonadaceae; Pseudoalteromonas; Unclassified; otu_3175
GJVXJEE01EHLPT.1	104513	96.43	0.999993	167	RDP:Bacteria; "Proteobacteria"; Alphaproteobacteria; Rhodobacterales; Rhodobacteraceae; Antarctobacter; otu_1170	104513	96.43	0.999993	167	greengenes:k__Bacteria; p__Proteobacteria; c__Alphaproteobacteria; o__Rhodobacterales; f__Rhodobacteraceae; g__Antarctobacter; s__Antarctobacter heliothermus; otu_2668	104513	96.43	0.999993	167	ncbi:Bacteria; Proteobacteria; Alphaproteobacteria; Rhodobacterales; Rhodobacteraceae; Antarctobacter; Unclassified; otu_2344
GJVXJEE01EK10P.1	103765	100	0.994513	182	RDP:Bacteria; "Proteobacteria"; Gammaproteobacteria; Alteromonadales; Pseudoalteromonadaceae; Pseudoalteromonas; otu_1667	103765	100	0.994513	182	greengenes:k__Bacteria; p__Proteobacteria; c__Gammaproteobacteria; o__Alteromonadales; f__Pseudoalteromonadaceae; g__Pseudoalteromonas; Unclassified; otu_3440	103615	100	0.999993	183	ncbi:Bacteria; Proteobacteria; Gammaproteobacteria; Alteromonadales; Pseudoalteromonadaceae; Pseudoalteromonas; Unclassified; otu_3175
GJVXJEE01ELNJ7.1	142084	82.4	0.892584	203	RDP:Bacteria; "Bacteroidetes"; Flavobacteria; "Flavobacteriales"; Flavobacteriaceae; Elizabethkingia; otu_567	142084	82.4	0.892584	203	greengenes:k__Bacteria; p__Bacteroidetes; c__Flavobacteria; o__Flavobacteriales; f__Flavobacteriaceae; g__Elizabethkingia; s__Elizabethkingia meningoseptica; otu_1100	142084	82.4	0.892584	203	ncbi:Bacteria; Unclassified; otu_221
GJVXJEE01EM8KL.1	368924	92.31	0.98463	198	RDP:Bacteria; "Proteobacteria"; Gammaproteobacteria; Oceanospirillales; Oceanospirillaceae; Marinomonas; otu_1771	368924	92.31	0.98463	198	greengenes:k__Bacteria; p__Proteobacteria; c__Gammaproteobacteria; o__Oceanospirillales; f__Oceanospirillaceae; g__Marinomonas; s__Marinomonas mediterranea; otu_3785	140120	89.74	0.994906	198	ncbi:Bacteria; Proteobacteria; Gammaproteobacteria; Oceanospirillales; Marinomonas; Unclassified; otu_3448
GJVXJEE01EMDC3.1	3439	91.39	0.97886	337	RDP:Bacteria; Cyanobacteria; Cyanobacteria; Chloroplast; Bacillariophyta; otu_1993	3439	91.39	0.97886	337	greengenes:k__Bacteria; p__Cyanobacteria; c__Chloroplast; o__Stramenopiles; otu_1406	3439	91.39	0.97886	337	ncbi:Eukaryota; stramenopiles; Bacillariophyta; Coscinodiscophyceae; Thalassiosirophycidae; Thalassiosirales; Skeletonemataceae; Skeletonema; otu_4089
GJVXJEE01EO9IA.1	103191	100	0.999993	215	RDP:Bacteria; "Proteobacteria"; Gammaproteobacteria; Alteromonadales; Pseudoalteromonadaceae; Pseudoalteromonas; otu_1667	103191	100	0.999993	215	greengenes:k__Bacteria; p__Proteobacteria; c__Gammaproteobacteria; o__Alteromonadales; f__Pseudoalteromonadaceae; g__Pseudoalteromonas; Unclassified; otu_3440	103191	100	0.999993	215	ncbi:Bacteria; Proteobacteria; Gammaproteobacteria; Alteromonadales; Pseudoalteromonadaceae; Pseudoalteromonas; Unclassified; otu_3175
GJVXJEE01EP0SR.1	151662	94.3	0.999993	104	RDP:Bacteria; "Proteobacteria"; Alphaproteobacteria; Rhodobacterales; Rhodobacteraceae; unclassified_Rhodobacteraceae; otu_1236	149575	98.1	0.98992	101	greengenes:k__Bacteria; p__Proteobacteria; c__Alphaproteobacteria; o__Rhodobacterales; f__Rhodobacteraceae; g__Sulfitobacter; s__Sulfitobacter sp. NAS-14.1; otu_2745	149575	98.1	0.98992	101	ncbi:Bacteria; Proteobacteria; Alphaproteobacteria; Rhodobacterales; Rhodobacteraceae; Sulfitobacter; Unclassified; otu_2436
GJVXJEE01EPLUU.1	162380	90.32	0.995603	228	RDP:Bacteria; "Proteobacteria"; Gammaproteobacteria; Alteromonadales; Pseudoalteromonadaceae; Pseudoalteromonas; otu_1667	162380	90.32	0.995603	228	greengenes:k__Bacteria; p__Proteobacteria; c__Gammaproteobacteria; o__Alteromonadales; f__Pseudoalteromonadaceae; g__Pseudoalteromonas; Unclassified; otu_3440	162380	90.32	0.995603	228	ncbi:Bacteria; Proteobacteria; Gammaproteobacteria; Alteromonadales; Pseudoalteromonadaceae; Pseudoalteromonas; Unclassified; otu_3175
GJVXJEE01ER5VW.1	304906	77.29	0.973758	232	RDP:Bacteria; "Bacteroidetes"; Flavobacteria; "Flavobacteriales"; Flavobacteriaceae; Polaribacter; otu_604	304906	77.29	0.973758	232	greengenes:k__Bacteria; p__Bacteroidetes; c__Flavobacteria; o__Flavobacteriales; f__Flavobacteriaceae; g__Polaribacter; Unclassified; otu_1135	304906	77.29	0.973758	232	ncbi:Bacteria; Bacteroidetes; Flavobacteria; Flavobacteriales; Flavobacteriaceae; Polaribacter; Unclassified; otu_959
GJVXJEE01EU8B9.1	43301	97.58	0.994542	184	RDP:Bacteria; "Proteobacteria"; Gammaproteobacteria; Alteromonadales; Pseudoalteromonadaceae; Pseudoalteromonas; otu_1667	43301	97.58	0.994542	184	greengenes:k__Bacteria; p__Proteobacteria; c__Gammaproteobacteria; o__Alteromonadales; f__Pseudoalteromonadaceae; g__Pseudoalteromonas; s__Pseudoalteromonas marina; otu_3445	43301	97.58	0.994542	184	ncbi:Bacteria; Proteobacteria; Gammaproteobacteria; Alteromonadales; Pseudoalteromonadaceae; Pseudoalteromonas; Unclassified; otu_3175
GJVXJEE01EVBK8.1	101261	90.72	0.967014	343	RDP:Bacteria; "Proteobacteria"; Gammaproteobacteria; Oceanospirillales; Oceanospirillaceae; Marinomonas; otu_1771	101261	90.72	0.967014	343	greengenes:k__Bacteria; p__Proteobacteria; c__Gammaproteobacteria; o__Oceanospirillales; f__Oceanospirillaceae; g__Marinomonas; Unclassified; otu_3783	101261	90.72	0.967014	343	ncbi:Bacteria; Proteobacteria; Gammaproteobacteria; Oceanospirillales; Marinomonas; Unclassified; otu_3448
GJVXJEE01EWSN9.1	101283	93.17	0.979746	252	RDP:Bacteria; "Proteobacteria"; Gammaproteobacteria; Alteromonadales; Pseudoalteromonadaceae; Pseudoalteromonas; otu_1667	101283	93.17	0.979746	252	greengenes:k__Bacteria; p__Proteobacteria; c__Gammaproteobacteria; o__Alteromonadales; f__Pseudoalteromonadaceae; g__Pseudoalteromonas; Unclassified; otu_3440	103191	93.17	0.979746	252	ncbi:Bacteria; Proteobacteria; Gammaproteobacteria; Alteromonadales; Pseudoalteromonadaceae; Pseudoalteromonas; Unclassified; otu_3175
GJVXJEE01EXBPM.1	44513	90.04	0.975691	211	RDP:Bacteria; "Proteobacteria"; Alphaproteobacteria; Rhodobacterales; Rhodobacteraceae; Seohaeicola; otu_1223	44513	90.04	0.975691	211	greengenes:k__Bacteria; p__Proteobacteria; c__Alphaproteobacteria; o__Rhodobacterales; f__Rhodobacteraceae; Unclassified; otu_2666	44513	90.04	0.975691	211	ncbi:Bacteria; Proteobacteria; Alphaproteobacteria; Rhodobacterales; Rhodobacteraceae; Unclassified; otu_2337
GJVXJEE01EXZ90.1	115092	66.01	0.894895	144	RDP:Bacteria; "Verrucomicrobia"; Spartobacteria; Spartobacteria_genera_incertae_sedis; otu_1920	115092	66.01	0.894895	144	greengenes:k__Bacteria; p__Verrucomicrobia; c__Spartobacteria; o__Spartobacteriales; f__Spartobacteriaceae; g__Chthoniobacter; s__Chthoniobacter flavus; otu_4401	115092	66.01	0.894895	144	ncbi:Bacteria; Verrucomicrobia; Spartobacteria; Unclassified; otu_3795
GJVXJEE01EZHTL.1	5640	93.23	0.913427	136	RDP:Bacteria; "Proteobacteria"; Alphaproteobacteria; Rhodobacterales; Rhodobacteraceae; Sulfitobacter; otu_1227	148015	93.23	0.913427	136	greengenes:k__Bacteria; p__Proteobacteria; c__Alphaproteobacteria; o__Rhodobacterales; f__Rhodobacteraceae; g__Sulfitobacter; s__Sulfitobacter sp. EE-36; otu_2744	148015	93.23	0.913427	136	ncbi:Bacteria; Proteobacteria; Alphaproteobacteria; Rhodobacterales; Rhodobacteraceae; Sulfitobacter; Unclassified; otu_2436
GJVXJEE01EZSJU.1	108637	94.55	0.994368	179	RDP:Bacteria; "Proteobacteria"; Alphaproteobacteria; Rhodobacterales; Rhodobacteraceae; Thalassococcus; otu_1231	108637	94.55	0.994368	179	greengenes:k__Bacteria; p__Proteobacteria; c__Alphaproteobacteria; o__Rhodobacterales; f__Rhodobacteraceae; g__Loktanella; Unclassified; otu_2680	108637	94.55	0.994368	179	ncbi:Bacteria; Proteobacteria; Alphaproteobacteria; Rhodobacterales; Rhodobacteraceae; Roseobacter; Unclassified; otu_2417
