# Supplementary material for: Phylogenetic and Functional Metagenomic Profiling for Assessing Microbial Biodiversity in Environmental Monitoring
Source: PLoS One. 2012 Aug 27;7(8):e43630. doi: 10.1371/journal.pone.0043630 (PMC3428334; doi:10.1371/journal.pone.0043630)
Supplement: Data S2 — Description of the analysis workflow together with a collection of custom-written Perl scripts and example data files. (ZIP) [file pone.0043630.s002.zip › classifications_greengenes_PolS2.txt]

sequence_id	RDP prokMSA_id	RDP Simrank id	RDP DNAML id	RDP DNAML columns	RDP tax string	greengenes prokMSA_id	greengenes Simrank id	greengenes DNAML id	greengenes DNAML columns	greengenes tax string	ncbi prokMSA_id	ncbi Simrank id	ncbi DNAML id	ncbi DNAML columns	ncbi tax string
GJVXJEE02F1FCI.1	45273	90.57	0.981709	446	RDP:Bacteria; "Proteobacteria"; Alphaproteobacteria; Rhodobacterales; Rhodobacteraceae; Leisingera; otu_1180	45273	90.57	0.981709	446	greengenes:k__Bacteria; p__Proteobacteria; c__Alphaproteobacteria; o__Rhodobacterales; f__Rhodobacteraceae; g__Leisingera; otu_2679	45273	90.57	0.981709	446	ncbi:Bacteria; Proteobacteria; Alphaproteobacteria; Rhodobacterales; Rhodobacteraceae; Leisingera; otu_2364
GJVXJEE02F3MX0.1	154786	93.64	0.98572	72	RDP:Bacteria; "Proteobacteria"; Alphaproteobacteria; Rhodobacterales; Rhodobacteraceae; unclassified_Rhodobacteraceae; otu_1236	148015	90	0.954864	71	greengenes:k__Bacteria; p__Proteobacteria; c__Alphaproteobacteria; o__Rhodobacterales; f__Rhodobacteraceae; g__Sulfitobacter; s__Sulfitobacter sp. EE-36; otu_2744	148015	90	0.954864	71	ncbi:Bacteria; Proteobacteria; Alphaproteobacteria; Rhodobacterales; Rhodobacteraceae; Sulfitobacter; Unclassified; otu_2436
GJVXJEE02F4ZUY.1	126861	91.99	0.979659	396	RDP:Bacteria; "Bacteroidetes"; Flavobacteria; "Flavobacteriales"; Flavobacteriaceae; Psychroserpens; otu_607	126861	91.99	0.979659	396	greengenes:k__Bacteria; p__Bacteroidetes; c__Flavobacteria; o__Flavobacteriales; f__Flavobacteriaceae; Unclassified; otu_1069	126861	91.99	0.979659	396	ncbi:Bacteria; Bacteroidetes; Flavobacteria; Flavobacteriales; Flavobacteriaceae; Psychroserpens; Unclassified; otu_965
GJVXJEE02F546O.1	140388	100	0.999993	195	RDP:Bacteria; "Proteobacteria"; Gammaproteobacteria; Alteromonadales; Pseudoalteromonadaceae; Pseudoalteromonas; otu_1667	140388	100	0.999993	195	greengenes:k__Bacteria; p__Proteobacteria; c__Gammaproteobacteria; o__Alteromonadales; f__Pseudoalteromonadaceae; g__Pseudoalteromonas; s__Pseudoalteromonas haloplanktis; otu_3442	140388	100	0.999993	195	ncbi:Bacteria; Proteobacteria; Gammaproteobacteria; Alteromonadales; Pseudoalteromonadaceae; Pseudoalteromonas; Unclassified; otu_3175
GJVXJEE02F5F7G.1	231717	97.74	0.997638	426	RDP:Bacteria; "Actinobacteria"; Actinobacteria; Actinobacteridae; Bifidobacteriales; Bifidobacteriaceae; Bifidobacterium; otu_399	231717	97.74	0.997638	426	greengenes:k__Bacteria; p__Actinobacteria; c__Actinobacteria (class); o__Bifidobacteriales; f__Bifidobacteriaceae; g__Bifidobacterium; s__Bifidobacterium longum; otu_905	137484	98.97	0.999993	426	ncbi:Bacteria; Actinobacteria; Actinobacteridae; Bifidobacteriales; Bifidobacteriaceae; Bifidobacterium; Unclassified; otu_643
GJVXJEE02F6VOO.1	2787	48.96	0.748143	103	RDP:Bacteria; "Planctomycetes"; "Planctomycetacia"; Planctomycetales; Planctomycetaceae; Rhodopirellula; otu_1055	2787	48.96	0.748143	103	greengenes:k__Bacteria; p__Planctomycetes; c__Planctomycea; o__Pirellulales; f__; g__Rhodopirellula; Unclassified; otu_2435	2787	48.96	0.748143	103	ncbi:Bacteria; Planctomycetes; Planctomycetacia; Planctomycetales; Planctomycetaceae; Pirellula; Unclassified; otu_2126
GJVXJEE02F8UUX.1	5704	86.4	0.966506	214	RDP:Bacteria; "Proteobacteria"; Alphaproteobacteria; Rhodobacterales; Rhodobacteraceae; Roseovarius; otu_1215	5704	86.4	0.966506	214	greengenes:k__Bacteria; p__Proteobacteria; c__Alphaproteobacteria; o__Rhodobacterales; f__Rhodobacteraceae; g__Thalassobius; Unclassified; otu_2748	5704	86.4	0.966506	214	ncbi:Bacteria; Proteobacteria; Alphaproteobacteria; Rhodobacterales; Rhodobacteraceae; Roseovarius; Unclassified; otu_2419
GJVXJEE02FIPIA.1	5704	84.31	0.947102	334	RDP:Bacteria; "Proteobacteria"; Alphaproteobacteria; Rhodobacterales; Rhodobacteraceae; Roseovarius; otu_1215	5704	84.31	0.947102	334	greengenes:k__Bacteria; p__Proteobacteria; c__Alphaproteobacteria; o__Rhodobacterales; f__Rhodobacteraceae; g__Thalassobius; Unclassified; otu_2748	5704	84.31	0.947102	334	ncbi:Bacteria; Proteobacteria; Alphaproteobacteria; Rhodobacterales; Rhodobacteraceae; Roseovarius; Unclassified; otu_2419
GJVXJEE02FIVA7.1	56667	99.6	0.986156	437	RDP:Bacteria; "Proteobacteria"; Alphaproteobacteria; Rhodobacterales; Rhodobacteraceae; Roseovarius; otu_1215	273445	99.6	0.986156	437	greengenes:k__Bacteria; p__Proteobacteria; c__Alphaproteobacteria; o__Rhodobacterales; f__Rhodobacteraceae; Unclassified; otu_2666	56667	99.6	0.986156	437	ncbi:Bacteria; Proteobacteria; Alphaproteobacteria; Rhodobacterales; Rhodobacteraceae; Unclassified; otu_2337
GJVXJEE02FJ14T.1	108644	88.09	0.976491	388	RDP:Bacteria; "Bacteroidetes"; Flavobacteria; "Flavobacteriales"; Flavobacteriaceae; Polaribacter; otu_604	108644	88.09	0.976491	388	greengenes:k__Bacteria; p__Bacteroidetes; c__Flavobacteria; o__Flavobacteriales; f__Flavobacteriaceae; g__Polaribacter; Unclassified; otu_1135	108644	88.09	0.976491	388	ncbi:Bacteria; Unclassified; otu_221
GJVXJEE02FK81I.1	184550	86.21	0.968715	67	RDP:Bacteria; "Bacteroidetes"; Flavobacteria; "Flavobacteriales"; Flavobacteriaceae; Polaribacter; otu_604	156613	72.41	0.967683	65	greengenes:k__Bacteria; p__Bacteroidetes; c__Flavobacteria; o__Flavobacteriales; f__Flavobacteriaceae; g__Psychroflexus; s__Psychroflexus torquis; otu_1138	247959	72.41	0.968715	67	ncbi:Bacteria; Bacteroidetes; Flavobacteria; Flavobacteriales; Flavobacteriaceae; Kordia; otu_932
GJVXJEE02FMMN3.1	256437	88.51	0.944544	152	RDP:Bacteria; "Bacteroidetes"; Flavobacteria; "Flavobacteriales"; Flavobacteriaceae; Flavobacterium; otu_573	256437	88.51	0.944544	152	greengenes:k__Bacteria; p__Bacteroidetes; c__Flavobacteria; o__Flavobacteriales; f__Flavobacteriaceae; g__Flavobacterium; Unclassified; otu_1102	95461	87.84	0.951652	152	ncbi:Bacteria; Bacteroidetes; Flavobacteria; Flavobacteriales; Flavobacteriaceae; Flavobacterium; Unclassified; otu_912
GJVXJEE02FNMYV.1	146764	92.37	0.950009	83	RDP:Bacteria; "Proteobacteria"; Gammaproteobacteria; Alteromonadales; Colwelliaceae; Colwellia; otu_1656	146764	92.37	0.950009	83	greengenes:k__Bacteria; p__Proteobacteria; c__Gammaproteobacteria; o__Alteromonadales; f__Colwelliaceae; g__Colwellia; Unclassified; otu_3422	119702	92.37	0.975343	83	ncbi:Bacteria; Unclassified; otu_221
GJVXJEE02FO7XL.1	272821	77.43	0.963817	486	RDP:Bacteria; "Proteobacteria"; Betaproteobacteria; Methylophilales; Methylophilaceae; Methylophilus; otu_1410	272821	77.43	0.963817	486	greengenes:k__Bacteria; p__Proteobacteria; c__Betaproteobacteria; o__Methylophilales; f__Methylophilaceae; Unclassified; otu_3089	272821	77.43	0.963817	486	ncbi:Bacteria; Proteobacteria; Betaproteobacteria; Methylophilales; unclassified Methylophilales; otu_2801
GJVXJEE02FOR0A.1	18609	76.19	0.935766	309	RDP:Bacteria; "Proteobacteria"; Alphaproteobacteria; unclassified_Alphaproteobacteria; otu_1315	18609	76.19	0.935766	309	greengenes:k__Bacteria; p__Proteobacteria; c__Alphaproteobacteria; o__Rhodobacterales; f__Hyphomonadaceae; Unclassified; otu_2656	5850	79.55	0.97354	309	ncbi:Bacteria; Proteobacteria; Alphaproteobacteria; Rhodobacterales; Hyphomonadaceae; Maricaulis; otu_2334
GJVXJEE02FQ3VL.1	35287	66.67	0.885637	278	RDP:Bacteria; "Proteobacteria"; Gammaproteobacteria; Pseudomonadales; Pseudomonadaceae; Pseudomonas; otu_1813	35287	66.67	0.885637	278	greengenes:k__Bacteria; p__Proteobacteria; c__Gammaproteobacteria; o__Pseudomonadales; f__Pseudomonadaceae; g__Pseudomonas; Unclassified; otu_3909	35287	66.67	0.885637	278	ncbi:Bacteria; Proteobacteria; Gammaproteobacteria; Pseudomonadales; Pseudomonadaceae; Pseudomonas; Unclassified; otu_3528
GJVXJEE02FQGX5.1	138738	65.33	0.931565	367	RDP:Bacteria; "Bacteroidetes"; Flavobacteria; "Flavobacteriales"; Flavobacteriaceae; Mesoflavibacter; otu_595	138738	65.33	0.931565	367	greengenes:k__Bacteria; p__Bacteroidetes; c__Flavobacteria; o__Flavobacteriales; f__Flavobacteriaceae; Unclassified; otu_1069	138738	65.33	0.931565	367	ncbi:Bacteria; Bacteroidetes; Flavobacteria; Flavobacteriales; Flavobacteriaceae; Formosa; Unclassified; otu_916
GJVXJEE02FQMRU.1	52879	96.52	0.988685	267	RDP:Bacteria; "Proteobacteria"; Gammaproteobacteria; Alteromonadales; Pseudoalteromonadaceae; Pseudoalteromonas; otu_1667	52879	96.52	0.988685	267	greengenes:k__Bacteria; p__Proteobacteria; c__Gammaproteobacteria; o__Alteromonadales; f__Pseudoalteromonadaceae; g__Pseudoalteromonas; s__Pseudoalteromonas issachenkonii; otu_3443	54983	94.3	0.996286	270	ncbi:Bacteria; Proteobacteria; Gammaproteobacteria; Alteromonadales; Alteromonadaceae; Unclassified; otu_3126
GJVXJEE02FQPDV.1	138738	66.15	0.922888	328	RDP:Bacteria; "Bacteroidetes"; Flavobacteria; "Flavobacteriales"; Flavobacteriaceae; Mesoflavibacter; otu_595	138738	66.15	0.922888	328	greengenes:k__Bacteria; p__Bacteroidetes; c__Flavobacteria; o__Flavobacteriales; f__Flavobacteriaceae; Unclassified; otu_1069	138738	66.15	0.922888	328	ncbi:Bacteria; Bacteroidetes; Flavobacteria; Flavobacteriales; Flavobacteriaceae; Formosa; Unclassified; otu_916
GJVXJEE02FQPEJ.1	56667	96.98	0.999993	336	RDP:Bacteria; "Proteobacteria"; Alphaproteobacteria; Rhodobacterales; Rhodobacteraceae; Roseovarius; otu_1215	143581	96.98	0.999993	336	greengenes:k__Bacteria; p__Proteobacteria; c__Alphaproteobacteria; o__Rhodobacterales; f__Rhodobacteraceae; Unclassified; otu_2666	56667	96.98	0.999993	336	ncbi:Bacteria; Proteobacteria; Alphaproteobacteria; Rhodobacterales; Rhodobacteraceae; Unclassified; otu_2337
GJVXJEE02FRVEE.1	246394	78.03	0.946899	429	RDP:Bacteria; "Bacteroidetes"; Flavobacteria; "Flavobacteriales"; Flavobacteriaceae; unclassified_Flavobacteriaceae; otu_621	246394	78.03	0.946899	429	greengenes:k__Bacteria; p__Bacteroidetes; c__Flavobacteria; o__Flavobacteriales; f__Flavobacteriaceae; Unclassified; otu_1069	126861	76.18	0.949108	429	ncbi:Bacteria; Bacteroidetes; Flavobacteria; Flavobacteriales; Flavobacteriaceae; Psychroserpens; Unclassified; otu_965
GJVXJEE02FS3V9.1	17447	97.03	0.983351	365	RDP:Bacteria; "Proteobacteria"; Alphaproteobacteria; Rhodobacterales; Rhodobacteraceae; Roseovarius; otu_1215	17447	97.03	0.983351	365	greengenes:k__Bacteria; p__Proteobacteria; c__Alphaproteobacteria; o__Rhodobacterales; f__Rhodobacteraceae; Unclassified; otu_2666	17447	97.03	0.983351	365	ncbi:Bacteria; Proteobacteria; Alphaproteobacteria; Rhodobacterales; Rhodobacteraceae; Roseobacter; Unclassified; otu_2417
GJVXJEE02FU5O5.1	56667	97.73	0.983845	437	RDP:Bacteria; "Proteobacteria"; Alphaproteobacteria; Rhodobacterales; Rhodobacteraceae; Roseovarius; otu_1215	273445	97.73	0.983845	437	greengenes:k__Bacteria; p__Proteobacteria; c__Alphaproteobacteria; o__Rhodobacterales; f__Rhodobacteraceae; Unclassified; otu_2666	56667	97.73	0.983845	437	ncbi:Bacteria; Proteobacteria; Alphaproteobacteria; Rhodobacterales; Rhodobacteraceae; Unclassified; otu_2337
GJVXJEE02FWEU7.1	61969	74.81	0.911493	363	RDP:Bacteria; "Bacteroidetes"; Flavobacteria; "Flavobacteriales"; Flavobacteriaceae; Joostella; otu_581	61969	74.81	0.911493	363	greengenes:k__Bacteria; p__Bacteroidetes; c__Flavobacteria; o__Flavobacteriales; f__Flavobacteriaceae; g__Zhouia; Unclassified; otu_1167	61969	74.81	0.911493	363	ncbi:Bacteria; Bacteroidetes; Flavobacteria; Flavobacteriales; Flavobacteriaceae; Flavobacterium; Unclassified; otu_912
GJVXJEE02FWFLO.1	109582	83.12	0.978046	185	RDP:Bacteria; "Proteobacteria"; Alphaproteobacteria; Rhodobacterales; Rhodobacteraceae; Thalassobacter; otu_1229	109582	83.12	0.978046	185	greengenes:k__Bacteria; p__Proteobacteria; c__Alphaproteobacteria; o__Rhodobacterales; f__Rhodobacteraceae; g__Thalassobacter; Unclassified; otu_2746	109582	83.12	0.978046	185	ncbi:Bacteria; Proteobacteria; Alphaproteobacteria; Rhodobacterales; Rhodobacteraceae; Thalassobacter; Unclassified; otu_2440
GJVXJEE02FYNZ2.1	226090	100	0.999993	260	RDP:Bacteria; "Proteobacteria"; Gammaproteobacteria; Alteromonadales; Colwelliaceae; Colwellia; otu_1656	226090	100	0.999993	260	greengenes:k__Bacteria; p__Proteobacteria; c__Gammaproteobacteria; o__Alteromonadales; f__Colwelliaceae; g__Colwellia; Unclassified; otu_3422	226090	100	0.999993	260	ncbi:Bacteria; Proteobacteria; Gammaproteobacteria; Alteromonadales; Colwelliaceae; Colwellia; Unclassified; otu_3156
GJVXJEE02FYYPB.1	133712	93.38	0.991694	242	RDP:Bacteria; "Proteobacteria"; Gammaproteobacteria; Alteromonadales; Colwelliaceae; Colwellia; otu_1656	130993	93.38	0.991694	242	greengenes:k__Bacteria; p__Proteobacteria; c__Gammaproteobacteria; o__Alteromonadales; f__Colwelliaceae; g__Colwellia; s__Colwellia psychrerythraea; otu_3423	130993	93.38	0.991694	242	ncbi:Bacteria; Proteobacteria; Gammaproteobacteria; Alteromonadales; Colwelliaceae; Colwellia; Unclassified; otu_3156
GJVXJEE02G0BX4.1	102658	77.09	0.928179	324	RDP:Bacteria; "Proteobacteria"; Gammaproteobacteria; "Vibrionales"; Vibrionaceae; Photobacterium; otu_1622	102658	77.09	0.928179	324	greengenes:k__Bacteria; p__Proteobacteria; c__Gammaproteobacteria; o__Vibrionales; f__Vibrionaceae; g__Photobacterium; s__Photobacterium angustum; otu_3974	102658	77.09	0.928179	324	ncbi:Bacteria; Proteobacteria; Gammaproteobacteria; Vibrionales; Vibrionaceae; Photobacterium; Unclassified; otu_3596
GJVXJEE02G12RH.1	108644	93.25	0.986926	462	RDP:Bacteria; "Bacteroidetes"; Flavobacteria; "Flavobacteriales"; Flavobacteriaceae; Polaribacter; otu_604	108644	93.25	0.986926	462	greengenes:k__Bacteria; p__Bacteroidetes; c__Flavobacteria; o__Flavobacteriales; f__Flavobacteriaceae; g__Polaribacter; Unclassified; otu_1135	108644	93.25	0.986926	462	ncbi:Bacteria; Unclassified; otu_221
GJVXJEE02G1BV1.1	29429	83.19	0.95155	193	RDP:Bacteria; "Proteobacteria"; Alphaproteobacteria; Rhodobacterales; Rhodobacteraceae; Phaeobacter; otu_1199	29429	83.19	0.95155	193	greengenes:k__Bacteria; p__Proteobacteria; c__Alphaproteobacteria; o__Rhodobacterales; f__Rhodobacteraceae; g__Phaeobacter; Unclassified; otu_2713	29429	83.19	0.95155	193	ncbi:Bacteria; Proteobacteria; Alphaproteobacteria; Unclassified; otu_2139
GJVXJEE02G2TQP.1	138768	96.83	0.990851	440	RDP:Bacteria; "Proteobacteria"; Gammaproteobacteria; Oceanospirillales; Oceanospirillaceae; Marinomonas; otu_1771	138768	96.83	0.990851	440	greengenes:k__Bacteria; p__Proteobacteria; c__Gammaproteobacteria; o__Oceanospirillales; f__Oceanospirillaceae; g__Marinomonas; Unclassified; otu_3783	138768	96.83	0.990851	440	ncbi:Bacteria; Proteobacteria; Gammaproteobacteria; Oceanospirillales; Marinomonas; Unclassified; otu_3448
GJVXJEE02G3EM6.1	119702	97.8	0.978511	476	RDP:Bacteria; "Proteobacteria"; Gammaproteobacteria; Alteromonadales; Colwelliaceae; Colwellia; otu_1656	119702	97.8	0.978511	476	greengenes:k__Bacteria; p__Proteobacteria; c__Gammaproteobacteria; o__Alteromonadales; f__Colwelliaceae; g__Colwellia; Unclassified; otu_3422	119702	97.8	0.978511	476	ncbi:Bacteria; Unclassified; otu_221
GJVXJEE02G46RP.1	85064	73.43	0.94078	459	RDP:Bacteria; "Bacteroidetes"; Flavobacteria; "Flavobacteriales"; Flavobacteriaceae; Maribacter; otu_592	85064	73.43	0.94078	459	greengenes:k__Bacteria; p__Bacteroidetes; c__Flavobacteria; o__Flavobacteriales; f__Flavobacteriaceae; g__Maribacter; Unclassified; otu_1127	85064	73.43	0.94078	459	ncbi:Bacteria; Bacteroidetes; Flavobacteria; Flavobacteriales; Flavobacteriaceae; Maribacter; otu_942
GJVXJEE02G6CK1.1	105146	80.46	0.957276	342	RDP:Bacteria; "Proteobacteria"; Betaproteobacteria; Methylophilales; Methylophilaceae; unclassified_Methylophilaceae; otu_1413	105146	80.46	0.957276	342	greengenes:k__Bacteria; p__Proteobacteria; c__Betaproteobacteria; o__Methylophilales; f__Methylophilaceae; g__Methylotenera; Unclassified; otu_3093	105146	80.46	0.957276	342	ncbi:Bacteria; Proteobacteria; Betaproteobacteria; Unclassified; otu_2609
GJVXJEE02G6LOZ.1	186517	45.45	0.844912	376	RDP:Bacteria; "Planctomycetes"; "Planctomycetacia"; Planctomycetales; Planctomycetaceae; Singulisphaera; otu_1057	186517	45.45	0.844912	376	greengenes:k__Bacteria; p__Planctomycetes; c__Planctomycea; o__Gemmatales; f__Isosphaeraceae; Unclassified; otu_2427	186517	45.45	0.844912	376	ncbi:Bacteria; Planctomycetes; Planctomycetacia; Planctomycetales; Planctomycetaceae; Unclassified; otu_2117
GJVXJEE02G7EPI.1	226090	98.78	0.997086	344	RDP:Bacteria; "Proteobacteria"; Gammaproteobacteria; Alteromonadales; Colwelliaceae; Colwellia; otu_1656	226090	98.78	0.997086	344	greengenes:k__Bacteria; p__Proteobacteria; c__Gammaproteobacteria; o__Alteromonadales; f__Colwelliaceae; g__Colwellia; Unclassified; otu_3422	226090	98.78	0.997086	344	ncbi:Bacteria; Proteobacteria; Gammaproteobacteria; Alteromonadales; Colwelliaceae; Colwellia; Unclassified; otu_3156
GJVXJEE02G7GSK.1	155199	75.2	0.934981	501	RDP:Bacteria; "Proteobacteria"; Gammaproteobacteria; Oceanospirillales; Oceanospirillaceae; Bermanella; otu_1770	150395	73.41	0.925984	501	greengenes:k__Bacteria; p__Proteobacteria; c__Gammaproteobacteria; o__Oceanospirillales; f__Oceanospirillaceae; g__Marinomonas; s__Marinomonas sp. MED121; otu_3787	150395	73.41	0.925984	501	ncbi:Bacteria; Proteobacteria; Gammaproteobacteria; Oceanospirillales; Marinomonas; Unclassified; otu_3448
GJVXJEE02G7L33.1	178891	80.99	0.941841	343	RDP:Bacteria; "Bacteroidetes"; Flavobacteria; "Flavobacteriales"; Flavobacteriaceae; Jejuia; otu_580	178891	80.99	0.941841	343	greengenes:k__Bacteria; p__Bacteroidetes; c__Flavobacteria; o__Flavobacteriales; f__Flavobacteriaceae; Unclassified; otu_1069	178891	80.99	0.941841	343	ncbi:Bacteria; Bacteroidetes; Flavobacteria; Flavobacteriales; Flavobacteriaceae; Unclassified; otu_874
GJVXJEE02G7RQV.1	155199	71.77	0.927336	452	RDP:Bacteria; "Proteobacteria"; Gammaproteobacteria; Oceanospirillales; Oceanospirillaceae; Bermanella; otu_1770	155199	71.77	0.927336	452	greengenes:k__Bacteria; p__Proteobacteria; c__Gammaproteobacteria; o__Oceanospirillales; f__Oceanospirillaceae; Unclassified; otu_3776	155199	71.77	0.927336	452	ncbi:Bacteria; Proteobacteria; Gammaproteobacteria; Oceanospirillales; Bermanella; otu_3420
GJVXJEE02G7U1L.1	143214	97.48	0.995618	458	RDP:Bacteria; "Proteobacteria"; Alphaproteobacteria; Rhodobacterales; Rhodobacteraceae; Roseovarius; otu_1215	143214	97.48	0.995618	458	greengenes:k__Bacteria; p__Proteobacteria; c__Alphaproteobacteria; o__Rhodobacterales; f__Rhodobacteraceae; Unclassified; otu_2666	272866	97.48	0.995618	458	ncbi:Bacteria; Proteobacteria; Alphaproteobacteria; Rhodobacterales; Rhodobacteraceae; Unclassified; otu_2337
GJVXJEE02G7UOE.1	119702	95	0.987566	407	RDP:Bacteria; "Proteobacteria"; Gammaproteobacteria; Alteromonadales; Colwelliaceae; Colwellia; otu_1656	119702	95	0.987566	407	greengenes:k__Bacteria; p__Proteobacteria; c__Gammaproteobacteria; o__Alteromonadales; f__Colwelliaceae; g__Colwellia; Unclassified; otu_3422	119702	95	0.987566	407	ncbi:Bacteria; Unclassified; otu_221
GJVXJEE02G8C3V.1	2602	70.54	0.786789	94	RDP:Bacteria; "Bacteroidetes"; "Sphingobacteria"; "Sphingobacteriales"; Cytophagaceae; Hymenobacter; otu_518	2602	70.54	0.786789	94	greengenes:k__Bacteria; p__Bacteroidetes; c__Sphingobacteria; o__Sphingobacteriales; f__Flexibacteraceae; g__Hymenobacter; otu_1214	2602	70.54	0.786789	94	ncbi:Bacteria; Bacteroidetes; Cytophagia; Cytophagales; Cytophagaceae; Hymenobacter; Unclassified; otu_815
GJVXJEE02G8U96.1	133712	93.38	0.991694	242	RDP:Bacteria; "Proteobacteria"; Gammaproteobacteria; Alteromonadales; Colwelliaceae; Colwellia; otu_1656	130993	93.38	0.991694	242	greengenes:k__Bacteria; p__Proteobacteria; c__Gammaproteobacteria; o__Alteromonadales; f__Colwelliaceae; g__Colwellia; s__Colwellia psychrerythraea; otu_3423	130993	93.38	0.991694	242	ncbi:Bacteria; Proteobacteria; Gammaproteobacteria; Alteromonadales; Colwelliaceae; Colwellia; Unclassified; otu_3156
GJVXJEE02G9359.1	106749	45.35	0.846322	366	RDP:Bacteria; "Bacteroidetes"; Flavobacteria; "Flavobacteriales"; Flavobacteriaceae; Chryseobacterium; otu_560	106749	45.35	0.846322	366	greengenes:k__Bacteria; p__Bacteroidetes; c__Flavobacteria; o__Flavobacteriales; f__Flavobacteriaceae; g__Chryseobacterium; Unclassified; otu_1089	106749	45.35	0.846322	366	ncbi:Bacteria; Bacteroidetes; Flavobacteria; Flavobacteriales; Flavobacteriaceae; Chryseobacterium; Unclassified; otu_893
GJVXJEE02GAP2O.1	125703	69.34	0.9127	86	RDP:Bacteria; "Bacteroidetes"; Flavobacteria; "Flavobacteriales"; Flavobacteriaceae; Psychroflexus; otu_606	156613	68.61	0.910418	84	greengenes:k__Bacteria; p__Bacteroidetes; c__Flavobacteria; o__Flavobacteriales; f__Flavobacteriaceae; g__Psychroflexus; s__Psychroflexus torquis; otu_1138	200581	68.61	0.9127	86	ncbi:Bacteria; Bacteroidetes; Flavobacteria; Flavobacteriales; Flavobacteriaceae; Psychroflexus; Unclassified; otu_963
GJVXJEE02GCH4X.1	5681	95.59	0.995996	499	RDP:Bacteria; "Proteobacteria"; Alphaproteobacteria; Rhodobacterales; Rhodobacteraceae; Sulfitobacter; otu_1227	5681	95.59	0.995996	499	greengenes:k__Bacteria; p__Proteobacteria; c__Alphaproteobacteria; o__Rhodobacterales; f__Rhodobacteraceae; g__Sulfitobacter; Unclassified; otu_2740	5681	95.59	0.995996	499	ncbi:Bacteria; Proteobacteria; Alphaproteobacteria; Rhodobacterales; Rhodobacteraceae; Sulfitobacter; Unclassified; otu_2436
GJVXJEE02GCNVT.1	61170	86.47	0.987842	83	RDP:Bacteria; "Proteobacteria"; Gammaproteobacteria; Thiotrichales; Piscirickettsiaceae; Cycloclasticus; otu_1818	61170	86.47	0.987842	83	greengenes:k__Bacteria; p__Proteobacteria; c__Gammaproteobacteria; o__Methylococcales; f__Piscirickettsiaceae; g__Cycloclasticus; Unclassified; otu_3695	61170	86.47	0.987842	83	ncbi:Bacteria; Proteobacteria; Gammaproteobacteria; Thiotrichales; Piscirickettsiaceae; Cycloclasticus; Unclassified; otu_3560
GJVXJEE02GDKJL.1	108409	99.7	0.968991	332	RDP:Bacteria; "Proteobacteria"; Gammaproteobacteria; Alteromonadales; Pseudoalteromonadaceae; Pseudoalteromonas; otu_1667	108409	99.7	0.968991	332	greengenes:k__Bacteria; p__Proteobacteria; c__Gammaproteobacteria; o__Alteromonadales; f__Pseudoalteromonadaceae; g__Pseudoalteromonas; s__Pseudoalteromonas issachenkonii; otu_3443	105204	99.7	0.968991	332	ncbi:Bacteria; Proteobacteria; Gammaproteobacteria; Alteromonadales; Alteromonadaceae; Unclassified; otu_3126
GJVXJEE02GDWBQ.1	231717	97.58	0.994208	349	RDP:Bacteria; "Actinobacteria"; Actinobacteria; Actinobacteridae; Bifidobacteriales; Bifidobacteriaceae; Bifidobacterium; otu_399	231717	97.58	0.994208	349	greengenes:k__Bacteria; p__Actinobacteria; c__Actinobacteria (class); o__Bifidobacteriales; f__Bifidobacteriaceae; g__Bifidobacterium; s__Bifidobacterium longum; otu_905	137484	99.03	0.9971	349	ncbi:Bacteria; Actinobacteria; Actinobacteridae; Bifidobacteriales; Bifidobacteriaceae; Bifidobacterium; Unclassified; otu_643
GJVXJEE02GEQET.1	2436	71.43	0.968061	66	RDP:Bacteria; "Bacteroidetes"; Flavobacteria; "Flavobacteriales"; Flavobacteriaceae; Leeuwenhoekiella; otu_587	239714	73.21	0.968526	66	greengenes:k__Bacteria; p__Bacteroidetes; c__Flavobacteria; o__Flavobacteriales; f__Flavobacteriaceae; g__; s__Flavobacteriales bacterium ALC-1; otu_1071	2436	71.43	0.968061	66	ncbi:Bacteria; Bacteroidetes; Flavobacteria; Flavobacteriales; Flavobacteriaceae; Leeuwenhoekiella; Unclassified; otu_936
GJVXJEE02GG42W.1	159565	80.89	0.967392	190	RDP:Bacteria; "Proteobacteria"; Alphaproteobacteria; Rhodobacterales; Rhodobacteraceae; Ruegeria; otu_1218	159565	80.89	0.967392	190	greengenes:k__Bacteria; p__Proteobacteria; c__Alphaproteobacteria; o__Rhodobacterales; f__Rhodobacteraceae; g__Ruegeria; s__Ruegeria sp. TM1040; otu_2737	159565	80.89	0.967392	190	ncbi:Bacteria; Proteobacteria; Alphaproteobacteria; Rhodobacterales; Rhodobacteraceae; Ruegeria; Unclassified; otu_2425
GJVXJEE02GGCAZ.1	80596	90.42	0.98338	303	RDP:Bacteria; "Proteobacteria"; Alphaproteobacteria; Rhodobacterales; Rhodobacteraceae; Loktanella; otu_1181	80596	90.42	0.98338	303	greengenes:k__Bacteria; p__Proteobacteria; c__Alphaproteobacteria; o__Rhodobacterales; f__Rhodobacteraceae; g__Loktanella; Unclassified; otu_2680	31827	89.3	0.986737	303	ncbi:Bacteria; Proteobacteria; Alphaproteobacteria; Rhodobacterales; Rhodobacteraceae; Loktanella; Unclassified; otu_2366
GJVXJEE02GGO97.1	58630	89.73	0.992275	259	RDP:Bacteria; "Bacteroidetes"; Flavobacteria; "Flavobacteriales"; Flavobacteriaceae; Tenacibaculum; otu_619	58630	89.73	0.992275	259	greengenes:k__Bacteria; p__Bacteroidetes; c__Flavobacteria; o__Flavobacteriales; f__Flavobacteriaceae; g__Tenacibaculum; s__Tenacibaculum maritimum; otu_1158	58630	89.73	0.992275	259	ncbi:Bacteria; Bacteroidetes; Flavobacteria; Flavobacteriales; Flavobacteriaceae; Tenacibaculum; Unclassified; otu_985
GJVXJEE02GH1B0.1	164303	77.44	0.916115	115	RDP:Bacteria; "Bacteroidetes"; Flavobacteria; "Flavobacteriales"; Flavobacteriaceae; Ulvibacter; otu_620	164303	77.44	0.916115	115	greengenes:k__Bacteria; p__Bacteroidetes; c__Flavobacteria; o__Flavobacteriales; f__Flavobacteriaceae; Unclassified; otu_1069	200581	76.22	0.945954	115	ncbi:Bacteria; Bacteroidetes; Flavobacteria; Flavobacteriales; Flavobacteriaceae; Psychroflexus; Unclassified; otu_963
GJVXJEE02GHDXN.1	8905	97.8	0.986665	305	RDP:Bacteria; "Proteobacteria"; Gammaproteobacteria; Alteromonadales; Pseudoalteromonadaceae; Pseudoalteromonas; otu_1667	8905	97.8	0.986665	305	greengenes:k__Bacteria; p__Proteobacteria; c__Gammaproteobacteria; o__Alteromonadales; f__Pseudoalteromonadaceae; g__Pseudoalteromonas; Unclassified; otu_3440	103480	97.8	0.999993	308	ncbi:Bacteria; Proteobacteria; Gammaproteobacteria; Alteromonadales; Pseudoalteromonadaceae; Pseudoalteromonas; Unclassified; otu_3175
GJVXJEE02GHZNP.1	217620	73.16	0.930039	500	RDP:Bacteria; "Proteobacteria"; Gammaproteobacteria; unclassified_Gammaproteobacteria; otu_1833	155199	74.16	0.93485	500	greengenes:k__Bacteria; p__Proteobacteria; c__Gammaproteobacteria; o__Oceanospirillales; f__Oceanospirillaceae; Unclassified; otu_3776	217620	73.16	0.930039	500	ncbi:Bacteria; Unclassified; otu_221
GJVXJEE02GJLR6.1	141050	85.26	0.710136	49	RDP:Bacteria; "Bacteroidetes"; Flavobacteria; "Flavobacteriales"; Flavobacteriaceae; unclassified_Flavobacteriaceae; otu_621	151414	86.32	0.982595	58	greengenes:k__Bacteria; p__Bacteroidetes; c__Flavobacteria; o__Flavobacteriales; f__Flavobacteriaceae; Unclassified; otu_1069	226142	86.32	0.982639	58	ncbi:Bacteria; Bacteroidetes; Flavobacteria; Flavobacteriales; Flavobacteriaceae; Flavobacterium; Unclassified; otu_912
GJVXJEE02GLGVN.1	103012	36.28	0.743492	317	RDP:Bacteria; "Firmicutes"; "Bacilli"; Bacillales; "Paenibacillaceae"; Paenibacillus; otu_738	103012	36.28	0.743492	317	greengenes:k__Bacteria; p__Firmicutes; c__Bacilli; o__Bacillales; f__Paenibacillaceae; g__Paenibacillus; Unclassified; otu_1688	103012	36.28	0.743492	317	ncbi:Bacteria; Firmicutes; Bacillales; Paenibacillaceae; Paenibacillus; Unclassified; otu_1550
GJVXJEE02GM6ST.1	231212	95.37	0.965648	360	RDP:Bacteria; "Proteobacteria"; Gammaproteobacteria; Alteromonadales; Colwelliaceae; Colwellia; otu_1656	231212	95.37	0.965648	360	greengenes:k__Bacteria; p__Proteobacteria; c__Gammaproteobacteria; o__Alteromonadales; f__Colwelliaceae; g__Colwellia; Unclassified; otu_3422	231212	95.37	0.965648	360	ncbi:Bacteria; Proteobacteria; Gammaproteobacteria; Alteromonadales; Colwelliaceae; Colwellia; Unclassified; otu_3156
GJVXJEE02GMAE1.1	160108	91.9	0.984921	471	RDP:Bacteria; "Proteobacteria"; Gammaproteobacteria; Alteromonadales; Colwelliaceae; Colwellia; otu_1656	160108	91.9	0.984921	471	greengenes:k__Bacteria; p__Proteobacteria; c__Gammaproteobacteria; o__Alteromonadales; f__Colwelliaceae; g__Colwellia; Unclassified; otu_3422	160108	91.9	0.984921	471	ncbi:Bacteria; Proteobacteria; Gammaproteobacteria; Alteromonadales; Colwelliaceae; Colwellia; Unclassified; otu_3156
GJVXJEE02GMJ81.1	155199	66.5	0.918296	407	RDP:Bacteria; "Proteobacteria"; Gammaproteobacteria; Oceanospirillales; Oceanospirillaceae; Bermanella; otu_1770	155199	66.5	0.918296	407	greengenes:k__Bacteria; p__Proteobacteria; c__Gammaproteobacteria; o__Oceanospirillales; f__Oceanospirillaceae; Unclassified; otu_3776	155199	66.5	0.918296	407	ncbi:Bacteria; Proteobacteria; Gammaproteobacteria; Oceanospirillales; Bermanella; otu_3420
GJVXJEE02GNC8T.1	5704	86.4	0.966506	214	RDP:Bacteria; "Proteobacteria"; Alphaproteobacteria; Rhodobacterales; Rhodobacteraceae; Roseovarius; otu_1215	5704	86.4	0.966506	214	greengenes:k__Bacteria; p__Proteobacteria; c__Alphaproteobacteria; o__Rhodobacterales; f__Rhodobacteraceae; g__Thalassobius; Unclassified; otu_2748	5704	86.4	0.966506	214	ncbi:Bacteria; Proteobacteria; Alphaproteobacteria; Rhodobacterales; Rhodobacteraceae; Roseovarius; Unclassified; otu_2419
GJVXJEE02GQ8D4.1	7709	91.03	0.987769	331	RDP:Bacteria; "Proteobacteria"; Gammaproteobacteria; Thiotrichales; Piscirickettsiaceae; Cycloclasticus; otu_1818	7709	91.03	0.987769	331	greengenes:k__Bacteria; p__Proteobacteria; c__Gammaproteobacteria; o__Methylococcales; f__Piscirickettsiaceae; g__Cycloclasticus; Unclassified; otu_3695	7709	91.03	0.987769	331	ncbi:Bacteria; Proteobacteria; Gammaproteobacteria; Thiotrichales; Piscirickettsiaceae; Cycloclasticus; Unclassified; otu_3560
GJVXJEE02GQ9J0.1	369019	91.2	0.978903	433	RDP:Bacteria; "Proteobacteria"; Alphaproteobacteria; Rhodobacterales; Rhodobacteraceae; Phaeobacter; otu_1199	369019	91.2	0.978903	433	greengenes:k__Bacteria; p__Proteobacteria; c__Alphaproteobacteria; o__Rhodobacterales; f__Rhodobacteraceae; g__Phaeobacter; Unclassified; otu_2713	310112	89	0.983903	439	ncbi:Bacteria; Proteobacteria; Alphaproteobacteria; Rhodobacterales; Rhodobacteraceae; Citreicella; Unclassified; otu_2349
GJVXJEE02GQOLT.1	7709	88.78	0.992697	413	RDP:Bacteria; "Proteobacteria"; Gammaproteobacteria; Thiotrichales; Piscirickettsiaceae; Cycloclasticus; otu_1818	7709	88.78	0.992697	413	greengenes:k__Bacteria; p__Proteobacteria; c__Gammaproteobacteria; o__Methylococcales; f__Piscirickettsiaceae; g__Cycloclasticus; Unclassified; otu_3695	7709	88.78	0.992697	413	ncbi:Bacteria; Proteobacteria; Gammaproteobacteria; Thiotrichales; Piscirickettsiaceae; Cycloclasticus; Unclassified; otu_3560
GJVXJEE02GT68R.1	159565	85.16	0.955532	117	RDP:Bacteria; "Proteobacteria"; Alphaproteobacteria; Rhodobacterales; Rhodobacteraceae; Ruegeria; otu_1218	159565	85.16	0.955532	117	greengenes:k__Bacteria; p__Proteobacteria; c__Alphaproteobacteria; o__Rhodobacterales; f__Rhodobacteraceae; g__Ruegeria; s__Ruegeria sp. TM1040; otu_2737	159565	85.16	0.955532	117	ncbi:Bacteria; Proteobacteria; Alphaproteobacteria; Rhodobacterales; Rhodobacteraceae; Ruegeria; Unclassified; otu_2425
GJVXJEE02GTWCC.1	7709	88.78	0.992697	413	RDP:Bacteria; "Proteobacteria"; Gammaproteobacteria; Thiotrichales; Piscirickettsiaceae; Cycloclasticus; otu_1818	7709	88.78	0.992697	413	greengenes:k__Bacteria; p__Proteobacteria; c__Gammaproteobacteria; o__Methylococcales; f__Piscirickettsiaceae; g__Cycloclasticus; Unclassified; otu_3695	7709	88.78	0.992697	413	ncbi:Bacteria; Proteobacteria; Gammaproteobacteria; Thiotrichales; Piscirickettsiaceae; Cycloclasticus; Unclassified; otu_3560
GJVXJEE02GUBEI.1	7928	79.59	0.968235	99	RDP:Bacteria; "Proteobacteria"; Gammaproteobacteria; Legionellales; Legionellaceae; Legionella; otu_1732	7907	79.59	0.968439	99	greengenes:k__Bacteria; p__Proteobacteria; c__Gammaproteobacteria; o__Legionellales; f__Legionellaceae; g__Legionella; Unclassified; otu_3673	7928	79.59	0.968235	99	ncbi:Bacteria; Proteobacteria; Gammaproteobacteria; Legionellales; Legionellaceae; Legionella; Unclassified; otu_3381
GJVXJEE02GV8SX.1	315599	86.47	0.974965	364	RDP:Bacteria; "Bacteroidetes"; Flavobacteria; "Flavobacteriales"; Flavobacteriaceae; Polaribacter; otu_604	315599	86.47	0.974965	364	greengenes:k__Bacteria; p__Bacteroidetes; c__Flavobacteria; o__Flavobacteriales; f__Flavobacteriaceae; g__Polaribacter; Unclassified; otu_1135	315599	86.47	0.974965	364	ncbi:Bacteria; Bacteroidetes; Flavobacteria; Flavobacteriales; Flavobacteriaceae; Polaribacter; Unclassified; otu_959
GJVXJEE02GVXXF.1	140388	100	0.999993	130	RDP:Bacteria; "Proteobacteria"; Gammaproteobacteria; Alteromonadales; Pseudoalteromonadaceae; Pseudoalteromonas; otu_1667	140388	100	0.999993	130	greengenes:k__Bacteria; p__Proteobacteria; c__Gammaproteobacteria; o__Alteromonadales; f__Pseudoalteromonadaceae; g__Pseudoalteromonas; s__Pseudoalteromonas haloplanktis; otu_3442	140388	100	0.999993	130	ncbi:Bacteria; Proteobacteria; Gammaproteobacteria; Alteromonadales; Pseudoalteromonadaceae; Pseudoalteromonas; Unclassified; otu_3175
GJVXJEE02GWXKG.1	102654	87.72	0.963759	283	RDP:Bacteria; "Bacteroidetes"; Flavobacteria; "Flavobacteriales"; Flavobacteriaceae; Bizionia; otu_557	102654	87.72	0.963759	283	greengenes:k__Bacteria; p__Bacteroidetes; c__Flavobacteria; o__Flavobacteriales; f__Flavobacteriaceae; g__Bizionia; otu_1079	102654	87.72	0.963759	283	ncbi:Bacteria; Bacteroidetes; Flavobacteria; Flavobacteriales; Flavobacteriaceae; Bizionia; otu_887
GJVXJEE02GY8JZ.1	235447	45.97	0.550273	92	RDP:Bacteria; Unclassified; otu_117	104878	44.35	0.662928	94	greengenes:k__Bacteria; p__Firmicutes; c__Bacilli; o__Lactobacillales; f__Lactobacillaceae; g__Pediococcus; Unclassified; otu_1922	15098	45.16	0.562642	94	ncbi:Bacteria; Firmicutes; Lactobacillales; Leuconostoc; Unclassified; otu_2000
GJVXJEE02GYP6W.1	231717	96.89	0.995196	421	RDP:Bacteria; "Actinobacteria"; Actinobacteria; Actinobacteridae; Bifidobacteriales; Bifidobacteriaceae; Bifidobacterium; otu_399	231717	96.89	0.995196	421	greengenes:k__Bacteria; p__Actinobacteria; c__Actinobacteria (class); o__Bifidobacteriales; f__Bifidobacteriaceae; g__Bifidobacterium; s__Bifidobacterium longum; otu_905	137484	98.13	0.997609	421	ncbi:Bacteria; Actinobacteria; Actinobacteridae; Bifidobacteriales; Bifidobacteriaceae; Bifidobacterium; Unclassified; otu_643
GJVXJEE02GZWIO.1	106794	100	0.999993	403	RDP:Bacteria; "Proteobacteria"; Gammaproteobacteria; Thiotrichales; Piscirickettsiaceae; Cycloclasticus; otu_1818	106794	100	0.999993	403	greengenes:k__Bacteria; p__Proteobacteria; c__Gammaproteobacteria; o__Methylococcales; f__Piscirickettsiaceae; g__Cycloclasticus; Unclassified; otu_3695	61169	100	0.999993	403	ncbi:Bacteria; Proteobacteria; Gammaproteobacteria; Thiotrichales; Piscirickettsiaceae; Cycloclasticus; Unclassified; otu_3560
GJVXJEE02H18NN.1	5704	76.72	0.931943	63	RDP:Bacteria; "Proteobacteria"; Alphaproteobacteria; Rhodobacterales; Rhodobacteraceae; Roseovarius; otu_1215	5704	76.72	0.931943	63	greengenes:k__Bacteria; p__Proteobacteria; c__Alphaproteobacteria; o__Rhodobacterales; f__Rhodobacteraceae; g__Thalassobius; Unclassified; otu_2748	5704	76.72	0.931943	63	ncbi:Bacteria; Proteobacteria; Alphaproteobacteria; Rhodobacterales; Rhodobacteraceae; Roseovarius; Unclassified; otu_2419
GJVXJEE02H25C2.1	108637	86.32	0.948178	121	RDP:Bacteria; "Proteobacteria"; Alphaproteobacteria; Rhodobacterales; Rhodobacteraceae; Thalassococcus; otu_1231	108637	86.32	0.948178	121	greengenes:k__Bacteria; p__Proteobacteria; c__Alphaproteobacteria; o__Rhodobacterales; f__Rhodobacteraceae; g__Loktanella; Unclassified; otu_2680	108637	86.32	0.948178	121	ncbi:Bacteria; Proteobacteria; Alphaproteobacteria; Rhodobacterales; Rhodobacteraceae; Roseobacter; Unclassified; otu_2417
GJVXJEE02H2D4Q.1	56667	98.06	0.996781	311	RDP:Bacteria; "Proteobacteria"; Alphaproteobacteria; Rhodobacterales; Rhodobacteraceae; Roseovarius; otu_1215	273445	98.06	0.996781	311	greengenes:k__Bacteria; p__Proteobacteria; c__Alphaproteobacteria; o__Rhodobacterales; f__Rhodobacteraceae; Unclassified; otu_2666	56667	98.06	0.996781	311	ncbi:Bacteria; Proteobacteria; Alphaproteobacteria; Rhodobacterales; Rhodobacteraceae; Unclassified; otu_2337
GJVXJEE02H31LU.1	135256	85.25	0.971564	215	RDP:Bacteria; "Proteobacteria"; Alphaproteobacteria; Rhodobacterales; Rhodobacteraceae; Roseovarius; otu_1215	170394	88.85	0.961709	215	greengenes:k__Bacteria; p__Proteobacteria; c__Alphaproteobacteria; o__Rhodobacterales; f__Rhodobacteraceae; Unclassified; otu_2666	170394	88.85	0.961709	215	ncbi:Bacteria; Proteobacteria; Alphaproteobacteria; Unclassified; otu_2139
GJVXJEE02H3WOE.1	137465	82.43	0.960082	156	RDP:Bacteria; "Proteobacteria"; Gammaproteobacteria; Alteromonadales; Alteromonadaceae; unclassified_Alteromonadaceae; otu_1654	137465	82.43	0.960082	156	greengenes:k__Bacteria; p__Proteobacteria; c__Gammaproteobacteria; o__Alteromonadales; f__Alteromonadaceae; Unclassified; otu_3406	137465	82.43	0.960082	156	ncbi:Bacteria; Unclassified; otu_221
GJVXJEE02H5OZB.1	273658	83.1	0.955736	255	RDP:Bacteria; "Bacteroidetes"; Flavobacteria; "Flavobacteriales"; Flavobacteriaceae; Flavobacterium; otu_573	273658	83.1	0.955736	255	greengenes:k__Bacteria; p__Bacteroidetes; c__Flavobacteria; o__Flavobacteriales; f__Flavobacteriaceae; g__Flavobacterium; Unclassified; otu_1102	273658	83.1	0.955736	255	ncbi:Bacteria; Bacteroidetes; Flavobacteria; Flavobacteriales; Flavobacteriaceae; Flavobacterium; Unclassified; otu_912
GJVXJEE02H5YVV.1	119702	98.99	0.991708	486	RDP:Bacteria; "Proteobacteria"; Gammaproteobacteria; Alteromonadales; Colwelliaceae; Colwellia; otu_1656	119702	98.99	0.991708	486	greengenes:k__Bacteria; p__Proteobacteria; c__Gammaproteobacteria; o__Alteromonadales; f__Colwelliaceae; g__Colwellia; Unclassified; otu_3422	119702	98.99	0.991708	486	ncbi:Bacteria; Unclassified; otu_221
GJVXJEE02H93XY.1	158728	77.53	0.937481	402	RDP:Bacteria; "Bacteroidetes"; Flavobacteria; "Flavobacteriales"; Flavobacteriaceae; Maribacter; otu_592	158728	77.53	0.937481	402	greengenes:k__Bacteria; p__Bacteroidetes; c__Flavobacteria; o__Flavobacteriales; f__Flavobacteriaceae; g__Maribacter; Unclassified; otu_1127	158728	77.53	0.937481	402	ncbi:Bacteria; Bacteroidetes; Flavobacteria; Flavobacteriales; Flavobacteriaceae; Cellulophaga; Unclassified; otu_891
GJVXJEE02H97B9.1	20475	83.51	0.876786	251	RDP:Bacteria; "Proteobacteria"; Epsilonproteobacteria; Campylobacterales; Campylobacteraceae; Arcobacter; otu_1560	20475	83.51	0.876786	251	greengenes:k__Bacteria; p__Proteobacteria; c__Epsilonproteobacteria; o__Campylobacterales; f__Campylobacteraceae; g__Arcobacter; Unclassified; otu_3314	20475	83.51	0.876786	251	ncbi:Bacteria; Proteobacteria; Epsilonproteobacteria; Campylobacterales; Campylobacteraceae; Arcobacter; Unclassified; otu_3074
GJVXJEE02HB1ZH.1	61169	100	0.997856	469	RDP:Bacteria; "Proteobacteria"; Gammaproteobacteria; Thiotrichales; Piscirickettsiaceae; Cycloclasticus; otu_1818	61169	100	0.997856	469	greengenes:k__Bacteria; p__Proteobacteria; c__Gammaproteobacteria; o__Methylococcales; f__Piscirickettsiaceae; g__Cycloclasticus; Unclassified; otu_3695	61169	100	0.997856	469	ncbi:Bacteria; Proteobacteria; Gammaproteobacteria; Thiotrichales; Piscirickettsiaceae; Cycloclasticus; Unclassified; otu_3560
GJVXJEE02HB2UD.1	189051	85.51	0.975415	291	RDP:Bacteria; "Proteobacteria"; Alphaproteobacteria; Rhodobacterales; Rhodobacteraceae; Phaeobacter; otu_1199	189051	85.51	0.975415	291	greengenes:k__Bacteria; p__Proteobacteria; c__Alphaproteobacteria; o__Rhodobacterales; f__Rhodobacteraceae; g__Phaeobacter; Unclassified; otu_2713	246847	89.49	0.982653	291	ncbi:Bacteria; Proteobacteria; Alphaproteobacteria; Rhodobacterales; Rhodobacteraceae; Phaeobacter; Unclassified; otu_2393
GJVXJEE02HB4G0.1	113817	83.51	0.967131	125	RDP:Bacteria; "Proteobacteria"; Alphaproteobacteria; Rhodobacterales; Rhodobacteraceae; unclassified_Rhodobacteraceae; otu_1236	148015	84.57	0.966331	123	greengenes:k__Bacteria; p__Proteobacteria; c__Alphaproteobacteria; o__Rhodobacterales; f__Rhodobacteraceae; g__Sulfitobacter; s__Sulfitobacter sp. EE-36; otu_2744	148015	84.57	0.966331	123	ncbi:Bacteria; Proteobacteria; Alphaproteobacteria; Rhodobacterales; Rhodobacteraceae; Sulfitobacter; Unclassified; otu_2436
GJVXJEE02HB6BY.1	254152	86.3	0.94155	234	RDP:Bacteria; "Bacteroidetes"; Flavobacteria; "Flavobacteriales"; Flavobacteriaceae; Bizionia; otu_557	123928	82.59	0.93203	234	greengenes:k__Bacteria; p__Bacteroidetes; c__Flavobacteria; o__Flavobacteriales; f__Flavobacteriaceae; Unclassified; otu_1069	254152	86.3	0.94155	234	ncbi:Bacteria; Bacteroidetes; Flavobacteria; Flavobacteriales; Flavobacteriaceae; Bizionia; otu_887
GJVXJEE02HB89K.1	122034	86.04	0.963352	421	RDP:Bacteria; "Bacteroidetes"; Flavobacteria; "Flavobacteriales"; Flavobacteriaceae; Polaribacter; otu_604	122034	86.04	0.963352	421	greengenes:k__Bacteria; p__Bacteroidetes; c__Flavobacteria; o__Flavobacteriales; f__Flavobacteriaceae; g__Polaribacter; Unclassified; otu_1135	122034	86.04	0.963352	421	ncbi:Bacteria; Bacteroidetes; Flavobacteria; Flavobacteriales; Flavobacteriaceae; Polaribacter; Unclassified; otu_959
GJVXJEE02HBG9A.1	133712	93.14	0.99133	232	RDP:Bacteria; "Proteobacteria"; Gammaproteobacteria; Alteromonadales; Colwelliaceae; Colwellia; otu_1656	130993	93.14	0.99133	232	greengenes:k__Bacteria; p__Proteobacteria; c__Gammaproteobacteria; o__Alteromonadales; f__Colwelliaceae; g__Colwellia; s__Colwellia psychrerythraea; otu_3423	130993	93.14	0.99133	232	ncbi:Bacteria; Proteobacteria; Gammaproteobacteria; Alteromonadales; Colwelliaceae; Colwellia; Unclassified; otu_3156
GJVXJEE02HBVI4.1	190729	66.67	0.909764	358	RDP:Bacteria; "Proteobacteria"; Gammaproteobacteria; Alteromonadales; Alteromonadaceae; Microbulbifer; otu_1651	190729	66.67	0.909764	358	greengenes:k__Bacteria; p__Proteobacteria; c__Gammaproteobacteria; o__Oceanospirillales; f__Alteromonadaceae; g__Microbulbifer; Unclassified; otu_3724	190729	66.67	0.909764	358	ncbi:Bacteria; Proteobacteria; Gammaproteobacteria; Alteromonadales; Alteromonadaceae; Microbulbifer; Unclassified; otu_3149
GJVXJEE02HCFCT.1	146764	92.37	0.950009	83	RDP:Bacteria; "Proteobacteria"; Gammaproteobacteria; Alteromonadales; Colwelliaceae; Colwellia; otu_1656	146764	92.37	0.950009	83	greengenes:k__Bacteria; p__Proteobacteria; c__Gammaproteobacteria; o__Alteromonadales; f__Colwelliaceae; g__Colwellia; Unclassified; otu_3422	119702	92.37	0.975343	83	ncbi:Bacteria; Unclassified; otu_221
GJVXJEE02HCWBE.1	341525	87.37	0.971782	435	RDP:Bacteria; "Bacteroidetes"; Flavobacteria; "Flavobacteriales"; Flavobacteriaceae; Arenibacter; otu_556	341525	87.37	0.971782	435	greengenes:k__Bacteria; p__Bacteroidetes; c__Flavobacteria; o__Flavobacteriales; f__Flavobacteriaceae; Unclassified; otu_1069	341525	87.37	0.971782	435	ncbi:Bacteria; Bacteroidetes; Flavobacteria; Flavobacteriales; Flavobacteriaceae; Arenibacter; otu_882
GJVXJEE02HDZKZ.1	74152	100	0.999993	271	RDP:Bacteria; "Proteobacteria"; Gammaproteobacteria; Alteromonadales; Shewanellaceae; Shewanella; otu_1670	74152	100	0.999993	271	greengenes:k__Bacteria; p__Proteobacteria; c__Gammaproteobacteria; o__Alteromonadales; f__Shewanellaceae; g__Shewanella; Unclassified; otu_3456	74152	100	0.999993	271	ncbi:Bacteria; Proteobacteria; Gammaproteobacteria; Alteromonadales; Shewanellaceae; Shewanella; Unclassified; otu_3181
GJVXJEE02HEF3S.1	141050	85.57	0.725513	51	RDP:Bacteria; "Bacteroidetes"; Flavobacteria; "Flavobacteriales"; Flavobacteriaceae; unclassified_Flavobacteriaceae; otu_621	151414	86.6	0.983206	60	greengenes:k__Bacteria; p__Bacteroidetes; c__Flavobacteria; o__Flavobacteriales; f__Flavobacteriaceae; Unclassified; otu_1069	226142	86.6	0.983235	60	ncbi:Bacteria; Bacteroidetes; Flavobacteria; Flavobacteriales; Flavobacteriaceae; Flavobacterium; Unclassified; otu_912
GJVXJEE02HF3CR.1	56667	100	0.999993	433	RDP:Bacteria; "Proteobacteria"; Alphaproteobacteria; Rhodobacterales; Rhodobacteraceae; Roseovarius; otu_1215	273445	100	0.999993	433	greengenes:k__Bacteria; p__Proteobacteria; c__Alphaproteobacteria; o__Rhodobacterales; f__Rhodobacteraceae; Unclassified; otu_2666	56667	100	0.999993	433	ncbi:Bacteria; Proteobacteria; Alphaproteobacteria; Rhodobacterales; Rhodobacteraceae; Unclassified; otu_2337
GJVXJEE02HH2S4.1	277274	96.31	0.995284	425	RDP:Bacteria; "Proteobacteria"; Gammaproteobacteria; Alteromonadales; Colwelliaceae; Colwellia; otu_1656	277274	96.31	0.995284	425	greengenes:k__Bacteria; p__Proteobacteria; c__Gammaproteobacteria; o__Alteromonadales; f__Colwelliaceae; g__Colwellia; Unclassified; otu_3422	277274	96.31	0.995284	425	ncbi:Bacteria; Proteobacteria; Gammaproteobacteria; Alteromonadales; Colwelliaceae; Colwellia; Unclassified; otu_3156
GJVXJEE02HHBZX.1	133712	93.38	0.991694	242	RDP:Bacteria; "Proteobacteria"; Gammaproteobacteria; Alteromonadales; Colwelliaceae; Colwellia; otu_1656	130993	93.38	0.991694	242	greengenes:k__Bacteria; p__Proteobacteria; c__Gammaproteobacteria; o__Alteromonadales; f__Colwelliaceae; g__Colwellia; s__Colwellia psychrerythraea; otu_3423	130993	93.38	0.991694	242	ncbi:Bacteria; Proteobacteria; Gammaproteobacteria; Alteromonadales; Colwelliaceae; Colwellia; Unclassified; otu_3156
GJVXJEE02HI1ML.1	217620	73.39	0.931202	478	RDP:Bacteria; "Proteobacteria"; Gammaproteobacteria; unclassified_Gammaproteobacteria; otu_1833	155199	71.73	0.931565	478	greengenes:k__Bacteria; p__Proteobacteria; c__Gammaproteobacteria; o__Oceanospirillales; f__Oceanospirillaceae; Unclassified; otu_3776	217620	73.39	0.931202	478	ncbi:Bacteria; Unclassified; otu_221
GJVXJEE02HJFFY.1	133712	91.08	0.990967	224	RDP:Bacteria; "Proteobacteria"; Gammaproteobacteria; Alteromonadales; Colwelliaceae; Colwellia; otu_1656	130993	91.08	0.990967	224	greengenes:k__Bacteria; p__Proteobacteria; c__Gammaproteobacteria; o__Alteromonadales; f__Colwelliaceae; g__Colwellia; s__Colwellia psychrerythraea; otu_3423	130993	91.08	0.990967	224	ncbi:Bacteria; Proteobacteria; Gammaproteobacteria; Alteromonadales; Colwelliaceae; Colwellia; Unclassified; otu_3156
GJVXJEE02HJJ14.1	222965	84.33	0.962334	464	RDP:Bacteria; "Proteobacteria"; Alphaproteobacteria; Rhodobacterales; Rhodobacteraceae; Ponticoccus; otu_1200	222965	84.33	0.962334	464	greengenes:k__Bacteria; p__Proteobacteria; c__Alphaproteobacteria; o__Rhodobacterales; f__Rhodobacteraceae; Unclassified; otu_2666	222965	84.33	0.962334	464	ncbi:Bacteria; Proteobacteria; Alphaproteobacteria; Rhodobacterales; Rhodobacteraceae; Unclassified; otu_2337
GJVXJEE02HJSI0.1	151662	93.57	0.999993	115	RDP:Bacteria; "Proteobacteria"; Alphaproteobacteria; Rhodobacterales; Rhodobacteraceae; unclassified_Rhodobacteraceae; otu_1236	159695	100	0.999993	115	greengenes:k__Bacteria; p__Proteobacteria; c__Alphaproteobacteria; o__Rhodobacterales; f__Rhodobacteraceae; g__Roseobacter; s__Roseobacter denitrificans; otu_2728	159695	100	0.999993	115	ncbi:Bacteria; Proteobacteria; Alphaproteobacteria; Rhodobacterales; Rhodobacteraceae; Roseobacter; Unclassified; otu_2417
GJVXJEE02HJW4G.1	100315	91.81	0.990763	327	RDP:Bacteria; "Proteobacteria"; Gammaproteobacteria; Alteromonadales; Pseudoalteromonadaceae; Pseudoalteromonas; otu_1667	100315	91.81	0.990763	327	greengenes:k__Bacteria; p__Proteobacteria; c__Gammaproteobacteria; o__Alteromonadales; f__Pseudoalteromonadaceae; g__Pseudoalteromonas; Unclassified; otu_3440	100315	91.81	0.990763	327	ncbi:Bacteria; Proteobacteria; Gammaproteobacteria; Alteromonadales; Pseudoalteromonadaceae; Pseudoalteromonas; Unclassified; otu_3175
GJVXJEE02HKDBY.1	138825	89	0.986432	371	RDP:Bacteria; "Bacteroidetes"; Flavobacteria; "Flavobacteriales"; Flavobacteriaceae; Krokinobacter; otu_585	138825	89	0.986432	371	greengenes:k__Bacteria; p__Bacteroidetes; c__Flavobacteria; o__Flavobacteriales; f__Flavobacteriaceae; g__Krokinobacter; s__Krokinobacter genikus; otu_1122	138825	89	0.986432	371	ncbi:Bacteria; Bacteroidetes; Cytophagia; Cytophagales; Cytophagaceae; Flexibacter; Unclassified; otu_812
GJVXJEE02HLX4C.1	133712	87.71	0.984528	131	RDP:Bacteria; "Proteobacteria"; Gammaproteobacteria; Alteromonadales; Colwelliaceae; Colwellia; otu_1656	130993	87.71	0.984528	131	greengenes:k__Bacteria; p__Proteobacteria; c__Gammaproteobacteria; o__Alteromonadales; f__Colwelliaceae; g__Colwellia; s__Colwellia psychrerythraea; otu_3423	130993	87.71	0.984528	131	ncbi:Bacteria; Proteobacteria; Gammaproteobacteria; Alteromonadales; Colwelliaceae; Colwellia; Unclassified; otu_3156
GJVXJEE02HMOGN.1	5704	85.5	0.971317	213	RDP:Bacteria; "Proteobacteria"; Alphaproteobacteria; Rhodobacterales; Rhodobacteraceae; Roseovarius; otu_1215	5704	85.5	0.971317	213	greengenes:k__Bacteria; p__Proteobacteria; c__Alphaproteobacteria; o__Rhodobacterales; f__Rhodobacteraceae; g__Thalassobius; Unclassified; otu_2748	5704	85.5	0.971317	213	ncbi:Bacteria; Proteobacteria; Alphaproteobacteria; Rhodobacterales; Rhodobacteraceae; Roseovarius; Unclassified; otu_2419
GJVXJEE02HNLVS.1	140826	62.31	0.838793	176	RDP:Bacteria; "Proteobacteria"; Gammaproteobacteria; Oceanospirillales; Halomonadaceae; Cobetia; otu_1757	140826	62.31	0.838793	176	greengenes:k__Bacteria; p__Proteobacteria; c__Gammaproteobacteria; o__Oceanospirillales; f__Halomonadaceae; g__Cobetia; Unclassified; otu_3750	140826	62.31	0.838793	176	ncbi:Bacteria; Proteobacteria; Gammaproteobacteria; Oceanospirillales; Halomonadaceae; Halomonas; Unclassified; otu_3435
GJVXJEE02HNWJF.1	188334	66.15	0.906014	366	RDP:Bacteria; "Bacteroidetes"; Flavobacteria; "Flavobacteriales"; Flavobacteriaceae; unclassified_Flavobacteriaceae; otu_621	188334	66.15	0.906014	366	greengenes:k__Bacteria; p__Bacteroidetes; c__Flavobacteria; o__Flavobacteriales; f__Flavobacteriaceae; Unclassified; otu_1069	176649	65.13	0.91924	367	ncbi:Bacteria; Bacteroidetes; Flavobacteria; Flavobacteriales; Flavobacteriaceae; Dokdonia; Unclassified; otu_902
GJVXJEE02HO39W.1	5704	86.21	0.957393	387	RDP:Bacteria; "Proteobacteria"; Alphaproteobacteria; Rhodobacterales; Rhodobacteraceae; Roseovarius; otu_1215	5704	86.21	0.957393	387	greengenes:k__Bacteria; p__Proteobacteria; c__Alphaproteobacteria; o__Rhodobacterales; f__Rhodobacteraceae; g__Thalassobius; Unclassified; otu_2748	5704	86.21	0.957393	387	ncbi:Bacteria; Proteobacteria; Alphaproteobacteria; Rhodobacterales; Rhodobacteraceae; Roseovarius; Unclassified; otu_2419
GJVXJEE02HPRIM.1	122034	87.79	0.966244	456	RDP:Bacteria; "Bacteroidetes"; Flavobacteria; "Flavobacteriales"; Flavobacteriaceae; Polaribacter; otu_604	122034	87.79	0.966244	456	greengenes:k__Bacteria; p__Bacteroidetes; c__Flavobacteria; o__Flavobacteriales; f__Flavobacteriaceae; g__Polaribacter; Unclassified; otu_1135	122034	87.79	0.966244	456	ncbi:Bacteria; Bacteroidetes; Flavobacteria; Flavobacteriales; Flavobacteriaceae; Polaribacter; Unclassified; otu_959
GJVXJEE02HQC7Y.1	113130	90.53	0.990008	300	RDP:Bacteria; "Bacteroidetes"; Flavobacteria; "Flavobacteriales"; Flavobacteriaceae; Polaribacter; otu_604	113130	90.53	0.990008	300	greengenes:k__Bacteria; p__Bacteroidetes; c__Flavobacteria; o__Flavobacteriales; f__Flavobacteriaceae; g__Polaribacter; Unclassified; otu_1135	364820	91.72	0.993336	300	ncbi:Bacteria; Bacteroidetes; Flavobacteria; Flavobacteriales; Flavobacteriaceae; Polaribacter; Unclassified; otu_959
GJVXJEE02HRFDZ.1	119702	91.01	0.98306	120	RDP:Bacteria; "Proteobacteria"; Gammaproteobacteria; Alteromonadales; Colwelliaceae; Colwellia; otu_1656	119702	91.01	0.98306	120	greengenes:k__Bacteria; p__Proteobacteria; c__Gammaproteobacteria; o__Alteromonadales; f__Colwelliaceae; g__Colwellia; Unclassified; otu_3422	119702	91.01	0.98306	120	ncbi:Bacteria; Unclassified; otu_221
GJVXJEE02HS1U1.1	2401	72.15	0.919458	367	RDP:Bacteria; "Bacteroidetes"; Flavobacteria; "Flavobacteriales"; Flavobacteriaceae; Cellulophaga; otu_559	2401	72.15	0.919458	367	greengenes:k__Bacteria; p__Bacteroidetes; c__Flavobacteria; o__Flavobacteriales; f__Flavobacteriaceae; g__Cellulophaga; Unclassified; otu_1085	2401	72.15	0.919458	367	ncbi:Bacteria; Bacteroidetes; Flavobacteria; Flavobacteriales; Flavobacteriaceae; Cellulophaga; Unclassified; otu_891
GJVXJEE02HT1PB.1	15846	35	0.585737	88	RDP:Bacteria; "Tenericutes"; Mollicutes; Mycoplasmatales; Mycoplasmataceae; Mycoplasma; otu_1895	108728	35	0.579952	90	greengenes:k__Bacteria; p__Tenericutes; c__Mollicutes; o__Mycoplasmatales; f__Mycoplasmataceae; g__Mycoplasma; s__Mycoplasma pneumoniae; otu_4306	15846	35	0.585737	88	ncbi:Bacteria; Tenericutes; Mollicutes; Mycoplasmataceae; Mycoplasma; Unclassified; otu_3751
GJVXJEE02HTKOK.1	133712	93.38	0.991694	242	RDP:Bacteria; "Proteobacteria"; Gammaproteobacteria; Alteromonadales; Colwelliaceae; Colwellia; otu_1656	130993	93.38	0.991694	242	greengenes:k__Bacteria; p__Proteobacteria; c__Gammaproteobacteria; o__Alteromonadales; f__Colwelliaceae; g__Colwellia; s__Colwellia psychrerythraea; otu_3423	130993	93.38	0.991694	242	ncbi:Bacteria; Proteobacteria; Gammaproteobacteria; Alteromonadales; Colwelliaceae; Colwellia; Unclassified; otu_3156
GJVXJEE02HTYXN.1	152840	91	0.976345	430	RDP:Bacteria; "Bacteroidetes"; Flavobacteria; "Flavobacteriales"; Flavobacteriaceae; Tenacibaculum; otu_619	152840	91	0.976345	430	greengenes:k__Bacteria; p__Bacteroidetes; c__Flavobacteria; o__Flavobacteriales; f__Flavobacteriaceae; g__Tenacibaculum; Unclassified; otu_1154	271297	86.91	0.992987	430	ncbi:Bacteria; Bacteroidetes; Flavobacteria; Flavobacteriales; Flavobacteriaceae; Tenacibaculum; Unclassified; otu_985
GJVXJEE02HV9PZ.1	5637	97.57	0.995938	248	RDP:Bacteria; "Proteobacteria"; Alphaproteobacteria; Rhodobacterales; Rhodobacteraceae; Sulfitobacter; otu_1227	5637	97.57	0.995938	248	greengenes:k__Bacteria; p__Proteobacteria; c__Alphaproteobacteria; o__Rhodobacterales; f__Rhodobacteraceae; g__Sulfitobacter; Unclassified; otu_2740	5637	97.57	0.995938	248	ncbi:Bacteria; Proteobacteria; Alphaproteobacteria; Rhodobacterales; Rhodobacteraceae; Sulfitobacter; Unclassified; otu_2436
GJVXJEE02HVRO7.1	140974	94.54	0.967305	345	RDP:Bacteria; "Proteobacteria"; Alphaproteobacteria; Rhodobacterales; Rhodobacteraceae; Sulfitobacter; otu_1227	140974	94.54	0.967305	345	greengenes:k__Bacteria; p__Proteobacteria; c__Alphaproteobacteria; o__Rhodobacterales; f__Rhodobacteraceae; g__Sulfitobacter; s__Sulfitobacter pontiacus; otu_2743	140974	94.54	0.967305	345	ncbi:Bacteria; Proteobacteria; Alphaproteobacteria; Rhodobacterales; Rhodobacteraceae; Sulfitobacter; Unclassified; otu_2436
GJVXJEE02HVUNT.1	217386	85.62	0.9745	120	RDP:Bacteria; "Proteobacteria"; Alphaproteobacteria; Rhodobacterales; Rhodobacteraceae; Sulfitobacter; otu_1227	148015	88.12	0.973991	119	greengenes:k__Bacteria; p__Proteobacteria; c__Alphaproteobacteria; o__Rhodobacterales; f__Rhodobacteraceae; g__Sulfitobacter; s__Sulfitobacter sp. EE-36; otu_2744	148015	88.12	0.973991	119	ncbi:Bacteria; Proteobacteria; Alphaproteobacteria; Rhodobacterales; Rhodobacteraceae; Sulfitobacter; Unclassified; otu_2436
GJVXJEE02HWKI3.1	134170	100	0.999993	87	RDP:Bacteria; "Proteobacteria"; Gammaproteobacteria; Alteromonadales; Colwelliaceae; Colwellia; otu_1656	131780	100	0.999993	87	greengenes:k__Bacteria; p__Proteobacteria; c__Gammaproteobacteria; o__Alteromonadales; f__Colwelliaceae; g__Colwellia; s__Colwellia psychrerythraea; otu_3423	131780	100	0.999993	87	ncbi:Bacteria; Proteobacteria; Gammaproteobacteria; Alteromonadales; Colwelliaceae; Colwellia; Unclassified; otu_3156
GJVXJEE02HXFYK.1	77092	97.29	0.999993	252	RDP:Bacteria; "Proteobacteria"; Gammaproteobacteria; Alteromonadales; Pseudoalteromonadaceae; Pseudoalteromonas; otu_1667	77092	97.29	0.999993	252	greengenes:k__Bacteria; p__Proteobacteria; c__Gammaproteobacteria; o__Alteromonadales; f__Pseudoalteromonadaceae; g__Pseudoalteromonas; Unclassified; otu_3440	77092	97.29	0.999993	252	ncbi:Bacteria; Proteobacteria; Gammaproteobacteria; Alteromonadales; Pseudoalteromonadaceae; Pseudoalteromonas; Unclassified; otu_3175
GJVXJEE02HXKVW.1	72663	77.87	0.927016	421	RDP:Bacteria; "Bacteroidetes"; Flavobacteria; "Flavobacteriales"; Flavobacteriaceae; Joostella; otu_581	72663	77.87	0.927016	421	greengenes:k__Bacteria; p__Bacteroidetes; c__Flavobacteria; o__Flavobacteriales; f__Flavobacteriaceae; g__Zhouia; Unclassified; otu_1167	72663	77.87	0.927016	421	ncbi:Bacteria; Bacteroidetes; Flavobacteria; Flavobacteriales; Flavobacteriaceae; Flavobacterium; Unclassified; otu_912
GJVXJEE02HXPNO.1	119702	97.14	0.957742	466	RDP:Bacteria; "Proteobacteria"; Gammaproteobacteria; Alteromonadales; Colwelliaceae; Colwellia; otu_1656	119702	97.14	0.957742	466	greengenes:k__Bacteria; p__Proteobacteria; c__Gammaproteobacteria; o__Alteromonadales; f__Colwelliaceae; g__Colwellia; Unclassified; otu_3422	119702	97.14	0.957742	466	ncbi:Bacteria; Unclassified; otu_221
GJVXJEE02HXXYR.1	149753	72.37	0.882381	244	RDP:Bacteria; "Proteobacteria"; Gammaproteobacteria; unclassified_Gammaproteobacteria; otu_1833	149753	72.37	0.882381	244	greengenes:k__Bacteria; p__Proteobacteria; c__Gammaproteobacteria; o__Chromatiales; Unclassified; otu_3482	189314	69.65	0.887686	244	ncbi:Bacteria; Proteobacteria; Gammaproteobacteria; OMG group; BD1-7 clade; otu_3473
GJVXJEE02HY3EJ.1	2826	53.35	0.802254	264	RDP:Bacteria; "Planctomycetes"; "Planctomycetacia"; Planctomycetales; Planctomycetaceae; Pirellula; otu_1053	2826	53.35	0.802254	264	greengenes:k__Bacteria; p__Planctomycetes; c__Planctomycea; o__Pirellulales; f__Pirellulaceae; g__Pirellula; s__Pirellula staleyi; otu_2440	2826	53.35	0.802254	264	ncbi:Bacteria; Planctomycetes; Planctomycetacia; Planctomycetales; Planctomycetaceae; Pirellula; Unclassified; otu_2126
GJVXJEE02HZ797.1	7708	96.32	0.984746	464	RDP:Bacteria; "Proteobacteria"; Gammaproteobacteria; Thiotrichales; Piscirickettsiaceae; Cycloclasticus; otu_1818	7708	96.32	0.984746	464	greengenes:k__Bacteria; p__Proteobacteria; c__Gammaproteobacteria; o__Methylococcales; f__Piscirickettsiaceae; g__Cycloclasticus; s__Cycloclasticus pugetii; otu_3696	7708	96.32	0.984746	464	ncbi:Bacteria; Proteobacteria; Gammaproteobacteria; Thiotrichales; Piscirickettsiaceae; Cycloclasticus; Unclassified; otu_3560
GJVXJEE02HZR3Q.1	101283	98.24	0.997159	352	RDP:Bacteria; "Proteobacteria"; Gammaproteobacteria; Alteromonadales; Pseudoalteromonadaceae; Pseudoalteromonas; otu_1667	101283	98.24	0.997159	352	greengenes:k__Bacteria; p__Proteobacteria; c__Gammaproteobacteria; o__Alteromonadales; f__Pseudoalteromonadaceae; g__Pseudoalteromonas; Unclassified; otu_3440	103191	98.24	0.997159	352	ncbi:Bacteria; Proteobacteria; Gammaproteobacteria; Alteromonadales; Pseudoalteromonadaceae; Pseudoalteromonas; Unclassified; otu_3175
GJVXJEE02I1931.1	289585	91.06	0.986505	369	RDP:Bacteria; "Bacteroidetes"; Flavobacteria; "Flavobacteriales"; Flavobacteriaceae; Krokinobacter; otu_585	289585	91.06	0.986505	369	greengenes:k__Bacteria; p__Bacteroidetes; c__Flavobacteria; o__Flavobacteriales; f__Flavobacteriaceae; Unclassified; otu_1069	176649	84.06	0.989194	369	ncbi:Bacteria; Bacteroidetes; Flavobacteria; Flavobacteriales; Flavobacteriaceae; Dokdonia; Unclassified; otu_902
GJVXJEE02I26JU.1	358831	71.11	0.938673	479	RDP:Bacteria; "Bacteroidetes"; Flavobacteria; "Flavobacteriales"; Flavobacteriaceae; unclassified_Flavobacteriaceae; otu_621	358831	71.11	0.938673	479	greengenes:k__Bacteria; p__Bacteroidetes; c__Flavobacteria; o__Flavobacteriales; f__Flavobacteriaceae; g__Polaribacter; Unclassified; otu_1135	358831	71.11	0.938673	479	ncbi:Bacteria; Bacteroidetes; Flavobacteria; Flavobacteriales; Flavobacteriaceae; Polaribacter; Unclassified; otu_959
GJVXJEE02I4FJ2.1	2402	86.37	0.9812	432	RDP:Bacteria; "Bacteroidetes"; Flavobacteria; "Flavobacteriales"; Flavobacteriaceae; Zobellia; otu_629	102751	86.16	0.981273	431	greengenes:k__Bacteria; p__Bacteroidetes; c__Flavobacteria; o__Flavobacteriales; f__Flavobacteriaceae; g__Zobellia; otu_1169	2402	86.37	0.9812	432	ncbi:Bacteria; Bacteroidetes; Flavobacteria; Flavobacteriales; Flavobacteriaceae; Zobellia; otu_998
GJVXJEE02I8XAE.1	5704	86.4	0.966506	214	RDP:Bacteria; "Proteobacteria"; Alphaproteobacteria; Rhodobacterales; Rhodobacteraceae; Roseovarius; otu_1215	5704	86.4	0.966506	214	greengenes:k__Bacteria; p__Proteobacteria; c__Alphaproteobacteria; o__Rhodobacterales; f__Rhodobacteraceae; g__Thalassobius; Unclassified; otu_2748	5704	86.4	0.966506	214	ncbi:Bacteria; Proteobacteria; Alphaproteobacteria; Rhodobacterales; Rhodobacteraceae; Roseovarius; Unclassified; otu_2419
GJVXJEE02I9GW2.1	119702	87.2	0.964195	116	RDP:Bacteria; "Proteobacteria"; Gammaproteobacteria; Alteromonadales; Colwelliaceae; Colwellia; otu_1656	119702	87.2	0.964195	116	greengenes:k__Bacteria; p__Proteobacteria; c__Gammaproteobacteria; o__Alteromonadales; f__Colwelliaceae; g__Colwellia; Unclassified; otu_3422	119702	87.2	0.964195	116	ncbi:Bacteria; Unclassified; otu_221
GJVXJEE02I9J0J.1	7709	91.61	0.980153	308	RDP:Bacteria; "Proteobacteria"; Gammaproteobacteria; Thiotrichales; Piscirickettsiaceae; Cycloclasticus; otu_1818	7709	91.61	0.980153	308	greengenes:k__Bacteria; p__Proteobacteria; c__Gammaproteobacteria; o__Methylococcales; f__Piscirickettsiaceae; g__Cycloclasticus; Unclassified; otu_3695	7709	91.61	0.980153	308	ncbi:Bacteria; Proteobacteria; Gammaproteobacteria; Thiotrichales; Piscirickettsiaceae; Cycloclasticus; Unclassified; otu_3560
GJVXJEE02IB1FM.1	142061	96.4	0.999993	132	RDP:Bacteria; "Proteobacteria"; Gammaproteobacteria; Gammaproteobacteria_incertae_sedis; Spongiibacter; otu_1725	142061	96.4	0.999993	132	greengenes:k__Bacteria; p__Proteobacteria; c__Gammaproteobacteria; o__Oceanospirillales; f__J115; otu_3773	142061	96.4	0.999993	132	ncbi:Bacteria; Proteobacteria; Gammaproteobacteria; Spongiibacter; otu_3545
GJVXJEE02IB555.1	284392	85.4	0.971898	435	RDP:Bacteria; "Proteobacteria"; Gammaproteobacteria; Alteromonadales; Alteromonadaceae; Haliea; otu_1646	143616	84.97	0.978962	435	greengenes:k__Bacteria; p__Proteobacteria; c__Gammaproteobacteria; o__Oceanospirillales; f__OM60; Unclassified; otu_3801	284392	85.4	0.971898	435	ncbi:Bacteria; Proteobacteria; Gammaproteobacteria; Unclassified; otu_3101
GJVXJEE02IBT66.1	254152	61.63	0.902918	243	RDP:Bacteria; "Bacteroidetes"; Flavobacteria; "Flavobacteriales"; Flavobacteriaceae; Bizionia; otu_557	254152	61.63	0.902918	243	greengenes:k__Bacteria; p__Bacteroidetes; c__Flavobacteria; o__Flavobacteriales; f__Flavobacteriaceae; Unclassified; otu_1069	254152	61.63	0.902918	243	ncbi:Bacteria; Bacteroidetes; Flavobacteria; Flavobacteriales; Flavobacteriaceae; Bizionia; otu_887
GJVXJEE02IDVQ5.1	73211	70.54	0.930926	306	RDP:Bacteria; "Bacteroidetes"; Flavobacteria; "Flavobacteriales"; Flavobacteriaceae; unclassified_Flavobacteriaceae; otu_621	73211	70.54	0.930926	306	greengenes:k__Bacteria; p__Bacteroidetes; c__Flavobacteria; o__Flavobacteriales; f__Flavobacteriaceae; Unclassified; otu_1069	73211	70.54	0.930926	306	ncbi:Bacteria; Unclassified; otu_221
GJVXJEE02IE7CO.1	106794	100	0.999993	386	RDP:Bacteria; "Proteobacteria"; Gammaproteobacteria; Thiotrichales; Piscirickettsiaceae; Cycloclasticus; otu_1818	106794	100	0.999993	386	greengenes:k__Bacteria; p__Proteobacteria; c__Gammaproteobacteria; o__Methylococcales; f__Piscirickettsiaceae; g__Cycloclasticus; Unclassified; otu_3695	61169	100	0.999993	386	ncbi:Bacteria; Proteobacteria; Gammaproteobacteria; Thiotrichales; Piscirickettsiaceae; Cycloclasticus; Unclassified; otu_3560
GJVXJEE02IEUZQ.1	341525	86.21	0.972915	451	RDP:Bacteria; "Bacteroidetes"; Flavobacteria; "Flavobacteriales"; Flavobacteriaceae; Arenibacter; otu_556	341525	86.21	0.972915	451	greengenes:k__Bacteria; p__Bacteroidetes; c__Flavobacteria; o__Flavobacteriales; f__Flavobacteriaceae; Unclassified; otu_1069	341525	86.21	0.972915	451	ncbi:Bacteria; Bacteroidetes; Flavobacteria; Flavobacteriales; Flavobacteriaceae; Arenibacter; otu_882
GJVXJEE02IEWP6.1	35287	69.75	0.902889	323	RDP:Bacteria; "Proteobacteria"; Gammaproteobacteria; Pseudomonadales; Pseudomonadaceae; Pseudomonas; otu_1813	35287	69.75	0.902889	323	greengenes:k__Bacteria; p__Proteobacteria; c__Gammaproteobacteria; o__Pseudomonadales; f__Pseudomonadaceae; g__Pseudomonas; Unclassified; otu_3909	35287	69.75	0.902889	323	ncbi:Bacteria; Proteobacteria; Gammaproteobacteria; Pseudomonadales; Pseudomonadaceae; Pseudomonas; Unclassified; otu_3528
GJVXJEE02IJRP8.1	73167	86.15	0.987682	82	RDP:Bacteria; "Proteobacteria"; Gammaproteobacteria; Alteromonadales; Alteromonadaceae; Marinobacter; Unclassified; otu_1648	73167	86.15	0.987682	82	greengenes:k__Bacteria; p__Proteobacteria; c__Gammaproteobacteria; o__Oceanospirillales; f__Alteromonadaceae; g__Marinobacter; Unclassified; otu_3716	73167	86.15	0.987682	82	ncbi:Bacteria; Proteobacteria; Gammaproteobacteria; Alteromonadales; Alteromonadaceae; Marinobacter; Unclassified; otu_3144
GJVXJEE02ILQ90.1	285464	93.95	0.994019	501	RDP:Bacteria; "Bacteroidetes"; Flavobacteria; "Flavobacteriales"; Flavobacteriaceae; Tenacibaculum; otu_619	285464	93.95	0.994019	501	greengenes:k__Bacteria; p__Bacteroidetes; c__Flavobacteria; o__Flavobacteriales; f__Flavobacteriaceae; g__Tenacibaculum; s__Tenacibaculum soleae; otu_1161	285464	93.95	0.994019	501	ncbi:Bacteria; Bacteroidetes; Flavobacteria; Flavobacteriales; Flavobacteriaceae; Tenacibaculum; Unclassified; otu_985
GJVXJEE02INCYG.1	56667	100	0.999993	368	RDP:Bacteria; "Proteobacteria"; Alphaproteobacteria; Rhodobacterales; Rhodobacteraceae; Roseovarius; otu_1215	273445	100	0.999993	368	greengenes:k__Bacteria; p__Proteobacteria; c__Alphaproteobacteria; o__Rhodobacterales; f__Rhodobacteraceae; Unclassified; otu_2666	56667	100	0.999993	368	ncbi:Bacteria; Proteobacteria; Alphaproteobacteria; Rhodobacterales; Rhodobacteraceae; Unclassified; otu_2337
GJVXJEE02IORFO.1	106794	98.68	0.997522	403	RDP:Bacteria; "Proteobacteria"; Gammaproteobacteria; Thiotrichales; Piscirickettsiaceae; Cycloclasticus; otu_1818	106794	98.68	0.997522	403	greengenes:k__Bacteria; p__Proteobacteria; c__Gammaproteobacteria; o__Methylococcales; f__Piscirickettsiaceae; g__Cycloclasticus; Unclassified; otu_3695	56290	98.68	0.997522	404	ncbi:Bacteria; Proteobacteria; Gammaproteobacteria; Thiotrichales; Piscirickettsiaceae; Cycloclasticus; Unclassified; otu_3560
GJVXJEE02IQUS5.1	140388	96.83	0.999993	169	RDP:Bacteria; "Proteobacteria"; Gammaproteobacteria; Alteromonadales; Pseudoalteromonadaceae; Pseudoalteromonas; otu_1667	140388	96.83	0.999993	169	greengenes:k__Bacteria; p__Proteobacteria; c__Gammaproteobacteria; o__Alteromonadales; f__Pseudoalteromonadaceae; g__Pseudoalteromonas; s__Pseudoalteromonas haloplanktis; otu_3442	140388	96.83	0.999993	169	ncbi:Bacteria; Proteobacteria; Gammaproteobacteria; Alteromonadales; Pseudoalteromonadaceae; Pseudoalteromonas; Unclassified; otu_3175
GJVXJEE02ISGCX.1	226090	100	0.999993	326	RDP:Bacteria; "Proteobacteria"; Gammaproteobacteria; Alteromonadales; Colwelliaceae; Colwellia; otu_1656	226090	100	0.999993	326	greengenes:k__Bacteria; p__Proteobacteria; c__Gammaproteobacteria; o__Alteromonadales; f__Colwelliaceae; g__Colwellia; Unclassified; otu_3422	226090	100	0.999993	326	ncbi:Bacteria; Proteobacteria; Gammaproteobacteria; Alteromonadales; Colwelliaceae; Colwellia; Unclassified; otu_3156
GJVXJEE02ISIH2.1	326669	89.86	0.981229	431	RDP:Bacteria; "Proteobacteria"; Alphaproteobacteria; Rhodobacterales; Rhodobacteraceae; Sulfitobacter; otu_1227	326669	89.86	0.981229	431	greengenes:k__Bacteria; p__Proteobacteria; c__Alphaproteobacteria; o__Rhodobacterales; f__Rhodobacteraceae; g__Sulfitobacter; s__Sulfitobacter delicatus; otu_2742	326669	89.86	0.981229	431	ncbi:Bacteria; Proteobacteria; Alphaproteobacteria; Rhodobacterales; Rhodobacteraceae; Sulfitobacter; Unclassified; otu_2436
GJVXJEE02ITGYX.1	133712	93.38	0.991694	242	RDP:Bacteria; "Proteobacteria"; Gammaproteobacteria; Alteromonadales; Colwelliaceae; Colwellia; otu_1656	130993	93.38	0.991694	242	greengenes:k__Bacteria; p__Proteobacteria; c__Gammaproteobacteria; o__Alteromonadales; f__Colwelliaceae; g__Colwellia; s__Colwellia psychrerythraea; otu_3423	130993	93.38	0.991694	242	ncbi:Bacteria; Proteobacteria; Gammaproteobacteria; Alteromonadales; Colwelliaceae; Colwellia; Unclassified; otu_3156
GJVXJEE02IUX1J.1	56667	96.55	0.997391	382	RDP:Bacteria; "Proteobacteria"; Alphaproteobacteria; Rhodobacterales; Rhodobacteraceae; Roseovarius; otu_1215	273445	96.55	0.997391	382	greengenes:k__Bacteria; p__Proteobacteria; c__Alphaproteobacteria; o__Rhodobacterales; f__Rhodobacteraceae; Unclassified; otu_2666	56667	96.55	0.997391	382	ncbi:Bacteria; Proteobacteria; Alphaproteobacteria; Rhodobacterales; Rhodobacteraceae; Unclassified; otu_2337
GJVXJEE02IX6IJ.1	131011	87.85	0.975343	333	RDP:Bacteria; "Proteobacteria"; Alphaproteobacteria; Rhodobacterales; Rhodobacteraceae; Ruegeria; otu_1218	246847	89.62	0.975343	333	greengenes:k__Bacteria; p__Proteobacteria; c__Alphaproteobacteria; o__Rhodobacterales; f__Rhodobacteraceae; g__Phaeobacter; s__Phaeobacter gallaeciensis; otu_2714	246847	89.62	0.975343	333	ncbi:Bacteria; Proteobacteria; Alphaproteobacteria; Rhodobacterales; Rhodobacteraceae; Phaeobacter; Unclassified; otu_2393
GJVXJEE02IXI11.1	226090	98.34	0.997289	368	RDP:Bacteria; "Proteobacteria"; Gammaproteobacteria; Alteromonadales; Colwelliaceae; Colwellia; otu_1656	226090	98.34	0.997289	368	greengenes:k__Bacteria; p__Proteobacteria; c__Gammaproteobacteria; o__Alteromonadales; f__Colwelliaceae; g__Colwellia; Unclassified; otu_3422	226090	98.34	0.997289	368	ncbi:Bacteria; Proteobacteria; Gammaproteobacteria; Alteromonadales; Colwelliaceae; Colwellia; Unclassified; otu_3156
GJVXJEE02IXMKA.1	73211	85.43	0.976244	342	RDP:Bacteria; "Bacteroidetes"; Flavobacteria; "Flavobacteriales"; Flavobacteriaceae; unclassified_Flavobacteriaceae; otu_621	73211	85.43	0.976244	342	greengenes:k__Bacteria; p__Bacteroidetes; c__Flavobacteria; o__Flavobacteriales; f__Flavobacteriaceae; Unclassified; otu_1069	73211	85.43	0.976244	342	ncbi:Bacteria; Unclassified; otu_221
GJVXJEE02IXS3Q.1	150764	68.33	0.909081	393	RDP:Bacteria; "Proteobacteria"; Gammaproteobacteria; Oceanospirillales; Oceanospirillaceae; Marinomonas; otu_1771	150395	68.33	0.909081	393	greengenes:k__Bacteria; p__Proteobacteria; c__Gammaproteobacteria; o__Oceanospirillales; f__Oceanospirillaceae; g__Marinomonas; s__Marinomonas sp. MED121; otu_3787	150395	68.33	0.909081	393	ncbi:Bacteria; Proteobacteria; Gammaproteobacteria; Oceanospirillales; Marinomonas; Unclassified; otu_3448
GJVXJEE02IYBXX.1	273658	83.14	0.958294	221	RDP:Bacteria; "Bacteroidetes"; Flavobacteria; "Flavobacteriales"; Flavobacteriaceae; Flavobacterium; otu_573	250787	83.92	0.953134	221	greengenes:k__Bacteria; p__Bacteroidetes; c__Flavobacteria; o__Flavobacteriales; f__Flavobacteriaceae; g__Kordia; Unclassified; otu_1120	250787	83.92	0.953134	221	ncbi:Bacteria; Bacteroidetes; Flavobacteria; Flavobacteriales; Flavobacteriaceae; Kordia; otu_932
GJVXJEE02J0C9P.1	7712	88.83	0.985633	351	RDP:Bacteria; "Proteobacteria"; Gammaproteobacteria; Thiotrichales; Piscirickettsiaceae; Cycloclasticus; otu_1818	7712	88.83	0.985633	351	greengenes:k__Bacteria; p__Proteobacteria; c__Gammaproteobacteria; o__Methylococcales; f__Piscirickettsiaceae; g__Cycloclasticus; Unclassified; otu_3695	7712	88.83	0.985633	351	ncbi:Bacteria; Proteobacteria; Gammaproteobacteria; Thiotrichales; Piscirickettsiaceae; Cycloclasticus; Unclassified; otu_3560
GJVXJEE02J1DLY.1	272821	76.9	0.961244	373	RDP:Bacteria; "Proteobacteria"; Betaproteobacteria; Methylophilales; Methylophilaceae; Methylophilus; otu_1410	272821	76.9	0.961244	373	greengenes:k__Bacteria; p__Proteobacteria; c__Betaproteobacteria; o__Methylophilales; f__Methylophilaceae; Unclassified; otu_3089	272821	76.9	0.961244	373	ncbi:Bacteria; Proteobacteria; Betaproteobacteria; Methylophilales; unclassified Methylophilales; otu_2801
GJVXJEE02J399C.1	161333	95.06	0.99213	384	RDP:Bacteria; "Proteobacteria"; Gammaproteobacteria; Alteromonadales; Pseudoalteromonadaceae; Pseudoalteromonas; otu_1667	161333	95.06	0.99213	384	greengenes:k__Bacteria; p__Proteobacteria; c__Gammaproteobacteria; o__Alteromonadales; f__Pseudoalteromonadaceae; g__Pseudoalteromonas; Unclassified; otu_3440	161333	95.06	0.99213	384	ncbi:Bacteria; Proteobacteria; Gammaproteobacteria; Alteromonadales; Pseudoalteromonadaceae; Pseudoalteromonas; Unclassified; otu_3175
GJVXJEE02J43JA.1	106794	100	0.999993	463	RDP:Bacteria; "Proteobacteria"; Gammaproteobacteria; Thiotrichales; Piscirickettsiaceae; Cycloclasticus; otu_1818	106794	100	0.999993	463	greengenes:k__Bacteria; p__Proteobacteria; c__Gammaproteobacteria; o__Methylococcales; f__Piscirickettsiaceae; g__Cycloclasticus; Unclassified; otu_3695	56290	100	0.999993	464	ncbi:Bacteria; Proteobacteria; Gammaproteobacteria; Thiotrichales; Piscirickettsiaceae; Cycloclasticus; Unclassified; otu_3560
GJVXJEE02J4Y95.1	110621	67.13	0.894067	288	RDP:Bacteria; "Proteobacteria"; Gammaproteobacteria; Pseudomonadales; Pseudomonadaceae; Pseudomonas; otu_1813	110621	67.13	0.894067	288	greengenes:k__Bacteria; p__Proteobacteria; c__Gammaproteobacteria; o__Pseudomonadales; f__Pseudomonadaceae; g__Pseudomonas; Unclassified; otu_3909	110621	67.13	0.894067	288	ncbi:Bacteria; Proteobacteria; Gammaproteobacteria; Pseudomonadales; Pseudomonadaceae; Pseudomonas; Unclassified; otu_3528
GJVXJEE02JA45S.1	178891	76.57	0.937946	342	RDP:Bacteria; "Bacteroidetes"; Flavobacteria; "Flavobacteriales"; Flavobacteriaceae; Jejuia; otu_580	178891	76.57	0.937946	342	greengenes:k__Bacteria; p__Bacteroidetes; c__Flavobacteria; o__Flavobacteriales; f__Flavobacteriaceae; Unclassified; otu_1069	178891	76.57	0.937946	342	ncbi:Bacteria; Bacteroidetes; Flavobacteria; Flavobacteriales; Flavobacteriaceae; Unclassified; otu_874
GJVXJEE02JACK9.1	279006	95.71	0.981432	324	RDP:Bacteria; "Bacteroidetes"; Flavobacteria; "Flavobacteriales"; Flavobacteriaceae; Lacinutrix; otu_586	279006	95.71	0.981432	324	greengenes:k__Bacteria; p__Bacteroidetes; c__Flavobacteria; o__Flavobacteriales; f__Flavobacteriaceae; g__Olleya; otu_1134	279006	95.71	0.981432	324	ncbi:Bacteria; Bacteroidetes; Flavobacteria; Flavobacteriales; Flavobacteriaceae; Unclassified; otu_874
GJVXJEE02JBUL1.1	106794	92.07	0.99117	114	RDP:Bacteria; "Proteobacteria"; Gammaproteobacteria; Thiotrichales; Piscirickettsiaceae; Cycloclasticus; otu_1818	106794	92.07	0.99117	114	greengenes:k__Bacteria; p__Proteobacteria; c__Gammaproteobacteria; o__Methylococcales; f__Piscirickettsiaceae; g__Cycloclasticus; Unclassified; otu_3695	61170	89.02	0.99117	114	ncbi:Bacteria; Proteobacteria; Gammaproteobacteria; Thiotrichales; Piscirickettsiaceae; Cycloclasticus; Unclassified; otu_3560
GJVXJEE02JDHHO.1	52498	87.47	0.982406	458	RDP:Bacteria; "Bacteroidetes"; Flavobacteria; "Flavobacteriales"; Flavobacteriaceae; Tenacibaculum; otu_619	52498	87.47	0.982406	458	greengenes:k__Bacteria; p__Bacteroidetes; c__Flavobacteria; o__Flavobacteriales; f__Flavobacteriaceae; g__Tenacibaculum; s__Tenacibaculum mesophilum; otu_1159	52498	87.47	0.982406	458	ncbi:Bacteria; Bacteroidetes; Flavobacteria; Flavobacteriales; Flavobacteriaceae; Tenacibaculum; Unclassified; otu_985
GJVXJEE02JFCLD.1	36441	98.52	0.995182	416	RDP:Bacteria; "Proteobacteria"; Gammaproteobacteria; Alteromonadales; Pseudoalteromonadaceae; Pseudoalteromonas; otu_1667	36441	98.52	0.995182	416	greengenes:k__Bacteria; p__Proteobacteria; c__Gammaproteobacteria; o__Alteromonadales; f__Pseudoalteromonadaceae; g__Pseudoalteromonas; Unclassified; otu_3440	36441	98.52	0.995182	416	ncbi:Bacteria; Proteobacteria; Gammaproteobacteria; Alteromonadales; Alteromonadaceae; Unclassified; otu_3126
GJVXJEE02JFUYC.1	106943	96.63	0.994397	359	RDP:Bacteria; "Proteobacteria"; Gammaproteobacteria; Thiotrichales; Piscirickettsiaceae; Cycloclasticus; otu_1818	106943	96.63	0.994397	359	greengenes:k__Bacteria; p__Proteobacteria; c__Gammaproteobacteria; o__Methylococcales; f__Piscirickettsiaceae; g__Cycloclasticus; Unclassified; otu_3695	159937	97.41	0.997202	359	ncbi:Bacteria; Proteobacteria; Gammaproteobacteria; Thiotrichales; Piscirickettsiaceae; Cycloclasticus; Unclassified; otu_3560
GJVXJEE02JGHOT.1	141756	59.18	0.868821	468	RDP:Bacteria; "Bacteroidetes"; Flavobacteria; "Flavobacteriales"; Flavobacteriaceae; Elizabethkingia; otu_567	141756	59.18	0.868821	468	greengenes:k__Bacteria; p__Bacteroidetes; c__Flavobacteria; o__Flavobacteriales; f__Flavobacteriaceae; g__Elizabethkingia; s__Elizabethkingia meningoseptica; otu_1100	141756	59.18	0.868821	468	ncbi:Bacteria; Unclassified; otu_221
GJVXJEE02JJ4TN.1	133712	92.36	0.991694	242	RDP:Bacteria; "Proteobacteria"; Gammaproteobacteria; Alteromonadales; Colwelliaceae; Colwellia; otu_1656	130993	92.36	0.991694	242	greengenes:k__Bacteria; p__Proteobacteria; c__Gammaproteobacteria; o__Alteromonadales; f__Colwelliaceae; g__Colwellia; s__Colwellia psychrerythraea; otu_3423	130993	92.36	0.991694	242	ncbi:Bacteria; Proteobacteria; Gammaproteobacteria; Alteromonadales; Colwelliaceae; Colwellia; Unclassified; otu_3156
GJVXJEE02JJ5OQ.1	81005	82.05	0.963977	481	RDP:Bacteria; "Bacteroidetes"; Flavobacteria; "Flavobacteriales"; Flavobacteriaceae; Psychroserpens; otu_607	81005	82.05	0.963977	481	greengenes:k__Bacteria; p__Bacteroidetes; c__Flavobacteria; o__Flavobacteriales; f__Flavobacteriaceae; g__Psychroserpens; Unclassified; otu_1139	81005	82.05	0.963977	481	ncbi:Bacteria; Bacteroidetes; Flavobacteria; Flavobacteriales; Flavobacteriaceae; Unclassified; otu_874
GJVXJEE02JJS56.1	163668	88.79	0.975023	407	RDP:Bacteria; "Proteobacteria"; Alphaproteobacteria; Rhodobacterales; Rhodobacteraceae; Loktanella; otu_1181	163668	88.79	0.975023	407	greengenes:k__Bacteria; p__Proteobacteria; c__Alphaproteobacteria; o__Rhodobacterales; f__Rhodobacteraceae; g__Loktanella; s__Loktanella tamlensis; otu_2682	163668	88.79	0.975023	407	ncbi:Bacteria; Proteobacteria; Alphaproteobacteria; Rhodobacterales; Rhodobacteraceae; Loktanella; Unclassified; otu_2366
GJVXJEE02JJZFG.1	261564	95.67	0.9762	301	RDP:Bacteria; "Proteobacteria"; Gammaproteobacteria; Alteromonadales; Colwelliaceae; Colwellia; otu_1656	261564	95.67	0.9762	301	greengenes:k__Bacteria; p__Proteobacteria; c__Gammaproteobacteria; o__Alteromonadales; f__Colwelliaceae; g__Colwellia; Unclassified; otu_3422	261564	95.67	0.9762	301	ncbi:Bacteria; Proteobacteria; Gammaproteobacteria; Alteromonadales; Colwelliaceae; Colwellia; Unclassified; otu_3156
GJVXJEE02JLLAE.1	155199	72.82	0.932568	500	RDP:Bacteria; "Proteobacteria"; Gammaproteobacteria; Oceanospirillales; Oceanospirillaceae; Bermanella; otu_1770	150395	71.23	0.923513	500	greengenes:k__Bacteria; p__Proteobacteria; c__Gammaproteobacteria; o__Oceanospirillales; f__Oceanospirillaceae; g__Marinomonas; s__Marinomonas sp. MED121; otu_3787	150395	71.23	0.923513	500	ncbi:Bacteria; Proteobacteria; Gammaproteobacteria; Oceanospirillales; Marinomonas; Unclassified; otu_3448
GJVXJEE02JNGB1.1	180222	98.53	0.959137	331	RDP:Bacteria; "Proteobacteria"; Gammaproteobacteria; Alteromonadales; Pseudoalteromonadaceae; Pseudoalteromonas; otu_1667	180222	98.53	0.959137	331	greengenes:k__Bacteria; p__Proteobacteria; c__Gammaproteobacteria; o__Alteromonadales; f__Pseudoalteromonadaceae; g__Pseudoalteromonas; Unclassified; otu_3440	180222	98.53	0.959137	331	ncbi:Bacteria; Proteobacteria; Gammaproteobacteria; Alteromonadales; Pseudoalteromonadaceae; Pseudoalteromonas; Unclassified; otu_3175
GJVXJEE02JSO1J.1	102038	91.83	0.982421	402	RDP:Bacteria; "Bacteroidetes"; Flavobacteria; "Flavobacteriales"; Flavobacteriaceae; Lacinutrix; otu_586	102038	91.83	0.982421	402	greengenes:k__Bacteria; p__Bacteroidetes; c__Flavobacteria; o__Flavobacteriales; f__Flavobacteriaceae; g__Lacinutrix; otu_1123	102038	91.83	0.982421	402	ncbi:Bacteria; Bacteroidetes; Flavobacteria; Flavobacteriales; Flavobacteriaceae; Lacinutrix; otu_935
GJVXJEE02JSXGW.1	237247	80.49	0.983496	123	RDP:Bacteria; "Proteobacteria"; Gammaproteobacteria; unclassified_Gammaproteobacteria; otu_1833	119702	78.86	0.991781	123	greengenes:k__Bacteria; p__Proteobacteria; c__Gammaproteobacteria; o__Alteromonadales; f__Colwelliaceae; g__Colwellia; Unclassified; otu_3422	119702	78.86	0.991781	123	ncbi:Bacteria; Unclassified; otu_221
GJVXJEE02JSZUC.1	107884	98.69	0.98915	281	RDP:Bacteria; "Proteobacteria"; Gammaproteobacteria; Alteromonadales; Pseudoalteromonadaceae; Pseudoalteromonas; otu_1667	107884	98.69	0.98915	281	greengenes:k__Bacteria; p__Proteobacteria; c__Gammaproteobacteria; o__Alteromonadales; f__Pseudoalteromonadaceae; g__Pseudoalteromonas; Unclassified; otu_3440	107884	98.69	0.98915	281	ncbi:Bacteria; Proteobacteria; Gammaproteobacteria; Alteromonadales; Pseudoalteromonadaceae; Pseudoalteromonas; Unclassified; otu_3175
GJVXJEE02JTKQ4.1	235995	79.14	0.914604	151	RDP:Bacteria; "Proteobacteria"; Gammaproteobacteria; Gammaproteobacteria_incertae_sedis; Spongiibacter; otu_1725	235995	79.14	0.914604	151	greengenes:k__Bacteria; p__Proteobacteria; c__Gammaproteobacteria; o__Oceanospirillales; f__J115; otu_3773	235995	79.14	0.914604	151	ncbi:Bacteria; Proteobacteria; Gammaproteobacteria; Unclassified; otu_3101
GJVXJEE02JU794.1	133712	93.38	0.991694	242	RDP:Bacteria; "Proteobacteria"; Gammaproteobacteria; Alteromonadales; Colwelliaceae; Colwellia; otu_1656	130993	93.38	0.991694	242	greengenes:k__Bacteria; p__Proteobacteria; c__Gammaproteobacteria; o__Alteromonadales; f__Colwelliaceae; g__Colwellia; s__Colwellia psychrerythraea; otu_3423	130993	93.38	0.991694	242	ncbi:Bacteria; Proteobacteria; Gammaproteobacteria; Alteromonadales; Colwelliaceae; Colwellia; Unclassified; otu_3156
GJVXJEE02JUW3I.1	279006	94.73	0.983017	473	RDP:Bacteria; "Bacteroidetes"; Flavobacteria; "Flavobacteriales"; Flavobacteriaceae; Lacinutrix; otu_586	279006	94.73	0.983017	473	greengenes:k__Bacteria; p__Bacteroidetes; c__Flavobacteria; o__Flavobacteriales; f__Flavobacteriaceae; g__Olleya; otu_1134	279006	94.73	0.983017	473	ncbi:Bacteria; Bacteroidetes; Flavobacteria; Flavobacteriales; Flavobacteriaceae; Unclassified; otu_874
GJVXJEE02JWHJI.1	8098	71.5	0.950504	167	RDP:Bacteria; "Proteobacteria"; Gammaproteobacteria; Methylococcales; Methylococcaceae; Methylobacter; otu_1735	152179	71.5	0.924836	167	greengenes:k__Bacteria; p__Proteobacteria; c__Gammaproteobacteria; o__Oceanospirillales; f__Alteromonadaceae; g__HTCC2207; otu_3714	152179	71.5	0.924836	167	ncbi:Bacteria; Proteobacteria; Gammaproteobacteria; OMG group; SAR92 clade; Unclassified; otu_3479
GJVXJEE02JXDBX.1	160757	97.67	0.981607	277	RDP:Bacteria; "Proteobacteria"; Gammaproteobacteria; Alteromonadales; Pseudoalteromonadaceae; Pseudoalteromonas; otu_1667	160757	97.67	0.981607	277	greengenes:k__Bacteria; p__Proteobacteria; c__Gammaproteobacteria; o__Alteromonadales; f__Pseudoalteromonadaceae; g__Pseudoalteromonas; Unclassified; otu_3440	160757	97.67	0.981607	277	ncbi:Bacteria; Proteobacteria; Gammaproteobacteria; Alteromonadales; Pseudoalteromonadaceae; Pseudoalteromonas; Unclassified; otu_3175
GJVXJEE02JXHQ5.1	58646	82.38	0.966709	371	RDP:Bacteria; "Bacteroidetes"; Flavobacteria; "Flavobacteriales"; Flavobacteriaceae; Arenibacter; otu_556	58646	82.38	0.966709	371	greengenes:k__Bacteria; p__Bacteroidetes; c__Flavobacteria; o__Flavobacteriales; f__Flavobacteriaceae; Unclassified; otu_1069	58646	82.38	0.966709	371	ncbi:Bacteria; Bacteroidetes; Cytophagia; Cytophagales; Flammeovirgaceae; Flexithrix; otu_840
GJVXJEE02F0Y9G.1	143887	67.13	0.881698	253	RDP:Bacteria; "Proteobacteria"; Gammaproteobacteria; "Vibrionales"; Vibrionaceae; Vibrio; otu_1625	143887	67.13	0.881698	253	greengenes:k__Bacteria; p__Proteobacteria; c__Gammaproteobacteria; o__Vibrionales; f__Vibrionaceae; g__Vibrio; Unclassified; otu_3981	143887	67.13	0.881698	253	ncbi:Bacteria; Proteobacteria; Gammaproteobacteria; Unclassified; otu_3101
GJVXJEE02F1A0H.1	82275	80.22	0.965401	329	RDP:Bacteria; "Proteobacteria"; Alphaproteobacteria; Rhodobacterales; Rhodobacteraceae; Loktanella; otu_1181	82275	80.22	0.965401	329	greengenes:k__Bacteria; p__Proteobacteria; c__Alphaproteobacteria; o__Rhodobacterales; f__Rhodobacteraceae; Unclassified; otu_2666	82275	80.22	0.965401	329	ncbi:Bacteria; Proteobacteria; Alphaproteobacteria; Rhodobacterales; Rhodobacteraceae; Roseobacter; Unclassified; otu_2417
GJVXJEE02F1KUN.1	248394	69.17	0.91786	235	RDP:Bacteria; "Proteobacteria"; Gammaproteobacteria; Pseudomonadales; Pseudomonadales_incertae_sedis; Dasania; otu_1815	248394	69.17	0.91786	235	greengenes:k__Bacteria; p__Proteobacteria; c__Gammaproteobacteria; o__Oceanospirillales; f__Alteromonadaceae; g__HB2-32-21; otu_3713	235995	67.19	0.918078	235	ncbi:Bacteria; Proteobacteria; Gammaproteobacteria; Unclassified; otu_3101
GJVXJEE02F4F5P.1	104331	74.83	0.930432	289	RDP:Bacteria; "Proteobacteria"; Gammaproteobacteria; Gammaproteobacteria_incertae_sedis; Spongiibacter; otu_1725	104331	74.83	0.930432	289	greengenes:k__Bacteria; p__Proteobacteria; c__Gammaproteobacteria; o__Oceanospirillales; f__J115; otu_3773	104331	74.83	0.930432	289	ncbi:Bacteria; Proteobacteria; Gammaproteobacteria; Unclassified; otu_3101
GJVXJEE02F4H3Z.1	101791	95.24	0.991519	237	RDP:Bacteria; "Proteobacteria"; Gammaproteobacteria; Alteromonadales; Colwelliaceae; Colwellia; otu_1656	107312	95.24	0.991548	237	greengenes:k__Bacteria; p__Proteobacteria; c__Gammaproteobacteria; o__Alteromonadales; f__Colwelliaceae; g__Colwellia; Unclassified; otu_3422	79530	97.62	0.995792	237	ncbi:Bacteria; Proteobacteria; Gammaproteobacteria; Unclassified; otu_3101
GJVXJEE02F4LQD.1	52879	98.63	0.987508	242	RDP:Bacteria; "Proteobacteria"; Gammaproteobacteria; Alteromonadales; Pseudoalteromonadaceae; Pseudoalteromonas; otu_1667	52879	98.63	0.987508	242	greengenes:k__Bacteria; p__Proteobacteria; c__Gammaproteobacteria; o__Alteromonadales; f__Pseudoalteromonadaceae; g__Pseudoalteromonas; s__Pseudoalteromonas issachenkonii; otu_3443	54983	95.53	0.995909	245	ncbi:Bacteria; Proteobacteria; Gammaproteobacteria; Alteromonadales; Alteromonadaceae; Unclassified; otu_3126
GJVXJEE02F7Q5B.1	144526	96.47	0.993612	315	RDP:Bacteria; "Proteobacteria"; Alphaproteobacteria; Rhodobacterales; Rhodobacteraceae; Roseovarius; otu_1215	273445	96.47	0.99681	315	greengenes:k__Bacteria; p__Proteobacteria; c__Alphaproteobacteria; o__Rhodobacterales; f__Rhodobacteraceae; Unclassified; otu_2666	56667	96.47	0.99681	315	ncbi:Bacteria; Proteobacteria; Alphaproteobacteria; Rhodobacterales; Rhodobacteraceae; Unclassified; otu_2337
GJVXJEE02FFYZ1.1	44604	92.02	0.994194	171	RDP:Bacteria; "Bacteroidetes"; Flavobacteria; "Flavobacteriales"; Flavobacteriaceae; Polaribacter; otu_604	44604	92.02	0.994194	171	greengenes:k__Bacteria; p__Bacteroidetes; c__Flavobacteria; o__Flavobacteriales; f__Flavobacteriaceae; g__Polaribacter; Unclassified; otu_1135	333610	91.41	0.994194	171	ncbi:Bacteria; Bacteroidetes; Flavobacteria; Flavobacteriales; Flavobacteriaceae; Polaribacter; Unclassified; otu_959
GJVXJEE02FG05V.1	8915	100	0.999993	193	RDP:Bacteria; "Proteobacteria"; Gammaproteobacteria; Alteromonadales; Pseudoalteromonadaceae; Pseudoalteromonas; otu_1667	8915	100	0.999993	193	greengenes:k__Bacteria; p__Proteobacteria; c__Gammaproteobacteria; o__Alteromonadales; f__Pseudoalteromonadaceae; g__Pseudoalteromonas; Unclassified; otu_3440	8915	100	0.999993	193	ncbi:Bacteria; Unclassified; otu_221
GJVXJEE02FHW4T.1	79163	94.79	0.999993	191	RDP:Bacteria; "Proteobacteria"; Gammaproteobacteria; Alteromonadales; Colwelliaceae; Colwellia; otu_1656	79163	94.79	0.999993	191	greengenes:k__Bacteria; p__Proteobacteria; c__Gammaproteobacteria; o__Alteromonadales; f__Colwelliaceae; g__Colwellia; Unclassified; otu_3422	79163	94.79	0.999993	191	ncbi:Bacteria; Proteobacteria; Gammaproteobacteria; Unclassified; otu_3101
GJVXJEE02FKK8V.1	56667	100	0.999993	354	RDP:Bacteria; "Proteobacteria"; Alphaproteobacteria; Rhodobacterales; Rhodobacteraceae; Roseovarius; otu_1215	273445	100	0.999993	354	greengenes:k__Bacteria; p__Proteobacteria; c__Alphaproteobacteria; o__Rhodobacterales; f__Rhodobacteraceae; Unclassified; otu_2666	56667	100	0.999993	354	ncbi:Bacteria; Proteobacteria; Alphaproteobacteria; Rhodobacterales; Rhodobacteraceae; Unclassified; otu_2337
GJVXJEE02FLGIE.1	226090	95.88	0.99649	287	RDP:Bacteria; "Proteobacteria"; Gammaproteobacteria; Alteromonadales; Colwelliaceae; Colwellia; otu_1656	226090	95.88	0.99649	287	greengenes:k__Bacteria; p__Proteobacteria; c__Gammaproteobacteria; o__Alteromonadales; f__Colwelliaceae; g__Colwellia; Unclassified; otu_3422	226090	95.88	0.99649	287	ncbi:Bacteria; Proteobacteria; Gammaproteobacteria; Alteromonadales; Colwelliaceae; Colwellia; Unclassified; otu_3156
GJVXJEE02FNHFS.1	261790	95.74	0.992682	413	RDP:Bacteria; "Proteobacteria"; Alphaproteobacteria; Rhodobacterales; Rhodobacteraceae; Roseovarius; otu_1215	261790	95.74	0.992682	413	greengenes:k__Bacteria; p__Proteobacteria; c__Alphaproteobacteria; o__Rhodobacterales; f__Rhodobacteraceae; Unclassified; otu_2666	261790	95.74	0.992682	413	ncbi:Bacteria; Proteobacteria; Alphaproteobacteria; Rhodobacterales; Rhodobacteraceae; Unclassified; otu_2337
GJVXJEE02FNL34.1	119702	97.44	0.999993	327	RDP:Bacteria; "Proteobacteria"; Gammaproteobacteria; Alteromonadales; Colwelliaceae; Colwellia; otu_1656	119702	97.44	0.999993	327	greengenes:k__Bacteria; p__Proteobacteria; c__Gammaproteobacteria; o__Alteromonadales; f__Colwelliaceae; g__Colwellia; Unclassified; otu_3422	119702	97.44	0.999993	327	ncbi:Bacteria; Unclassified; otu_221
GJVXJEE02FOINJ.1	106797	97.08	0.996926	326	RDP:Bacteria; "Proteobacteria"; Gammaproteobacteria; "Vibrionales"; Vibrionaceae; Vibrio; otu_1625	106797	97.08	0.996926	326	greengenes:k__Bacteria; p__Proteobacteria; c__Gammaproteobacteria; o__Vibrionales; f__Vibrionaceae; g__Vibrio; Unclassified; otu_3981	332310	98.14	0.996926	326	ncbi:Bacteria; Proteobacteria; Gammaproteobacteria; Vibrionales; Vibrionaceae; Vibrio; Unclassified; otu_3601
GJVXJEE02FOJJP.1	231717	97.54	0.997638	427	RDP:Bacteria; "Actinobacteria"; Actinobacteria; Actinobacteridae; Bifidobacteriales; Bifidobacteriaceae; Bifidobacterium; otu_399	231717	97.54	0.997638	427	greengenes:k__Bacteria; p__Actinobacteria; c__Actinobacteria (class); o__Bifidobacteriales; f__Bifidobacteriaceae; g__Bifidobacterium; s__Bifidobacterium longum; otu_905	137484	98.77	0.999993	427	ncbi:Bacteria; Actinobacteria; Actinobacteridae; Bifidobacteriales; Bifidobacteriaceae; Bifidobacterium; Unclassified; otu_643
GJVXJEE02FP6FR.1	2464	85.06	0.956579	287	RDP:Bacteria; "Bacteroidetes"; Flavobacteria; "Flavobacteriales"; Flavobacteriaceae; Psychroserpens; otu_607	2464	85.06	0.956579	287	greengenes:k__Bacteria; p__Bacteroidetes; c__Flavobacteria; o__Flavobacteriales; f__Flavobacteriaceae; g__Psychroserpens; Unclassified; otu_1139	367526	87.01	0.967988	288	ncbi:Bacteria; Bacteroidetes; Flavobacteria; Flavobacteriales; Flavobacteriaceae; Unclassified; otu_874
GJVXJEE02FQ1CZ.1	140974	94.65	0.968177	354	RDP:Bacteria; "Proteobacteria"; Alphaproteobacteria; Rhodobacterales; Rhodobacteraceae; Sulfitobacter; otu_1227	140974	94.65	0.968177	354	greengenes:k__Bacteria; p__Proteobacteria; c__Alphaproteobacteria; o__Rhodobacterales; f__Rhodobacteraceae; g__Sulfitobacter; s__Sulfitobacter pontiacus; otu_2743	140974	94.65	0.968177	354	ncbi:Bacteria; Proteobacteria; Alphaproteobacteria; Rhodobacterales; Rhodobacteraceae; Sulfitobacter; Unclassified; otu_2436
GJVXJEE02FQ8EG.1	139205	90.26	0.975808	252	RDP:Bacteria; "Bacteroidetes"; Flavobacteria; "Flavobacteriales"; Flavobacteriaceae; Lacinutrix; otu_586	139205	90.26	0.975808	252	greengenes:k__Bacteria; p__Bacteroidetes; c__Flavobacteria; o__Flavobacteriales; f__Flavobacteriaceae; g__Lacinutrix; otu_1123	139205	90.26	0.975808	252	ncbi:Bacteria; Bacteroidetes; Flavobacteria; Flavobacteriales; Flavobacteriaceae; Lacinutrix; otu_935
GJVXJEE02FQGET.1	2402	55.35	0.830567	227	RDP:Bacteria; "Bacteroidetes"; Flavobacteria; "Flavobacteriales"; Flavobacteriaceae; Zobellia; otu_629	193530	56.6	0.831133	227	greengenes:k__Bacteria; p__Bacteroidetes; c__Flavobacteria; o__Flavobacteriales; f__Flavobacteriaceae; Unclassified; otu_1069	2402	55.35	0.830567	227	ncbi:Bacteria; Bacteroidetes; Flavobacteria; Flavobacteriales; Flavobacteriaceae; Zobellia; otu_998
GJVXJEE02FQKV3.1	140388	95.86	0.989121	185	RDP:Bacteria; "Proteobacteria"; Gammaproteobacteria; Alteromonadales; Pseudoalteromonadaceae; Pseudoalteromonas; otu_1667	140388	95.86	0.989121	185	greengenes:k__Bacteria; p__Proteobacteria; c__Gammaproteobacteria; o__Alteromonadales; f__Pseudoalteromonadaceae; g__Pseudoalteromonas; s__Pseudoalteromonas haloplanktis; otu_3442	140388	95.86	0.989121	185	ncbi:Bacteria; Proteobacteria; Gammaproteobacteria; Alteromonadales; Pseudoalteromonadaceae; Pseudoalteromonas; Unclassified; otu_3175
GJVXJEE02FQORC.1	82275	91.5	0.984979	270	RDP:Bacteria; "Proteobacteria"; Alphaproteobacteria; Rhodobacterales; Rhodobacteraceae; Loktanella; otu_1181	82275	91.5	0.984979	270	greengenes:k__Bacteria; p__Proteobacteria; c__Alphaproteobacteria; o__Rhodobacterales; f__Rhodobacteraceae; Unclassified; otu_2666	82275	91.5	0.984979	270	ncbi:Bacteria; Proteobacteria; Alphaproteobacteria; Rhodobacterales; Rhodobacteraceae; Roseobacter; Unclassified; otu_2417
GJVXJEE02FRR70.1	168126	92.98	0.980444	309	RDP:Bacteria; "Bacteroidetes"; Flavobacteria; "Flavobacteriales"; Flavobacteriaceae; Winogradskyella; otu_625	102038	92.7	0.983729	309	greengenes:k__Bacteria; p__Bacteroidetes; c__Flavobacteria; o__Flavobacteriales; f__Flavobacteriaceae; g__Lacinutrix; otu_1123	102038	92.7	0.983729	309	ncbi:Bacteria; Bacteroidetes; Flavobacteria; Flavobacteriales; Flavobacteriaceae; Lacinutrix; otu_935
GJVXJEE02FS2TR.1	49093	40.61	0.747125	157	RDP:Bacteria; "Proteobacteria"; Alphaproteobacteria; Rhizobiales; Rhizobiaceae; Rhizobium; otu_1147	49093	40.61	0.747125	157	greengenes:k__Bacteria; p__Proteobacteria; c__Alphaproteobacteria; o__Rhizobiales; f__Rhizobiaceae; g__Rhizobium; s__Rhizobium sullae; otu_2629	49093	40.61	0.747125	157	ncbi:Bacteria; Proteobacteria; Alphaproteobacteria; Rhizobiales; Rhizobiaceae; Rhizobium/Agrobacterium group; Rhizobium; Unclassified; otu_2295
GJVXJEE02FSCZZ.1	29429	92.79	0.974005	196	RDP:Bacteria; "Proteobacteria"; Alphaproteobacteria; Rhodobacterales; Rhodobacteraceae; Phaeobacter; otu_1199	29429	92.79	0.974005	196	greengenes:k__Bacteria; p__Proteobacteria; c__Alphaproteobacteria; o__Rhodobacterales; f__Rhodobacteraceae; g__Phaeobacter; Unclassified; otu_2713	29429	92.79	0.974005	196	ncbi:Bacteria; Proteobacteria; Alphaproteobacteria; Unclassified; otu_2139
GJVXJEE02FSO64.1	106794	90.96	0.983453	122	RDP:Bacteria; "Proteobacteria"; Gammaproteobacteria; Thiotrichales; Piscirickettsiaceae; Cycloclasticus; otu_1818	106794	90.96	0.983453	122	greengenes:k__Bacteria; p__Proteobacteria; c__Gammaproteobacteria; o__Methylococcales; f__Piscirickettsiaceae; g__Cycloclasticus; Unclassified; otu_3695	61170	86.44	0.983453	122	ncbi:Bacteria; Proteobacteria; Gammaproteobacteria; Thiotrichales; Piscirickettsiaceae; Cycloclasticus; Unclassified; otu_3560
GJVXJEE02FTDOT.1	8907	96.61	0.99697	331	RDP:Bacteria; "Proteobacteria"; Gammaproteobacteria; Alteromonadales; Pseudoalteromonadaceae; Pseudoalteromonas; otu_1667	8907	96.61	0.99697	331	greengenes:k__Bacteria; p__Proteobacteria; c__Gammaproteobacteria; o__Alteromonadales; f__Pseudoalteromonadaceae; g__Pseudoalteromonas; Unclassified; otu_3440	8907	96.61	0.99697	331	ncbi:Bacteria; Proteobacteria; Gammaproteobacteria; Alteromonadales; Pseudoalteromonadaceae; Pseudoalteromonas; Unclassified; otu_3175
GJVXJEE02FUTQD.1	135256	87.21	0.974776	242	RDP:Bacteria; "Proteobacteria"; Alphaproteobacteria; Rhodobacterales; Rhodobacteraceae; Roseovarius; otu_1215	170394	89.18	0.96607	242	greengenes:k__Bacteria; p__Proteobacteria; c__Alphaproteobacteria; o__Rhodobacterales; f__Rhodobacteraceae; Unclassified; otu_2666	170394	89.18	0.96607	242	ncbi:Bacteria; Proteobacteria; Alphaproteobacteria; Unclassified; otu_2139
GJVXJEE02FVLY9.1	143989	89.18	0.98729	158	RDP:Bacteria; "Bacteroidetes"; Flavobacteria; "Flavobacteriales"; Flavobacteriaceae; Polaribacter; otu_604	143989	89.18	0.98729	158	greengenes:k__Bacteria; p__Bacteroidetes; c__Flavobacteria; o__Flavobacteriales; f__Flavobacteriaceae; g__Polaribacter; Unclassified; otu_1135	143989	89.18	0.98729	158	ncbi:Bacteria; Bacteroidetes; Flavobacteria; Flavobacteriales; Flavobacteriaceae; Polaribacter; Unclassified; otu_959
GJVXJEE02FWU2E.1	193530	69.75	0.907555	115	RDP:Bacteria; "Bacteroidetes"; Flavobacteria; "Flavobacteriales"; Flavobacteriaceae; Persicivirga; otu_601	251784	75.31	0.905854	115	greengenes:k__Bacteria; p__Bacteroidetes; c__Flavobacteria; o__Flavobacteriales; f__Flavobacteriaceae; g__; s__Flavobacteriales bacterium ALC-1; otu_1071	251784	75.31	0.905854	115	ncbi:Bacteria; Bacteroidetes; Flavobacteria; Flavobacteriales; Unclassified; otu_859
GJVXJEE02FY1J1.2	329463	69.47	0.888747	137	RDP:Bacteria; "Proteobacteria"; Alphaproteobacteria; Rhizobiales; Rhizobiaceae; Rhizobium; otu_1147	329463	69.47	0.888747	137	greengenes:k__Bacteria; p__Proteobacteria; c__Alphaproteobacteria; o__Rhizobiales; f__Rhizobiaceae; g__Rhizobium; s__Rhizobium etli; otu_2623	329463	69.47	0.888747	137	ncbi:Bacteria; Proteobacteria; Alphaproteobacteria; Rhizobiales; Rhizobiaceae; Rhizobium/Agrobacterium group; Rhizobium; Unclassified; otu_2295
GJVXJEE02FZA3F.1	119702	90.2	0.999993	55	RDP:Bacteria; "Proteobacteria"; Gammaproteobacteria; Alteromonadales; Colwelliaceae; Colwellia; otu_1656	119702	90.2	0.999993	55	greengenes:k__Bacteria; p__Proteobacteria; c__Gammaproteobacteria; o__Alteromonadales; f__Colwelliaceae; g__Colwellia; Unclassified; otu_3422	119702	90.2	0.999993	55	ncbi:Bacteria; Unclassified; otu_221
GJVXJEE02FZEH4.1	103367	98.62	0.999993	384	RDP:Bacteria; "Proteobacteria"; Gammaproteobacteria; Alteromonadales; Pseudoalteromonadaceae; Pseudoalteromonas; otu_1667	103367	98.62	0.999993	384	greengenes:k__Bacteria; p__Proteobacteria; c__Gammaproteobacteria; o__Alteromonadales; f__Pseudoalteromonadaceae; g__Pseudoalteromonas; Unclassified; otu_3440	105204	98.62	0.999993	384	ncbi:Bacteria; Proteobacteria; Gammaproteobacteria; Alteromonadales; Alteromonadaceae; Unclassified; otu_3126
GJVXJEE02G1AQ7.1	346644	90.24	0.974834	404	RDP:Bacteria; "Bacteroidetes"; Flavobacteria; "Flavobacteriales"; Flavobacteriaceae; Bizionia; otu_557	346644	90.24	0.974834	404	greengenes:k__Bacteria; p__Bacteroidetes; c__Flavobacteria; o__Flavobacteriales; f__Flavobacteriaceae; g__Bizionia; otu_1079	346644	90.24	0.974834	404	ncbi:Bacteria; Bacteroidetes; Flavobacteria; Flavobacteriales; Flavobacteriaceae; Bizionia; otu_887
GJVXJEE02G1OC5.1	133712	89.33	0.984528	131	RDP:Bacteria; "Proteobacteria"; Gammaproteobacteria; Alteromonadales; Colwelliaceae; Colwellia; otu_1656	130993	89.33	0.984528	131	greengenes:k__Bacteria; p__Proteobacteria; c__Gammaproteobacteria; o__Alteromonadales; f__Colwelliaceae; g__Colwellia; s__Colwellia psychrerythraea; otu_3423	130993	89.33	0.984528	131	ncbi:Bacteria; Proteobacteria; Gammaproteobacteria; Alteromonadales; Colwelliaceae; Colwellia; Unclassified; otu_3156
GJVXJEE02G20M3.1	135256	84.98	0.973424	230	RDP:Bacteria; "Proteobacteria"; Alphaproteobacteria; Rhodobacterales; Rhodobacteraceae; Roseovarius; otu_1215	170394	87.71	0.964238	230	greengenes:k__Bacteria; p__Proteobacteria; c__Alphaproteobacteria; o__Rhodobacterales; f__Rhodobacteraceae; Unclassified; otu_2666	170394	87.71	0.964238	230	ncbi:Bacteria; Proteobacteria; Alphaproteobacteria; Unclassified; otu_2139
GJVXJEE02G3Y63.1	156815	97.82	0.994688	377	RDP:Bacteria; "Proteobacteria"; Gammaproteobacteria; Pseudomonadales; Moraxellaceae; Acinetobacter; otu_1802	156815	97.82	0.994688	377	greengenes:k__Bacteria; p__Proteobacteria; c__Gammaproteobacteria; o__Pseudomonadales; f__Moraxellaceae; g__Acinetobacter; s__Acinetobacter johnsonii; otu_3871	156815	97.82	0.994688	377	ncbi:Bacteria; Proteobacteria; Gammaproteobacteria; Pseudomonadales; Moraxellaceae; Acinetobacter; Unclassified; otu_3508
GJVXJEE02G5BBW.1	140957	68.01	0.932394	184	RDP:Bacteria; "Bacteroidetes"; Flavobacteria; "Flavobacteriales"; Flavobacteriaceae; unclassified_Flavobacteriaceae; otu_621	156613	65.44	0.905927	181	greengenes:k__Bacteria; p__Bacteroidetes; c__Flavobacteria; o__Flavobacteriales; f__Flavobacteriaceae; g__Psychroflexus; s__Psychroflexus torquis; otu_1138	156672	65.44	0.907526	184	ncbi:Bacteria; Bacteroidetes; Flavobacteria; Flavobacteriales; Flavobacteriaceae; Psychroflexus; Unclassified; otu_963
GJVXJEE02G68U5.1	244009	69.21	0.925664	311	RDP:Bacteria; "Bacteroidetes"; Flavobacteria; "Flavobacteriales"; Flavobacteriaceae; Mesoflavibacter; otu_595	244009	69.21	0.925664	311	greengenes:k__Bacteria; p__Bacteroidetes; c__Flavobacteria; o__Flavobacteriales; f__Flavobacteriaceae; Unclassified; otu_1069	244009	69.21	0.925664	311	ncbi:Bacteria; Bacteroidetes; Flavobacteria; Flavobacteriales; Flavobacteriaceae; Formosa; Unclassified; otu_916
GJVXJEE02G6A9N.1	2342	83.54	0.973715	116	RDP:Bacteria; "Bacteroidetes"; Flavobacteria; "Flavobacteriales"; Flavobacteriaceae; Polaribacter; otu_604	2342	83.54	0.973715	116	greengenes:k__Bacteria; p__Bacteroidetes; c__Flavobacteria; o__Flavobacteriales; f__Flavobacteriaceae; g__Polaribacter; s__Polaribacter irgensii; otu_1136	2342	83.54	0.973715	116	ncbi:Bacteria; Bacteroidetes; Flavobacteria; Flavobacteriales; Flavobacteriaceae; Polaribacter; Unclassified; otu_959
GJVXJEE02G6CVZ.1	92931	92.54	0.98806	420	RDP:Bacteria; "Bacteroidetes"; Flavobacteria; "Flavobacteriales"; Flavobacteriaceae; Tenacibaculum; otu_619	92931	92.54	0.98806	420	greengenes:k__Bacteria; p__Bacteroidetes; c__Flavobacteria; o__Flavobacteriales; f__Flavobacteriaceae; g__Tenacibaculum; Unclassified; otu_1154	92931	92.54	0.98806	420	ncbi:Bacteria; Bacteroidetes; Flavobacteria; Flavobacteriales; Flavobacteriaceae; Unclassified; otu_874
GJVXJEE02G7HA5.1	304906	93.39	0.999993	324	RDP:Bacteria; "Bacteroidetes"; Flavobacteria; "Flavobacteriales"; Flavobacteriaceae; Polaribacter; otu_604	304906	93.39	0.999993	324	greengenes:k__Bacteria; p__Bacteroidetes; c__Flavobacteria; o__Flavobacteriales; f__Flavobacteriaceae; g__Polaribacter; Unclassified; otu_1135	304906	93.39	0.999993	324	ncbi:Bacteria; Bacteroidetes; Flavobacteria; Flavobacteriales; Flavobacteriaceae; Polaribacter; Unclassified; otu_959
GJVXJEE02G7NB6.1	36441	97.56	0.985458	348	RDP:Bacteria; "Proteobacteria"; Gammaproteobacteria; Alteromonadales; Pseudoalteromonadaceae; Pseudoalteromonas; otu_1667	36441	97.56	0.985458	348	greengenes:k__Bacteria; p__Proteobacteria; c__Gammaproteobacteria; o__Alteromonadales; f__Pseudoalteromonadaceae; g__Pseudoalteromonas; Unclassified; otu_3440	36441	97.56	0.985458	348	ncbi:Bacteria; Proteobacteria; Gammaproteobacteria; Alteromonadales; Alteromonadaceae; Unclassified; otu_3126
GJVXJEE02G9UOG.1	304906	85.99	0.988176	340	RDP:Bacteria; "Bacteroidetes"; Flavobacteria; "Flavobacteriales"; Flavobacteriaceae; Polaribacter; otu_604	304906	85.99	0.988176	340	greengenes:k__Bacteria; p__Bacteroidetes; c__Flavobacteria; o__Flavobacteriales; f__Flavobacteriaceae; g__Polaribacter; Unclassified; otu_1135	304906	85.99	0.988176	340	ncbi:Bacteria; Bacteroidetes; Flavobacteria; Flavobacteriales; Flavobacteriaceae; Polaribacter; Unclassified; otu_959
GJVXJEE02GAMNG.1	5639	90.16	0.951332	278	RDP:Bacteria; "Proteobacteria"; Alphaproteobacteria; Rhodobacterales; Rhodobacteraceae; Sulfitobacter; otu_1227	5639	90.16	0.951332	278	greengenes:k__Bacteria; p__Proteobacteria; c__Alphaproteobacteria; o__Rhodobacterales; f__Rhodobacteraceae; g__Sulfitobacter; s__Sulfitobacter pontiacus; otu_2743	5639	90.16	0.951332	278	ncbi:Bacteria; Proteobacteria; Alphaproteobacteria; Rhodobacterales; Rhodobacteraceae; Sulfitobacter; Unclassified; otu_2436
GJVXJEE02GBRUG.1	65375	78.81	0.972014	72	RDP:Bacteria; "Proteobacteria"; Gammaproteobacteria; Gammaproteobacteria_incertae_sedis; Sedimenticola; otu_1722	152268	82.2	0.957378	72	greengenes:k__Bacteria; p__Proteobacteria; c__Gammaproteobacteria; o__Oceanospirillales; f__Alteromonadaceae; g__HTCC2207; otu_3714	152268	82.2	0.957378	72	ncbi:Bacteria; Proteobacteria; Gammaproteobacteria; Unclassified; otu_3101
GJVXJEE02GER24.1	315599	89.57	0.976244	342	RDP:Bacteria; "Bacteroidetes"; Flavobacteria; "Flavobacteriales"; Flavobacteriaceae; Polaribacter; otu_604	315599	89.57	0.976244	342	greengenes:k__Bacteria; p__Bacteroidetes; c__Flavobacteria; o__Flavobacteriales; f__Flavobacteriaceae; g__Polaribacter; Unclassified; otu_1135	315599	89.57	0.976244	342	ncbi:Bacteria; Bacteroidetes; Flavobacteria; Flavobacteriales; Flavobacteriaceae; Polaribacter; Unclassified; otu_959
GJVXJEE02GEXLC.1	276384	78.54	0.936318	378	RDP:Bacteria; "Bacteroidetes"; Flavobacteria; "Flavobacteriales"; Flavobacteriaceae; Winogradskyella; otu_625	276384	78.54	0.936318	378	greengenes:k__Bacteria; p__Bacteroidetes; c__Flavobacteria; o__Flavobacteriales; f__Flavobacteriaceae; Unclassified; otu_1069	276384	78.54	0.936318	378	ncbi:Bacteria; Bacteroidetes; Flavobacteria; Flavobacteriales; Flavobacteriaceae; Winogradskyella; Unclassified; otu_993
GJVXJEE02GEZ50.1	8915	96.77	0.997144	349	RDP:Bacteria; "Proteobacteria"; Gammaproteobacteria; Alteromonadales; Pseudoalteromonadaceae; Pseudoalteromonas; otu_1667	8915	96.77	0.997144	349	greengenes:k__Bacteria; p__Proteobacteria; c__Gammaproteobacteria; o__Alteromonadales; f__Pseudoalteromonadaceae; g__Pseudoalteromonas; Unclassified; otu_3440	8915	96.77	0.997144	349	ncbi:Bacteria; Unclassified; otu_221
GJVXJEE02GF00U.1	133712	93.38	0.991694	242	RDP:Bacteria; "Proteobacteria"; Gammaproteobacteria; Alteromonadales; Colwelliaceae; Colwellia; otu_1656	130993	93.38	0.991694	242	greengenes:k__Bacteria; p__Proteobacteria; c__Gammaproteobacteria; o__Alteromonadales; f__Colwelliaceae; g__Colwellia; s__Colwellia psychrerythraea; otu_3423	130993	93.38	0.991694	242	ncbi:Bacteria; Proteobacteria; Gammaproteobacteria; Alteromonadales; Colwelliaceae; Colwellia; Unclassified; otu_3156
GJVXJEE02GF29Y.1	158728	78.05	0.939021	394	RDP:Bacteria; "Bacteroidetes"; Flavobacteria; "Flavobacteriales"; Flavobacteriaceae; Maribacter; otu_592	158728	78.05	0.939021	394	greengenes:k__Bacteria; p__Bacteroidetes; c__Flavobacteria; o__Flavobacteriales; f__Flavobacteriaceae; g__Maribacter; Unclassified; otu_1127	158728	78.05	0.939021	394	ncbi:Bacteria; Bacteroidetes; Flavobacteria; Flavobacteriales; Flavobacteriaceae; Cellulophaga; Unclassified; otu_891
GJVXJEE02GGC2E.1	345342	97.74	0.999993	279	RDP:Bacteria; "Proteobacteria"; Gammaproteobacteria; Alteromonadales; Pseudoalteromonadaceae; Pseudoalteromonas; otu_1667	345342	97.74	0.999993	279	greengenes:k__Bacteria; p__Proteobacteria; c__Gammaproteobacteria; o__Alteromonadales; f__Pseudoalteromonadaceae; g__Pseudoalteromonas; Unclassified; otu_3440	345342	97.74	0.999993	279	ncbi:Bacteria; Proteobacteria; Gammaproteobacteria; Alteromonadales; Pseudoalteromonadaceae; Pseudoalteromonas; Unclassified; otu_3175
GJVXJEE02GGVD4.1	106794	90.96	0.983453	122	RDP:Bacteria; "Proteobacteria"; Gammaproteobacteria; Thiotrichales; Piscirickettsiaceae; Cycloclasticus; otu_1818	106794	90.96	0.983453	122	greengenes:k__Bacteria; p__Proteobacteria; c__Gammaproteobacteria; o__Methylococcales; f__Piscirickettsiaceae; g__Cycloclasticus; Unclassified; otu_3695	61170	86.44	0.983453	122	ncbi:Bacteria; Proteobacteria; Gammaproteobacteria; Thiotrichales; Piscirickettsiaceae; Cycloclasticus; Unclassified; otu_3560
GJVXJEE02GIT0S.1	226090	95.62	0.99697	330	RDP:Bacteria; "Proteobacteria"; Gammaproteobacteria; Alteromonadales; Colwelliaceae; Colwellia; otu_1656	226090	95.62	0.99697	330	greengenes:k__Bacteria; p__Proteobacteria; c__Gammaproteobacteria; o__Alteromonadales; f__Colwelliaceae; g__Colwellia; Unclassified; otu_3422	226090	95.62	0.99697	330	ncbi:Bacteria; Proteobacteria; Gammaproteobacteria; Alteromonadales; Colwelliaceae; Colwellia; Unclassified; otu_3156
GJVXJEE02GIWIK.1	259950	76.56	0.927815	366	RDP:Bacteria; "Bacteroidetes"; Flavobacteria; "Flavobacteriales"; Flavobacteriaceae; Tenacibaculum; otu_619	259950	76.56	0.927815	366	greengenes:k__Bacteria; p__Bacteroidetes; c__Flavobacteria; o__Flavobacteriales; f__Flavobacteriaceae; g__Tenacibaculum; Unclassified; otu_1154	259950	76.56	0.927815	366	ncbi:Bacteria; Bacteroidetes; Flavobacteria; Flavobacteriales; Flavobacteriaceae; Tenacibaculum; Unclassified; otu_985
GJVXJEE02GKEUX.1	70094	89.76	0.978947	385	RDP:Bacteria; "Bacteroidetes"; Flavobacteria; "Flavobacteriales"; Flavobacteriaceae; Polaribacter; otu_604	70094	89.76	0.978947	385	greengenes:k__Bacteria; p__Bacteroidetes; c__Flavobacteria; o__Flavobacteriales; f__Flavobacteriaceae; g__Polaribacter; Unclassified; otu_1135	70094	89.76	0.978947	385	ncbi:Bacteria; Bacteroidetes; Flavobacteria; Flavobacteriales; Flavobacteriaceae; Polaribacter; Unclassified; otu_959
GJVXJEE02GKQQW.1	274987	94.83	0.99117	229	RDP:Bacteria; "Proteobacteria"; Gammaproteobacteria; Alteromonadales; Colwelliaceae; Colwellia; otu_1656	274987	94.83	0.99117	229	greengenes:k__Bacteria; p__Proteobacteria; c__Gammaproteobacteria; o__Alteromonadales; f__Colwelliaceae; g__Colwellia; Unclassified; otu_3422	131379	94.14	0.991258	230	ncbi:Bacteria; Proteobacteria; Gammaproteobacteria; Alteromonadales; Colwelliaceae; Colwellia; Unclassified; otu_3156
GJVXJEE02GKYF3.1	104479	82.2	0.941231	431	RDP:Bacteria; "Proteobacteria"; Alphaproteobacteria; Rhodobacterales; Rhodobacteraceae; Roseovarius; otu_1215	104479	82.2	0.941231	431	greengenes:k__Bacteria; p__Proteobacteria; c__Alphaproteobacteria; o__Rhodobacterales; f__Rhodobacteraceae; Unclassified; otu_2666	104479	82.2	0.941231	431	ncbi:Bacteria; Proteobacteria; Alphaproteobacteria; Rhodobacterales; Rhodobacteraceae; Roseovarius; Unclassified; otu_2419
GJVXJEE02GLASI.1	56667	98.27	0.994819	387	RDP:Bacteria; "Proteobacteria"; Alphaproteobacteria; Rhodobacterales; Rhodobacteraceae; Roseovarius; otu_1215	273445	98.27	0.994819	387	greengenes:k__Bacteria; p__Proteobacteria; c__Alphaproteobacteria; o__Rhodobacterales; f__Rhodobacteraceae; Unclassified; otu_2666	56667	98.27	0.994819	387	ncbi:Bacteria; Proteobacteria; Alphaproteobacteria; Rhodobacterales; Rhodobacteraceae; Unclassified; otu_2337
GJVXJEE02GLO95.1	140388	100	0.999993	60	RDP:Bacteria; "Proteobacteria"; Gammaproteobacteria; Alteromonadales; Pseudoalteromonadaceae; Pseudoalteromonas; otu_1667	140388	100	0.999993	60	greengenes:k__Bacteria; p__Proteobacteria; c__Gammaproteobacteria; o__Alteromonadales; f__Pseudoalteromonadaceae; g__Pseudoalteromonas; s__Pseudoalteromonas haloplanktis; otu_3442	140388	100	0.999993	60	ncbi:Bacteria; Proteobacteria; Gammaproteobacteria; Alteromonadales; Pseudoalteromonadaceae; Pseudoalteromonas; Unclassified; otu_3175
GJVXJEE02GRGTF.1	242180	94.79	0.999993	340	RDP:Bacteria; "Proteobacteria"; Gammaproteobacteria; Alteromonadales; Colwelliaceae; Colwellia; otu_1656	242180	94.79	0.999993	340	greengenes:k__Bacteria; p__Proteobacteria; c__Gammaproteobacteria; o__Alteromonadales; f__Colwelliaceae; g__Colwellia; Unclassified; otu_3422	79163	97.81	0.999993	342	ncbi:Bacteria; Proteobacteria; Gammaproteobacteria; Unclassified; otu_3101
GJVXJEE02GSPTE.1	109147	93.36	0.936202	196	RDP:Bacteria; "Proteobacteria"; Alphaproteobacteria; Rhodobacterales; Rhodobacteraceae; Sulfitobacter; otu_1227	109147	93.36	0.936202	196	greengenes:k__Bacteria; p__Proteobacteria; c__Alphaproteobacteria; o__Rhodobacterales; f__Rhodobacteraceae; g__Sulfitobacter; Unclassified; otu_2740	148015	93.36	0.978991	194	ncbi:Bacteria; Proteobacteria; Alphaproteobacteria; Rhodobacterales; Rhodobacteraceae; Sulfitobacter; Unclassified; otu_2436
GJVXJEE02GST65.1	85064	73.53	0.92472	338	RDP:Bacteria; "Bacteroidetes"; Flavobacteria; "Flavobacteriales"; Flavobacteriaceae; Maribacter; otu_592	85064	73.53	0.92472	338	greengenes:k__Bacteria; p__Bacteroidetes; c__Flavobacteria; o__Flavobacteriales; f__Flavobacteriaceae; g__Maribacter; Unclassified; otu_1127	85064	73.53	0.92472	338	ncbi:Bacteria; Bacteroidetes; Flavobacteria; Flavobacteriales; Flavobacteriaceae; Maribacter; otu_942
GJVXJEE02GSZ6T.1	134170	89.29	0.988554	265	RDP:Bacteria; "Proteobacteria"; Gammaproteobacteria; Alteromonadales; Colwelliaceae; Colwellia; otu_1656	131780	89.29	0.988554	265	greengenes:k__Bacteria; p__Proteobacteria; c__Gammaproteobacteria; o__Alteromonadales; f__Colwelliaceae; g__Colwellia; s__Colwellia psychrerythraea; otu_3423	131780	89.29	0.988554	265	ncbi:Bacteria; Proteobacteria; Gammaproteobacteria; Alteromonadales; Colwelliaceae; Colwellia; Unclassified; otu_3156
GJVXJEE02GU2BE.1	76797	90.97	0.993423	458	RDP:Bacteria; "Proteobacteria"; Alphaproteobacteria; Rhodobacterales; Rhodobacteraceae; Sulfitobacter; otu_1227	76797	90.97	0.993423	458	greengenes:k__Bacteria; p__Proteobacteria; c__Alphaproteobacteria; o__Rhodobacterales; f__Rhodobacteraceae; g__Sulfitobacter; Unclassified; otu_2740	76797	90.97	0.993423	458	ncbi:Bacteria; Proteobacteria; Alphaproteobacteria; Rhodobacterales; Rhodobacteraceae; Sulfitobacter; Unclassified; otu_2436
GJVXJEE02GYI0S.1	224838	73.61	0.922845	329	RDP:Bacteria; "Bacteroidetes"; Flavobacteria; "Flavobacteriales"; Flavobacteriaceae; unclassified_Flavobacteriaceae; otu_621	224838	73.61	0.922845	329	greengenes:k__Bacteria; p__Bacteroidetes; c__Flavobacteria; o__Flavobacteriales; f__Flavobacteriaceae; Unclassified; otu_1069	224838	73.61	0.922845	329	ncbi:Bacteria; Unclassified; otu_221
GJVXJEE02GZ8ZC.1	220708	76.45	0.933353	239	RDP:Bacteria; "Bacteroidetes"; Flavobacteria; "Flavobacteriales"; Flavobacteriaceae; Flavobacterium; otu_573	123928	78.62	0.933222	239	greengenes:k__Bacteria; p__Bacteroidetes; c__Flavobacteria; o__Flavobacteriales; f__Flavobacteriaceae; Unclassified; otu_1069	220708	76.45	0.933353	239	ncbi:Bacteria; Bacteroidetes; Flavobacteria; Flavobacteriales; Flavobacteriaceae; Flavobacterium; Unclassified; otu_912
GJVXJEE02GZTC1.1	80702	98.34	0.973133	341	RDP:Bacteria; "Proteobacteria"; Alphaproteobacteria; Rhodobacterales; Rhodobacteraceae; Sulfitobacter; otu_1227	80702	98.34	0.973133	341	greengenes:k__Bacteria; p__Proteobacteria; c__Alphaproteobacteria; o__Rhodobacterales; f__Rhodobacteraceae; Unclassified; otu_2666	80702	98.34	0.973133	341	ncbi:Bacteria; Proteobacteria; Alphaproteobacteria; Rhodobacterales; Rhodobacteraceae; Roseobacter; Unclassified; otu_2417
GJVXJEE02H1NEJ.1	161498	96.41	0.992798	417	RDP:Bacteria; "Proteobacteria"; Gammaproteobacteria; Alteromonadales; Pseudoalteromonadaceae; Pseudoalteromonas; otu_1667	161498	96.41	0.992798	417	greengenes:k__Bacteria; p__Proteobacteria; c__Gammaproteobacteria; o__Alteromonadales; f__Pseudoalteromonadaceae; g__Pseudoalteromonas; s__Pseudoalteromonas issachenkonii; otu_3443	161498	96.41	0.992798	417	ncbi:Bacteria; Proteobacteria; Gammaproteobacteria; Alteromonadales; Pseudoalteromonadaceae; Pseudoalteromonas; Unclassified; otu_3175
GJVXJEE02H25BU.1	134170	86.6	0.988482	264	RDP:Bacteria; "Proteobacteria"; Gammaproteobacteria; Alteromonadales; Colwelliaceae; Colwellia; otu_1656	131780	86.6	0.988482	264	greengenes:k__Bacteria; p__Proteobacteria; c__Gammaproteobacteria; o__Alteromonadales; f__Colwelliaceae; g__Colwellia; s__Colwellia psychrerythraea; otu_3423	131780	86.6	0.988482	264	ncbi:Bacteria; Proteobacteria; Gammaproteobacteria; Alteromonadales; Colwelliaceae; Colwellia; Unclassified; otu_3156
GJVXJEE02H3JIK.1	226090	100	0.997304	372	RDP:Bacteria; "Proteobacteria"; Gammaproteobacteria; Alteromonadales; Colwelliaceae; Colwellia; otu_1656	226090	100	0.997304	372	greengenes:k__Bacteria; p__Proteobacteria; c__Gammaproteobacteria; o__Alteromonadales; f__Colwelliaceae; g__Colwellia; Unclassified; otu_3422	226090	100	0.997304	372	ncbi:Bacteria; Proteobacteria; Gammaproteobacteria; Alteromonadales; Colwelliaceae; Colwellia; Unclassified; otu_3156
GJVXJEE02H4DZU.1	143581	97.52	0.994717	380	RDP:Bacteria; "Proteobacteria"; Alphaproteobacteria; Rhodobacterales; Rhodobacteraceae; Roseovarius; otu_1215	143581	97.52	0.994717	380	greengenes:k__Bacteria; p__Proteobacteria; c__Alphaproteobacteria; o__Rhodobacterales; f__Rhodobacteraceae; Unclassified; otu_2666	272866	96.77	0.994717	380	ncbi:Bacteria; Proteobacteria; Alphaproteobacteria; Rhodobacterales; Rhodobacteraceae; Unclassified; otu_2337
GJVXJEE02H4RY0.1	226090	97.62	0.999993	367	RDP:Bacteria; "Proteobacteria"; Gammaproteobacteria; Alteromonadales; Colwelliaceae; Colwellia; otu_1656	226090	97.62	0.999993	367	greengenes:k__Bacteria; p__Proteobacteria; c__Gammaproteobacteria; o__Alteromonadales; f__Colwelliaceae; g__Colwellia; Unclassified; otu_3422	226090	97.62	0.999993	367	ncbi:Bacteria; Proteobacteria; Gammaproteobacteria; Alteromonadales; Colwelliaceae; Colwellia; Unclassified; otu_3156
GJVXJEE02H6LIJ.1	277351	84.91	0.968424	389	RDP:Bacteria; "Bacteroidetes"; Flavobacteria; "Flavobacteriales"; Flavobacteriaceae; Psychroserpens; otu_607	277351	84.91	0.968424	389	greengenes:k__Bacteria; p__Bacteroidetes; c__Flavobacteria; o__Flavobacteriales; f__Flavobacteriaceae; g__Psychroserpens; Unclassified; otu_1139	277351	84.91	0.968424	389	ncbi:Bacteria; Bacteroidetes; Flavobacteria; Flavobacteriales; Flavobacteriaceae; Psychroserpens; Unclassified; otu_965
GJVXJEE02H6MN7.1	79163	94.13	0.994644	374	RDP:Bacteria; "Proteobacteria"; Gammaproteobacteria; Alteromonadales; Colwelliaceae; Colwellia; otu_1656	79163	94.13	0.994644	374	greengenes:k__Bacteria; p__Proteobacteria; c__Gammaproteobacteria; o__Alteromonadales; f__Colwelliaceae; g__Colwellia; Unclassified; otu_3422	79163	94.13	0.994644	374	ncbi:Bacteria; Proteobacteria; Gammaproteobacteria; Unclassified; otu_3101
GJVXJEE02H8TQA.1	8818	83.49	0.976316	172	RDP:Bacteria; "Proteobacteria"; Gammaproteobacteria; Alteromonadales; Alteromonadaceae; Marinobacter; Unclassified; otu_1648	16850	83.94	0.958178	172	greengenes:k__Bacteria; p__Proteobacteria; c__Gammaproteobacteria; o__Oceanospirillales; f__Alcanivoracaceae; g__Alcanivorax; Unclassified; otu_3704	16850	83.94	0.958178	172	ncbi:Bacteria; Proteobacteria; Gammaproteobacteria; Oceanospirillales; Alcanivoracaceae; Alcanivorax; Unclassified; otu_3414
GJVXJEE02H8VXO.1	56290	100	0.999993	353	RDP:Bacteria; "Proteobacteria"; Gammaproteobacteria; Thiotrichales; Piscirickettsiaceae; Cycloclasticus; otu_1818	56290	100	0.999993	353	greengenes:k__Bacteria; p__Proteobacteria; c__Gammaproteobacteria; o__Methylococcales; f__Piscirickettsiaceae; g__Cycloclasticus; Unclassified; otu_3695	56290	100	0.999993	353	ncbi:Bacteria; Proteobacteria; Gammaproteobacteria; Thiotrichales; Piscirickettsiaceae; Cycloclasticus; Unclassified; otu_3560
GJVXJEE02H9ZTC.1	5639	98.14	0.969166	298	RDP:Bacteria; "Proteobacteria"; Alphaproteobacteria; Rhodobacterales; Rhodobacteraceae; Sulfitobacter; otu_1227	5639	98.14	0.969166	298	greengenes:k__Bacteria; p__Proteobacteria; c__Alphaproteobacteria; o__Rhodobacterales; f__Rhodobacteraceae; g__Sulfitobacter; s__Sulfitobacter pontiacus; otu_2743	5639	98.14	0.969166	298	ncbi:Bacteria; Proteobacteria; Alphaproteobacteria; Rhodobacterales; Rhodobacteraceae; Sulfitobacter; Unclassified; otu_2436
GJVXJEE02HA8T1.1	71026	47.4	0.857513	309	RDP:Bacteria; "Proteobacteria"; Gammaproteobacteria; Alteromonadales; Alteromonadales_incertae_sedis; Teredinibacter; otu_1655	71026	47.4	0.857513	309	greengenes:k__Bacteria; p__Proteobacteria; c__Gammaproteobacteria; o__Oceanospirillales; f__Alteromonadaceae; g__Teredinibacter; s__Teredinibacter turnerae; otu_3735	71026	47.4	0.857513	309	ncbi:Bacteria; Proteobacteria; Gammaproteobacteria; Alteromonadales; Alteromonadales genera incertae sedis; Teredinibacter; otu_3155
GJVXJEE02HASTB.1	56667	99.16	0.999993	293	RDP:Bacteria; "Proteobacteria"; Alphaproteobacteria; Rhodobacterales; Rhodobacteraceae; Roseovarius; otu_1215	273445	99.16	0.999993	293	greengenes:k__Bacteria; p__Proteobacteria; c__Alphaproteobacteria; o__Rhodobacterales; f__Rhodobacteraceae; Unclassified; otu_2666	56667	99.16	0.999993	293	ncbi:Bacteria; Proteobacteria; Alphaproteobacteria; Rhodobacterales; Rhodobacteraceae; Unclassified; otu_2337
GJVXJEE02HBF1J.1	7709	91.77	0.987973	336	RDP:Bacteria; "Proteobacteria"; Gammaproteobacteria; Thiotrichales; Piscirickettsiaceae; Cycloclasticus; otu_1818	7709	91.77	0.987973	336	greengenes:k__Bacteria; p__Proteobacteria; c__Gammaproteobacteria; o__Methylococcales; f__Piscirickettsiaceae; g__Cycloclasticus; Unclassified; otu_3695	7709	91.77	0.987973	336	ncbi:Bacteria; Proteobacteria; Gammaproteobacteria; Thiotrichales; Piscirickettsiaceae; Cycloclasticus; Unclassified; otu_3560
GJVXJEE02HBGX7.1	149482	75.71	0.940853	371	RDP:Bacteria; "Proteobacteria"; Gammaproteobacteria; Alteromonadales; Alteromonadaceae; Marinobacter; Unclassified; otu_1648	149482	75.71	0.940853	371	greengenes:k__Bacteria; p__Proteobacteria; c__Gammaproteobacteria; o__Oceanospirillales; f__Alteromonadaceae; g__Marinobacter; Unclassified; otu_3716	149482	75.71	0.940853	371	ncbi:Bacteria; Proteobacteria; Gammaproteobacteria; Alteromonadales; Alteromonadaceae; Marinobacter; Unclassified; otu_3144
GJVXJEE02HBLKQ.1	119702	97.56	0.997115	348	RDP:Bacteria; "Proteobacteria"; Gammaproteobacteria; Alteromonadales; Colwelliaceae; Colwellia; otu_1656	119702	97.56	0.997115	348	greengenes:k__Bacteria; p__Proteobacteria; c__Gammaproteobacteria; o__Alteromonadales; f__Colwelliaceae; g__Colwellia; Unclassified; otu_3422	119702	97.56	0.997115	348	ncbi:Bacteria; Unclassified; otu_221
GJVXJEE02HBTKF.1	61169	98.85	0.995996	251	RDP:Bacteria; "Proteobacteria"; Gammaproteobacteria; Thiotrichales; Piscirickettsiaceae; Cycloclasticus; otu_1818	61169	98.85	0.995996	251	greengenes:k__Bacteria; p__Proteobacteria; c__Gammaproteobacteria; o__Methylococcales; f__Piscirickettsiaceae; g__Cycloclasticus; Unclassified; otu_3695	61169	98.85	0.995996	251	ncbi:Bacteria; Proteobacteria; Gammaproteobacteria; Thiotrichales; Piscirickettsiaceae; Cycloclasticus; Unclassified; otu_3560
GJVXJEE02HD2GU.1	80569	97.3	0.993249	449	RDP:Bacteria; "Proteobacteria"; Gammaproteobacteria; Alteromonadales; Shewanellaceae; Shewanella; otu_1670	80569	97.3	0.993249	449	greengenes:k__Bacteria; p__Proteobacteria; c__Gammaproteobacteria; o__Alteromonadales; f__Shewanellaceae; g__Shewanella; Unclassified; otu_3456	132458	97.3	0.993278	449	ncbi:Bacteria; Unclassified; otu_221
GJVXJEE02HEGJ3.1	2402	56.52	0.848923	193	RDP:Bacteria; "Bacteroidetes"; Flavobacteria; "Flavobacteriales"; Flavobacteriaceae; Zobellia; otu_629	193530	56.16	0.86199	193	greengenes:k__Bacteria; p__Bacteroidetes; c__Flavobacteria; o__Flavobacteriales; f__Flavobacteriaceae; Unclassified; otu_1069	2402	56.52	0.848923	193	ncbi:Bacteria; Bacteroidetes; Flavobacteria; Flavobacteriales; Flavobacteriaceae; Zobellia; otu_998
GJVXJEE02HEWYU.1	5704	78.26	0.931943	63	RDP:Bacteria; "Proteobacteria"; Alphaproteobacteria; Rhodobacterales; Rhodobacteraceae; Roseovarius; otu_1215	5704	78.26	0.931943	63	greengenes:k__Bacteria; p__Proteobacteria; c__Alphaproteobacteria; o__Rhodobacterales; f__Rhodobacteraceae; g__Thalassobius; Unclassified; otu_2748	5704	78.26	0.931943	63	ncbi:Bacteria; Proteobacteria; Alphaproteobacteria; Rhodobacterales; Rhodobacteraceae; Roseovarius; Unclassified; otu_2419
GJVXJEE02HGCBQ.1	79736	87.01	0.966738	339	RDP:Bacteria; "Proteobacteria"; Gammaproteobacteria; Alteromonadales; Colwelliaceae; Thalassomonas; otu_1657	79736	87.01	0.966738	339	greengenes:k__Bacteria; p__Proteobacteria; c__Gammaproteobacteria; o__Alteromonadales; f__Colwelliaceae; Unclassified; otu_3421	79736	87.01	0.966738	339	ncbi:Bacteria; Proteobacteria; Gammaproteobacteria; Alteromonadales; Colwelliaceae; Colwellia; Unclassified; otu_3156
GJVXJEE02HH0CC.1	74152	98.99	0.992333	395	RDP:Bacteria; "Proteobacteria"; Gammaproteobacteria; Alteromonadales; Shewanellaceae; Shewanella; otu_1670	74152	98.99	0.992333	395	greengenes:k__Bacteria; p__Proteobacteria; c__Gammaproteobacteria; o__Alteromonadales; f__Shewanellaceae; g__Shewanella; Unclassified; otu_3456	74152	98.99	0.992333	395	ncbi:Bacteria; Proteobacteria; Gammaproteobacteria; Alteromonadales; Shewanellaceae; Shewanella; Unclassified; otu_3181
GJVXJEE02HIFR7.1	143989	90.83	0.989601	193	RDP:Bacteria; "Bacteroidetes"; Flavobacteria; "Flavobacteriales"; Flavobacteriaceae; Polaribacter; otu_604	143989	90.83	0.989601	193	greengenes:k__Bacteria; p__Bacteroidetes; c__Flavobacteria; o__Flavobacteriales; f__Flavobacteriaceae; g__Polaribacter; Unclassified; otu_1135	143989	90.83	0.989601	193	ncbi:Bacteria; Bacteroidetes; Flavobacteria; Flavobacteriales; Flavobacteriaceae; Polaribacter; Unclassified; otu_959
GJVXJEE02HK9MX.1	140388	98.73	0.999993	192	RDP:Bacteria; "Proteobacteria"; Gammaproteobacteria; Alteromonadales; Pseudoalteromonadaceae; Pseudoalteromonas; otu_1667	140388	98.73	0.999993	192	greengenes:k__Bacteria; p__Proteobacteria; c__Gammaproteobacteria; o__Alteromonadales; f__Pseudoalteromonadaceae; g__Pseudoalteromonas; s__Pseudoalteromonas haloplanktis; otu_3442	140388	98.73	0.999993	192	ncbi:Bacteria; Proteobacteria; Gammaproteobacteria; Alteromonadales; Pseudoalteromonadaceae; Pseudoalteromonas; Unclassified; otu_3175
GJVXJEE02HKSE5.1	8098	77.88	0.959675	178	RDP:Bacteria; "Proteobacteria"; Gammaproteobacteria; Methylococcales; Methylococcaceae; Methylobacter; otu_1735	152179	77.88	0.935897	178	greengenes:k__Bacteria; p__Proteobacteria; c__Gammaproteobacteria; o__Oceanospirillales; f__Alteromonadaceae; g__HTCC2207; otu_3714	152179	77.88	0.935897	178	ncbi:Bacteria; Proteobacteria; Gammaproteobacteria; OMG group; SAR92 clade; Unclassified; otu_3479
GJVXJEE02HMB0G.1	8909	100	0.990095	408	RDP:Bacteria; "Proteobacteria"; Gammaproteobacteria; Alteromonadales; Pseudoalteromonadaceae; Pseudoalteromonas; otu_1667	8909	100	0.990095	408	greengenes:k__Bacteria; p__Proteobacteria; c__Gammaproteobacteria; o__Alteromonadales; f__Pseudoalteromonadaceae; g__Pseudoalteromonas; Unclassified; otu_3440	8909	100	0.990095	408	ncbi:Bacteria; Proteobacteria; Gammaproteobacteria; Alteromonadales; Pseudoalteromonadaceae; Pseudoalteromonas; Unclassified; otu_3175
GJVXJEE02HPEFZ.1	226090	97.75	0.988278	258	RDP:Bacteria; "Proteobacteria"; Gammaproteobacteria; Alteromonadales; Colwelliaceae; Colwellia; otu_1656	226090	97.75	0.988278	258	greengenes:k__Bacteria; p__Proteobacteria; c__Gammaproteobacteria; o__Alteromonadales; f__Colwelliaceae; g__Colwellia; Unclassified; otu_3422	226090	97.75	0.988278	258	ncbi:Bacteria; Proteobacteria; Gammaproteobacteria; Alteromonadales; Colwelliaceae; Colwellia; Unclassified; otu_3156
GJVXJEE02HQ2YB.1	140957	71.53	0.936071	246	RDP:Bacteria; "Bacteroidetes"; Flavobacteria; "Flavobacteriales"; Flavobacteriaceae; unclassified_Flavobacteriaceae; otu_621	140957	71.53	0.936071	246	greengenes:k__Bacteria; p__Bacteroidetes; c__Flavobacteria; o__Flavobacteriales; f__Flavobacteriaceae; Unclassified; otu_1069	140957	71.53	0.936071	246	ncbi:Bacteria; Bacteroidetes; Flavobacteria; Flavobacteriales; Flavobacteriaceae; Flavobacterium; Unclassified; otu_912
GJVXJEE02HRT08.1	176649	100	0.999993	56	RDP:Bacteria; "Bacteroidetes"; Flavobacteria; "Flavobacteriales"; Flavobacteriaceae; Krokinobacter; otu_585	176649	100	0.999993	56	greengenes:k__Bacteria; p__Bacteroidetes; c__Flavobacteria; o__Flavobacteriales; f__Flavobacteriaceae; g__Dokdonia; s__Dokdonia donghaensis; otu_1099	176649	100	0.999993	56	ncbi:Bacteria; Bacteroidetes; Flavobacteria; Flavobacteriales; Flavobacteriaceae; Dokdonia; Unclassified; otu_902
GJVXJEE02HRU11.1	161029	87.31	0.949704	125	RDP:Bacteria; "Proteobacteria"; Alphaproteobacteria; Rhodobacterales; Rhodobacteraceae; Phaeobacter; otu_1199	161029	87.31	0.949704	125	greengenes:k__Bacteria; p__Proteobacteria; c__Alphaproteobacteria; o__Rhodobacterales; f__Rhodobacteraceae; g__Phaeobacter; Unclassified; otu_2713	161029	87.31	0.949704	125	ncbi:Bacteria; Proteobacteria; Alphaproteobacteria; Rhodobacterales; Rhodobacteraceae; Phaeobacter; Unclassified; otu_2393
GJVXJEE02HS9XJ.1	81639	77.6	0.961084	264	RDP:Bacteria; "Proteobacteria"; Gammaproteobacteria; Thiotrichales; Piscirickettsiaceae; Cycloclasticus; otu_1818	81639	77.6	0.961084	264	greengenes:k__Bacteria; p__Proteobacteria; c__Gammaproteobacteria; o__Methylococcales; f__Piscirickettsiaceae; g__Cycloclasticus; Unclassified; otu_3695	81639	77.6	0.961084	264	ncbi:Bacteria; Unclassified; otu_221
GJVXJEE02HU63S.1	103367	100	0.999993	294	RDP:Bacteria; "Proteobacteria"; Gammaproteobacteria; Alteromonadales; Pseudoalteromonadaceae; Pseudoalteromonas; otu_1667	103367	100	0.999993	294	greengenes:k__Bacteria; p__Proteobacteria; c__Gammaproteobacteria; o__Alteromonadales; f__Pseudoalteromonadaceae; g__Pseudoalteromonas; Unclassified; otu_3440	105204	100	0.999993	294	ncbi:Bacteria; Proteobacteria; Gammaproteobacteria; Alteromonadales; Alteromonadaceae; Unclassified; otu_3126
GJVXJEE02HWQWN.1	160848	94.5	0.994397	359	RDP:Bacteria; "Proteobacteria"; Gammaproteobacteria; Oceanospirillales; Oceanospirillaceae; Marinomonas; otu_1771	160848	94.5	0.994397	359	greengenes:k__Bacteria; p__Proteobacteria; c__Gammaproteobacteria; o__Oceanospirillales; f__Oceanospirillaceae; g__Marinomonas; Unclassified; otu_3783	160848	94.5	0.994397	359	ncbi:Bacteria; Proteobacteria; Gammaproteobacteria; Oceanospirillales; Marinomonas; Unclassified; otu_3448
GJVXJEE02HX4D4.1	307865	62.3	0.885375	141	RDP:Bacteria; "Proteobacteria"; Alphaproteobacteria; Rhizobiales; Rhizobiaceae; Rhizobium; otu_1147	138420	62.3	0.791702	141	greengenes:k__Bacteria; p__Proteobacteria; c__Betaproteobacteria; o__Nitrosomonadales; f__Nitrosomonadaceae; g__Nitrosomonas; s__Nitrosomonas eutropha; otu_3138	138420	62.3	0.791702	141	ncbi:Bacteria; Proteobacteria; Betaproteobacteria; Nitrosomonadales; Nitrosomonadaceae; Nitrosomonas; Unclassified; otu_2849
GJVXJEE02HXPS1.1	106943	97.99	0.993772	322	RDP:Bacteria; "Proteobacteria"; Gammaproteobacteria; Thiotrichales; Piscirickettsiaceae; Cycloclasticus; otu_1818	106943	97.99	0.993772	322	greengenes:k__Bacteria; p__Proteobacteria; c__Gammaproteobacteria; o__Methylococcales; f__Piscirickettsiaceae; g__Cycloclasticus; Unclassified; otu_3695	7708	97.7	0.996897	322	ncbi:Bacteria; Proteobacteria; Gammaproteobacteria; Thiotrichales; Piscirickettsiaceae; Cycloclasticus; Unclassified; otu_3560
GJVXJEE02I0ABH.1	233273	77.98	0.912758	121	RDP:Bacteria; "Bacteroidetes"; Flavobacteria; "Flavobacteriales"; Flavobacteriaceae; Tenacibaculum; otu_619	233273	77.98	0.912758	121	greengenes:k__Bacteria; p__Bacteroidetes; c__Flavobacteria; o__Flavobacteriales; f__Flavobacteriaceae; g__Tenacibaculum; s__Tenacibaculum soleae; otu_1161	233273	77.98	0.912758	121	ncbi:Bacteria; Bacteroidetes; Flavobacteria; Flavobacteriales; Flavobacteriaceae; Tenacibaculum; Unclassified; otu_985
GJVXJEE02I0HQH.1	140388	95.92	0.999993	199	RDP:Bacteria; "Proteobacteria"; Gammaproteobacteria; Alteromonadales; Pseudoalteromonadaceae; Pseudoalteromonas; otu_1667	140388	95.92	0.999993	199	greengenes:k__Bacteria; p__Proteobacteria; c__Gammaproteobacteria; o__Alteromonadales; f__Pseudoalteromonadaceae; g__Pseudoalteromonas; s__Pseudoalteromonas haloplanktis; otu_3442	140388	95.92	0.999993	199	ncbi:Bacteria; Proteobacteria; Gammaproteobacteria; Alteromonadales; Pseudoalteromonadaceae; Pseudoalteromonas; Unclassified; otu_3175
GJVXJEE02I0JKN.1	84331	90.44	0.995807	238	RDP:Bacteria; "Bacteroidetes"; Flavobacteria; "Flavobacteriales"; Flavobacteriaceae; Polaribacter; otu_604	84331	90.44	0.995807	238	greengenes:k__Bacteria; p__Bacteroidetes; c__Flavobacteria; o__Flavobacteriales; f__Flavobacteriaceae; g__Polaribacter; Unclassified; otu_1135	84331	90.44	0.995807	238	ncbi:Bacteria; Bacteroidetes; Flavobacteria; Flavobacteriales; Flavobacteriaceae; Cellulophaga; Unclassified; otu_891
GJVXJEE02I1GX1.1	362021	78.54	0.950533	189	RDP:Bacteria; "Bacteroidetes"; Flavobacteria; "Flavobacteriales"; Flavobacteriaceae; Cellulophaga; otu_559	362021	78.54	0.950533	189	greengenes:k__Bacteria; p__Bacteroidetes; c__Flavobacteria; o__Flavobacteriales; f__Flavobacteriaceae; g__Cellulophaga; Unclassified; otu_1085	362021	78.54	0.950533	189	ncbi:Bacteria; Bacteroidetes; Flavobacteria; Flavobacteriales; Flavobacteriaceae; Cellulophaga; Unclassified; otu_891
GJVXJEE02I1QZ8.1	184550	94.35	0.987406	319	RDP:Bacteria; "Bacteroidetes"; Flavobacteria; "Flavobacteriales"; Flavobacteriaceae; Polaribacter; otu_604	184550	94.35	0.987406	319	greengenes:k__Bacteria; p__Bacteroidetes; c__Flavobacteria; o__Flavobacteriales; f__Flavobacteriaceae; g__Polaribacter; Unclassified; otu_1135	184550	94.35	0.987406	319	ncbi:Bacteria; Bacteroidetes; Flavobacteria; Flavobacteriales; Flavobacteriaceae; Polaribacter; Unclassified; otu_959
GJVXJEE02I21XA.1	79426	96.24	0.983147	361	RDP:Bacteria; "Proteobacteria"; Gammaproteobacteria; Alteromonadales; Colwelliaceae; Colwellia; otu_1656	79426	96.24	0.983147	361	greengenes:k__Bacteria; p__Proteobacteria; c__Gammaproteobacteria; o__Alteromonadales; f__Colwelliaceae; g__Colwellia; Unclassified; otu_3422	79426	96.24	0.983147	361	ncbi:Bacteria; Proteobacteria; Gammaproteobacteria; Unclassified; otu_3101
GJVXJEE02I2MHF.1	56290	100	0.999993	353	RDP:Bacteria; "Proteobacteria"; Gammaproteobacteria; Thiotrichales; Piscirickettsiaceae; Cycloclasticus; otu_1818	56290	100	0.999993	353	greengenes:k__Bacteria; p__Proteobacteria; c__Gammaproteobacteria; o__Methylococcales; f__Piscirickettsiaceae; g__Cycloclasticus; Unclassified; otu_3695	56290	100	0.999993	353	ncbi:Bacteria; Proteobacteria; Gammaproteobacteria; Thiotrichales; Piscirickettsiaceae; Cycloclasticus; Unclassified; otu_3560
GJVXJEE02I41EL.1	345342	95.26	0.994034	169	RDP:Bacteria; "Proteobacteria"; Gammaproteobacteria; Alteromonadales; Pseudoalteromonadaceae; Pseudoalteromonas; otu_1667	345342	95.26	0.994034	169	greengenes:k__Bacteria; p__Proteobacteria; c__Gammaproteobacteria; o__Alteromonadales; f__Pseudoalteromonadaceae; g__Pseudoalteromonas; Unclassified; otu_3440	345342	95.26	0.994034	169	ncbi:Bacteria; Proteobacteria; Gammaproteobacteria; Alteromonadales; Pseudoalteromonadaceae; Pseudoalteromonas; Unclassified; otu_3175
GJVXJEE02I6O3I.1	119702	87.88	0.982377	116	RDP:Bacteria; "Proteobacteria"; Gammaproteobacteria; Alteromonadales; Colwelliaceae; Colwellia; otu_1656	119702	87.88	0.982377	116	greengenes:k__Bacteria; p__Proteobacteria; c__Gammaproteobacteria; o__Alteromonadales; f__Colwelliaceae; g__Colwellia; Unclassified; otu_3422	119702	87.88	0.982377	116	ncbi:Bacteria; Unclassified; otu_221
GJVXJEE02I76BF.1	140388	95.86	0.989121	185	RDP:Bacteria; "Proteobacteria"; Gammaproteobacteria; Alteromonadales; Pseudoalteromonadaceae; Pseudoalteromonas; otu_1667	140388	95.86	0.989121	185	greengenes:k__Bacteria; p__Proteobacteria; c__Gammaproteobacteria; o__Alteromonadales; f__Pseudoalteromonadaceae; g__Pseudoalteromonas; s__Pseudoalteromonas haloplanktis; otu_3442	140388	95.86	0.989121	185	ncbi:Bacteria; Proteobacteria; Gammaproteobacteria; Alteromonadales; Pseudoalteromonadaceae; Pseudoalteromonas; Unclassified; otu_3175
GJVXJEE02I7H6M.1	184550	82.63	0.948454	202	RDP:Bacteria; "Bacteroidetes"; Flavobacteria; "Flavobacteriales"; Flavobacteriaceae; Polaribacter; otu_604	184550	82.63	0.948454	202	greengenes:k__Bacteria; p__Bacteroidetes; c__Flavobacteria; o__Flavobacteriales; f__Flavobacteriaceae; g__Polaribacter; Unclassified; otu_1135	184550	82.63	0.948454	202	ncbi:Bacteria; Bacteroidetes; Flavobacteria; Flavobacteriales; Flavobacteriaceae; Polaribacter; Unclassified; otu_959
GJVXJEE02I8GVV.1	189051	85.25	0.974514	242	RDP:Bacteria; "Proteobacteria"; Alphaproteobacteria; Rhodobacterales; Rhodobacteraceae; Phaeobacter; otu_1199	189051	85.25	0.974514	242	greengenes:k__Bacteria; p__Proteobacteria; c__Alphaproteobacteria; o__Rhodobacterales; f__Rhodobacteraceae; g__Phaeobacter; Unclassified; otu_2713	246847	90.16	0.983264	242	ncbi:Bacteria; Proteobacteria; Alphaproteobacteria; Rhodobacterales; Rhodobacteraceae; Phaeobacter; Unclassified; otu_2393
GJVXJEE02IAQYS.1	110621	66.9	0.893267	286	RDP:Bacteria; "Proteobacteria"; Gammaproteobacteria; Pseudomonadales; Pseudomonadaceae; Pseudomonas; otu_1813	110621	66.9	0.893267	286	greengenes:k__Bacteria; p__Proteobacteria; c__Gammaproteobacteria; o__Pseudomonadales; f__Pseudomonadaceae; g__Pseudomonas; Unclassified; otu_3909	110621	66.9	0.893267	286	ncbi:Bacteria; Proteobacteria; Gammaproteobacteria; Pseudomonadales; Pseudomonadaceae; Pseudomonas; Unclassified; otu_3528
GJVXJEE02ICUWC.1	49823	79.42	0.948498	380	RDP:Bacteria; "Bacteroidetes"; Flavobacteria; "Flavobacteriales"; Flavobacteriaceae; unclassified_Flavobacteriaceae; otu_621	49823	79.42	0.948498	380	greengenes:k__Bacteria; p__Bacteroidetes; c__Flavobacteria; o__Flavobacteriales; f__Flavobacteriaceae; Unclassified; otu_1069	49823	79.42	0.948498	380	ncbi:Bacteria; Bacteroidetes; Cytophagia; Cytophagales; Cytophagaceae; Flexibacter; Unclassified; otu_812
GJVXJEE02ID2ZF.1	56290	99.33	0.999993	388	RDP:Bacteria; "Proteobacteria"; Gammaproteobacteria; Thiotrichales; Piscirickettsiaceae; Cycloclasticus; otu_1818	56290	99.33	0.999993	388	greengenes:k__Bacteria; p__Proteobacteria; c__Gammaproteobacteria; o__Methylococcales; f__Piscirickettsiaceae; g__Cycloclasticus; Unclassified; otu_3695	56290	99.33	0.999993	388	ncbi:Bacteria; Proteobacteria; Gammaproteobacteria; Thiotrichales; Piscirickettsiaceae; Cycloclasticus; Unclassified; otu_3560
GJVXJEE02IE8HF.1	17447	96.48	0.983075	359	RDP:Bacteria; "Proteobacteria"; Alphaproteobacteria; Rhodobacterales; Rhodobacteraceae; Roseovarius; otu_1215	17447	96.48	0.983075	359	greengenes:k__Bacteria; p__Proteobacteria; c__Alphaproteobacteria; o__Rhodobacterales; f__Rhodobacteraceae; Unclassified; otu_2666	17447	96.48	0.983075	359	ncbi:Bacteria; Proteobacteria; Alphaproteobacteria; Rhodobacterales; Rhodobacteraceae; Roseobacter; Unclassified; otu_2417
GJVXJEE02IGLOX.1	70645	56.88	0.865289	334	RDP:Bacteria; "Proteobacteria"; Alphaproteobacteria; Rhizobiales; Brucellaceae; Ochrobactrum; otu_1108	70645	56.88	0.865289	334	greengenes:k__Bacteria; p__Proteobacteria; c__Alphaproteobacteria; o__Rhizobiales; f__Brucellaceae; g__Ochrobactrum; Unclassified; otu_2529	70645	56.88	0.865289	334	ncbi:Bacteria; Proteobacteria; Alphaproteobacteria; Rhizobiales; Brucellaceae; Ochrobactrum; Unclassified; otu_2207
GJVXJEE02IHQZB.1	243774	56.83	0.865536	123	RDP:Bacteria; "Bacteroidetes"; "Sphingobacteria"; "Sphingobacteriales"; "Saprospiraceae"; Haliscomenobacter; otu_507	112888	56.28	0.865536	123	greengenes:k__Bacteria; p__Bacteroidetes; c__Sphingobacteria; o__Sphingobacteriales; f__Saprospiraceae; Unclassified; otu_1229	255162	51.37	0.89991	106	ncbi:Bacteria; Bacteroidetes; Sphingobacteria; Sphingobacteriales; Saprospiraceae; Lewinella; Unclassified; otu_1066
GJVXJEE02II80N.1	114689	85.16	0.956957	290	RDP:Bacteria; "Bacteroidetes"; Flavobacteria; "Flavobacteriales"; Flavobacteriaceae; Tenacibaculum; otu_619	114689	85.16	0.956957	290	greengenes:k__Bacteria; p__Bacteroidetes; c__Flavobacteria; o__Flavobacteriales; f__Flavobacteriaceae; g__Tenacibaculum; Unclassified; otu_1154	145452	87.1	0.971753	291	ncbi:Bacteria; Bacteroidetes; Flavobacteria; Flavobacteriales; Flavobacteriaceae; Polaribacter; Unclassified; otu_959
GJVXJEE02IJATW.1	156104	88.07	0.977494	136	RDP:Bacteria; "Bacteroidetes"; Flavobacteria; "Flavobacteriales"; Flavobacteriaceae; unclassified_Flavobacteriaceae; otu_621	156104	88.07	0.977494	136	greengenes:k__Bacteria; p__Bacteroidetes; c__Flavobacteria; o__Flavobacteriales; f__Flavobacteriaceae; Unclassified; otu_1069	178891	88.64	0.985066	136	ncbi:Bacteria; Bacteroidetes; Flavobacteria; Flavobacteriales; Flavobacteriaceae; Unclassified; otu_874
GJVXJEE02IJYU3.1	61970	93.45	0.994848	195	RDP:Bacteria; "Bacteroidetes"; Flavobacteria; "Flavobacteriales"; Flavobacteriaceae; Joostella; otu_581	61970	93.45	0.994848	195	greengenes:k__Bacteria; p__Bacteroidetes; c__Flavobacteria; o__Flavobacteriales; f__Flavobacteriaceae; g__Zhouia; Unclassified; otu_1167	61970	93.45	0.994848	195	ncbi:Bacteria; Bacteroidetes; Flavobacteria; Flavobacteriales; Flavobacteriaceae; Flavobacterium; Unclassified; otu_912
GJVXJEE02IJYX0.1	2362	88.55	0.997449	391	RDP:Bacteria; "Bacteroidetes"; Flavobacteria; "Flavobacteriales"; Flavobacteriaceae; Polaribacter; otu_604	84331	89.21	0.997464	393	greengenes:k__Bacteria; p__Bacteroidetes; c__Flavobacteria; o__Flavobacteriales; f__Flavobacteriaceae; g__Polaribacter; Unclassified; otu_1135	84331	89.21	0.997464	393	ncbi:Bacteria; Bacteroidetes; Flavobacteria; Flavobacteriales; Flavobacteriaceae; Cellulophaga; Unclassified; otu_891
GJVXJEE02IKTZU.1	81152	69.89	0.919676	187	RDP:Bacteria; "Firmicutes"; "Clostridia"; Clostridiales; Incertae Sedis XIV; Blautia; otu_939	81152	69.89	0.919676	187	greengenes:k__Bacteria; p__Firmicutes; c__Clostridia; o__Clostridiales; f__Lachnospiraceae; g__Blautia; Unclassified; otu_2094	81152	69.89	0.919676	187	ncbi:Bacteria; Firmicutes; Clostridia; Clostridiales; Ruminococcaceae; Ruminococcus; Unclassified; otu_1795
GJVXJEE02IN59H.1	70645	57.86	0.867905	372	RDP:Bacteria; "Proteobacteria"; Alphaproteobacteria; Rhizobiales; Brucellaceae; Ochrobactrum; otu_1108	70645	57.86	0.867905	372	greengenes:k__Bacteria; p__Proteobacteria; c__Alphaproteobacteria; o__Rhizobiales; f__Brucellaceae; g__Ochrobactrum; Unclassified; otu_2529	70645	57.86	0.867905	372	ncbi:Bacteria; Proteobacteria; Alphaproteobacteria; Rhizobiales; Brucellaceae; Ochrobactrum; Unclassified; otu_2207
GJVXJEE02INXAB.1	55339	66.91	0.908732	392	RDP:Bacteria; "Proteobacteria"; Gammaproteobacteria; Chromatiales; Chromatiaceae; Rheinheimera; otu_1684	8823	66.67	0.908732	392	greengenes:k__Bacteria; p__Proteobacteria; c__Gammaproteobacteria; o__Alteromonadales; f__Chromatiaceae; g__Rheinheimera; s__Rheinheimera aquimaris; otu_3420	55339	66.91	0.908732	392	ncbi:Bacteria; Proteobacteria; Gammaproteobacteria; Chromatiales; Chromatiaceae; Rheinheimera; Unclassified; otu_3212
GJVXJEE02IP2WK.1	140556	74.15	0.928092	234	RDP:Bacteria; "Bacteroidetes"; Flavobacteria; "Flavobacteriales"; Flavobacteriaceae; Polaribacter; otu_604	140556	74.15	0.928092	234	greengenes:k__Bacteria; p__Bacteroidetes; c__Flavobacteria; o__Flavobacteriales; f__Flavobacteriaceae; Unclassified; otu_1069	2342	69.39	0.94155	234	ncbi:Bacteria; Bacteroidetes; Flavobacteria; Flavobacteriales; Flavobacteriaceae; Polaribacter; Unclassified; otu_959
GJVXJEE02IPL15.1	92710	86.71	0.943324	108	RDP:Bacteria; "Bacteroidetes"; Flavobacteria; "Flavobacteriales"; Flavobacteriaceae; Tenacibaculum; otu_619	92710	86.71	0.943324	108	greengenes:k__Bacteria; p__Bacteroidetes; c__Flavobacteria; o__Flavobacteriales; f__Flavobacteriaceae; g__Tenacibaculum; Unclassified; otu_1154	92710	86.71	0.943324	108	ncbi:Bacteria; Bacteroidetes; Flavobacteria; Flavobacteriales; Flavobacteriaceae; Unclassified; otu_874
GJVXJEE02IT6JO.1	99421	85.78	0.952887	220	RDP:Bacteria; "Bacteroidetes"; Flavobacteria; "Flavobacteriales"; Flavobacteriaceae; Cellulophaga; otu_559	99421	85.78	0.952887	220	greengenes:k__Bacteria; p__Bacteroidetes; c__Flavobacteria; o__Flavobacteriales; f__Flavobacteriaceae; g__Cellulophaga; s__Cellulophaga pacifica; otu_1088	99263	85.78	0.952887	220	ncbi:Bacteria; Bacteroidetes; Flavobacteria; Flavobacteriales; Flavobacteriaceae; Cellulophaga; Unclassified; otu_891
GJVXJEE02IWKLK.1	107884	97.97	0.990429	319	RDP:Bacteria; "Proteobacteria"; Gammaproteobacteria; Alteromonadales; Pseudoalteromonadaceae; Pseudoalteromonas; otu_1667	107884	97.97	0.990429	319	greengenes:k__Bacteria; p__Proteobacteria; c__Gammaproteobacteria; o__Alteromonadales; f__Pseudoalteromonadaceae; g__Pseudoalteromonas; Unclassified; otu_3440	107884	97.97	0.990429	319	ncbi:Bacteria; Proteobacteria; Gammaproteobacteria; Alteromonadales; Pseudoalteromonadaceae; Pseudoalteromonas; Unclassified; otu_3175
GJVXJEE02IXG8K.1	36441	96.54	0.994673	376	RDP:Bacteria; "Proteobacteria"; Gammaproteobacteria; Alteromonadales; Pseudoalteromonadaceae; Pseudoalteromonas; otu_1667	36441	96.54	0.994673	376	greengenes:k__Bacteria; p__Proteobacteria; c__Gammaproteobacteria; o__Alteromonadales; f__Pseudoalteromonadaceae; g__Pseudoalteromonas; Unclassified; otu_3440	36441	96.54	0.994673	376	ncbi:Bacteria; Proteobacteria; Gammaproteobacteria; Alteromonadales; Alteromonadaceae; Unclassified; otu_3126
GJVXJEE02IYJHL.1	126861	92.84	0.988423	432	RDP:Bacteria; "Bacteroidetes"; Flavobacteria; "Flavobacteriales"; Flavobacteriaceae; Psychroserpens; otu_607	126861	92.84	0.988423	432	greengenes:k__Bacteria; p__Bacteroidetes; c__Flavobacteria; o__Flavobacteriales; f__Flavobacteriaceae; Unclassified; otu_1069	126861	92.84	0.988423	432	ncbi:Bacteria; Bacteroidetes; Flavobacteria; Flavobacteriales; Flavobacteriaceae; Psychroserpens; Unclassified; otu_965
GJVXJEE02IZ2UB.1	184550	91.8	0.963846	341	RDP:Bacteria; "Bacteroidetes"; Flavobacteria; "Flavobacteriales"; Flavobacteriaceae; Polaribacter; otu_604	184550	91.8	0.963846	341	greengenes:k__Bacteria; p__Bacteroidetes; c__Flavobacteria; o__Flavobacteriales; f__Flavobacteriaceae; g__Polaribacter; Unclassified; otu_1135	184550	91.8	0.963846	341	ncbi:Bacteria; Bacteroidetes; Flavobacteria; Flavobacteriales; Flavobacteriaceae; Polaribacter; Unclassified; otu_959
GJVXJEE02J1NXS.1	246275	93.67	0.963163	227	RDP:Bacteria; "Proteobacteria"; Gammaproteobacteria; Alteromonadales; Colwelliaceae; Colwellia; otu_1656	246275	93.67	0.963163	227	greengenes:k__Bacteria; p__Proteobacteria; c__Gammaproteobacteria; o__Alteromonadales; f__Colwelliaceae; g__Colwellia; Unclassified; otu_3422	119702	93.25	0.967959	227	ncbi:Bacteria; Unclassified; otu_221
GJVXJEE02J2B0N.1	56667	89.69	0.989732	295	RDP:Bacteria; "Proteobacteria"; Alphaproteobacteria; Rhodobacterales; Rhodobacteraceae; Roseovarius; otu_1215	163085	88.02	0.965314	296	greengenes:k__Bacteria; p__Proteobacteria; c__Alphaproteobacteria; o__Rhodobacterales; f__Rhodobacteraceae; Unclassified; otu_2666	163085	88.02	0.965314	296	ncbi:Bacteria; Proteobacteria; Alphaproteobacteria; Rhodobacterales; Unclassified; otu_2323
GJVXJEE02J2YMP.1	79767	74.7	0.921653	380	RDP:Bacteria; "Bacteroidetes"; Flavobacteria; "Flavobacteriales"; Flavobacteriaceae; Kordia; otu_583	247895	74.7	0.921653	380	greengenes:k__Bacteria; p__Bacteroidetes; c__Flavobacteria; o__Flavobacteriales; f__Flavobacteriaceae; g__Kordia; Unclassified; otu_1120	247895	74.7	0.921653	380	ncbi:Bacteria; Bacteroidetes; Flavobacteria; Flavobacteriales; Flavobacteriaceae; Kordia; otu_932
GJVXJEE02J3OHJ.1	119702	83.68	0.991723	122	RDP:Bacteria; "Proteobacteria"; Gammaproteobacteria; Alteromonadales; Colwelliaceae; Colwellia; otu_1656	119702	83.68	0.991723	122	greengenes:k__Bacteria; p__Proteobacteria; c__Gammaproteobacteria; o__Alteromonadales; f__Colwelliaceae; g__Colwellia; Unclassified; otu_3422	119702	83.68	0.991723	122	ncbi:Bacteria; Unclassified; otu_221
GJVXJEE02J3S1H.1	106943	91.86	0.98556	209	RDP:Bacteria; "Proteobacteria"; Gammaproteobacteria; Thiotrichales; Piscirickettsiaceae; Cycloclasticus; otu_1818	106943	91.86	0.98556	209	greengenes:k__Bacteria; p__Proteobacteria; c__Gammaproteobacteria; o__Methylococcales; f__Piscirickettsiaceae; g__Cycloclasticus; Unclassified; otu_3695	61170	91.86	0.990386	209	ncbi:Bacteria; Proteobacteria; Gammaproteobacteria; Thiotrichales; Piscirickettsiaceae; Cycloclasticus; Unclassified; otu_3560
GJVXJEE02J4QON.1	5704	78.26	0.931943	63	RDP:Bacteria; "Proteobacteria"; Alphaproteobacteria; Rhodobacterales; Rhodobacteraceae; Roseovarius; otu_1215	5704	78.26	0.931943	63	greengenes:k__Bacteria; p__Proteobacteria; c__Alphaproteobacteria; o__Rhodobacterales; f__Rhodobacteraceae; g__Thalassobius; Unclassified; otu_2748	5704	78.26	0.931943	63	ncbi:Bacteria; Proteobacteria; Alphaproteobacteria; Rhodobacterales; Rhodobacteraceae; Roseovarius; Unclassified; otu_2419
GJVXJEE02J4TOK.1	110578	93.07	0.979746	454	RDP:Bacteria; "Proteobacteria"; Alphaproteobacteria; Rhodobacterales; Rhodobacteraceae; Phaeobacter; otu_1199	110578	93.07	0.979746	454	greengenes:k__Bacteria; p__Proteobacteria; c__Alphaproteobacteria; o__Rhodobacterales; f__Rhodobacteraceae; g__Phaeobacter; s__Phaeobacter gallaeciensis; otu_2714	110578	93.07	0.979746	454	ncbi:Bacteria; Proteobacteria; Alphaproteobacteria; Rhodobacterales; Rhodobacteraceae; Phaeobacter; Unclassified; otu_2393
GJVXJEE02J5VZ5.1	28397	45.76	0.826715	352	RDP:Bacteria; "Proteobacteria"; Deltaproteobacteria; Desulfovibrionales; Desulfovibrionaceae; Desulfovibrio; otu_1503	28397	45.76	0.826715	352	greengenes:k__Bacteria; p__Proteobacteria; c__Deltaproteobacteria; o__Desulfovibrionales; f__Desulfovibrionaceae; g__Desulfovibrio; Unclassified; otu_3201	28397	45.76	0.826715	352	ncbi:Bacteria; Proteobacteria; Deltaproteobacteria; Desulfovibrionales; Desulfovibrionaceae; Desulfovibrio; Unclassified; otu_2973
GJVXJEE02J5Y6I.1	200564	90.96	0.983031	119	RDP:Bacteria; "Proteobacteria"; unclassified_"Proteobacteria"; otu_1863	163148	90.96	0.983031	119	greengenes:k__Bacteria; p__Proteobacteria; c__Alphaproteobacteria; o__Rhodobacterales; f__Rhodobacteraceae; g__Loktanella; Unclassified; otu_2680	328066	90.96	0.991548	119	ncbi:Bacteria; Proteobacteria; Alphaproteobacteria; Rhodobacterales; Rhodobacteraceae; Loktanella; Unclassified; otu_2366
GJVXJEE02JA1KM.1	272395	74.84	0.950184	311	RDP:Bacteria; "Bacteroidetes"; Flavobacteria; "Flavobacteriales"; Flavobacteriaceae; Cellulophaga; otu_559	272395	74.84	0.950184	311	greengenes:k__Bacteria; p__Bacteroidetes; c__Flavobacteria; o__Flavobacteriales; f__Flavobacteriaceae; g__Cellulophaga; Unclassified; otu_1085	272395	74.84	0.950184	311	ncbi:Bacteria; Bacteroidetes; Flavobacteria; Flavobacteriales; Flavobacteriaceae; Cellulophaga; Unclassified; otu_891
GJVXJEE02JAUA5.1	34517	71.15	0.925098	433	RDP:Bacteria; "Bacteroidetes"; Flavobacteria; "Flavobacteriales"; Flavobacteriaceae; Cellulophaga; otu_559	34517	71.15	0.925098	433	greengenes:k__Bacteria; p__Bacteroidetes; c__Flavobacteria; o__Flavobacteriales; f__Flavobacteriaceae; g__Cellulophaga; s__Cellulophaga lytica; otu_1087	34517	71.15	0.925098	433	ncbi:Bacteria; Bacteroidetes; Flavobacteria; Flavobacteriales; Flavobacteriaceae; Cellulophaga; Unclassified; otu_891
GJVXJEE02JC9DO.1	7712	89.96	0.981127	269	RDP:Bacteria; "Proteobacteria"; Gammaproteobacteria; Thiotrichales; Piscirickettsiaceae; Cycloclasticus; otu_1818	7712	89.96	0.981127	269	greengenes:k__Bacteria; p__Proteobacteria; c__Gammaproteobacteria; o__Methylococcales; f__Piscirickettsiaceae; g__Cycloclasticus; Unclassified; otu_3695	7712	89.96	0.981127	269	ncbi:Bacteria; Proteobacteria; Gammaproteobacteria; Thiotrichales; Piscirickettsiaceae; Cycloclasticus; Unclassified; otu_3560
GJVXJEE02JCG44.1	103480	100	0.999993	190	RDP:Bacteria; "Proteobacteria"; Gammaproteobacteria; Alteromonadales; Pseudoalteromonadaceae; Pseudoalteromonas; otu_1667	103480	100	0.999993	190	greengenes:k__Bacteria; p__Proteobacteria; c__Gammaproteobacteria; o__Alteromonadales; f__Pseudoalteromonadaceae; g__Pseudoalteromonas; Unclassified; otu_3440	103480	100	0.999993	190	ncbi:Bacteria; Proteobacteria; Gammaproteobacteria; Alteromonadales; Pseudoalteromonadaceae; Pseudoalteromonas; Unclassified; otu_3175
GJVXJEE02JDTPK.1	44604	92.4	0.987014	386	RDP:Bacteria; "Bacteroidetes"; Flavobacteria; "Flavobacteriales"; Flavobacteriaceae; Polaribacter; otu_604	44604	92.4	0.987014	386	greengenes:k__Bacteria; p__Bacteroidetes; c__Flavobacteria; o__Flavobacteriales; f__Flavobacteriaceae; g__Polaribacter; Unclassified; otu_1135	333610	88.73	0.987014	386	ncbi:Bacteria; Bacteroidetes; Flavobacteria; Flavobacteriales; Flavobacteriaceae; Polaribacter; Unclassified; otu_959
GJVXJEE02JEFE3.1	61169	100	0.997536	407	RDP:Bacteria; "Proteobacteria"; Gammaproteobacteria; Thiotrichales; Piscirickettsiaceae; Cycloclasticus; otu_1818	61169	100	0.997536	407	greengenes:k__Bacteria; p__Proteobacteria; c__Gammaproteobacteria; o__Methylococcales; f__Piscirickettsiaceae; g__Cycloclasticus; Unclassified; otu_3695	61169	100	0.997536	407	ncbi:Bacteria; Proteobacteria; Gammaproteobacteria; Thiotrichales; Piscirickettsiaceae; Cycloclasticus; Unclassified; otu_3560
GJVXJEE02JFRSP.1	5704	78.26	0.931943	63	RDP:Bacteria; "Proteobacteria"; Alphaproteobacteria; Rhodobacterales; Rhodobacteraceae; Roseovarius; otu_1215	5704	78.26	0.931943	63	greengenes:k__Bacteria; p__Proteobacteria; c__Alphaproteobacteria; o__Rhodobacterales; f__Rhodobacteraceae; g__Thalassobius; Unclassified; otu_2748	5704	78.26	0.931943	63	ncbi:Bacteria; Proteobacteria; Alphaproteobacteria; Rhodobacterales; Rhodobacteraceae; Roseovarius; Unclassified; otu_2419
GJVXJEE02JI5P8.1	156104	85.92	0.980313	103	RDP:Bacteria; "Bacteroidetes"; Flavobacteria; "Flavobacteriales"; Flavobacteriaceae; unclassified_Flavobacteriaceae; otu_621	156104	85.92	0.980313	103	greengenes:k__Bacteria; p__Bacteroidetes; c__Flavobacteria; o__Flavobacteriales; f__Flavobacteriaceae; Unclassified; otu_1069	151373	97.89	0.999993	103	ncbi:Bacteria; Bacteroidetes; Flavobacteria; Flavobacteriales; Unclassified; otu_859
GJVXJEE02JI780.1	83930	98.34	0.99149	474	RDP:Bacteria; "Proteobacteria"; Gammaproteobacteria; Alteromonadales; Pseudoalteromonadaceae; Pseudoalteromonas; otu_1667	83930	98.34	0.99149	474	greengenes:k__Bacteria; p__Proteobacteria; c__Gammaproteobacteria; o__Alteromonadales; f__Pseudoalteromonadaceae; g__Pseudoalteromonas; s__Pseudoalteromonas issachenkonii; otu_3443	83930	98.34	0.99149	474	ncbi:Bacteria; Unclassified; otu_221
GJVXJEE02JIFAE.1	81979	89.26	0.967959	193	RDP:Bacteria; "Bacteroidetes"; Flavobacteria; "Flavobacteriales"; Flavobacteriaceae; Polaribacter; otu_604	81979	89.26	0.967959	193	greengenes:k__Bacteria; p__Bacteroidetes; c__Flavobacteria; o__Flavobacteriales; f__Flavobacteriaceae; g__Polaribacter; Unclassified; otu_1135	81979	89.26	0.967959	193	ncbi:Bacteria; Bacteroidetes; Flavobacteria; Flavobacteriales; Flavobacteriaceae; Polaribacter; Unclassified; otu_959
GJVXJEE02JLN8A.1	293250	45.64	0.831773	244	RDP:Bacteria; "Bacteroidetes"; "Sphingobacteria"; "Sphingobacteriales"; "Flammeovirgaceae"; Roseivirga; otu_499	293250	45.64	0.831773	244	greengenes:k__Bacteria; p__Bacteroidetes; c__Sphingobacteria; o__Sphingobacteriales; f__Flammeovirgaceae; g__Roseivirga; otu_1201	293250	45.64	0.831773	244	ncbi:Bacteria; Bacteroidetes; Cytophagia; Cytophagales; Flammeovirgaceae; Roseivirga; Unclassified; otu_849
GJVXJEE02JM3W1.1	80621	87.07	0.979209	341	RDP:Bacteria; "Bacteroidetes"; Flavobacteria; "Flavobacteriales"; Flavobacteriaceae; Polaribacter; otu_604	80621	87.07	0.979209	341	greengenes:k__Bacteria; p__Bacteroidetes; c__Flavobacteria; o__Flavobacteriales; f__Flavobacteriaceae; g__Polaribacter; Unclassified; otu_1135	80621	87.07	0.979209	341	ncbi:Bacteria; Bacteroidetes; Flavobacteria; Flavobacteriales; Flavobacteriaceae; Polaribacter; Unclassified; otu_959
GJVXJEE02JNY0A.1	44604	98.23	0.999993	282	RDP:Bacteria; "Bacteroidetes"; Flavobacteria; "Flavobacteriales"; Flavobacteriaceae; Polaribacter; otu_604	44604	98.23	0.999993	282	greengenes:k__Bacteria; p__Bacteroidetes; c__Flavobacteria; o__Flavobacteriales; f__Flavobacteriaceae; g__Polaribacter; Unclassified; otu_1135	81979	98.23	0.999993	282	ncbi:Bacteria; Bacteroidetes; Flavobacteria; Flavobacteriales; Flavobacteriaceae; Polaribacter; Unclassified; otu_959
GJVXJEE02JO90Q.1	274739	83.63	0.963279	308	RDP:Bacteria; "Proteobacteria"; Alphaproteobacteria; Rhodobacterales; Rhodobacteraceae; Silicibacter; otu_1225	274739	83.63	0.963279	308	greengenes:k__Bacteria; p__Proteobacteria; c__Alphaproteobacteria; o__Rhodobacterales; f__Rhodobacteraceae; g__Ruegeria; Unclassified; otu_2733	274739	83.63	0.963279	308	ncbi:Bacteria; Proteobacteria; Alphaproteobacteria; Rhodobacterales; Rhodobacteraceae; Unclassified; otu_2337
GJVXJEE02JRRK2.1	56667	99	0.999993	351	RDP:Bacteria; "Proteobacteria"; Alphaproteobacteria; Rhodobacterales; Rhodobacteraceae; Roseovarius; otu_1215	273445	99	0.999993	351	greengenes:k__Bacteria; p__Proteobacteria; c__Alphaproteobacteria; o__Rhodobacterales; f__Rhodobacteraceae; Unclassified; otu_2666	56667	99	0.999993	351	ncbi:Bacteria; Proteobacteria; Alphaproteobacteria; Rhodobacterales; Rhodobacteraceae; Unclassified; otu_2337
GJVXJEE02JU61O.1	140388	100	0.999993	240	RDP:Bacteria; "Proteobacteria"; Gammaproteobacteria; Alteromonadales; Pseudoalteromonadaceae; Pseudoalteromonas; otu_1667	140388	100	0.999993	240	greengenes:k__Bacteria; p__Proteobacteria; c__Gammaproteobacteria; o__Alteromonadales; f__Pseudoalteromonadaceae; g__Pseudoalteromonas; s__Pseudoalteromonas haloplanktis; otu_3442	140388	100	0.999993	240	ncbi:Bacteria; Proteobacteria; Gammaproteobacteria; Alteromonadales; Pseudoalteromonadaceae; Pseudoalteromonas; Unclassified; otu_3175
GJVXJEE02JVKBC.1	72663	78.42	0.929371	434	RDP:Bacteria; "Bacteroidetes"; Flavobacteria; "Flavobacteriales"; Flavobacteriaceae; Joostella; otu_581	72663	78.42	0.929371	434	greengenes:k__Bacteria; p__Bacteroidetes; c__Flavobacteria; o__Flavobacteriales; f__Flavobacteriaceae; g__Zhouia; Unclassified; otu_1167	72663	78.42	0.929371	434	ncbi:Bacteria; Bacteroidetes; Flavobacteria; Flavobacteriales; Flavobacteriaceae; Flavobacterium; Unclassified; otu_912
GJVXJEE02JYQYB.1	226090	96.49	0.996156	260	RDP:Bacteria; "Proteobacteria"; Gammaproteobacteria; Alteromonadales; Colwelliaceae; Colwellia; otu_1656	226090	96.49	0.996156	260	greengenes:k__Bacteria; p__Proteobacteria; c__Gammaproteobacteria; o__Alteromonadales; f__Colwelliaceae; g__Colwellia; Unclassified; otu_3422	226090	96.49	0.996156	260	ncbi:Bacteria; Proteobacteria; Gammaproteobacteria; Alteromonadales; Colwelliaceae; Colwellia; Unclassified; otu_3156
GJVXJEE02JZ1EN.1	126861	85.66	0.959122	478	RDP:Bacteria; "Bacteroidetes"; Flavobacteria; "Flavobacteriales"; Flavobacteriaceae; Psychroserpens; otu_607	126861	85.66	0.959122	478	greengenes:k__Bacteria; p__Bacteroidetes; c__Flavobacteria; o__Flavobacteriales; f__Flavobacteriaceae; Unclassified; otu_1069	126861	85.66	0.959122	478	ncbi:Bacteria; Bacteroidetes; Flavobacteria; Flavobacteriales; Flavobacteriaceae; Psychroserpens; Unclassified; otu_965
GJVXJEE02JZSCO.1	238241	94.35	0.990938	333	RDP:Bacteria; "Proteobacteria"; Gammaproteobacteria; Alteromonadales; Pseudoalteromonadaceae; Pseudoalteromonas; otu_1667	238241	94.35	0.990938	333	greengenes:k__Bacteria; p__Proteobacteria; c__Gammaproteobacteria; o__Alteromonadales; f__Pseudoalteromonadaceae; g__Pseudoalteromonas; Unclassified; otu_3440	249895	94.62	0.99399	333	ncbi:Bacteria; Proteobacteria; Gammaproteobacteria; Alteromonadales; Pseudoalteromonadaceae; Pseudoalteromonas; Unclassified; otu_3175
GJVXJEE02F1T19.1	119702	94.19	0.991577	120	RDP:Bacteria; "Proteobacteria"; Gammaproteobacteria; Alteromonadales; Colwelliaceae; Colwellia; otu_1656	119702	94.19	0.991577	120	greengenes:k__Bacteria; p__Proteobacteria; c__Gammaproteobacteria; o__Alteromonadales; f__Colwelliaceae; g__Colwellia; Unclassified; otu_3422	119702	94.19	0.991577	120	ncbi:Bacteria; Unclassified; otu_221
GJVXJEE02F3FUZ.1	140388	100	0.999993	95	RDP:Bacteria; "Proteobacteria"; Gammaproteobacteria; Alteromonadales; Pseudoalteromonadaceae; Pseudoalteromonas; otu_1667	140388	100	0.999993	95	greengenes:k__Bacteria; p__Proteobacteria; c__Gammaproteobacteria; o__Alteromonadales; f__Pseudoalteromonadaceae; g__Pseudoalteromonas; s__Pseudoalteromonas haloplanktis; otu_3442	140388	100	0.999993	95	ncbi:Bacteria; Proteobacteria; Gammaproteobacteria; Alteromonadales; Pseudoalteromonadaceae; Pseudoalteromonas; Unclassified; otu_3175
GJVXJEE02F63T2.1	119702	94.19	0.991577	120	RDP:Bacteria; "Proteobacteria"; Gammaproteobacteria; Alteromonadales; Colwelliaceae; Colwellia; otu_1656	119702	94.19	0.991577	120	greengenes:k__Bacteria; p__Proteobacteria; c__Gammaproteobacteria; o__Alteromonadales; f__Colwelliaceae; g__Colwellia; Unclassified; otu_3422	119702	94.19	0.991577	120	ncbi:Bacteria; Unclassified; otu_221
GJVXJEE02F72DG.1	196611	67.21	0.918266	285	RDP:Bacteria; "Bacteroidetes"; Flavobacteria; "Flavobacteriales"; Flavobacteriaceae; Polaribacter; otu_604	196611	67.21	0.918266	285	greengenes:k__Bacteria; p__Bacteroidetes; c__Flavobacteria; o__Flavobacteriales; f__Flavobacteriaceae; g__Polaribacter; Unclassified; otu_1135	196611	67.21	0.918266	285	ncbi:Bacteria; Bacteroidetes; Flavobacteria; Flavobacteriales; Flavobacteriaceae; Polaribacter; Unclassified; otu_959
GJVXJEE02F7DPH.1	140388	99.11	0.999993	60	RDP:Bacteria; "Proteobacteria"; Gammaproteobacteria; Alteromonadales; Pseudoalteromonadaceae; Pseudoalteromonas; otu_1667	140388	99.11	0.999993	60	greengenes:k__Bacteria; p__Proteobacteria; c__Gammaproteobacteria; o__Alteromonadales; f__Pseudoalteromonadaceae; g__Pseudoalteromonas; s__Pseudoalteromonas haloplanktis; otu_3442	140388	99.11	0.999993	60	ncbi:Bacteria; Proteobacteria; Gammaproteobacteria; Alteromonadales; Pseudoalteromonadaceae; Pseudoalteromonas; Unclassified; otu_3175
GJVXJEE02F7JG6.1	238674	34.94	0.624122	172	RDP:Bacteria; "Proteobacteria"; Epsilonproteobacteria; Campylobacterales; Campylobacteraceae; Campylobacter; otu_1561	11227	33.73	0.633656	172	greengenes:k__Bacteria; p__Proteobacteria; c__Epsilonproteobacteria; o__Campylobacterales; f__Campylobacteraceae; g__Campylobacter; s__Campylobacter sputorum; otu_3331	200921	36.14	0.628526	171	ncbi:Bacteria; Proteobacteria; Epsilonproteobacteria; Campylobacterales; Campylobacteraceae; Campylobacter; Unclassified; otu_3076
GJVXJEE02F9J3Q.1	169486	70.25	0.938702	154	RDP:Bacteria; "Bacteroidetes"; Bacteroidetes_incertae_sedis; Fulvivirga; otu_540	169486	70.25	0.938702	154	greengenes:k__Bacteria; p__Bacteroidetes; c__Sphingobacteria; o__Sphingobacteriales; f__Flammeovirgaceae; g__Fulvivirga; otu_1197	169486	70.25	0.938702	154	ncbi:Bacteria; Bacteroidetes; Cytophagia; Cytophagales; Flammeovirgaceae; Fulvivirga; otu_841
GJVXJEE02FJQY4.1	154145	69.98	0.929618	391	RDP:Bacteria; "Proteobacteria"; Gammaproteobacteria; Oceanospirillales; Oceanospirillaceae; Neptuniibacter; otu_1773	154145	69.98	0.929618	391	greengenes:k__Bacteria; p__Proteobacteria; c__Gammaproteobacteria; o__Oceanospirillales; f__Oceanospirillaceae; Unclassified; otu_3776	144699	73.67	0.951928	390	ncbi:Bacteria; Proteobacteria; Gammaproteobacteria; Unclassified; otu_3101
GJVXJEE02FJVLG.1	341189	87.27	0.965881	153	RDP:Bacteria; "Proteobacteria"; Gammaproteobacteria; Chromatiales; Ectothiorhodospiraceae; Thioalkalivibrio; otu_1707	341189	87.27	0.965881	153	greengenes:k__Bacteria; p__Proteobacteria; c__Gammaproteobacteria; o__Chromatiales; f__Ectothiorhodospiraceae; g__Thioalkalivibrio; Unclassified; otu_3515	341189	87.27	0.965881	153	ncbi:Bacteria; Proteobacteria; Gammaproteobacteria; Chromatiales; Ectothiorhodospiraceae; Thioalkalivibrio; Unclassified; otu_3242
GJVXJEE02FKJYV.1	36441	96.32	0.999993	256	RDP:Bacteria; "Proteobacteria"; Gammaproteobacteria; Alteromonadales; Pseudoalteromonadaceae; Pseudoalteromonas; otu_1667	36441	96.32	0.999993	256	greengenes:k__Bacteria; p__Proteobacteria; c__Gammaproteobacteria; o__Alteromonadales; f__Pseudoalteromonadaceae; g__Pseudoalteromonas; Unclassified; otu_3440	36441	96.32	0.999993	256	ncbi:Bacteria; Proteobacteria; Gammaproteobacteria; Alteromonadales; Alteromonadaceae; Unclassified; otu_3126
GJVXJEE02FN7HT.1	119702	94.19	0.991577	120	RDP:Bacteria; "Proteobacteria"; Gammaproteobacteria; Alteromonadales; Colwelliaceae; Colwellia; otu_1656	119702	94.19	0.991577	120	greengenes:k__Bacteria; p__Proteobacteria; c__Gammaproteobacteria; o__Alteromonadales; f__Colwelliaceae; g__Colwellia; Unclassified; otu_3422	119702	94.19	0.991577	120	ncbi:Bacteria; Unclassified; otu_221
GJVXJEE02FNDNW.1	156104	85.92	0.980313	103	RDP:Bacteria; "Bacteroidetes"; Flavobacteria; "Flavobacteriales"; Flavobacteriaceae; unclassified_Flavobacteriaceae; otu_621	156104	85.92	0.980313	103	greengenes:k__Bacteria; p__Bacteroidetes; c__Flavobacteria; o__Flavobacteriales; f__Flavobacteriaceae; Unclassified; otu_1069	151373	97.89	0.999993	103	ncbi:Bacteria; Bacteroidetes; Flavobacteria; Flavobacteriales; Unclassified; otu_859
GJVXJEE02FNGKS.1	107884	100	0.999993	237	RDP:Bacteria; "Proteobacteria"; Gammaproteobacteria; Alteromonadales; Pseudoalteromonadaceae; Pseudoalteromonas; otu_1667	107884	100	0.999993	237	greengenes:k__Bacteria; p__Proteobacteria; c__Gammaproteobacteria; o__Alteromonadales; f__Pseudoalteromonadaceae; g__Pseudoalteromonas; Unclassified; otu_3440	107884	100	0.999993	237	ncbi:Bacteria; Proteobacteria; Gammaproteobacteria; Alteromonadales; Pseudoalteromonadaceae; Pseudoalteromonas; Unclassified; otu_3175
GJVXJEE02FNL4Z.1	105326	95.65	0.999993	182	RDP:Bacteria; "Proteobacteria"; Alphaproteobacteria; Rhodobacterales; Rhodobacteraceae; unclassified_Rhodobacteraceae; otu_1236	105326	95.65	0.999993	182	greengenes:k__Bacteria; p__Proteobacteria; c__Alphaproteobacteria; o__Rhodobacterales; f__Rhodobacteraceae; Unclassified; otu_2666	105326	95.65	0.999993	182	ncbi:Bacteria; Unclassified; otu_221
GJVXJEE02FPYG9.1	56290	100	0.999993	250	RDP:Bacteria; "Proteobacteria"; Gammaproteobacteria; Thiotrichales; Piscirickettsiaceae; Cycloclasticus; otu_1818	56290	100	0.999993	250	greengenes:k__Bacteria; p__Proteobacteria; c__Gammaproteobacteria; o__Methylococcales; f__Piscirickettsiaceae; g__Cycloclasticus; Unclassified; otu_3695	56290	100	0.999993	250	ncbi:Bacteria; Proteobacteria; Gammaproteobacteria; Thiotrichales; Piscirickettsiaceae; Cycloclasticus; Unclassified; otu_3560
GJVXJEE02FQ3SH.1	103765	100	0.995836	240	RDP:Bacteria; "Proteobacteria"; Gammaproteobacteria; Alteromonadales; Pseudoalteromonadaceae; Pseudoalteromonas; otu_1667	103765	100	0.995836	240	greengenes:k__Bacteria; p__Proteobacteria; c__Gammaproteobacteria; o__Alteromonadales; f__Pseudoalteromonadaceae; g__Pseudoalteromonas; Unclassified; otu_3440	103615	100	0.999993	241	ncbi:Bacteria; Proteobacteria; Gammaproteobacteria; Alteromonadales; Pseudoalteromonadaceae; Pseudoalteromonas; Unclassified; otu_3175
GJVXJEE02FQ64D.1	18759	81.48	0.985531	71	RDP:Bacteria; "Proteobacteria"; Alphaproteobacteria; Rhizobiales; Brucellaceae; Brucella; otu_1105	246847	87.96	0.971476	72	greengenes:k__Bacteria; p__Proteobacteria; c__Alphaproteobacteria; o__Rhodobacterales; f__Rhodobacteraceae; g__Phaeobacter; s__Phaeobacter gallaeciensis; otu_2714	246847	87.96	0.971476	72	ncbi:Bacteria; Proteobacteria; Alphaproteobacteria; Rhodobacterales; Rhodobacteraceae; Phaeobacter; Unclassified; otu_2393
GJVXJEE02FRW9Z.1	56667	95.86	0.979732	300	RDP:Bacteria; "Proteobacteria"; Alphaproteobacteria; Rhodobacterales; Rhodobacteraceae; Roseovarius; otu_1215	143214	95.86	0.979732	300	greengenes:k__Bacteria; p__Proteobacteria; c__Alphaproteobacteria; o__Rhodobacterales; f__Rhodobacteraceae; Unclassified; otu_2666	56667	95.86	0.979732	300	ncbi:Bacteria; Proteobacteria; Alphaproteobacteria; Rhodobacterales; Rhodobacteraceae; Unclassified; otu_2337
GJVXJEE02FSQGR.1	178891	80.91	0.931173	341	RDP:Bacteria; "Bacteroidetes"; Flavobacteria; "Flavobacteriales"; Flavobacteriaceae; Jejuia; otu_580	178891	80.91	0.931173	341	greengenes:k__Bacteria; p__Bacteroidetes; c__Flavobacteria; o__Flavobacteriales; f__Flavobacteriaceae; Unclassified; otu_1069	178891	80.91	0.931173	341	ncbi:Bacteria; Bacteroidetes; Flavobacteria; Flavobacteriales; Flavobacteriaceae; Unclassified; otu_874
GJVXJEE02FT3O0.1	7583	84.36	0.968628	164	RDP:Bacteria; "Proteobacteria"; Gammaproteobacteria; unclassified_Gammaproteobacteria; otu_1833	7583	84.36	0.968628	164	greengenes:k__Bacteria; p__Proteobacteria; c__Gammaproteobacteria; o__Chromatiales; f__; g__; Unclassified; otu_3483	7583	84.36	0.968628	164	ncbi:Bacteria; Proteobacteria; Gammaproteobacteria; sulfur-oxidizing symbionts; Unclassified; otu_3548
GJVXJEE02FT852.1	248182	97.38	0.999993	203	RDP:Bacteria; "Proteobacteria"; Gammaproteobacteria; Alteromonadales; Colwelliaceae; Colwellia; otu_1656	248182	97.38	0.999993	203	greengenes:k__Bacteria; p__Proteobacteria; c__Gammaproteobacteria; o__Alteromonadales; f__Colwelliaceae; g__Colwellia; Unclassified; otu_3422	268504	97.38	0.999993	203	ncbi:Bacteria; Proteobacteria; Gammaproteobacteria; Alteromonadales; Colwelliaceae; Colwellia; Unclassified; otu_3156
GJVXJEE02FT8LG.1	36697	78.01	0.958047	319	RDP:Bacteria; "Bacteroidetes"; Flavobacteria; "Flavobacteriales"; Flavobacteriaceae; Flavobacterium; otu_573	36697	78.01	0.958047	319	greengenes:k__Bacteria; p__Bacteroidetes; c__Flavobacteria; o__Flavobacteriales; f__Flavobacteriaceae; g__Flavobacterium; s__Flavobacterium xanthum; otu_1110	36697	78.01	0.958047	319	ncbi:Bacteria; Bacteroidetes; Flavobacteria; Flavobacteriales; Flavobacteriaceae; Flavobacterium; Unclassified; otu_912
GJVXJEE02FU0QK.1	8931	95.32	0.999993	289	RDP:Bacteria; "Proteobacteria"; Gammaproteobacteria; Alteromonadales; Pseudoalteromonadaceae; Pseudoalteromonas; otu_1667	8931	95.32	0.999993	289	greengenes:k__Bacteria; p__Proteobacteria; c__Gammaproteobacteria; o__Alteromonadales; f__Pseudoalteromonadaceae; g__Pseudoalteromonas; Unclassified; otu_3440	8931	95.32	0.999993	289	ncbi:Bacteria; Proteobacteria; Gammaproteobacteria; Alteromonadales; Pseudoalteromonadaceae; Pseudoalteromonas; Unclassified; otu_3175
GJVXJEE02FUYQ8.1	61169	98.76	0.997609	420	RDP:Bacteria; "Proteobacteria"; Gammaproteobacteria; Thiotrichales; Piscirickettsiaceae; Cycloclasticus; otu_1818	61169	98.76	0.997609	420	greengenes:k__Bacteria; p__Proteobacteria; c__Gammaproteobacteria; o__Methylococcales; f__Piscirickettsiaceae; g__Cycloclasticus; Unclassified; otu_3695	61169	98.76	0.997609	420	ncbi:Bacteria; Proteobacteria; Gammaproteobacteria; Thiotrichales; Piscirickettsiaceae; Cycloclasticus; Unclassified; otu_3560
GJVXJEE02FVE9H.1	140765	72.06	0.917075	299	RDP:Bacteria; "Proteobacteria"; Gammaproteobacteria; Pseudomonadales; Pseudomonadaceae; Pseudomonas; otu_1813	140765	72.06	0.917075	299	greengenes:k__Bacteria; p__Proteobacteria; c__Gammaproteobacteria; o__Pseudomonadales; f__Pseudomonadaceae; g__Pseudomonas; s__Pseudomonas umsongensis; otu_3938	140765	72.06	0.917075	299	ncbi:Bacteria; Proteobacteria; Gammaproteobacteria; Pseudomonadales; Pseudomonadaceae; Pseudomonas; Unclassified; otu_3528
GJVXJEE02FWRL2.1	179882	95.86	0.974005	80	RDP:Bacteria; "Firmicutes"; "Clostridia"; Clostridiales; "Lachnospiraceae"; Roseburia; otu_870	199417	95.86	0.974005	80	greengenes:k__Bacteria; p__Firmicutes; c__Clostridia; o__Clostridiales; f__Lachnospiraceae; g__Roseburia; s__Eubacterium rectale; otu_2131	334209	82.07	0.974005	80	ncbi:Bacteria; Firmicutes; Clostridia; Clostridiales; Eubacteriaceae; Unclassified; otu_1689
GJVXJEE02FXN5E.1	107884	98.17	0.985851	359	RDP:Bacteria; "Proteobacteria"; Gammaproteobacteria; Alteromonadales; Pseudoalteromonadaceae; Pseudoalteromonas; otu_1667	107884	98.17	0.985851	359	greengenes:k__Bacteria; p__Proteobacteria; c__Gammaproteobacteria; o__Alteromonadales; f__Pseudoalteromonadaceae; g__Pseudoalteromonas; Unclassified; otu_3440	107884	98.17	0.985851	359	ncbi:Bacteria; Proteobacteria; Gammaproteobacteria; Alteromonadales; Pseudoalteromonadaceae; Pseudoalteromonas; Unclassified; otu_3175
GJVXJEE02G28WO.1	5703	79.44	0.972305	148	RDP:Bacteria; "Proteobacteria"; Alphaproteobacteria; Rhodobacterales; Rhodobacteraceae; Phaeobacter; otu_1199	5703	79.44	0.972305	148	greengenes:k__Bacteria; p__Proteobacteria; c__Alphaproteobacteria; o__Rhodobacterales; f__Rhodobacteraceae; Unclassified; otu_2666	5703	79.44	0.972305	148	ncbi:Bacteria; Proteobacteria; Alphaproteobacteria; Rhodobacterales; Rhodobacteraceae; Roseobacter; Unclassified; otu_2417
GJVXJEE02G33EP.1	81324	93.68	0.962959	304	RDP:Bacteria; "Proteobacteria"; Alphaproteobacteria; Rhodobacterales; Rhodobacteraceae; Sulfitobacter; otu_1227	81324	93.68	0.962959	304	greengenes:k__Bacteria; p__Proteobacteria; c__Alphaproteobacteria; o__Rhodobacterales; f__Rhodobacteraceae; Unclassified; otu_2666	81324	93.68	0.962959	304	ncbi:Bacteria; Proteobacteria; Alphaproteobacteria; Rhodobacterales; Rhodobacteraceae; Sulfitobacter; Unclassified; otu_2436
GJVXJEE02G4GOP.1	106794	90.96	0.983453	122	RDP:Bacteria; "Proteobacteria"; Gammaproteobacteria; Thiotrichales; Piscirickettsiaceae; Cycloclasticus; otu_1818	106794	90.96	0.983453	122	greengenes:k__Bacteria; p__Proteobacteria; c__Gammaproteobacteria; o__Methylococcales; f__Piscirickettsiaceae; g__Cycloclasticus; Unclassified; otu_3695	61170	86.44	0.983453	122	ncbi:Bacteria; Proteobacteria; Gammaproteobacteria; Thiotrichales; Piscirickettsiaceae; Cycloclasticus; Unclassified; otu_3560
GJVXJEE02G4WS9.1	168106	93.11	0.973628	307	RDP:Bacteria; "Bacteroidetes"; Flavobacteria; "Flavobacteriales"; Flavobacteriaceae; Mesoflavibacter; otu_595	168106	93.11	0.973628	307	greengenes:k__Bacteria; p__Bacteroidetes; c__Flavobacteria; o__Flavobacteriales; f__Flavobacteriaceae; Unclassified; otu_1069	168106	93.11	0.973628	307	ncbi:Bacteria; Bacteroidetes; Flavobacteria; Flavobacteriales; Flavobacteriaceae; Mesoflavibacter; otu_945
GJVXJEE02G7KCL.1	100581	100	0.999993	105	RDP:Bacteria; "Proteobacteria"; Alphaproteobacteria; Rhodobacterales; Rhodobacteraceae; Sulfitobacter; otu_1227	100581	100	0.999993	105	greengenes:k__Bacteria; p__Proteobacteria; c__Alphaproteobacteria; o__Rhodobacterales; f__Rhodobacteraceae; Unclassified; otu_2666	101280	100	0.999993	105	ncbi:Bacteria; Proteobacteria; Alphaproteobacteria; Rhodobacterales; Rhodobacteraceae; Roseobacter; Unclassified; otu_2417
GJVXJEE02G8FEK.1	2342	72.96	0.960663	338	RDP:Bacteria; "Bacteroidetes"; Flavobacteria; "Flavobacteriales"; Flavobacteriaceae; Polaribacter; otu_604	2342	72.96	0.960663	338	greengenes:k__Bacteria; p__Bacteroidetes; c__Flavobacteria; o__Flavobacteriales; f__Flavobacteriaceae; g__Polaribacter; s__Polaribacter irgensii; otu_1136	2342	72.96	0.960663	338	ncbi:Bacteria; Bacteroidetes; Flavobacteria; Flavobacteriales; Flavobacteriaceae; Polaribacter; Unclassified; otu_959
GJVXJEE02G9WHB.1	80569	97.53	0.98806	426	RDP:Bacteria; "Proteobacteria"; Gammaproteobacteria; Alteromonadales; Shewanellaceae; Shewanella; otu_1670	80569	97.53	0.98806	426	greengenes:k__Bacteria; p__Proteobacteria; c__Gammaproteobacteria; o__Alteromonadales; f__Shewanellaceae; g__Shewanella; Unclassified; otu_3456	132458	97.53	0.988118	426	ncbi:Bacteria; Unclassified; otu_221
GJVXJEE02GAEDR.1	79813	95.13	0.989702	195	RDP:Bacteria; "Proteobacteria"; Alphaproteobacteria; Rhodobacterales; Rhodobacteraceae; Octadecabacter; otu_1193	79813	95.13	0.989702	195	greengenes:k__Bacteria; p__Proteobacteria; c__Alphaproteobacteria; o__Rhodobacterales; f__Rhodobacteraceae; g__Octadecabacter; s__Octadecabacter antarcticus; otu_2699	79813	95.13	0.989702	195	ncbi:Bacteria; Proteobacteria; Alphaproteobacteria; Rhodobacterales; Rhodobacteraceae; Octadecabacter; Unclassified; otu_2384
GJVXJEE02GBFMG.1	2248	66.88	0.886567	165	RDP:Bacteria; "Bacteroidetes"; Flavobacteria; "Flavobacteriales"; Flavobacteriaceae; Ornithobacterium; otu_600	2248	66.88	0.886567	165	greengenes:k__Bacteria; p__Bacteroidetes; c__Flavobacteria; o__Flavobacteriales; Unclassified; otu_1057	2248	66.88	0.886567	165	ncbi:Bacteria; Bacteroidetes; Flavobacteria; Flavobacteriales; Flavobacteriaceae; Ornithobacterium; otu_954
GJVXJEE02GBOP2.1	119702	94.19	0.991577	120	RDP:Bacteria; "Proteobacteria"; Gammaproteobacteria; Alteromonadales; Colwelliaceae; Colwellia; otu_1656	119702	94.19	0.991577	120	greengenes:k__Bacteria; p__Proteobacteria; c__Gammaproteobacteria; o__Alteromonadales; f__Colwelliaceae; g__Colwellia; Unclassified; otu_3422	119702	94.19	0.991577	120	ncbi:Bacteria; Unclassified; otu_221
GJVXJEE02GBXXW.1	84331	92.49	0.993743	160	RDP:Bacteria; "Bacteroidetes"; Flavobacteria; "Flavobacteriales"; Flavobacteriaceae; Polaribacter; otu_604	84331	92.49	0.993743	160	greengenes:k__Bacteria; p__Bacteroidetes; c__Flavobacteria; o__Flavobacteriales; f__Flavobacteriaceae; g__Polaribacter; Unclassified; otu_1135	84331	92.49	0.993743	160	ncbi:Bacteria; Bacteroidetes; Flavobacteria; Flavobacteriales; Flavobacteriaceae; Cellulophaga; Unclassified; otu_891
GJVXJEE02GC7QP.1	107884	98.71	0.989455	288	RDP:Bacteria; "Proteobacteria"; Gammaproteobacteria; Alteromonadales; Pseudoalteromonadaceae; Pseudoalteromonas; otu_1667	107884	98.71	0.989455	288	greengenes:k__Bacteria; p__Proteobacteria; c__Gammaproteobacteria; o__Alteromonadales; f__Pseudoalteromonadaceae; g__Pseudoalteromonas; Unclassified; otu_3440	107884	98.71	0.989455	288	ncbi:Bacteria; Proteobacteria; Gammaproteobacteria; Alteromonadales; Pseudoalteromonadaceae; Pseudoalteromonas; Unclassified; otu_3175
GJVXJEE02GCXC7.1	104011	78.81	0.958425	299	RDP:Bacteria; "Proteobacteria"; Gammaproteobacteria; Oceanospirillales; Alcanivoracaceae; Alcanivorax; otu_1747	104011	78.81	0.958425	299	greengenes:k__Bacteria; p__Proteobacteria; c__Gammaproteobacteria; o__Oceanospirillales; f__Alcanivoracaceae; g__Alcanivorax; Unclassified; otu_3704	104011	78.81	0.958425	299	ncbi:Bacteria; Proteobacteria; Gammaproteobacteria; Oceanospirillales; Alcanivoracaceae; Alcanivorax; Unclassified; otu_3414
GJVXJEE02GE1VU.1	304906	87.36	0.984761	331	RDP:Bacteria; "Bacteroidetes"; Flavobacteria; "Flavobacteriales"; Flavobacteriaceae; Polaribacter; otu_604	304906	87.36	0.984761	331	greengenes:k__Bacteria; p__Bacteroidetes; c__Flavobacteria; o__Flavobacteriales; f__Flavobacteriaceae; g__Polaribacter; Unclassified; otu_1135	304906	87.36	0.984761	331	ncbi:Bacteria; Bacteroidetes; Flavobacteria; Flavobacteriales; Flavobacteriaceae; Polaribacter; Unclassified; otu_959
GJVXJEE02GFCUK.1	176649	100	0.999993	56	RDP:Bacteria; "Bacteroidetes"; Flavobacteria; "Flavobacteriales"; Flavobacteriaceae; Krokinobacter; otu_585	176649	100	0.999993	56	greengenes:k__Bacteria; p__Bacteroidetes; c__Flavobacteria; o__Flavobacteriales; f__Flavobacteriaceae; g__Dokdonia; s__Dokdonia donghaensis; otu_1099	176649	100	0.999993	56	ncbi:Bacteria; Bacteroidetes; Flavobacteria; Flavobacteriales; Flavobacteriaceae; Dokdonia; Unclassified; otu_902
GJVXJEE02GFLF0.1	8051	77.59	0.961375	185	RDP:Bacteria; "Proteobacteria"; Gammaproteobacteria; Methylococcales; Methylococcaceae; Methylosarcina; otu_1741	8051	77.59	0.961375	185	greengenes:k__Bacteria; p__Proteobacteria; c__Gammaproteobacteria; o__Methylococcales; f__Methylococcaceae; g__Methylosarcina; otu_3692	8051	77.59	0.961375	185	ncbi:Bacteria; Proteobacteria; Gammaproteobacteria; Methylococcales; Methylococcaceae; Methylosarcina; Unclassified; otu_3402
GJVXJEE02GGIVW.1	36441	100	0.99633	272	RDP:Bacteria; "Proteobacteria"; Gammaproteobacteria; Alteromonadales; Pseudoalteromonadaceae; Pseudoalteromonas; otu_1667	36441	100	0.99633	272	greengenes:k__Bacteria; p__Proteobacteria; c__Gammaproteobacteria; o__Alteromonadales; f__Pseudoalteromonadaceae; g__Pseudoalteromonas; Unclassified; otu_3440	36441	100	0.99633	272	ncbi:Bacteria; Proteobacteria; Gammaproteobacteria; Alteromonadales; Alteromonadaceae; Unclassified; otu_3126
GJVXJEE02GHNJI.1	56667	97.59	0.999993	195	RDP:Bacteria; "Proteobacteria"; Alphaproteobacteria; Rhodobacterales; Rhodobacteraceae; Roseovarius; otu_1215	273445	97.59	0.999993	195	greengenes:k__Bacteria; p__Proteobacteria; c__Alphaproteobacteria; o__Rhodobacterales; f__Rhodobacteraceae; Unclassified; otu_2666	56667	97.59	0.999993	195	ncbi:Bacteria; Proteobacteria; Alphaproteobacteria; Rhodobacterales; Rhodobacteraceae; Unclassified; otu_2337
GJVXJEE02GI90H.1	184018	76.73	0.959718	306	RDP:Bacteria; "Bacteroidetes"; Flavobacteria; "Flavobacteriales"; Flavobacteriaceae; Polaribacter; otu_604	184018	76.73	0.959718	306	greengenes:k__Bacteria; p__Bacteroidetes; c__Flavobacteria; o__Flavobacteriales; f__Flavobacteriaceae; g__Polaribacter; Unclassified; otu_1135	196611	76.47	0.959733	306	ncbi:Bacteria; Bacteroidetes; Flavobacteria; Flavobacteriales; Flavobacteriaceae; Polaribacter; Unclassified; otu_959
GJVXJEE02GICPY.1	36441	98.78	0.98415	320	RDP:Bacteria; "Proteobacteria"; Gammaproteobacteria; Alteromonadales; Pseudoalteromonadaceae; Pseudoalteromonas; otu_1667	36441	98.78	0.98415	320	greengenes:k__Bacteria; p__Proteobacteria; c__Gammaproteobacteria; o__Alteromonadales; f__Pseudoalteromonadaceae; g__Pseudoalteromonas; Unclassified; otu_3440	36441	98.78	0.98415	320	ncbi:Bacteria; Proteobacteria; Gammaproteobacteria; Alteromonadales; Alteromonadaceae; Unclassified; otu_3126
GJVXJEE02GJ8S5.1	44003	65.4	0.87164	172	RDP:Bacteria; "Proteobacteria"; Gammaproteobacteria; Oceanospirillales; Oceanospirillaceae; Oceanobacter; otu_1777	155199	68.25	0.892686	172	greengenes:k__Bacteria; p__Proteobacteria; c__Gammaproteobacteria; o__Oceanospirillales; f__Oceanospirillaceae; Unclassified; otu_3776	155199	68.25	0.892686	172	ncbi:Bacteria; Proteobacteria; Gammaproteobacteria; Oceanospirillales; Bermanella; otu_3420
GJVXJEE02GJLKO.1	140481	89.58	0.983395	122	RDP:Bacteria; "Proteobacteria"; Gammaproteobacteria; Alteromonadales; Pseudoalteromonadaceae; Pseudoalteromonas; otu_1667	140481	89.58	0.983395	122	greengenes:k__Bacteria; p__Proteobacteria; c__Gammaproteobacteria; o__Alteromonadales; f__Pseudoalteromonadaceae; g__Pseudoalteromonas; s__Pseudoalteromonas haloplanktis; otu_3442	140481	89.58	0.983395	122	ncbi:Bacteria; Proteobacteria; Gammaproteobacteria; Alteromonadales; Pseudoalteromonadaceae; Pseudoalteromonas; Unclassified; otu_3175
GJVXJEE02GK7KY.1	62459	73.42	0.934748	114	RDP:Bacteria; "Proteobacteria"; Gammaproteobacteria; unclassified_Gammaproteobacteria; otu_1833	62459	73.42	0.934748	114	greengenes:k__Bacteria; p__Proteobacteria; c__Gammaproteobacteria; o__Oceanospirillales; f__Alteromonadaceae; g__HTCC2207; otu_3714	62459	73.42	0.934748	114	ncbi:Bacteria; Proteobacteria; Gammaproteobacteria; Unclassified; otu_3101
GJVXJEE02GKUQ0.1	106794	95.87	0.999993	191	RDP:Bacteria; "Proteobacteria"; Gammaproteobacteria; Thiotrichales; Piscirickettsiaceae; Cycloclasticus; otu_1818	106794	95.87	0.999993	191	greengenes:k__Bacteria; p__Proteobacteria; c__Gammaproteobacteria; o__Methylococcales; f__Piscirickettsiaceae; g__Cycloclasticus; Unclassified; otu_3695	7708	95.87	0.999993	191	ncbi:Bacteria; Proteobacteria; Gammaproteobacteria; Thiotrichales; Piscirickettsiaceae; Cycloclasticus; Unclassified; otu_3560
GJVXJEE02GLMEO.1	56667	96.21	0.999993	325	RDP:Bacteria; "Proteobacteria"; Alphaproteobacteria; Rhodobacterales; Rhodobacteraceae; Roseovarius; otu_1215	143214	96.21	0.999993	325	greengenes:k__Bacteria; p__Proteobacteria; c__Alphaproteobacteria; o__Rhodobacterales; f__Rhodobacteraceae; Unclassified; otu_2666	56667	96.21	0.999993	325	ncbi:Bacteria; Proteobacteria; Alphaproteobacteria; Rhodobacterales; Rhodobacteraceae; Unclassified; otu_2337
GJVXJEE02GLUT2.1	135256	87.58	0.975677	251	RDP:Bacteria; "Proteobacteria"; Alphaproteobacteria; Rhodobacterales; Rhodobacteraceae; Roseovarius; otu_1215	170394	89.49	0.967291	251	greengenes:k__Bacteria; p__Proteobacteria; c__Alphaproteobacteria; o__Rhodobacterales; f__Rhodobacteraceae; Unclassified; otu_2666	170394	89.49	0.967291	251	ncbi:Bacteria; Proteobacteria; Alphaproteobacteria; Unclassified; otu_2139
GJVXJEE02GNFLV.1	7708	96.39	0.994179	172	RDP:Bacteria; "Proteobacteria"; Gammaproteobacteria; Thiotrichales; Piscirickettsiaceae; Cycloclasticus; otu_1818	7708	96.39	0.994179	172	greengenes:k__Bacteria; p__Proteobacteria; c__Gammaproteobacteria; o__Methylococcales; f__Piscirickettsiaceae; g__Cycloclasticus; s__Cycloclasticus pugetii; otu_3696	7708	96.39	0.994179	172	ncbi:Bacteria; Proteobacteria; Gammaproteobacteria; Thiotrichales; Piscirickettsiaceae; Cycloclasticus; Unclassified; otu_3560
GJVXJEE02GOII7.1	33068	81.82	0.948876	225	RDP:Bacteria; "Proteobacteria"; Gammaproteobacteria; Oceanospirillales; Oceanospirillaceae; Marinospirillum; otu_1772	33068	81.82	0.948876	225	greengenes:k__Bacteria; p__Proteobacteria; c__Gammaproteobacteria; o__Oceanospirillales; f__Oceanospirillaceae; Unclassified; otu_3776	33068	81.82	0.948876	225	ncbi:Bacteria; Proteobacteria; Gammaproteobacteria; Oceanospirillales; Marinospirillum; otu_3450
GJVXJEE02GPKS3.1	5704	78.26	0.931943	63	RDP:Bacteria; "Proteobacteria"; Alphaproteobacteria; Rhodobacterales; Rhodobacteraceae; Roseovarius; otu_1215	5704	78.26	0.931943	63	greengenes:k__Bacteria; p__Proteobacteria; c__Alphaproteobacteria; o__Rhodobacterales; f__Rhodobacteraceae; g__Thalassobius; Unclassified; otu_2748	5704	78.26	0.931943	63	ncbi:Bacteria; Proteobacteria; Alphaproteobacteria; Rhodobacterales; Rhodobacteraceae; Roseovarius; Unclassified; otu_2419
GJVXJEE02GQQVM.1	152840	86.38	0.966389	366	RDP:Bacteria; "Bacteroidetes"; Flavobacteria; "Flavobacteriales"; Flavobacteriaceae; Tenacibaculum; otu_619	152840	86.38	0.966389	366	greengenes:k__Bacteria; p__Bacteroidetes; c__Flavobacteria; o__Flavobacteriales; f__Flavobacteriaceae; g__Tenacibaculum; Unclassified; otu_1154	271297	84.51	0.988976	366	ncbi:Bacteria; Bacteroidetes; Flavobacteria; Flavobacteriales; Flavobacteriaceae; Tenacibaculum; Unclassified; otu_985
GJVXJEE02GQYZ2.1	2248	69.11	0.905985	196	RDP:Bacteria; "Bacteroidetes"; Flavobacteria; "Flavobacteriales"; Flavobacteriaceae; Ornithobacterium; otu_600	2248	69.11	0.905985	196	greengenes:k__Bacteria; p__Bacteroidetes; c__Flavobacteria; o__Flavobacteriales; Unclassified; otu_1057	2248	69.11	0.905985	196	ncbi:Bacteria; Bacteroidetes; Flavobacteria; Flavobacteriales; Flavobacteriaceae; Ornithobacterium; otu_954
GJVXJEE02GRT5P.1	44604	96.44	0.957364	290	RDP:Bacteria; "Bacteroidetes"; Flavobacteria; "Flavobacteriales"; Flavobacteriaceae; Polaribacter; otu_604	44604	96.44	0.957364	290	greengenes:k__Bacteria; p__Bacteroidetes; c__Flavobacteria; o__Flavobacteriales; f__Flavobacteriaceae; g__Polaribacter; Unclassified; otu_1135	143989	91.91	0.957364	290	ncbi:Bacteria; Bacteroidetes; Flavobacteria; Flavobacteriales; Flavobacteriaceae; Polaribacter; Unclassified; otu_959
GJVXJEE02GSH43.1	155964	92.33	0.99133	233	RDP:Bacteria; "Proteobacteria"; Alphaproteobacteria; Rhodobacterales; Rhodobacteraceae; Sulfitobacter; otu_1227	148015	92.68	0.986926	233	greengenes:k__Bacteria; p__Proteobacteria; c__Alphaproteobacteria; o__Rhodobacterales; f__Rhodobacteraceae; g__Sulfitobacter; s__Sulfitobacter sp. EE-36; otu_2744	148015	92.68	0.986926	233	ncbi:Bacteria; Proteobacteria; Alphaproteobacteria; Rhodobacterales; Rhodobacteraceae; Sulfitobacter; Unclassified; otu_2436
GJVXJEE02GSIDI.1	143325	89.49	0.980473	312	RDP:Bacteria; "Bacteroidetes"; Flavobacteria; "Flavobacteriales"; Flavobacteriaceae; Flavobacterium; otu_573	143325	89.49	0.980473	312	greengenes:k__Bacteria; p__Bacteroidetes; c__Flavobacteria; o__Flavobacteriales; f__Flavobacteriaceae; g__Flavobacterium; s__Flavobacterium succinicans; otu_1109	143325	89.49	0.980473	312	ncbi:Bacteria; Bacteroidetes; Flavobacteria; Flavobacteriales; Flavobacteriaceae; Flavobacterium; Unclassified; otu_912
GJVXJEE02GTFVG.1	2342	77.93	0.969471	133	RDP:Bacteria; "Bacteroidetes"; Flavobacteria; "Flavobacteriales"; Flavobacteriaceae; Polaribacter; otu_604	2342	77.93	0.969471	133	greengenes:k__Bacteria; p__Bacteroidetes; c__Flavobacteria; o__Flavobacteriales; f__Flavobacteriaceae; g__Polaribacter; s__Polaribacter irgensii; otu_1136	2342	77.93	0.969471	133	ncbi:Bacteria; Bacteroidetes; Flavobacteria; Flavobacteriales; Flavobacteriaceae; Polaribacter; Unclassified; otu_959
GJVXJEE02GTMJY.1	61169	98.39	0.996708	307	RDP:Bacteria; "Proteobacteria"; Gammaproteobacteria; Thiotrichales; Piscirickettsiaceae; Cycloclasticus; otu_1818	61169	98.39	0.996708	307	greengenes:k__Bacteria; p__Proteobacteria; c__Gammaproteobacteria; o__Methylococcales; f__Piscirickettsiaceae; g__Cycloclasticus; Unclassified; otu_3695	61169	98.39	0.996708	307	ncbi:Bacteria; Proteobacteria; Gammaproteobacteria; Thiotrichales; Piscirickettsiaceae; Cycloclasticus; Unclassified; otu_3560
GJVXJEE02GVYFF.1	141703	94.26	0.992595	272	RDP:Bacteria; "Proteobacteria"; Alphaproteobacteria; Rhodobacterales; Rhodobacteraceae; Phaeobacter; otu_1199	141703	94.26	0.992595	272	greengenes:k__Bacteria; p__Proteobacteria; c__Alphaproteobacteria; o__Rhodobacterales; f__Rhodobacteraceae; g__Phaeobacter; Unclassified; otu_2713	141703	94.26	0.992595	272	ncbi:Bacteria; Proteobacteria; Alphaproteobacteria; Rhodobacterales; Rhodobacteraceae; Phaeobacter; Unclassified; otu_2393
GJVXJEE02GWI9B.1	140388	100	0.999993	126	RDP:Bacteria; "Proteobacteria"; Gammaproteobacteria; Alteromonadales; Pseudoalteromonadaceae; Pseudoalteromonas; otu_1667	140388	100	0.999993	126	greengenes:k__Bacteria; p__Proteobacteria; c__Gammaproteobacteria; o__Alteromonadales; f__Pseudoalteromonadaceae; g__Pseudoalteromonas; s__Pseudoalteromonas haloplanktis; otu_3442	140388	100	0.999993	126	ncbi:Bacteria; Proteobacteria; Gammaproteobacteria; Alteromonadales; Pseudoalteromonadaceae; Pseudoalteromonas; Unclassified; otu_3175
GJVXJEE02GWS0S.1	56667	87.54	0.97684	266	RDP:Bacteria; "Proteobacteria"; Alphaproteobacteria; Rhodobacterales; Rhodobacteraceae; Roseovarius; otu_1215	273445	88.85	0.976927	267	greengenes:k__Bacteria; p__Proteobacteria; c__Alphaproteobacteria; o__Rhodobacterales; f__Rhodobacteraceae; Unclassified; otu_2666	56667	87.54	0.97684	266	ncbi:Bacteria; Proteobacteria; Alphaproteobacteria; Rhodobacterales; Rhodobacteraceae; Unclassified; otu_2337
GJVXJEE02GX9OP.1	155964	90.59	0.974892	325	RDP:Bacteria; "Proteobacteria"; Alphaproteobacteria; Rhodobacterales; Rhodobacteraceae; Sulfitobacter; otu_1227	148015	91.6	0.971651	325	greengenes:k__Bacteria; p__Proteobacteria; c__Alphaproteobacteria; o__Rhodobacterales; f__Rhodobacteraceae; g__Sulfitobacter; s__Sulfitobacter sp. EE-36; otu_2744	148015	91.6	0.971651	325	ncbi:Bacteria; Proteobacteria; Alphaproteobacteria; Rhodobacterales; Rhodobacteraceae; Sulfitobacter; Unclassified; otu_2436
GJVXJEE02GY2SM.1	125712	45.37	0.440278	114	RDP:Archaea; "Euryarchaeota"; "Methanomicrobia"; Methanosarcinales; Methanosarcinaceae; Methanosarcina; otu_54	125712	45.37	0.440278	114	greengenes:k__Archaea; p__Euryarchaeota; c__Methanomicrobia; o__Methanosarcinales; f__Methanosarcinaceae; g__Methanosarcina; Unclassified; otu_181	125712	45.37	0.440278	114	ncbi:Archaea; Euryarchaeota; Methanomicrobia; Methanosarcinales; Methanosarcinaceae; Methanosarcina; Unclassified; otu_182
GJVXJEE02GY5VN.1	253214	57.35	0.877294	285	RDP:Bacteria; "Proteobacteria"; Alphaproteobacteria; Rhizobiales; Brucellaceae; Pseudochrobactrum; otu_1109	253214	57.35	0.877294	285	greengenes:k__Bacteria; p__Proteobacteria; c__Alphaproteobacteria; o__Rhizobiales; f__Brucellaceae; Unclassified; otu_2527	253214	57.35	0.877294	285	ncbi:Bacteria; Proteobacteria; Alphaproteobacteria; Rhizobiales; Brucellaceae; Pseudochrobactrum; Unclassified; otu_2210
GJVXJEE02GZ442.1	135256	86.02	0.971724	216	RDP:Bacteria; "Proteobacteria"; Alphaproteobacteria; Rhodobacterales; Rhodobacteraceae; Roseovarius; otu_1215	170394	88.17	0.961913	216	greengenes:k__Bacteria; p__Proteobacteria; c__Alphaproteobacteria; o__Rhodobacterales; f__Rhodobacteraceae; Unclassified; otu_2666	170394	88.17	0.961913	216	ncbi:Bacteria; Proteobacteria; Alphaproteobacteria; Unclassified; otu_2139
GJVXJEE02H0GZF.1	101791	100	0.999993	188	RDP:Bacteria; "Proteobacteria"; Gammaproteobacteria; Alteromonadales; Colwelliaceae; Colwellia; otu_1656	107312	100	0.999993	188	greengenes:k__Bacteria; p__Proteobacteria; c__Gammaproteobacteria; o__Alteromonadales; f__Colwelliaceae; g__Colwellia; Unclassified; otu_3422	79163	100	0.999993	188	ncbi:Bacteria; Proteobacteria; Gammaproteobacteria; Unclassified; otu_3101
GJVXJEE02H0ICC.1	105326	94.85	0.999993	193	RDP:Bacteria; "Proteobacteria"; Alphaproteobacteria; Rhodobacterales; Rhodobacteraceae; unclassified_Rhodobacteraceae; otu_1236	105326	94.85	0.999993	193	greengenes:k__Bacteria; p__Proteobacteria; c__Alphaproteobacteria; o__Rhodobacterales; f__Rhodobacteraceae; Unclassified; otu_2666	105326	94.85	0.999993	193	ncbi:Bacteria; Unclassified; otu_221
GJVXJEE02H0ITX.1	248182	94.33	0.996272	269	RDP:Bacteria; "Proteobacteria"; Gammaproteobacteria; Alteromonadales; Colwelliaceae; Colwellia; otu_1656	248182	94.33	0.996272	269	greengenes:k__Bacteria; p__Proteobacteria; c__Gammaproteobacteria; o__Alteromonadales; f__Colwelliaceae; g__Colwellia; Unclassified; otu_3422	268504	94.33	0.996272	269	ncbi:Bacteria; Proteobacteria; Gammaproteobacteria; Alteromonadales; Colwelliaceae; Colwellia; Unclassified; otu_3156
GJVXJEE02H0W5T.1	2403	94.44	0.984543	66	RDP:Bacteria; "Bacteroidetes"; Flavobacteria; "Flavobacteriales"; Flavobacteriaceae; unclassified_Flavobacteriaceae; otu_621	2403	94.44	0.984543	66	greengenes:k__Bacteria; p__Bacteroidetes; c__Flavobacteria; o__Flavobacteriales; f__Flavobacteriaceae; Unclassified; otu_1069	2403	94.44	0.984543	66	ncbi:Bacteria; Bacteroidetes; Unclassified; otu_727
GJVXJEE02H0YFQ.1	341630	90.41	0.986825	308	RDP:Bacteria; "Proteobacteria"; Gammaproteobacteria; Alteromonadales; Pseudoalteromonadaceae; Pseudoalteromonas; otu_1667	341630	90.41	0.986825	308	greengenes:k__Bacteria; p__Proteobacteria; c__Gammaproteobacteria; o__Alteromonadales; f__Pseudoalteromonadaceae; g__Pseudoalteromonas; Unclassified; otu_3440	341630	90.41	0.986825	308	ncbi:Bacteria; Proteobacteria; Gammaproteobacteria; Alteromonadales; Pseudoalteromonadaceae; Pseudoalteromonas; Unclassified; otu_3175
GJVXJEE02H1LCS.1	254152	88.12	0.96668	61	RDP:Bacteria; "Bacteroidetes"; Flavobacteria; "Flavobacteriales"; Flavobacteriaceae; Bizionia; otu_557	245187	85.15	0.914008	61	greengenes:k__Bacteria; p__Bacteroidetes; c__Flavobacteria; o__Flavobacteriales; f__Flavobacteriaceae; g__Ulvibacter; otu_1162	254152	88.12	0.96668	61	ncbi:Bacteria; Bacteroidetes; Flavobacteria; Flavobacteriales; Flavobacteriaceae; Bizionia; otu_887
GJVXJEE02H1PV7.1	44604	89.54	0.986301	221	RDP:Bacteria; "Bacteroidetes"; Flavobacteria; "Flavobacteriales"; Flavobacteriaceae; Polaribacter; otu_604	44604	89.54	0.986301	221	greengenes:k__Bacteria; p__Bacteroidetes; c__Flavobacteria; o__Flavobacteriales; f__Flavobacteriaceae; g__Polaribacter; Unclassified; otu_1135	70094	86.19	0.990894	221	ncbi:Bacteria; Bacteroidetes; Flavobacteria; Flavobacteriales; Flavobacteriaceae; Polaribacter; Unclassified; otu_959
GJVXJEE02H64BT.1	8895	82.1	0.961898	351	RDP:Bacteria; "Proteobacteria"; Gammaproteobacteria; Alteromonadales; Alteromonadaceae; Alteromonas; otu_1643	8895	82.1	0.961898	351	greengenes:k__Bacteria; p__Proteobacteria; c__Gammaproteobacteria; o__Alteromonadales; f__Alteromonadaceae; Unclassified; otu_3406	8895	82.1	0.961898	351	ncbi:Bacteria; Proteobacteria; Gammaproteobacteria; Alteromonadales; Alteromonadaceae; Alteromonas; Unclassified; otu_3134
GJVXJEE02H77QX.1	61169	88.7	0.978191	235	RDP:Bacteria; "Proteobacteria"; Gammaproteobacteria; Thiotrichales; Piscirickettsiaceae; Cycloclasticus; otu_1818	61169	88.7	0.978191	235	greengenes:k__Bacteria; p__Proteobacteria; c__Gammaproteobacteria; o__Methylococcales; f__Piscirickettsiaceae; g__Cycloclasticus; Unclassified; otu_3695	61169	88.7	0.978191	235	ncbi:Bacteria; Proteobacteria; Gammaproteobacteria; Thiotrichales; Piscirickettsiaceae; Cycloclasticus; Unclassified; otu_3560
GJVXJEE02H90UW.1	114918	76.88	0.941143	302	RDP:Bacteria; "Bacteroidetes"; Flavobacteria; "Flavobacteriales"; Flavobacteriaceae; Lutibacter; otu_590	114918	76.88	0.941143	302	greengenes:k__Bacteria; p__Bacteroidetes; c__Flavobacteria; o__Flavobacteriales; f__Flavobacteriaceae; Unclassified; otu_1069	114918	76.88	0.941143	302	ncbi:Bacteria; Bacteroidetes; Flavobacteria; Flavobacteriales; Flavobacteriaceae; Lutibacter; Unclassified; otu_939
GJVXJEE02H982M.1	243219	60	0.803824	150	RDP:Bacteria; "Proteobacteria"; Gammaproteobacteria; Acidithiobacillales; Acidithiobacillaceae; Acidithiobacillus; otu_1626	243219	60	0.803824	150	greengenes:k__Bacteria; p__Proteobacteria; c__Gammaproteobacteria; o__Acidithiobacillales; f__Acidithiobacillaceae; g__Acidithiobacillus; s__Acidithiobacillus ferrooxidans; otu_3381	243219	60	0.803824	150	ncbi:Bacteria; Proteobacteria; Gammaproteobacteria; Acidithiobacillales; Acidithiobacillaceae; Acidithiobacillus; Unclassified; otu_3102
GJVXJEE02H9G9I.1	205919	87.45	0.973003	226	RDP:Bacteria; "Bacteroidetes"; Flavobacteria; "Flavobacteriales"; Flavobacteriaceae; Polaribacter; otu_604	205919	87.45	0.973003	226	greengenes:k__Bacteria; p__Bacteroidetes; c__Flavobacteria; o__Flavobacteriales; f__Flavobacteriaceae; g__Polaribacter; Unclassified; otu_1135	84331	88.21	0.995589	226	ncbi:Bacteria; Bacteroidetes; Flavobacteria; Flavobacteriales; Flavobacteriaceae; Cellulophaga; Unclassified; otu_891
GJVXJEE02HB9CX.1	140388	97.71	0.992101	127	RDP:Bacteria; "Proteobacteria"; Gammaproteobacteria; Alteromonadales; Pseudoalteromonadaceae; Pseudoalteromonas; otu_1667	140388	97.71	0.992101	127	greengenes:k__Bacteria; p__Proteobacteria; c__Gammaproteobacteria; o__Alteromonadales; f__Pseudoalteromonadaceae; g__Pseudoalteromonas; s__Pseudoalteromonas haloplanktis; otu_3442	140388	97.71	0.992101	127	ncbi:Bacteria; Proteobacteria; Gammaproteobacteria; Alteromonadales; Pseudoalteromonadaceae; Pseudoalteromonas; Unclassified; otu_3175
GJVXJEE02HBJ75.1	149952	65.49	0.912467	133	RDP:Bacteria; "Bacteroidetes"; Flavobacteria; "Flavobacteriales"; Flavobacteriaceae; Tenacibaculum; otu_619	149952	65.49	0.912467	133	greengenes:k__Bacteria; p__Bacteroidetes; c__Flavobacteria; o__Flavobacteriales; f__Flavobacteriaceae; g__Tenacibaculum; Unclassified; otu_1154	149952	65.49	0.912467	133	ncbi:Bacteria; Proteobacteria; Gammaproteobacteria; Vibrionales; Vibrionaceae; Vibrio; Unclassified; otu_3601
GJVXJEE02HDAPZ.1	56667	98.69	0.999993	257	RDP:Bacteria; "Proteobacteria"; Alphaproteobacteria; Rhodobacterales; Rhodobacteraceae; Roseovarius; otu_1215	273445	98.69	0.999993	257	greengenes:k__Bacteria; p__Proteobacteria; c__Alphaproteobacteria; o__Rhodobacterales; f__Rhodobacteraceae; Unclassified; otu_2666	56667	98.69	0.999993	257	ncbi:Bacteria; Proteobacteria; Alphaproteobacteria; Rhodobacterales; Rhodobacteraceae; Unclassified; otu_2337
GJVXJEE02HDLWA.1	5663	93.71	0.982348	229	RDP:Bacteria; "Proteobacteria"; Alphaproteobacteria; Rhodobacterales; Rhodobacteraceae; Phaeobacter; otu_1199	5663	93.71	0.982348	229	greengenes:k__Bacteria; p__Proteobacteria; c__Alphaproteobacteria; o__Rhodobacterales; f__Rhodobacteraceae; Unclassified; otu_2666	142086	92.66	0.991359	232	ncbi:Bacteria; Proteobacteria; Alphaproteobacteria; Rhodobacterales; Rhodobacteraceae; Loktanella; Unclassified; otu_2366
GJVXJEE02HDZHF.1	140388	98.86	0.999993	122	RDP:Bacteria; "Proteobacteria"; Gammaproteobacteria; Alteromonadales; Pseudoalteromonadaceae; Pseudoalteromonas; otu_1667	140388	98.86	0.999993	122	greengenes:k__Bacteria; p__Proteobacteria; c__Gammaproteobacteria; o__Alteromonadales; f__Pseudoalteromonadaceae; g__Pseudoalteromonas; s__Pseudoalteromonas haloplanktis; otu_3442	140388	98.86	0.999993	122	ncbi:Bacteria; Proteobacteria; Gammaproteobacteria; Alteromonadales; Pseudoalteromonadaceae; Pseudoalteromonas; Unclassified; otu_3175
GJVXJEE02HEZSA.1	56667	100	0.985662	352	RDP:Bacteria; "Proteobacteria"; Alphaproteobacteria; Rhodobacterales; Rhodobacteraceae; Roseovarius; otu_1215	273445	100	0.985662	352	greengenes:k__Bacteria; p__Proteobacteria; c__Alphaproteobacteria; o__Rhodobacterales; f__Rhodobacteraceae; Unclassified; otu_2666	56667	100	0.985662	352	ncbi:Bacteria; Proteobacteria; Alphaproteobacteria; Rhodobacterales; Rhodobacteraceae; Unclassified; otu_2337
GJVXJEE02HGOJL.1	81896	82.4	0.947161	220	RDP:Bacteria; "Proteobacteria"; Gammaproteobacteria; Gammaproteobacteria_incertae_sedis; Sedimenticola; otu_1722	81896	82.4	0.947161	220	greengenes:k__Bacteria; p__Proteobacteria; c__Gammaproteobacteria; o__Chromatiales; f__; g__; Unclassified; otu_3483	81896	82.4	0.947161	220	ncbi:Bacteria; Proteobacteria; Gammaproteobacteria; sulfur-oxidizing symbionts; Unclassified; otu_3548
GJVXJEE02HHRY6.1	140388	100	0.999993	60	RDP:Bacteria; "Proteobacteria"; Gammaproteobacteria; Alteromonadales; Pseudoalteromonadaceae; Pseudoalteromonas; otu_1667	140388	100	0.999993	60	greengenes:k__Bacteria; p__Proteobacteria; c__Gammaproteobacteria; o__Alteromonadales; f__Pseudoalteromonadaceae; g__Pseudoalteromonas; s__Pseudoalteromonas haloplanktis; otu_3442	140388	100	0.999993	60	ncbi:Bacteria; Proteobacteria; Gammaproteobacteria; Alteromonadales; Pseudoalteromonadaceae; Pseudoalteromonas; Unclassified; otu_3175
GJVXJEE02HIDME.1	79163	92.58	0.996286	269	RDP:Bacteria; "Proteobacteria"; Gammaproteobacteria; Alteromonadales; Colwelliaceae; Colwellia; otu_1656	79163	92.58	0.996286	269	greengenes:k__Bacteria; p__Proteobacteria; c__Gammaproteobacteria; o__Alteromonadales; f__Colwelliaceae; g__Colwellia; Unclassified; otu_3422	79163	92.58	0.996286	269	ncbi:Bacteria; Proteobacteria; Gammaproteobacteria; Unclassified; otu_3101
GJVXJEE02HP6XR.1	140388	100	0.999993	214	RDP:Bacteria; "Proteobacteria"; Gammaproteobacteria; Alteromonadales; Pseudoalteromonadaceae; Pseudoalteromonas; otu_1667	140388	100	0.999993	214	greengenes:k__Bacteria; p__Proteobacteria; c__Gammaproteobacteria; o__Alteromonadales; f__Pseudoalteromonadaceae; g__Pseudoalteromonas; s__Pseudoalteromonas haloplanktis; otu_3442	140388	100	0.999993	214	ncbi:Bacteria; Proteobacteria; Gammaproteobacteria; Alteromonadales; Pseudoalteromonadaceae; Pseudoalteromonas; Unclassified; otu_3175
GJVXJEE02HRFNR.1	160592	85.27	0.975197	81	RDP:Bacteria; "Proteobacteria"; Gammaproteobacteria; Alteromonadales; Alteromonadaceae; Glaciecola; otu_1645	160306	85.27	0.975197	81	greengenes:k__Bacteria; p__Proteobacteria; c__Gammaproteobacteria; o__Alteromonadales; f__Alteromonadaceae; g__Glaciecola; s__Pseudoalteromonas atlantica; otu_3416	160306	85.27	0.975197	81	ncbi:Bacteria; Proteobacteria; Gammaproteobacteria; Alteromonadales; Pseudoalteromonadaceae; Pseudoalteromonas; Unclassified; otu_3175
GJVXJEE02HRS1W.1	17447	95.72	0.985909	430	RDP:Bacteria; "Proteobacteria"; Alphaproteobacteria; Rhodobacterales; Rhodobacteraceae; Roseovarius; otu_1215	17447	95.72	0.985909	430	greengenes:k__Bacteria; p__Proteobacteria; c__Alphaproteobacteria; o__Rhodobacterales; f__Rhodobacteraceae; Unclassified; otu_2666	17447	95.72	0.985909	430	ncbi:Bacteria; Proteobacteria; Alphaproteobacteria; Rhodobacterales; Rhodobacteraceae; Roseobacter; Unclassified; otu_2417
GJVXJEE02HSDY8.1	61169	98.41	0.996475	284	RDP:Bacteria; "Proteobacteria"; Gammaproteobacteria; Thiotrichales; Piscirickettsiaceae; Cycloclasticus; otu_1818	61169	98.41	0.996475	284	greengenes:k__Bacteria; p__Proteobacteria; c__Gammaproteobacteria; o__Methylococcales; f__Piscirickettsiaceae; g__Cycloclasticus; Unclassified; otu_3695	61169	98.41	0.996475	284	ncbi:Bacteria; Proteobacteria; Gammaproteobacteria; Thiotrichales; Piscirickettsiaceae; Cycloclasticus; Unclassified; otu_3560
GJVXJEE02HSHIY.1	278300	89.51	0.988016	252	RDP:Bacteria; "Bacteroidetes"; Flavobacteria; "Flavobacteriales"; Flavobacteriaceae; Lutibacter; otu_590	122034	94.01	0.992042	252	greengenes:k__Bacteria; p__Bacteroidetes; c__Flavobacteria; o__Flavobacteriales; f__Flavobacteriaceae; g__Polaribacter; Unclassified; otu_1135	122034	94.01	0.992042	252	ncbi:Bacteria; Bacteroidetes; Flavobacteria; Flavobacteriales; Flavobacteriaceae; Polaribacter; Unclassified; otu_959
GJVXJEE02HSSVG.1	103480	97.82	0.999993	268	RDP:Bacteria; "Proteobacteria"; Gammaproteobacteria; Alteromonadales; Pseudoalteromonadaceae; Pseudoalteromonas; otu_1667	103480	97.82	0.999993	268	greengenes:k__Bacteria; p__Proteobacteria; c__Gammaproteobacteria; o__Alteromonadales; f__Pseudoalteromonadaceae; g__Pseudoalteromonas; Unclassified; otu_3440	103480	97.82	0.999993	268	ncbi:Bacteria; Proteobacteria; Gammaproteobacteria; Alteromonadales; Pseudoalteromonadaceae; Pseudoalteromonas; Unclassified; otu_3175
GJVXJEE02HTO64.1	142899	90.73	0.977508	318	RDP:Bacteria; "Proteobacteria"; Alphaproteobacteria; Rhodobacterales; Rhodobacteraceae; Loktanella; otu_1181	142899	90.73	0.977508	318	greengenes:k__Bacteria; p__Proteobacteria; c__Alphaproteobacteria; o__Rhodobacterales; f__Rhodobacteraceae; g__Loktanella; s__Loktanella salsilacus; otu_2681	142899	90.73	0.977508	318	ncbi:Bacteria; Proteobacteria; Alphaproteobacteria; Rhodobacterales; Rhodobacteraceae; Loktanella; Unclassified; otu_2366
GJVXJEE02HTVMI.1	46683	75.97	0.920592	268	RDP:Bacteria; "Bacteroidetes"; Flavobacteria; "Flavobacteriales"; Flavobacteriaceae; Maribacter; otu_592	46683	75.97	0.920592	268	greengenes:k__Bacteria; p__Bacteroidetes; c__Flavobacteria; o__Flavobacteriales; f__Flavobacteriaceae; g__Maribacter; Unclassified; otu_1127	46683	75.97	0.920592	268	ncbi:Bacteria; Bacteroidetes; Cytophagia; Cytophagales; Cytophagaceae; Cytophaga; Unclassified; otu_801
GJVXJEE02HUWUQ.1	176649	57.35	0.938062	186	RDP:Bacteria; "Bacteroidetes"; Flavobacteria; "Flavobacteriales"; Flavobacteriaceae; Krokinobacter; otu_585	176649	57.35	0.938062	186	greengenes:k__Bacteria; p__Bacteroidetes; c__Flavobacteria; o__Flavobacteriales; f__Flavobacteriaceae; g__Dokdonia; s__Dokdonia donghaensis; otu_1099	176649	57.35	0.938062	186	ncbi:Bacteria; Bacteroidetes; Flavobacteria; Flavobacteriales; Flavobacteriaceae; Dokdonia; Unclassified; otu_902
GJVXJEE02HWFRY.1	227901	92.97	0.992929	284	RDP:Bacteria; "Proteobacteria"; Gammaproteobacteria; Alteromonadales; Colwelliaceae; Colwellia; otu_1656	227901	92.97	0.992929	284	greengenes:k__Bacteria; p__Proteobacteria; c__Gammaproteobacteria; o__Alteromonadales; f__Colwelliaceae; g__Colwellia; Unclassified; otu_3422	227901	92.97	0.992929	284	ncbi:Bacteria; Proteobacteria; Gammaproteobacteria; Alteromonadales; Colwelliaceae; Colwellia; Unclassified; otu_3156
GJVXJEE02HWXDQ.1	278300	88.47	0.989048	277	RDP:Bacteria; "Bacteroidetes"; Flavobacteria; "Flavobacteriales"; Flavobacteriaceae; Lutibacter; otu_590	278366	89.1	0.992711	277	greengenes:k__Bacteria; p__Bacteroidetes; c__Flavobacteria; o__Flavobacteriales; f__Flavobacteriaceae; g__Polaribacter; Unclassified; otu_1135	358428	90.34	0.999993	277	ncbi:Bacteria; Bacteroidetes; Flavobacteria; Flavobacteriales; Flavobacteriaceae; Polaribacter; Unclassified; otu_959
GJVXJEE02HXBWN.1	5639	99.23	0.972189	257	RDP:Bacteria; "Proteobacteria"; Alphaproteobacteria; Rhodobacterales; Rhodobacteraceae; Sulfitobacter; otu_1227	5639	99.23	0.972189	257	greengenes:k__Bacteria; p__Proteobacteria; c__Alphaproteobacteria; o__Rhodobacterales; f__Rhodobacteraceae; g__Sulfitobacter; s__Sulfitobacter pontiacus; otu_2743	5639	99.23	0.972189	257	ncbi:Bacteria; Proteobacteria; Alphaproteobacteria; Rhodobacterales; Rhodobacteraceae; Sulfitobacter; Unclassified; otu_2436
GJVXJEE02HXT8E.1	70094	75.74	0.962785	248	RDP:Bacteria; "Bacteroidetes"; Flavobacteria; "Flavobacteriales"; Flavobacteriaceae; Polaribacter; otu_604	70094	75.74	0.962785	248	greengenes:k__Bacteria; p__Bacteroidetes; c__Flavobacteria; o__Flavobacteriales; f__Flavobacteriaceae; g__Polaribacter; Unclassified; otu_1135	70094	75.74	0.962785	248	ncbi:Bacteria; Bacteroidetes; Flavobacteria; Flavobacteriales; Flavobacteriaceae; Polaribacter; Unclassified; otu_959
GJVXJEE02HZ9F8.1	8098	82.11	0.978729	143	RDP:Bacteria; "Proteobacteria"; Gammaproteobacteria; Methylococcales; Methylococcaceae; Methylobacter; otu_1735	152179	81.05	0.942059	143	greengenes:k__Bacteria; p__Proteobacteria; c__Gammaproteobacteria; o__Oceanospirillales; f__Alteromonadaceae; g__HTCC2207; otu_3714	152179	81.05	0.942059	143	ncbi:Bacteria; Proteobacteria; Gammaproteobacteria; OMG group; SAR92 clade; Unclassified; otu_3479
GJVXJEE02HZFRS.1	200564	90.25	0.977784	230	RDP:Bacteria; "Proteobacteria"; unclassified_"Proteobacteria"; otu_1863	328066	89.89	0.977784	230	greengenes:k__Bacteria; p__Proteobacteria; c__Alphaproteobacteria; o__Rhodobacterales; f__Rhodobacteraceae; g__Loktanella; Unclassified; otu_2680	328066	89.89	0.977784	230	ncbi:Bacteria; Proteobacteria; Alphaproteobacteria; Rhodobacterales; Rhodobacteraceae; Loktanella; Unclassified; otu_2366
GJVXJEE02HZXU6.1	110578	89.6	0.977087	402	RDP:Bacteria; "Proteobacteria"; Alphaproteobacteria; Rhodobacterales; Rhodobacteraceae; Phaeobacter; otu_1199	110578	89.6	0.977087	402	greengenes:k__Bacteria; p__Proteobacteria; c__Alphaproteobacteria; o__Rhodobacterales; f__Rhodobacteraceae; g__Phaeobacter; s__Phaeobacter gallaeciensis; otu_2714	110578	89.6	0.977087	402	ncbi:Bacteria; Proteobacteria; Alphaproteobacteria; Rhodobacterales; Rhodobacteraceae; Phaeobacter; Unclassified; otu_2393
GJVXJEE02I21MN.1	168126	89.8	0.973192	303	RDP:Bacteria; "Bacteroidetes"; Flavobacteria; "Flavobacteriales"; Flavobacteriaceae; Winogradskyella; otu_625	102038	88.39	0.976578	303	greengenes:k__Bacteria; p__Bacteroidetes; c__Flavobacteria; o__Flavobacteriales; f__Flavobacteriaceae; g__Lacinutrix; otu_1123	102038	88.39	0.976578	303	ncbi:Bacteria; Bacteroidetes; Flavobacteria; Flavobacteriales; Flavobacteriaceae; Lacinutrix; otu_935
GJVXJEE02I3WIK.1	105613	96.03	0.988758	270	RDP:Bacteria; "Proteobacteria"; Alphaproteobacteria; Rhodobacterales; Rhodobacteraceae; Thalassococcus; otu_1231	105613	96.03	0.988758	270	greengenes:k__Bacteria; p__Proteobacteria; c__Alphaproteobacteria; o__Rhodobacterales; f__Rhodobacteraceae; g__Loktanella; Unclassified; otu_2680	105613	96.03	0.988758	270	ncbi:Bacteria; Proteobacteria; Alphaproteobacteria; Rhodobacterales; Rhodobacteraceae; Roseobacter; Unclassified; otu_2417
GJVXJEE02I6UU8.1	141703	92.31	0.980778	266	RDP:Bacteria; "Proteobacteria"; Alphaproteobacteria; Rhodobacterales; Rhodobacteraceae; Phaeobacter; otu_1199	141703	92.31	0.980778	266	greengenes:k__Bacteria; p__Proteobacteria; c__Alphaproteobacteria; o__Rhodobacterales; f__Rhodobacteraceae; g__Phaeobacter; Unclassified; otu_2713	141703	92.31	0.980778	266	ncbi:Bacteria; Proteobacteria; Alphaproteobacteria; Rhodobacterales; Rhodobacteraceae; Phaeobacter; Unclassified; otu_2393
GJVXJEE02I707C.1	135240	90.03	0.957407	317	RDP:Bacteria; "Proteobacteria"; Alphaproteobacteria; Rhodobacterales; Rhodobacteraceae; Sulfitobacter; otu_1227	135240	90.03	0.957407	317	greengenes:k__Bacteria; p__Proteobacteria; c__Alphaproteobacteria; o__Rhodobacterales; f__Rhodobacteraceae; g__Sulfitobacter; Unclassified; otu_2740	135240	90.03	0.957407	317	ncbi:Bacteria; Proteobacteria; Alphaproteobacteria; Unclassified; otu_2139
GJVXJEE02I7NM7.1	143989	86.28	0.989368	190	RDP:Bacteria; "Bacteroidetes"; Flavobacteria; "Flavobacteriales"; Flavobacteriaceae; Polaribacter; otu_604	143989	86.28	0.989368	190	greengenes:k__Bacteria; p__Bacteroidetes; c__Flavobacteria; o__Flavobacteriales; f__Flavobacteriaceae; g__Polaribacter; Unclassified; otu_1135	143989	86.28	0.989368	190	ncbi:Bacteria; Bacteroidetes; Flavobacteria; Flavobacteriales; Flavobacteriaceae; Polaribacter; Unclassified; otu_959
GJVXJEE02I7STN.1	140388	100	0.999993	111	RDP:Bacteria; "Proteobacteria"; Gammaproteobacteria; Alteromonadales; Pseudoalteromonadaceae; Pseudoalteromonas; otu_1667	140388	100	0.999993	111	greengenes:k__Bacteria; p__Proteobacteria; c__Gammaproteobacteria; o__Alteromonadales; f__Pseudoalteromonadaceae; g__Pseudoalteromonas; s__Pseudoalteromonas haloplanktis; otu_3442	140388	100	0.999993	111	ncbi:Bacteria; Proteobacteria; Gammaproteobacteria; Alteromonadales; Pseudoalteromonadaceae; Pseudoalteromonas; Unclassified; otu_3175
GJVXJEE02I8BZ5.1	70645	56.59	0.870143	361	RDP:Bacteria; "Proteobacteria"; Alphaproteobacteria; Rhizobiales; Brucellaceae; Ochrobactrum; otu_1108	70645	56.59	0.870143	361	greengenes:k__Bacteria; p__Proteobacteria; c__Alphaproteobacteria; o__Rhizobiales; f__Brucellaceae; g__Ochrobactrum; Unclassified; otu_2529	70645	56.59	0.870143	361	ncbi:Bacteria; Proteobacteria; Alphaproteobacteria; Rhizobiales; Brucellaceae; Ochrobactrum; Unclassified; otu_2207
GJVXJEE02I8FJA.1	72663	76.85	0.946812	296	RDP:Bacteria; "Bacteroidetes"; Flavobacteria; "Flavobacteriales"; Flavobacteriaceae; Joostella; otu_581	72663	76.85	0.946812	296	greengenes:k__Bacteria; p__Bacteroidetes; c__Flavobacteria; o__Flavobacteriales; f__Flavobacteriaceae; g__Zhouia; Unclassified; otu_1167	72663	76.85	0.946812	296	ncbi:Bacteria; Bacteroidetes; Flavobacteria; Flavobacteriales; Flavobacteriaceae; Flavobacterium; Unclassified; otu_912
GJVXJEE02I8YWT.1	105923	95.88	0.980342	103	RDP:Bacteria; "Bacteroidetes"; Flavobacteria; "Flavobacteriales"; Flavobacteriaceae; Tenacibaculum; otu_619	102825	95.88	0.980342	103	greengenes:k__Bacteria; p__Bacteroidetes; c__Flavobacteria; o__Flavobacteriales; f__Flavobacteriaceae; g__Tenacibaculum; Unclassified; otu_1154	102825	95.88	0.980342	103	ncbi:Bacteria; Bacteroidetes; Cytophagia; Cytophagales; Cytophagaceae; Cytophaga; Unclassified; otu_801
GJVXJEE02I9RKD.1	101283	100	0.995196	210	RDP:Bacteria; "Proteobacteria"; Gammaproteobacteria; Alteromonadales; Pseudoalteromonadaceae; Pseudoalteromonas; otu_1667	101283	100	0.995196	210	greengenes:k__Bacteria; p__Proteobacteria; c__Gammaproteobacteria; o__Alteromonadales; f__Pseudoalteromonadaceae; g__Pseudoalteromonas; Unclassified; otu_3440	100315	100	0.995225	210	ncbi:Bacteria; Proteobacteria; Gammaproteobacteria; Alteromonadales; Pseudoalteromonadaceae; Pseudoalteromonas; Unclassified; otu_3175
GJVXJEE02IBRN3.1	119702	97.31	0.99322	297	RDP:Bacteria; "Proteobacteria"; Gammaproteobacteria; Alteromonadales; Colwelliaceae; Colwellia; otu_1656	119702	97.31	0.99322	297	greengenes:k__Bacteria; p__Proteobacteria; c__Gammaproteobacteria; o__Alteromonadales; f__Colwelliaceae; g__Colwellia; Unclassified; otu_3422	119702	97.31	0.99322	297	ncbi:Bacteria; Unclassified; otu_221
GJVXJEE02IDO0V.1	68976	89.88	0.976055	213	RDP:Bacteria; "Proteobacteria"; Alphaproteobacteria; Rhodobacterales; Rhodobacteraceae; unclassified_Rhodobacteraceae; otu_1236	68976	89.88	0.976055	213	greengenes:k__Bacteria; p__Proteobacteria; c__Alphaproteobacteria; o__Rhodobacterales; f__Rhodobacteraceae; g__Thalassobius; Unclassified; otu_2748	68976	89.88	0.976055	213	ncbi:Bacteria; Proteobacteria; Alphaproteobacteria; Rhodobacterales; Rhodobacteraceae; Unclassified; otu_2337
GJVXJEE02IE7JQ.1	74244	92.81	0.989077	281	RDP:Bacteria; "Proteobacteria"; Gammaproteobacteria; Alteromonadales; Pseudoalteromonadaceae; Pseudoalteromonas; otu_1667	74244	92.81	0.989077	281	greengenes:k__Bacteria; p__Proteobacteria; c__Gammaproteobacteria; o__Alteromonadales; f__Pseudoalteromonadaceae; g__Pseudoalteromonas; Unclassified; otu_3440	74244	92.81	0.989077	281	ncbi:Bacteria; Proteobacteria; Gammaproteobacteria; Alteromonadales; Alteromonadaceae; Unclassified; otu_3126
GJVXJEE02IE845.1	2362	89.02	0.988467	437	RDP:Bacteria; "Bacteroidetes"; Flavobacteria; "Flavobacteriales"; Flavobacteriaceae; Polaribacter; otu_604	192041	93.01	0.988525	439	greengenes:k__Bacteria; p__Bacteroidetes; c__Flavobacteria; o__Flavobacteriales; f__Flavobacteriaceae; g__Polaribacter; Unclassified; otu_1135	192041	93.01	0.988525	439	ncbi:Bacteria; Bacteroidetes; Flavobacteria; Flavobacteriales; Flavobacteriaceae; Polaribacter; Unclassified; otu_959
GJVXJEE02IELO4.1	36441	97.03	0.999993	246	RDP:Bacteria; "Proteobacteria"; Gammaproteobacteria; Alteromonadales; Pseudoalteromonadaceae; Pseudoalteromonas; otu_1667	36441	97.03	0.999993	246	greengenes:k__Bacteria; p__Proteobacteria; c__Gammaproteobacteria; o__Alteromonadales; f__Pseudoalteromonadaceae; g__Pseudoalteromonas; Unclassified; otu_3440	36441	97.03	0.999993	246	ncbi:Bacteria; Proteobacteria; Gammaproteobacteria; Alteromonadales; Alteromonadaceae; Unclassified; otu_3126
GJVXJEE02IEN7Q.1	91691	39.94	0.660603	333	RDP:Bacteria; "Proteobacteria"; Alphaproteobacteria; Rhodospirillales; Acetobacteraceae; Saccharibacter; otu_1260	91691	39.94	0.660603	333	greengenes:k__Bacteria; p__Proteobacteria; c__Alphaproteobacteria; o__Rhodospirillales; f__Acetobacteraceae; Unclassified; otu_2752	91691	39.94	0.660603	333	ncbi:Bacteria; Proteobacteria; Alphaproteobacteria; Rhodospirillales; Acetobacteraceae; Saccharibacter; otu_2484
GJVXJEE02IFYQ6.1	156104	88.44	0.984775	133	RDP:Bacteria; "Bacteroidetes"; Flavobacteria; "Flavobacteriales"; Flavobacteriaceae; unclassified_Flavobacteriaceae; otu_621	156104	88.44	0.984775	133	greengenes:k__Bacteria; p__Bacteroidetes; c__Flavobacteria; o__Flavobacteriales; f__Flavobacteriaceae; Unclassified; otu_1069	178891	89.02	0.99242	133	ncbi:Bacteria; Bacteroidetes; Flavobacteria; Flavobacteriales; Flavobacteriaceae; Unclassified; otu_874
GJVXJEE02IGJ52.1	304906	88.18	0.983424	245	RDP:Bacteria; "Bacteroidetes"; Flavobacteria; "Flavobacteriales"; Flavobacteriaceae; Polaribacter; otu_604	304906	88.18	0.983424	245	greengenes:k__Bacteria; p__Bacteroidetes; c__Flavobacteria; o__Flavobacteriales; f__Flavobacteriaceae; g__Polaribacter; Unclassified; otu_1135	304906	88.18	0.983424	245	ncbi:Bacteria; Bacteroidetes; Flavobacteria; Flavobacteriales; Flavobacteriaceae; Polaribacter; Unclassified; otu_959
GJVXJEE02IJ1UR.1	151662	92.57	0.999993	92	RDP:Bacteria; "Proteobacteria"; Alphaproteobacteria; Rhodobacterales; Rhodobacteraceae; unclassified_Rhodobacteraceae; otu_1236	159695	100	0.999993	92	greengenes:k__Bacteria; p__Proteobacteria; c__Alphaproteobacteria; o__Rhodobacterales; f__Rhodobacteraceae; g__Roseobacter; s__Roseobacter denitrificans; otu_2728	159695	100	0.999993	92	ncbi:Bacteria; Proteobacteria; Alphaproteobacteria; Rhodobacterales; Rhodobacteraceae; Roseobacter; Unclassified; otu_2417
GJVXJEE02IJ6DV.1	38580	97.5	0.995487	222	RDP:Bacteria; "Proteobacteria"; Alphaproteobacteria; Rhodobacterales; Rhodobacteraceae; Sulfitobacter; otu_1227	38580	97.5	0.995487	222	greengenes:k__Bacteria; p__Proteobacteria; c__Alphaproteobacteria; o__Rhodobacterales; f__Rhodobacteraceae; g__Sulfitobacter; s__Sulfitobacter pontiacus; otu_2743	76438	97.5	0.995531	223	ncbi:Bacteria; Proteobacteria; Alphaproteobacteria; Rhodobacterales; Rhodobacteraceae; Sulfitobacter; Unclassified; otu_2436
GJVXJEE02IJ9J1.1	84331	85.8	0.993394	151	RDP:Bacteria; "Bacteroidetes"; Flavobacteria; "Flavobacteriales"; Flavobacteriaceae; Polaribacter; otu_604	84331	85.8	0.993394	151	greengenes:k__Bacteria; p__Bacteroidetes; c__Flavobacteria; o__Flavobacteriales; f__Flavobacteriaceae; g__Polaribacter; Unclassified; otu_1135	84331	85.8	0.993394	151	ncbi:Bacteria; Bacteroidetes; Flavobacteria; Flavobacteriales; Flavobacteriaceae; Cellulophaga; Unclassified; otu_891
GJVXJEE02IJRZ9.1	140388	99.11	0.999993	60	RDP:Bacteria; "Proteobacteria"; Gammaproteobacteria; Alteromonadales; Pseudoalteromonadaceae; Pseudoalteromonas; otu_1667	140388	99.11	0.999993	60	greengenes:k__Bacteria; p__Proteobacteria; c__Gammaproteobacteria; o__Alteromonadales; f__Pseudoalteromonadaceae; g__Pseudoalteromonas; s__Pseudoalteromonas haloplanktis; otu_3442	140388	99.11	0.999993	60	ncbi:Bacteria; Proteobacteria; Gammaproteobacteria; Alteromonadales; Pseudoalteromonadaceae; Pseudoalteromonas; Unclassified; otu_3175
GJVXJEE02IL8UI.1	7709	89.31	0.97761	274	RDP:Bacteria; "Proteobacteria"; Gammaproteobacteria; Thiotrichales; Piscirickettsiaceae; Cycloclasticus; otu_1818	7709	89.31	0.97761	274	greengenes:k__Bacteria; p__Proteobacteria; c__Gammaproteobacteria; o__Methylococcales; f__Piscirickettsiaceae; g__Cycloclasticus; Unclassified; otu_3695	7709	89.31	0.97761	274	ncbi:Bacteria; Proteobacteria; Gammaproteobacteria; Thiotrichales; Piscirickettsiaceae; Cycloclasticus; Unclassified; otu_3560
GJVXJEE02IMDHU.1	119702	90.74	0.999993	61	RDP:Bacteria; "Proteobacteria"; Gammaproteobacteria; Alteromonadales; Colwelliaceae; Colwellia; otu_1656	119702	90.74	0.999993	61	greengenes:k__Bacteria; p__Proteobacteria; c__Gammaproteobacteria; o__Alteromonadales; f__Colwelliaceae; g__Colwellia; Unclassified; otu_3422	119702	90.74	0.999993	61	ncbi:Bacteria; Unclassified; otu_221
GJVXJEE02INBSN.1	145452	72.25	0.927786	174	RDP:Bacteria; "Bacteroidetes"; Flavobacteria; "Flavobacteriales"; Flavobacteriaceae; Polaribacter; otu_604	145452	72.25	0.927786	174	greengenes:k__Bacteria; p__Bacteroidetes; c__Flavobacteria; o__Flavobacteriales; f__Flavobacteriaceae; g__Polaribacter; Unclassified; otu_1135	145452	72.25	0.927786	174	ncbi:Bacteria; Bacteroidetes; Flavobacteria; Flavobacteriales; Flavobacteriaceae; Polaribacter; Unclassified; otu_959
GJVXJEE02INHJW.1	104331	73.47	0.905941	183	RDP:Bacteria; "Proteobacteria"; Gammaproteobacteria; Gammaproteobacteria_incertae_sedis; Spongiibacter; otu_1725	104331	73.47	0.905941	183	greengenes:k__Bacteria; p__Proteobacteria; c__Gammaproteobacteria; o__Oceanospirillales; f__J115; otu_3773	104331	73.47	0.905941	183	ncbi:Bacteria; Proteobacteria; Gammaproteobacteria; Unclassified; otu_3101
GJVXJEE02INM47.1	151410	83.12	0.955721	116	RDP:Bacteria; "Proteobacteria"; Alphaproteobacteria; Rhodobacterales; Rhodobacteraceae; Phaeobacter; otu_1199	151410	83.12	0.955721	116	greengenes:k__Bacteria; p__Proteobacteria; c__Alphaproteobacteria; o__Rhodobacterales; f__Rhodobacteraceae; Unclassified; otu_2666	246847	95.45	0.973657	116	ncbi:Bacteria; Proteobacteria; Alphaproteobacteria; Rhodobacterales; Rhodobacteraceae; Phaeobacter; Unclassified; otu_2393
GJVXJEE02IP1Z8.1	321327	74.78	0.926667	218	RDP:Bacteria; "Proteobacteria"; Gammaproteobacteria; Alteromonadales; Alteromonadaceae; Marinimicrobium; otu_1647	321327	74.78	0.926667	218	greengenes:k__Bacteria; p__Proteobacteria; c__Gammaproteobacteria; o__Oceanospirillales; f__Alteromonadaceae; g__Marinimicrobium; otu_3715	321327	74.78	0.926667	218	ncbi:Bacteria; Proteobacteria; Gammaproteobacteria; Alteromonadales; Alteromonadaceae; Marinimicrobium; Unclassified; otu_3142
GJVXJEE02IPDG8.1	17447	98.14	0.997347	377	RDP:Bacteria; "Proteobacteria"; Alphaproteobacteria; Rhodobacterales; Rhodobacteraceae; Roseovarius; otu_1215	17447	98.14	0.997347	377	greengenes:k__Bacteria; p__Proteobacteria; c__Alphaproteobacteria; o__Rhodobacterales; f__Rhodobacteraceae; Unclassified; otu_2666	17447	98.14	0.997347	377	ncbi:Bacteria; Proteobacteria; Alphaproteobacteria; Rhodobacterales; Rhodobacteraceae; Roseobacter; Unclassified; otu_2417
GJVXJEE02IQOKI.1	81293	86.26	0.956724	170	RDP:Bacteria; "Proteobacteria"; Gammaproteobacteria; Gammaproteobacteria_incertae_sedis; Sedimenticola; otu_1722	81293	86.26	0.956724	170	greengenes:k__Bacteria; p__Proteobacteria; c__Gammaproteobacteria; o__Chromatiales; f__; g__; Unclassified; otu_3483	81293	86.26	0.956724	170	ncbi:Bacteria; Proteobacteria; Gammaproteobacteria; sulfur-oxidizing symbionts; Unclassified; otu_3548
GJVXJEE02IS9A9.1	81639	91.1	0.994208	173	RDP:Bacteria; "Proteobacteria"; Gammaproteobacteria; Thiotrichales; Piscirickettsiaceae; Cycloclasticus; otu_1818	81639	91.1	0.994208	173	greengenes:k__Bacteria; p__Proteobacteria; c__Gammaproteobacteria; o__Methylococcales; f__Piscirickettsiaceae; g__Cycloclasticus; Unclassified; otu_3695	81639	91.1	0.994208	173	ncbi:Bacteria; Unclassified; otu_221
GJVXJEE02IT8N0.1	140388	95.2	0.991098	339	RDP:Bacteria; "Proteobacteria"; Gammaproteobacteria; Alteromonadales; Pseudoalteromonadaceae; Pseudoalteromonas; otu_1667	140388	95.2	0.991098	339	greengenes:k__Bacteria; p__Proteobacteria; c__Gammaproteobacteria; o__Alteromonadales; f__Pseudoalteromonadaceae; g__Pseudoalteromonas; s__Pseudoalteromonas haloplanktis; otu_3442	140388	95.2	0.991098	339	ncbi:Bacteria; Proteobacteria; Gammaproteobacteria; Alteromonadales; Pseudoalteromonadaceae; Pseudoalteromonas; Unclassified; otu_3175
GJVXJEE02ITXPB.1	7709	91.18	0.979034	292	RDP:Bacteria; "Proteobacteria"; Gammaproteobacteria; Thiotrichales; Piscirickettsiaceae; Cycloclasticus; otu_1818	7709	91.18	0.979034	292	greengenes:k__Bacteria; p__Proteobacteria; c__Gammaproteobacteria; o__Methylococcales; f__Piscirickettsiaceae; g__Cycloclasticus; Unclassified; otu_3695	7709	91.18	0.979034	292	ncbi:Bacteria; Proteobacteria; Gammaproteobacteria; Thiotrichales; Piscirickettsiaceae; Cycloclasticus; Unclassified; otu_3560
GJVXJEE02IU3LN.1	119702	85.23	0.982988	120	RDP:Bacteria; "Proteobacteria"; Gammaproteobacteria; Alteromonadales; Colwelliaceae; Colwellia; otu_1656	119702	85.23	0.982988	120	greengenes:k__Bacteria; p__Proteobacteria; c__Gammaproteobacteria; o__Alteromonadales; f__Colwelliaceae; g__Colwellia; Unclassified; otu_3422	119702	85.23	0.982988	120	ncbi:Bacteria; Unclassified; otu_221
GJVXJEE02IUGEI.1	144413	88.63	0.988467	174	RDP:Bacteria; "Bacteroidetes"; Flavobacteria; "Flavobacteriales"; Flavobacteriaceae; Polaribacter; otu_604	144413	88.63	0.988467	174	greengenes:k__Bacteria; p__Bacteroidetes; c__Flavobacteria; o__Flavobacteriales; f__Flavobacteriaceae; g__Polaribacter; Unclassified; otu_1135	144413	88.63	0.988467	174	ncbi:Bacteria; Bacteroidetes; Flavobacteria; Flavobacteriales; Flavobacteriaceae; Polaribacter; Unclassified; otu_959
GJVXJEE02IV5HK.1	119702	94.19	0.991577	120	RDP:Bacteria; "Proteobacteria"; Gammaproteobacteria; Alteromonadales; Colwelliaceae; Colwellia; otu_1656	119702	94.19	0.991577	120	greengenes:k__Bacteria; p__Proteobacteria; c__Gammaproteobacteria; o__Alteromonadales; f__Colwelliaceae; g__Colwellia; Unclassified; otu_3422	119702	94.19	0.991577	120	ncbi:Bacteria; Unclassified; otu_221
GJVXJEE02IV7XX.1	5703	91.58	0.979587	351	RDP:Bacteria; "Proteobacteria"; Alphaproteobacteria; Rhodobacterales; Rhodobacteraceae; Phaeobacter; otu_1199	5703	91.58	0.979587	351	greengenes:k__Bacteria; p__Proteobacteria; c__Alphaproteobacteria; o__Rhodobacterales; f__Rhodobacteraceae; Unclassified; otu_2666	5703	91.58	0.979587	351	ncbi:Bacteria; Proteobacteria; Alphaproteobacteria; Rhodobacterales; Rhodobacteraceae; Roseobacter; Unclassified; otu_2417
GJVXJEE02IWVDR.1	153773	91	0.989572	192	RDP:Bacteria; "Bacteroidetes"; Flavobacteria; "Flavobacteriales"; Flavobacteriaceae; Polaribacter; otu_604	153773	91	0.989572	192	greengenes:k__Bacteria; p__Bacteroidetes; c__Flavobacteria; o__Flavobacteriales; f__Flavobacteriaceae; g__Polaribacter; Unclassified; otu_1135	264074	91.47	0.989586	192	ncbi:Bacteria; Bacteroidetes; Flavobacteria; Flavobacteriales; Flavobacteriaceae; Polaribacter; Unclassified; otu_959
GJVXJEE02IXCGS.1	133712	92.07	0.989368	284	RDP:Bacteria; "Proteobacteria"; Gammaproteobacteria; Alteromonadales; Colwelliaceae; Colwellia; otu_1656	130993	92.07	0.989368	284	greengenes:k__Bacteria; p__Proteobacteria; c__Gammaproteobacteria; o__Alteromonadales; f__Colwelliaceae; g__Colwellia; s__Colwellia psychrerythraea; otu_3423	130993	92.07	0.989368	284	ncbi:Bacteria; Proteobacteria; Gammaproteobacteria; Alteromonadales; Colwelliaceae; Colwellia; Unclassified; otu_3156
GJVXJEE02IY527.1	140128	88.03	0.999993	66	RDP:Bacteria; "Bacteroidetes"; Flavobacteria; "Flavobacteriales"; Flavobacteriaceae; Cellulophaga; otu_559	279565	87.18	0.999993	66	greengenes:k__Bacteria; p__Bacteroidetes; c__Flavobacteria; o__Flavobacteriales; f__Flavobacteriaceae; g__Gramella; Unclassified; otu_1115	239714	78.63	0.999993	66	ncbi:Bacteria; Bacteroidetes; Flavobacteria; Flavobacteriales; Unclassified; otu_859
GJVXJEE02IZAGI.1	5663	89.97	0.982261	229	RDP:Bacteria; "Proteobacteria"; Alphaproteobacteria; Rhodobacterales; Rhodobacteraceae; Phaeobacter; otu_1199	5663	89.97	0.982261	229	greengenes:k__Bacteria; p__Proteobacteria; c__Alphaproteobacteria; o__Rhodobacterales; f__Rhodobacteraceae; Unclassified; otu_2666	142086	88.93	0.991316	232	ncbi:Bacteria; Proteobacteria; Alphaproteobacteria; Rhodobacterales; Rhodobacteraceae; Loktanella; Unclassified; otu_2366
GJVXJEE02IZZTV.1	173298	79.65	0.925679	229	RDP:Bacteria; "Proteobacteria"; Gammaproteobacteria; Pseudomonadales; Moraxellaceae; Perlucidibaca; otu_1806	218745	78.79	0.939923	229	greengenes:k__Bacteria; p__Proteobacteria; c__Gammaproteobacteria; o__Oceanospirillales; f__HTCC2188; HTCC; otu_3772	173298	79.65	0.925679	229	ncbi:Bacteria; Proteobacteria; Gammaproteobacteria; Pseudomonadales; Moraxellaceae; Perlucidibaca; otu_3518
GJVXJEE02J0OCL.1	289487	81.45	0.999993	80	RDP:Bacteria; "Bacteroidetes"; Flavobacteria; "Flavobacteriales"; Flavobacteriaceae; Flavobacterium; otu_573	289487	81.45	0.999993	80	greengenes:k__Bacteria; p__Bacteroidetes; c__Flavobacteria; o__Flavobacteriales; f__Flavobacteriaceae; Unclassified; otu_1069	213670	83.87	0.999993	80	ncbi:Bacteria; Bacteroidetes; Flavobacteria; Flavobacteriales; Unclassified; otu_859
GJVXJEE02J1O46.1	134106	81.87	0.978831	143	RDP:Bacteria; "Proteobacteria"; Gammaproteobacteria; Alteromonadales; Colwelliaceae; Colwellia; otu_1656	131780	81.87	0.978831	143	greengenes:k__Bacteria; p__Proteobacteria; c__Gammaproteobacteria; o__Alteromonadales; f__Colwelliaceae; g__Colwellia; s__Colwellia psychrerythraea; otu_3423	131780	81.87	0.978831	143	ncbi:Bacteria; Proteobacteria; Gammaproteobacteria; Alteromonadales; Colwelliaceae; Colwellia; Unclassified; otu_3156
GJVXJEE02J1UTA.1	108685	92.08	0.988293	257	RDP:Bacteria; "Bacteroidetes"; Flavobacteria; "Flavobacteriales"; Flavobacteriaceae; Polaribacter; otu_604	108685	92.08	0.988293	257	greengenes:k__Bacteria; p__Bacteroidetes; c__Flavobacteria; o__Flavobacteriales; f__Flavobacteriaceae; g__Polaribacter; Unclassified; otu_1135	108685	92.08	0.988293	257	ncbi:Bacteria; Bacteroidetes; Flavobacteria; Flavobacteriales; Flavobacteriaceae; Polaribacter; Unclassified; otu_959
GJVXJEE02JE8IJ.1	56667	97.63	0.997624	420	RDP:Bacteria; "Proteobacteria"; Alphaproteobacteria; Rhodobacterales; Rhodobacteraceae; Roseovarius; otu_1215	273445	97.63	0.997624	420	greengenes:k__Bacteria; p__Proteobacteria; c__Alphaproteobacteria; o__Rhodobacterales; f__Rhodobacteraceae; Unclassified; otu_2666	56667	97.63	0.997624	420	ncbi:Bacteria; Proteobacteria; Alphaproteobacteria; Rhodobacterales; Rhodobacteraceae; Unclassified; otu_2337
GJVXJEE02JF92E.1	106794	94.47	0.973598	347	RDP:Bacteria; "Proteobacteria"; Gammaproteobacteria; Thiotrichales; Piscirickettsiaceae; Cycloclasticus; otu_1818	106794	94.47	0.973598	347	greengenes:k__Bacteria; p__Proteobacteria; c__Gammaproteobacteria; o__Methylococcales; f__Piscirickettsiaceae; g__Cycloclasticus; Unclassified; otu_3695	61169	93.97	0.973598	347	ncbi:Bacteria; Proteobacteria; Gammaproteobacteria; Thiotrichales; Piscirickettsiaceae; Cycloclasticus; Unclassified; otu_3560
GJVXJEE02JHYD6.1	56290	96.51	0.999993	337	RDP:Bacteria; "Proteobacteria"; Gammaproteobacteria; Thiotrichales; Piscirickettsiaceae; Cycloclasticus; otu_1818	56290	96.51	0.999993	337	greengenes:k__Bacteria; p__Proteobacteria; c__Gammaproteobacteria; o__Methylococcales; f__Piscirickettsiaceae; g__Cycloclasticus; Unclassified; otu_3695	56290	96.51	0.999993	337	ncbi:Bacteria; Proteobacteria; Gammaproteobacteria; Thiotrichales; Piscirickettsiaceae; Cycloclasticus; Unclassified; otu_3560
GJVXJEE02JI8YO.1	220707	86.63	0.986301	147	RDP:Bacteria; "Bacteroidetes"; Flavobacteria; "Flavobacteriales"; Flavobacteriaceae; Flavobacterium; otu_573	226142	86.63	0.986301	147	greengenes:k__Bacteria; p__Bacteroidetes; c__Flavobacteria; o__Flavobacteriales; f__Flavobacteriaceae; g__Flavobacterium; Unclassified; otu_1102	226142	86.63	0.986301	147	ncbi:Bacteria; Bacteroidetes; Flavobacteria; Flavobacteriales; Flavobacteriaceae; Flavobacterium; Unclassified; otu_912
GJVXJEE02JIE44.1	106794	92.21	0.928092	104	RDP:Bacteria; "Proteobacteria"; Gammaproteobacteria; Thiotrichales; Piscirickettsiaceae; Cycloclasticus; otu_1818	106794	92.21	0.928092	104	greengenes:k__Bacteria; p__Proteobacteria; c__Gammaproteobacteria; o__Methylococcales; f__Piscirickettsiaceae; g__Cycloclasticus; Unclassified; otu_3695	61170	88.96	0.928092	104	ncbi:Bacteria; Proteobacteria; Gammaproteobacteria; Thiotrichales; Piscirickettsiaceae; Cycloclasticus; Unclassified; otu_3560
GJVXJEE02JIMKK.1	101791	100	0.999993	268	RDP:Bacteria; "Proteobacteria"; Gammaproteobacteria; Alteromonadales; Colwelliaceae; Colwellia; otu_1656	107312	100	0.999993	268	greengenes:k__Bacteria; p__Proteobacteria; c__Gammaproteobacteria; o__Alteromonadales; f__Colwelliaceae; g__Colwellia; Unclassified; otu_3422	79163	100	0.999993	268	ncbi:Bacteria; Proteobacteria; Gammaproteobacteria; Unclassified; otu_3101
GJVXJEE02JJ6G9.1	189051	86.18	0.968875	296	RDP:Bacteria; "Proteobacteria"; Alphaproteobacteria; Rhodobacterales; Rhodobacteraceae; Phaeobacter; otu_1199	189051	86.18	0.968875	296	greengenes:k__Bacteria; p__Proteobacteria; c__Alphaproteobacteria; o__Rhodobacterales; f__Rhodobacteraceae; g__Phaeobacter; Unclassified; otu_2713	110578	85.53	0.972247	296	ncbi:Bacteria; Proteobacteria; Alphaproteobacteria; Rhodobacterales; Rhodobacteraceae; Phaeobacter; Unclassified; otu_2393
GJVXJEE02JJH5D.1	327040	89.03	0.978002	140	RDP:Bacteria; "Proteobacteria"; Gammaproteobacteria; Chromatiales; Ectothiorhodospiraceae; Thioalkalivibrio; otu_1707	327040	89.03	0.978002	140	greengenes:k__Bacteria; p__Proteobacteria; c__Gammaproteobacteria; o__Chromatiales; f__Ectothiorhodospiraceae; g__Thioalkalivibrio; Unclassified; otu_3515	157848	89.68	0.978264	141	ncbi:Bacteria; Proteobacteria; Gammaproteobacteria; Thiohalophilus; otu_3551
GJVXJEE02JK2P5.1	140388	100	0.999993	60	RDP:Bacteria; "Proteobacteria"; Gammaproteobacteria; Alteromonadales; Pseudoalteromonadaceae; Pseudoalteromonas; otu_1667	140388	100	0.999993	60	greengenes:k__Bacteria; p__Proteobacteria; c__Gammaproteobacteria; o__Alteromonadales; f__Pseudoalteromonadaceae; g__Pseudoalteromonas; s__Pseudoalteromonas haloplanktis; otu_3442	140388	100	0.999993	60	ncbi:Bacteria; Proteobacteria; Gammaproteobacteria; Alteromonadales; Pseudoalteromonadaceae; Pseudoalteromonas; Unclassified; otu_3175
GJVXJEE02JKAPQ.1	106794	88.27	0.974907	122	RDP:Bacteria; "Proteobacteria"; Gammaproteobacteria; Thiotrichales; Piscirickettsiaceae; Cycloclasticus; otu_1818	106794	88.27	0.974907	122	greengenes:k__Bacteria; p__Proteobacteria; c__Gammaproteobacteria; o__Methylococcales; f__Piscirickettsiaceae; g__Cycloclasticus; Unclassified; otu_3695	61170	83.8	0.974907	122	ncbi:Bacteria; Proteobacteria; Gammaproteobacteria; Thiotrichales; Piscirickettsiaceae; Cycloclasticus; Unclassified; otu_3560
GJVXJEE02JKF5E.1	56667	94.29	0.990662	324	RDP:Bacteria; "Proteobacteria"; Alphaproteobacteria; Rhodobacterales; Rhodobacteraceae; Roseovarius; otu_1215	273445	94.29	0.990662	324	greengenes:k__Bacteria; p__Proteobacteria; c__Alphaproteobacteria; o__Rhodobacterales; f__Rhodobacteraceae; Unclassified; otu_2666	56667	94.29	0.990662	324	ncbi:Bacteria; Proteobacteria; Alphaproteobacteria; Rhodobacterales; Rhodobacteraceae; Unclassified; otu_2337
GJVXJEE02JNHKO.1	113396	95.77	0.987987	336	RDP:Bacteria; "Proteobacteria"; Alphaproteobacteria; Rhodobacterales; Rhodobacteraceae; Sulfitobacter; otu_1227	5637	95.77	0.987987	336	greengenes:k__Bacteria; p__Proteobacteria; c__Alphaproteobacteria; o__Rhodobacterales; f__Rhodobacteraceae; g__Sulfitobacter; Unclassified; otu_2740	113396	95.77	0.987987	336	ncbi:Bacteria; Proteobacteria; Alphaproteobacteria; Rhodobacterales; Rhodobacteraceae; Sulfitobacter; Unclassified; otu_2436
GJVXJEE02JNJSI.1	7712	93.38	0.986926	309	RDP:Bacteria; "Proteobacteria"; Gammaproteobacteria; Thiotrichales; Piscirickettsiaceae; Cycloclasticus; otu_1818	7712	93.38	0.986926	309	greengenes:k__Bacteria; p__Proteobacteria; c__Gammaproteobacteria; o__Methylococcales; f__Piscirickettsiaceae; g__Cycloclasticus; Unclassified; otu_3695	7712	93.38	0.986926	309	ncbi:Bacteria; Proteobacteria; Gammaproteobacteria; Thiotrichales; Piscirickettsiaceae; Cycloclasticus; Unclassified; otu_3560
GJVXJEE02JO3FY.1	8915	100	0.999993	273	RDP:Bacteria; "Proteobacteria"; Gammaproteobacteria; Alteromonadales; Pseudoalteromonadaceae; Pseudoalteromonas; otu_1667	8915	100	0.999993	273	greengenes:k__Bacteria; p__Proteobacteria; c__Gammaproteobacteria; o__Alteromonadales; f__Pseudoalteromonadaceae; g__Pseudoalteromonas; Unclassified; otu_3440	8915	100	0.999993	273	ncbi:Bacteria; Unclassified; otu_221
GJVXJEE02JOPNY.1	5703	97.28	0.981709	334	RDP:Bacteria; "Proteobacteria"; Alphaproteobacteria; Rhodobacterales; Rhodobacteraceae; Phaeobacter; otu_1199	5703	97.28	0.981709	334	greengenes:k__Bacteria; p__Proteobacteria; c__Alphaproteobacteria; o__Rhodobacterales; f__Rhodobacteraceae; Unclassified; otu_2666	5703	97.28	0.981709	334	ncbi:Bacteria; Proteobacteria; Alphaproteobacteria; Rhodobacterales; Rhodobacteraceae; Roseobacter; Unclassified; otu_2417
GJVXJEE02JOTCY.1	100326	100	0.999993	136	RDP:Bacteria; "Proteobacteria"; Gammaproteobacteria; Alteromonadales; Pseudoalteromonadaceae; Pseudoalteromonas; otu_1667	100326	100	0.999993	136	greengenes:k__Bacteria; p__Proteobacteria; c__Gammaproteobacteria; o__Alteromonadales; f__Pseudoalteromonadaceae; g__Pseudoalteromonas; Unclassified; otu_3440	100326	100	0.999993	136	ncbi:Bacteria; Proteobacteria; Gammaproteobacteria; Alteromonadales; Pseudoalteromonadaceae; Pseudoalteromonas; Unclassified; otu_3175
GJVXJEE02JQ9PB.1	231212	92.21	0.958788	302	RDP:Bacteria; "Proteobacteria"; Gammaproteobacteria; Alteromonadales; Colwelliaceae; Colwellia; otu_1656	231212	92.21	0.958788	302	greengenes:k__Bacteria; p__Proteobacteria; c__Gammaproteobacteria; o__Alteromonadales; f__Colwelliaceae; g__Colwellia; Unclassified; otu_3422	231212	92.21	0.958788	302	ncbi:Bacteria; Proteobacteria; Gammaproteobacteria; Alteromonadales; Colwelliaceae; Colwellia; Unclassified; otu_3156
GJVXJEE02JR067.1	5639	90.14	0.951913	259	RDP:Bacteria; "Proteobacteria"; Alphaproteobacteria; Rhodobacterales; Rhodobacteraceae; Sulfitobacter; otu_1227	5639	90.14	0.951913	259	greengenes:k__Bacteria; p__Proteobacteria; c__Alphaproteobacteria; o__Rhodobacterales; f__Rhodobacteraceae; g__Sulfitobacter; s__Sulfitobacter pontiacus; otu_2743	5639	90.14	0.951913	259	ncbi:Bacteria; Proteobacteria; Alphaproteobacteria; Rhodobacterales; Rhodobacteraceae; Sulfitobacter; Unclassified; otu_2436
GJVXJEE02JRAPG.1	107312	100	0.999993	177	RDP:Bacteria; "Proteobacteria"; Gammaproteobacteria; Alteromonadales; Colwelliaceae; Colwellia; otu_1656	107312	100	0.999993	177	greengenes:k__Bacteria; p__Proteobacteria; c__Gammaproteobacteria; o__Alteromonadales; f__Colwelliaceae; g__Colwellia; Unclassified; otu_3422	79163	100	0.999993	177	ncbi:Bacteria; Proteobacteria; Gammaproteobacteria; Unclassified; otu_3101
GJVXJEE02JRLZ4.1	151662	92.57	0.999993	92	RDP:Bacteria; "Proteobacteria"; Alphaproteobacteria; Rhodobacterales; Rhodobacteraceae; unclassified_Rhodobacteraceae; otu_1236	159695	100	0.999993	92	greengenes:k__Bacteria; p__Proteobacteria; c__Alphaproteobacteria; o__Rhodobacterales; f__Rhodobacteraceae; g__Roseobacter; s__Roseobacter denitrificans; otu_2728	159695	100	0.999993	92	ncbi:Bacteria; Proteobacteria; Alphaproteobacteria; Rhodobacterales; Rhodobacteraceae; Roseobacter; Unclassified; otu_2417
GJVXJEE02JROA0.1	44604	88.51	0.982493	288	RDP:Bacteria; "Bacteroidetes"; Flavobacteria; "Flavobacteriales"; Flavobacteriaceae; Polaribacter; otu_604	44604	88.51	0.982493	288	greengenes:k__Bacteria; p__Bacteroidetes; c__Flavobacteria; o__Flavobacteriales; f__Flavobacteriaceae; g__Polaribacter; Unclassified; otu_1135	122034	94.1	0.989528	288	ncbi:Bacteria; Bacteroidetes; Flavobacteria; Flavobacteriales; Flavobacteriaceae; Polaribacter; Unclassified; otu_959
GJVXJEE02JU4EY.1	154284	85.59	0.943571	167	RDP:Bacteria; "Proteobacteria"; Alphaproteobacteria; Sphingomonadales; Sphingomonadaceae; Novosphingobium; otu_1305	141231	85.59	0.943571	167	greengenes:k__Bacteria; p__Proteobacteria; c__Alphaproteobacteria; o__Sphingomonadales; f__Sphingomonadaceae; g__Novosphingobium; s__Novosphingobium aromaticivorans; otu_2882	141231	85.59	0.943571	167	ncbi:Bacteria; Proteobacteria; Alphaproteobacteria; Sphingomonadales; Sphingomonadaceae; Novosphingobium; Unclassified; otu_2592
GJVXJEE02JVQKB.1	11314	38.52	0.759988	141	RDP:Bacteria; "Fusobacteria"; "Fusobacteria"; "Fusobacteriales"; "Fusobacteriaceae"; Fusobacterium; otu_1031	129148	38.52	0.759988	141	greengenes:k__Bacteria; p__Fusobacteria; c__Fusobacteria (class); o__Fusobacteriales; f__Fusobacteriaceae; g__Fusobacterium; Unclassified; otu_2287	129148	38.52	0.759988	141	ncbi:Bacteria; Fusobacteria; Fusobacteriales; Fusobacteriaceae; Fusobacterium; Unclassified; otu_2065
GJVXJEE02JW4CK.1	131374	95.12	0.999993	127	RDP:Bacteria; "Proteobacteria"; Gammaproteobacteria; Alteromonadales; Colwelliaceae; Colwellia; otu_1656	131374	95.12	0.999993	127	greengenes:k__Bacteria; p__Proteobacteria; c__Gammaproteobacteria; o__Alteromonadales; f__Colwelliaceae; g__Colwellia; Unclassified; otu_3422	8841	94.31	0.999993	127	ncbi:Bacteria; Proteobacteria; Gammaproteobacteria; Alteromonadales; Colwelliaceae; Colwellia; Unclassified; otu_3156
GJVXJEE02JWNNY.1	220707	79.19	0.952495	132	RDP:Bacteria; "Bacteroidetes"; Flavobacteria; "Flavobacteriales"; Flavobacteriaceae; Flavobacterium; otu_573	226142	79.19	0.952495	132	greengenes:k__Bacteria; p__Bacteroidetes; c__Flavobacteria; o__Flavobacteriales; f__Flavobacteriaceae; g__Flavobacterium; Unclassified; otu_1102	226142	79.19	0.952495	132	ncbi:Bacteria; Bacteroidetes; Flavobacteria; Flavobacteriales; Flavobacteriaceae; Flavobacterium; Unclassified; otu_912
GJVXJEE02JYPGV.1	140388	100	0.999993	60	RDP:Bacteria; "Proteobacteria"; Gammaproteobacteria; Alteromonadales; Pseudoalteromonadaceae; Pseudoalteromonas; otu_1667	140388	100	0.999993	60	greengenes:k__Bacteria; p__Proteobacteria; c__Gammaproteobacteria; o__Alteromonadales; f__Pseudoalteromonadaceae; g__Pseudoalteromonas; s__Pseudoalteromonas haloplanktis; otu_3442	140388	100	0.999993	60	ncbi:Bacteria; Proteobacteria; Gammaproteobacteria; Alteromonadales; Pseudoalteromonadaceae; Pseudoalteromonas; Unclassified; otu_3175
GJVXJEE02JYURZ.1	106794	94.8	0.999993	155	RDP:Bacteria; "Proteobacteria"; Gammaproteobacteria; Thiotrichales; Piscirickettsiaceae; Cycloclasticus; otu_1818	106794	94.8	0.999993	155	greengenes:k__Bacteria; p__Proteobacteria; c__Gammaproteobacteria; o__Methylococcales; f__Piscirickettsiaceae; g__Cycloclasticus; Unclassified; otu_3695	159937	96.53	0.999993	155	ncbi:Bacteria; Proteobacteria; Gammaproteobacteria; Thiotrichales; Piscirickettsiaceae; Cycloclasticus; Unclassified; otu_3560
GJVXJEE02JZM9V.1	119702	94.19	0.991577	120	RDP:Bacteria; "Proteobacteria"; Gammaproteobacteria; Alteromonadales; Colwelliaceae; Colwellia; otu_1656	119702	94.19	0.991577	120	greengenes:k__Bacteria; p__Proteobacteria; c__Gammaproteobacteria; o__Alteromonadales; f__Colwelliaceae; g__Colwellia; Unclassified; otu_3422	119702	94.19	0.991577	120	ncbi:Bacteria; Unclassified; otu_221
GJVXJEE02F44J6.1	106794	93.88	0.9737	193	RDP:Bacteria; "Proteobacteria"; Gammaproteobacteria; Thiotrichales; Piscirickettsiaceae; Cycloclasticus; otu_1818	106794	93.88	0.9737	193	greengenes:k__Bacteria; p__Proteobacteria; c__Gammaproteobacteria; o__Methylococcales; f__Piscirickettsiaceae; g__Cycloclasticus; Unclassified; otu_3695	61170	92.09	0.9737	193	ncbi:Bacteria; Proteobacteria; Gammaproteobacteria; Thiotrichales; Piscirickettsiaceae; Cycloclasticus; Unclassified; otu_3560
GJVXJEE02F4HUC.1	106794	97.56	0.95889	176	RDP:Bacteria; "Proteobacteria"; Gammaproteobacteria; Thiotrichales; Piscirickettsiaceae; Cycloclasticus; otu_1818	106794	97.56	0.95889	176	greengenes:k__Bacteria; p__Proteobacteria; c__Gammaproteobacteria; o__Methylococcales; f__Piscirickettsiaceae; g__Cycloclasticus; Unclassified; otu_3695	61170	96.75	0.95889	176	ncbi:Bacteria; Proteobacteria; Gammaproteobacteria; Thiotrichales; Piscirickettsiaceae; Cycloclasticus; Unclassified; otu_3560
GJVXJEE02F5POE.1	104865	77.49	0.972349	184	RDP:Bacteria; "Proteobacteria"; Gammaproteobacteria; Gammaproteobacteria_incertae_sedis; Sedimenticola; otu_1722	152179	74.89	0.938019	184	greengenes:k__Bacteria; p__Proteobacteria; c__Gammaproteobacteria; o__Oceanospirillales; f__Alteromonadaceae; g__HTCC2207; otu_3714	152179	74.89	0.938019	184	ncbi:Bacteria; Proteobacteria; Gammaproteobacteria; OMG group; SAR92 clade; Unclassified; otu_3479
GJVXJEE02F6QZ0.1	143070	84.07	0.978177	189	RDP:Bacteria; "Proteobacteria"; unclassified_"Proteobacteria"; otu_1863	141985	84.07	0.978322	189	greengenes:k__Bacteria; p__Proteobacteria; c__Alphaproteobacteria; o__Rhodobacterales; f__Rhodobacteraceae; Unclassified; otu_2666	273454	86.28	0.978409	189	ncbi:Bacteria; Proteobacteria; Alphaproteobacteria; Rhodobacterales; Rhodobacteraceae; Nautella; otu_2377
GJVXJEE02F8HRH.1	101656	98.79	0.99383	326	RDP:Bacteria; "Proteobacteria"; Gammaproteobacteria; Oceanospirillales; Oceanospirillaceae; Marinomonas; otu_1771	101656	98.79	0.99383	326	greengenes:k__Bacteria; p__Proteobacteria; c__Gammaproteobacteria; o__Oceanospirillales; f__Oceanospirillaceae; g__Marinomonas; Unclassified; otu_3783	157287	98.79	0.99383	326	ncbi:Bacteria; Proteobacteria; Gammaproteobacteria; Oceanospirillales; Marinomonas; Unclassified; otu_3448
GJVXJEE02F99VP.1	140388	100	0.999993	60	RDP:Bacteria; "Proteobacteria"; Gammaproteobacteria; Alteromonadales; Pseudoalteromonadaceae; Pseudoalteromonas; otu_1667	140388	100	0.999993	60	greengenes:k__Bacteria; p__Proteobacteria; c__Gammaproteobacteria; o__Alteromonadales; f__Pseudoalteromonadaceae; g__Pseudoalteromonas; s__Pseudoalteromonas haloplanktis; otu_3442	140388	100	0.999993	60	ncbi:Bacteria; Proteobacteria; Gammaproteobacteria; Alteromonadales; Pseudoalteromonadaceae; Pseudoalteromonas; Unclassified; otu_3175
GJVXJEE02F9KG3.1	8945	97.67	0.999993	277	RDP:Bacteria; "Proteobacteria"; Gammaproteobacteria; Alteromonadales; Pseudoalteromonadaceae; Pseudoalteromonas; otu_1667	8945	97.67	0.999993	277	greengenes:k__Bacteria; p__Proteobacteria; c__Gammaproteobacteria; o__Alteromonadales; f__Pseudoalteromonadaceae; g__Pseudoalteromonas; Unclassified; otu_3440	8945	97.67	0.999993	277	ncbi:Bacteria; Proteobacteria; Gammaproteobacteria; Alteromonadales; Pseudoalteromonadaceae; Pseudoalteromonas; Unclassified; otu_3175
GJVXJEE02F9KWB.1	105326	100	0.999993	142	RDP:Bacteria; "Proteobacteria"; Alphaproteobacteria; Rhodobacterales; Rhodobacteraceae; unclassified_Rhodobacteraceae; otu_1236	105326	100	0.999993	142	greengenes:k__Bacteria; p__Proteobacteria; c__Alphaproteobacteria; o__Rhodobacterales; f__Rhodobacteraceae; Unclassified; otu_2666	105326	100	0.999993	142	ncbi:Bacteria; Unclassified; otu_221
GJVXJEE02F9VTN.1	153773	92.04	0.990313	207	RDP:Bacteria; "Bacteroidetes"; Flavobacteria; "Flavobacteriales"; Flavobacteriaceae; Polaribacter; otu_604	153773	92.04	0.990313	207	greengenes:k__Bacteria; p__Bacteroidetes; c__Flavobacteria; o__Flavobacteriales; f__Flavobacteriaceae; g__Polaribacter; Unclassified; otu_1135	364820	87.17	0.995167	207	ncbi:Bacteria; Bacteroidetes; Flavobacteria; Flavobacteriales; Flavobacteriaceae; Polaribacter; Unclassified; otu_959
GJVXJEE02FN6VS.1	119702	100	0.999993	130	RDP:Bacteria; "Proteobacteria"; Gammaproteobacteria; Alteromonadales; Colwelliaceae; Colwellia; otu_1656	119702	100	0.999993	130	greengenes:k__Bacteria; p__Proteobacteria; c__Gammaproteobacteria; o__Alteromonadales; f__Colwelliaceae; g__Colwellia; Unclassified; otu_3422	119702	100	0.999993	130	ncbi:Bacteria; Unclassified; otu_221
GJVXJEE02FND0O.1	135256	88.22	0.977247	268	RDP:Bacteria; "Proteobacteria"; Alphaproteobacteria; Rhodobacterales; Rhodobacteraceae; Roseovarius; otu_1215	170394	90.03	0.969413	268	greengenes:k__Bacteria; p__Proteobacteria; c__Alphaproteobacteria; o__Rhodobacterales; f__Rhodobacteraceae; Unclassified; otu_2666	170394	90.03	0.969413	268	ncbi:Bacteria; Proteobacteria; Alphaproteobacteria; Unclassified; otu_2139
GJVXJEE02FRI3J.1	7709	84.83	0.954588	275	RDP:Bacteria; "Proteobacteria"; Gammaproteobacteria; Thiotrichales; Piscirickettsiaceae; Cycloclasticus; otu_1818	7709	84.83	0.954588	275	greengenes:k__Bacteria; p__Proteobacteria; c__Gammaproteobacteria; o__Methylococcales; f__Piscirickettsiaceae; g__Cycloclasticus; Unclassified; otu_3695	7709	84.83	0.954588	275	ncbi:Bacteria; Proteobacteria; Gammaproteobacteria; Thiotrichales; Piscirickettsiaceae; Cycloclasticus; Unclassified; otu_3560
GJVXJEE02FSYP8.1	83359	84.12	0.967712	223	RDP:Bacteria; "Bacteroidetes"; Flavobacteria; "Flavobacteriales"; Flavobacteriaceae; Cellulophaga; otu_559	83359	84.12	0.967712	223	greengenes:k__Bacteria; p__Bacteroidetes; c__Flavobacteria; o__Flavobacteriales; f__Flavobacteriaceae; g__Cellulophaga; Unclassified; otu_1085	83359	84.12	0.967712	223	ncbi:Bacteria; Bacteroidetes; Cytophagia; Cytophagales; Cytophagaceae; Cytophaga; Unclassified; otu_801
GJVXJEE02FTKP5.1	84331	90.04	0.995487	221	RDP:Bacteria; "Bacteroidetes"; Flavobacteria; "Flavobacteriales"; Flavobacteriaceae; Polaribacter; otu_604	84331	90.04	0.995487	221	greengenes:k__Bacteria; p__Bacteroidetes; c__Flavobacteria; o__Flavobacteriales; f__Flavobacteriaceae; g__Polaribacter; Unclassified; otu_1135	84331	90.04	0.995487	221	ncbi:Bacteria; Bacteroidetes; Flavobacteria; Flavobacteriales; Flavobacteriaceae; Cellulophaga; Unclassified; otu_891
GJVXJEE02FUJFZ.1	2533	61.79	0.833575	83	RDP:Bacteria; "Bacteroidetes"; "Sphingobacteria"; "Sphingobacteriales"; "Saprospiraceae"; Haliscomenobacter; otu_507	2481	59.35	0.908005	83	greengenes:k__Bacteria; p__Bacteroidetes; c__Sphingobacteria; o__Sphingobacteriales; f__Sphingobacteriaceae; g__Pedobacter; Unclassified; otu_1243	2533	61.79	0.833575	83	ncbi:Bacteria; Bacteroidetes; Sphingobacteria; Sphingobacteriales; Saprospiraceae; Haliscomenobacter; Unclassified; otu_1064
GJVXJEE02FUXDF.1	108683	82.35	0.974441	161	RDP:Bacteria; "Proteobacteria"; Gammaproteobacteria; Alteromonadales; Alteromonadaceae; Glaciecola; otu_1645	108683	82.35	0.974441	161	greengenes:k__Bacteria; p__Proteobacteria; c__Gammaproteobacteria; o__Alteromonadales; f__Alteromonadaceae; g__Glaciecola; Unclassified; otu_3414	108683	82.35	0.974441	161	ncbi:Bacteria; Proteobacteria; Gammaproteobacteria; Alteromonadales; Alteromonadaceae; Glaciecola; Unclassified; otu_3138
GJVXJEE02FZLGB.1	8931	100	0.999993	260	RDP:Bacteria; "Proteobacteria"; Gammaproteobacteria; Alteromonadales; Pseudoalteromonadaceae; Pseudoalteromonas; otu_1667	8931	100	0.999993	260	greengenes:k__Bacteria; p__Proteobacteria; c__Gammaproteobacteria; o__Alteromonadales; f__Pseudoalteromonadaceae; g__Pseudoalteromonas; Unclassified; otu_3440	8931	100	0.999993	260	ncbi:Bacteria; Proteobacteria; Gammaproteobacteria; Alteromonadales; Pseudoalteromonadaceae; Pseudoalteromonas; Unclassified; otu_3175
GJVXJEE02G1HDJ.1	106794	98.02	0.999993	300	RDP:Bacteria; "Proteobacteria"; Gammaproteobacteria; Thiotrichales; Piscirickettsiaceae; Cycloclasticus; otu_1818	106794	98.02	0.999993	300	greengenes:k__Bacteria; p__Proteobacteria; c__Gammaproteobacteria; o__Methylococcales; f__Piscirickettsiaceae; g__Cycloclasticus; Unclassified; otu_3695	61169	97.74	0.999993	300	ncbi:Bacteria; Proteobacteria; Gammaproteobacteria; Thiotrichales; Piscirickettsiaceae; Cycloclasticus; Unclassified; otu_3560
GJVXJEE02G1IX2.1	44604	95.61	0.999993	111	RDP:Bacteria; "Bacteroidetes"; Flavobacteria; "Flavobacteriales"; Flavobacteriaceae; Polaribacter; otu_604	44604	95.61	0.999993	111	greengenes:k__Bacteria; p__Bacteroidetes; c__Flavobacteria; o__Flavobacteriales; f__Flavobacteriaceae; g__Polaribacter; Unclassified; otu_1135	2355	95.61	0.999993	111	ncbi:Bacteria; Bacteroidetes; Flavobacteria; Flavobacteriales; Flavobacteriaceae; Polaribacter; Unclassified; otu_959
GJVXJEE02G2XMK.1	261575	56.34	0.832471	284	RDP:Bacteria; "Bacteroidetes"; Flavobacteria; "Flavobacteriales"; Flavobacteriaceae; Cloacibacterium; otu_561	261575	56.34	0.832471	284	greengenes:k__Bacteria; p__Bacteroidetes; c__Flavobacteria; o__Flavobacteriales; f__Flavobacteriaceae; Unclassified; otu_1069	261575	56.34	0.832471	284	ncbi:Bacteria; Bacteroidetes; Flavobacteria; Flavobacteriales; Flavobacteriaceae; Unclassified; otu_874
GJVXJEE02G5K3X.1	82435	85.51	0.979369	198	RDP:Bacteria; "Proteobacteria"; Gammaproteobacteria; Alteromonadales; Alteromonadaceae; Glaciecola; otu_1645	82435	85.51	0.979369	198	greengenes:k__Bacteria; p__Proteobacteria; c__Gammaproteobacteria; o__Alteromonadales; f__Alteromonadaceae; g__Glaciecola; Unclassified; otu_3414	82435	85.51	0.979369	198	ncbi:Bacteria; Proteobacteria; Gammaproteobacteria; Alteromonadales; Alteromonadaceae; Glaciecola; Unclassified; otu_3138
GJVXJEE02G7MNJ.1	119702	94.19	0.991577	120	RDP:Bacteria; "Proteobacteria"; Gammaproteobacteria; Alteromonadales; Colwelliaceae; Colwellia; otu_1656	119702	94.19	0.991577	120	greengenes:k__Bacteria; p__Proteobacteria; c__Gammaproteobacteria; o__Alteromonadales; f__Colwelliaceae; g__Colwellia; Unclassified; otu_3422	119702	94.19	0.991577	120	ncbi:Bacteria; Unclassified; otu_221
GJVXJEE02G80TE.1	161498	96.62	0.989688	293	RDP:Bacteria; "Proteobacteria"; Gammaproteobacteria; Alteromonadales; Pseudoalteromonadaceae; Pseudoalteromonas; otu_1667	161498	96.62	0.989688	293	greengenes:k__Bacteria; p__Proteobacteria; c__Gammaproteobacteria; o__Alteromonadales; f__Pseudoalteromonadaceae; g__Pseudoalteromonas; s__Pseudoalteromonas issachenkonii; otu_3443	161498	96.62	0.989688	293	ncbi:Bacteria; Proteobacteria; Gammaproteobacteria; Alteromonadales; Pseudoalteromonadaceae; Pseudoalteromonas; Unclassified; otu_3175
GJVXJEE02G8IYU.1	162481	71.88	0.92408	195	RDP:Bacteria; "Proteobacteria"; Alphaproteobacteria; Rhodobacterales; Rhodobacteraceae; Citreicella; otu_1172	145150	71.48	0.917656	195	greengenes:k__Bacteria; p__Proteobacteria; c__Alphaproteobacteria; o__Rhodobacterales; f__Rhodobacteraceae; g__Roseovarius; s__Roseovarius nubinhibens; otu_2730	145150	71.48	0.917656	195	ncbi:Bacteria; Proteobacteria; Alphaproteobacteria; Rhodobacterales; Rhodobacteraceae; Roseovarius; Unclassified; otu_2419
GJVXJEE02G8LJ3.1	261235	98.32	0.999993	182	RDP:Bacteria; "Proteobacteria"; Gammaproteobacteria; Alteromonadales; Pseudoalteromonadaceae; Pseudoalteromonas; otu_1667	261235	98.32	0.999993	182	greengenes:k__Bacteria; p__Proteobacteria; c__Gammaproteobacteria; o__Alteromonadales; f__Pseudoalteromonadaceae; g__Pseudoalteromonas; Unclassified; otu_3440	261235	98.32	0.999993	182	ncbi:Bacteria; Proteobacteria; Gammaproteobacteria; Alteromonadales; Pseudoalteromonadaceae; Pseudoalteromonas; Unclassified; otu_3175
GJVXJEE02GAN91.1	3402	94.04	0.972741	297	RDP:Bacteria; Cyanobacteria; Cyanobacteria; Chloroplast; Bacillariophyta; otu_1993	3402	94.04	0.972741	297	greengenes:k__Bacteria; p__Cyanobacteria; c__Chloroplast; o__Stramenopiles; otu_1406	324406	90.07	0.986737	301	ncbi:Eukaryota; stramenopiles; Bacillariophyta; Coscinodiscophyceae; Thalassiosirophycidae; Thalassiosirales; Thalassiosiraceae; Thalassiosira; otu_4094
GJVXJEE02GBCEC.1	28150	95.42	0.999993	135	RDP:Bacteria; "Proteobacteria"; Alphaproteobacteria; Rhodobacterales; Rhodobacteraceae; Phaeobacter; otu_1199	208731	96.18	0.999993	135	greengenes:k__Bacteria; p__Proteobacteria; c__Alphaproteobacteria; o__Rhodobacterales; f__Rhodobacteraceae; Unclassified; otu_2666	208731	96.18	0.999993	135	ncbi:Bacteria; Proteobacteria; Alphaproteobacteria; Rhodobacterales; Rhodobacteraceae; Roseobacter; Unclassified; otu_2417
GJVXJEE02GDDOS.1	5855	91.81	0.987261	238	RDP:Bacteria; "Proteobacteria"; Alphaproteobacteria; Caulobacterales; Hyphomonadaceae; Maricaulis; otu_1075	5855	91.81	0.987261	238	greengenes:k__Bacteria; p__Proteobacteria; c__Alphaproteobacteria; o__Rhodobacterales; f__Hyphomonadaceae; g__Maricaulis; s__Maricaulis maris; otu_2662	5855	91.81	0.987261	238	ncbi:Bacteria; Proteobacteria; Alphaproteobacteria; Rhodobacterales; Hyphomonadaceae; Maricaulis; otu_2334
GJVXJEE02GE5H0.1	8058	66.38	0.924981	197	RDP:Bacteria; "Proteobacteria"; Gammaproteobacteria; Methylococcales; Methylococcaceae; Methylomicrobium; otu_1739	8058	66.38	0.924981	197	greengenes:k__Bacteria; p__Proteobacteria; c__Gammaproteobacteria; o__Methylococcales; f__Methylococcaceae; g__Methylomicrobium; Unclassified; otu_3688	8058	66.38	0.924981	197	ncbi:Bacteria; Proteobacteria; Gammaproteobacteria; Methylococcales; Methylococcaceae; Methylomicrobium; Unclassified; otu_3398
GJVXJEE02GEA19.1	152925	92.92	0.987159	157	RDP:Bacteria; "Proteobacteria"; Alphaproteobacteria; Rhodobacterales; Rhodobacteraceae; Sulfitobacter; otu_1227	152925	92.92	0.987159	157	greengenes:k__Bacteria; p__Proteobacteria; c__Alphaproteobacteria; o__Rhodobacterales; f__Rhodobacteraceae; Unclassified; otu_2666	159695	97.17	0.993598	157	ncbi:Bacteria; Proteobacteria; Alphaproteobacteria; Rhodobacterales; Rhodobacteraceae; Roseobacter; Unclassified; otu_2417
GJVXJEE02GF0AZ.1	105326	96	0.984354	130	RDP:Bacteria; "Proteobacteria"; Alphaproteobacteria; Rhodobacterales; Rhodobacteraceae; unclassified_Rhodobacteraceae; otu_1236	105326	96	0.984354	130	greengenes:k__Bacteria; p__Proteobacteria; c__Alphaproteobacteria; o__Rhodobacterales; f__Rhodobacteraceae; Unclassified; otu_2666	105326	96	0.984354	130	ncbi:Bacteria; Unclassified; otu_221
GJVXJEE02GHYX1.1	226090	87.5	0.982973	120	RDP:Bacteria; "Proteobacteria"; Gammaproteobacteria; Alteromonadales; Colwelliaceae; Colwellia; otu_1656	226090	87.5	0.982973	120	greengenes:k__Bacteria; p__Proteobacteria; c__Gammaproteobacteria; o__Alteromonadales; f__Colwelliaceae; g__Colwellia; Unclassified; otu_3422	226090	87.5	0.982973	120	ncbi:Bacteria; Proteobacteria; Gammaproteobacteria; Alteromonadales; Colwelliaceae; Colwellia; Unclassified; otu_3156
GJVXJEE02GIE5C.1	214752	81.37	0.939675	105	RDP:Bacteria; "Actinobacteria"; Actinobacteria; Actinobacteridae; Actinomycetales; Pseudonocardineae; Pseudonocardiaceae; Saccharopolyspora; otu_362	216400	81.37	0.939675	105	greengenes:k__Bacteria; p__Actinobacteria; c__Actinobacteria (class); o__Actinomycetales; f__Pseudonocardiaceae; g__Saccharopolyspora; s__Saccharopolyspora erythraea; otu_746	216400	81.37	0.939675	105	ncbi:Bacteria; Actinobacteria; Actinobacteridae; Actinomycetales; Pseudonocardineae; Pseudonocardiaceae; Saccharopolyspora; Unclassified; otu_591
GJVXJEE02GJBVB.1	81979	86.75	0.973003	190	RDP:Bacteria; "Bacteroidetes"; Flavobacteria; "Flavobacteriales"; Flavobacteriaceae; Polaribacter; otu_604	81979	86.75	0.973003	190	greengenes:k__Bacteria; p__Bacteroidetes; c__Flavobacteria; o__Flavobacteriales; f__Flavobacteriaceae; g__Polaribacter; Unclassified; otu_1135	81979	86.75	0.973003	190	ncbi:Bacteria; Bacteroidetes; Flavobacteria; Flavobacteriales; Flavobacteriaceae; Polaribacter; Unclassified; otu_959
GJVXJEE02GLF48.1	244700	69.32	0.90972	245	RDP:Bacteria; "Bacteroidetes"; Flavobacteria; "Flavobacteriales"; Flavobacteriaceae; Winogradskyella; otu_625	244700	69.32	0.90972	245	greengenes:k__Bacteria; p__Bacteroidetes; c__Flavobacteria; o__Flavobacteriales; f__Flavobacteriaceae; g__Winogradskyella; s__Winogradskyella thalassocola; otu_1166	244700	69.32	0.90972	245	ncbi:Bacteria; Bacteroidetes; Flavobacteria; Flavobacteriales; Flavobacteriaceae; Winogradskyella; Unclassified; otu_993
GJVXJEE02GMQM5.1	226090	97.31	0.999993	323	RDP:Bacteria; "Proteobacteria"; Gammaproteobacteria; Alteromonadales; Colwelliaceae; Colwellia; otu_1656	226090	97.31	0.999993	323	greengenes:k__Bacteria; p__Proteobacteria; c__Gammaproteobacteria; o__Alteromonadales; f__Colwelliaceae; g__Colwellia; Unclassified; otu_3422	226090	97.31	0.999993	323	ncbi:Bacteria; Proteobacteria; Gammaproteobacteria; Alteromonadales; Colwelliaceae; Colwellia; Unclassified; otu_3156
GJVXJEE02GNMU8.1	103765	100	0.995414	218	RDP:Bacteria; "Proteobacteria"; Gammaproteobacteria; Alteromonadales; Pseudoalteromonadaceae; Pseudoalteromonas; otu_1667	103765	100	0.995414	218	greengenes:k__Bacteria; p__Proteobacteria; c__Gammaproteobacteria; o__Alteromonadales; f__Pseudoalteromonadaceae; g__Pseudoalteromonas; Unclassified; otu_3440	103615	100	0.999993	219	ncbi:Bacteria; Proteobacteria; Gammaproteobacteria; Alteromonadales; Pseudoalteromonadaceae; Pseudoalteromonas; Unclassified; otu_3175
GJVXJEE02GO38Y.1	5704	83.7	0.971317	213	RDP:Bacteria; "Proteobacteria"; Alphaproteobacteria; Rhodobacterales; Rhodobacteraceae; Roseovarius; otu_1215	5704	83.7	0.971317	213	greengenes:k__Bacteria; p__Proteobacteria; c__Alphaproteobacteria; o__Rhodobacterales; f__Rhodobacteraceae; g__Thalassobius; Unclassified; otu_2748	5704	83.7	0.971317	213	ncbi:Bacteria; Proteobacteria; Alphaproteobacteria; Rhodobacterales; Rhodobacteraceae; Roseovarius; Unclassified; otu_2419
GJVXJEE02GPLUH.1	8162	70	0.903994	57	RDP:Bacteria; "Proteobacteria"; Gammaproteobacteria; Oceanospirillales; Halomonadaceae; Halomonas; otu_1758	129923	68	0.903994	57	greengenes:k__Bacteria; p__Proteobacteria; c__Gammaproteobacteria; o__Oceanospirillales; f__Halomonadaceae; g__Chromohalobacter; s__Chromohalobacter salexigens; otu_3749	129923	68	0.903994	57	ncbi:Bacteria; Proteobacteria; Gammaproteobacteria; Oceanospirillales; Halomonadaceae; Chromohalobacter; Unclassified; otu_3430
GJVXJEE02GQDLS.1	56667	100	0.981825	278	RDP:Bacteria; "Proteobacteria"; Alphaproteobacteria; Rhodobacterales; Rhodobacteraceae; Roseovarius; otu_1215	143214	100	0.981825	278	greengenes:k__Bacteria; p__Proteobacteria; c__Alphaproteobacteria; o__Rhodobacterales; f__Rhodobacteraceae; Unclassified; otu_2666	56667	100	0.981825	278	ncbi:Bacteria; Proteobacteria; Alphaproteobacteria; Rhodobacterales; Rhodobacteraceae; Unclassified; otu_2337
GJVXJEE02GRPTQ.1	180016	65.9	0.875957	123	RDP:Bacteria; "Bacteroidetes"; Flavobacteria; "Flavobacteriales"; Flavobacteriaceae; Gramella; otu_579	180016	65.9	0.875957	123	greengenes:k__Bacteria; p__Bacteroidetes; c__Flavobacteria; o__Flavobacteriales; f__Flavobacteriaceae; g__Gramella; s__Gramella forsetii; otu_1116	180016	65.9	0.875957	123	ncbi:Bacteria; Bacteroidetes; Flavobacteria; Flavobacteriales; Flavobacteriaceae; Gramella; Unclassified; otu_925
GJVXJEE02GTS5W.1	126861	93.12	0.986752	377	RDP:Bacteria; "Bacteroidetes"; Flavobacteria; "Flavobacteriales"; Flavobacteriaceae; Psychroserpens; otu_607	126861	93.12	0.986752	377	greengenes:k__Bacteria; p__Bacteroidetes; c__Flavobacteria; o__Flavobacteriales; f__Flavobacteriaceae; Unclassified; otu_1069	126861	93.12	0.986752	377	ncbi:Bacteria; Bacteroidetes; Flavobacteria; Flavobacteriales; Flavobacteriaceae; Psychroserpens; Unclassified; otu_965
GJVXJEE02GWPIQ.1	108637	100	0.999993	114	RDP:Bacteria; "Proteobacteria"; Alphaproteobacteria; Rhodobacterales; Rhodobacteraceae; Thalassococcus; otu_1231	108637	100	0.999993	114	greengenes:k__Bacteria; p__Proteobacteria; c__Alphaproteobacteria; o__Rhodobacterales; f__Rhodobacteraceae; g__Loktanella; Unclassified; otu_2680	108637	100	0.999993	114	ncbi:Bacteria; Proteobacteria; Alphaproteobacteria; Rhodobacterales; Rhodobacteraceae; Roseobacter; Unclassified; otu_2417
GJVXJEE02GXGPM.1	134358	43.3	0.411805	100	RDP:Bacteria; "Firmicutes"; "Clostridia"; Clostridiales; Veillonellaceae; Phascolarctobacterium; otu_986	134358	43.3	0.411805	100	greengenes:k__Bacteria; p__Firmicutes; c__Clostridia; o__Clostridiales; f__Veillonellaceae; g__Phascolarctobacterium; otu_2221	83652	39.18	0.4199	102	ncbi:Bacteria; Spirochaetes; Spirochaetales; Spirochaetaceae; Unclassified; otu_3679
GJVXJEE02H1U88.1	56667	94.82	0.999993	195	RDP:Bacteria; "Proteobacteria"; Alphaproteobacteria; Rhodobacterales; Rhodobacteraceae; Roseovarius; otu_1215	273445	94.82	0.999993	195	greengenes:k__Bacteria; p__Proteobacteria; c__Alphaproteobacteria; o__Rhodobacterales; f__Rhodobacteraceae; Unclassified; otu_2666	56667	94.82	0.999993	195	ncbi:Bacteria; Proteobacteria; Alphaproteobacteria; Rhodobacterales; Rhodobacteraceae; Unclassified; otu_2337
GJVXJEE02H44JW.1	119702	94.19	0.991577	120	RDP:Bacteria; "Proteobacteria"; Gammaproteobacteria; Alteromonadales; Colwelliaceae; Colwellia; otu_1656	119702	94.19	0.991577	120	greengenes:k__Bacteria; p__Proteobacteria; c__Gammaproteobacteria; o__Alteromonadales; f__Colwelliaceae; g__Colwellia; Unclassified; otu_3422	119702	94.19	0.991577	120	ncbi:Bacteria; Unclassified; otu_221
GJVXJEE02H81RK.1	105326	84.5	0.928891	134	RDP:Bacteria; "Proteobacteria"; Alphaproteobacteria; Rhodobacterales; Rhodobacteraceae; unclassified_Rhodobacteraceae; otu_1236	105326	84.5	0.928891	134	greengenes:k__Bacteria; p__Proteobacteria; c__Alphaproteobacteria; o__Rhodobacterales; f__Rhodobacteraceae; Unclassified; otu_2666	105326	84.5	0.928891	134	ncbi:Bacteria; Unclassified; otu_221
GJVXJEE02HC8W0.1	44604	93.04	0.985618	211	RDP:Bacteria; "Bacteroidetes"; Flavobacteria; "Flavobacteriales"; Flavobacteriaceae; Polaribacter; otu_604	44604	93.04	0.985618	211	greengenes:k__Bacteria; p__Bacteroidetes; c__Flavobacteria; o__Flavobacteriales; f__Flavobacteriaceae; g__Polaribacter; Unclassified; otu_1135	304906	89.57	0.990444	211	ncbi:Bacteria; Bacteroidetes; Flavobacteria; Flavobacteriales; Flavobacteriaceae; Polaribacter; Unclassified; otu_959
GJVXJEE02HDGIT.1	99421	85.27	0.959428	305	RDP:Bacteria; "Bacteroidetes"; Flavobacteria; "Flavobacteriales"; Flavobacteriaceae; Cellulophaga; otu_559	99421	85.27	0.959428	305	greengenes:k__Bacteria; p__Bacteroidetes; c__Flavobacteria; o__Flavobacteriales; f__Flavobacteriaceae; g__Cellulophaga; s__Cellulophaga pacifica; otu_1088	99263	85.27	0.959428	305	ncbi:Bacteria; Bacteroidetes; Flavobacteria; Flavobacteriales; Flavobacteriaceae; Cellulophaga; Unclassified; otu_891
GJVXJEE02HF6ZO.1	81896	75.61	0.947524	239	RDP:Bacteria; "Proteobacteria"; Gammaproteobacteria; Gammaproteobacteria_incertae_sedis; Sedimenticola; otu_1722	81896	75.61	0.947524	239	greengenes:k__Bacteria; p__Proteobacteria; c__Gammaproteobacteria; o__Chromatiales; f__; g__; Unclassified; otu_3483	81896	75.61	0.947524	239	ncbi:Bacteria; Proteobacteria; Gammaproteobacteria; sulfur-oxidizing symbionts; Unclassified; otu_3548
GJVXJEE02HG239.1	134170	100	0.999993	45	RDP:Bacteria; "Proteobacteria"; Gammaproteobacteria; Alteromonadales; Colwelliaceae; Colwellia; otu_1656	131780	100	0.999993	45	greengenes:k__Bacteria; p__Proteobacteria; c__Gammaproteobacteria; o__Alteromonadales; f__Colwelliaceae; g__Colwellia; s__Colwellia psychrerythraea; otu_3423	131780	100	0.999993	45	ncbi:Bacteria; Proteobacteria; Gammaproteobacteria; Alteromonadales; Colwelliaceae; Colwellia; Unclassified; otu_3156
GJVXJEE02HH938.1	81807	96.02	0.988874	180	RDP:Bacteria; "Proteobacteria"; Gammaproteobacteria; Alteromonadales; Colwelliaceae; Colwellia; otu_1656	81807	96.02	0.988874	180	greengenes:k__Bacteria; p__Proteobacteria; c__Gammaproteobacteria; o__Alteromonadales; f__Colwelliaceae; g__Colwellia; s__Colwellia rossensis; otu_3424	81807	96.02	0.988874	180	ncbi:Bacteria; Proteobacteria; Gammaproteobacteria; Alteromonadales; Colwelliaceae; Colwellia; Unclassified; otu_3156
GJVXJEE02HHA7T.1	99571	57.93	0.899866	234	RDP:Bacteria; "Firmicutes"; "Clostridia"; Clostridiales; "Lachnospiraceae"; Roseburia; otu_870	99571	57.93	0.899866	234	greengenes:k__Bacteria; p__Firmicutes; c__Clostridia; o__Clostridiales; f__Lachnospiraceae; Unclassified; otu_2087	99571	57.93	0.899866	234	ncbi:Bacteria; Firmicutes; Clostridia; Clostridiales; Lachnospiraceae; Roseburia; Unclassified; otu_1737
GJVXJEE02HHAH1.1	131374	94.55	0.993859	164	RDP:Bacteria; "Proteobacteria"; Gammaproteobacteria; Alteromonadales; Colwelliaceae; Colwellia; otu_1656	131374	94.55	0.993859	164	greengenes:k__Bacteria; p__Proteobacteria; c__Gammaproteobacteria; o__Alteromonadales; f__Colwelliaceae; g__Colwellia; Unclassified; otu_3422	79516	93.94	0.993859	164	ncbi:Bacteria; Proteobacteria; Gammaproteobacteria; Unclassified; otu_3101
GJVXJEE02HJKLH.1	70110	86.79	0.978104	371	RDP:Bacteria; "Bacteroidetes"; Flavobacteria; "Flavobacteriales"; Flavobacteriaceae; Polaribacter; otu_604	70110	86.79	0.978104	371	greengenes:k__Bacteria; p__Bacteroidetes; c__Flavobacteria; o__Flavobacteriales; f__Flavobacteriaceae; g__Polaribacter; Unclassified; otu_1135	70110	86.79	0.978104	371	ncbi:Bacteria; Unclassified; otu_221
GJVXJEE02HM3VY.1	103480	100	0.999993	184	RDP:Bacteria; "Proteobacteria"; Gammaproteobacteria; Alteromonadales; Pseudoalteromonadaceae; Pseudoalteromonas; otu_1667	103480	100	0.999993	184	greengenes:k__Bacteria; p__Proteobacteria; c__Gammaproteobacteria; o__Alteromonadales; f__Pseudoalteromonadaceae; g__Pseudoalteromonas; Unclassified; otu_3440	103480	100	0.999993	184	ncbi:Bacteria; Proteobacteria; Gammaproteobacteria; Alteromonadales; Pseudoalteromonadaceae; Pseudoalteromonas; Unclassified; otu_3175
GJVXJEE02HNFDO.1	110578	92.08	0.972639	338	RDP:Bacteria; "Proteobacteria"; Alphaproteobacteria; Rhodobacterales; Rhodobacteraceae; Phaeobacter; otu_1199	110578	92.08	0.972639	338	greengenes:k__Bacteria; p__Proteobacteria; c__Alphaproteobacteria; o__Rhodobacterales; f__Rhodobacteraceae; g__Phaeobacter; s__Phaeobacter gallaeciensis; otu_2714	110578	92.08	0.972639	338	ncbi:Bacteria; Proteobacteria; Alphaproteobacteria; Rhodobacterales; Rhodobacteraceae; Phaeobacter; Unclassified; otu_2393
GJVXJEE02HQQSY.1	84331	92.04	0.993234	148	RDP:Bacteria; "Bacteroidetes"; Flavobacteria; "Flavobacteriales"; Flavobacteriaceae; Polaribacter; otu_604	84331	92.04	0.993234	148	greengenes:k__Bacteria; p__Bacteroidetes; c__Flavobacteria; o__Flavobacteriales; f__Flavobacteriaceae; g__Polaribacter; Unclassified; otu_1135	84331	92.04	0.993234	148	ncbi:Bacteria; Bacteroidetes; Flavobacteria; Flavobacteriales; Flavobacteriaceae; Cellulophaga; Unclassified; otu_891
GJVXJEE02HRRMU.1	231212	81.36	0.963977	285	RDP:Bacteria; "Proteobacteria"; Gammaproteobacteria; Alteromonadales; Colwelliaceae; Colwellia; otu_1656	231212	81.36	0.963977	285	greengenes:k__Bacteria; p__Proteobacteria; c__Gammaproteobacteria; o__Alteromonadales; f__Colwelliaceae; g__Colwellia; Unclassified; otu_3422	231212	81.36	0.963977	285	ncbi:Bacteria; Proteobacteria; Gammaproteobacteria; Alteromonadales; Colwelliaceae; Colwellia; Unclassified; otu_3156
GJVXJEE02HSIGO.1	73960	91.26	0.982697	350	RDP:Bacteria; "Bacteroidetes"; Flavobacteria; "Flavobacteriales"; Flavobacteriaceae; Tenacibaculum; otu_619	73960	91.26	0.982697	350	greengenes:k__Bacteria; p__Bacteroidetes; c__Flavobacteria; o__Flavobacteriales; f__Flavobacteriaceae; g__Tenacibaculum; Unclassified; otu_1154	73960	91.26	0.982697	350	ncbi:Bacteria; Bacteroidetes; Flavobacteria; Flavobacteriales; Flavobacteriaceae; Tenacibaculum; Unclassified; otu_985
GJVXJEE02HSQQ3.1	88947	57.77	0.784595	141	RDP:Bacteria; "Proteobacteria"; Alphaproteobacteria; Rhodobacterales; Rhodobacteraceae; Paracoccus; otu_1196	88947	57.77	0.784595	141	greengenes:k__Bacteria; p__Proteobacteria; c__Alphaproteobacteria; o__Rhodobacterales; f__Rhodobacteraceae; g__Paracoccus; s__Paracoccus aminovorans; otu_2703	88947	57.77	0.784595	141	ncbi:Bacteria; Proteobacteria; Alphaproteobacteria; Rhodobacterales; Rhodobacteraceae; Paracoccus; Unclassified; otu_2388
GJVXJEE02HTKW4.1	68976	89.58	0.981069	214	RDP:Bacteria; "Proteobacteria"; Alphaproteobacteria; Rhodobacterales; Rhodobacteraceae; unclassified_Rhodobacteraceae; otu_1236	68976	89.58	0.981069	214	greengenes:k__Bacteria; p__Proteobacteria; c__Alphaproteobacteria; o__Rhodobacterales; f__Rhodobacteraceae; g__Thalassobius; Unclassified; otu_2748	68976	89.58	0.981069	214	ncbi:Bacteria; Proteobacteria; Alphaproteobacteria; Rhodobacterales; Rhodobacteraceae; Unclassified; otu_2337
GJVXJEE02HUGST.1	44604	76.47	0.94905	120	RDP:Bacteria; "Bacteroidetes"; Flavobacteria; "Flavobacteriales"; Flavobacteriaceae; Polaribacter; otu_604	44604	76.47	0.94905	120	greengenes:k__Bacteria; p__Bacteroidetes; c__Flavobacteria; o__Flavobacteriales; f__Flavobacteriaceae; g__Polaribacter; Unclassified; otu_1135	2342	80.59	0.957349	120	ncbi:Bacteria; Bacteroidetes; Flavobacteria; Flavobacteriales; Flavobacteriaceae; Polaribacter; Unclassified; otu_959
GJVXJEE02HYPSN.1	190086	73.61	0.925272	227	RDP:Bacteria; "Proteobacteria"; Gammaproteobacteria; unclassified_Gammaproteobacteria; otu_1833	190086	73.61	0.925272	227	greengenes:k__Bacteria; p__Proteobacteria; c__Gammaproteobacteria; o__Oceanospirillales; f__SUP05; otu_3812	190086	73.61	0.925272	227	ncbi:Bacteria; Unclassified; otu_221
GJVXJEE02HYUSF.1	140957	64.04	0.875042	139	RDP:Bacteria; "Bacteroidetes"; Flavobacteria; "Flavobacteriales"; Flavobacteriaceae; unclassified_Flavobacteriaceae; otu_621	140957	64.04	0.875042	139	greengenes:k__Bacteria; p__Bacteroidetes; c__Flavobacteria; o__Flavobacteriales; f__Flavobacteriaceae; Unclassified; otu_1069	140957	64.04	0.875042	139	ncbi:Bacteria; Bacteroidetes; Flavobacteria; Flavobacteriales; Flavobacteriaceae; Flavobacterium; Unclassified; otu_912
GJVXJEE02HZ8KH.1	31520	93.07	0.988569	265	RDP:Bacteria; "Proteobacteria"; Gammaproteobacteria; Alteromonadales; Pseudoalteromonadaceae; Pseudoalteromonas; otu_1667	31520	93.07	0.988569	265	greengenes:k__Bacteria; p__Proteobacteria; c__Gammaproteobacteria; o__Alteromonadales; f__Pseudoalteromonadaceae; g__Pseudoalteromonas; Unclassified; otu_3440	31520	93.07	0.988569	265	ncbi:Bacteria; Proteobacteria; Gammaproteobacteria; Alteromonadales; Pseudoalteromonadaceae; Pseudoalteromonas; Unclassified; otu_3175
GJVXJEE02I1FS4.1	101791	95.35	0.999993	221	RDP:Bacteria; "Proteobacteria"; Gammaproteobacteria; Alteromonadales; Colwelliaceae; Colwellia; otu_1656	79163	95.35	0.999993	221	greengenes:k__Bacteria; p__Proteobacteria; c__Gammaproteobacteria; o__Alteromonadales; f__Colwelliaceae; g__Colwellia; Unclassified; otu_3422	79163	95.35	0.999993	221	ncbi:Bacteria; Proteobacteria; Gammaproteobacteria; Unclassified; otu_3101
GJVXJEE02I1J37.1	7709	91.89	0.980866	319	RDP:Bacteria; "Proteobacteria"; Gammaproteobacteria; Thiotrichales; Piscirickettsiaceae; Cycloclasticus; otu_1818	7709	91.89	0.980866	319	greengenes:k__Bacteria; p__Proteobacteria; c__Gammaproteobacteria; o__Methylococcales; f__Piscirickettsiaceae; g__Cycloclasticus; Unclassified; otu_3695	7709	91.89	0.980866	319	ncbi:Bacteria; Proteobacteria; Gammaproteobacteria; Thiotrichales; Piscirickettsiaceae; Cycloclasticus; Unclassified; otu_3560
GJVXJEE02I1UJW.1	153163	96	0.990284	105	RDP:Bacteria; "Proteobacteria"; Alphaproteobacteria; Rhodospirillales; unclassified_Rhodospirillales; otu_1287	108637	95	0.999993	105	greengenes:k__Bacteria; p__Proteobacteria; c__Alphaproteobacteria; o__Rhodobacterales; f__Rhodobacteraceae; g__Loktanella; Unclassified; otu_2680	108637	95	0.999993	105	ncbi:Bacteria; Proteobacteria; Alphaproteobacteria; Rhodobacterales; Rhodobacteraceae; Roseobacter; Unclassified; otu_2417
GJVXJEE02I1UOB.1	140388	100	0.999993	60	RDP:Bacteria; "Proteobacteria"; Gammaproteobacteria; Alteromonadales; Pseudoalteromonadaceae; Pseudoalteromonas; otu_1667	140388	100	0.999993	60	greengenes:k__Bacteria; p__Proteobacteria; c__Gammaproteobacteria; o__Alteromonadales; f__Pseudoalteromonadaceae; g__Pseudoalteromonas; s__Pseudoalteromonas haloplanktis; otu_3442	140388	100	0.999993	60	ncbi:Bacteria; Proteobacteria; Gammaproteobacteria; Alteromonadales; Pseudoalteromonadaceae; Pseudoalteromonas; Unclassified; otu_3175
GJVXJEE02I3K2H.1	140388	92.78	0.982217	229	RDP:Bacteria; "Proteobacteria"; Gammaproteobacteria; Alteromonadales; Pseudoalteromonadaceae; Pseudoalteromonas; otu_1667	140388	92.78	0.982217	229	greengenes:k__Bacteria; p__Proteobacteria; c__Gammaproteobacteria; o__Alteromonadales; f__Pseudoalteromonadaceae; g__Pseudoalteromonas; s__Pseudoalteromonas haloplanktis; otu_3442	140388	92.78	0.982217	229	ncbi:Bacteria; Proteobacteria; Gammaproteobacteria; Alteromonadales; Pseudoalteromonadaceae; Pseudoalteromonas; Unclassified; otu_3175
GJVXJEE02I4N9Z.1	106794	89.27	0.991694	121	RDP:Bacteria; "Proteobacteria"; Gammaproteobacteria; Thiotrichales; Piscirickettsiaceae; Cycloclasticus; otu_1818	106794	89.27	0.991694	121	greengenes:k__Bacteria; p__Proteobacteria; c__Gammaproteobacteria; o__Methylococcales; f__Piscirickettsiaceae; g__Cycloclasticus; Unclassified; otu_3695	61170	84.75	0.991694	121	ncbi:Bacteria; Proteobacteria; Gammaproteobacteria; Thiotrichales; Piscirickettsiaceae; Cycloclasticus; Unclassified; otu_3560
GJVXJEE02I5W9Z.1	73270	82.32	0.97059	176	RDP:Bacteria; "Bacteroidetes"; Flavobacteria; "Flavobacteriales"; Flavobacteriaceae; Bizionia; otu_557	55449	81.82	0.97059	176	greengenes:k__Bacteria; p__Bacteroidetes; c__Flavobacteria; o__Flavobacteriales; f__Flavobacteriaceae; g__Bizionia; otu_1079	73270	82.32	0.97059	176	ncbi:Bacteria; Bacteroidetes; Flavobacteria; Flavobacteriales; Flavobacteriaceae; Gelidibacter; Unclassified; otu_921
GJVXJEE02I6Z3W.1	101791	95.28	0.999993	239	RDP:Bacteria; "Proteobacteria"; Gammaproteobacteria; Alteromonadales; Colwelliaceae; Colwellia; otu_1656	79163	95.28	0.999993	239	greengenes:k__Bacteria; p__Proteobacteria; c__Gammaproteobacteria; o__Alteromonadales; f__Colwelliaceae; g__Colwellia; Unclassified; otu_3422	79163	95.28	0.999993	239	ncbi:Bacteria; Proteobacteria; Gammaproteobacteria; Unclassified; otu_3101
GJVXJEE02I860Q.1	63760	73.91	0.924836	144	RDP:Bacteria; "Proteobacteria"; Gammaproteobacteria; Pseudomonadales; Pseudomonadaceae; Pseudomonas; otu_1813	63760	73.91	0.924836	144	greengenes:k__Bacteria; p__Proteobacteria; c__Gammaproteobacteria; o__Pseudomonadales; f__Pseudomonadaceae; g__Pseudomonas; Unclassified; otu_3909	63760	73.91	0.924836	144	ncbi:Bacteria; Proteobacteria; Gammaproteobacteria; Pseudomonadales; Pseudomonadaceae; Pseudomonas; Unclassified; otu_3528
GJVXJEE02I8UNK.1	101791	93.67	0.993103	145	RDP:Bacteria; "Proteobacteria"; Gammaproteobacteria; Alteromonadales; Colwelliaceae; Colwellia; otu_1656	274576	94.3	0.993103	145	greengenes:k__Bacteria; p__Proteobacteria; c__Gammaproteobacteria; o__Alteromonadales; f__Colwelliaceae; g__Colwellia; Unclassified; otu_3422	274576	94.3	0.993103	145	ncbi:Bacteria; Proteobacteria; Gammaproteobacteria; Alteromonadales; Colwelliaceae; Colwellia; Unclassified; otu_3156
GJVXJEE02IAS3R.1	168536	90.36	0.966317	183	RDP:Bacteria; "Proteobacteria"; Alphaproteobacteria; Rhodobacterales; Rhodobacteraceae; unclassified_Rhodobacteraceae; otu_1236	168536	90.36	0.966317	183	greengenes:k__Bacteria; p__Proteobacteria; c__Alphaproteobacteria; o__Rhodobacterales; f__Rhodobacteraceae; Unclassified; otu_2666	168536	90.36	0.966317	183	ncbi:Bacteria; Proteobacteria; Alphaproteobacteria; Unclassified; otu_2139
GJVXJEE02IDHHC.1	142899	89.97	0.981025	269	RDP:Bacteria; "Proteobacteria"; Alphaproteobacteria; Rhodobacterales; Rhodobacteraceae; Loktanella; otu_1181	142899	89.97	0.981025	269	greengenes:k__Bacteria; p__Proteobacteria; c__Alphaproteobacteria; o__Rhodobacterales; f__Rhodobacteraceae; g__Loktanella; s__Loktanella salsilacus; otu_2681	142899	89.97	0.981025	269	ncbi:Bacteria; Proteobacteria; Alphaproteobacteria; Rhodobacterales; Rhodobacteraceae; Loktanella; Unclassified; otu_2366
GJVXJEE02IG22R.1	161029	87.68	0.967945	128	RDP:Bacteria; "Proteobacteria"; Alphaproteobacteria; Rhodobacterales; Rhodobacteraceae; Phaeobacter; otu_1199	161029	87.68	0.967945	128	greengenes:k__Bacteria; p__Proteobacteria; c__Alphaproteobacteria; o__Rhodobacterales; f__Rhodobacteraceae; g__Phaeobacter; Unclassified; otu_2713	161029	87.68	0.967945	128	ncbi:Bacteria; Proteobacteria; Alphaproteobacteria; Rhodobacterales; Rhodobacteraceae; Phaeobacter; Unclassified; otu_2393
GJVXJEE02IHZSZ.1	220712	85.37	0.987842	83	RDP:Bacteria; "Bacteroidetes"; Flavobacteria; "Flavobacteriales"; Flavobacteriaceae; Flavobacterium; otu_573	226142	85.37	0.987842	83	greengenes:k__Bacteria; p__Bacteroidetes; c__Flavobacteria; o__Flavobacteriales; f__Flavobacteriaceae; g__Flavobacterium; Unclassified; otu_1102	226142	85.37	0.987842	83	ncbi:Bacteria; Bacteroidetes; Flavobacteria; Flavobacteriales; Flavobacteriaceae; Flavobacterium; Unclassified; otu_912
GJVXJEE02IJHGR.1	140388	93	0.984427	195	RDP:Bacteria; "Proteobacteria"; Gammaproteobacteria; Alteromonadales; Pseudoalteromonadaceae; Pseudoalteromonas; otu_1667	140388	93	0.984427	195	greengenes:k__Bacteria; p__Proteobacteria; c__Gammaproteobacteria; o__Alteromonadales; f__Pseudoalteromonadaceae; g__Pseudoalteromonas; s__Pseudoalteromonas haloplanktis; otu_3442	140388	93	0.984427	195	ncbi:Bacteria; Proteobacteria; Gammaproteobacteria; Alteromonadales; Pseudoalteromonadaceae; Pseudoalteromonas; Unclassified; otu_3175
GJVXJEE02IKREK.1	4522	62.13	0.881495	163	RDP:Bacteria; "Proteobacteria"; Alphaproteobacteria; Rhodospirillales; Rhodospirillaceae; Magnetospirillum; otu_1270	4522	62.13	0.881495	163	greengenes:k__Bacteria; p__Proteobacteria; c__Alphaproteobacteria; o__Rhodospirillales; f__Rhodospirillaceae; g__Magnetospirillum; s__Magnetospirillum sp.; otu_2803	4522	62.13	0.881495	163	ncbi:Bacteria; Proteobacteria; Alphaproteobacteria; Rhodospirillales; Rhodospirillaceae; Magnetospirillum; Unclassified; otu_2501
GJVXJEE02IR3I5.1	109043	92.78	0.978773	48	RDP:Bacteria; "Bacteroidetes"; Flavobacteria; "Flavobacteriales"; Flavobacteriaceae; Cellulophaga; otu_559	254152	89.69	0.978831	48	greengenes:k__Bacteria; p__Bacteroidetes; c__Flavobacteria; o__Flavobacteriales; f__Flavobacteriaceae; Unclassified; otu_1069	254152	89.69	0.978831	48	ncbi:Bacteria; Bacteroidetes; Flavobacteria; Flavobacteriales; Flavobacteriaceae; Bizionia; otu_887
GJVXJEE02IR7S9.1	79163	96.74	0.999993	196	RDP:Bacteria; "Proteobacteria"; Gammaproteobacteria; Alteromonadales; Colwelliaceae; Colwellia; otu_1656	79163	96.74	0.999993	196	greengenes:k__Bacteria; p__Proteobacteria; c__Gammaproteobacteria; o__Alteromonadales; f__Colwelliaceae; g__Colwellia; Unclassified; otu_3422	79163	96.74	0.999993	196	ncbi:Bacteria; Proteobacteria; Gammaproteobacteria; Unclassified; otu_3101
GJVXJEE02IREN6.1	102537	99.15	0.991752	122	RDP:Bacteria; "Proteobacteria"; Alphaproteobacteria; Rhodobacterales; Rhodobacteraceae; Oceanicola; otu_1192	102537	99.15	0.991752	122	greengenes:k__Bacteria; p__Proteobacteria; c__Alphaproteobacteria; o__Rhodobacterales; f__Rhodobacteraceae; Unclassified; otu_2666	102537	99.15	0.991752	122	ncbi:Bacteria; Proteobacteria; Alphaproteobacteria; Unclassified; otu_2139
GJVXJEE02IRN1E.1	2403	94.44	0.984543	66	RDP:Bacteria; "Bacteroidetes"; Flavobacteria; "Flavobacteriales"; Flavobacteriaceae; unclassified_Flavobacteriaceae; otu_621	2403	94.44	0.984543	66	greengenes:k__Bacteria; p__Bacteroidetes; c__Flavobacteria; o__Flavobacteriales; f__Flavobacteriaceae; Unclassified; otu_1069	2403	94.44	0.984543	66	ncbi:Bacteria; Bacteroidetes; Unclassified; otu_727
GJVXJEE02IRTE0.1	126934	82.7	0.980895	160	RDP:Bacteria; "Bacteroidetes"; Flavobacteria; "Flavobacteriales"; Flavobacteriaceae; Nonlabens; otu_599	126934	82.7	0.980895	160	greengenes:k__Bacteria; p__Bacteroidetes; c__Flavobacteria; o__Flavobacteriales; f__Flavobacteriaceae; g__Sandarakinotalea; otu_1148	126934	82.7	0.980895	160	ncbi:Bacteria; Bacteroidetes; Flavobacteria; Flavobacteriales; Flavobacteriaceae; Nonlabens; otu_951
GJVXJEE02ITKUO.1	68976	88.33	0.976273	214	RDP:Bacteria; "Proteobacteria"; Alphaproteobacteria; Rhodobacterales; Rhodobacteraceae; unclassified_Rhodobacteraceae; otu_1236	68976	88.33	0.976273	214	greengenes:k__Bacteria; p__Proteobacteria; c__Alphaproteobacteria; o__Rhodobacterales; f__Rhodobacteraceae; g__Thalassobius; Unclassified; otu_2748	68976	88.33	0.976273	214	ncbi:Bacteria; Proteobacteria; Alphaproteobacteria; Rhodobacterales; Rhodobacteraceae; Unclassified; otu_2337
GJVXJEE02IXJBT.1	106189	90.93	0.976956	399	RDP:Bacteria; "Proteobacteria"; Alphaproteobacteria; Rhodobacterales; Rhodobacteraceae; Sulfitobacter; otu_1227	106189	90.93	0.976956	399	greengenes:k__Bacteria; p__Proteobacteria; c__Alphaproteobacteria; o__Rhodobacterales; f__Rhodobacteraceae; g__Sulfitobacter; Unclassified; otu_2740	106189	90.93	0.976956	399	ncbi:Bacteria; Proteobacteria; Alphaproteobacteria; Rhodobacterales; Rhodobacteraceae; Sulfitobacter; Unclassified; otu_2436
GJVXJEE02IY5GD.1	113813	88.65	0.982959	177	RDP:Bacteria; "Bacteroidetes"; Flavobacteria; "Flavobacteriales"; Flavobacteriaceae; Polaribacter; otu_604	113813	88.65	0.982959	177	greengenes:k__Bacteria; p__Bacteroidetes; c__Flavobacteria; o__Flavobacteriales; f__Flavobacteriaceae; g__Polaribacter; Unclassified; otu_1135	136066	88.65	0.994324	177	ncbi:Bacteria; Unclassified; otu_221
GJVXJEE02IZ5UI.1	109147	95.15	0.966491	213	RDP:Bacteria; "Proteobacteria"; Alphaproteobacteria; Rhodobacterales; Rhodobacteraceae; Sulfitobacter; otu_1227	109147	95.15	0.966491	213	greengenes:k__Bacteria; p__Proteobacteria; c__Alphaproteobacteria; o__Rhodobacterales; f__Rhodobacteraceae; g__Sulfitobacter; Unclassified; otu_2740	263173	94.17	0.995298	213	ncbi:Bacteria; Proteobacteria; Alphaproteobacteria; Rhodobacterales; Rhodobacteraceae; Sulfitobacter; Unclassified; otu_2436
GJVXJEE02J125J.1	159937	92.81	0.941623	146	RDP:Bacteria; "Proteobacteria"; Gammaproteobacteria; Thiotrichales; Piscirickettsiaceae; Cycloclasticus; otu_1818	159937	92.81	0.941623	146	greengenes:k__Bacteria; p__Proteobacteria; c__Gammaproteobacteria; o__Methylococcales; f__Piscirickettsiaceae; g__Cycloclasticus; Unclassified; otu_3695	159937	92.81	0.941623	146	ncbi:Bacteria; Proteobacteria; Gammaproteobacteria; Thiotrichales; Piscirickettsiaceae; Cycloclasticus; Unclassified; otu_3560
GJVXJEE02JAZS0.1	116532	90.91	0.979398	147	RDP:Bacteria; "Bacteroidetes"; Flavobacteria; "Flavobacteriales"; Flavobacteriaceae; Krokinobacter; otu_585	116532	90.91	0.979398	147	greengenes:k__Bacteria; p__Bacteroidetes; c__Flavobacteria; o__Flavobacteriales; f__Flavobacteriaceae; g__Dokdonia; Unclassified; otu_1098	116532	90.91	0.979398	147	ncbi:Bacteria; Bacteroidetes; Flavobacteria; Flavobacteriales; Flavobacteriaceae; Dokdonia; Unclassified; otu_902
GJVXJEE02JCURA.1	87423	79.48	0.963977	257	RDP:Bacteria; "Bacteroidetes"; Flavobacteria; "Flavobacteriales"; Flavobacteriaceae; Polaribacter; otu_604	87423	79.48	0.963977	257	greengenes:k__Bacteria; p__Bacteroidetes; c__Flavobacteria; o__Flavobacteriales; f__Flavobacteriaceae; g__Polaribacter; Unclassified; otu_1135	87423	79.48	0.963977	257	ncbi:Bacteria; Bacteroidetes; Flavobacteria; Flavobacteriales; Flavobacteriaceae; Unclassified; otu_874
GJVXJEE02JDA75.1	2403	94.44	0.984543	66	RDP:Bacteria; "Bacteroidetes"; Flavobacteria; "Flavobacteriales"; Flavobacteriaceae; unclassified_Flavobacteriaceae; otu_621	2403	94.44	0.984543	66	greengenes:k__Bacteria; p__Bacteroidetes; c__Flavobacteria; o__Flavobacteriales; f__Flavobacteriaceae; Unclassified; otu_1069	2403	94.44	0.984543	66	ncbi:Bacteria; Bacteroidetes; Unclassified; otu_727
GJVXJEE02JE7RO.1	5639	100	0.999993	138	RDP:Bacteria; "Proteobacteria"; Alphaproteobacteria; Rhodobacterales; Rhodobacteraceae; Sulfitobacter; otu_1227	5639	100	0.999993	138	greengenes:k__Bacteria; p__Proteobacteria; c__Alphaproteobacteria; o__Rhodobacterales; f__Rhodobacteraceae; g__Sulfitobacter; s__Sulfitobacter pontiacus; otu_2743	5639	100	0.999993	138	ncbi:Bacteria; Proteobacteria; Alphaproteobacteria; Rhodobacterales; Rhodobacteraceae; Sulfitobacter; Unclassified; otu_2436
GJVXJEE02JH5IA.1	176649	86.88	0.980938	265	RDP:Bacteria; "Bacteroidetes"; Flavobacteria; "Flavobacteriales"; Flavobacteriaceae; Krokinobacter; otu_585	176649	86.88	0.980938	265	greengenes:k__Bacteria; p__Bacteroidetes; c__Flavobacteria; o__Flavobacteriales; f__Flavobacteriaceae; g__Dokdonia; s__Dokdonia donghaensis; otu_1099	176649	86.88	0.980938	265	ncbi:Bacteria; Bacteroidetes; Flavobacteria; Flavobacteriales; Flavobacteriaceae; Dokdonia; Unclassified; otu_902
GJVXJEE02JRE6Q.1	140388	100	0.999993	60	RDP:Bacteria; "Proteobacteria"; Gammaproteobacteria; Alteromonadales; Pseudoalteromonadaceae; Pseudoalteromonas; otu_1667	140388	100	0.999993	60	greengenes:k__Bacteria; p__Proteobacteria; c__Gammaproteobacteria; o__Alteromonadales; f__Pseudoalteromonadaceae; g__Pseudoalteromonas; s__Pseudoalteromonas haloplanktis; otu_3442	140388	100	0.999993	60	ncbi:Bacteria; Proteobacteria; Gammaproteobacteria; Alteromonadales; Pseudoalteromonadaceae; Pseudoalteromonas; Unclassified; otu_3175
GJVXJEE02JTB01.1	140388	100	0.999993	60	RDP:Bacteria; "Proteobacteria"; Gammaproteobacteria; Alteromonadales; Pseudoalteromonadaceae; Pseudoalteromonas; otu_1667	140388	100	0.999993	60	greengenes:k__Bacteria; p__Proteobacteria; c__Gammaproteobacteria; o__Alteromonadales; f__Pseudoalteromonadaceae; g__Pseudoalteromonas; s__Pseudoalteromonas haloplanktis; otu_3442	140388	100	0.999993	60	ncbi:Bacteria; Proteobacteria; Gammaproteobacteria; Alteromonadales; Pseudoalteromonadaceae; Pseudoalteromonas; Unclassified; otu_3175
GJVXJEE02JXB00.1	8098	77.07	0.967756	158	RDP:Bacteria; "Proteobacteria"; Gammaproteobacteria; Methylococcales; Methylococcaceae; Methylobacter; otu_1735	152179	77.07	0.934211	158	greengenes:k__Bacteria; p__Proteobacteria; c__Gammaproteobacteria; o__Oceanospirillales; f__Alteromonadaceae; g__HTCC2207; otu_3714	152179	77.07	0.934211	158	ncbi:Bacteria; Proteobacteria; Gammaproteobacteria; OMG group; SAR92 clade; Unclassified; otu_3479
