# Supplementary material for: Phylogenetic and Functional Metagenomic Profiling for Assessing Microbial Biodiversity in Environmental Monitoring
Source: PLoS One. 2012 Aug 27;7(8):e43630. doi: 10.1371/journal.pone.0043630 (PMC3428334; doi:10.1371/journal.pone.0043630)
Supplement: Data S2 — Description of the analysis workflow together with a collection of custom-written Perl scripts and example data files. (ZIP) [file pone.0043630.s002.zip › classifications_greengenes_PriS1.txt]

sequence_id	RDP prokMSA_id	RDP Simrank id	RDP DNAML id	RDP DNAML columns	RDP tax string	greengenes prokMSA_id	greengenes Simrank id	greengenes DNAML id	greengenes DNAML columns	greengenes tax string	ncbi prokMSA_id	ncbi Simrank id	ncbi DNAML id	ncbi DNAML columns	ncbi tax string
GMUWXEF01A0D97.1	97508	74.85	0.956215	447	RDP:Bacteria; "Proteobacteria"; Gammaproteobacteria; Alteromonadales; Alteromonadaceae; Haliea; otu_1646	97508	74.85	0.956215	447	greengenes:k__Bacteria; p__Proteobacteria; c__Gammaproteobacteria; o__Oceanospirillales; f__OM60; Unclassified; otu_3801	97508	74.85	0.956215	447	ncbi:Bacteria; Proteobacteria; Gammaproteobacteria; OMG group; OM60 clade; Unclassified; otu_3476
GMUWXEF01A3718.1	12309	97.24	0.993351	453	RDP:Bacteria; "Actinobacteria"; Actinobacteria; Actinobacteridae; Actinomycetales; Micrococcineae; Promicromonosporaceae; Cellulosimicrobium; otu_286	12309	97.24	0.993351	453	greengenes:k__Bacteria; p__Actinobacteria; c__Actinobacteria (class); o__Actinomycetales; f__Promicromonosporaceae; g__Cellulosimicrobium; Unclassified; otu_702	12309	97.24	0.993351	453	ncbi:Bacteria; Actinobacteria; Actinobacteridae; Actinomycetales; Micrococcineae; Promicromonosporaceae; Cellulosimicrobium; otu_492
GMUWXEF01A4JUC.1	35206	86.03	0.965953	90	RDP:Bacteria; "Actinobacteria"; Actinobacteria; Actinobacteridae; Actinomycetales; Micrococcineae; Micrococcaceae; Kocuria; otu_276	35206	86.03	0.965953	90	greengenes:k__Bacteria; p__Actinobacteria; c__Actinobacteria (class); o__Actinomycetales; f__Micrococcaceae; g__Kocuria; s__Kocuria rosea; otu_530	35206	86.03	0.965953	90	ncbi:Bacteria; Actinobacteria; Actinobacteridae; Actinomycetales; Micrococcineae; Micrococcaceae; Kocuria; Unclassified; otu_480
GMUWXEF01AFEUU.1	12309	96.52	0.993016	433	RDP:Bacteria; "Actinobacteria"; Actinobacteria; Actinobacteridae; Actinomycetales; Micrococcineae; Promicromonosporaceae; Cellulosimicrobium; otu_286	12309	96.52	0.993016	433	greengenes:k__Bacteria; p__Actinobacteria; c__Actinobacteria (class); o__Actinomycetales; f__Promicromonosporaceae; g__Cellulosimicrobium; Unclassified; otu_702	12309	96.52	0.993016	433	ncbi:Bacteria; Actinobacteria; Actinobacteridae; Actinomycetales; Micrococcineae; Promicromonosporaceae; Cellulosimicrobium; otu_492
GMUWXEF01AHIMW.1	66898	45.45	0.802733	501	RDP:Bacteria; "Proteobacteria"; Betaproteobacteria; Rhodocyclales; Rhodocyclaceae; Shinella; otu_1454	66898	45.45	0.802733	501	greengenes:k__Bacteria; p__Proteobacteria; c__Alphaproteobacteria; o__Rhizobiales; f__Rhizobiaceae; g__Shinella; Unclassified; otu_2630	66898	45.45	0.802733	501	ncbi:Bacteria; Unclassified; otu_221
GMUWXEF01AJE2A.1	107800	92.89	0.982566	351	RDP:Bacteria; "Actinobacteria"; Actinobacteria; Actinobacteridae; Actinomycetales; Micrococcineae; Promicromonosporaceae; Cellulosimicrobium; otu_286	107800	92.89	0.982566	351	greengenes:k__Bacteria; p__Actinobacteria; c__Actinobacteria (class); o__Actinomycetales; f__Promicromonosporaceae; g__Cellulosimicrobium; Unclassified; otu_702	107800	92.89	0.982566	351	ncbi:Bacteria; Actinobacteria; Actinobacteridae; Actinomycetales; Micrococcineae; Promicromonosporaceae; Cellulosimicrobium; otu_492
GMUWXEF01AKDMN.1	95349	58.77	0.898921	311	RDP:Bacteria; "Proteobacteria"; Gammaproteobacteria; Pseudomonadales; Pseudomonadales_incertae_sedis; Dasania; otu_1815	95349	58.77	0.898921	311	greengenes:k__Bacteria; p__Proteobacteria; c__Gammaproteobacteria; o__Oceanospirillales; f__OM60; g__; s__marine gamma proteobacterium HTCC2143; otu_3804	95349	58.77	0.898921	311	ncbi:Bacteria; Proteobacteria; Gammaproteobacteria; OMG group; BD1-7 clade; otu_3473
GMUWXEF01ALFS9.1	4559	61.18	0.886596	286	RDP:Bacteria; "Proteobacteria"; Alphaproteobacteria; Rhodospirillales; Rhodospirillaceae; Rhodocista; otu_1276	259852	61.18	0.867237	287	greengenes:k__Bacteria; p__Proteobacteria; c__Alphaproteobacteria; o__Rhizobiales; f__Methylobacteriaceae; g__Methylobacterium; s__Methylobacterium sp. 4-46; otu_2566	259852	61.18	0.867237	287	ncbi:Bacteria; Proteobacteria; Alphaproteobacteria; Rhizobiales; Methylobacteriaceae; Methylobacterium; Unclassified; otu_2244
GMUWXEF01AN15X.1	5171	71.37	0.932263	422	RDP:Bacteria; "Proteobacteria"; Alphaproteobacteria; Rhizobiales; Brucellaceae; Mycoplana; otu_1107	5171	71.37	0.932263	422	greengenes:k__Bacteria; p__Proteobacteria; c__Alphaproteobacteria; o__Rhizobiales; Unclassified; otu_2474	5171	71.37	0.932263	422	ncbi:Bacteria; Proteobacteria; Alphaproteobacteria; Rhizobiales; Brucellaceae; Mycoplana; Unclassified; otu_2205
GMUWXEF01APCFE.1	97508	72.32	0.951172	509	RDP:Bacteria; "Proteobacteria"; Gammaproteobacteria; Alteromonadales; Alteromonadaceae; Haliea; otu_1646	97508	72.32	0.951172	509	greengenes:k__Bacteria; p__Proteobacteria; c__Gammaproteobacteria; o__Oceanospirillales; f__OM60; Unclassified; otu_3801	97508	72.32	0.951172	509	ncbi:Bacteria; Proteobacteria; Gammaproteobacteria; OMG group; OM60 clade; Unclassified; otu_3476
GMUWXEF01ARUWE.1	175781	38.93	0.770017	214	RDP:Bacteria; "Proteobacteria"; Alphaproteobacteria; Caulobacterales; Hyphomonadaceae; Henriciella; otu_1071	175781	38.93	0.770017	214	greengenes:k__Bacteria; p__Proteobacteria; c__Alphaproteobacteria; o__Rhodobacterales; f__Hyphomonadaceae; Unclassified; otu_2656	175781	38.93	0.770017	214	ncbi:Bacteria; Proteobacteria; Alphaproteobacteria; Caulobacterales; Caulobacteraceae; Caulobacter; Unclassified; otu_2146
GMUWXEF01AX5H4.1	171708	29.2	0.636694	183	RDP:Bacteria; "Planctomycetes"; "Planctomycetacia"; Planctomycetales; Planctomycetaceae; Planctomyces; otu_1054	2845	29.2	0.650036	185	greengenes:k__Bacteria; p__Planctomycetes; c__Planctomycea; o__Planctomycetales; f__Planctomycetaceae; g__Planctomyces; s__Planctomyces limnophilus; otu_2443	2845	29.2	0.650036	185	ncbi:Bacteria; Planctomycetes; Planctomycetacia; Planctomycetales; Planctomycetaceae; Planctomyces; Unclassified; otu_2128
GMUWXEF01AY5E1.1	83015	88.82	0.9645	495	RDP:Bacteria; Cyanobacteria; Cyanobacteria; Family II; GpIIa; otu_2002	83015	88.82	0.9645	495	greengenes:k__Bacteria; p__Cyanobacteria; c__Synechococcophycideae; o__Synechococcales; f__Synechococcaceae; g__Prochlorococcus; otu_1523	83015	88.82	0.9645	495	ncbi:Bacteria; Cyanobacteria; Chroococcales; Synechococcus; Unclassified; otu_1273
GMUWXEF01AZMEU.1	12309	100	0.999993	384	RDP:Bacteria; "Actinobacteria"; Actinobacteria; Actinobacteridae; Actinomycetales; Micrococcineae; Promicromonosporaceae; Cellulosimicrobium; otu_286	12309	100	0.999993	384	greengenes:k__Bacteria; p__Actinobacteria; c__Actinobacteria (class); o__Actinomycetales; f__Promicromonosporaceae; g__Cellulosimicrobium; Unclassified; otu_702	12309	100	0.999993	384	ncbi:Bacteria; Actinobacteria; Actinobacteridae; Actinomycetales; Micrococcineae; Promicromonosporaceae; Cellulosimicrobium; otu_492
GMUWXEF01B0GXW.1	12309	99.18	0.997711	440	RDP:Bacteria; "Actinobacteria"; Actinobacteria; Actinobacteridae; Actinomycetales; Micrococcineae; Promicromonosporaceae; Cellulosimicrobium; otu_286	12309	99.18	0.997711	440	greengenes:k__Bacteria; p__Actinobacteria; c__Actinobacteria (class); o__Actinomycetales; f__Promicromonosporaceae; g__Cellulosimicrobium; Unclassified; otu_702	12309	99.18	0.997711	440	ncbi:Bacteria; Actinobacteria; Actinobacteridae; Actinomycetales; Micrococcineae; Promicromonosporaceae; Cellulosimicrobium; otu_492
GMUWXEF01B1DNX.1	140764	46.99	0.855217	448	RDP:Bacteria; "Proteobacteria"; Gammaproteobacteria; Oceanospirillales; Halomonadaceae; unclassified_Halomonadaceae; otu_1765	140764	46.99	0.855217	448	greengenes:k__Bacteria; p__Proteobacteria; c__Gammaproteobacteria; o__Oceanospirillales; f__Halomonadaceae; g__Halomonas; Unclassified; otu_3754	140764	46.99	0.855217	448	ncbi:Bacteria; Proteobacteria; Gammaproteobacteria; Oceanospirillales; Halomonadaceae; Halomonas; Unclassified; otu_3435
GMUWXEF01B2F2C.1	223077	52.5	0.890913	157	RDP:Bacteria; "Proteobacteria"; Gammaproteobacteria; unclassified_Gammaproteobacteria; otu_1833	223077	52.5	0.890913	157	greengenes:k__Bacteria; p__Proteobacteria; c__Gammaproteobacteria; o__Oceanospirillales; f__SUP05; otu_3812	223077	52.5	0.890913	157	ncbi:Bacteria; Unclassified; otu_221
GMUWXEF01B38AI.1	73058	95.31	0.997522	404	RDP:Bacteria; "Actinobacteria"; Actinobacteria; Actinobacteridae; Actinomycetales; Micrococcineae; Promicromonosporaceae; Cellulosimicrobium; otu_286	73058	95.31	0.997522	404	greengenes:k__Bacteria; p__Actinobacteria; c__Actinobacteria (class); o__Actinomycetales; f__Promicromonosporaceae; g__Cellulosimicrobium; Unclassified; otu_702	73058	95.31	0.997522	404	ncbi:Bacteria; Actinobacteria; Actinobacteridae; Actinomycetales; Micrococcineae; Promicromonosporaceae; Promicromonospora; otu_496
GMUWXEF01B38RR.1	49945	55.22	0.893267	140	RDP:Bacteria; Cyanobacteria; Cyanobacteria; Chloroplast; unclassified_Chloroplast; otu_2000	286666	51.74	0.893006	140	greengenes:k__Bacteria; p__Cyanobacteria; c__Chloroplast; o__Stramenopiles; otu_1406	286666	51.74	0.893006	140	ncbi:Eukaryota; stramenopiles; Raphidophyceae; Chattonellales; Chattonellaceae; Heterosigma; otu_4113
GMUWXEF01B3AR5.1	215430	72.28	0.923106	250	RDP:Bacteria; "Proteobacteria"; Betaproteobacteria; Burkholderiales; Oxalobacteraceae; Herminiimonas; otu_1394	215430	72.28	0.923106	250	greengenes:k__Bacteria; p__Proteobacteria; c__Betaproteobacteria; o__Burkholderiales; f__Oxalobacteraceae; g__Herminiimonas; s__Herminiimonas arsenicoxydans; otu_3069	347920	74.26	0.923455	252	ncbi:Bacteria; Unclassified; otu_221
GMUWXEF01B4V8H.1	236794	98.57	0.997347	378	RDP:Bacteria; "Actinobacteria"; Actinobacteria; Actinobacteridae; Actinomycetales; Micrococcineae; Promicromonosporaceae; Cellulosimicrobium; otu_286	236794	98.57	0.997347	378	greengenes:k__Bacteria; p__Actinobacteria; c__Actinobacteria (class); o__Actinomycetales; f__Promicromonosporaceae; g__Cellulosimicrobium; Unclassified; otu_702	236794	98.57	0.997347	378	ncbi:Bacteria; Actinobacteria; Actinobacteridae; Actinomycetales; Micrococcineae; Promicromonosporaceae; Cellulosimicrobium; otu_492
GMUWXEF01B60WD.1	12309	99.38	0.997653	429	RDP:Bacteria; "Actinobacteria"; Actinobacteria; Actinobacteridae; Actinomycetales; Micrococcineae; Promicromonosporaceae; Cellulosimicrobium; otu_286	12309	99.38	0.997653	429	greengenes:k__Bacteria; p__Actinobacteria; c__Actinobacteria (class); o__Actinomycetales; f__Promicromonosporaceae; g__Cellulosimicrobium; Unclassified; otu_702	12309	99.38	0.997653	429	ncbi:Bacteria; Actinobacteria; Actinobacteridae; Actinomycetales; Micrococcineae; Promicromonosporaceae; Cellulosimicrobium; otu_492
GMUWXEF01B683W.1	73058	89.54	0.995967	249	RDP:Bacteria; "Actinobacteria"; Actinobacteria; Actinobacteridae; Actinomycetales; Micrococcineae; Promicromonosporaceae; Cellulosimicrobium; otu_286	73058	89.54	0.995967	249	greengenes:k__Bacteria; p__Actinobacteria; c__Actinobacteria (class); o__Actinomycetales; f__Promicromonosporaceae; g__Cellulosimicrobium; Unclassified; otu_702	73058	89.54	0.995967	249	ncbi:Bacteria; Actinobacteria; Actinobacteridae; Actinomycetales; Micrococcineae; Promicromonosporaceae; Promicromonospora; otu_496
GMUWXEF01B91S7.1	62747	93.33	0.995037	404	RDP:Bacteria; "Actinobacteria"; Actinobacteria; Actinobacteridae; Actinomycetales; Micrococcineae; Promicromonosporaceae; Xylanimonas; otu_293	62747	93.33	0.995037	404	greengenes:k__Bacteria; p__Actinobacteria; c__Actinobacteria (class); o__Actinomycetales; f__Promicromonosporaceae; g__Xylanimicrobium; Unclassified; otu_709	62747	93.33	0.995037	404	ncbi:Bacteria; Actinobacteria; Actinobacteridae; Actinomycetales; Micrococcineae; Promicromonosporaceae; Xylanimonas; otu_499
GMUWXEF01B91WR.1	73058	93.63	0.996723	305	RDP:Bacteria; "Actinobacteria"; Actinobacteria; Actinobacteridae; Actinomycetales; Micrococcineae; Promicromonosporaceae; Cellulosimicrobium; otu_286	73058	93.63	0.996723	305	greengenes:k__Bacteria; p__Actinobacteria; c__Actinobacteria (class); o__Actinomycetales; f__Promicromonosporaceae; g__Cellulosimicrobium; Unclassified; otu_702	73058	93.63	0.996723	305	ncbi:Bacteria; Actinobacteria; Actinobacteridae; Actinomycetales; Micrococcineae; Promicromonosporaceae; Promicromonospora; otu_496
GMUWXEF01BCB7N.1	103561	87.54	0.979558	252	RDP:Bacteria; "Actinobacteria"; Actinobacteria; Actinobacteridae; Actinomycetales; Micrococcineae; Promicromonosporaceae; Cellulosimicrobium; otu_286	103561	87.54	0.979558	252	greengenes:k__Bacteria; p__Actinobacteria; c__Actinobacteria (class); o__Actinomycetales; f__Promicromonosporaceae; g__Cellulosimicrobium; Unclassified; otu_702	103561	87.54	0.979558	252	ncbi:Bacteria; Actinobacteria; Actinobacteridae; Actinomycetales; Micrococcineae; Promicromonosporaceae; Cellulosimicrobium; otu_492
GMUWXEF01BEGCA.1	12531	52	0.810262	126	RDP:Bacteria; "Actinobacteria"; Actinobacteria; Actinobacteridae; Actinomycetales; Micrococcineae; Dermabacteraceae; Brachybacterium; otu_213	12531	52	0.810262	126	greengenes:k__Bacteria; p__Actinobacteria; c__Actinobacteria (class); o__Actinomycetales; f__Dermabacteraceae; g__Brachybacterium; Unclassified; otu_375	12531	52	0.810262	126	ncbi:Bacteria; Actinobacteria; Actinobacteridae; Actinomycetales; Micrococcineae; Dermabacteraceae; Brachybacterium; Unclassified; otu_378
GMUWXEF01BGW35.1	107389	100	0.995909	495	RDP:Bacteria; "Actinobacteria"; Actinobacteria; Actinobacteridae; Actinomycetales; Micrococcineae; Promicromonosporaceae; Cellulosimicrobium; otu_286	107389	100	0.995909	495	greengenes:k__Bacteria; p__Actinobacteria; c__Actinobacteria (class); o__Actinomycetales; f__Promicromonosporaceae; g__Cellulosimicrobium; s__Cellulosimicrobium funkei; otu_703	107389	100	0.995909	495	ncbi:Bacteria; Actinobacteria; Actinobacteridae; Actinomycetales; Micrococcineae; Promicromonosporaceae; Cellulosimicrobium; otu_492
GMUWXEF01BM17J.1	105202	98.93	0.990996	452	RDP:Bacteria; "Actinobacteria"; Actinobacteria; Actinobacteridae; Actinomycetales; Micrococcineae; Promicromonosporaceae; Cellulosimicrobium; otu_286	105202	98.93	0.990996	452	greengenes:k__Bacteria; p__Actinobacteria; c__Actinobacteria (class); o__Actinomycetales; f__Promicromonosporaceae; g__Cellulosimicrobium; Unclassified; otu_702	105202	98.93	0.990996	452	ncbi:Bacteria; Actinobacteria; Actinobacteridae; Actinomycetales; Micrococcineae; Promicromonosporaceae; Cellulosimicrobium; otu_492
GMUWXEF01BOC18.1	4737	52.99	0.856903	79	RDP:Bacteria; "Proteobacteria"; Alphaproteobacteria; Rhizobiales; Methylocystaceae; Methylosinus; otu_1132	4737	52.99	0.856903	79	greengenes:k__Bacteria; p__Proteobacteria; c__Alphaproteobacteria; o__Rhizobiales; f__Methylocystaceae; g__Methylosinus; s__Methylosinus sporium; otu_2574	4737	52.99	0.856903	79	ncbi:Bacteria; Proteobacteria; Alphaproteobacteria; Rhizobiales; Methylocystaceae; Methylosinus; Unclassified; otu_2256
GMUWXEF01BQAPY.1	12309	100	0.993103	440	RDP:Bacteria; "Actinobacteria"; Actinobacteria; Actinobacteridae; Actinomycetales; Micrococcineae; Promicromonosporaceae; Cellulosimicrobium; otu_286	12309	100	0.993103	440	greengenes:k__Bacteria; p__Actinobacteria; c__Actinobacteria (class); o__Actinomycetales; f__Promicromonosporaceae; g__Cellulosimicrobium; Unclassified; otu_702	12309	100	0.993103	440	ncbi:Bacteria; Actinobacteria; Actinobacteridae; Actinomycetales; Micrococcineae; Promicromonosporaceae; Cellulosimicrobium; otu_492
GMUWXEF01BUX9R.1	138842	88.48	0.977276	495	RDP:Bacteria; "Proteobacteria"; Alphaproteobacteria; Rhodobacterales; Rhodobacteraceae; Loktanella; otu_1181	138842	88.48	0.977276	495	greengenes:k__Bacteria; p__Proteobacteria; c__Alphaproteobacteria; o__Rhodobacterales; f__Rhodobacteraceae; g__Loktanella; Unclassified; otu_2680	138842	88.48	0.977276	495	ncbi:Bacteria; Proteobacteria; Alphaproteobacteria; Rhodobacterales; Rhodobacteraceae; Ruegeria; Unclassified; otu_2425
GMUWXEF01BWHQY.1	324411	37.72	0.767735	164	RDP:Bacteria; "Actinobacteria"; Actinobacteria; Actinobacteridae; Actinomycetales; Corynebacterineae; Corynebacteriaceae; Corynebacterium; otu_162	324411	37.72	0.767735	164	greengenes:k__Bacteria; p__Actinobacteria; c__Actinobacteria (class); o__Actinomycetales; f__Corynebacteriaceae; g__Corynebacterium; Unclassified; otu_340	324411	37.72	0.767735	164	ncbi:Bacteria; Actinobacteria; Actinobacteridae; Actinomycetales; Corynebacterineae; Corynebacteriaceae; Corynebacterium; Unclassified; otu_285
GMUWXEF01BY3MF.1	107800	94.53	0.999993	353	RDP:Bacteria; "Actinobacteria"; Actinobacteria; Actinobacteridae; Actinomycetales; Micrococcineae; Promicromonosporaceae; Cellulosimicrobium; otu_286	107800	94.53	0.999993	353	greengenes:k__Bacteria; p__Actinobacteria; c__Actinobacteria (class); o__Actinomycetales; f__Promicromonosporaceae; g__Cellulosimicrobium; Unclassified; otu_702	107800	94.53	0.999993	353	ncbi:Bacteria; Actinobacteria; Actinobacteridae; Actinomycetales; Micrococcineae; Promicromonosporaceae; Cellulosimicrobium; otu_492
GMUWXEF01C2OMH.1	132170	83.33	0.957073	96	RDP:Bacteria; "Actinobacteria"; Actinobacteria; Actinobacteridae; Actinomycetales; Micrococcineae; Micrococcaceae; Kocuria; otu_276	132170	83.33	0.957073	96	greengenes:k__Bacteria; p__Actinobacteria; c__Actinobacteria (class); o__Actinomycetales; f__Micrococcaceae; g__Kocuria; s__Kocuria rosea; otu_530	132170	83.33	0.957073	96	ncbi:Bacteria; Actinobacteria; Actinobacteridae; Actinomycetales; Micrococcineae; Micrococcaceae; Kocuria; Unclassified; otu_480
GMUWXEF01C91BG.1	73058	93.06	0.997624	421	RDP:Bacteria; "Actinobacteria"; Actinobacteria; Actinobacteridae; Actinomycetales; Micrococcineae; Promicromonosporaceae; Cellulosimicrobium; otu_286	73058	93.06	0.997624	421	greengenes:k__Bacteria; p__Actinobacteria; c__Actinobacteria (class); o__Actinomycetales; f__Promicromonosporaceae; g__Cellulosimicrobium; Unclassified; otu_702	73058	93.06	0.997624	421	ncbi:Bacteria; Actinobacteria; Actinobacteridae; Actinomycetales; Micrococcineae; Promicromonosporaceae; Promicromonospora; otu_496
GMUWXEF01CBDXR.1	91229	64.78	0.925781	445	RDP:Bacteria; "Proteobacteria"; Alphaproteobacteria; Rhodospirillales; Rhodospirillaceae; Thalassobaculum; otu_1283	91229	64.78	0.925781	445	greengenes:k__Bacteria; p__Proteobacteria; c__Alphaproteobacteria; o__Rhodospirillales; f__Rhodospirillaceae; Unclassified; otu_2793	91229	64.78	0.925781	445	ncbi:Bacteria; Unclassified; otu_221
GMUWXEF01CF41M.1	107389	100	0.995705	471	RDP:Bacteria; "Actinobacteria"; Actinobacteria; Actinobacteridae; Actinomycetales; Micrococcineae; Promicromonosporaceae; Cellulosimicrobium; otu_286	107389	100	0.995705	471	greengenes:k__Bacteria; p__Actinobacteria; c__Actinobacteria (class); o__Actinomycetales; f__Promicromonosporaceae; g__Cellulosimicrobium; s__Cellulosimicrobium funkei; otu_703	107389	100	0.995705	471	ncbi:Bacteria; Actinobacteria; Actinobacteridae; Actinomycetales; Micrococcineae; Promicromonosporaceae; Cellulosimicrobium; otu_492
GMUWXEF01CG2RI.1	18143	58.15	0.893151	123	RDP:Bacteria; "Bacteroidetes"; Flavobacteria; "Flavobacteriales"; Flavobacteriaceae; unclassified_Flavobacteriaceae; otu_621	260579	58.7	0.881727	123	greengenes:k__Bacteria; p__Bacteroidetes; c__Bacteroidia; o__Bacteroidales; f__Rikenellaceae; g__Alistipes; s__Alistipes putredinis; otu_1055	260579	58.7	0.881727	123	ncbi:Bacteria; Bacteroidetes; Bacteroidia; Bacteroidales; Rikenellaceae; Alistipes; Unclassified; otu_777
GMUWXEF01CL5XD.1	102733	47.6	0.806367	465	RDP:Bacteria; "Proteobacteria"; Alphaproteobacteria; Rhizobiales; Rhizobiaceae; Ensifer; otu_1145	102733	47.6	0.806367	465	greengenes:k__Bacteria; p__Proteobacteria; c__Alphaproteobacteria; o__Rhizobiales; f__Rhizobiaceae; g__Ensifer; Unclassified; otu_2612	102733	47.6	0.806367	465	ncbi:Bacteria; Proteobacteria; Alphaproteobacteria; Rhizobiales; Rhizobiaceae; Sinorhizobium/Ensifer group; Ensifer; Unclassified; otu_2299
GMUWXEF01CQDDL.1	12309	98.33	0.999993	413	RDP:Bacteria; "Actinobacteria"; Actinobacteria; Actinobacteridae; Actinomycetales; Micrococcineae; Promicromonosporaceae; Cellulosimicrobium; otu_286	12309	98.33	0.999993	413	greengenes:k__Bacteria; p__Actinobacteria; c__Actinobacteria (class); o__Actinomycetales; f__Promicromonosporaceae; g__Cellulosimicrobium; Unclassified; otu_702	12309	98.33	0.999993	413	ncbi:Bacteria; Actinobacteria; Actinobacteridae; Actinomycetales; Micrococcineae; Promicromonosporaceae; Cellulosimicrobium; otu_492
GMUWXEF01CTU3D.1	84320	63.66	0.854694	403	RDP:Bacteria; "Bacteroidetes"; Flavobacteria; "Flavobacteriales"; Flavobacteriaceae; Flavobacterium; otu_573	84320	63.66	0.854694	403	greengenes:k__Bacteria; p__Bacteroidetes; c__Flavobacteria; o__Flavobacteriales; f__Flavobacteriaceae; g__Flavobacterium; Unclassified; otu_1102	84320	63.66	0.854694	403	ncbi:Bacteria; Bacteroidetes; Unclassified; otu_727
GMUWXEF01CURX1.1	316880	78.3	0.92844	238	RDP:Bacteria; "Proteobacteria"; Alphaproteobacteria; Rhizobiales; unclassified_Rhizobiales; otu_1157	316880	78.3	0.92844	238	greengenes:k__Bacteria; p__Proteobacteria; c__Alphaproteobacteria; o__Rhizobiales; f__Rhizobiaceae; g__Candidatus Liberibacter; s__Candidatus Liberibacter asiaticus; otu_2610	328503	78.3	0.923601	238	ncbi:Bacteria; Proteobacteria; Alphaproteobacteria; Rhizobiales; Rhizobiaceae; Candidatus Liberibacter; otu_2287
GMUWXEF01CUXSB.1	144754	42.91	0.799013	505	RDP:Bacteria; "Proteobacteria"; Alphaproteobacteria; Rhodospirillales; Rhodospirillaceae; unclassified_Rhodospirillaceae; otu_1286	81269	42.51	0.80378	505	greengenes:k__Bacteria; p__Proteobacteria; c__Alphaproteobacteria; o__Rhizobiales; f__Hyphomicrobiaceae; g__Devosia; s__Candidatus Devosia euplotis; otu_2540	144754	42.91	0.799013	505	ncbi:Bacteria; Proteobacteria; Alphaproteobacteria; Unclassified; otu_2139
GMUWXEF01D0NGH.1	171729	53.71	0.834564	500	RDP:Bacteria; "Proteobacteria"; Gammaproteobacteria; Alteromonadales; Alteromonadaceae; Marinobacter; Unclassified; otu_1648	171729	53.71	0.834564	500	greengenes:k__Bacteria; p__Proteobacteria; c__Gammaproteobacteria; o__Oceanospirillales; f__Alteromonadaceae; g__Marinobacter; Unclassified; otu_3716	171729	53.71	0.834564	500	ncbi:Bacteria; Proteobacteria; Gammaproteobacteria; Alteromonadales; Alteromonadaceae; Marinobacter; Unclassified; otu_3144
GMUWXEF01D1J4L.1	214756	80.16	0.970663	71	RDP:Bacteria; "Actinobacteria"; Actinobacteria; Actinobacteridae; Actinomycetales; Pseudonocardineae; Pseudonocardiaceae; Saccharopolyspora; otu_362	214756	80.16	0.970663	71	greengenes:k__Bacteria; p__Actinobacteria; c__Actinobacteria (class); o__Actinomycetales; f__Pseudonocardiaceae; g__Saccharopolyspora; s__Saccharopolyspora erythraea; otu_746	214756	80.16	0.970663	71	ncbi:Bacteria; Actinobacteria; Actinobacteridae; Actinomycetales; Pseudonocardineae; Pseudonocardiaceae; Saccharopolyspora; Unclassified; otu_591
GMUWXEF01D21RZ.1	12309	96.9	0.993452	461	RDP:Bacteria; "Actinobacteria"; Actinobacteria; Actinobacteridae; Actinomycetales; Micrococcineae; Promicromonosporaceae; Cellulosimicrobium; otu_286	12309	96.9	0.993452	461	greengenes:k__Bacteria; p__Actinobacteria; c__Actinobacteria (class); o__Actinomycetales; f__Promicromonosporaceae; g__Cellulosimicrobium; Unclassified; otu_702	12309	96.9	0.993452	461	ncbi:Bacteria; Actinobacteria; Actinobacteridae; Actinomycetales; Micrococcineae; Promicromonosporaceae; Cellulosimicrobium; otu_492
GMUWXEF01D6BWG.1	5438	41.2	0.811294	470	RDP:Bacteria; "Proteobacteria"; Alphaproteobacteria; Rhizobiales; Rhizobiaceae; Rhizobium; otu_1147	219720	41.59	0.811033	470	greengenes:k__Bacteria; p__Proteobacteria; c__Gammaproteobacteria; o__Oceanospirillales; f__SUP05; otu_3812	219720	41.59	0.811033	470	ncbi:Bacteria; Proteobacteria; Gammaproteobacteria; sulfur-oxidizing symbionts; Unclassified; otu_3548
GMUWXEF01D9OTN.1	167257	49.81	0.834811	443	RDP:Bacteria; "Proteobacteria"; Deltaproteobacteria; Desulfovibrionales; Desulfohalobiaceae; Desulfothermus; otu_1497	167257	49.81	0.834811	443	greengenes:k__Bacteria; p__Proteobacteria; c__Deltaproteobacteria; o__Desulfovibrionales; f__Desulfohalobiaceae; Unclassified; otu_3188	167257	49.81	0.834811	443	ncbi:Bacteria; Proteobacteria; Deltaproteobacteria; Desulfovibrionales; Desulfohalobiaceae; Desulfothermus; otu_2961
GMUWXEF01DAWIE.1	163543	61.89	0.912903	428	RDP:Bacteria; "Proteobacteria"; Betaproteobacteria; Rhodocyclales; Rhodocyclaceae; Shinella; otu_1454	163543	61.89	0.912903	428	greengenes:k__Bacteria; p__Proteobacteria; c__Alphaproteobacteria; o__Rhizobiales; f__Rhizobiaceae; g__Shinella; s__Shinella zoogloeoides; otu_2632	163543	61.89	0.912903	428	ncbi:Bacteria; Proteobacteria; Alphaproteobacteria; Rhizobiales; Brucellaceae; Mycoplana; Unclassified; otu_2205
GMUWXEF01DCON3.1	159270	96.67	0.997711	442	RDP:Bacteria; "Actinobacteria"; Actinobacteria; Actinobacteridae; Actinomycetales; Micrococcineae; Promicromonosporaceae; Cellulosimicrobium; otu_286	159270	96.67	0.997711	442	greengenes:k__Bacteria; p__Actinobacteria; c__Actinobacteria (class); o__Actinomycetales; f__Promicromonosporaceae; g__Cellulosimicrobium; Unclassified; otu_702	159270	96.67	0.997711	442	ncbi:Bacteria; Actinobacteria; Actinobacteridae; Actinomycetales; Micrococcineae; Promicromonosporaceae; Cellulosimicrobium; otu_492
GMUWXEF01DDDFP.1	73058	96.71	0.997653	427	RDP:Bacteria; "Actinobacteria"; Actinobacteria; Actinobacteridae; Actinomycetales; Micrococcineae; Promicromonosporaceae; Cellulosimicrobium; otu_286	73058	96.71	0.997653	427	greengenes:k__Bacteria; p__Actinobacteria; c__Actinobacteria (class); o__Actinomycetales; f__Promicromonosporaceae; g__Cellulosimicrobium; Unclassified; otu_702	73058	96.71	0.997653	427	ncbi:Bacteria; Actinobacteria; Actinobacteridae; Actinomycetales; Micrococcineae; Promicromonosporaceae; Promicromonospora; otu_496
GMUWXEF01DEP15.1	6224	46.26	0.80301	443	RDP:Bacteria; "Proteobacteria"; Alphaproteobacteria; Sphingomonadales; Sphingomonadaceae; Sphingomonas; otu_1309	6224	46.26	0.80301	443	greengenes:k__Bacteria; p__Proteobacteria; c__Alphaproteobacteria; o__Sphingomonadales; f__Sphingomonadaceae; g__Sphingomonas; s__Sphingomonas echinoides; otu_2899	6224	46.26	0.80301	443	ncbi:Bacteria; Proteobacteria; Alphaproteobacteria; Rhizobiales; Bradyrhizobiaceae; Unclassified; otu_2181
GMUWXEF01DGT03.1	140817	92.83	0.969049	431	RDP:Bacteria; "Proteobacteria"; Alphaproteobacteria; Rhodobacterales; Rhodobacteraceae; unclassified_Rhodobacteraceae; otu_1236	140817	92.83	0.969049	431	greengenes:k__Bacteria; p__Proteobacteria; c__Alphaproteobacteria; o__Rhodobacterales; f__Rhodobacteraceae; Unclassified; otu_2666	140817	92.83	0.969049	431	ncbi:Bacteria; Proteobacteria; Alphaproteobacteria; Rhodobacterales; Rhodobacteraceae; Roseobacter; Unclassified; otu_2417
GMUWXEF01DGXA8.1	107389	100	0.999993	479	RDP:Bacteria; "Actinobacteria"; Actinobacteria; Actinobacteridae; Actinomycetales; Micrococcineae; Promicromonosporaceae; Cellulosimicrobium; otu_286	107389	100	0.999993	479	greengenes:k__Bacteria; p__Actinobacteria; c__Actinobacteria (class); o__Actinomycetales; f__Promicromonosporaceae; g__Cellulosimicrobium; s__Cellulosimicrobium funkei; otu_703	107389	100	0.999993	479	ncbi:Bacteria; Actinobacteria; Actinobacteridae; Actinomycetales; Micrococcineae; Promicromonosporaceae; Cellulosimicrobium; otu_492
GMUWXEF01DNHSB.1	100813	63.39	0.924298	435	RDP:Bacteria; "Bacteroidetes"; "Sphingobacteria"; "Sphingobacteriales"; "Chitinophagaceae"; unclassified_"Chitinophagaceae"; otu_483	100813	63.39	0.924298	435	greengenes:k__Bacteria; p__Bacteroidetes; c__Sphingobacteria; o__Sphingobacteriales; f__Balneolaceae; Unclassified; otu_1179	100813	63.39	0.924298	435	ncbi:Bacteria; Bacteroidetes; Unclassified; otu_727
GMUWXEF01DNJSB.1	81307	55.04	0.892599	180	RDP:Bacteria; "Proteobacteria"; Gammaproteobacteria; Gammaproteobacteria_incertae_sedis; Sedimenticola; otu_1722	81307	55.04	0.892599	180	greengenes:k__Bacteria; p__Proteobacteria; c__Gammaproteobacteria; o__Thiotrichales; f__Thiotrichaceae; Unclassified; otu_3956	81307	55.04	0.892599	180	ncbi:Bacteria; Proteobacteria; Gammaproteobacteria; Thiotrichales; Thiotrichaceae; Beggiatoa; Unclassified; otu_3575
GMUWXEF01DO6UK.1	195564	54.86	0.874591	401	RDP:Bacteria; "Actinobacteria"; Actinobacteria; Actinobacteridae; Actinomycetales; Corynebacterineae; Mycobacteriaceae; Mycobacterium; otu_167	195564	54.86	0.874591	401	greengenes:k__Bacteria; p__Actinobacteria; c__Actinobacteria (class); o__Actinomycetales; f__Mycobacteriaceae; g__Mycobacterium; s__Mycobacterium abscessus; otu_579	195564	54.86	0.874591	401	ncbi:Bacteria; Actinobacteria; Actinobacteridae; Actinomycetales; Corynebacterineae; Mycobacteriaceae; Mycobacterium; Unclassified; otu_300
GMUWXEF01DOU97.1	254152	72.7	0.920156	269	RDP:Bacteria; "Bacteroidetes"; Flavobacteria; "Flavobacteriales"; Flavobacteriaceae; Bizionia; otu_557	239714	70.75	0.920127	269	greengenes:k__Bacteria; p__Bacteroidetes; c__Flavobacteria; o__Flavobacteriales; f__Flavobacteriaceae; g__; s__Flavobacteriales bacterium ALC-1; otu_1071	239714	70.75	0.920127	269	ncbi:Bacteria; Bacteroidetes; Flavobacteria; Flavobacteriales; Unclassified; otu_859
GMUWXEF01DOVG9.1	81268	98.77	0.997914	480	RDP:Bacteria; Cyanobacteria; Cyanobacteria; Family II; GpIIa; otu_2002	81268	98.77	0.997914	480	greengenes:k__Bacteria; p__Cyanobacteria; c__Synechococcophycideae; o__Synechococcales; f__Synechococcaceae; g__Prochlorococcus; otu_1523	69228	98.77	0.997914	480	ncbi:Bacteria; Cyanobacteria; Chroococcales; Synechococcus; Unclassified; otu_1273
GMUWXEF01DT7U0.1	83015	89.14	0.968613	492	RDP:Bacteria; Cyanobacteria; Cyanobacteria; Family II; GpIIa; otu_2002	83015	89.14	0.968613	492	greengenes:k__Bacteria; p__Cyanobacteria; c__Synechococcophycideae; o__Synechococcales; f__Synechococcaceae; g__Prochlorococcus; otu_1523	83015	89.14	0.968613	492	ncbi:Bacteria; Cyanobacteria; Chroococcales; Synechococcus; Unclassified; otu_1273
GMUWXEF01EDXDL.1	265573	64.29	0.891669	208	RDP:Bacteria; "Proteobacteria"; Alphaproteobacteria; Caulobacterales; Caulobacteraceae; Caulobacter; otu_1067	168859	64.29	0.891669	208	greengenes:k__Bacteria; p__Proteobacteria; c__Alphaproteobacteria; o__Caulobacterales; f__Caulobacteraceae; g__Caulobacter; s__Caulobacter sp. K31; otu_2463	168859	64.29	0.891669	208	ncbi:Bacteria; Proteobacteria; Alphaproteobacteria; Caulobacterales; Caulobacteraceae; Caulobacter; Unclassified; otu_2146
GMUWXEF01EE4WX.1	103561	90.25	0.994804	194	RDP:Bacteria; "Actinobacteria"; Actinobacteria; Actinobacteridae; Actinomycetales; Micrococcineae; Promicromonosporaceae; Cellulosimicrobium; otu_286	103561	90.25	0.994804	194	greengenes:k__Bacteria; p__Actinobacteria; c__Actinobacteria (class); o__Actinomycetales; f__Promicromonosporaceae; g__Cellulosimicrobium; Unclassified; otu_702	103561	90.25	0.994804	194	ncbi:Bacteria; Actinobacteria; Actinobacteridae; Actinomycetales; Micrococcineae; Promicromonosporaceae; Cellulosimicrobium; otu_492
GMUWXEF01EF5IG.1	96871	75.76	0.954311	431	RDP:Bacteria; "Proteobacteria"; Gammaproteobacteria; Alteromonadales; Alteromonadaceae; Haliea; otu_1646	240382	74.34	0.933513	431	greengenes:k__Bacteria; p__Proteobacteria; c__Gammaproteobacteria; o__Oceanospirillales; f__Alteromonadaceae; g__Microbulbifer; s__Microbulbifer agarilyticus; otu_3725	240382	74.34	0.933513	431	ncbi:Bacteria; Proteobacteria; Gammaproteobacteria; Alteromonadales; Alteromonadaceae; Microbulbifer; Unclassified; otu_3149
GMUWXEF01EG0OS.1	104885	41.98	0.748506	138	RDP:Bacteria; "Proteobacteria"; Alphaproteobacteria; Sphingomonadales; Erythrobacteraceae; Erythrobacter; otu_1300	104885	41.98	0.748506	138	greengenes:k__Bacteria; p__Proteobacteria; c__Alphaproteobacteria; o__Sphingomonadales; f__Erythrobacteraceae; g__Erythrobacter; Unclassified; otu_2864	104885	41.98	0.748506	138	ncbi:Bacteria; Proteobacteria; Alphaproteobacteria; Sphingomonadales; Erythrobacteraceae; Erythrobacter; Unclassified; otu_2578
GMUWXEF01EGZ2U.1	103561	91.29	0.995545	227	RDP:Bacteria; "Actinobacteria"; Actinobacteria; Actinobacteridae; Actinomycetales; Micrococcineae; Promicromonosporaceae; Cellulosimicrobium; otu_286	103561	91.29	0.995545	227	greengenes:k__Bacteria; p__Actinobacteria; c__Actinobacteria (class); o__Actinomycetales; f__Promicromonosporaceae; g__Cellulosimicrobium; Unclassified; otu_702	103561	91.29	0.995545	227	ncbi:Bacteria; Actinobacteria; Actinobacteridae; Actinomycetales; Micrococcineae; Promicromonosporaceae; Cellulosimicrobium; otu_492
GMUWXEF01EI50I.1	199880	42.89	0.811236	501	RDP:Bacteria; "Proteobacteria"; Alphaproteobacteria; unclassified_Alphaproteobacteria; otu_1315	199880	42.89	0.811236	501	greengenes:k__Bacteria; p__Proteobacteria; c__Alphaproteobacteria; o__Rhizobiales; f__Rhizobiaceae; g__Candidatus Liberibacter; s__Candidatus Liberibacter africanus; otu_2608	199880	42.89	0.811236	501	ncbi:Bacteria; Proteobacteria; Alphaproteobacteria; Rhizobiales; Rhizobiaceae; Candidatus Liberibacter; otu_2287
GMUWXEF01EMZZO.1	105202	98.4	0.997304	373	RDP:Bacteria; "Actinobacteria"; Actinobacteria; Actinobacteridae; Actinomycetales; Micrococcineae; Promicromonosporaceae; Cellulosimicrobium; otu_286	105202	98.4	0.997304	373	greengenes:k__Bacteria; p__Actinobacteria; c__Actinobacteria (class); o__Actinomycetales; f__Promicromonosporaceae; g__Cellulosimicrobium; Unclassified; otu_702	105202	98.4	0.997304	373	ncbi:Bacteria; Actinobacteria; Actinobacteridae; Actinomycetales; Micrococcineae; Promicromonosporaceae; Cellulosimicrobium; otu_492
GMUWXEF01EP3E5.1	61969	69.11	0.93594	343	RDP:Bacteria; "Bacteroidetes"; Flavobacteria; "Flavobacteriales"; Flavobacteriaceae; Joostella; otu_581	61969	69.11	0.93594	343	greengenes:k__Bacteria; p__Bacteroidetes; c__Flavobacteria; o__Flavobacteriales; f__Flavobacteriaceae; g__Zhouia; Unclassified; otu_1167	61969	69.11	0.93594	343	ncbi:Bacteria; Bacteroidetes; Flavobacteria; Flavobacteriales; Flavobacteriaceae; Flavobacterium; Unclassified; otu_912
GMUWXEF01EVESL.1	240161	58.22	0.876495	468	RDP:Bacteria; "Proteobacteria"; Alphaproteobacteria; Rhodospirillales; unclassified_Rhodospirillales; otu_1287	240161	58.22	0.876495	468	greengenes:k__Bacteria; p__Proteobacteria; c__Alphaproteobacteria; o__Rhodospirillales; f__Rhodospirillaceae; Unclassified; otu_2793	240161	58.22	0.876495	468	ncbi:Bacteria; Proteobacteria; Alphaproteobacteria; Unclassified; otu_2139
GMUWXEF01EWUQG.1	278929	73.39	0.871888	79	RDP:Bacteria; "Proteobacteria"; Gammaproteobacteria; Alteromonadales; Alteromonadales_incertae_sedis; Teredinibacter; otu_1655	278929	73.39	0.871888	79	greengenes:k__Bacteria; p__Proteobacteria; c__Gammaproteobacteria; o__Oceanospirillales; f__Alteromonadaceae; g__Teredinibacter; s__Teredinibacter turnerae; otu_3735	278929	73.39	0.871888	79	ncbi:Bacteria; Proteobacteria; Gammaproteobacteria; Alteromonadales; Alteromonadales genera incertae sedis; Teredinibacter; otu_3155
GMUWXEF01EXMOU.1	199329	56.42	0.875986	384	RDP:Bacteria; Cyanobacteria; Cyanobacteria; Chloroplast; Bacillariophyta; otu_1993	337822	55.5	0.869969	384	greengenes:k__Bacteria; p__Cyanobacteria; c__Chloroplast; o__Stramenopiles; otu_1406	337822	55.5	0.869969	384	ncbi:Eukaryota; stramenopiles; Bacillariophyta; Coscinodiscophyceae; Chaetocerotophycidae; Chaetocerotales; Chaetocerotaceae; Chaetoceros; otu_4070
GMUWXEF01EZWVK.1	265850	54.73	0.870507	154	RDP:Bacteria; "Bacteroidetes"; Flavobacteria; "Flavobacteriales"; Flavobacteriaceae; Tamlana; otu_618	265850	54.73	0.870507	154	greengenes:k__Bacteria; p__Bacteroidetes; c__Flavobacteria; o__Flavobacteriales; f__Flavobacteriaceae; g__Algibacter; Unclassified; otu_1073	265850	54.73	0.870507	154	ncbi:Bacteria; Bacteroidetes; Flavobacteria; Flavobacteriales; Flavobacteriaceae; Tamlana; otu_984
GMUWXEF01A00QI.1	175781	47.49	0.823706	277	RDP:Bacteria; "Proteobacteria"; Alphaproteobacteria; Caulobacterales; Hyphomonadaceae; Henriciella; otu_1071	175781	47.49	0.823706	277	greengenes:k__Bacteria; p__Proteobacteria; c__Alphaproteobacteria; o__Rhodobacterales; f__Hyphomonadaceae; Unclassified; otu_2656	175781	47.49	0.823706	277	ncbi:Bacteria; Proteobacteria; Alphaproteobacteria; Caulobacterales; Caulobacteraceae; Caulobacter; Unclassified; otu_2146
GMUWXEF01A0DP5.1	103561	86.63	0.991897	124	RDP:Bacteria; "Actinobacteria"; Actinobacteria; Actinobacteridae; Actinomycetales; Micrococcineae; Promicromonosporaceae; Cellulosimicrobium; otu_286	103561	86.63	0.991897	124	greengenes:k__Bacteria; p__Actinobacteria; c__Actinobacteria (class); o__Actinomycetales; f__Promicromonosporaceae; g__Cellulosimicrobium; Unclassified; otu_702	103561	86.63	0.991897	124	ncbi:Bacteria; Actinobacteria; Actinobacteridae; Actinomycetales; Micrococcineae; Promicromonosporaceae; Cellulosimicrobium; otu_492
GMUWXEF01A21AS.1	107389	95	0.999993	157	RDP:Bacteria; "Actinobacteria"; Actinobacteria; Actinobacteridae; Actinomycetales; Micrococcineae; Promicromonosporaceae; Cellulosimicrobium; otu_286	107389	95	0.999993	157	greengenes:k__Bacteria; p__Actinobacteria; c__Actinobacteria (class); o__Actinomycetales; f__Promicromonosporaceae; g__Cellulosimicrobium; s__Cellulosimicrobium funkei; otu_703	107389	95	0.999993	157	ncbi:Bacteria; Actinobacteria; Actinobacteridae; Actinomycetales; Micrococcineae; Promicromonosporaceae; Cellulosimicrobium; otu_492
GMUWXEF01A59V4.1	104629	62.78	0.852819	349	RDP:Bacteria; "Proteobacteria"; Alphaproteobacteria; Rhizobiales; Rhodobiaceae; Anderseniella; otu_1152	104629	62.78	0.852819	349	greengenes:k__Bacteria; p__Proteobacteria; c__Alphaproteobacteria; o__Rhizobiales; f__Phyllobacteriaceae; Unclassified; otu_2578	104629	62.78	0.852819	349	ncbi:Bacteria; Unclassified; otu_221
GMUWXEF01A5EJR.1	322135	69.04	0.912133	345	RDP:Bacteria; "Proteobacteria"; Gammaproteobacteria; Alteromonadales; Alteromonadaceae; Marinobacter; Unclassified; otu_1648	322135	69.04	0.912133	345	greengenes:k__Bacteria; p__Proteobacteria; c__Gammaproteobacteria; o__Oceanospirillales; f__Alteromonadaceae; g__Marinobacter; Unclassified; otu_3716	322135	69.04	0.912133	345	ncbi:Bacteria; Proteobacteria; Gammaproteobacteria; Alteromonadales; Alteromonadaceae; Marinobacter; Unclassified; otu_3144
GMUWXEF01A640I.1	214752	78.57	0.957233	98	RDP:Bacteria; "Actinobacteria"; Actinobacteria; Actinobacteridae; Actinomycetales; Pseudonocardineae; Pseudonocardiaceae; Saccharopolyspora; otu_362	216400	78.57	0.957233	98	greengenes:k__Bacteria; p__Actinobacteria; c__Actinobacteria (class); o__Actinomycetales; f__Pseudonocardiaceae; g__Saccharopolyspora; s__Saccharopolyspora erythraea; otu_746	216400	78.57	0.957233	98	ncbi:Bacteria; Actinobacteria; Actinobacteridae; Actinomycetales; Pseudonocardineae; Pseudonocardiaceae; Saccharopolyspora; Unclassified; otu_591
GMUWXEF01A6F3A.1	64304	42.51	0.709554	179	RDP:Bacteria; "Proteobacteria"; Epsilonproteobacteria; Campylobacterales; Helicobacteraceae; Helicobacter; otu_1564	64304	42.51	0.709554	179	greengenes:k__Bacteria; p__Proteobacteria; c__Epsilonproteobacteria; o__Campylobacterales; f__Helicobacteraceae; g__Helicobacter; Unclassified; otu_3340	64304	42.51	0.709554	179	ncbi:Bacteria; Proteobacteria; Epsilonproteobacteria; Campylobacterales; Helicobacteraceae; Helicobacter; Unclassified; otu_3083
GMUWXEF01A77G5.1	73058	87.23	0.988583	177	RDP:Bacteria; "Actinobacteria"; Actinobacteria; Actinobacteridae; Actinomycetales; Micrococcineae; Promicromonosporaceae; Cellulosimicrobium; otu_286	73058	87.23	0.988583	177	greengenes:k__Bacteria; p__Actinobacteria; c__Actinobacteria (class); o__Actinomycetales; f__Promicromonosporaceae; g__Cellulosimicrobium; Unclassified; otu_702	73058	87.23	0.988583	177	ncbi:Bacteria; Actinobacteria; Actinobacteridae; Actinomycetales; Micrococcineae; Promicromonosporaceae; Promicromonospora; otu_496
GMUWXEF01A7DE2.1	76582	53.95	0.867614	442	RDP:Bacteria; "Proteobacteria"; Alphaproteobacteria; Rhizobiales; Brucellaceae; Ochrobactrum; otu_1108	76582	53.95	0.867614	442	greengenes:k__Bacteria; p__Proteobacteria; c__Alphaproteobacteria; o__Rhizobiales; f__Brucellaceae; Unclassified; otu_2527	76582	53.95	0.867614	442	ncbi:Bacteria; Proteobacteria; Alphaproteobacteria; Rhizobiales; Brucellaceae; Ochrobactrum; Unclassified; otu_2207
GMUWXEF01A8AG6.1	12309	99.46	0.999993	319	RDP:Bacteria; "Actinobacteria"; Actinobacteria; Actinobacteridae; Actinomycetales; Micrococcineae; Promicromonosporaceae; Cellulosimicrobium; otu_286	12309	99.46	0.999993	319	greengenes:k__Bacteria; p__Actinobacteria; c__Actinobacteria (class); o__Actinomycetales; f__Promicromonosporaceae; g__Cellulosimicrobium; Unclassified; otu_702	12309	99.46	0.999993	319	ncbi:Bacteria; Actinobacteria; Actinobacteridae; Actinomycetales; Micrococcineae; Promicromonosporaceae; Cellulosimicrobium; otu_492
GMUWXEF01ACP9X.1	220712	78.17	0.941013	159	RDP:Bacteria; "Bacteroidetes"; Flavobacteria; "Flavobacteriales"; Flavobacteriaceae; Flavobacterium; otu_573	226142	78.17	0.941013	159	greengenes:k__Bacteria; p__Bacteroidetes; c__Flavobacteria; o__Flavobacteriales; f__Flavobacteriaceae; g__Flavobacterium; Unclassified; otu_1102	226142	78.17	0.941013	159	ncbi:Bacteria; Bacteroidetes; Flavobacteria; Flavobacteriales; Flavobacteriaceae; Flavobacterium; Unclassified; otu_912
GMUWXEF01AD4TJ.1	12309	99.1	0.997449	396	RDP:Bacteria; "Actinobacteria"; Actinobacteria; Actinobacteridae; Actinomycetales; Micrococcineae; Promicromonosporaceae; Cellulosimicrobium; otu_286	12309	99.1	0.997449	396	greengenes:k__Bacteria; p__Actinobacteria; c__Actinobacteria (class); o__Actinomycetales; f__Promicromonosporaceae; g__Cellulosimicrobium; Unclassified; otu_702	12309	99.1	0.997449	396	ncbi:Bacteria; Actinobacteria; Actinobacteridae; Actinomycetales; Micrococcineae; Promicromonosporaceae; Cellulosimicrobium; otu_492
GMUWXEF01AEFTC.1	159270	90.4	0.98524	278	RDP:Bacteria; "Actinobacteria"; Actinobacteria; Actinobacteridae; Actinomycetales; Micrococcineae; Promicromonosporaceae; Cellulosimicrobium; otu_286	159270	90.4	0.98524	278	greengenes:k__Bacteria; p__Actinobacteria; c__Actinobacteria (class); o__Actinomycetales; f__Promicromonosporaceae; g__Cellulosimicrobium; Unclassified; otu_702	159270	90.4	0.98524	278	ncbi:Bacteria; Actinobacteria; Actinobacteridae; Actinomycetales; Micrococcineae; Promicromonosporaceae; Cellulosimicrobium; otu_492
GMUWXEF01AFK5T.1	105202	96.03	0.997159	354	RDP:Bacteria; "Actinobacteria"; Actinobacteria; Actinobacteridae; Actinomycetales; Micrococcineae; Promicromonosporaceae; Cellulosimicrobium; otu_286	105202	96.03	0.997159	354	greengenes:k__Bacteria; p__Actinobacteria; c__Actinobacteria (class); o__Actinomycetales; f__Promicromonosporaceae; g__Cellulosimicrobium; Unclassified; otu_702	105202	96.03	0.997159	354	ncbi:Bacteria; Actinobacteria; Actinobacteridae; Actinomycetales; Micrococcineae; Promicromonosporaceae; Cellulosimicrobium; otu_492
GMUWXEF01ALT0Q.1	279847	73.94	0.956433	475	RDP:Bacteria; "Proteobacteria"; Gammaproteobacteria; Alteromonadales; Alteromonadaceae; Haliea; otu_1646	279847	73.94	0.956433	475	greengenes:k__Bacteria; p__Proteobacteria; c__Gammaproteobacteria; o__Oceanospirillales; f__OM60; g__Congregibacter; s__Congregibacter litoralis; otu_3806	279847	73.94	0.956433	475	ncbi:Bacteria; Proteobacteria; Gammaproteobacteria; Unclassified; otu_3101
GMUWXEF01ALW9P.1	86201	98.58	0.999993	436	RDP:Bacteria; Cyanobacteria; Cyanobacteria; Family II; GpIIa; otu_2002	92221	98.58	0.999993	436	greengenes:k__Bacteria; p__Cyanobacteria; c__Synechococcophycideae; o__Synechococcales; f__Synechococcaceae; g__Prochlorococcus; otu_1523	86201	98.58	0.999993	436	ncbi:Bacteria; Cyanobacteria; Chroococcales; Synechococcus; Unclassified; otu_1273
GMUWXEF01AMQOJ.1	32486	61.81	0.873356	421	RDP:Bacteria; "Proteobacteria"; Alphaproteobacteria; Rhodospirillales; unclassified_Rhodospirillales; otu_1287	32486	61.81	0.873356	421	greengenes:k__Bacteria; p__Proteobacteria; c__Alphaproteobacteria; o__Rhodospirillales; f__Rhodospirillaceae; Unclassified; otu_2793	20161	59.14	0.883137	421	ncbi:Bacteria; Proteobacteria; Alphaproteobacteria; Rhizobiales; Phyllobacteriaceae; Mesorhizobium; Unclassified; otu_2275
GMUWXEF01ANYMF.1	100813	64.82	0.919749	347	RDP:Bacteria; "Bacteroidetes"; "Sphingobacteria"; "Sphingobacteriales"; "Chitinophagaceae"; unclassified_"Chitinophagaceae"; otu_483	100813	64.82	0.919749	347	greengenes:k__Bacteria; p__Bacteroidetes; c__Sphingobacteria; o__Sphingobacteriales; f__Balneolaceae; Unclassified; otu_1179	100813	64.82	0.919749	347	ncbi:Bacteria; Bacteroidetes; Unclassified; otu_727
GMUWXEF01AOP2S.1	103561	91.94	0.995981	252	RDP:Bacteria; "Actinobacteria"; Actinobacteria; Actinobacteridae; Actinomycetales; Micrococcineae; Promicromonosporaceae; Cellulosimicrobium; otu_286	103561	91.94	0.995981	252	greengenes:k__Bacteria; p__Actinobacteria; c__Actinobacteria (class); o__Actinomycetales; f__Promicromonosporaceae; g__Cellulosimicrobium; Unclassified; otu_702	103561	91.94	0.995981	252	ncbi:Bacteria; Actinobacteria; Actinobacteridae; Actinomycetales; Micrococcineae; Promicromonosporaceae; Cellulosimicrobium; otu_492
GMUWXEF01AP87H.1	12309	100	0.999993	441	RDP:Bacteria; "Actinobacteria"; Actinobacteria; Actinobacteridae; Actinomycetales; Micrococcineae; Promicromonosporaceae; Cellulosimicrobium; otu_286	12309	100	0.999993	441	greengenes:k__Bacteria; p__Actinobacteria; c__Actinobacteria (class); o__Actinomycetales; f__Promicromonosporaceae; g__Cellulosimicrobium; Unclassified; otu_702	12309	100	0.999993	441	ncbi:Bacteria; Actinobacteria; Actinobacteridae; Actinomycetales; Micrococcineae; Promicromonosporaceae; Cellulosimicrobium; otu_492
GMUWXEF01APUP6.1	145418	66.33	0.938396	152	RDP:Bacteria; "Proteobacteria"; Alphaproteobacteria; Rhizobiales; Bradyrhizobiaceae; Rhodopseudomonas; otu_1103	152699	65.31	0.902279	152	greengenes:k__Bacteria; p__Proteobacteria; c__Alphaproteobacteria; o__Rhizobiales; f__Aurantimonadaceae; g__Aurantimonas; s__Aurantimonas manganoxydans; otu_2481	152699	65.31	0.902279	152	ncbi:Bacteria; Proteobacteria; Alphaproteobacteria; Rhizobiales; Aurantimonadaceae; Aurantimonas; otu_2166
GMUWXEF01AT3Q5.1	222370	79.75	0.930374	353	RDP:Bacteria; "Proteobacteria"; Gammaproteobacteria; unclassified_Gammaproteobacteria; otu_1833	222370	79.75	0.930374	353	greengenes:k__Bacteria; p__Proteobacteria; c__Gammaproteobacteria; o__Oceanospirillales; f__Alteromonadaceae; g__nsmpVI18; otu_3730	222370	79.75	0.930374	353	ncbi:Bacteria; Proteobacteria; Gammaproteobacteria; Unclassified; otu_3101
GMUWXEF01ATB8K.1	131590	92.46	0.991214	342	RDP:Bacteria; "Proteobacteria"; Gammaproteobacteria; Alteromonadales; Pseudoalteromonadaceae; Pseudoalteromonas; otu_1667	131590	92.46	0.991214	342	greengenes:k__Bacteria; p__Proteobacteria; c__Gammaproteobacteria; o__Alteromonadales; f__Pseudoalteromonadaceae; g__Pseudoalteromonas; Unclassified; otu_3440	131590	92.46	0.991214	342	ncbi:Bacteria; Proteobacteria; Gammaproteobacteria; Alteromonadales; Pseudoalteromonadaceae; Pseudoalteromonas; Unclassified; otu_3175
GMUWXEF01AUASA.1	2787	40.48	0.729859	106	RDP:Bacteria; "Planctomycetes"; "Planctomycetacia"; Planctomycetales; Planctomycetaceae; Rhodopirellula; otu_1055	2787	40.48	0.729859	106	greengenes:k__Bacteria; p__Planctomycetes; c__Planctomycea; o__Pirellulales; f__; g__Rhodopirellula; Unclassified; otu_2435	2787	40.48	0.729859	106	ncbi:Bacteria; Planctomycetes; Planctomycetacia; Planctomycetales; Planctomycetaceae; Pirellula; Unclassified; otu_2126
GMUWXEF01AWOG0.1	61969	86.38	0.982959	179	RDP:Bacteria; "Bacteroidetes"; Flavobacteria; "Flavobacteriales"; Flavobacteriaceae; Joostella; otu_581	61969	86.38	0.982959	179	greengenes:k__Bacteria; p__Bacteroidetes; c__Flavobacteria; o__Flavobacteriales; f__Flavobacteriaceae; g__Zhouia; Unclassified; otu_1167	61969	86.38	0.982959	179	ncbi:Bacteria; Bacteroidetes; Flavobacteria; Flavobacteriales; Flavobacteriaceae; Flavobacterium; Unclassified; otu_912
GMUWXEF01AX32J.1	4429	65.42	0.891436	361	RDP:Bacteria; "Proteobacteria"; Alphaproteobacteria; Rhodospirillales; Acetobacteraceae; Gluconacetobacter; otu_1249	4429	65.42	0.891436	361	greengenes:k__Bacteria; p__Proteobacteria; c__Alphaproteobacteria; o__Rhodospirillales; f__Acetobacteraceae; g__Gluconacetobacter; s__Gluconacetobacter liquefaciens; otu_2779	4429	65.42	0.891436	361	ncbi:Bacteria; Proteobacteria; Alphaproteobacteria; Rhodospirillales; Acetobacteraceae; Gluconacetobacter; Unclassified; otu_2467
GMUWXEF01AYSEX.1	12309	93.24	0.997391	385	RDP:Bacteria; "Actinobacteria"; Actinobacteria; Actinobacteridae; Actinomycetales; Micrococcineae; Promicromonosporaceae; Cellulosimicrobium; otu_286	12309	93.24	0.997391	385	greengenes:k__Bacteria; p__Actinobacteria; c__Actinobacteria (class); o__Actinomycetales; f__Promicromonosporaceae; g__Cellulosimicrobium; Unclassified; otu_702	12309	93.24	0.997391	385	ncbi:Bacteria; Actinobacteria; Actinobacteridae; Actinomycetales; Micrococcineae; Promicromonosporaceae; Cellulosimicrobium; otu_492
GMUWXEF01AYVLG.1	141361	68.1	0.944196	392	RDP:Bacteria; "Proteobacteria"; Gammaproteobacteria; Alteromonadales; Alteromonadaceae; Haliea; otu_1646	141361	68.1	0.944196	392	greengenes:k__Bacteria; p__Proteobacteria; c__Gammaproteobacteria; o__Oceanospirillales; f__OM60; Unclassified; otu_3801	141361	68.1	0.944196	392	ncbi:Bacteria; Proteobacteria; Gammaproteobacteria; Unclassified; otu_3101
GMUWXEF01AZ780.1	107800	94.49	0.999993	299	RDP:Bacteria; "Actinobacteria"; Actinobacteria; Actinobacteridae; Actinomycetales; Micrococcineae; Promicromonosporaceae; Cellulosimicrobium; otu_286	107800	94.49	0.999993	299	greengenes:k__Bacteria; p__Actinobacteria; c__Actinobacteria (class); o__Actinomycetales; f__Promicromonosporaceae; g__Cellulosimicrobium; Unclassified; otu_702	107800	94.49	0.999993	299	ncbi:Bacteria; Actinobacteria; Actinobacteridae; Actinomycetales; Micrococcineae; Promicromonosporaceae; Cellulosimicrobium; otu_492
GMUWXEF01AZCQM.1	104191	77.25	0.958119	464	RDP:Bacteria; "Bacteroidetes"; "Sphingobacteria"; "Sphingobacteriales"; "Flammeovirgaceae"; Roseivirga; otu_499	104191	77.25	0.958119	464	greengenes:k__Bacteria; p__Bacteroidetes; c__Sphingobacteria; o__Sphingobacteriales; f__Flammeovirgaceae; g__Roseivirga; otu_1201	104191	77.25	0.958119	464	ncbi:Bacteria; Bacteroidetes; Cytophagia; Cytophagales; Flammeovirgaceae; Roseivirga; Unclassified; otu_849
GMUWXEF01AZSB1.1	226794	69.77	0.937568	450	RDP:Bacteria; "Bacteroidetes"; Flavobacteria; "Flavobacteriales"; Flavobacteriaceae; unclassified_Flavobacteriaceae; otu_621	226794	69.77	0.937568	450	greengenes:k__Bacteria; p__Bacteroidetes; c__Flavobacteria; o__Flavobacteriales; f__Flavobacteriaceae; Unclassified; otu_1069	226794	69.77	0.937568	450	ncbi:Bacteria; Bacteroidetes; Flavobacteria; Flavobacteriales; Flavobacteriaceae; Unclassified; otu_874
GMUWXEF01AZU6O.1	63759	74.06	0.890898	221	RDP:Bacteria; "Proteobacteria"; Gammaproteobacteria; Gammaproteobacteria_incertae_sedis; Sedimenticola; otu_1722	63759	74.06	0.890898	221	greengenes:k__Bacteria; p__Proteobacteria; c__Gammaproteobacteria; o__Chromatiales; f__; g__; Unclassified; otu_3483	63759	74.06	0.890898	221	ncbi:Bacteria; Proteobacteria; Gammaproteobacteria; Unclassified; otu_3101
GMUWXEF01B05L3.1	138832	65.64	0.916871	152	RDP:Bacteria; "Proteobacteria"; Alphaproteobacteria; Rhizobiales; Bradyrhizobiaceae; Nitrobacter; otu_1101	149275	65.64	0.886364	152	greengenes:k__Bacteria; p__Proteobacteria; c__Alphaproteobacteria; o__Rhodobacterales; f__Hyphomonadaceae; g__Oceanicaulis; Unclassified; otu_2664	149275	65.64	0.886364	152	ncbi:Bacteria; Proteobacteria; Alphaproteobacteria; Rhodobacterales; Hyphomonadaceae; Oceanicaulis; otu_2335
GMUWXEF01B1IVI.1	140764	51.56	0.873152	447	RDP:Bacteria; "Proteobacteria"; Gammaproteobacteria; Oceanospirillales; Halomonadaceae; unclassified_Halomonadaceae; otu_1765	140764	51.56	0.873152	447	greengenes:k__Bacteria; p__Proteobacteria; c__Gammaproteobacteria; o__Oceanospirillales; f__Halomonadaceae; g__Halomonas; Unclassified; otu_3754	140764	51.56	0.873152	447	ncbi:Bacteria; Proteobacteria; Gammaproteobacteria; Oceanospirillales; Halomonadaceae; Halomonas; Unclassified; otu_3435
GMUWXEF01B538M.1	107199	40.29	0.797617	481	RDP:Bacteria; "Proteobacteria"; Alphaproteobacteria; Rhizobiales; Rhizobiaceae; Rhizobium; otu_1147	107199	40.29	0.797617	481	greengenes:k__Bacteria; p__Proteobacteria; c__Alphaproteobacteria; o__Rhizobiales; f__Rhizobiaceae; g__Rhizobium; s__Rhizobium sullae; otu_2629	107199	40.29	0.797617	481	ncbi:Bacteria; Proteobacteria; Alphaproteobacteria; Rhizobiales; Rhizobiaceae; Rhizobium/Agrobacterium group; Rhizobium; Unclassified; otu_2295
GMUWXEF01B5GGU.1	289962	92.37	0.999993	122	RDP:Bacteria; "Actinobacteria"; Actinobacteria; Actinobacteridae; Actinomycetales; Micrococcineae; Micrococcineae_incertae_sedis; Demequina; otu_284	289962	92.37	0.999993	122	greengenes:k__Bacteria; p__Actinobacteria; c__Actinobacteria (class); o__Actinomycetales; f__Cellulomonadaceae; g__Demequina; otu_337	289962	92.37	0.999993	122	ncbi:Bacteria; Actinobacteria; Actinobacteridae; Actinomycetales; Micrococcineae; Cellulomonadaceae; Cellulomonas; Unclassified; otu_368
GMUWXEF01B5GJB.1	100930	34.38	0.331081	101	RDP:Bacteria; Unclassified; otu_117	100930	34.38	0.331081	101	greengenes:k__Bacteria; p__Tenericutes; c__Mollicutes; o__Acholeplasmatales; f__Acholeplasmataceae; g__Candidatus Phytoplasma; Unclassified; otu_4228	100930	34.38	0.331081	101	ncbi:Bacteria; Tenericutes; Mollicutes; Acholeplasmatales; Acholeplasmataceae; Candidatus Phytoplasma; Unclassified; otu_3716
GMUWXEF01B5MT7.1	104011	68.85	0.929661	361	RDP:Bacteria; "Proteobacteria"; Gammaproteobacteria; Oceanospirillales; Alcanivoracaceae; Alcanivorax; otu_1747	104011	68.85	0.929661	361	greengenes:k__Bacteria; p__Proteobacteria; c__Gammaproteobacteria; o__Oceanospirillales; f__Alcanivoracaceae; g__Alcanivorax; Unclassified; otu_3704	104011	68.85	0.929661	361	ncbi:Bacteria; Proteobacteria; Gammaproteobacteria; Oceanospirillales; Alcanivoracaceae; Alcanivorax; Unclassified; otu_3414
GMUWXEF01B6TE9.1	279006	58.43	0.92626	486	RDP:Bacteria; "Bacteroidetes"; Flavobacteria; "Flavobacteriales"; Flavobacteriaceae; Lacinutrix; otu_586	279006	58.43	0.92626	486	greengenes:k__Bacteria; p__Bacteroidetes; c__Flavobacteria; o__Flavobacteriales; f__Flavobacteriaceae; g__Olleya; otu_1134	279006	58.43	0.92626	486	ncbi:Bacteria; Bacteroidetes; Flavobacteria; Flavobacteriales; Flavobacteriaceae; Unclassified; otu_874
GMUWXEF01B777L.1	156769	72.73	0.948788	61	RDP:Bacteria; "Proteobacteria"; Gammaproteobacteria; Pseudomonadales; Pseudomonadaceae; Pseudomonas; otu_1813	156769	72.73	0.948788	61	greengenes:k__Bacteria; p__Proteobacteria; c__Gammaproteobacteria; o__Pseudomonadales; f__Pseudomonadaceae; g__Pseudomonas; Unclassified; otu_3909	156769	72.73	0.948788	61	ncbi:Bacteria; Proteobacteria; Gammaproteobacteria; Pseudomonadales; Pseudomonadaceae; Pseudomonas; Unclassified; otu_3528
GMUWXEF01B7D3U.1	7663	51.62	0.868196	377	RDP:Bacteria; "Proteobacteria"; Gammaproteobacteria; unclassified_Gammaproteobacteria; otu_1833	7663	51.62	0.868196	377	greengenes:k__Bacteria; p__Proteobacteria; c__Gammaproteobacteria; o__Oceanospirillales; f__SUP05; otu_3812	7663	51.62	0.868196	377	ncbi:Bacteria; Proteobacteria; Gammaproteobacteria; sulfur-oxidizing symbionts; Unclassified; otu_3548
GMUWXEF01B897Z.1	12309	99.37	0.999993	422	RDP:Bacteria; "Actinobacteria"; Actinobacteria; Actinobacteridae; Actinomycetales; Micrococcineae; Promicromonosporaceae; Cellulosimicrobium; otu_286	12309	99.37	0.999993	422	greengenes:k__Bacteria; p__Actinobacteria; c__Actinobacteria (class); o__Actinomycetales; f__Promicromonosporaceae; g__Cellulosimicrobium; Unclassified; otu_702	12309	99.37	0.999993	422	ncbi:Bacteria; Actinobacteria; Actinobacteridae; Actinomycetales; Micrococcineae; Promicromonosporaceae; Cellulosimicrobium; otu_492
GMUWXEF01B89U1.1	12309	96.13	0.999993	140	RDP:Bacteria; "Actinobacteria"; Actinobacteria; Actinobacteridae; Actinomycetales; Micrococcineae; Promicromonosporaceae; Cellulosimicrobium; otu_286	12309	96.13	0.999993	140	greengenes:k__Bacteria; p__Actinobacteria; c__Actinobacteria (class); o__Actinomycetales; f__Promicromonosporaceae; g__Cellulosimicrobium; Unclassified; otu_702	12309	96.13	0.999993	140	ncbi:Bacteria; Actinobacteria; Actinobacteridae; Actinomycetales; Micrococcineae; Promicromonosporaceae; Cellulosimicrobium; otu_492
GMUWXEF01B8EQH.1	251524	95.55	0.997362	384	RDP:Bacteria; "Actinobacteria"; Actinobacteria; Actinobacteridae; Actinomycetales; Micrococcineae; Promicromonosporaceae; Cellulosimicrobium; otu_286	251524	95.55	0.997362	384	greengenes:k__Bacteria; p__Actinobacteria; c__Actinobacteria (class); o__Actinomycetales; f__Promicromonosporaceae; g__Cellulosimicrobium; Unclassified; otu_702	251524	95.55	0.997362	384	ncbi:Bacteria; Actinobacteria; Actinobacteridae; Actinomycetales; Micrococcineae; Promicromonosporaceae; Cellulosimicrobium; otu_492
GMUWXEF01B91IS.1	77900	86.09	0.990371	105	RDP:Bacteria; "Actinobacteria"; Actinobacteria; Actinobacteridae; Actinomycetales; Micrococcineae; Promicromonosporaceae; Cellulosimicrobium; otu_286	77900	86.09	0.990371	105	greengenes:k__Bacteria; p__Actinobacteria; c__Actinobacteria (class); o__Actinomycetales; f__Promicromonosporaceae; g__Cellulosimicrobium; Unclassified; otu_702	77900	86.09	0.990371	105	ncbi:Bacteria; Actinobacteria; Actinobacteridae; Actinomycetales; Micrococcineae; Promicromonosporaceae; Cellulosimicrobium; otu_492
GMUWXEF01BAN8I.1	12309	94.78	0.990923	335	RDP:Bacteria; "Actinobacteria"; Actinobacteria; Actinobacteridae; Actinomycetales; Micrococcineae; Promicromonosporaceae; Cellulosimicrobium; otu_286	12309	94.78	0.990923	335	greengenes:k__Bacteria; p__Actinobacteria; c__Actinobacteria (class); o__Actinomycetales; f__Promicromonosporaceae; g__Cellulosimicrobium; Unclassified; otu_702	12309	94.78	0.990923	335	ncbi:Bacteria; Actinobacteria; Actinobacteridae; Actinomycetales; Micrococcineae; Promicromonosporaceae; Cellulosimicrobium; otu_492
GMUWXEF01BCVLZ.1	143145	61.54	0.889721	155	RDP:Bacteria; "Proteobacteria"; Alphaproteobacteria; Rhodospirillales; Rhodospirillaceae; Rhodospirillum; otu_1278	144975	61.54	0.889721	155	greengenes:k__Bacteria; p__Proteobacteria; c__Alphaproteobacteria; o__Rhodospirillales; f__Rhodospirillaceae; g__Rhodospirillum; s__Rhodospirillum rubrum; otu_2813	144975	61.54	0.889721	155	ncbi:Bacteria; Proteobacteria; Alphaproteobacteria; Rhodospirillales; Rhodospirillaceae; Rhodospirillum; otu_2512
GMUWXEF01BD16A.1	7672	44.18	0.842165	402	RDP:Bacteria; "Proteobacteria"; Gammaproteobacteria; unclassified_Gammaproteobacteria; otu_1833	219720	44.4	0.839055	402	greengenes:k__Bacteria; p__Proteobacteria; c__Gammaproteobacteria; o__Oceanospirillales; f__SUP05; otu_3812	219720	44.4	0.839055	402	ncbi:Bacteria; Proteobacteria; Gammaproteobacteria; sulfur-oxidizing symbionts; Unclassified; otu_3548
GMUWXEF01BF8UY.1	5325	43.28	0.796397	312	RDP:Bacteria; "Proteobacteria"; Alphaproteobacteria; Rhizobiales; Rhizobiaceae; Rhizobium; otu_1147	5325	43.28	0.796397	312	greengenes:k__Bacteria; p__Proteobacteria; c__Alphaproteobacteria; o__Rhizobiales; f__Rhizobiaceae; g__Rhizobium; s__Rhizobium etli; otu_2623	5325	43.28	0.796397	312	ncbi:Bacteria; Proteobacteria; Alphaproteobacteria; Rhizobiales; Rhizobiaceae; Rhizobium/Agrobacterium group; Rhizobium; Unclassified; otu_2295
GMUWXEF01BG2PP.1	4620	40.22	0.803736	120	RDP:Bacteria; "Proteobacteria"; Alphaproteobacteria; Rhizobiales; Hyphomicrobiaceae; Hyphomicrobium; otu_1117	4620	40.22	0.803736	120	greengenes:k__Bacteria; p__Proteobacteria; c__Alphaproteobacteria; o__Rhizobiales; f__Hyphomicrobiaceae; g__Hyphomicrobium; Unclassified; otu_2541	4620	40.22	0.803736	120	ncbi:Bacteria; Proteobacteria; Alphaproteobacteria; Rhizobiales; Hyphomicrobiaceae; Hyphomicrobium; Unclassified; otu_2227
GMUWXEF01BGBT6.1	36728	85.42	0.950925	381	RDP:Bacteria; "Proteobacteria"; Alphaproteobacteria; Rhodobacterales; Rhodobacteraceae; Roseovarius; otu_1215	5675	84.72	0.953614	381	greengenes:k__Bacteria; p__Proteobacteria; c__Alphaproteobacteria; o__Rhodobacterales; f__Rhodobacteraceae; Unclassified; otu_2666	36728	85.42	0.950925	381	ncbi:Bacteria; Proteobacteria; Alphaproteobacteria; Rhodobacterales; Rhodobacteraceae; Unclassified; otu_2337
GMUWXEF01BJHIG.1	103561	86.8	0.976447	218	RDP:Bacteria; "Actinobacteria"; Actinobacteria; Actinobacteridae; Actinomycetales; Micrococcineae; Promicromonosporaceae; Cellulosimicrobium; otu_286	103561	86.8	0.976447	218	greengenes:k__Bacteria; p__Actinobacteria; c__Actinobacteria (class); o__Actinomycetales; f__Promicromonosporaceae; g__Cellulosimicrobium; Unclassified; otu_702	103561	86.8	0.976447	218	ncbi:Bacteria; Actinobacteria; Actinobacteridae; Actinomycetales; Micrococcineae; Promicromonosporaceae; Cellulosimicrobium; otu_492
GMUWXEF01BJJPZ.1	12309	96.37	0.995153	418	RDP:Bacteria; "Actinobacteria"; Actinobacteria; Actinobacteridae; Actinomycetales; Micrococcineae; Promicromonosporaceae; Cellulosimicrobium; otu_286	12309	96.37	0.995153	418	greengenes:k__Bacteria; p__Actinobacteria; c__Actinobacteria (class); o__Actinomycetales; f__Promicromonosporaceae; g__Cellulosimicrobium; Unclassified; otu_702	12309	96.37	0.995153	418	ncbi:Bacteria; Actinobacteria; Actinobacteridae; Actinomycetales; Micrococcineae; Promicromonosporaceae; Cellulosimicrobium; otu_492
GMUWXEF01BKWMH.1	12309	96.34	0.989034	370	RDP:Bacteria; "Actinobacteria"; Actinobacteria; Actinobacteridae; Actinomycetales; Micrococcineae; Promicromonosporaceae; Cellulosimicrobium; otu_286	12309	96.34	0.989034	370	greengenes:k__Bacteria; p__Actinobacteria; c__Actinobacteria (class); o__Actinomycetales; f__Promicromonosporaceae; g__Cellulosimicrobium; Unclassified; otu_702	12309	96.34	0.989034	370	ncbi:Bacteria; Actinobacteria; Actinobacteridae; Actinomycetales; Micrococcineae; Promicromonosporaceae; Cellulosimicrobium; otu_492
GMUWXEF01BMBPM.1	12309	97.42	0.999993	396	RDP:Bacteria; "Actinobacteria"; Actinobacteria; Actinobacteridae; Actinomycetales; Micrococcineae; Promicromonosporaceae; Cellulosimicrobium; otu_286	12309	97.42	0.999993	396	greengenes:k__Bacteria; p__Actinobacteria; c__Actinobacteria (class); o__Actinomycetales; f__Promicromonosporaceae; g__Cellulosimicrobium; Unclassified; otu_702	12309	97.42	0.999993	396	ncbi:Bacteria; Actinobacteria; Actinobacteridae; Actinomycetales; Micrococcineae; Promicromonosporaceae; Cellulosimicrobium; otu_492
GMUWXEF01BMOU5.1	187075	56.92	0.845799	272	RDP:Bacteria; "Bacteroidetes"; unclassified_"Bacteroidetes"; otu_632	187075	56.92	0.845799	272	greengenes:k__Bacteria; p__Bacteroidetes; c__Bacteroidia; o__Bacteroidales; Unclassified; otu_991	187075	56.92	0.845799	272	ncbi:Bacteria; Unclassified; otu_221
GMUWXEF01BMXEL.1	107800	96.83	0.997217	359	RDP:Bacteria; "Actinobacteria"; Actinobacteria; Actinobacteridae; Actinomycetales; Micrococcineae; Promicromonosporaceae; Cellulosimicrobium; otu_286	107800	96.83	0.997217	359	greengenes:k__Bacteria; p__Actinobacteria; c__Actinobacteria (class); o__Actinomycetales; f__Promicromonosporaceae; g__Cellulosimicrobium; Unclassified; otu_702	107800	96.83	0.997217	359	ncbi:Bacteria; Actinobacteria; Actinobacteridae; Actinomycetales; Micrococcineae; Promicromonosporaceae; Cellulosimicrobium; otu_492
GMUWXEF01BMZUO.1	28323	66.34	0.876321	305	RDP:Bacteria; "Proteobacteria"; Alphaproteobacteria; Sphingomonadales; Sphingomonadaceae; Zymomonas; otu_1313	28323	66.34	0.876321	305	greengenes:k__Bacteria; p__Proteobacteria; c__Alphaproteobacteria; o__Sphingomonadales; f__Sphingomonadaceae; g__Zymomonas; s__Zymomonas mobilis; otu_2910	28323	66.34	0.876321	305	ncbi:Bacteria; Proteobacteria; Alphaproteobacteria; Sphingomonadales; Sphingomonadaceae; Zymomonas; otu_2605
GMUWXEF01BN94K.1	107800	85.42	0.999993	48	RDP:Bacteria; "Actinobacteria"; Actinobacteria; Actinobacteridae; Actinomycetales; Micrococcineae; Promicromonosporaceae; Cellulosimicrobium; otu_286	107800	85.42	0.999993	48	greengenes:k__Bacteria; p__Actinobacteria; c__Actinobacteria (class); o__Actinomycetales; f__Promicromonosporaceae; g__Cellulosimicrobium; Unclassified; otu_702	107800	85.42	0.999993	48	ncbi:Bacteria; Actinobacteria; Actinobacteridae; Actinomycetales; Micrococcineae; Promicromonosporaceae; Cellulosimicrobium; otu_492
GMUWXEF01BO51D.1	73058	91.34	0.989063	371	RDP:Bacteria; "Actinobacteria"; Actinobacteria; Actinobacteridae; Actinomycetales; Micrococcineae; Promicromonosporaceae; Cellulosimicrobium; otu_286	73058	91.34	0.989063	371	greengenes:k__Bacteria; p__Actinobacteria; c__Actinobacteria (class); o__Actinomycetales; f__Promicromonosporaceae; g__Cellulosimicrobium; Unclassified; otu_702	73058	91.34	0.989063	371	ncbi:Bacteria; Actinobacteria; Actinobacteridae; Actinomycetales; Micrococcineae; Promicromonosporaceae; Promicromonospora; otu_496
GMUWXEF01BOBFH.1	73058	93.51	0.997013	336	RDP:Bacteria; "Actinobacteria"; Actinobacteria; Actinobacteridae; Actinomycetales; Micrococcineae; Promicromonosporaceae; Cellulosimicrobium; otu_286	73058	93.51	0.997013	336	greengenes:k__Bacteria; p__Actinobacteria; c__Actinobacteria (class); o__Actinomycetales; f__Promicromonosporaceae; g__Cellulosimicrobium; Unclassified; otu_702	73058	93.51	0.997013	336	ncbi:Bacteria; Actinobacteria; Actinobacteridae; Actinomycetales; Micrococcineae; Promicromonosporaceae; Promicromonospora; otu_496
GMUWXEF01BPFMT.1	72122	92.27	0.994819	388	RDP:Bacteria; "Actinobacteria"; Actinobacteria; Actinobacteridae; Actinomycetales; Micrococcineae; Promicromonosporaceae; Cellulosimicrobium; otu_286	72122	92.27	0.994819	388	greengenes:k__Bacteria; p__Actinobacteria; c__Actinobacteria (class); o__Actinomycetales; f__Promicromonosporaceae; Unclassified; otu_701	72122	92.27	0.994819	388	ncbi:Bacteria; Actinobacteria; Actinobacteridae; Actinomycetales; Micrococcineae; Cellulomonadaceae; Cellulomonas; Unclassified; otu_368
GMUWXEF01BQ051.1	145434	52.98	0.884024	131	RDP:Bacteria; "Bacteroidetes"; Flavobacteria; "Flavobacteriales"; Flavobacteriaceae; Maribacter; otu_592	145434	52.98	0.884024	131	greengenes:k__Bacteria; p__Bacteroidetes; c__Flavobacteria; o__Flavobacteriales; f__Flavobacteriaceae; Unclassified; otu_1069	145434	52.98	0.884024	131	ncbi:Bacteria; Bacteroidetes; Flavobacteria; Flavobacteriales; Flavobacteriaceae; Cellulophaga; Unclassified; otu_891
GMUWXEF01BQV6D.1	271085	56.55	0.887817	409	RDP:Bacteria; "Proteobacteria"; Gammaproteobacteria; Alteromonadales; Pseudoalteromonadaceae; Pseudoalteromonas; otu_1667	271085	56.55	0.887817	409	greengenes:k__Bacteria; p__Proteobacteria; c__Gammaproteobacteria; o__Alteromonadales; f__Pseudoalteromonadaceae; g__Pseudoalteromonas; Unclassified; otu_3440	271085	56.55	0.887817	409	ncbi:Bacteria; Proteobacteria; Gammaproteobacteria; Alteromonadales; Pseudoalteromonadaceae; Pseudoalteromonas; Unclassified; otu_3175
GMUWXEF01BSVJ9.1	12309	99.4	0.999993	431	RDP:Bacteria; "Actinobacteria"; Actinobacteria; Actinobacteridae; Actinomycetales; Micrococcineae; Promicromonosporaceae; Cellulosimicrobium; otu_286	12309	99.4	0.999993	431	greengenes:k__Bacteria; p__Actinobacteria; c__Actinobacteria (class); o__Actinomycetales; f__Promicromonosporaceae; g__Cellulosimicrobium; Unclassified; otu_702	12309	99.4	0.999993	431	ncbi:Bacteria; Actinobacteria; Actinobacteridae; Actinomycetales; Micrococcineae; Promicromonosporaceae; Cellulosimicrobium; otu_492
GMUWXEF01BT5TR.1	7668	39.68	0.76352	404	RDP:Bacteria; "Proteobacteria"; Gammaproteobacteria; unclassified_Gammaproteobacteria; otu_1833	7671	39.44	0.763026	404	greengenes:k__Bacteria; p__Proteobacteria; c__Gammaproteobacteria; o__Oceanospirillales; f__SUP05; otu_3812	7671	39.44	0.763026	404	ncbi:Eukaryota; Metazoa; Mollusca; Bivalvia; Heteroconchia; Veneroida; Glossoidea; Vesicomyidae; Calyptogena; otu_3971
GMUWXEF01BTU8O.1	12309	93.35	0.999993	271	RDP:Bacteria; "Actinobacteria"; Actinobacteria; Actinobacteridae; Actinomycetales; Micrococcineae; Promicromonosporaceae; Cellulosimicrobium; otu_286	12309	93.35	0.999993	271	greengenes:k__Bacteria; p__Actinobacteria; c__Actinobacteria (class); o__Actinomycetales; f__Promicromonosporaceae; g__Cellulosimicrobium; Unclassified; otu_702	12309	93.35	0.999993	271	ncbi:Bacteria; Actinobacteria; Actinobacteridae; Actinomycetales; Micrococcineae; Promicromonosporaceae; Cellulosimicrobium; otu_492
GMUWXEF01BUBNN.1	91034	62.7	0.876524	256	RDP:Bacteria; "Proteobacteria"; Alphaproteobacteria; Rhizobiales; Rhizobiaceae; Rhizobium; otu_1147	91034	62.7	0.876524	256	greengenes:k__Bacteria; p__Proteobacteria; c__Alphaproteobacteria; o__Rhizobiales; f__Rhizobiaceae; g__Agrobacterium; Unclassified; otu_2601	91034	62.7	0.876524	256	ncbi:Bacteria; Proteobacteria; Alphaproteobacteria; Rhizobiales; Rhizobiaceae; Rhizobium/Agrobacterium group; Agrobacterium; Unclassified; otu_2293
GMUWXEF01BUHPD.1	107389	98.95	0.997871	476	RDP:Bacteria; "Actinobacteria"; Actinobacteria; Actinobacteridae; Actinomycetales; Micrococcineae; Promicromonosporaceae; Cellulosimicrobium; otu_286	107389	98.95	0.997871	476	greengenes:k__Bacteria; p__Actinobacteria; c__Actinobacteria (class); o__Actinomycetales; f__Promicromonosporaceae; g__Cellulosimicrobium; s__Cellulosimicrobium funkei; otu_703	107389	98.95	0.997871	476	ncbi:Bacteria; Actinobacteria; Actinobacteridae; Actinomycetales; Micrococcineae; Promicromonosporaceae; Cellulosimicrobium; otu_492
GMUWXEF01BUMCU.1	278773	71.61	0.928775	429	RDP:Bacteria; "Bacteroidetes"; Flavobacteria; "Flavobacteriales"; Flavobacteriaceae; unclassified_Flavobacteriaceae; otu_621	278773	71.61	0.928775	429	greengenes:k__Bacteria; p__Bacteroidetes; c__Flavobacteria; o__Flavobacteriales; f__Flavobacteriaceae; g__Lutimonas; otu_1126	278773	71.61	0.928775	429	ncbi:Bacteria; Bacteroidetes; Flavobacteria; Flavobacteriales; Flavobacteriaceae; Lutimonas; otu_941
GMUWXEF01BVM2T.1	12309	95.93	0.999993	312	RDP:Bacteria; "Actinobacteria"; Actinobacteria; Actinobacteridae; Actinomycetales; Micrococcineae; Promicromonosporaceae; Cellulosimicrobium; otu_286	12309	95.93	0.999993	312	greengenes:k__Bacteria; p__Actinobacteria; c__Actinobacteria (class); o__Actinomycetales; f__Promicromonosporaceae; g__Cellulosimicrobium; Unclassified; otu_702	12309	95.93	0.999993	312	ncbi:Bacteria; Actinobacteria; Actinobacteridae; Actinomycetales; Micrococcineae; Promicromonosporaceae; Cellulosimicrobium; otu_492
GMUWXEF01BYPW9.1	62747	89.04	0.9837	373	RDP:Bacteria; "Actinobacteria"; Actinobacteria; Actinobacteridae; Actinomycetales; Micrococcineae; Promicromonosporaceae; Xylanimonas; otu_293	62747	89.04	0.9837	373	greengenes:k__Bacteria; p__Actinobacteria; c__Actinobacteria (class); o__Actinomycetales; f__Promicromonosporaceae; g__Xylanimicrobium; Unclassified; otu_709	62747	89.04	0.9837	373	ncbi:Bacteria; Actinobacteria; Actinobacteridae; Actinomycetales; Micrococcineae; Promicromonosporaceae; Xylanimonas; otu_499
GMUWXEF01BYS4U.1	77900	78.03	0.94921	124	RDP:Bacteria; "Actinobacteria"; Actinobacteria; Actinobacteridae; Actinomycetales; Micrococcineae; Promicromonosporaceae; Cellulosimicrobium; otu_286	77900	78.03	0.94921	124	greengenes:k__Bacteria; p__Actinobacteria; c__Actinobacteria (class); o__Actinomycetales; f__Promicromonosporaceae; g__Cellulosimicrobium; Unclassified; otu_702	77900	78.03	0.94921	124	ncbi:Bacteria; Actinobacteria; Actinobacteridae; Actinomycetales; Micrococcineae; Promicromonosporaceae; Cellulosimicrobium; otu_492
GMUWXEF01BYV9Z.1	104318	64.45	0.888922	364	RDP:Bacteria; "Proteobacteria"; Gammaproteobacteria; unclassified_Gammaproteobacteria; otu_1833	104318	64.45	0.888922	364	greengenes:k__Bacteria; p__Proteobacteria; c__Gammaproteobacteria; o__Oceanospirillales; f__211ds20; otu_3702	239371	62.56	0.901494	364	ncbi:Bacteria; Proteobacteria; Gammaproteobacteria; Alteromonadales; Moritellaceae; Moritella; Unclassified; otu_3169
GMUWXEF01BZ6C1.1	7663	55	0.892788	231	RDP:Bacteria; "Proteobacteria"; Gammaproteobacteria; unclassified_Gammaproteobacteria; otu_1833	7663	55	0.892788	231	greengenes:k__Bacteria; p__Proteobacteria; c__Gammaproteobacteria; o__Oceanospirillales; f__SUP05; otu_3812	7663	55	0.892788	231	ncbi:Bacteria; Proteobacteria; Gammaproteobacteria; sulfur-oxidizing symbionts; Unclassified; otu_3548
GMUWXEF01BZMUJ.1	55658	94.89	0.994804	193	RDP:Bacteria; "Proteobacteria"; Alphaproteobacteria; Rickettsiales; SAR11; Pelagibacter; otu_1295	189349	66.38	0.906799	193	greengenes:k__Bacteria; p__Proteobacteria; c__Alphaproteobacteria; o__Rhizobiales; f__Bartonellaceae; g__Bartonella; s__Bartonella bacilliformis; otu_2485	189349	66.38	0.906799	193	ncbi:Bacteria; Proteobacteria; Alphaproteobacteria; Rhizobiales; Bartonellaceae; Bartonella; Unclassified; otu_2170
GMUWXEF01BZZRJ.1	97508	66.5	0.944239	373	RDP:Bacteria; "Proteobacteria"; Gammaproteobacteria; Alteromonadales; Alteromonadaceae; Haliea; otu_1646	97508	66.5	0.944239	373	greengenes:k__Bacteria; p__Proteobacteria; c__Gammaproteobacteria; o__Oceanospirillales; f__OM60; Unclassified; otu_3801	97508	66.5	0.944239	373	ncbi:Bacteria; Proteobacteria; Gammaproteobacteria; OMG group; OM60 clade; Unclassified; otu_3476
GMUWXEF01C3919.1	4549	56.07	0.885797	278	RDP:Bacteria; "Proteobacteria"; Alphaproteobacteria; Rhodospirillales; Rhodospirillaceae; Rhodocista; otu_1276	4549	56.07	0.885797	278	greengenes:k__Bacteria; p__Proteobacteria; c__Alphaproteobacteria; o__Rhodospirillales; f__Rhodospirillaceae; Unclassified; otu_2793	4549	56.07	0.885797	278	ncbi:Bacteria; Proteobacteria; Alphaproteobacteria; Rhodospirillales; Rhodospirillaceae; Azospirillum; Unclassified; otu_2492
GMUWXEF01C3B72.1	130329	47.59	0.794493	121	RDP:Bacteria; "Proteobacteria"; Alphaproteobacteria; Sphingomonadales; Sphingomonadaceae; Sphingopyxis; otu_1310	130329	47.59	0.794493	121	greengenes:k__Bacteria; p__Proteobacteria; c__Alphaproteobacteria; o__Sphingomonadales; f__Sphingomonadaceae; g__Sphingopyxis; Unclassified; otu_2903	130329	47.59	0.794493	121	ncbi:Bacteria; Proteobacteria; Alphaproteobacteria; Sphingomonadales; Sphingomonadaceae; Sphingopyxis; Unclassified; otu_2601
GMUWXEF01C4M8G.1	227405	39.39	0.811498	441	RDP:Bacteria; "Proteobacteria"; Alphaproteobacteria; Rhizobiales; Rhizobiaceae; Rhizobium; otu_1147	227405	39.39	0.811498	441	greengenes:k__Bacteria; p__Proteobacteria; c__Alphaproteobacteria; o__Rhizobiales; f__Rhizobiaceae; g__Rhizobium; Unclassified; otu_2622	227405	39.39	0.811498	441	ncbi:Bacteria; Proteobacteria; Alphaproteobacteria; Rhizobiales; Rhizobiaceae; Rhizobium/Agrobacterium group; Rhizobium; Unclassified; otu_2295
GMUWXEF01C4YB0.1	12309	100	0.999993	439	RDP:Bacteria; "Actinobacteria"; Actinobacteria; Actinobacteridae; Actinomycetales; Micrococcineae; Promicromonosporaceae; Cellulosimicrobium; otu_286	12309	100	0.999993	439	greengenes:k__Bacteria; p__Actinobacteria; c__Actinobacteria (class); o__Actinomycetales; f__Promicromonosporaceae; g__Cellulosimicrobium; Unclassified; otu_702	12309	100	0.999993	439	ncbi:Bacteria; Actinobacteria; Actinobacteridae; Actinomycetales; Micrococcineae; Promicromonosporaceae; Cellulosimicrobium; otu_492
GMUWXEF01C7TS8.1	82106	65.9	0.907206	290	RDP:Bacteria; "Proteobacteria"; Alphaproteobacteria; Rhizobiales; Xanthobacteraceae; Ancylobacter; otu_1158	82106	65.9	0.907206	290	greengenes:k__Bacteria; p__Proteobacteria; c__Alphaproteobacteria; o__Rhizobiales; f__Xanthobacteraceae; g__Ancylobacter; otu_2646	82106	65.9	0.907206	290	ncbi:Bacteria; Proteobacteria; Alphaproteobacteria; Rhizobiales; Xanthobacteraceae; Ancylobacter; otu_2312
GMUWXEF01C86H5.1	83738	74.13	0.951812	346	RDP:Bacteria; "Proteobacteria"; Gammaproteobacteria; Alteromonadales; Alteromonadaceae; Microbulbifer; otu_1651	95512	72.14	0.939123	346	greengenes:k__Bacteria; p__Proteobacteria; c__Gammaproteobacteria; o__Oceanospirillales; f__Alteromonadaceae; g__Microbulbifer; s__Microbulbifer elongatus; otu_3726	95512	72.14	0.939123	346	ncbi:Bacteria; Proteobacteria; Gammaproteobacteria; Alteromonadales; Alteromonadaceae; Microbulbifer; Unclassified; otu_3149
GMUWXEF01C8EMJ.1	62747	87.6	0.98168	334	RDP:Bacteria; "Actinobacteria"; Actinobacteria; Actinobacteridae; Actinomycetales; Micrococcineae; Promicromonosporaceae; Xylanimonas; otu_293	62747	87.6	0.98168	334	greengenes:k__Bacteria; p__Actinobacteria; c__Actinobacteria (class); o__Actinomycetales; f__Promicromonosporaceae; g__Xylanimicrobium; Unclassified; otu_709	62747	87.6	0.98168	334	ncbi:Bacteria; Actinobacteria; Actinobacteridae; Actinomycetales; Micrococcineae; Promicromonosporaceae; Xylanimonas; otu_499
GMUWXEF01C8O5K.1	105202	97.73	0.992827	425	RDP:Bacteria; "Actinobacteria"; Actinobacteria; Actinobacteridae; Actinomycetales; Micrococcineae; Promicromonosporaceae; Cellulosimicrobium; otu_286	105202	97.73	0.992827	425	greengenes:k__Bacteria; p__Actinobacteria; c__Actinobacteria (class); o__Actinomycetales; f__Promicromonosporaceae; g__Cellulosimicrobium; Unclassified; otu_702	105202	97.73	0.992827	425	ncbi:Bacteria; Actinobacteria; Actinobacteridae; Actinomycetales; Micrococcineae; Promicromonosporaceae; Cellulosimicrobium; otu_492
GMUWXEF01C8P1T.1	152286	88.38	0.986868	461	RDP:Bacteria; "Proteobacteria"; Alphaproteobacteria; Rhodobacterales; Rhodobacteraceae; unclassified_Rhodobacteraceae; otu_1236	151014	87.98	0.993452	461	greengenes:k__Bacteria; p__Proteobacteria; c__Alphaproteobacteria; o__Rhodobacterales; f__Rhodobacteraceae; Unclassified; otu_2666	151014	87.98	0.993452	461	ncbi:Bacteria; Proteobacteria; Alphaproteobacteria; Rhodobacterales; Rhodobacteraceae; Sulfitobacter; Unclassified; otu_2436
GMUWXEF01C9XW4.1	12309	98.94	0.997595	420	RDP:Bacteria; "Actinobacteria"; Actinobacteria; Actinobacteridae; Actinomycetales; Micrococcineae; Promicromonosporaceae; Cellulosimicrobium; otu_286	12309	98.94	0.997595	420	greengenes:k__Bacteria; p__Actinobacteria; c__Actinobacteria (class); o__Actinomycetales; f__Promicromonosporaceae; g__Cellulosimicrobium; Unclassified; otu_702	12309	98.94	0.997595	420	ncbi:Bacteria; Actinobacteria; Actinobacteridae; Actinomycetales; Micrococcineae; Promicromonosporaceae; Cellulosimicrobium; otu_492
GMUWXEF01CAYSO.1	8944	82.68	0.943076	130	RDP:Bacteria; "Proteobacteria"; Gammaproteobacteria; Alteromonadales; Pseudoalteromonadaceae; Pseudoalteromonas; otu_1667	8944	82.68	0.943076	130	greengenes:k__Bacteria; p__Proteobacteria; c__Gammaproteobacteria; o__Alteromonadales; f__Pseudoalteromonadaceae; g__Pseudoalteromonas; Unclassified; otu_3440	8944	82.68	0.943076	130	ncbi:Bacteria; Proteobacteria; Gammaproteobacteria; Alteromonadales; Pseudoalteromonadaceae; Pseudoalteromonas; Unclassified; otu_3175
GMUWXEF01CBBYY.1	62747	88.97	0.991505	237	RDP:Bacteria; "Actinobacteria"; Actinobacteria; Actinobacteridae; Actinomycetales; Micrococcineae; Promicromonosporaceae; Xylanimonas; otu_293	62747	88.97	0.991505	237	greengenes:k__Bacteria; p__Actinobacteria; c__Actinobacteria (class); o__Actinomycetales; f__Promicromonosporaceae; g__Xylanimicrobium; Unclassified; otu_709	62747	88.97	0.991505	237	ncbi:Bacteria; Actinobacteria; Actinobacteridae; Actinomycetales; Micrococcineae; Promicromonosporaceae; Xylanimonas; otu_499
GMUWXEF01CC6EZ.1	12309	98.09	0.999993	404	RDP:Bacteria; "Actinobacteria"; Actinobacteria; Actinobacteridae; Actinomycetales; Micrococcineae; Promicromonosporaceae; Cellulosimicrobium; otu_286	12309	98.09	0.999993	404	greengenes:k__Bacteria; p__Actinobacteria; c__Actinobacteria (class); o__Actinomycetales; f__Promicromonosporaceae; g__Cellulosimicrobium; Unclassified; otu_702	12309	98.09	0.999993	404	ncbi:Bacteria; Actinobacteria; Actinobacteridae; Actinomycetales; Micrococcineae; Promicromonosporaceae; Cellulosimicrobium; otu_492
GMUWXEF01CCYIH.1	105202	98.3	0.994412	362	RDP:Bacteria; "Actinobacteria"; Actinobacteria; Actinobacteridae; Actinomycetales; Micrococcineae; Promicromonosporaceae; Cellulosimicrobium; otu_286	105202	98.3	0.994412	362	greengenes:k__Bacteria; p__Actinobacteria; c__Actinobacteria (class); o__Actinomycetales; f__Promicromonosporaceae; g__Cellulosimicrobium; Unclassified; otu_702	105202	98.3	0.994412	362	ncbi:Bacteria; Actinobacteria; Actinobacteridae; Actinomycetales; Micrococcineae; Promicromonosporaceae; Cellulosimicrobium; otu_492
GMUWXEF01CE0OB.1	103147	71.78	0.935751	378	RDP:Bacteria; "Proteobacteria"; Gammaproteobacteria; Oceanospirillales; Alcanivoracaceae; Alcanivorax; otu_1747	24418	71.56	0.935751	378	greengenes:k__Bacteria; p__Proteobacteria; c__Gammaproteobacteria; o__Oceanospirillales; f__Alcanivoracaceae; g__Alcanivorax; Unclassified; otu_3704	24418	71.56	0.935751	378	ncbi:Bacteria; Proteobacteria; Gammaproteobacteria; Oceanospirillales; Alcanivoracaceae; Alcanivorax; Unclassified; otu_3414
GMUWXEF01CEB0V.1	239461	31.9	0.41118	121	RDP:Bacteria; "Bacteroidetes"; "Bacteroidia"; "Bacteroidales"; "Prevotellaceae"; Prevotella; otu_461	55854	31.03	0.41118	121	greengenes:k__Bacteria; p__Bacteroidetes; c__Bacteroidia; o__Bacteroidales; f__Prevotellaceae; g__Prevotella; Unclassified; otu_1034	55854	31.03	0.41118	121	ncbi:Bacteria; Bacteroidetes; Bacteroidia; Bacteroidales; Prevotellaceae; Prevotella; Unclassified; otu_773
GMUWXEF01CF6GT.1	225963	71.72	0.890709	200	RDP:Bacteria; "Proteobacteria"; Gammaproteobacteria; Alteromonadales; unclassified_Alteromonadales; otu_1671	7634	71.21	0.896538	200	greengenes:k__Bacteria; p__Proteobacteria; c__Gammaproteobacteria; o__Chromatiales; f__Sinobacteraceae; Unclassified; otu_3523	225963	71.72	0.890709	200	ncbi:Bacteria; Proteobacteria; Gammaproteobacteria; Unclassified; otu_3101
GMUWXEF01CFHBR.1	219279	38.83	0.755701	205	RDP:Bacteria; "Proteobacteria"; Alphaproteobacteria; Rickettsiales; Rickettsiaceae; Orientia; otu_1292	232609	38.83	0.755701	205	greengenes:k__Bacteria; p__Proteobacteria; c__Alphaproteobacteria; o__Rickettsiales; f__Rickettsiaceae; g__Orientia; s__Orientia tsutsugamushi; otu_2846	232609	38.83	0.755701	205	ncbi:Bacteria; Proteobacteria; Alphaproteobacteria; Rickettsiales; Rickettsiaceae; Rickettsieae; Orientia; Unclassified; otu_2555
GMUWXEF01CHXD2.1	35227	65.67	0.890724	425	RDP:Bacteria; "Proteobacteria"; Alphaproteobacteria; Rhodospirillales; Rhodospirillaceae; Magnetospirillum; otu_1270	128150	65.25	0.885216	425	greengenes:k__Bacteria; p__Proteobacteria; c__Alphaproteobacteria; o__Rhodospirillales; f__Rhodospirillaceae; g__Magnetospirillum; s__Magnetospirillum sp.; otu_2803	128150	65.25	0.885216	425	ncbi:Bacteria; Proteobacteria; Alphaproteobacteria; Rhodospirillales; Rhodospirillaceae; Magnetospirillum; Unclassified; otu_2501
GMUWXEF01CILR1.1	180016	78.52	0.932408	235	RDP:Bacteria; "Bacteroidetes"; Flavobacteria; "Flavobacteriales"; Flavobacteriaceae; Gramella; otu_579	180016	78.52	0.932408	235	greengenes:k__Bacteria; p__Bacteroidetes; c__Flavobacteria; o__Flavobacteriales; f__Flavobacteriaceae; g__Gramella; s__Gramella forsetii; otu_1116	180016	78.52	0.932408	235	ncbi:Bacteria; Bacteroidetes; Flavobacteria; Flavobacteriales; Flavobacteriaceae; Gramella; Unclassified; otu_925
GMUWXEF01CINPD.1	154773	98.61	0.999993	385	RDP:Bacteria; Cyanobacteria; Cyanobacteria; Family II; GpIIa; otu_2002	154773	98.61	0.999993	385	greengenes:k__Bacteria; p__Cyanobacteria; c__Synechococcophycideae; o__Synechococcales; f__Synechococcaceae; g__Prochlorococcus; otu_1523	154773	98.61	0.999993	385	ncbi:Bacteria; Cyanobacteria; Chroococcales; Synechococcus; Unclassified; otu_1273
GMUWXEF01CL9HS.1	154460	47.33	0.831904	368	RDP:Bacteria; "Proteobacteria"; Alphaproteobacteria; Rhizobiales; Rhizobiaceae; Rhizobium; otu_1147	154460	47.33	0.831904	368	greengenes:k__Bacteria; p__Proteobacteria; c__Alphaproteobacteria; o__Rhizobiales; f__Rhizobiaceae; g__Rhizobium; s__Rhizobium leguminosarum; otu_2626	154460	47.33	0.831904	368	ncbi:Bacteria; Proteobacteria; Alphaproteobacteria; Rhizobiales; Rhizobiaceae; Rhizobium/Agrobacterium group; Rhizobium; Unclassified; otu_2295
GMUWXEF01CLI34.1	161051	57.69	0.885332	417	RDP:Bacteria; "Proteobacteria"; Gammaproteobacteria; Pseudomonadales; Pseudomonadaceae; Pseudomonas; otu_1813	161051	57.69	0.885332	417	greengenes:k__Bacteria; p__Proteobacteria; c__Gammaproteobacteria; o__Pseudomonadales; f__Pseudomonadaceae; g__Pseudomonas; Unclassified; otu_3909	161051	57.69	0.885332	417	ncbi:Bacteria; Proteobacteria; Gammaproteobacteria; Pseudomonadales; Pseudomonadaceae; Pseudomonas; Unclassified; otu_3528
GMUWXEF01CLSYA.1	150550	52.86	0.81814	157	RDP:Bacteria; "Proteobacteria"; Alphaproteobacteria; Rhizobiales; Rhodobiaceae; Afifella; otu_1151	104523	54.29	0.824593	157	greengenes:k__Bacteria; p__Firmicutes; c__Clostridia; o__Clostridiales; f__Peptococcaceae; g__Desulfotomaculum; s__Desulfotomaculum aeronauticum; otu_2145	150550	52.86	0.81814	157	ncbi:Bacteria; Proteobacteria; Alphaproteobacteria; Rhizobiales; Rhodobiaceae; Afifella; otu_2303
GMUWXEF01CLVPC.1	4522	59.82	0.865129	416	RDP:Bacteria; "Proteobacteria"; Alphaproteobacteria; Rhodospirillales; Rhodospirillaceae; Magnetospirillum; otu_1270	4522	59.82	0.865129	416	greengenes:k__Bacteria; p__Proteobacteria; c__Alphaproteobacteria; o__Rhodospirillales; f__Rhodospirillaceae; g__Magnetospirillum; s__Magnetospirillum sp.; otu_2803	4522	59.82	0.865129	416	ncbi:Bacteria; Proteobacteria; Alphaproteobacteria; Rhodospirillales; Rhodospirillaceae; Magnetospirillum; Unclassified; otu_2501
GMUWXEF01CNKPS.1	241332	56.68	0.835087	265	RDP:Bacteria; "Proteobacteria"; Alphaproteobacteria; Rhizobiales; Xanthobacteraceae; Xanthobacter; otu_1165	241332	56.68	0.835087	265	greengenes:k__Bacteria; p__Proteobacteria; c__Alphaproteobacteria; o__Rhizobiales; f__Xanthobacteraceae; g__Xanthobacter; s__Xanthobacter autotrophicus; otu_2653	241332	56.68	0.835087	265	ncbi:Bacteria; Proteobacteria; Alphaproteobacteria; Rhizobiales; Xanthobacteraceae; Xanthobacter; Unclassified; otu_2321
GMUWXEF01CPD71.1	4832	47.88	0.814753	122	RDP:Bacteria; "Proteobacteria"; Alphaproteobacteria; Rhizobiales; Bradyrhizobiaceae; Afipia; otu_1095	4832	47.88	0.814753	122	greengenes:k__Bacteria; p__Proteobacteria; c__Alphaproteobacteria; o__Rhizobiales; f__Bradyrhizobiaceae; g__Afipia; Unclassified; otu_2504	4832	47.88	0.814753	122	ncbi:Bacteria; Proteobacteria; Alphaproteobacteria; Rhizobiales; Bradyrhizobiaceae; Afipia; Unclassified; otu_2182
GMUWXEF01CPKBA.1	12309	100	0.999993	417	RDP:Bacteria; "Actinobacteria"; Actinobacteria; Actinobacteridae; Actinomycetales; Micrococcineae; Promicromonosporaceae; Cellulosimicrobium; otu_286	12309	100	0.999993	417	greengenes:k__Bacteria; p__Actinobacteria; c__Actinobacteria (class); o__Actinomycetales; f__Promicromonosporaceae; g__Cellulosimicrobium; Unclassified; otu_702	12309	100	0.999993	417	ncbi:Bacteria; Actinobacteria; Actinobacteridae; Actinomycetales; Micrococcineae; Promicromonosporaceae; Cellulosimicrobium; otu_492
GMUWXEF01CQ6VC.1	159270	98.4	0.996359	279	RDP:Bacteria; "Actinobacteria"; Actinobacteria; Actinobacteridae; Actinomycetales; Micrococcineae; Promicromonosporaceae; Cellulosimicrobium; otu_286	159270	98.4	0.996359	279	greengenes:k__Bacteria; p__Actinobacteria; c__Actinobacteria (class); o__Actinomycetales; f__Promicromonosporaceae; g__Cellulosimicrobium; Unclassified; otu_702	159270	98.4	0.996359	279	ncbi:Bacteria; Actinobacteria; Actinobacteridae; Actinomycetales; Micrococcineae; Promicromonosporaceae; Cellulosimicrobium; otu_492
GMUWXEF01CQDN1.1	112379	69.98	0.947291	450	RDP:Bacteria; "Bacteroidetes"; Flavobacteria; "Flavobacteriales"; Flavobacteriaceae; Gaetbulibacter; otu_575	112379	69.98	0.947291	450	greengenes:k__Bacteria; p__Bacteroidetes; c__Flavobacteria; o__Flavobacteriales; f__Flavobacteriaceae; Unclassified; otu_1069	112379	69.98	0.947291	450	ncbi:Bacteria; Bacteroidetes; Flavobacteria; Flavobacteriales; Flavobacteriaceae; Gaetbulibacter; otu_919
GMUWXEF01CSA81.1	159227	62.92	0.871393	499	RDP:Bacteria; "Proteobacteria"; Alphaproteobacteria; Rhizobiales; unclassified_Rhizobiales; otu_1157	159227	62.92	0.871393	499	greengenes:k__Bacteria; p__Proteobacteria; c__Alphaproteobacteria; o__Rhizobiales; f__Phyllobacteriaceae; Unclassified; otu_2578	268065	62.72	0.873196	497	ncbi:Bacteria; Proteobacteria; Alphaproteobacteria; Rhizobiales; Rhodobiaceae; Afifella; otu_2303
GMUWXEF01CSPBT.1	150237	80.66	0.964442	202	RDP:Bacteria; "Bacteroidetes"; Flavobacteria; "Flavobacteriales"; Flavobacteriaceae; Tenacibaculum; otu_619	150237	80.66	0.964442	202	greengenes:k__Bacteria; p__Bacteroidetes; c__Flavobacteria; o__Flavobacteriales; f__Flavobacteriaceae; g__Tenacibaculum; Unclassified; otu_1154	150237	80.66	0.964442	202	ncbi:Bacteria; Unclassified; otu_221
GMUWXEF01CSRRR.1	267825	68.63	0.920723	362	RDP:Bacteria; "Proteobacteria"; Alphaproteobacteria; Rhizobiales; Phyllobacteriaceae; unclassified_Phyllobacteriaceae; otu_1144	267825	68.63	0.920723	362	greengenes:k__Bacteria; p__Proteobacteria; c__Alphaproteobacteria; o__Rhizobiales; f__Phyllobacteriaceae; g__Chelativorans; Unclassified; otu_2582	232106	68.63	0.926972	362	ncbi:Bacteria; Proteobacteria; Alphaproteobacteria; Rhizobiales; Rhizobiaceae; Kaistia; Unclassified; otu_2290
GMUWXEF01CT49U.1	336633	55.9	0.894924	390	RDP:Bacteria; "Proteobacteria"; Alphaproteobacteria; Rhodospirillales; Rhodospirillaceae; Tistrella; otu_1285	336633	55.9	0.894924	390	greengenes:k__Bacteria; p__Proteobacteria; c__Alphaproteobacteria; o__Rhodospirillales; f__Rhodospirillaceae; g__Tistrella; s__Tistrella mobilis; otu_2822	336633	55.9	0.894924	390	ncbi:Bacteria; Proteobacteria; Alphaproteobacteria; Rhodospirillales; Rhodospirillaceae; Tistrella; otu_2522
GMUWXEF01CTJO9.1	307865	58.15	0.853938	317	RDP:Bacteria; "Proteobacteria"; Alphaproteobacteria; Rhizobiales; Rhizobiaceae; Rhizobium; otu_1147	333698	58.15	0.853938	317	greengenes:k__Bacteria; p__Proteobacteria; c__Alphaproteobacteria; o__Rhizobiales; f__Rhizobiaceae; g__Rhizobium; s__Rhizobium leguminosarum; otu_2626	333698	58.15	0.853938	317	ncbi:Bacteria; Proteobacteria; Alphaproteobacteria; Rhizobiales; Rhizobiaceae; Rhizobium/Agrobacterium group; Rhizobium; Unclassified; otu_2295
GMUWXEF01CTYEQ.1	43499	51.18	0.862818	342	RDP:Bacteria; "Proteobacteria"; Alphaproteobacteria; Sphingomonadales; Sphingomonadaceae; Zymomonas; otu_1313	43499	51.18	0.862818	342	greengenes:k__Bacteria; p__Proteobacteria; c__Alphaproteobacteria; o__Sphingomonadales; f__Sphingomonadaceae; g__Zymomonas; s__Zymomonas mobilis; otu_2910	112058	51.18	0.866292	342	ncbi:Bacteria; Proteobacteria; Alphaproteobacteria; Sphingomonadales; Sphingomonadaceae; Zymomonas; otu_2605
GMUWXEF01CUGY9.1	12309	95.73	0.992944	432	RDP:Bacteria; "Actinobacteria"; Actinobacteria; Actinobacteridae; Actinomycetales; Micrococcineae; Promicromonosporaceae; Cellulosimicrobium; otu_286	12309	95.73	0.992944	432	greengenes:k__Bacteria; p__Actinobacteria; c__Actinobacteria (class); o__Actinomycetales; f__Promicromonosporaceae; g__Cellulosimicrobium; Unclassified; otu_702	12309	95.73	0.992944	432	ncbi:Bacteria; Actinobacteria; Actinobacteridae; Actinomycetales; Micrococcineae; Promicromonosporaceae; Cellulosimicrobium; otu_492
GMUWXEF01CVMM3.1	107800	98.57	0.999993	286	RDP:Bacteria; "Actinobacteria"; Actinobacteria; Actinobacteridae; Actinomycetales; Micrococcineae; Promicromonosporaceae; Cellulosimicrobium; otu_286	107800	98.57	0.999993	286	greengenes:k__Bacteria; p__Actinobacteria; c__Actinobacteria (class); o__Actinomycetales; f__Promicromonosporaceae; g__Cellulosimicrobium; Unclassified; otu_702	107800	98.57	0.999993	286	ncbi:Bacteria; Actinobacteria; Actinobacteridae; Actinomycetales; Micrococcineae; Promicromonosporaceae; Cellulosimicrobium; otu_492
GMUWXEF01CX94E.1	107800	95.88	0.999993	399	RDP:Bacteria; "Actinobacteria"; Actinobacteria; Actinobacteridae; Actinomycetales; Micrococcineae; Promicromonosporaceae; Cellulosimicrobium; otu_286	107800	95.88	0.999993	399	greengenes:k__Bacteria; p__Actinobacteria; c__Actinobacteria (class); o__Actinomycetales; f__Promicromonosporaceae; g__Cellulosimicrobium; Unclassified; otu_702	107800	95.88	0.999993	399	ncbi:Bacteria; Actinobacteria; Actinobacteridae; Actinomycetales; Micrococcineae; Promicromonosporaceae; Cellulosimicrobium; otu_492
GMUWXEF01CXU1L.1	316091	70.04	0.937917	438	RDP:Bacteria; "Proteobacteria"; Alphaproteobacteria; Rhodospirillales; Rhodospirillaceae; Oceanibaculum; otu_1273	316091	70.04	0.937917	438	greengenes:k__Bacteria; p__Proteobacteria; c__Alphaproteobacteria; o__Rhodospirillales; f__Rhodospirillaceae; Unclassified; otu_2793	316091	70.04	0.937917	438	ncbi:Bacteria; Proteobacteria; Alphaproteobacteria; Unclassified; otu_2139
GMUWXEF01CY56M.1	73058	92.86	0.997188	356	RDP:Bacteria; "Actinobacteria"; Actinobacteria; Actinobacteridae; Actinomycetales; Micrococcineae; Promicromonosporaceae; Cellulosimicrobium; otu_286	73058	92.86	0.997188	356	greengenes:k__Bacteria; p__Actinobacteria; c__Actinobacteria (class); o__Actinomycetales; f__Promicromonosporaceae; g__Cellulosimicrobium; Unclassified; otu_702	73058	92.86	0.997188	356	ncbi:Bacteria; Actinobacteria; Actinobacteridae; Actinomycetales; Micrococcineae; Promicromonosporaceae; Promicromonospora; otu_496
GMUWXEF01CYMI1.1	62747	93.51	0.9929	426	RDP:Bacteria; "Actinobacteria"; Actinobacteria; Actinobacteridae; Actinomycetales; Micrococcineae; Promicromonosporaceae; Xylanimonas; otu_293	62747	93.51	0.9929	426	greengenes:k__Bacteria; p__Actinobacteria; c__Actinobacteria (class); o__Actinomycetales; f__Promicromonosporaceae; g__Xylanimicrobium; Unclassified; otu_709	62747	93.51	0.9929	426	ncbi:Bacteria; Actinobacteria; Actinobacteridae; Actinomycetales; Micrococcineae; Promicromonosporaceae; Xylanimonas; otu_499
GMUWXEF01CYVD8.1	4832	47.88	0.814753	122	RDP:Bacteria; "Proteobacteria"; Alphaproteobacteria; Rhizobiales; Bradyrhizobiaceae; Afipia; otu_1095	4832	47.88	0.814753	122	greengenes:k__Bacteria; p__Proteobacteria; c__Alphaproteobacteria; o__Rhizobiales; f__Bradyrhizobiaceae; g__Afipia; Unclassified; otu_2504	4832	47.88	0.814753	122	ncbi:Bacteria; Proteobacteria; Alphaproteobacteria; Rhizobiales; Bradyrhizobiaceae; Afipia; Unclassified; otu_2182
GMUWXEF01D06QY.1	12309	93.95	0.983366	428	RDP:Bacteria; "Actinobacteria"; Actinobacteria; Actinobacteridae; Actinomycetales; Micrococcineae; Promicromonosporaceae; Cellulosimicrobium; otu_286	12309	93.95	0.983366	428	greengenes:k__Bacteria; p__Actinobacteria; c__Actinobacteria (class); o__Actinomycetales; f__Promicromonosporaceae; g__Cellulosimicrobium; Unclassified; otu_702	12309	93.95	0.983366	428	ncbi:Bacteria; Actinobacteria; Actinobacteridae; Actinomycetales; Micrococcineae; Promicromonosporaceae; Cellulosimicrobium; otu_492
GMUWXEF01D07A1.1	101574	93.01	0.991301	231	RDP:Bacteria; "Actinobacteria"; Actinobacteria; Actinobacteridae; Actinomycetales; Micrococcineae; Cellulomonadaceae; Cellulomonas; otu_208	101574	93.01	0.991301	231	greengenes:k__Bacteria; p__Actinobacteria; c__Actinobacteria (class); o__Actinomycetales; Unclassified; otu_271	242451	93.01	0.991301	231	ncbi:Bacteria; Actinobacteria; Actinobacteridae; Actinomycetales; Micrococcineae; Cellulomonadaceae; Cellulomonas; Unclassified; otu_368
GMUWXEF01D0W9B.1	214752	81.7	0.9787	96	RDP:Bacteria; "Actinobacteria"; Actinobacteria; Actinobacteridae; Actinomycetales; Pseudonocardineae; Pseudonocardiaceae; Saccharopolyspora; otu_362	216400	81.7	0.9787	96	greengenes:k__Bacteria; p__Actinobacteria; c__Actinobacteria (class); o__Actinomycetales; f__Pseudonocardiaceae; g__Saccharopolyspora; s__Saccharopolyspora erythraea; otu_746	216400	81.7	0.9787	96	ncbi:Bacteria; Actinobacteria; Actinobacteridae; Actinomycetales; Pseudonocardineae; Pseudonocardiaceae; Saccharopolyspora; Unclassified; otu_591
GMUWXEF01D5OT8.1	103561	79.42	0.972814	189	RDP:Bacteria; "Actinobacteria"; Actinobacteria; Actinobacteridae; Actinomycetales; Micrococcineae; Promicromonosporaceae; Cellulosimicrobium; otu_286	103561	79.42	0.972814	189	greengenes:k__Bacteria; p__Actinobacteria; c__Actinobacteria (class); o__Actinomycetales; f__Promicromonosporaceae; g__Cellulosimicrobium; Unclassified; otu_702	103561	79.42	0.972814	189	ncbi:Bacteria; Actinobacteria; Actinobacteridae; Actinomycetales; Micrococcineae; Promicromonosporaceae; Cellulosimicrobium; otu_492
GMUWXEF01D79V4.1	159270	97.88	0.99213	387	RDP:Bacteria; "Actinobacteria"; Actinobacteria; Actinobacteridae; Actinomycetales; Micrococcineae; Promicromonosporaceae; Cellulosimicrobium; otu_286	159270	97.88	0.99213	387	greengenes:k__Bacteria; p__Actinobacteria; c__Actinobacteria (class); o__Actinomycetales; f__Promicromonosporaceae; g__Cellulosimicrobium; Unclassified; otu_702	159270	97.88	0.99213	387	ncbi:Bacteria; Actinobacteria; Actinobacteridae; Actinomycetales; Micrococcineae; Promicromonosporaceae; Cellulosimicrobium; otu_492
GMUWXEF01DA4H1.1	97379	83.9	0.982508	232	RDP:Bacteria; "Proteobacteria"; Gammaproteobacteria; Oceanospirillales; Alcanivoracaceae; Alcanivorax; otu_1747	97379	83.9	0.982508	232	greengenes:k__Bacteria; p__Proteobacteria; c__Gammaproteobacteria; o__Oceanospirillales; f__Alcanivoracaceae; g__Alcanivorax; s__Alcanivorax dieselolei; otu_3706	222370	84.25	0.98277	235	ncbi:Bacteria; Proteobacteria; Gammaproteobacteria; Unclassified; otu_3101
GMUWXEF01DABPX.1	5415	45.96	0.808038	475	RDP:Bacteria; "Proteobacteria"; Alphaproteobacteria; Rhizobiales; Rhizobiaceae; Rhizobium; otu_1147	5415	45.96	0.808038	475	greengenes:k__Bacteria; p__Proteobacteria; c__Alphaproteobacteria; o__Rhizobiales; f__Rhizobiaceae; g__Agrobacterium; Unclassified; otu_2601	5415	45.96	0.808038	475	ncbi:Bacteria; Proteobacteria; Alphaproteobacteria; Rhizobiales; Rhizobiaceae; Rhizobium/Agrobacterium group; Agrobacterium; Unclassified; otu_2293
GMUWXEF01DAGMM.1	73058	91.69	0.994135	343	RDP:Bacteria; "Actinobacteria"; Actinobacteria; Actinobacteridae; Actinomycetales; Micrococcineae; Promicromonosporaceae; Cellulosimicrobium; otu_286	73058	91.69	0.994135	343	greengenes:k__Bacteria; p__Actinobacteria; c__Actinobacteria (class); o__Actinomycetales; f__Promicromonosporaceae; g__Cellulosimicrobium; Unclassified; otu_702	73058	91.69	0.994135	343	ncbi:Bacteria; Actinobacteria; Actinobacteridae; Actinomycetales; Micrococcineae; Promicromonosporaceae; Promicromonospora; otu_496
GMUWXEF01DBF60.1	154773	97.53	0.997638	426	RDP:Bacteria; Cyanobacteria; Cyanobacteria; Family II; GpIIa; otu_2002	92221	97.53	0.997638	426	greengenes:k__Bacteria; p__Cyanobacteria; c__Synechococcophycideae; o__Synechococcales; f__Synechococcaceae; g__Prochlorococcus; otu_1523	154773	97.53	0.997638	426	ncbi:Bacteria; Cyanobacteria; Chroococcales; Synechococcus; Unclassified; otu_1273
GMUWXEF01DBQGM.1	104614	96.81	0.99431	177	RDP:Bacteria; "Actinobacteria"; Actinobacteria; Actinobacteridae; Actinomycetales; Micrococcineae; Cellulomonadaceae; Cellulomonas; otu_208	104614	96.81	0.99431	177	greengenes:k__Bacteria; p__Actinobacteria; c__Actinobacteria (class); o__Actinomycetales; f__Cellulomonadaceae; g__Cellulomonas; Unclassified; otu_331	104614	96.81	0.99431	177	ncbi:Bacteria; Actinobacteria; Actinobacteridae; Actinomycetales; Micrococcineae; Cellulomonadaceae; Cellulomonas; Unclassified; otu_368
GMUWXEF01DFMAV.1	12309	98.11	0.999993	371	RDP:Bacteria; "Actinobacteria"; Actinobacteria; Actinobacteridae; Actinomycetales; Micrococcineae; Promicromonosporaceae; Cellulosimicrobium; otu_286	12309	98.11	0.999993	371	greengenes:k__Bacteria; p__Actinobacteria; c__Actinobacteria (class); o__Actinomycetales; f__Promicromonosporaceae; g__Cellulosimicrobium; Unclassified; otu_702	12309	98.11	0.999993	371	ncbi:Bacteria; Actinobacteria; Actinobacteridae; Actinomycetales; Micrococcineae; Promicromonosporaceae; Cellulosimicrobium; otu_492
GMUWXEF01DJAVX.1	107800	97	0.985836	358	RDP:Bacteria; "Actinobacteria"; Actinobacteria; Actinobacteridae; Actinomycetales; Micrococcineae; Promicromonosporaceae; Cellulosimicrobium; otu_286	107800	97	0.985836	358	greengenes:k__Bacteria; p__Actinobacteria; c__Actinobacteria (class); o__Actinomycetales; f__Promicromonosporaceae; g__Cellulosimicrobium; Unclassified; otu_702	107800	97	0.985836	358	ncbi:Bacteria; Actinobacteria; Actinobacteridae; Actinomycetales; Micrococcineae; Promicromonosporaceae; Cellulosimicrobium; otu_492
GMUWXEF01DK0L5.1	7672	41.43	0.79067	390	RDP:Bacteria; "Proteobacteria"; Gammaproteobacteria; unclassified_Gammaproteobacteria; otu_1833	7671	41.18	0.764508	386	greengenes:k__Bacteria; p__Proteobacteria; c__Gammaproteobacteria; o__Oceanospirillales; f__SUP05; otu_3812	7671	41.18	0.764508	386	ncbi:Eukaryota; Metazoa; Mollusca; Bivalvia; Heteroconchia; Veneroida; Glossoidea; Vesicomyidae; Calyptogena; otu_3971
GMUWXEF01DKU73.1	103561	90.79	0.995647	232	RDP:Bacteria; "Actinobacteria"; Actinobacteria; Actinobacteridae; Actinomycetales; Micrococcineae; Promicromonosporaceae; Cellulosimicrobium; otu_286	103561	90.79	0.995647	232	greengenes:k__Bacteria; p__Actinobacteria; c__Actinobacteria (class); o__Actinomycetales; f__Promicromonosporaceae; g__Cellulosimicrobium; Unclassified; otu_702	103561	90.79	0.995647	232	ncbi:Bacteria; Actinobacteria; Actinobacteridae; Actinomycetales; Micrococcineae; Promicromonosporaceae; Cellulosimicrobium; otu_492
GMUWXEF01DLSMR.1	284221	73.28	0.970837	71	RDP:Bacteria; "Proteobacteria"; Gammaproteobacteria; Alteromonadales; Alteromonadaceae; Haliea; otu_1646	152902	71.55	0.955852	71	greengenes:k__Bacteria; p__Proteobacteria; c__Gammaproteobacteria; o__Oceanospirillales; f__OM60; g__Congregibacter; s__Congregibacter litoralis; otu_3806	152902	71.55	0.955852	71	ncbi:Bacteria; Proteobacteria; Gammaproteobacteria; Congregibacter; otu_3253
GMUWXEF01DMB8O.1	73058	94.05	0.996853	319	RDP:Bacteria; "Actinobacteria"; Actinobacteria; Actinobacteridae; Actinomycetales; Micrococcineae; Promicromonosporaceae; Cellulosimicrobium; otu_286	73058	94.05	0.996853	319	greengenes:k__Bacteria; p__Actinobacteria; c__Actinobacteria (class); o__Actinomycetales; f__Promicromonosporaceae; g__Cellulosimicrobium; Unclassified; otu_702	73058	94.05	0.996853	319	ncbi:Bacteria; Actinobacteria; Actinobacteridae; Actinomycetales; Micrococcineae; Promicromonosporaceae; Promicromonospora; otu_496
GMUWXEF01DMXL6.1	276613	71.1	0.941013	269	RDP:Bacteria; "Proteobacteria"; Gammaproteobacteria; unclassified_Gammaproteobacteria; otu_1833	152902	64.16	0.928193	269	greengenes:k__Bacteria; p__Proteobacteria; c__Gammaproteobacteria; o__Oceanospirillales; f__OM60; g__Congregibacter; s__Congregibacter litoralis; otu_3806	152902	64.16	0.928193	269	ncbi:Bacteria; Proteobacteria; Gammaproteobacteria; Congregibacter; otu_3253
GMUWXEF01DNOC9.1	12309	98.6	0.999993	377	RDP:Bacteria; "Actinobacteria"; Actinobacteria; Actinobacteridae; Actinomycetales; Micrococcineae; Promicromonosporaceae; Cellulosimicrobium; otu_286	12309	98.6	0.999993	377	greengenes:k__Bacteria; p__Actinobacteria; c__Actinobacteria (class); o__Actinomycetales; f__Promicromonosporaceae; g__Cellulosimicrobium; Unclassified; otu_702	12309	98.6	0.999993	377	ncbi:Bacteria; Actinobacteria; Actinobacteridae; Actinomycetales; Micrococcineae; Promicromonosporaceae; Cellulosimicrobium; otu_492
GMUWXEF01DO4HY.1	100813	60.25	0.924807	343	RDP:Bacteria; "Bacteroidetes"; "Sphingobacteria"; "Sphingobacteriales"; "Chitinophagaceae"; unclassified_"Chitinophagaceae"; otu_483	100813	60.25	0.924807	343	greengenes:k__Bacteria; p__Bacteroidetes; c__Sphingobacteria; o__Sphingobacteriales; f__Balneolaceae; Unclassified; otu_1179	100813	60.25	0.924807	343	ncbi:Bacteria; Bacteroidetes; Unclassified; otu_727
GMUWXEF01DOCOW.1	129168	64.13	0.946492	173	RDP:Bacteria; "Proteobacteria"; Gammaproteobacteria; Legionellales; Legionellaceae; Legionella; otu_1732	346912	65.47	0.927045	173	greengenes:k__Bacteria; p__Proteobacteria; c__Gammaproteobacteria; o__Chromatiales; f__Ectothiorhodospiraceae; g__Thioalkalivibrio; s__Thioalkalivibrio sp. HL-EbGR7; otu_3516	346912	65.47	0.927045	173	ncbi:Bacteria; Proteobacteria; Gammaproteobacteria; Chromatiales; Ectothiorhodospiraceae; Thioalkalivibrio; Unclassified; otu_3242
GMUWXEF01DOKDT.1	140388	89.39	0.968875	131	RDP:Bacteria; "Proteobacteria"; Gammaproteobacteria; Alteromonadales; Pseudoalteromonadaceae; Pseudoalteromonas; otu_1667	140388	89.39	0.968875	131	greengenes:k__Bacteria; p__Proteobacteria; c__Gammaproteobacteria; o__Alteromonadales; f__Pseudoalteromonadaceae; g__Pseudoalteromonas; s__Pseudoalteromonas haloplanktis; otu_3442	140388	89.39	0.968875	131	ncbi:Bacteria; Proteobacteria; Gammaproteobacteria; Alteromonadales; Pseudoalteromonadaceae; Pseudoalteromonas; Unclassified; otu_3175
GMUWXEF01DOYXH.1	107389	99.51	0.999993	406	RDP:Bacteria; "Actinobacteria"; Actinobacteria; Actinobacteridae; Actinomycetales; Micrococcineae; Promicromonosporaceae; Cellulosimicrobium; otu_286	107389	99.51	0.999993	406	greengenes:k__Bacteria; p__Actinobacteria; c__Actinobacteria (class); o__Actinomycetales; f__Promicromonosporaceae; g__Cellulosimicrobium; s__Cellulosimicrobium funkei; otu_703	107389	99.51	0.999993	406	ncbi:Bacteria; Actinobacteria; Actinobacteridae; Actinomycetales; Micrococcineae; Promicromonosporaceae; Cellulosimicrobium; otu_492
GMUWXEF01DPLQB.1	174833	54.89	0.886378	421	RDP:Bacteria; "Proteobacteria"; Alphaproteobacteria; unclassified_Alphaproteobacteria; otu_1315	174833	54.89	0.886378	421	greengenes:k__Bacteria; p__Proteobacteria; c__Alphaproteobacteria; o__Rhodospirillales; f__Rhodospirillaceae; g__Phaeospirillum; s__Phaeospirillum fulvum; otu_2808	174833	54.89	0.886378	421	ncbi:Bacteria; Proteobacteria; Alphaproteobacteria; Rhodospirillales; Rhodospirillaceae; Phaeospirillum; Unclassified; otu_2508
GMUWXEF01DQA23.1	111452	61.35	0.861176	327	RDP:Bacteria; "Proteobacteria"; Alphaproteobacteria; Rhodospirillales; unclassified_Rhodospirillales; otu_1287	111452	61.35	0.861176	327	greengenes:k__Bacteria; p__Proteobacteria; c__Alphaproteobacteria; o__Rhodospirillales; f__Rhodospirillaceae; Unclassified; otu_2793	111452	61.35	0.861176	327	ncbi:Bacteria; Proteobacteria; Alphaproteobacteria; Unclassified; otu_2139
GMUWXEF01DR11Y.1	363441	59.52	0.905854	322	RDP:Bacteria; "Bacteroidetes"; Flavobacteria; "Flavobacteriales"; Flavobacteriaceae; unclassified_Flavobacteriaceae; otu_621	363441	59.52	0.905854	322	greengenes:k__Bacteria; p__Bacteroidetes; c__Flavobacteria; o__Flavobacteriales; f__Flavobacteriaceae; g__Psychroserpens; Unclassified; otu_1139	363441	59.52	0.905854	322	ncbi:Bacteria; Bacteroidetes; Flavobacteria; Flavobacteriales; Flavobacteriaceae; Winogradskyella; Unclassified; otu_993
GMUWXEF01DSLSX.1	103561	88.8	0.994252	175	RDP:Bacteria; "Actinobacteria"; Actinobacteria; Actinobacteridae; Actinomycetales; Micrococcineae; Promicromonosporaceae; Cellulosimicrobium; otu_286	103561	88.8	0.994252	175	greengenes:k__Bacteria; p__Actinobacteria; c__Actinobacteria (class); o__Actinomycetales; f__Promicromonosporaceae; g__Cellulosimicrobium; Unclassified; otu_702	103561	88.8	0.994252	175	ncbi:Bacteria; Actinobacteria; Actinobacteridae; Actinomycetales; Micrococcineae; Promicromonosporaceae; Cellulosimicrobium; otu_492
GMUWXEF01DSP36.1	73058	91.9	0.994121	342	RDP:Bacteria; "Actinobacteria"; Actinobacteria; Actinobacteridae; Actinomycetales; Micrococcineae; Promicromonosporaceae; Cellulosimicrobium; otu_286	73058	91.9	0.994121	342	greengenes:k__Bacteria; p__Actinobacteria; c__Actinobacteria (class); o__Actinomycetales; f__Promicromonosporaceae; g__Cellulosimicrobium; Unclassified; otu_702	73058	91.9	0.994121	342	ncbi:Bacteria; Actinobacteria; Actinobacteridae; Actinomycetales; Micrococcineae; Promicromonosporaceae; Promicromonospora; otu_496
GMUWXEF01DSXOY.1	138832	65.64	0.916871	152	RDP:Bacteria; "Proteobacteria"; Alphaproteobacteria; Rhizobiales; Bradyrhizobiaceae; Nitrobacter; otu_1101	149275	65.64	0.886364	152	greengenes:k__Bacteria; p__Proteobacteria; c__Alphaproteobacteria; o__Rhodobacterales; f__Hyphomonadaceae; g__Oceanicaulis; Unclassified; otu_2664	149275	65.64	0.886364	152	ncbi:Bacteria; Proteobacteria; Alphaproteobacteria; Rhodobacterales; Hyphomonadaceae; Oceanicaulis; otu_2335
GMUWXEF01DUMAO.1	214752	83.44	0.966913	94	RDP:Bacteria; "Actinobacteria"; Actinobacteria; Actinobacteridae; Actinomycetales; Pseudonocardineae; Pseudonocardiaceae; Saccharopolyspora; otu_362	216400	83.44	0.966913	94	greengenes:k__Bacteria; p__Actinobacteria; c__Actinobacteria (class); o__Actinomycetales; f__Pseudonocardiaceae; g__Saccharopolyspora; s__Saccharopolyspora erythraea; otu_746	216400	83.44	0.966913	94	ncbi:Bacteria; Actinobacteria; Actinobacteridae; Actinomycetales; Pseudonocardineae; Pseudonocardiaceae; Saccharopolyspora; Unclassified; otu_591
GMUWXEF01DVUIW.1	114438	66.13	0.904779	360	RDP:Bacteria; "Bacteroidetes"; Flavobacteria; "Flavobacteriales"; Flavobacteriaceae; Tenacibaculum; otu_619	114438	66.13	0.904779	360	greengenes:k__Bacteria; p__Bacteroidetes; c__Flavobacteria; o__Flavobacteriales; f__Flavobacteriaceae; Unclassified; otu_1069	114438	66.13	0.904779	360	ncbi:Bacteria; Unclassified; otu_221
GMUWXEF01DWPTD.1	107800	93.58	0.999993	321	RDP:Bacteria; "Actinobacteria"; Actinobacteria; Actinobacteridae; Actinomycetales; Micrococcineae; Promicromonosporaceae; Cellulosimicrobium; otu_286	107800	93.58	0.999993	321	greengenes:k__Bacteria; p__Actinobacteria; c__Actinobacteria (class); o__Actinomycetales; f__Promicromonosporaceae; g__Cellulosimicrobium; Unclassified; otu_702	107800	93.58	0.999993	321	ncbi:Bacteria; Actinobacteria; Actinobacteridae; Actinomycetales; Micrococcineae; Promicromonosporaceae; Cellulosimicrobium; otu_492
GMUWXEF01DXJ2X.1	72663	70.62	0.969689	370	RDP:Bacteria; "Bacteroidetes"; Flavobacteria; "Flavobacteriales"; Flavobacteriaceae; Joostella; otu_581	213627	72.89	0.966927	370	greengenes:k__Bacteria; p__Bacteroidetes; c__Flavobacteria; o__Flavobacteriales; f__Flavobacteriaceae; Unclassified; otu_1069	213627	72.89	0.966927	370	ncbi:Bacteria; Bacteroidetes; Flavobacteria; Flavobacteriales; Flavobacteriaceae; Gilvibacter; otu_924
GMUWXEF01DZF5R.1	165818	86.41	0.987813	166	RDP:Bacteria; "Bacteroidetes"; Flavobacteria; "Flavobacteriales"; Flavobacteriaceae; unclassified_Flavobacteriaceae; otu_621	165818	86.41	0.987813	166	greengenes:k__Bacteria; p__Bacteroidetes; c__Flavobacteria; o__Flavobacteriales; f__Flavobacteriaceae; Unclassified; otu_1069	73211	85.87	0.993932	166	ncbi:Bacteria; Unclassified; otu_221
GMUWXEF01E0V7H.1	12309	98.51	0.999993	402	RDP:Bacteria; "Actinobacteria"; Actinobacteria; Actinobacteridae; Actinomycetales; Micrococcineae; Promicromonosporaceae; Cellulosimicrobium; otu_286	12309	98.51	0.999993	402	greengenes:k__Bacteria; p__Actinobacteria; c__Actinobacteria (class); o__Actinomycetales; f__Promicromonosporaceae; g__Cellulosimicrobium; Unclassified; otu_702	12309	98.51	0.999993	402	ncbi:Bacteria; Actinobacteria; Actinobacteridae; Actinomycetales; Micrococcineae; Promicromonosporaceae; Cellulosimicrobium; otu_492
GMUWXEF01E1P11.1	107800	100	0.999993	178	RDP:Bacteria; "Actinobacteria"; Actinobacteria; Actinobacteridae; Actinomycetales; Micrococcineae; Promicromonosporaceae; Cellulosimicrobium; otu_286	107800	100	0.999993	178	greengenes:k__Bacteria; p__Actinobacteria; c__Actinobacteria (class); o__Actinomycetales; f__Promicromonosporaceae; g__Cellulosimicrobium; Unclassified; otu_702	107800	100	0.999993	178	ncbi:Bacteria; Actinobacteria; Actinobacteridae; Actinomycetales; Micrococcineae; Promicromonosporaceae; Cellulosimicrobium; otu_492
GMUWXEF01E3M6D.1	12309	97.01	0.999993	313	RDP:Bacteria; "Actinobacteria"; Actinobacteria; Actinobacteridae; Actinomycetales; Micrococcineae; Promicromonosporaceae; Cellulosimicrobium; otu_286	12309	97.01	0.999993	313	greengenes:k__Bacteria; p__Actinobacteria; c__Actinobacteria (class); o__Actinomycetales; f__Promicromonosporaceae; g__Cellulosimicrobium; Unclassified; otu_702	12309	97.01	0.999993	313	ncbi:Bacteria; Actinobacteria; Actinobacteridae; Actinomycetales; Micrococcineae; Promicromonosporaceae; Cellulosimicrobium; otu_492
GMUWXEF01E4SB7.1	73167	63.08	0.948222	100	RDP:Bacteria; "Proteobacteria"; Gammaproteobacteria; Alteromonadales; Alteromonadaceae; Marinobacter; Unclassified; otu_1648	73167	63.08	0.948222	100	greengenes:k__Bacteria; p__Proteobacteria; c__Gammaproteobacteria; o__Oceanospirillales; f__Alteromonadaceae; g__Marinobacter; Unclassified; otu_3716	73167	63.08	0.948222	100	ncbi:Bacteria; Proteobacteria; Gammaproteobacteria; Alteromonadales; Alteromonadaceae; Marinobacter; Unclassified; otu_3144
GMUWXEF01E5AQW.1	124180	41.1	0.807399	142	RDP:Bacteria; "Proteobacteria"; Gammaproteobacteria; Thiotrichales; Francisellaceae; Francisella; otu_1817	124180	41.1	0.807399	142	greengenes:k__Bacteria; p__Proteobacteria; c__Gammaproteobacteria; o__Thiotrichales; f__Francisellaceae; g__Francisella; s__Francisella endosymbiont of Dermacentor variabilis; otu_3949	124180	41.1	0.807399	142	ncbi:Bacteria; Proteobacteria; Gammaproteobacteria; Thiotrichales; Francisellaceae; Unclassified; otu_3557
GMUWXEF01EBBZB.1	228537	67.86	0.914168	462	RDP:Bacteria; "Proteobacteria"; Gammaproteobacteria; unclassified_Gammaproteobacteria; otu_1833	24418	65.03	0.911973	462	greengenes:k__Bacteria; p__Proteobacteria; c__Gammaproteobacteria; o__Oceanospirillales; f__Alcanivoracaceae; g__Alcanivorax; Unclassified; otu_3704	24418	65.03	0.911973	462	ncbi:Bacteria; Proteobacteria; Gammaproteobacteria; Oceanospirillales; Alcanivoracaceae; Alcanivorax; Unclassified; otu_3414
GMUWXEF01EBTBV.1	204389	57.24	0.874635	228	RDP:Bacteria; "Proteobacteria"; Alphaproteobacteria; Sphingomonadales; Sphingomonadaceae; Sphingomonas; otu_1309	204389	57.24	0.874635	228	greengenes:k__Bacteria; p__Proteobacteria; c__Alphaproteobacteria; o__Sphingomonadales; f__Sphingomonadaceae; g__Sphingomonas; Unclassified; otu_2895	204389	57.24	0.874635	228	ncbi:Bacteria; Proteobacteria; Alphaproteobacteria; Sphingomonadales; Sphingomonadaceae; Sphingomonas; Unclassified; otu_2599
GMUWXEF01EBXZS.1	105202	98.18	0.991708	368	RDP:Bacteria; "Actinobacteria"; Actinobacteria; Actinobacteridae; Actinomycetales; Micrococcineae; Promicromonosporaceae; Cellulosimicrobium; otu_286	105202	98.18	0.991708	368	greengenes:k__Bacteria; p__Actinobacteria; c__Actinobacteria (class); o__Actinomycetales; f__Promicromonosporaceae; g__Cellulosimicrobium; Unclassified; otu_702	105202	98.18	0.991708	368	ncbi:Bacteria; Actinobacteria; Actinobacteridae; Actinomycetales; Micrococcineae; Promicromonosporaceae; Cellulosimicrobium; otu_492
GMUWXEF01EBYAF.1	107389	93.14	0.992508	406	RDP:Bacteria; "Actinobacteria"; Actinobacteria; Actinobacteridae; Actinomycetales; Micrococcineae; Promicromonosporaceae; Cellulosimicrobium; otu_286	107389	93.14	0.992508	406	greengenes:k__Bacteria; p__Actinobacteria; c__Actinobacteria (class); o__Actinomycetales; f__Promicromonosporaceae; g__Cellulosimicrobium; s__Cellulosimicrobium funkei; otu_703	107389	93.14	0.992508	406	ncbi:Bacteria; Actinobacteria; Actinobacteridae; Actinomycetales; Micrococcineae; Promicromonosporaceae; Cellulosimicrobium; otu_492
GMUWXEF01ECBWD.1	107389	98.7	0.999993	385	RDP:Bacteria; "Actinobacteria"; Actinobacteria; Actinobacteridae; Actinomycetales; Micrococcineae; Promicromonosporaceae; Cellulosimicrobium; otu_286	107389	98.7	0.999993	385	greengenes:k__Bacteria; p__Actinobacteria; c__Actinobacteria (class); o__Actinomycetales; f__Promicromonosporaceae; g__Cellulosimicrobium; s__Cellulosimicrobium funkei; otu_703	107389	98.7	0.999993	385	ncbi:Bacteria; Actinobacteria; Actinobacteridae; Actinomycetales; Micrococcineae; Promicromonosporaceae; Cellulosimicrobium; otu_492
GMUWXEF01EFO7M.1	93291	92.33	0.993351	301	RDP:Bacteria; "Proteobacteria"; Betaproteobacteria; Burkholderiales; Oxalobacteraceae; Janthinobacterium; otu_1395	93291	92.33	0.993351	301	greengenes:k__Bacteria; p__Proteobacteria; c__Betaproteobacteria; o__Burkholderiales; f__Oxalobacteraceae; g__Janthinobacterium; s__Janthinobacterium lividum; otu_3072	93291	92.33	0.993351	301	ncbi:Bacteria; Proteobacteria; Betaproteobacteria; Burkholderiales; Oxalobacteraceae; Janthinobacterium; Unclassified; otu_2738
GMUWXEF01EGTYG.1	40043	59.39	0.884416	502	RDP:Bacteria; "Proteobacteria"; Gammaproteobacteria; Methylococcales; Methylococcaceae; Methylobacter; otu_1735	40043	59.39	0.884416	502	greengenes:k__Bacteria; p__Proteobacteria; c__Gammaproteobacteria; o__Methylococcales; f__Crenotrichaceae; Unclassified; otu_3680	40043	59.39	0.884416	502	ncbi:Bacteria; Proteobacteria; Gammaproteobacteria; Methylococcales; Methylococcaceae; Methylobacter; Unclassified; otu_3391
GMUWXEF01EI0GV.1	73058	91.88	0.997507	402	RDP:Bacteria; "Actinobacteria"; Actinobacteria; Actinobacteridae; Actinomycetales; Micrococcineae; Promicromonosporaceae; Cellulosimicrobium; otu_286	73058	91.88	0.997507	402	greengenes:k__Bacteria; p__Actinobacteria; c__Actinobacteria (class); o__Actinomycetales; f__Promicromonosporaceae; g__Cellulosimicrobium; Unclassified; otu_702	73058	91.88	0.997507	402	ncbi:Bacteria; Actinobacteria; Actinobacteridae; Actinomycetales; Micrococcineae; Promicromonosporaceae; Promicromonospora; otu_496
GMUWXEF01EMCB1.1	73058	85.98	0.993598	157	RDP:Bacteria; "Actinobacteria"; Actinobacteria; Actinobacteridae; Actinomycetales; Micrococcineae; Promicromonosporaceae; Cellulosimicrobium; otu_286	73058	85.98	0.993598	157	greengenes:k__Bacteria; p__Actinobacteria; c__Actinobacteria (class); o__Actinomycetales; f__Promicromonosporaceae; g__Cellulosimicrobium; Unclassified; otu_702	73058	85.98	0.993598	157	ncbi:Bacteria; Actinobacteria; Actinobacteridae; Actinomycetales; Micrococcineae; Promicromonosporaceae; Promicromonospora; otu_496
GMUWXEF01ENSVN.1	280313	50.5	0.895215	216	RDP:Bacteria; "Proteobacteria"; Gammaproteobacteria; Alteromonadales; Alteromonadaceae; Haliea; otu_1646	223077	52.82	0.901625	217	greengenes:k__Bacteria; p__Proteobacteria; c__Gammaproteobacteria; o__Oceanospirillales; f__SUP05; otu_3812	280313	50.5	0.895215	216	ncbi:Bacteria; Proteobacteria; Gammaproteobacteria; Unclassified; otu_3101
GMUWXEF01ESUTD.1	12309	100	0.995022	407	RDP:Bacteria; "Actinobacteria"; Actinobacteria; Actinobacteridae; Actinomycetales; Micrococcineae; Promicromonosporaceae; Cellulosimicrobium; otu_286	12309	100	0.995022	407	greengenes:k__Bacteria; p__Actinobacteria; c__Actinobacteria (class); o__Actinomycetales; f__Promicromonosporaceae; g__Cellulosimicrobium; Unclassified; otu_702	12309	100	0.995022	407	ncbi:Bacteria; Actinobacteria; Actinobacteridae; Actinomycetales; Micrococcineae; Promicromonosporaceae; Cellulosimicrobium; otu_492
GMUWXEF01ESWP6.1	59293	91.81	0.986897	154	RDP:Bacteria; Cyanobacteria; Cyanobacteria; Family II; GpIIa; otu_2002	59293	91.81	0.986897	154	greengenes:k__Bacteria; p__Cyanobacteria; c__Synechococcophycideae; o__Synechococcales; f__Synechococcaceae; g__Prochlorococcus; otu_1523	59293	91.81	0.986897	154	ncbi:Bacteria; Cyanobacteria; Chroococcales; Synechococcus; Unclassified; otu_1273
GMUWXEF01ET8DE.1	12309	97.26	0.991199	461	RDP:Bacteria; "Actinobacteria"; Actinobacteria; Actinobacteridae; Actinomycetales; Micrococcineae; Promicromonosporaceae; Cellulosimicrobium; otu_286	12309	97.26	0.991199	461	greengenes:k__Bacteria; p__Actinobacteria; c__Actinobacteria (class); o__Actinomycetales; f__Promicromonosporaceae; g__Cellulosimicrobium; Unclassified; otu_702	12309	97.26	0.991199	461	ncbi:Bacteria; Actinobacteria; Actinobacteridae; Actinomycetales; Micrococcineae; Promicromonosporaceae; Cellulosimicrobium; otu_492
GMUWXEF01EU069.1	55625	83.33	0.969907	135	RDP:Bacteria; "Proteobacteria"; Gammaproteobacteria; Oceanospirillales; Halomonadaceae; Zymobacter; otu_1766	40587	79.57	0.969907	135	greengenes:k__Bacteria; p__Proteobacteria; c__Gammaproteobacteria; o__Oceanospirillales; f__Alcanivoracaceae; g__Alcanivorax; Unclassified; otu_3704	40587	79.57	0.969907	135	ncbi:Bacteria; Proteobacteria; Gammaproteobacteria; Oceanospirillales; Alcanivoracaceae; Alcanivorax; Unclassified; otu_3414
GMUWXEF01EWGSO.1	12309	95.36	0.999993	311	RDP:Bacteria; "Actinobacteria"; Actinobacteria; Actinobacteridae; Actinomycetales; Micrococcineae; Promicromonosporaceae; Cellulosimicrobium; otu_286	12309	95.36	0.999993	311	greengenes:k__Bacteria; p__Actinobacteria; c__Actinobacteria (class); o__Actinomycetales; f__Promicromonosporaceae; g__Cellulosimicrobium; Unclassified; otu_702	12309	95.36	0.999993	311	ncbi:Bacteria; Actinobacteria; Actinobacteridae; Actinomycetales; Micrococcineae; Promicromonosporaceae; Cellulosimicrobium; otu_492
GMUWXEF01EWN93.1	278807	54.91	0.873443	400	RDP:Bacteria; "Proteobacteria"; Gammaproteobacteria; Oceanospirillales; Alcanivoracaceae; Alcanivorax; otu_1747	278807	54.91	0.873443	400	greengenes:k__Bacteria; p__Proteobacteria; c__Gammaproteobacteria; o__Oceanospirillales; f__Alcanivoracaceae; g__Alcanivorax; Unclassified; otu_3704	278807	54.91	0.873443	400	ncbi:Bacteria; Proteobacteria; Gammaproteobacteria; Oceanospirillales; Alcanivoracaceae; Alcanivorax; Unclassified; otu_3414
GMUWXEF01EXOL7.1	73058	90.84	0.994819	194	RDP:Bacteria; "Actinobacteria"; Actinobacteria; Actinobacteridae; Actinomycetales; Micrococcineae; Promicromonosporaceae; Cellulosimicrobium; otu_286	73058	90.84	0.994819	194	greengenes:k__Bacteria; p__Actinobacteria; c__Actinobacteria (class); o__Actinomycetales; f__Promicromonosporaceae; g__Cellulosimicrobium; Unclassified; otu_702	73058	90.84	0.994819	194	ncbi:Bacteria; Actinobacteria; Actinobacteridae; Actinomycetales; Micrococcineae; Promicromonosporaceae; Promicromonospora; otu_496
GMUWXEF01EXS9P.1	107800	93.24	0.994731	383	RDP:Bacteria; "Actinobacteria"; Actinobacteria; Actinobacteridae; Actinomycetales; Micrococcineae; Promicromonosporaceae; Cellulosimicrobium; otu_286	107800	93.24	0.994731	383	greengenes:k__Bacteria; p__Actinobacteria; c__Actinobacteria (class); o__Actinomycetales; f__Promicromonosporaceae; g__Cellulosimicrobium; Unclassified; otu_702	107800	93.24	0.994731	383	ncbi:Bacteria; Actinobacteria; Actinobacteridae; Actinomycetales; Micrococcineae; Promicromonosporaceae; Cellulosimicrobium; otu_492
GMUWXEF01EZ6K3.1	103561	89.11	0.993888	165	RDP:Bacteria; "Actinobacteria"; Actinobacteria; Actinobacteridae; Actinomycetales; Micrococcineae; Promicromonosporaceae; Cellulosimicrobium; otu_286	103561	89.11	0.993888	165	greengenes:k__Bacteria; p__Actinobacteria; c__Actinobacteria (class); o__Actinomycetales; f__Promicromonosporaceae; g__Cellulosimicrobium; Unclassified; otu_702	103561	89.11	0.993888	165	ncbi:Bacteria; Actinobacteria; Actinobacteridae; Actinomycetales; Micrococcineae; Promicromonosporaceae; Cellulosimicrobium; otu_492
GMUWXEF01EZCL3.1	12309	99.2	0.999993	317	RDP:Bacteria; "Actinobacteria"; Actinobacteria; Actinobacteridae; Actinomycetales; Micrococcineae; Promicromonosporaceae; Cellulosimicrobium; otu_286	12309	99.2	0.999993	317	greengenes:k__Bacteria; p__Actinobacteria; c__Actinobacteria (class); o__Actinomycetales; f__Promicromonosporaceae; g__Cellulosimicrobium; Unclassified; otu_702	12309	99.2	0.999993	317	ncbi:Bacteria; Actinobacteria; Actinobacteridae; Actinomycetales; Micrococcineae; Promicromonosporaceae; Cellulosimicrobium; otu_492
GMUWXEF01EZH35.1	39384	52.11	0.863327	382	RDP:Bacteria; "Firmicutes"; "Bacilli"; "Lactobacillales"; Lactobacillaceae; Lactobacillus; otu_721	39384	52.11	0.863327	382	greengenes:k__Bacteria; p__Firmicutes; c__Bacilli; o__Lactobacillales; f__Lactobacillaceae; g__Lactobacillus; Unclassified; otu_1865	39384	52.11	0.863327	382	ncbi:Bacteria; Firmicutes; Lactobacillales; Lactobacillaceae; Lactobacillus; Unclassified; otu_1995
GMUWXEF01A04GB.1	229891	93.81	0.993031	433	RDP:Bacteria; Cyanobacteria; Cyanobacteria; Family II; GpIIa; otu_2002	102068	95.46	0.990662	432	greengenes:k__Bacteria; p__Cyanobacteria; c__Synechococcophycideae; o__Synechococcales; f__Synechococcaceae; g__Prochlorococcus; otu_1523	128796	98.14	0.995342	432	ncbi:Bacteria; Cyanobacteria; Chroococcales; Synechococcus; Unclassified; otu_1273
GMUWXEF01A33JQ.1	12309	97.83	0.995909	494	RDP:Bacteria; "Actinobacteria"; Actinobacteria; Actinobacteridae; Actinomycetales; Micrococcineae; Promicromonosporaceae; Cellulosimicrobium; otu_286	12309	97.83	0.995909	494	greengenes:k__Bacteria; p__Actinobacteria; c__Actinobacteria (class); o__Actinomycetales; f__Promicromonosporaceae; g__Cellulosimicrobium; Unclassified; otu_702	12309	97.83	0.995909	494	ncbi:Bacteria; Actinobacteria; Actinobacteridae; Actinomycetales; Micrococcineae; Promicromonosporaceae; Cellulosimicrobium; otu_492
GMUWXEF01A8LHR.1	39602	87.01	0.982944	119	RDP:Bacteria; "Proteobacteria"; Alphaproteobacteria; Rhodobacterales; Rhodobacteraceae; Tateyamaria; otu_1228	148015	82.47	0.928847	120	greengenes:k__Bacteria; p__Proteobacteria; c__Alphaproteobacteria; o__Rhodobacterales; f__Rhodobacteraceae; g__Sulfitobacter; s__Sulfitobacter sp. EE-36; otu_2744	148015	82.47	0.928847	120	ncbi:Bacteria; Proteobacteria; Alphaproteobacteria; Rhodobacterales; Rhodobacteraceae; Sulfitobacter; Unclassified; otu_2436
GMUWXEF01AD5WM.1	114652	69.22	0.922627	479	RDP:Bacteria; "Proteobacteria"; Gammaproteobacteria; Pseudomonadales; Pseudomonadaceae; Pseudomonas; otu_1813	114652	69.22	0.922627	479	greengenes:k__Bacteria; p__Proteobacteria; c__Gammaproteobacteria; o__Pseudomonadales; f__Pseudomonadaceae; g__Pseudomonas; Unclassified; otu_3909	157402	69.42	0.924938	479	ncbi:Bacteria; Proteobacteria; Gammaproteobacteria; Pseudomonadales; Pseudomonadaceae; Pseudomonas; Unclassified; otu_3528
GMUWXEF01AD6YD.1	107389	98.6	0.99585	488	RDP:Bacteria; "Actinobacteria"; Actinobacteria; Actinobacteridae; Actinomycetales; Micrococcineae; Promicromonosporaceae; Cellulosimicrobium; otu_286	107389	98.6	0.99585	488	greengenes:k__Bacteria; p__Actinobacteria; c__Actinobacteria (class); o__Actinomycetales; f__Promicromonosporaceae; g__Cellulosimicrobium; s__Cellulosimicrobium funkei; otu_703	107389	98.6	0.99585	488	ncbi:Bacteria; Actinobacteria; Actinobacteridae; Actinomycetales; Micrococcineae; Promicromonosporaceae; Cellulosimicrobium; otu_492
GMUWXEF01ADRGW.1	4511	42.86	0.791789	507	RDP:Bacteria; "Proteobacteria"; Alphaproteobacteria; Rhodospirillales; Rhodospirillaceae; Rhodospirillum; otu_1278	4511	42.86	0.791789	507	greengenes:k__Bacteria; p__Proteobacteria; c__Alphaproteobacteria; o__Rhodospirillales; f__Rhodospirillaceae; g__Rhodospirillum; s__Rhodospirillum rubrum; otu_2813	4511	42.86	0.791789	507	ncbi:Bacteria; Proteobacteria; Alphaproteobacteria; Rhodospirillales; Rhodospirillaceae; Rhodospirillum; otu_2512
GMUWXEF01AENY4.1	26608	50.58	0.850086	366	RDP:Bacteria; "Firmicutes"; "Bacilli"; "Lactobacillales"; Lactobacillaceae; Lactobacillus; otu_721	129231	49.65	0.846729	366	greengenes:k__Bacteria; p__Firmicutes; c__Bacilli; o__Lactobacillales; f__Lactobacillaceae; g__Lactobacillus; Unclassified; otu_1865	129231	49.65	0.846729	366	ncbi:Bacteria; Firmicutes; Lactobacillales; Lactobacillaceae; Lactobacillus; Unclassified; otu_1995
GMUWXEF01AHSN8.1	73058	88.83	0.993263	149	RDP:Bacteria; "Actinobacteria"; Actinobacteria; Actinobacteridae; Actinomycetales; Micrococcineae; Promicromonosporaceae; Cellulosimicrobium; otu_286	73058	88.83	0.993263	149	greengenes:k__Bacteria; p__Actinobacteria; c__Actinobacteria (class); o__Actinomycetales; f__Promicromonosporaceae; g__Cellulosimicrobium; Unclassified; otu_702	73058	88.83	0.993263	149	ncbi:Bacteria; Actinobacteria; Actinobacteridae; Actinomycetales; Micrococcineae; Promicromonosporaceae; Promicromonospora; otu_496
GMUWXEF01AK077.1	284392	75.83	0.960445	393	RDP:Bacteria; "Proteobacteria"; Gammaproteobacteria; Alteromonadales; Alteromonadaceae; Haliea; otu_1646	152902	72.95	0.955024	393	greengenes:k__Bacteria; p__Proteobacteria; c__Gammaproteobacteria; o__Oceanospirillales; f__OM60; g__Congregibacter; s__Congregibacter litoralis; otu_3806	152902	72.95	0.955024	393	ncbi:Bacteria; Proteobacteria; Gammaproteobacteria; Congregibacter; otu_3253
GMUWXEF01AKXQ6.1	103561	82.96	0.929763	136	RDP:Bacteria; "Actinobacteria"; Actinobacteria; Actinobacteridae; Actinomycetales; Micrococcineae; Promicromonosporaceae; Cellulosimicrobium; otu_286	103561	82.96	0.929763	136	greengenes:k__Bacteria; p__Actinobacteria; c__Actinobacteria (class); o__Actinomycetales; f__Promicromonosporaceae; g__Cellulosimicrobium; Unclassified; otu_702	103561	82.96	0.929763	136	ncbi:Bacteria; Actinobacteria; Actinobacteridae; Actinomycetales; Micrococcineae; Promicromonosporaceae; Cellulosimicrobium; otu_492
GMUWXEF01APWX4.1	161779	66.27	0.889372	384	RDP:Bacteria; "Proteobacteria"; Alphaproteobacteria; Rhodobacterales; Rhodobacteraceae; Nesiotobacter; otu_1190	102581	66.27	0.889183	384	greengenes:k__Bacteria; p__Proteobacteria; c__Alphaproteobacteria; o__Rhizobiales; f__Rhodobacteraceae; g__Pseudovibrio; otu_2640	102581	66.27	0.889183	384	ncbi:Bacteria; Proteobacteria; Alphaproteobacteria; Rhodobacterales; Rhodobacteraceae; Pseudovibrio; Unclassified; otu_2402
GMUWXEF01AQ3CO.1	140764	49.7	0.865565	439	RDP:Bacteria; "Proteobacteria"; Gammaproteobacteria; Oceanospirillales; Halomonadaceae; unclassified_Halomonadaceae; otu_1765	140764	49.7	0.865565	439	greengenes:k__Bacteria; p__Proteobacteria; c__Gammaproteobacteria; o__Oceanospirillales; f__Halomonadaceae; g__Halomonas; Unclassified; otu_3754	140764	49.7	0.865565	439	ncbi:Bacteria; Proteobacteria; Gammaproteobacteria; Oceanospirillales; Halomonadaceae; Halomonas; Unclassified; otu_3435
GMUWXEF01AR2TC.1	220707	69.75	0.905011	79	RDP:Bacteria; "Bacteroidetes"; Flavobacteria; "Flavobacteriales"; Flavobacteriaceae; Flavobacterium; otu_573	226142	69.75	0.905011	79	greengenes:k__Bacteria; p__Bacteroidetes; c__Flavobacteria; o__Flavobacteriales; f__Flavobacteriaceae; g__Flavobacterium; Unclassified; otu_1102	226142	69.75	0.905011	79	ncbi:Bacteria; Bacteroidetes; Flavobacteria; Flavobacteriales; Flavobacteriaceae; Flavobacterium; Unclassified; otu_912
GMUWXEF01ARO0Q.1	107800	92.82	0.999993	308	RDP:Bacteria; "Actinobacteria"; Actinobacteria; Actinobacteridae; Actinomycetales; Micrococcineae; Promicromonosporaceae; Cellulosimicrobium; otu_286	107800	92.82	0.999993	308	greengenes:k__Bacteria; p__Actinobacteria; c__Actinobacteria (class); o__Actinomycetales; f__Promicromonosporaceae; g__Cellulosimicrobium; Unclassified; otu_702	107800	92.82	0.999993	308	ncbi:Bacteria; Actinobacteria; Actinobacteridae; Actinomycetales; Micrococcineae; Promicromonosporaceae; Cellulosimicrobium; otu_492
GMUWXEF01AS4WK.1	139814	39.74	0.747576	303	RDP:Bacteria; "Proteobacteria"; Alphaproteobacteria; Caulobacterales; Caulobacteraceae; Brevundimonas; otu_1066	139814	39.74	0.747576	303	greengenes:k__Bacteria; p__Proteobacteria; c__Alphaproteobacteria; o__Caulobacterales; f__Caulobacteraceae; Unclassified; otu_2453	139814	39.74	0.747576	303	ncbi:Bacteria; Proteobacteria; Alphaproteobacteria; Caulobacterales; Caulobacteraceae; Brevundimonas; Unclassified; otu_2144
GMUWXEF01AUQ19.1	4920	85.96	0.98229	115	RDP:Bacteria; "Proteobacteria"; Alphaproteobacteria; Rhodospirillales; unclassified_Rhodospirillales; otu_1287	4920	85.96	0.98229	115	greengenes:k__Bacteria; p__Proteobacteria; c__Alphaproteobacteria; o__Rhodospirillales; f__Rhodospirillaceae; Unclassified; otu_2793	4946	83.04	0.991229	115	ncbi:Bacteria; Proteobacteria; Alphaproteobacteria; Rhizobiales; Bradyrhizobiaceae; Bradyrhizobium; Unclassified; otu_2191
GMUWXEF01AYY9R.1	12309	100	0.999993	360	RDP:Bacteria; "Actinobacteria"; Actinobacteria; Actinobacteridae; Actinomycetales; Micrococcineae; Promicromonosporaceae; Cellulosimicrobium; otu_286	12309	100	0.999993	360	greengenes:k__Bacteria; p__Actinobacteria; c__Actinobacteria (class); o__Actinomycetales; f__Promicromonosporaceae; g__Cellulosimicrobium; Unclassified; otu_702	12309	100	0.999993	360	ncbi:Bacteria; Actinobacteria; Actinobacteridae; Actinomycetales; Micrococcineae; Promicromonosporaceae; Cellulosimicrobium; otu_492
GMUWXEF01AZG53.1	83738	73.91	0.943832	355	RDP:Bacteria; "Proteobacteria"; Gammaproteobacteria; Alteromonadales; Alteromonadaceae; Microbulbifer; otu_1651	152902	74.88	0.943207	355	greengenes:k__Bacteria; p__Proteobacteria; c__Gammaproteobacteria; o__Oceanospirillales; f__OM60; g__Congregibacter; s__Congregibacter litoralis; otu_3806	152902	74.88	0.943207	355	ncbi:Bacteria; Proteobacteria; Gammaproteobacteria; Congregibacter; otu_3253
GMUWXEF01B1EQW.1	12309	100	0.999993	434	RDP:Bacteria; "Actinobacteria"; Actinobacteria; Actinobacteridae; Actinomycetales; Micrococcineae; Promicromonosporaceae; Cellulosimicrobium; otu_286	12309	100	0.999993	434	greengenes:k__Bacteria; p__Actinobacteria; c__Actinobacteria (class); o__Actinomycetales; f__Promicromonosporaceae; g__Cellulosimicrobium; Unclassified; otu_702	12309	100	0.999993	434	ncbi:Bacteria; Actinobacteria; Actinobacteridae; Actinomycetales; Micrococcineae; Promicromonosporaceae; Cellulosimicrobium; otu_492
GMUWXEF01B2KD8.1	150258	44.59	0.833125	397	RDP:Bacteria; "Proteobacteria"; Alphaproteobacteria; Rhizobiales; Bradyrhizobiaceae; unclassified_Bradyrhizobiaceae; otu_1104	150258	44.59	0.833125	397	greengenes:k__Bacteria; p__Proteobacteria; c__Alphaproteobacteria; o__Rhizobiales; f__Bradyrhizobiaceae; g__Rhodopseudomonas; Unclassified; otu_2524	150258	44.59	0.833125	397	ncbi:Bacteria; Proteobacteria; Alphaproteobacteria; Unclassified; otu_2139
GMUWXEF01B3T7T.1	198923	53.19	0.733405	139	RDP:Bacteria; "Actinobacteria"; Actinobacteria; Actinobacteridae; Actinomycetales; Actinopolysporineae; Actinopolysporaceae; Actinopolyspora; otu_159	198923	53.19	0.733405	139	greengenes:k__Bacteria; p__Actinobacteria; c__Actinobacteria (class); o__Actinomycetales; f__Actinopolysporaceae; g__Actinopolyspora; otu_300	198923	53.19	0.733405	139	ncbi:Bacteria; Actinobacteria; Actinobacteridae; Actinomycetales; Actinopolysporineae; Actinopolysporaceae; Actinopolyspora; otu_279
GMUWXEF01B4LQN.1	103561	89.17	0.980677	266	RDP:Bacteria; "Actinobacteria"; Actinobacteria; Actinobacteridae; Actinomycetales; Micrococcineae; Promicromonosporaceae; Cellulosimicrobium; otu_286	103561	89.17	0.980677	266	greengenes:k__Bacteria; p__Actinobacteria; c__Actinobacteria (class); o__Actinomycetales; f__Promicromonosporaceae; g__Cellulosimicrobium; Unclassified; otu_702	103561	89.17	0.980677	266	ncbi:Bacteria; Actinobacteria; Actinobacteridae; Actinomycetales; Micrococcineae; Promicromonosporaceae; Cellulosimicrobium; otu_492
GMUWXEF01B6N0Z.1	262661	71.74	0.965779	269	RDP:Bacteria; "Bacteroidetes"; Flavobacteria; "Flavobacteriales"; Flavobacteriaceae; Gaetbulibacter; otu_575	262661	71.74	0.965779	269	greengenes:k__Bacteria; p__Bacteroidetes; c__Flavobacteria; o__Flavobacteriales; f__Flavobacteriaceae; Unclassified; otu_1069	262661	71.74	0.965779	269	ncbi:Bacteria; Bacteroidetes; Flavobacteria; Flavobacteriales; Flavobacteriaceae; Unclassified; otu_874
GMUWXEF01B6TE1.1	79767	82.68	0.957887	220	RDP:Bacteria; "Bacteroidetes"; Flavobacteria; "Flavobacteriales"; Flavobacteriaceae; Kordia; otu_583	250787	85.04	0.957887	220	greengenes:k__Bacteria; p__Bacteroidetes; c__Flavobacteria; o__Flavobacteriales; f__Flavobacteriaceae; g__Kordia; Unclassified; otu_1120	250787	85.04	0.957887	220	ncbi:Bacteria; Bacteroidetes; Flavobacteria; Flavobacteriales; Flavobacteriaceae; Kordia; otu_932
GMUWXEF01B6ZRS.1	90163	49.02	0.868239	452	RDP:Bacteria; "Proteobacteria"; Alphaproteobacteria; unclassified_Alphaproteobacteria; otu_1315	90163	49.02	0.868239	452	greengenes:k__Bacteria; p__Proteobacteria; c__Alphaproteobacteria; o__Rhodospirillales; f__Rhodospirillaceae; g__Phaeospirillum; s__Phaeospirillum fulvum; otu_2808	90163	49.02	0.868239	452	ncbi:Bacteria; Unclassified; otu_221
GMUWXEF01B7T2V.1	142469	59.89	0.886117	484	RDP:Bacteria; "Proteobacteria"; Gammaproteobacteria; Oceanospirillales; Oceanospirillaceae; Marinomonas; otu_1771	142469	59.89	0.886117	484	greengenes:k__Bacteria; p__Proteobacteria; c__Gammaproteobacteria; o__Oceanospirillales; f__Oceanospirillaceae; Unclassified; otu_3776	142469	59.89	0.886117	484	ncbi:Bacteria; Proteobacteria; Gammaproteobacteria; Oceanospirillales; Marinomonas; Unclassified; otu_3448
GMUWXEF01B9600.1	171708	29.46	0.639397	180	RDP:Bacteria; "Planctomycetes"; "Planctomycetacia"; Planctomycetales; Planctomycetaceae; Planctomyces; otu_1054	2847	28.57	0.652856	182	greengenes:k__Bacteria; p__Planctomycetes; c__Planctomycea; o__Planctomycetales; f__Planctomycetaceae; g__Planctomyces; s__Planctomyces limnophilus; otu_2443	2847	28.57	0.652856	182	ncbi:Bacteria; Planctomycetes; Planctomycetacia; Planctomycetales; Planctomycetaceae; Planctomyces; Unclassified; otu_2128
GMUWXEF01BD586.1	114652	65.67	0.91629	484	RDP:Bacteria; "Proteobacteria"; Gammaproteobacteria; Pseudomonadales; Pseudomonadaceae; Pseudomonas; otu_1813	114652	65.67	0.91629	484	greengenes:k__Bacteria; p__Proteobacteria; c__Gammaproteobacteria; o__Pseudomonadales; f__Pseudomonadaceae; g__Pseudomonas; Unclassified; otu_3909	238269	65.67	0.918514	484	ncbi:Bacteria; Proteobacteria; Gammaproteobacteria; Pseudomonadales; Pseudomonadaceae; Pseudomonas; Unclassified; otu_3528
GMUWXEF01BF0PF.1	103561	85.56	0.97338	193	RDP:Bacteria; "Actinobacteria"; Actinobacteria; Actinobacteridae; Actinomycetales; Micrococcineae; Promicromonosporaceae; Cellulosimicrobium; otu_286	103561	85.56	0.97338	193	greengenes:k__Bacteria; p__Actinobacteria; c__Actinobacteria (class); o__Actinomycetales; f__Promicromonosporaceae; g__Cellulosimicrobium; Unclassified; otu_702	103561	85.56	0.97338	193	ncbi:Bacteria; Actinobacteria; Actinobacteridae; Actinomycetales; Micrococcineae; Promicromonosporaceae; Cellulosimicrobium; otu_492
GMUWXEF01BFNLI.1	229891	93.19	0.993249	447	RDP:Bacteria; Cyanobacteria; Cyanobacteria; Family II; GpIIa; otu_2002	102068	94.79	0.990952	446	greengenes:k__Bacteria; p__Cyanobacteria; c__Synechococcophycideae; o__Synechococcales; f__Synechococcaceae; g__Prochlorococcus; otu_1523	128796	97.39	0.995487	446	ncbi:Bacteria; Cyanobacteria; Chroococcales; Synechococcus; Unclassified; otu_1273
GMUWXEF01BKFV4.1	12309	96.18	0.999993	393	RDP:Bacteria; "Actinobacteria"; Actinobacteria; Actinobacteridae; Actinomycetales; Micrococcineae; Promicromonosporaceae; Cellulosimicrobium; otu_286	12309	96.18	0.999993	393	greengenes:k__Bacteria; p__Actinobacteria; c__Actinobacteria (class); o__Actinomycetales; f__Promicromonosporaceae; g__Cellulosimicrobium; Unclassified; otu_702	12309	96.18	0.999993	393	ncbi:Bacteria; Actinobacteria; Actinobacteridae; Actinomycetales; Micrococcineae; Promicromonosporaceae; Cellulosimicrobium; otu_492
GMUWXEF01BKKO9.1	73058	94.23	0.997522	405	RDP:Bacteria; "Actinobacteria"; Actinobacteria; Actinobacteridae; Actinomycetales; Micrococcineae; Promicromonosporaceae; Cellulosimicrobium; otu_286	73058	94.23	0.997522	405	greengenes:k__Bacteria; p__Actinobacteria; c__Actinobacteria (class); o__Actinomycetales; f__Promicromonosporaceae; g__Cellulosimicrobium; Unclassified; otu_702	73058	94.23	0.997522	405	ncbi:Bacteria; Actinobacteria; Actinobacteridae; Actinomycetales; Micrococcineae; Promicromonosporaceae; Promicromonospora; otu_496
GMUWXEF01BKUA0.1	12309	97.98	0.997638	427	RDP:Bacteria; "Actinobacteria"; Actinobacteria; Actinobacteridae; Actinomycetales; Micrococcineae; Promicromonosporaceae; Cellulosimicrobium; otu_286	12309	97.98	0.997638	427	greengenes:k__Bacteria; p__Actinobacteria; c__Actinobacteria (class); o__Actinomycetales; f__Promicromonosporaceae; g__Cellulosimicrobium; Unclassified; otu_702	12309	97.98	0.997638	427	ncbi:Bacteria; Actinobacteria; Actinobacteridae; Actinomycetales; Micrococcineae; Promicromonosporaceae; Cellulosimicrobium; otu_492
GMUWXEF01BL1VF.1	102995	38.83	0.29088	109	RDP:Bacteria; "Firmicutes"; "Clostridia"; Clostridiales; "Lachnospiraceae"; unclassified_"Lachnospiraceae"; otu_874	102995	38.83	0.29088	109	greengenes:k__Bacteria; p__Firmicutes; c__Clostridia; o__Clostridiales; f__Lachnospiraceae; Unclassified; otu_2087	73044	38.83	0.303597	109	ncbi:Bacteria; Unclassified; otu_221
GMUWXEF01BLPCA.1	12309	100	0.999993	417	RDP:Bacteria; "Actinobacteria"; Actinobacteria; Actinobacteridae; Actinomycetales; Micrococcineae; Promicromonosporaceae; Cellulosimicrobium; otu_286	12309	100	0.999993	417	greengenes:k__Bacteria; p__Actinobacteria; c__Actinobacteria (class); o__Actinomycetales; f__Promicromonosporaceae; g__Cellulosimicrobium; Unclassified; otu_702	12309	100	0.999993	417	ncbi:Bacteria; Actinobacteria; Actinobacteridae; Actinomycetales; Micrococcineae; Promicromonosporaceae; Cellulosimicrobium; otu_492
GMUWXEF01BSBDH.1	107800	91.53	0.985502	351	RDP:Bacteria; "Actinobacteria"; Actinobacteria; Actinobacteridae; Actinomycetales; Micrococcineae; Promicromonosporaceae; Cellulosimicrobium; otu_286	107800	91.53	0.985502	351	greengenes:k__Bacteria; p__Actinobacteria; c__Actinobacteria (class); o__Actinomycetales; f__Promicromonosporaceae; g__Cellulosimicrobium; Unclassified; otu_702	107800	91.53	0.985502	351	ncbi:Bacteria; Actinobacteria; Actinobacteridae; Actinomycetales; Micrococcineae; Promicromonosporaceae; Cellulosimicrobium; otu_492
GMUWXEF01BSHYF.1	103561	90.46	0.994949	200	RDP:Bacteria; "Actinobacteria"; Actinobacteria; Actinobacteridae; Actinomycetales; Micrococcineae; Promicromonosporaceae; Cellulosimicrobium; otu_286	103561	90.46	0.994949	200	greengenes:k__Bacteria; p__Actinobacteria; c__Actinobacteria (class); o__Actinomycetales; f__Promicromonosporaceae; g__Cellulosimicrobium; Unclassified; otu_702	103561	90.46	0.994949	200	ncbi:Bacteria; Actinobacteria; Actinobacteridae; Actinomycetales; Micrococcineae; Promicromonosporaceae; Cellulosimicrobium; otu_492
GMUWXEF01BU4Y5.1	105202	100	0.997885	477	RDP:Bacteria; "Actinobacteria"; Actinobacteria; Actinobacteridae; Actinomycetales; Micrococcineae; Promicromonosporaceae; Cellulosimicrobium; otu_286	105202	100	0.997885	477	greengenes:k__Bacteria; p__Actinobacteria; c__Actinobacteria (class); o__Actinomycetales; f__Promicromonosporaceae; g__Cellulosimicrobium; Unclassified; otu_702	105202	100	0.997885	477	ncbi:Bacteria; Actinobacteria; Actinobacteridae; Actinomycetales; Micrococcineae; Promicromonosporaceae; Cellulosimicrobium; otu_492
GMUWXEF01BUI6K.1	262204	97.99	0.986621	377	RDP:Bacteria; "Proteobacteria"; Gammaproteobacteria; Alteromonadales; Pseudoalteromonadaceae; Pseudoalteromonas; otu_1667	262204	97.99	0.986621	377	greengenes:k__Bacteria; p__Proteobacteria; c__Gammaproteobacteria; o__Alteromonadales; f__Pseudoalteromonadaceae; g__Pseudoalteromonas; Unclassified; otu_3440	262204	97.99	0.986621	377	ncbi:Bacteria; Proteobacteria; Gammaproteobacteria; Alteromonadales; Pseudoalteromonadaceae; Pseudoalteromonas; Unclassified; otu_3175
GMUWXEF01BVF32.1	141050	80.59	0.931318	417	RDP:Bacteria; "Bacteroidetes"; Flavobacteria; "Flavobacteriales"; Flavobacteriaceae; unclassified_Flavobacteriaceae; otu_621	40106	73.07	0.941071	427	greengenes:k__Bacteria; p__Bacteroidetes; c__Flavobacteria; o__Flavobacteriales; f__Flavobacteriaceae; g__Tenacibaculum; s__Flexibacter echinicida; otu_1155	40106	73.07	0.941071	427	ncbi:Bacteria; Bacteroidetes; Cytophagia; Cytophagales; Cytophagaceae; Flexibacter; Unclassified; otu_812
GMUWXEF01BXH9R.1	100009	64.81	0.897671	370	RDP:Bacteria; "Proteobacteria"; Gammaproteobacteria; Oceanospirillales; Halomonadaceae; Halomonas; otu_1758	100009	64.81	0.897671	370	greengenes:k__Bacteria; p__Proteobacteria; c__Gammaproteobacteria; o__Oceanospirillales; f__Halomonadaceae; g__Halomonas; Unclassified; otu_3754	100009	64.81	0.897671	370	ncbi:Bacteria; Proteobacteria; Gammaproteobacteria; Oceanospirillales; Halomonadaceae; Halomonas; Unclassified; otu_3435
GMUWXEF01BYNBZ.1	91229	67.32	0.914749	504	RDP:Bacteria; "Proteobacteria"; Alphaproteobacteria; Rhodospirillales; Rhodospirillaceae; Thalassobaculum; otu_1283	91229	67.32	0.914749	504	greengenes:k__Bacteria; p__Proteobacteria; c__Alphaproteobacteria; o__Rhodospirillales; f__Rhodospirillaceae; Unclassified; otu_2793	91229	67.32	0.914749	504	ncbi:Bacteria; Unclassified; otu_221
GMUWXEF01BZ8GN.1	250286	75.9	0.937161	234	RDP:Bacteria; "Proteobacteria"; Gammaproteobacteria; Alteromonadales; Alteromonadaceae; Microbulbifer; otu_1651	95512	79.5	0.937161	234	greengenes:k__Bacteria; p__Proteobacteria; c__Gammaproteobacteria; o__Oceanospirillales; f__Alteromonadaceae; g__Microbulbifer; s__Microbulbifer elongatus; otu_3726	95512	79.5	0.937161	234	ncbi:Bacteria; Proteobacteria; Gammaproteobacteria; Alteromonadales; Alteromonadaceae; Microbulbifer; Unclassified; otu_3149
GMUWXEF01C2ZTK.1	73058	93.85	0.996897	323	RDP:Bacteria; "Actinobacteria"; Actinobacteria; Actinobacteridae; Actinomycetales; Micrococcineae; Promicromonosporaceae; Cellulosimicrobium; otu_286	73058	93.85	0.996897	323	greengenes:k__Bacteria; p__Actinobacteria; c__Actinobacteria (class); o__Actinomycetales; f__Promicromonosporaceae; g__Cellulosimicrobium; Unclassified; otu_702	73058	93.85	0.996897	323	ncbi:Bacteria; Actinobacteria; Actinobacteridae; Actinomycetales; Micrococcineae; Promicromonosporaceae; Promicromonospora; otu_496
GMUWXEF01C5XB8.1	107800	92.56	0.990037	307	RDP:Bacteria; "Actinobacteria"; Actinobacteria; Actinobacteridae; Actinomycetales; Micrococcineae; Promicromonosporaceae; Cellulosimicrobium; otu_286	107800	92.56	0.990037	307	greengenes:k__Bacteria; p__Actinobacteria; c__Actinobacteria (class); o__Actinomycetales; f__Promicromonosporaceae; g__Cellulosimicrobium; Unclassified; otu_702	107800	92.56	0.990037	307	ncbi:Bacteria; Actinobacteria; Actinobacteridae; Actinomycetales; Micrococcineae; Promicromonosporaceae; Cellulosimicrobium; otu_492
GMUWXEF01C6N21.1	200597	37.76	0.780278	376	RDP:Bacteria; "Proteobacteria"; Gammaproteobacteria; unclassified_Gammaproteobacteria; otu_1833	219720	38	0.800917	377	greengenes:k__Bacteria; p__Proteobacteria; c__Gammaproteobacteria; o__Oceanospirillales; f__SUP05; otu_3812	200597	37.76	0.780278	376	ncbi:Bacteria; Proteobacteria; Gammaproteobacteria; Candidatus Nardonella; otu_3187
GMUWXEF01C6PS4.1	164860	50	0.81237	432	RDP:Bacteria; "Proteobacteria"; Gammaproteobacteria; Oceanospirillales; Oceanospirillaceae; Marinomonas; otu_1771	164860	50	0.81237	432	greengenes:k__Bacteria; p__Proteobacteria; c__Gammaproteobacteria; o__Oceanospirillales; f__Oceanospirillaceae; g__Marinomonas; Unclassified; otu_3783	164860	50	0.81237	432	ncbi:Bacteria; Proteobacteria; Gammaproteobacteria; Oceanospirillales; Marinomonas; Unclassified; otu_3448
GMUWXEF01C6QIL.1	107800	93.83	0.999993	308	RDP:Bacteria; "Actinobacteria"; Actinobacteria; Actinobacteridae; Actinomycetales; Micrococcineae; Promicromonosporaceae; Cellulosimicrobium; otu_286	107800	93.83	0.999993	308	greengenes:k__Bacteria; p__Actinobacteria; c__Actinobacteria (class); o__Actinomycetales; f__Promicromonosporaceae; g__Cellulosimicrobium; Unclassified; otu_702	107800	93.83	0.999993	308	ncbi:Bacteria; Actinobacteria; Actinobacteridae; Actinomycetales; Micrococcineae; Promicromonosporaceae; Cellulosimicrobium; otu_492
GMUWXEF01C7149.1	83015	86.89	0.96264	499	RDP:Bacteria; Cyanobacteria; Cyanobacteria; Family II; GpIIa; otu_2002	83015	86.89	0.96264	499	greengenes:k__Bacteria; p__Cyanobacteria; c__Synechococcophycideae; o__Synechococcales; f__Synechococcaceae; g__Prochlorococcus; otu_1523	83015	86.89	0.96264	499	ncbi:Bacteria; Cyanobacteria; Chroococcales; Synechococcus; Unclassified; otu_1273
GMUWXEF01C7V7B.1	73058	94.04	0.997522	404	RDP:Bacteria; "Actinobacteria"; Actinobacteria; Actinobacteridae; Actinomycetales; Micrococcineae; Promicromonosporaceae; Cellulosimicrobium; otu_286	73058	94.04	0.997522	404	greengenes:k__Bacteria; p__Actinobacteria; c__Actinobacteria (class); o__Actinomycetales; f__Promicromonosporaceae; g__Cellulosimicrobium; Unclassified; otu_702	73058	94.04	0.997522	404	ncbi:Bacteria; Actinobacteria; Actinobacteridae; Actinomycetales; Micrococcineae; Promicromonosporaceae; Promicromonospora; otu_496
GMUWXEF01CAT0N.1	107800	90.36	0.976636	308	RDP:Bacteria; "Actinobacteria"; Actinobacteria; Actinobacteridae; Actinomycetales; Micrococcineae; Promicromonosporaceae; Cellulosimicrobium; otu_286	107800	90.36	0.976636	308	greengenes:k__Bacteria; p__Actinobacteria; c__Actinobacteria (class); o__Actinomycetales; f__Promicromonosporaceae; g__Cellulosimicrobium; Unclassified; otu_702	107800	90.36	0.976636	308	ncbi:Bacteria; Actinobacteria; Actinobacteridae; Actinomycetales; Micrococcineae; Promicromonosporaceae; Cellulosimicrobium; otu_492
GMUWXEF01CB8FW.1	103561	92.11	0.996098	259	RDP:Bacteria; "Actinobacteria"; Actinobacteria; Actinobacteridae; Actinomycetales; Micrococcineae; Promicromonosporaceae; Cellulosimicrobium; otu_286	103561	92.11	0.996098	259	greengenes:k__Bacteria; p__Actinobacteria; c__Actinobacteria (class); o__Actinomycetales; f__Promicromonosporaceae; g__Cellulosimicrobium; Unclassified; otu_702	103561	92.11	0.996098	259	ncbi:Bacteria; Actinobacteria; Actinobacteridae; Actinomycetales; Micrococcineae; Promicromonosporaceae; Cellulosimicrobium; otu_492
GMUWXEF01CHK77.1	102733	47.48	0.809739	504	RDP:Bacteria; "Proteobacteria"; Alphaproteobacteria; Rhizobiales; Rhizobiaceae; Ensifer; otu_1145	102733	47.48	0.809739	504	greengenes:k__Bacteria; p__Proteobacteria; c__Alphaproteobacteria; o__Rhizobiales; f__Rhizobiaceae; g__Ensifer; Unclassified; otu_2612	102733	47.48	0.809739	504	ncbi:Bacteria; Proteobacteria; Alphaproteobacteria; Rhizobiales; Rhizobiaceae; Sinorhizobium/Ensifer group; Ensifer; Unclassified; otu_2299
GMUWXEF01CIIKQ.1	135240	80.84	0.955605	163	RDP:Bacteria; "Proteobacteria"; Alphaproteobacteria; Rhodobacterales; Rhodobacteraceae; Sulfitobacter; otu_1227	135240	80.84	0.955605	163	greengenes:k__Bacteria; p__Proteobacteria; c__Alphaproteobacteria; o__Rhodobacterales; f__Rhodobacteraceae; g__Sulfitobacter; Unclassified; otu_2740	135240	80.84	0.955605	163	ncbi:Bacteria; Proteobacteria; Alphaproteobacteria; Unclassified; otu_2139
GMUWXEF01CJT5X.1	300026	32.32	0.383986	106	RDP:Bacteria; Unclassified; otu_117	102610	31.31	0.403404	106	greengenes:k__Bacteria; p__Firmicutes; c__Clostridia; o__Clostridiales; Unclassified; otu_1995	100061	30.3	0.405657	106	ncbi:Bacteria; Cyanobacteria; Oscillatoriales; Oscillatoria; Unclassified; otu_1360
GMUWXEF01CLEGC.1	107800	93.11	0.999993	308	RDP:Bacteria; "Actinobacteria"; Actinobacteria; Actinobacteridae; Actinomycetales; Micrococcineae; Promicromonosporaceae; Cellulosimicrobium; otu_286	107800	93.11	0.999993	308	greengenes:k__Bacteria; p__Actinobacteria; c__Actinobacteria (class); o__Actinomycetales; f__Promicromonosporaceae; g__Cellulosimicrobium; Unclassified; otu_702	107800	93.11	0.999993	308	ncbi:Bacteria; Actinobacteria; Actinobacteridae; Actinomycetales; Micrococcineae; Promicromonosporaceae; Cellulosimicrobium; otu_492
GMUWXEF01CNKVC.1	93291	93.95	0.993758	321	RDP:Bacteria; "Proteobacteria"; Betaproteobacteria; Burkholderiales; Oxalobacteraceae; Janthinobacterium; otu_1395	93291	93.95	0.993758	321	greengenes:k__Bacteria; p__Proteobacteria; c__Betaproteobacteria; o__Burkholderiales; f__Oxalobacteraceae; g__Janthinobacterium; s__Janthinobacterium lividum; otu_3072	93291	93.95	0.993758	321	ncbi:Bacteria; Proteobacteria; Betaproteobacteria; Burkholderiales; Oxalobacteraceae; Janthinobacterium; Unclassified; otu_2738
GMUWXEF01CQSHL.1	144754	44.49	0.798635	503	RDP:Bacteria; "Proteobacteria"; Alphaproteobacteria; Rhodospirillales; Rhodospirillaceae; unclassified_Rhodospirillaceae; otu_1286	137770	43.49	0.8125	503	greengenes:k__Bacteria; p__Proteobacteria; c__Alphaproteobacteria; o__Rhizobiales; f__Phyllobacteriaceae; Unclassified; otu_2578	144754	44.49	0.798635	503	ncbi:Bacteria; Proteobacteria; Alphaproteobacteria; Unclassified; otu_2139
GMUWXEF01CTQ8O.1	107389	100	0.994586	374	RDP:Bacteria; "Actinobacteria"; Actinobacteria; Actinobacteridae; Actinomycetales; Micrococcineae; Promicromonosporaceae; Cellulosimicrobium; otu_286	107389	100	0.994586	374	greengenes:k__Bacteria; p__Actinobacteria; c__Actinobacteria (class); o__Actinomycetales; f__Promicromonosporaceae; g__Cellulosimicrobium; s__Cellulosimicrobium funkei; otu_703	107389	100	0.994586	374	ncbi:Bacteria; Actinobacteria; Actinobacteridae; Actinomycetales; Micrococcineae; Promicromonosporaceae; Cellulosimicrobium; otu_492
GMUWXEF01CY3ZU.1	73058	94.44	0.995022	404	RDP:Bacteria; "Actinobacteria"; Actinobacteria; Actinobacteridae; Actinomycetales; Micrococcineae; Promicromonosporaceae; Cellulosimicrobium; otu_286	73058	94.44	0.995022	404	greengenes:k__Bacteria; p__Actinobacteria; c__Actinobacteria (class); o__Actinomycetales; f__Promicromonosporaceae; g__Cellulosimicrobium; Unclassified; otu_702	73058	94.44	0.995022	404	ncbi:Bacteria; Actinobacteria; Actinobacteridae; Actinomycetales; Micrococcineae; Promicromonosporaceae; Promicromonospora; otu_496
GMUWXEF01CYNID.1	4535	45.94	0.839345	439	RDP:Bacteria; "Proteobacteria"; Alphaproteobacteria; Rhodospirillales; Rhodospirillaceae; Phaeospirillum; otu_1275	4535	45.94	0.839345	439	greengenes:k__Bacteria; p__Proteobacteria; c__Alphaproteobacteria; o__Rhodospirillales; f__Rhodospirillaceae; g__Magnetospirillum; s__Magnetospirillum sp.; otu_2803	4535	45.94	0.839345	439	ncbi:Bacteria; Proteobacteria; Alphaproteobacteria; Rhodospirillales; Rhodospirillaceae; Phaeospirillum; Unclassified; otu_2508
GMUWXEF01D0Y6Z.1	102733	41.57	0.777298	349	RDP:Bacteria; "Proteobacteria"; Alphaproteobacteria; Rhizobiales; Rhizobiaceae; Ensifer; otu_1145	102733	41.57	0.777298	349	greengenes:k__Bacteria; p__Proteobacteria; c__Alphaproteobacteria; o__Rhizobiales; f__Rhizobiaceae; g__Ensifer; Unclassified; otu_2612	102733	41.57	0.777298	349	ncbi:Bacteria; Proteobacteria; Alphaproteobacteria; Rhizobiales; Rhizobiaceae; Sinorhizobium/Ensifer group; Ensifer; Unclassified; otu_2299
GMUWXEF01D62V1.1	4522	61.28	0.868414	407	RDP:Bacteria; "Proteobacteria"; Alphaproteobacteria; Rhodospirillales; Rhodospirillaceae; Magnetospirillum; otu_1270	4522	61.28	0.868414	407	greengenes:k__Bacteria; p__Proteobacteria; c__Alphaproteobacteria; o__Rhodospirillales; f__Rhodospirillaceae; g__Magnetospirillum; s__Magnetospirillum sp.; otu_2803	4522	61.28	0.868414	407	ncbi:Bacteria; Proteobacteria; Alphaproteobacteria; Rhodospirillales; Rhodospirillaceae; Magnetospirillum; Unclassified; otu_2501
GMUWXEF01D80XT.1	77900	87.79	0.991854	124	RDP:Bacteria; "Actinobacteria"; Actinobacteria; Actinobacteridae; Actinomycetales; Micrococcineae; Promicromonosporaceae; Cellulosimicrobium; otu_286	77900	87.79	0.991854	124	greengenes:k__Bacteria; p__Actinobacteria; c__Actinobacteria (class); o__Actinomycetales; f__Promicromonosporaceae; g__Cellulosimicrobium; Unclassified; otu_702	77900	87.79	0.991854	124	ncbi:Bacteria; Actinobacteria; Actinobacteridae; Actinomycetales; Micrococcineae; Promicromonosporaceae; Cellulosimicrobium; otu_492
GMUWXEF01DARF5.1	12309	99.19	0.999993	441	RDP:Bacteria; "Actinobacteria"; Actinobacteria; Actinobacteridae; Actinomycetales; Micrococcineae; Promicromonosporaceae; Cellulosimicrobium; otu_286	12309	99.19	0.999993	441	greengenes:k__Bacteria; p__Actinobacteria; c__Actinobacteria (class); o__Actinomycetales; f__Promicromonosporaceae; g__Cellulosimicrobium; Unclassified; otu_702	12309	99.19	0.999993	441	ncbi:Bacteria; Actinobacteria; Actinobacteridae; Actinomycetales; Micrococcineae; Promicromonosporaceae; Cellulosimicrobium; otu_492
GMUWXEF01DB9RD.1	107013	97.89	0.997784	450	RDP:Bacteria; "Proteobacteria"; Gammaproteobacteria; Alteromonadales; Pseudoalteromonadaceae; Pseudoalteromonas; otu_1667	107013	97.89	0.997784	450	greengenes:k__Bacteria; p__Proteobacteria; c__Gammaproteobacteria; o__Alteromonadales; f__Pseudoalteromonadaceae; g__Pseudoalteromonas; Unclassified; otu_3440	107884	97.89	0.997798	453	ncbi:Bacteria; Proteobacteria; Gammaproteobacteria; Alteromonadales; Pseudoalteromonadaceae; Pseudoalteromonas; Unclassified; otu_3175
GMUWXEF01DB9RL.1	295996	66.92	0.90988	463	RDP:Bacteria; "Proteobacteria"; Gammaproteobacteria; Oceanospirillales; Hahellaceae; Endozoicomonas; otu_1749	295996	66.92	0.90988	463	greengenes:k__Bacteria; p__Proteobacteria; c__Gammaproteobacteria; o__Oceanospirillales; f__HOC21; otu_3769	295996	66.92	0.90988	463	ncbi:Bacteria; Proteobacteria; Gammaproteobacteria; Unclassified; otu_3101
GMUWXEF01DBZZZ.1	362896	63.6	0.915534	379	RDP:Bacteria; "Bacteroidetes"; Flavobacteria; "Flavobacteriales"; Flavobacteriaceae; unclassified_Flavobacteriaceae; otu_621	362896	63.6	0.915534	379	greengenes:k__Bacteria; p__Bacteroidetes; c__Flavobacteria; o__Flavobacteriales; f__Flavobacteriaceae; Unclassified; otu_1069	362896	63.6	0.915534	379	ncbi:Bacteria; Bacteroidetes; Flavobacteria; Flavobacteriales; Flavobacteriaceae; Gaetbulibacter; otu_919
GMUWXEF01DCLD0.1	225963	78.38	0.938803	448	RDP:Bacteria; "Proteobacteria"; Gammaproteobacteria; Alteromonadales; unclassified_Alteromonadales; otu_1671	107614	77.61	0.958396	448	greengenes:k__Bacteria; p__Proteobacteria; c__Gammaproteobacteria; o__Oceanospirillales; f__Alteromonadaceae; g__Microbulbifer; s__Microbulbifer thermotolerans; otu_3727	225963	78.38	0.938803	448	ncbi:Bacteria; Proteobacteria; Gammaproteobacteria; Unclassified; otu_3101
GMUWXEF01DIE5W.1	178706	53.52	0.877745	436	RDP:Bacteria; "Proteobacteria"; Gammaproteobacteria; unclassified_Gammaproteobacteria; otu_1833	178706	53.52	0.877745	436	greengenes:k__Bacteria; p__Proteobacteria; c__Gammaproteobacteria; o__Oceanospirillales; f__SUP05; otu_3812	178706	53.52	0.877745	436	ncbi:Bacteria; Unclassified; otu_221
GMUWXEF01DKQW4.1	107389	100	0.995763	478	RDP:Bacteria; "Actinobacteria"; Actinobacteria; Actinobacteridae; Actinomycetales; Micrococcineae; Promicromonosporaceae; Cellulosimicrobium; otu_286	107389	100	0.995763	478	greengenes:k__Bacteria; p__Actinobacteria; c__Actinobacteria (class); o__Actinomycetales; f__Promicromonosporaceae; g__Cellulosimicrobium; s__Cellulosimicrobium funkei; otu_703	107389	100	0.995763	478	ncbi:Bacteria; Actinobacteria; Actinobacteridae; Actinomycetales; Micrococcineae; Promicromonosporaceae; Cellulosimicrobium; otu_492
GMUWXEF01DOMAI.1	12309	100	0.999993	458	RDP:Bacteria; "Actinobacteria"; Actinobacteria; Actinobacteridae; Actinomycetales; Micrococcineae; Promicromonosporaceae; Cellulosimicrobium; otu_286	12309	100	0.999993	458	greengenes:k__Bacteria; p__Actinobacteria; c__Actinobacteria (class); o__Actinomycetales; f__Promicromonosporaceae; g__Cellulosimicrobium; Unclassified; otu_702	12309	100	0.999993	458	ncbi:Bacteria; Actinobacteria; Actinobacteridae; Actinomycetales; Micrococcineae; Promicromonosporaceae; Cellulosimicrobium; otu_492
GMUWXEF01DOYO2.1	106509	65.52	0.875652	277	RDP:Bacteria; "Proteobacteria"; Gammaproteobacteria; Pseudomonadales; Pseudomonadaceae; Pseudomonas; otu_1813	106509	65.52	0.875652	277	greengenes:k__Bacteria; p__Proteobacteria; c__Gammaproteobacteria; o__Pseudomonadales; f__Pseudomonadaceae; g__Pseudomonas; Unclassified; otu_3909	106509	65.52	0.875652	277	ncbi:Bacteria; Proteobacteria; Gammaproteobacteria; Pseudomonadales; Pseudomonadaceae; Pseudomonas; Unclassified; otu_3528
GMUWXEF01DREGD.1	265850	54.73	0.870507	154	RDP:Bacteria; "Bacteroidetes"; Flavobacteria; "Flavobacteriales"; Flavobacteriaceae; Tamlana; otu_618	265850	54.73	0.870507	154	greengenes:k__Bacteria; p__Bacteroidetes; c__Flavobacteria; o__Flavobacteriales; f__Flavobacteriaceae; g__Algibacter; Unclassified; otu_1073	265850	54.73	0.870507	154	ncbi:Bacteria; Bacteroidetes; Flavobacteria; Flavobacteriales; Flavobacteriaceae; Tamlana; otu_984
GMUWXEF01DSK77.1	154460	46.47	0.820916	388	RDP:Bacteria; "Proteobacteria"; Alphaproteobacteria; Rhizobiales; Rhizobiaceae; Rhizobium; otu_1147	154460	46.47	0.820916	388	greengenes:k__Bacteria; p__Proteobacteria; c__Alphaproteobacteria; o__Rhizobiales; f__Rhizobiaceae; g__Rhizobium; s__Rhizobium leguminosarum; otu_2626	154460	46.47	0.820916	388	ncbi:Bacteria; Proteobacteria; Alphaproteobacteria; Rhizobiales; Rhizobiaceae; Rhizobium/Agrobacterium group; Rhizobium; Unclassified; otu_2295
GMUWXEF01DT325.1	128796	98.74	0.991694	122	RDP:Bacteria; Cyanobacteria; Cyanobacteria; Family II; GpIIa; otu_2002	128796	98.74	0.991694	122	greengenes:k__Bacteria; p__Cyanobacteria; c__Synechococcophycideae; o__Synechococcales; f__Synechococcaceae; g__Prochlorococcus; otu_1523	128796	98.74	0.991694	122	ncbi:Bacteria; Cyanobacteria; Chroococcales; Synechococcus; Unclassified; otu_1273
GMUWXEF01DUFK5.1	8036	60.87	0.912336	72	RDP:Bacteria; "Proteobacteria"; Gammaproteobacteria; Methylococcales; Methylococcaceae; Methylococcus; otu_1737	185581	62.61	0.909967	71	greengenes:k__Bacteria; p__Proteobacteria; c__Gammaproteobacteria; o__Oceanospirillales; f__OM60; g__; s__marine gamma proteobacterium HTCC2080; otu_3803	185581	62.61	0.909967	71	ncbi:Bacteria; Proteobacteria; Gammaproteobacteria; OMG group; OM60 clade; Unclassified; otu_3476
GMUWXEF01DX89Q.1	102733	44.6	0.798097	497	RDP:Bacteria; "Proteobacteria"; Alphaproteobacteria; Rhizobiales; Rhizobiaceae; Ensifer; otu_1145	102733	44.6	0.798097	497	greengenes:k__Bacteria; p__Proteobacteria; c__Alphaproteobacteria; o__Rhizobiales; f__Rhizobiaceae; g__Ensifer; Unclassified; otu_2612	102733	44.6	0.798097	497	ncbi:Bacteria; Proteobacteria; Alphaproteobacteria; Rhizobiales; Rhizobiaceae; Sinorhizobium/Ensifer group; Ensifer; Unclassified; otu_2299
GMUWXEF01DYJNL.1	295996	68.22	0.917147	463	RDP:Bacteria; "Proteobacteria"; Gammaproteobacteria; Oceanospirillales; Hahellaceae; Endozoicomonas; otu_1749	295996	68.22	0.917147	463	greengenes:k__Bacteria; p__Proteobacteria; c__Gammaproteobacteria; o__Oceanospirillales; f__HOC21; otu_3769	295996	68.22	0.917147	463	ncbi:Bacteria; Proteobacteria; Gammaproteobacteria; Unclassified; otu_3101
GMUWXEF01DYLOJ.1	4522	62.39	0.868806	408	RDP:Bacteria; "Proteobacteria"; Alphaproteobacteria; Rhodospirillales; Rhodospirillaceae; Magnetospirillum; otu_1270	4522	62.39	0.868806	408	greengenes:k__Bacteria; p__Proteobacteria; c__Alphaproteobacteria; o__Rhodospirillales; f__Rhodospirillaceae; g__Magnetospirillum; s__Magnetospirillum sp.; otu_2803	4522	62.39	0.868806	408	ncbi:Bacteria; Proteobacteria; Alphaproteobacteria; Rhodospirillales; Rhodospirillaceae; Magnetospirillum; Unclassified; otu_2501
GMUWXEF01DYPDB.1	12309	100	0.991795	370	RDP:Bacteria; "Actinobacteria"; Actinobacteria; Actinobacteridae; Actinomycetales; Micrococcineae; Promicromonosporaceae; Cellulosimicrobium; otu_286	12309	100	0.991795	370	greengenes:k__Bacteria; p__Actinobacteria; c__Actinobacteria (class); o__Actinomycetales; f__Promicromonosporaceae; g__Cellulosimicrobium; Unclassified; otu_702	12309	100	0.991795	370	ncbi:Bacteria; Actinobacteria; Actinobacteridae; Actinomycetales; Micrococcineae; Promicromonosporaceae; Cellulosimicrobium; otu_492
GMUWXEF01E1LB5.1	107013	95.96	0.997769	449	RDP:Bacteria; "Proteobacteria"; Gammaproteobacteria; Alteromonadales; Pseudoalteromonadaceae; Pseudoalteromonas; otu_1667	107013	95.96	0.997769	449	greengenes:k__Bacteria; p__Proteobacteria; c__Gammaproteobacteria; o__Alteromonadales; f__Pseudoalteromonadaceae; g__Pseudoalteromonas; Unclassified; otu_3440	107884	95.96	0.997784	452	ncbi:Bacteria; Proteobacteria; Gammaproteobacteria; Alteromonadales; Pseudoalteromonadaceae; Pseudoalteromonas; Unclassified; otu_3175
GMUWXEF01EBU3V.1	5549	38.24	0.681561	444	RDP:Bacteria; "Proteobacteria"; Alphaproteobacteria; Caulobacterales; Caulobacteraceae; Caulobacter; otu_1067	326249	37.78	0.695805	444	greengenes:k__Bacteria; p__Proteobacteria; c__Alphaproteobacteria; o__Rhizobiales; f__Rhizobiaceae; g__Candidatus Liberibacter; s__Candidatus Liberibacter africanus; otu_2608	5549	38.24	0.681561	444	ncbi:Bacteria; Proteobacteria; Alphaproteobacteria; Caulobacterales; Caulobacteraceae; Caulobacter; Unclassified; otu_2146
GMUWXEF01EDNNG.1	150258	45.6	0.828096	325	RDP:Bacteria; "Proteobacteria"; Alphaproteobacteria; Rhizobiales; Bradyrhizobiaceae; unclassified_Bradyrhizobiaceae; otu_1104	150258	45.6	0.828096	325	greengenes:k__Bacteria; p__Proteobacteria; c__Alphaproteobacteria; o__Rhizobiales; f__Bradyrhizobiaceae; g__Rhodopseudomonas; Unclassified; otu_2524	150258	45.6	0.828096	325	ncbi:Bacteria; Proteobacteria; Alphaproteobacteria; Unclassified; otu_2139
GMUWXEF01EE9XK.1	257229	52.05	0.883907	312	RDP:Bacteria; "Verrucomicrobia"; Opitutae; Puniceicoccales; Puniceicoccaceae; Cerasicoccus; otu_1914	257229	52.05	0.883907	312	greengenes:k__Bacteria; p__Verrucomicrobia; c__Opitutae; o__Puniceicoccales; f__Puniceicoccaceae; Unclassified; otu_4396	257229	52.05	0.883907	312	ncbi:Bacteria; Verrucomicrobia; unclassified Verrucomicrobia; Unclassified; otu_3799
GMUWXEF01EEBD0.1	35227	57.47	0.881524	430	RDP:Bacteria; "Proteobacteria"; Alphaproteobacteria; Rhodospirillales; Rhodospirillaceae; Magnetospirillum; otu_1270	35227	57.47	0.881524	430	greengenes:k__Bacteria; p__Proteobacteria; c__Alphaproteobacteria; o__Rhodospirillales; f__Rhodospirillaceae; g__Magnetospirillum; s__Magnetospirillum sp.; otu_2803	128150	57.68	0.881524	430	ncbi:Bacteria; Proteobacteria; Alphaproteobacteria; Rhodospirillales; Rhodospirillaceae; Magnetospirillum; Unclassified; otu_2501
GMUWXEF01EFOJL.1	107013	98.46	0.997769	449	RDP:Bacteria; "Proteobacteria"; Gammaproteobacteria; Alteromonadales; Pseudoalteromonadaceae; Pseudoalteromonas; otu_1667	107013	98.46	0.997769	449	greengenes:k__Bacteria; p__Proteobacteria; c__Gammaproteobacteria; o__Alteromonadales; f__Pseudoalteromonadaceae; g__Pseudoalteromonas; Unclassified; otu_3440	107884	98.46	0.997784	452	ncbi:Bacteria; Proteobacteria; Gammaproteobacteria; Alteromonadales; Pseudoalteromonadaceae; Pseudoalteromonas; Unclassified; otu_3175
GMUWXEF01EFSVZ.1	60364	61.91	0.886727	449	RDP:Bacteria; "Proteobacteria"; Alphaproteobacteria; Rhodospirillales; Rhodospirillaceae; Thalassospira; otu_1284	60364	61.91	0.886727	449	greengenes:k__Bacteria; p__Proteobacteria; c__Alphaproteobacteria; o__Kiloniellales; f__Kiloniellaceae; g__Thalassospira; Unclassified; otu_2469	60364	61.91	0.886727	449	ncbi:Bacteria; Proteobacteria; Alphaproteobacteria; Rhodospirillales; Rhodospirillaceae; Unclassified; otu_2491
GMUWXEF01EHND5.1	107800	91.14	0.994266	353	RDP:Bacteria; "Actinobacteria"; Actinobacteria; Actinobacteridae; Actinomycetales; Micrococcineae; Promicromonosporaceae; Cellulosimicrobium; otu_286	107800	91.14	0.994266	353	greengenes:k__Bacteria; p__Actinobacteria; c__Actinobacteria (class); o__Actinomycetales; f__Promicromonosporaceae; g__Cellulosimicrobium; Unclassified; otu_702	107800	91.14	0.994266	353	ncbi:Bacteria; Actinobacteria; Actinobacteridae; Actinomycetales; Micrococcineae; Promicromonosporaceae; Cellulosimicrobium; otu_492
GMUWXEF01EJ2IQ.1	107800	93.58	0.999993	353	RDP:Bacteria; "Actinobacteria"; Actinobacteria; Actinobacteridae; Actinomycetales; Micrococcineae; Promicromonosporaceae; Cellulosimicrobium; otu_286	107800	93.58	0.999993	353	greengenes:k__Bacteria; p__Actinobacteria; c__Actinobacteria (class); o__Actinomycetales; f__Promicromonosporaceae; g__Cellulosimicrobium; Unclassified; otu_702	107800	93.58	0.999993	353	ncbi:Bacteria; Actinobacteria; Actinobacteridae; Actinomycetales; Micrococcineae; Promicromonosporaceae; Cellulosimicrobium; otu_492
GMUWXEF01ELEHZ.1	171708	29.15	0.639397	180	RDP:Bacteria; "Planctomycetes"; "Planctomycetacia"; Planctomycetales; Planctomycetaceae; Planctomyces; otu_1054	2845	29.15	0.652856	182	greengenes:k__Bacteria; p__Planctomycetes; c__Planctomycea; o__Planctomycetales; f__Planctomycetaceae; g__Planctomyces; s__Planctomyces limnophilus; otu_2443	2845	29.15	0.652856	182	ncbi:Bacteria; Planctomycetes; Planctomycetacia; Planctomycetales; Planctomycetaceae; Planctomyces; Unclassified; otu_2128
GMUWXEF01ELHR9.1	97508	82.03	0.968293	355	RDP:Bacteria; "Proteobacteria"; Gammaproteobacteria; Alteromonadales; Alteromonadaceae; Haliea; otu_1646	97508	82.03	0.968293	355	greengenes:k__Bacteria; p__Proteobacteria; c__Gammaproteobacteria; o__Oceanospirillales; f__OM60; Unclassified; otu_3801	97508	82.03	0.968293	355	ncbi:Bacteria; Proteobacteria; Gammaproteobacteria; OMG group; OM60 clade; Unclassified; otu_3476
GMUWXEF01ENM1T.1	98587	77.59	0.945867	343	RDP:Bacteria; "Proteobacteria"; Gammaproteobacteria; unclassified_Gammaproteobacteria; otu_1833	98587	77.59	0.945867	343	greengenes:k__Bacteria; p__Proteobacteria; c__Gammaproteobacteria; o__Oceanospirillales; f__Alteromonadaceae; g__HTCC2207; otu_3714	98587	77.59	0.945867	343	ncbi:Bacteria; Proteobacteria; Gammaproteobacteria; OMG group; SAR92 clade; Unclassified; otu_3479
GMUWXEF01EPE5F.1	249530	74.47	0.938847	428	RDP:Bacteria; "Proteobacteria"; Alphaproteobacteria; Sneathiellales; Sneathiellaceae; Sneathiella; otu_1297	249530	74.47	0.938847	428	greengenes:k__Bacteria; p__Proteobacteria; c__Alphaproteobacteria; o__Rhodospirillales; f__Rhodospirillaceae; Unclassified; otu_2793	249530	74.47	0.938847	428	ncbi:Bacteria; Proteobacteria; Alphaproteobacteria; Sneathiellales; Sneathiellaceae; Sneathiella; otu_2572
GMUWXEF01EQFVN.1	140764	43.44	0.79676	491	RDP:Bacteria; "Proteobacteria"; Gammaproteobacteria; Oceanospirillales; Halomonadaceae; unclassified_Halomonadaceae; otu_1765	140764	43.44	0.79676	491	greengenes:k__Bacteria; p__Proteobacteria; c__Gammaproteobacteria; o__Oceanospirillales; f__Halomonadaceae; g__Halomonas; Unclassified; otu_3754	140764	43.44	0.79676	491	ncbi:Bacteria; Proteobacteria; Gammaproteobacteria; Oceanospirillales; Halomonadaceae; Halomonas; Unclassified; otu_3435
GMUWXEF01ES7TA.1	107800	100	0.992013	255	RDP:Bacteria; "Actinobacteria"; Actinobacteria; Actinobacteridae; Actinomycetales; Micrococcineae; Promicromonosporaceae; Cellulosimicrobium; otu_286	107800	100	0.992013	255	greengenes:k__Bacteria; p__Actinobacteria; c__Actinobacteria (class); o__Actinomycetales; f__Promicromonosporaceae; g__Cellulosimicrobium; Unclassified; otu_702	107800	100	0.992013	255	ncbi:Bacteria; Actinobacteria; Actinobacteridae; Actinomycetales; Micrococcineae; Promicromonosporaceae; Cellulosimicrobium; otu_492
GMUWXEF01ESKGA.1	229891	92.58	0.993031	433	RDP:Bacteria; Cyanobacteria; Cyanobacteria; Family II; GpIIa; otu_2002	102068	94.23	0.990662	432	greengenes:k__Bacteria; p__Cyanobacteria; c__Synechococcophycideae; o__Synechococcales; f__Synechococcaceae; g__Prochlorococcus; otu_1523	128796	96.91	0.995342	432	ncbi:Bacteria; Cyanobacteria; Chroococcales; Synechococcus; Unclassified; otu_1273
GMUWXEF01EVL7E.1	107800	91.86	0.976636	308	RDP:Bacteria; "Actinobacteria"; Actinobacteria; Actinobacteridae; Actinomycetales; Micrococcineae; Promicromonosporaceae; Cellulosimicrobium; otu_286	107800	91.86	0.976636	308	greengenes:k__Bacteria; p__Actinobacteria; c__Actinobacteria (class); o__Actinomycetales; f__Promicromonosporaceae; g__Cellulosimicrobium; Unclassified; otu_702	107800	91.86	0.976636	308	ncbi:Bacteria; Actinobacteria; Actinobacteridae; Actinomycetales; Micrococcineae; Promicromonosporaceae; Cellulosimicrobium; otu_492
GMUWXEF01EY1ZD.1	107800	100	0.991694	245	RDP:Bacteria; "Actinobacteria"; Actinobacteria; Actinobacteridae; Actinomycetales; Micrococcineae; Promicromonosporaceae; Cellulosimicrobium; otu_286	107800	100	0.991694	245	greengenes:k__Bacteria; p__Actinobacteria; c__Actinobacteria (class); o__Actinomycetales; f__Promicromonosporaceae; g__Cellulosimicrobium; Unclassified; otu_702	107800	100	0.991694	245	ncbi:Bacteria; Actinobacteria; Actinobacteridae; Actinomycetales; Micrococcineae; Promicromonosporaceae; Cellulosimicrobium; otu_492
GMUWXEF01EZ0CI.1	223353	90.1	0.999993	66	RDP:Bacteria; "Proteobacteria"; Alphaproteobacteria; Rhodobacterales; Rhodobacteraceae; unclassified_Rhodobacteraceae; otu_1236	148015	93.07	0.949617	64	greengenes:k__Bacteria; p__Proteobacteria; c__Alphaproteobacteria; o__Rhodobacterales; f__Rhodobacteraceae; g__Sulfitobacter; s__Sulfitobacter sp. EE-36; otu_2744	148015	93.07	0.949617	64	ncbi:Bacteria; Proteobacteria; Alphaproteobacteria; Rhodobacterales; Rhodobacteraceae; Sulfitobacter; Unclassified; otu_2436
GMUWXEF01A08WG.1	4832	44.89	0.814753	122	RDP:Bacteria; "Proteobacteria"; Alphaproteobacteria; Rhizobiales; Bradyrhizobiaceae; Afipia; otu_1095	4832	44.89	0.814753	122	greengenes:k__Bacteria; p__Proteobacteria; c__Alphaproteobacteria; o__Rhizobiales; f__Bradyrhizobiaceae; g__Afipia; Unclassified; otu_2504	4832	44.89	0.814753	122	ncbi:Bacteria; Proteobacteria; Alphaproteobacteria; Rhizobiales; Bradyrhizobiaceae; Afipia; Unclassified; otu_2182
GMUWXEF01A0NGR.1	179540	80	0.984397	65	RDP:Bacteria; "Actinobacteria"; Actinobacteria; Actinobacteridae; Actinomycetales; Micrococcineae; Microbacteriaceae; Curtobacterium; otu_249	179540	80	0.984397	65	greengenes:k__Bacteria; p__Actinobacteria; c__Actinobacteria (class); o__Actinomycetales; f__Microbacteriaceae; g__Curtobacterium; Unclassified; otu_461	132170	79.13	0.984645	66	ncbi:Bacteria; Actinobacteria; Actinobacteridae; Actinomycetales; Micrococcineae; Micrococcaceae; Kocuria; Unclassified; otu_480
GMUWXEF01A0X9W.1	81369	45.91	0.79128	111	RDP:Bacteria; "Proteobacteria"; Gammaproteobacteria; Alteromonadales; Alteromonadaceae; Glaciecola; otu_1645	81369	45.91	0.79128	111	greengenes:k__Bacteria; p__Proteobacteria; c__Gammaproteobacteria; o__Alteromonadales; f__Alteromonadaceae; g__Glaciecola; Unclassified; otu_3414	81369	45.91	0.79128	111	ncbi:Bacteria; Proteobacteria; Gammaproteobacteria; Alteromonadales; Alteromonadaceae; Glaciecola; Unclassified; otu_3138
GMUWXEF01A203H.1	258035	51.06	0.834665	358	RDP:Bacteria; "Firmicutes"; "Bacilli"; "Lactobacillales"; Lactobacillaceae; Lactobacillus; otu_721	252321	51.06	0.834665	358	greengenes:k__Bacteria; p__Firmicutes; c__Bacilli; o__Lactobacillales; f__Lactobacillaceae; g__Lactobacillus; s__Lactobacillus helveticus; otu_1884	252321	51.06	0.834665	358	ncbi:Bacteria; Firmicutes; Lactobacillales; Lactobacillaceae; Lactobacillus; Unclassified; otu_1995
GMUWXEF01A27C4.1	107389	97.77	0.997159	356	RDP:Bacteria; "Actinobacteria"; Actinobacteria; Actinobacteridae; Actinomycetales; Micrococcineae; Promicromonosporaceae; Cellulosimicrobium; otu_286	107389	97.77	0.997159	356	greengenes:k__Bacteria; p__Actinobacteria; c__Actinobacteria (class); o__Actinomycetales; f__Promicromonosporaceae; g__Cellulosimicrobium; s__Cellulosimicrobium funkei; otu_703	107389	97.77	0.997159	356	ncbi:Bacteria; Actinobacteria; Actinobacteridae; Actinomycetales; Micrococcineae; Promicromonosporaceae; Cellulosimicrobium; otu_492
GMUWXEF01A2EBU.1	27115	73.11	0.938891	276	RDP:Bacteria; "Proteobacteria"; Gammaproteobacteria; Alteromonadales; Alteromonadales_incertae_sedis; Teredinibacter; otu_1655	222370	71.6	0.954631	276	greengenes:k__Bacteria; p__Proteobacteria; c__Gammaproteobacteria; o__Oceanospirillales; f__Alteromonadaceae; g__nsmpVI18; otu_3730	27115	73.11	0.938891	276	ncbi:Bacteria; Proteobacteria; Gammaproteobacteria; Unclassified; otu_3101
GMUWXEF01A3B1F.1	101996	50.87	0.872731	312	RDP:Bacteria; "Proteobacteria"; Alphaproteobacteria; Rhizobiales; Bradyrhizobiaceae; unclassified_Bradyrhizobiaceae; otu_1104	101996	50.87	0.872731	312	greengenes:k__Bacteria; p__Proteobacteria; c__Alphaproteobacteria; o__Rhizobiales; f__Bradyrhizobiaceae; g__Rhodopseudomonas; Unclassified; otu_2524	101996	50.87	0.872731	312	ncbi:Bacteria; Proteobacteria; Alphaproteobacteria; Rhizobiales; Bradyrhizobiaceae; Rhodopseudomonas; Unclassified; otu_2198
GMUWXEF01A40TN.1	251524	96.34	0.987115	396	RDP:Bacteria; "Actinobacteria"; Actinobacteria; Actinobacteridae; Actinomycetales; Micrococcineae; Promicromonosporaceae; Cellulosimicrobium; otu_286	251524	96.34	0.987115	396	greengenes:k__Bacteria; p__Actinobacteria; c__Actinobacteria (class); o__Actinomycetales; f__Promicromonosporaceae; g__Cellulosimicrobium; Unclassified; otu_702	251524	96.34	0.987115	396	ncbi:Bacteria; Actinobacteria; Actinobacteridae; Actinomycetales; Micrococcineae; Promicromonosporaceae; Cellulosimicrobium; otu_492
GMUWXEF01A46KJ.1	311561	67.27	0.908151	420	RDP:Bacteria; "Proteobacteria"; Gammaproteobacteria; Alteromonadales; Alteromonadaceae; Microbulbifer; otu_1651	311561	67.27	0.908151	420	greengenes:k__Bacteria; p__Proteobacteria; c__Gammaproteobacteria; o__Oceanospirillales; f__Alteromonadaceae; g__Microbulbifer; s__Microbulbifer variabilis; otu_3728	311561	67.27	0.908151	420	ncbi:Bacteria; Proteobacteria; Gammaproteobacteria; Alteromonadales; Alteromonadaceae; Microbulbifer; Unclassified; otu_3149
GMUWXEF01A5IWN.1	265850	54.73	0.870507	154	RDP:Bacteria; "Bacteroidetes"; Flavobacteria; "Flavobacteriales"; Flavobacteriaceae; Tamlana; otu_618	265850	54.73	0.870507	154	greengenes:k__Bacteria; p__Bacteroidetes; c__Flavobacteria; o__Flavobacteriales; f__Flavobacteriaceae; g__Algibacter; Unclassified; otu_1073	265850	54.73	0.870507	154	ncbi:Bacteria; Bacteroidetes; Flavobacteria; Flavobacteriales; Flavobacteriaceae; Tamlana; otu_984
GMUWXEF01A8FDB.1	100813	61.83	0.901712	341	RDP:Bacteria; "Bacteroidetes"; "Sphingobacteria"; "Sphingobacteriales"; "Chitinophagaceae"; unclassified_"Chitinophagaceae"; otu_483	100813	61.83	0.901712	341	greengenes:k__Bacteria; p__Bacteroidetes; c__Sphingobacteria; o__Sphingobacteriales; f__Balneolaceae; Unclassified; otu_1179	100813	61.83	0.901712	341	ncbi:Bacteria; Bacteroidetes; Unclassified; otu_727
GMUWXEF01A8V8A.1	101574	88.74	0.986941	233	RDP:Bacteria; "Actinobacteria"; Actinobacteria; Actinobacteridae; Actinomycetales; Micrococcineae; Cellulomonadaceae; Cellulomonas; otu_208	101574	88.74	0.986941	233	greengenes:k__Bacteria; p__Actinobacteria; c__Actinobacteria (class); o__Actinomycetales; Unclassified; otu_271	242451	89.18	0.986941	233	ncbi:Bacteria; Actinobacteria; Actinobacteridae; Actinomycetales; Micrococcineae; Cellulomonadaceae; Cellulomonas; Unclassified; otu_368
GMUWXEF01AEJQG.1	5444	41.15	0.79987	454	RDP:Bacteria; "Proteobacteria"; Alphaproteobacteria; Rhizobiales; Rhizobiaceae; Rhizobium; otu_1147	5444	41.15	0.79987	454	greengenes:k__Bacteria; p__Proteobacteria; c__Alphaproteobacteria; o__Rhizobiales; f__Rhizobiaceae; g__Rhizobium; s__Rhizobium galegae; otu_2624	5438	40.93	0.79987	454	ncbi:Bacteria; Proteobacteria; Alphaproteobacteria; Rhizobiales; Rhizobiaceae; Rhizobium/Agrobacterium group; Rhizobium; Unclassified; otu_2295
GMUWXEF01AEUC2.1	230531	90.83	0.988772	90	RDP:Bacteria; "Proteobacteria"; Alphaproteobacteria; Rhodospirillales; Rhodospirillaceae; unclassified_Rhodospirillaceae; otu_1286	230531	90.83	0.988772	90	greengenes:k__Bacteria; p__Proteobacteria; c__Alphaproteobacteria; o__Rhodospirillales; f__Rhodospirillaceae; Unclassified; otu_2793	104705	78.9	0.988772	90	ncbi:Bacteria; Proteobacteria; Alphaproteobacteria; Rhodospirillales; Rhodospirillaceae; Azospirillum; Unclassified; otu_2492
GMUWXEF01AIA3C.1	151238	72.35	0.925911	302	RDP:Bacteria; "Proteobacteria"; Alphaproteobacteria; Rhizobiales; Bradyrhizobiaceae; Rhodopseudomonas; otu_1103	151238	72.35	0.925911	302	greengenes:k__Bacteria; p__Proteobacteria; c__Alphaproteobacteria; o__Rhizobiales; f__Bradyrhizobiaceae; g__Rhodopseudomonas; Unclassified; otu_2524	154056	72.35	0.926159	303	ncbi:Bacteria; Proteobacteria; Alphaproteobacteria; Rhizobiales; Bradyrhizobiaceae; Rhodopseudomonas; Unclassified; otu_2198
GMUWXEF01AL63I.1	214756	81.06	0.973322	77	RDP:Bacteria; "Actinobacteria"; Actinobacteria; Actinobacteridae; Actinomycetales; Pseudonocardineae; Pseudonocardiaceae; Saccharopolyspora; otu_362	214756	81.06	0.973322	77	greengenes:k__Bacteria; p__Actinobacteria; c__Actinobacteria (class); o__Actinomycetales; f__Pseudonocardiaceae; g__Saccharopolyspora; s__Saccharopolyspora erythraea; otu_746	214756	81.06	0.973322	77	ncbi:Bacteria; Actinobacteria; Actinobacteridae; Actinomycetales; Pseudonocardineae; Pseudonocardiaceae; Saccharopolyspora; Unclassified; otu_591
GMUWXEF01AM3BW.1	107389	95.74	0.996868	324	RDP:Bacteria; "Actinobacteria"; Actinobacteria; Actinobacteridae; Actinomycetales; Micrococcineae; Promicromonosporaceae; Cellulosimicrobium; otu_286	107389	95.74	0.996868	324	greengenes:k__Bacteria; p__Actinobacteria; c__Actinobacteria (class); o__Actinomycetales; f__Promicromonosporaceae; g__Cellulosimicrobium; s__Cellulosimicrobium funkei; otu_703	107389	95.74	0.996868	324	ncbi:Bacteria; Actinobacteria; Actinobacteridae; Actinomycetales; Micrococcineae; Promicromonosporaceae; Cellulosimicrobium; otu_492
GMUWXEF01AMG4O.1	230495	70.94	0.943542	426	RDP:Bacteria; "Bacteroidetes"; Flavobacteria; "Flavobacteriales"; Flavobacteriaceae; Tenacibaculum; otu_619	230495	70.94	0.943542	426	greengenes:k__Bacteria; p__Bacteroidetes; c__Flavobacteria; o__Flavobacteriales; f__Flavobacteriaceae; g__Tenacibaculum; Unclassified; otu_1154	230495	70.94	0.943542	426	ncbi:Bacteria; Bacteroidetes; Flavobacteria; Flavobacteriales; Flavobacteriaceae; Tenacibaculum; Unclassified; otu_985
GMUWXEF01AQJAJ.1	73058	88.35	0.994746	191	RDP:Bacteria; "Actinobacteria"; Actinobacteria; Actinobacteridae; Actinomycetales; Micrococcineae; Promicromonosporaceae; Cellulosimicrobium; otu_286	73058	88.35	0.994746	191	greengenes:k__Bacteria; p__Actinobacteria; c__Actinobacteria (class); o__Actinomycetales; f__Promicromonosporaceae; g__Cellulosimicrobium; Unclassified; otu_702	73058	88.35	0.994746	191	ncbi:Bacteria; Actinobacteria; Actinobacteridae; Actinomycetales; Micrococcineae; Promicromonosporaceae; Promicromonospora; otu_496
GMUWXEF01ARETR.1	135990	68.29	0.921522	368	RDP:Bacteria; "Proteobacteria"; Alphaproteobacteria; Rhodospirillales; Rhodospirillaceae; Thalassobaculum; otu_1283	135990	68.29	0.921522	368	greengenes:k__Bacteria; p__Proteobacteria; c__Alphaproteobacteria; o__Rhodospirillales; f__Rhodospirillaceae; Unclassified; otu_2793	135990	68.29	0.921522	368	ncbi:Bacteria; Unclassified; otu_221
GMUWXEF01ARZ2X.1	102733	45.41	0.80301	452	RDP:Bacteria; "Proteobacteria"; Alphaproteobacteria; Rhizobiales; Rhizobiaceae; Ensifer; otu_1145	102733	45.41	0.80301	452	greengenes:k__Bacteria; p__Proteobacteria; c__Alphaproteobacteria; o__Rhizobiales; f__Rhizobiaceae; g__Ensifer; Unclassified; otu_2612	102733	45.41	0.80301	452	ncbi:Bacteria; Proteobacteria; Alphaproteobacteria; Rhizobiales; Rhizobiaceae; Sinorhizobium/Ensifer group; Ensifer; Unclassified; otu_2299
GMUWXEF01ASF8F.1	73058	92.09	0.992188	129	RDP:Bacteria; "Actinobacteria"; Actinobacteria; Actinobacteridae; Actinomycetales; Micrococcineae; Promicromonosporaceae; Cellulosimicrobium; otu_286	73058	92.09	0.992188	129	greengenes:k__Bacteria; p__Actinobacteria; c__Actinobacteria (class); o__Actinomycetales; f__Promicromonosporaceae; g__Cellulosimicrobium; Unclassified; otu_702	73058	92.09	0.992188	129	ncbi:Bacteria; Actinobacteria; Actinobacteridae; Actinomycetales; Micrococcineae; Promicromonosporaceae; Promicromonospora; otu_496
GMUWXEF01ATN9Y.1	27184	56.69	0.835712	298	RDP:Bacteria; "Proteobacteria"; Alphaproteobacteria; Rhizobiales; Rhizobiaceae; Rhizobium; otu_1147	27184	56.69	0.835712	298	greengenes:k__Bacteria; p__Proteobacteria; c__Alphaproteobacteria; o__Rhizobiales; f__Rhizobiaceae; g__Agrobacterium; Unclassified; otu_2601	27851	56.69	0.845886	300	ncbi:Bacteria; Proteobacteria; Alphaproteobacteria; Rhizobiales; Rhizobiaceae; Rhizobium/Agrobacterium group; Agrobacterium; Unclassified; otu_2293
GMUWXEF01AUMSD.1	73058	80	0.987203	79	RDP:Bacteria; "Actinobacteria"; Actinobacteria; Actinobacteridae; Actinomycetales; Micrococcineae; Promicromonosporaceae; Cellulosimicrobium; otu_286	73058	80	0.987203	79	greengenes:k__Bacteria; p__Actinobacteria; c__Actinobacteria (class); o__Actinomycetales; f__Promicromonosporaceae; g__Cellulosimicrobium; Unclassified; otu_702	73058	80	0.987203	79	ncbi:Bacteria; Actinobacteria; Actinobacteridae; Actinomycetales; Micrococcineae; Promicromonosporaceae; Promicromonospora; otu_496
GMUWXEF01AUZ2L.1	5171	70.61	0.92488	411	RDP:Bacteria; "Proteobacteria"; Alphaproteobacteria; Rhizobiales; Brucellaceae; Mycoplana; otu_1107	5171	70.61	0.92488	411	greengenes:k__Bacteria; p__Proteobacteria; c__Alphaproteobacteria; o__Rhizobiales; Unclassified; otu_2474	5171	70.61	0.92488	411	ncbi:Bacteria; Proteobacteria; Alphaproteobacteria; Rhizobiales; Brucellaceae; Mycoplana; Unclassified; otu_2205
GMUWXEF01AVBKT.1	169190	61.11	0.894895	232	RDP:Bacteria; "Proteobacteria"; Alphaproteobacteria; Rhizobiales; "Aurantimonadaceae"; Martelella; otu_1086	53410	61.11	0.884314	231	greengenes:k__Bacteria; p__Proteobacteria; c__Alphaproteobacteria; o__Rhizobiales; f__Rhizobiaceae; g__Agrobacterium; s__Rhizobium sp. IRBG 74; otu_2605	53410	61.11	0.884314	231	ncbi:Bacteria; Proteobacteria; Alphaproteobacteria; Rhizobiales; Rhizobiaceae; Rhizobium/Agrobacterium group; Rhizobium; Unclassified; otu_2295
GMUWXEF01AXZGK.1	212603	68.42	0.936158	131	RDP:Bacteria; "Proteobacteria"; Alphaproteobacteria; Sphingomonadales; Sphingomonadaceae; Sphingobium; otu_1308	212603	68.42	0.936158	131	greengenes:k__Bacteria; p__Proteobacteria; c__Alphaproteobacteria; o__Sphingomonadales; f__Sphingomonadaceae; g__Sphingobium; Unclassified; otu_2887	212603	68.42	0.936158	131	ncbi:Bacteria; Proteobacteria; Alphaproteobacteria; Sphingomonadales; Sphingomonadaceae; Sphingomonas; Unclassified; otu_2599
GMUWXEF01AYBPD.1	4939	50	0.833459	123	RDP:Bacteria; "Proteobacteria"; Alphaproteobacteria; Rhizobiales; Bradyrhizobiaceae; Bradyrhizobium; otu_1100	4939	50	0.833459	123	greengenes:k__Bacteria; p__Proteobacteria; c__Alphaproteobacteria; o__Rhizobiales; f__Bradyrhizobiaceae; Unclassified; otu_2503	4939	50	0.833459	123	ncbi:Bacteria; Proteobacteria; Alphaproteobacteria; Rhizobiales; Bradyrhizobiaceae; Bradyrhizobium; Unclassified; otu_2191
GMUWXEF01AZ7MC.1	112060	51.77	0.854316	275	RDP:Bacteria; "Proteobacteria"; Alphaproteobacteria; Rhizobiales; Bradyrhizobiaceae; Bradyrhizobium; otu_1100	112060	51.77	0.854316	275	greengenes:k__Bacteria; p__Proteobacteria; c__Alphaproteobacteria; o__Rhizobiales; f__Bradyrhizobiaceae; Unclassified; otu_2503	112060	51.77	0.854316	275	ncbi:Bacteria; Proteobacteria; Alphaproteobacteria; Rhizobiales; Bradyrhizobiaceae; Bradyrhizobium; Unclassified; otu_2191
GMUWXEF01AZCII.1	91229	72.15	0.917612	378	RDP:Bacteria; "Proteobacteria"; Alphaproteobacteria; Rhodospirillales; Rhodospirillaceae; Thalassobaculum; otu_1283	91229	72.15	0.917612	378	greengenes:k__Bacteria; p__Proteobacteria; c__Alphaproteobacteria; o__Rhodospirillales; f__Rhodospirillaceae; Unclassified; otu_2793	91229	72.15	0.917612	378	ncbi:Bacteria; Unclassified; otu_221
GMUWXEF01B02HZ.1	12309	92.45	0.999993	210	RDP:Bacteria; "Actinobacteria"; Actinobacteria; Actinobacteridae; Actinomycetales; Micrococcineae; Promicromonosporaceae; Cellulosimicrobium; otu_286	12309	92.45	0.999993	210	greengenes:k__Bacteria; p__Actinobacteria; c__Actinobacteria (class); o__Actinomycetales; f__Promicromonosporaceae; g__Cellulosimicrobium; Unclassified; otu_702	12309	92.45	0.999993	210	ncbi:Bacteria; Actinobacteria; Actinobacteridae; Actinomycetales; Micrococcineae; Promicromonosporaceae; Cellulosimicrobium; otu_492
GMUWXEF01B1EYT.1	105278	56.46	0.878501	405	RDP:Bacteria; "Proteobacteria"; Alphaproteobacteria; Rhodobacterales; Rhodobacteraceae; Pseudovibrio; otu_1203	105278	56.46	0.878501	405	greengenes:k__Bacteria; p__Proteobacteria; c__Alphaproteobacteria; o__Rhizobiales; f__Rhodobacteraceae; g__Pseudovibrio; otu_2640	105278	56.46	0.878501	405	ncbi:Bacteria; Proteobacteria; Alphaproteobacteria; Rhodobacterales; Rhodobacteraceae; Pseudovibrio; Unclassified; otu_2402
GMUWXEF01B1VJU.1	180348	70.07	0.923063	251	RDP:Bacteria; "Proteobacteria"; Gammaproteobacteria; Oceanospirillales; Halomonadaceae; unclassified_Halomonadaceae; otu_1765	180348	70.07	0.923063	251	greengenes:k__Bacteria; p__Proteobacteria; c__Gammaproteobacteria; o__Oceanospirillales; f__Halomonadaceae; g__Haererehalobacter; Unclassified; otu_3752	180348	70.07	0.923063	251	ncbi:Bacteria; Proteobacteria; Gammaproteobacteria; Oceanospirillales; Halomonadaceae; Unclassified; otu_3428
GMUWXEF01B2VUE.1	214756	78.91	0.970154	70	RDP:Bacteria; "Actinobacteria"; Actinobacteria; Actinobacteridae; Actinomycetales; Pseudonocardineae; Pseudonocardiaceae; Saccharopolyspora; otu_362	214756	78.91	0.970154	70	greengenes:k__Bacteria; p__Actinobacteria; c__Actinobacteria (class); o__Actinomycetales; f__Pseudonocardiaceae; g__Saccharopolyspora; s__Saccharopolyspora erythraea; otu_746	214756	78.91	0.970154	70	ncbi:Bacteria; Actinobacteria; Actinobacteridae; Actinomycetales; Pseudonocardineae; Pseudonocardiaceae; Saccharopolyspora; Unclassified; otu_591
GMUWXEF01B2WUD.1	12309	100	0.98527	207	RDP:Bacteria; "Actinobacteria"; Actinobacteria; Actinobacteridae; Actinomycetales; Micrococcineae; Promicromonosporaceae; Cellulosimicrobium; otu_286	12309	100	0.98527	207	greengenes:k__Bacteria; p__Actinobacteria; c__Actinobacteria (class); o__Actinomycetales; f__Promicromonosporaceae; g__Cellulosimicrobium; Unclassified; otu_702	12309	100	0.98527	207	ncbi:Bacteria; Actinobacteria; Actinobacteridae; Actinomycetales; Micrococcineae; Promicromonosporaceae; Cellulosimicrobium; otu_492
GMUWXEF01B3TKU.1	4522	62.95	0.850319	230	RDP:Bacteria; "Proteobacteria"; Alphaproteobacteria; Rhodospirillales; Rhodospirillaceae; Magnetospirillum; otu_1270	4522	62.95	0.850319	230	greengenes:k__Bacteria; p__Proteobacteria; c__Alphaproteobacteria; o__Rhodospirillales; f__Rhodospirillaceae; g__Magnetospirillum; s__Magnetospirillum sp.; otu_2803	4522	62.95	0.850319	230	ncbi:Bacteria; Proteobacteria; Alphaproteobacteria; Rhodospirillales; Rhodospirillaceae; Magnetospirillum; Unclassified; otu_2501
GMUWXEF01B5TKN.1	96406	44.91	0.829709	468	RDP:Bacteria; "Proteobacteria"; Alphaproteobacteria; Rhizobiales; Bradyrhizobiaceae; Bradyrhizobium; otu_1100	96406	44.91	0.829709	468	greengenes:k__Bacteria; p__Proteobacteria; c__Alphaproteobacteria; o__Rhizobiales; f__Bradyrhizobiaceae; Unclassified; otu_2503	96406	44.91	0.829709	468	ncbi:Bacteria; Proteobacteria; Alphaproteobacteria; Rhizobiales; Bradyrhizobiaceae; Bradyrhizobium; Unclassified; otu_2191
GMUWXEF01B7BHZ.1	39678	50	0.863821	320	RDP:Bacteria; "Proteobacteria"; Alphaproteobacteria; Rhizobiales; Bradyrhizobiaceae; Rhodopseudomonas; otu_1103	39678	50	0.863821	320	greengenes:k__Bacteria; p__Proteobacteria; c__Alphaproteobacteria; o__Rhizobiales; f__Bradyrhizobiaceae; g__Rhodopseudomonas; Unclassified; otu_2524	39678	50	0.863821	320	ncbi:Bacteria; Proteobacteria; Alphaproteobacteria; Unclassified; otu_2139
GMUWXEF01B80O2.1	12309	98.31	0.999993	360	RDP:Bacteria; "Actinobacteria"; Actinobacteria; Actinobacteridae; Actinomycetales; Micrococcineae; Promicromonosporaceae; Cellulosimicrobium; otu_286	12309	98.31	0.999993	360	greengenes:k__Bacteria; p__Actinobacteria; c__Actinobacteria (class); o__Actinomycetales; f__Promicromonosporaceae; g__Cellulosimicrobium; Unclassified; otu_702	12309	98.31	0.999993	360	ncbi:Bacteria; Actinobacteria; Actinobacteridae; Actinomycetales; Micrococcineae; Promicromonosporaceae; Cellulosimicrobium; otu_492
GMUWXEF01B8HUT.1	72122	90.86	0.994106	343	RDP:Bacteria; "Actinobacteria"; Actinobacteria; Actinobacteridae; Actinomycetales; Micrococcineae; Promicromonosporaceae; Cellulosimicrobium; otu_286	72122	90.86	0.994106	343	greengenes:k__Bacteria; p__Actinobacteria; c__Actinobacteria (class); o__Actinomycetales; f__Promicromonosporaceae; Unclassified; otu_701	72122	90.86	0.994106	343	ncbi:Bacteria; Actinobacteria; Actinobacteridae; Actinomycetales; Micrococcineae; Cellulomonadaceae; Cellulomonas; Unclassified; otu_368
GMUWXEF01B9JDQ.1	305646	47.22	0.844738	204	RDP:Bacteria; "Proteobacteria"; Gammaproteobacteria; unclassified_Gammaproteobacteria; otu_1833	305646	47.22	0.844738	204	greengenes:k__Bacteria; p__Proteobacteria; c__Gammaproteobacteria; Unclassified; otu_3370	305646	47.22	0.844738	204	ncbi:Bacteria; Proteobacteria; Gammaproteobacteria; Unclassified; otu_3101
GMUWXEF01BAQO3.1	12309	100	0.997638	428	RDP:Bacteria; "Actinobacteria"; Actinobacteria; Actinobacteridae; Actinomycetales; Micrococcineae; Promicromonosporaceae; Cellulosimicrobium; otu_286	12309	100	0.997638	428	greengenes:k__Bacteria; p__Actinobacteria; c__Actinobacteria (class); o__Actinomycetales; f__Promicromonosporaceae; g__Cellulosimicrobium; Unclassified; otu_702	12309	100	0.997638	428	ncbi:Bacteria; Actinobacteria; Actinobacteridae; Actinomycetales; Micrococcineae; Promicromonosporaceae; Cellulosimicrobium; otu_492
GMUWXEF01BBAFF.1	214752	82.1	0.970779	106	RDP:Bacteria; "Actinobacteria"; Actinobacteria; Actinobacteridae; Actinomycetales; Pseudonocardineae; Pseudonocardiaceae; Saccharopolyspora; otu_362	216400	82.1	0.970779	106	greengenes:k__Bacteria; p__Actinobacteria; c__Actinobacteria (class); o__Actinomycetales; f__Pseudonocardiaceae; g__Saccharopolyspora; s__Saccharopolyspora erythraea; otu_746	216400	82.1	0.970779	106	ncbi:Bacteria; Actinobacteria; Actinobacteridae; Actinomycetales; Pseudonocardineae; Pseudonocardiaceae; Saccharopolyspora; Unclassified; otu_591
GMUWXEF01BBAZ4.1	102733	46.56	0.819797	457	RDP:Bacteria; "Proteobacteria"; Alphaproteobacteria; Rhizobiales; Rhizobiaceae; Ensifer; otu_1145	102733	46.56	0.819797	457	greengenes:k__Bacteria; p__Proteobacteria; c__Alphaproteobacteria; o__Rhizobiales; f__Rhizobiaceae; g__Ensifer; Unclassified; otu_2612	102733	46.56	0.819797	457	ncbi:Bacteria; Proteobacteria; Alphaproteobacteria; Rhizobiales; Rhizobiaceae; Sinorhizobium/Ensifer group; Ensifer; Unclassified; otu_2299
GMUWXEF01BBHG1.1	159657	94.29	0.991621	121	RDP:Bacteria; "Proteobacteria"; Alphaproteobacteria; Rhodobacterales; Rhodobacteraceae; Ruegeria; otu_1218	159657	94.29	0.991621	121	greengenes:k__Bacteria; p__Proteobacteria; c__Alphaproteobacteria; o__Rhodobacterales; f__Rhodobacteraceae; g__Ruegeria; s__Ruegeria sp. TM1040; otu_2737	159657	94.29	0.991621	121	ncbi:Bacteria; Proteobacteria; Alphaproteobacteria; Rhodobacterales; Rhodobacteraceae; Ruegeria; Unclassified; otu_2425
GMUWXEF01BDYHM.1	214756	85.59	0.983438	62	RDP:Bacteria; "Actinobacteria"; Actinobacteria; Actinobacteridae; Actinomycetales; Pseudonocardineae; Pseudonocardiaceae; Saccharopolyspora; otu_362	214756	85.59	0.983438	62	greengenes:k__Bacteria; p__Actinobacteria; c__Actinobacteria (class); o__Actinomycetales; f__Pseudonocardiaceae; g__Saccharopolyspora; s__Saccharopolyspora erythraea; otu_746	214756	85.59	0.983438	62	ncbi:Bacteria; Actinobacteria; Actinobacteridae; Actinomycetales; Pseudonocardineae; Pseudonocardiaceae; Saccharopolyspora; Unclassified; otu_591
GMUWXEF01BHXAT.1	12309	100	0.990327	315	RDP:Bacteria; "Actinobacteria"; Actinobacteria; Actinobacteridae; Actinomycetales; Micrococcineae; Promicromonosporaceae; Cellulosimicrobium; otu_286	12309	100	0.990327	315	greengenes:k__Bacteria; p__Actinobacteria; c__Actinobacteria (class); o__Actinomycetales; f__Promicromonosporaceae; g__Cellulosimicrobium; Unclassified; otu_702	12309	100	0.990327	315	ncbi:Bacteria; Actinobacteria; Actinobacteridae; Actinomycetales; Micrococcineae; Promicromonosporaceae; Cellulosimicrobium; otu_492
GMUWXEF01BL0MD.1	105202	97.4	0.99024	417	RDP:Bacteria; "Actinobacteria"; Actinobacteria; Actinobacteridae; Actinomycetales; Micrococcineae; Promicromonosporaceae; Cellulosimicrobium; otu_286	105202	97.4	0.99024	417	greengenes:k__Bacteria; p__Actinobacteria; c__Actinobacteria (class); o__Actinomycetales; f__Promicromonosporaceae; g__Cellulosimicrobium; Unclassified; otu_702	105202	97.4	0.99024	417	ncbi:Bacteria; Actinobacteria; Actinobacteridae; Actinomycetales; Micrococcineae; Promicromonosporaceae; Cellulosimicrobium; otu_492
GMUWXEF01BMM23.1	53447	35.02	0.604064	260	RDP:Bacteria; "Proteobacteria"; Gammaproteobacteria; "Enterobacteriales"; Enterobacteriaceae; unclassified_Enterobacteriaceae; otu_1614	102748	34.24	0.656359	260	greengenes:k__Bacteria; p__Cyanobacteria; c__Chloroplast; o__Euglenozoa; otu_1402	53447	35.02	0.604064	260	ncbi:Bacteria; Proteobacteria; Gammaproteobacteria; Enterobacteriales; Enterobacteriaceae; aphid secondary symbionts; Unclassified; otu_3258
GMUWXEF01BNTRQ.1	5629	84.29	0.975837	85	RDP:Bacteria; "Proteobacteria"; Alphaproteobacteria; Rhodobacterales; Rhodobacteraceae; Tateyamaria; otu_1228	5629	84.29	0.975837	85	greengenes:k__Bacteria; p__Proteobacteria; c__Alphaproteobacteria; o__Rhodobacterales; f__Rhodobacteraceae; Unclassified; otu_2666	5629	84.29	0.975837	85	ncbi:Bacteria; Proteobacteria; Alphaproteobacteria; Unclassified; otu_2139
GMUWXEF01BOOH2.1	272585	71.86	0.938905	225	RDP:Bacteria; "Proteobacteria"; Alphaproteobacteria; Rhizobiales; Rhodobiaceae; Afifella; otu_1151	272585	71.86	0.938905	225	greengenes:k__Bacteria; p__Proteobacteria; c__Alphaproteobacteria; o__Rhizobiales; f__Rhodobiaceae; g__Afifella; Unclassified; otu_2642	272585	71.86	0.938905	225	ncbi:Bacteria; Proteobacteria; Alphaproteobacteria; Rhizobiales; Rhodobiaceae; Afifella; otu_2303
GMUWXEF01BPD8S.1	83912	45.51	0.825712	285	RDP:Bacteria; "Proteobacteria"; Alphaproteobacteria; Rhizobiales; Rhizobiaceae; Ensifer; otu_1145	83912	45.51	0.825712	285	greengenes:k__Bacteria; p__Proteobacteria; c__Alphaproteobacteria; o__Rhizobiales; f__Rhizobiaceae; g__Ensifer; Unclassified; otu_2612	83912	45.51	0.825712	285	ncbi:Bacteria; Proteobacteria; Alphaproteobacteria; Rhizobiales; Rhizobiaceae; Sinorhizobium/Ensifer group; Sinorhizobium; Unclassified; otu_2301
GMUWXEF01BQBBW.1	214752	79.59	0.965837	91	RDP:Bacteria; "Actinobacteria"; Actinobacteria; Actinobacteridae; Actinomycetales; Pseudonocardineae; Pseudonocardiaceae; Saccharopolyspora; otu_362	216400	79.59	0.965837	91	greengenes:k__Bacteria; p__Actinobacteria; c__Actinobacteria (class); o__Actinomycetales; f__Pseudonocardiaceae; g__Saccharopolyspora; s__Saccharopolyspora erythraea; otu_746	216400	79.59	0.965837	91	ncbi:Bacteria; Actinobacteria; Actinobacteridae; Actinomycetales; Pseudonocardineae; Pseudonocardiaceae; Saccharopolyspora; Unclassified; otu_591
GMUWXEF01BSA72.1	138832	65.64	0.916871	152	RDP:Bacteria; "Proteobacteria"; Alphaproteobacteria; Rhizobiales; Bradyrhizobiaceae; Nitrobacter; otu_1101	149275	65.64	0.886364	152	greengenes:k__Bacteria; p__Proteobacteria; c__Alphaproteobacteria; o__Rhodobacterales; f__Hyphomonadaceae; g__Oceanicaulis; Unclassified; otu_2664	149275	65.64	0.886364	152	ncbi:Bacteria; Proteobacteria; Alphaproteobacteria; Rhodobacterales; Hyphomonadaceae; Oceanicaulis; otu_2335
GMUWXEF01BU1ZK.1	50339	68.81	0.890506	210	RDP:Bacteria; "Proteobacteria"; Alphaproteobacteria; Sphingomonadales; Sphingomonadaceae; Sphingobium; otu_1308	50339	68.81	0.890506	210	greengenes:k__Bacteria; p__Proteobacteria; c__Alphaproteobacteria; o__Sphingomonadales; f__Sphingomonadaceae; g__Sphingobium; Unclassified; otu_2887	50339	68.81	0.890506	210	ncbi:Bacteria; Proteobacteria; Alphaproteobacteria; Sphingomonadales; Sphingomonadaceae; Sphingobium; Unclassified; otu_2597
GMUWXEF01BUGBL.1	5669	95.41	0.980924	373	RDP:Bacteria; "Proteobacteria"; Alphaproteobacteria; Rhodobacterales; Rhodobacteraceae; Roseovarius; otu_1215	5717	94.2	0.980996	374	greengenes:k__Bacteria; p__Proteobacteria; c__Alphaproteobacteria; o__Rhodobacterales; f__Rhodobacteraceae; g__Ruegeria; Unclassified; otu_2733	5669	95.41	0.980924	373	ncbi:Bacteria; Unclassified; otu_221
GMUWXEF01BVCOL.1	284664	85.03	0.980415	157	RDP:Bacteria; "Proteobacteria"; Gammaproteobacteria; Alteromonadales; Alteromonadaceae; Haliea; otu_1646	152902	84.43	0.973802	157	greengenes:k__Bacteria; p__Proteobacteria; c__Gammaproteobacteria; o__Oceanospirillales; f__OM60; g__Congregibacter; s__Congregibacter litoralis; otu_3806	152902	84.43	0.973802	157	ncbi:Bacteria; Proteobacteria; Gammaproteobacteria; Congregibacter; otu_3253
GMUWXEF01BWVOT.1	12309	94.97	0.999993	407	RDP:Bacteria; "Actinobacteria"; Actinobacteria; Actinobacteridae; Actinomycetales; Micrococcineae; Promicromonosporaceae; Cellulosimicrobium; otu_286	12309	94.97	0.999993	407	greengenes:k__Bacteria; p__Actinobacteria; c__Actinobacteria (class); o__Actinomycetales; f__Promicromonosporaceae; g__Cellulosimicrobium; Unclassified; otu_702	12309	94.97	0.999993	407	ncbi:Bacteria; Actinobacteria; Actinobacteridae; Actinomycetales; Micrococcineae; Promicromonosporaceae; Cellulosimicrobium; otu_492
GMUWXEF01BWYHG.1	12309	100	0.999993	267	RDP:Bacteria; "Actinobacteria"; Actinobacteria; Actinobacteridae; Actinomycetales; Micrococcineae; Promicromonosporaceae; Cellulosimicrobium; otu_286	12309	100	0.999993	267	greengenes:k__Bacteria; p__Actinobacteria; c__Actinobacteria (class); o__Actinomycetales; f__Promicromonosporaceae; g__Cellulosimicrobium; Unclassified; otu_702	12309	100	0.999993	267	ncbi:Bacteria; Actinobacteria; Actinobacteridae; Actinomycetales; Micrococcineae; Promicromonosporaceae; Cellulosimicrobium; otu_492
GMUWXEF01BY7AB.1	12309	94.09	0.99104	340	RDP:Bacteria; "Actinobacteria"; Actinobacteria; Actinobacteridae; Actinomycetales; Micrococcineae; Promicromonosporaceae; Cellulosimicrobium; otu_286	12309	94.09	0.99104	340	greengenes:k__Bacteria; p__Actinobacteria; c__Actinobacteria (class); o__Actinomycetales; f__Promicromonosporaceae; g__Cellulosimicrobium; Unclassified; otu_702	12309	94.09	0.99104	340	ncbi:Bacteria; Actinobacteria; Actinobacteridae; Actinomycetales; Micrococcineae; Promicromonosporaceae; Cellulosimicrobium; otu_492
GMUWXEF01BYAJ8.1	3470	52.53	0.884198	156	RDP:Bacteria; Cyanobacteria; Cyanobacteria; Chloroplast; Cryptomonadaceae; otu_1997	3470	52.53	0.884198	156	greengenes:k__Bacteria; p__Cyanobacteria; c__Chloroplast; o__Cryptophyta; otu_1401	3470	52.53	0.884198	156	ncbi:Eukaryota; Cryptophyta; Pyrenomonadales; Pyrenomonadaceae; Pyrenomonas; otu_3856
GMUWXEF01BZLYR.1	12309	100	0.999993	306	RDP:Bacteria; "Actinobacteria"; Actinobacteria; Actinobacteridae; Actinomycetales; Micrococcineae; Promicromonosporaceae; Cellulosimicrobium; otu_286	12309	100	0.999993	306	greengenes:k__Bacteria; p__Actinobacteria; c__Actinobacteria (class); o__Actinomycetales; f__Promicromonosporaceae; g__Cellulosimicrobium; Unclassified; otu_702	12309	100	0.999993	306	ncbi:Bacteria; Actinobacteria; Actinobacteridae; Actinomycetales; Micrococcineae; Promicromonosporaceae; Cellulosimicrobium; otu_492
GMUWXEF01C13VJ.1	72122	87.58	0.984717	266	RDP:Bacteria; "Actinobacteria"; Actinobacteria; Actinobacteridae; Actinomycetales; Micrococcineae; Promicromonosporaceae; Cellulosimicrobium; otu_286	72122	87.58	0.984717	266	greengenes:k__Bacteria; p__Actinobacteria; c__Actinobacteria (class); o__Actinomycetales; f__Promicromonosporaceae; Unclassified; otu_701	72122	87.58	0.984717	266	ncbi:Bacteria; Actinobacteria; Actinobacteridae; Actinomycetales; Micrococcineae; Cellulomonadaceae; Cellulomonas; Unclassified; otu_368
GMUWXEF01C1IM5.1	97508	71.35	0.947582	378	RDP:Bacteria; "Proteobacteria"; Gammaproteobacteria; Alteromonadales; Alteromonadaceae; Haliea; otu_1646	97508	71.35	0.947582	378	greengenes:k__Bacteria; p__Proteobacteria; c__Gammaproteobacteria; o__Oceanospirillales; f__OM60; Unclassified; otu_3801	97508	71.35	0.947582	378	ncbi:Bacteria; Proteobacteria; Gammaproteobacteria; OMG group; OM60 clade; Unclassified; otu_3476
GMUWXEF01C2691.1	96014	84.3	0.969994	306	RDP:Bacteria; "Proteobacteria"; Gammaproteobacteria; unclassified_Gammaproteobacteria; otu_1833	45125	83.75	0.952524	306	greengenes:k__Bacteria; p__Proteobacteria; c__Gammaproteobacteria; o__Oceanospirillales; f__Alcanivoracaceae; g__Alcanivorax; s__Alcanivorax borkumensis; otu_3705	45125	83.75	0.952524	306	ncbi:Bacteria; Proteobacteria; Gammaproteobacteria; Oceanospirillales; Alcanivoracaceae; Alcanivorax; Unclassified; otu_3414
GMUWXEF01C3537.1	12309	100	0.997275	371	RDP:Bacteria; "Actinobacteria"; Actinobacteria; Actinobacteridae; Actinomycetales; Micrococcineae; Promicromonosporaceae; Cellulosimicrobium; otu_286	12309	100	0.997275	371	greengenes:k__Bacteria; p__Actinobacteria; c__Actinobacteria (class); o__Actinomycetales; f__Promicromonosporaceae; g__Cellulosimicrobium; Unclassified; otu_702	12309	100	0.997275	371	ncbi:Bacteria; Actinobacteria; Actinobacteridae; Actinomycetales; Micrococcineae; Promicromonosporaceae; Cellulosimicrobium; otu_492
GMUWXEF01C4130.1	5704	79.87	0.945358	384	RDP:Bacteria; "Proteobacteria"; Alphaproteobacteria; Rhodobacterales; Rhodobacteraceae; Roseovarius; otu_1215	246847	79.87	0.942626	384	greengenes:k__Bacteria; p__Proteobacteria; c__Alphaproteobacteria; o__Rhodobacterales; f__Rhodobacteraceae; g__Phaeobacter; s__Phaeobacter gallaeciensis; otu_2714	246847	79.87	0.942626	384	ncbi:Bacteria; Proteobacteria; Alphaproteobacteria; Rhodobacterales; Rhodobacteraceae; Phaeobacter; Unclassified; otu_2393
GMUWXEF01C7NJF.1	103561	86.63	0.991897	124	RDP:Bacteria; "Actinobacteria"; Actinobacteria; Actinobacteridae; Actinomycetales; Micrococcineae; Promicromonosporaceae; Cellulosimicrobium; otu_286	103561	86.63	0.991897	124	greengenes:k__Bacteria; p__Actinobacteria; c__Actinobacteria (class); o__Actinomycetales; f__Promicromonosporaceae; g__Cellulosimicrobium; Unclassified; otu_702	103561	86.63	0.991897	124	ncbi:Bacteria; Actinobacteria; Actinobacteridae; Actinomycetales; Micrococcineae; Promicromonosporaceae; Cellulosimicrobium; otu_492
GMUWXEF01C9W4Z.1	84705	41.1	0.764232	434	RDP:Bacteria; "Proteobacteria"; Gammaproteobacteria; Pseudomonadales; Pseudomonadaceae; Pseudomonas; otu_1813	84705	41.1	0.764232	434	greengenes:k__Bacteria; p__Proteobacteria; c__Gammaproteobacteria; o__Pseudomonadales; f__Pseudomonadaceae; g__Pseudomonas; Unclassified; otu_3909	84705	41.1	0.764232	434	ncbi:Bacteria; Proteobacteria; Gammaproteobacteria; Pseudomonadales; Pseudomonadaceae; Pseudomonas; Unclassified; otu_3528
GMUWXEF01CGGFF.1	61970	82.46	0.976665	175	RDP:Bacteria; "Bacteroidetes"; Flavobacteria; "Flavobacteriales"; Flavobacteriaceae; Joostella; otu_581	246301	82.94	0.97075	175	greengenes:k__Bacteria; p__Bacteroidetes; c__Flavobacteria; o__Flavobacteriales; f__Flavobacteriaceae; g__Kordia; Unclassified; otu_1120	246301	82.94	0.97075	175	ncbi:Bacteria; Bacteroidetes; Flavobacteria; Flavobacteriales; Flavobacteriaceae; Kordia; otu_932
GMUWXEF01CGVGD.1	107389	95.59	0.999993	211	RDP:Bacteria; "Actinobacteria"; Actinobacteria; Actinobacteridae; Actinomycetales; Micrococcineae; Promicromonosporaceae; Cellulosimicrobium; otu_286	107389	95.59	0.999993	211	greengenes:k__Bacteria; p__Actinobacteria; c__Actinobacteria (class); o__Actinomycetales; f__Promicromonosporaceae; g__Cellulosimicrobium; s__Cellulosimicrobium funkei; otu_703	107389	95.59	0.999993	211	ncbi:Bacteria; Actinobacteria; Actinobacteridae; Actinomycetales; Micrococcineae; Promicromonosporaceae; Cellulosimicrobium; otu_492
GMUWXEF01CHBPW.1	280260	79.47	0.962901	421	RDP:Bacteria; "Proteobacteria"; Gammaproteobacteria; Alteromonadales; Alteromonadaceae; Haliea; otu_1646	280260	79.47	0.962901	421	greengenes:k__Bacteria; p__Proteobacteria; c__Gammaproteobacteria; o__Oceanospirillales; f__OM60; g__Congregibacter; s__Congregibacter litoralis; otu_3806	280260	79.47	0.962901	421	ncbi:Bacteria; Proteobacteria; Gammaproteobacteria; Unclassified; otu_3101
GMUWXEF01CHSNH.1	138832	65.64	0.916871	152	RDP:Bacteria; "Proteobacteria"; Alphaproteobacteria; Rhizobiales; Bradyrhizobiaceae; Nitrobacter; otu_1101	149275	65.64	0.886364	152	greengenes:k__Bacteria; p__Proteobacteria; c__Alphaproteobacteria; o__Rhodobacterales; f__Hyphomonadaceae; g__Oceanicaulis; Unclassified; otu_2664	149275	65.64	0.886364	152	ncbi:Bacteria; Proteobacteria; Alphaproteobacteria; Rhodobacterales; Hyphomonadaceae; Oceanicaulis; otu_2335
GMUWXEF01CHVZA.1	63176	96.32	0.992057	252	RDP:Bacteria; "Proteobacteria"; Gammaproteobacteria; "Enterobacteriales"; Enterobacteriaceae; Yersinia; otu_1616	63176	96.32	0.992057	252	greengenes:k__Bacteria; p__Proteobacteria; c__Gammaproteobacteria; o__Enterobacteriales; f__Enterobacteriaceae; g__Yersinia; Unclassified; otu_3655	129200	96.32	0.992057	252	ncbi:Bacteria; Proteobacteria; Gammaproteobacteria; Enterobacteriales; Enterobacteriaceae; Yersinia; Unclassified; otu_3356
GMUWXEF01CIVN4.1	12309	96.55	0.990429	318	RDP:Bacteria; "Actinobacteria"; Actinobacteria; Actinobacteridae; Actinomycetales; Micrococcineae; Promicromonosporaceae; Cellulosimicrobium; otu_286	12309	96.55	0.990429	318	greengenes:k__Bacteria; p__Actinobacteria; c__Actinobacteria (class); o__Actinomycetales; f__Promicromonosporaceae; g__Cellulosimicrobium; Unclassified; otu_702	12309	96.55	0.990429	318	ncbi:Bacteria; Actinobacteria; Actinobacteridae; Actinomycetales; Micrococcineae; Promicromonosporaceae; Cellulosimicrobium; otu_492
GMUWXEF01CIXUF.1	60705	72.8	0.94639	311	RDP:Bacteria; "Firmicutes"; "Clostridia"; Clostridiales; Veillonellaceae; Sporomusa; otu_992	60705	72.8	0.94639	311	greengenes:k__Bacteria; p__Firmicutes; c__Clostridia; o__Clostridiales; f__Veillonellaceae; g__Desulfosporomusa; Unclassified; otu_2208	60705	72.8	0.94639	311	ncbi:Bacteria; Firmicutes; Clostridia; Clostridiales; Veillonellaceae; Sporomusa; Unclassified; otu_1848
GMUWXEF01CLUNB.1	12309	97.1	0.994426	360	RDP:Bacteria; "Actinobacteria"; Actinobacteria; Actinobacteridae; Actinomycetales; Micrococcineae; Promicromonosporaceae; Cellulosimicrobium; otu_286	12309	97.1	0.994426	360	greengenes:k__Bacteria; p__Actinobacteria; c__Actinobacteria (class); o__Actinomycetales; f__Promicromonosporaceae; g__Cellulosimicrobium; Unclassified; otu_702	12309	97.1	0.994426	360	ncbi:Bacteria; Actinobacteria; Actinobacteridae; Actinomycetales; Micrococcineae; Promicromonosporaceae; Cellulosimicrobium; otu_492
GMUWXEF01CNJGX.1	107800	67.68	0.921667	70	RDP:Bacteria; "Actinobacteria"; Actinobacteria; Actinobacteridae; Actinomycetales; Micrococcineae; Promicromonosporaceae; Cellulosimicrobium; otu_286	107800	67.68	0.921667	70	greengenes:k__Bacteria; p__Actinobacteria; c__Actinobacteria (class); o__Actinomycetales; f__Promicromonosporaceae; g__Cellulosimicrobium; Unclassified; otu_702	107800	67.68	0.921667	70	ncbi:Bacteria; Actinobacteria; Actinobacteridae; Actinomycetales; Micrococcineae; Promicromonosporaceae; Cellulosimicrobium; otu_492
GMUWXEF01COZ0H.1	180016	78.6	0.947829	222	RDP:Bacteria; "Bacteroidetes"; Flavobacteria; "Flavobacteriales"; Flavobacteriaceae; Gramella; otu_579	156613	75.1	0.943149	222	greengenes:k__Bacteria; p__Bacteroidetes; c__Flavobacteria; o__Flavobacteriales; f__Flavobacteriaceae; g__Psychroflexus; s__Psychroflexus torquis; otu_1138	156672	75.1	0.943149	222	ncbi:Bacteria; Bacteroidetes; Flavobacteria; Flavobacteriales; Flavobacteriaceae; Psychroflexus; Unclassified; otu_963
GMUWXEF01CQA8G.1	97508	73.22	0.94312	237	RDP:Bacteria; "Proteobacteria"; Gammaproteobacteria; Alteromonadales; Alteromonadaceae; Haliea; otu_1646	97508	73.22	0.94312	237	greengenes:k__Bacteria; p__Proteobacteria; c__Gammaproteobacteria; o__Oceanospirillales; f__OM60; Unclassified; otu_3801	97508	73.22	0.94312	237	ncbi:Bacteria; Proteobacteria; Gammaproteobacteria; OMG group; OM60 clade; Unclassified; otu_3476
GMUWXEF01CQH4D.1	107800	97.2	0.997159	353	RDP:Bacteria; "Actinobacteria"; Actinobacteria; Actinobacteridae; Actinomycetales; Micrococcineae; Promicromonosporaceae; Cellulosimicrobium; otu_286	107800	97.2	0.997159	353	greengenes:k__Bacteria; p__Actinobacteria; c__Actinobacteria (class); o__Actinomycetales; f__Promicromonosporaceae; g__Cellulosimicrobium; Unclassified; otu_702	107800	97.2	0.997159	353	ncbi:Bacteria; Actinobacteria; Actinobacteridae; Actinomycetales; Micrococcineae; Promicromonosporaceae; Cellulosimicrobium; otu_492
GMUWXEF01CR50Z.1	152279	71.33	0.974979	246	RDP:Bacteria; "Bacteroidetes"; Flavobacteria; "Flavobacteriales"; Flavobacteriaceae; Zhouia; otu_628	152279	71.33	0.974979	246	greengenes:k__Bacteria; p__Bacteroidetes; c__Flavobacteria; o__Flavobacteriales; f__Flavobacteriaceae; g__Zhouia; s__Zhouia amylolytica; otu_1168	152279	71.33	0.974979	246	ncbi:Bacteria; Bacteroidetes; Flavobacteria; Flavobacteriales; Flavobacteriaceae; Zhouia; otu_997
GMUWXEF01CR53X.1	22925	36.42	0.738637	157	RDP:Bacteria; "Proteobacteria"; Alphaproteobacteria; unclassified_Alphaproteobacteria; otu_1315	332418	35.1	0.721632	156	greengenes:k__Bacteria; p__Cyanobacteria; c__Chloroplast; o__Euglenozoa; otu_1402	332418	35.1	0.721632	156	ncbi:Eukaryota; Euglenozoa; Euglenida; Euglenales; Trachelomonas; otu_3872
GMUWXEF01CRDTO.1	279847	70.69	0.950881	444	RDP:Bacteria; "Proteobacteria"; Gammaproteobacteria; Alteromonadales; Alteromonadaceae; Haliea; otu_1646	279847	70.69	0.950881	444	greengenes:k__Bacteria; p__Proteobacteria; c__Gammaproteobacteria; o__Oceanospirillales; f__OM60; g__Congregibacter; s__Congregibacter litoralis; otu_3806	279847	70.69	0.950881	444	ncbi:Bacteria; Proteobacteria; Gammaproteobacteria; Unclassified; otu_3101
GMUWXEF01CSFEU.1	212603	56.59	0.84561	387	RDP:Bacteria; "Proteobacteria"; Alphaproteobacteria; Sphingomonadales; Sphingomonadaceae; Sphingobium; otu_1308	212603	56.59	0.84561	387	greengenes:k__Bacteria; p__Proteobacteria; c__Alphaproteobacteria; o__Sphingomonadales; f__Sphingomonadaceae; g__Sphingobium; Unclassified; otu_2887	212603	56.59	0.84561	387	ncbi:Bacteria; Proteobacteria; Alphaproteobacteria; Sphingomonadales; Sphingomonadaceae; Sphingomonas; Unclassified; otu_2599
GMUWXEF01CVM71.1	273945	59.83	0.880666	91	RDP:Bacteria; "Proteobacteria"; Betaproteobacteria; Burkholderiales; Alcaligenaceae; Pusillimonas; otu_1330	273945	59.83	0.880666	91	greengenes:k__Bacteria; p__Proteobacteria; c__Betaproteobacteria; o__Burkholderiales; f__Alcaligenaceae; g__Alcaligenes; Unclassified; otu_2938	273945	59.83	0.880666	91	ncbi:Bacteria; Proteobacteria; Betaproteobacteria; Burkholderiales; Alcaligenaceae; Pusillimonas; Unclassified; otu_2633
GMUWXEF01CWEOR.1	12309	96.17	0.997595	417	RDP:Bacteria; "Actinobacteria"; Actinobacteria; Actinobacteridae; Actinomycetales; Micrococcineae; Promicromonosporaceae; Cellulosimicrobium; otu_286	12309	96.17	0.997595	417	greengenes:k__Bacteria; p__Actinobacteria; c__Actinobacteria (class); o__Actinomycetales; f__Promicromonosporaceae; g__Cellulosimicrobium; Unclassified; otu_702	12309	96.17	0.997595	417	ncbi:Bacteria; Actinobacteria; Actinobacteridae; Actinomycetales; Micrococcineae; Promicromonosporaceae; Cellulosimicrobium; otu_492
GMUWXEF01CX1OF.1	7668	41.46	0.797443	425	RDP:Bacteria; "Proteobacteria"; Gammaproteobacteria; unclassified_Gammaproteobacteria; otu_1833	7671	41.46	0.797065	425	greengenes:k__Bacteria; p__Proteobacteria; c__Gammaproteobacteria; o__Oceanospirillales; f__SUP05; otu_3812	7671	41.46	0.797065	425	ncbi:Eukaryota; Metazoa; Mollusca; Bivalvia; Heteroconchia; Veneroida; Glossoidea; Vesicomyidae; Calyptogena; otu_3971
GMUWXEF01D0JM4.1	241788	51.29	0.838372	328	RDP:Bacteria; "Proteobacteria"; Gammaproteobacteria; Pseudomonadales; Pseudomonadaceae; Pseudomonas; otu_1813	241788	51.29	0.838372	328	greengenes:k__Bacteria; p__Proteobacteria; c__Gammaproteobacteria; o__Pseudomonadales; f__Pseudomonadaceae; g__Pseudomonas; Unclassified; otu_3909	241788	51.29	0.838372	328	ncbi:Bacteria; Proteobacteria; Gammaproteobacteria; Pseudomonadales; Pseudomonadaceae; Pseudomonas; Unclassified; otu_3528
GMUWXEF01D1262.1	114652	66.81	0.907613	442	RDP:Bacteria; "Proteobacteria"; Gammaproteobacteria; Pseudomonadales; Pseudomonadaceae; Pseudomonas; otu_1813	114652	66.81	0.907613	442	greengenes:k__Bacteria; p__Proteobacteria; c__Gammaproteobacteria; o__Pseudomonadales; f__Pseudomonadaceae; g__Pseudomonas; Unclassified; otu_3909	134688	66.81	0.910345	442	ncbi:Bacteria; Proteobacteria; Gammaproteobacteria; Pseudomonadales; Pseudomonadaceae; Pseudomonas; Unclassified; otu_3528
GMUWXEF01D1ZUR.1	76582	59.57	0.884968	321	RDP:Bacteria; "Proteobacteria"; Alphaproteobacteria; Rhizobiales; Brucellaceae; Ochrobactrum; otu_1108	76582	59.57	0.884968	321	greengenes:k__Bacteria; p__Proteobacteria; c__Alphaproteobacteria; o__Rhizobiales; f__Brucellaceae; Unclassified; otu_2527	76582	59.57	0.884968	321	ncbi:Bacteria; Proteobacteria; Alphaproteobacteria; Rhizobiales; Brucellaceae; Ochrobactrum; Unclassified; otu_2207
GMUWXEF01D5Z8F.1	225963	80.19	0.952626	351	RDP:Bacteria; "Proteobacteria"; Gammaproteobacteria; Alteromonadales; unclassified_Alteromonadales; otu_1671	96871	84.2	0.976665	351	greengenes:k__Bacteria; p__Proteobacteria; c__Gammaproteobacteria; o__Oceanospirillales; f__OM60; g__; s__marine gamma proteobacterium HTCC2080; otu_3803	225963	80.19	0.952626	351	ncbi:Bacteria; Proteobacteria; Gammaproteobacteria; Unclassified; otu_3101
GMUWXEF01D608A.1	91229	64.98	0.910694	531	RDP:Bacteria; "Proteobacteria"; Alphaproteobacteria; Rhodospirillales; Rhodospirillaceae; Thalassobaculum; otu_1283	91229	64.98	0.910694	531	greengenes:k__Bacteria; p__Proteobacteria; c__Alphaproteobacteria; o__Rhodospirillales; f__Rhodospirillaceae; Unclassified; otu_2793	91229	64.98	0.910694	531	ncbi:Bacteria; Unclassified; otu_221
GMUWXEF01D6KFU.1	12309	95.63	0.995589	230	RDP:Bacteria; "Actinobacteria"; Actinobacteria; Actinobacteridae; Actinomycetales; Micrococcineae; Promicromonosporaceae; Cellulosimicrobium; otu_286	12309	95.63	0.995589	230	greengenes:k__Bacteria; p__Actinobacteria; c__Actinobacteria (class); o__Actinomycetales; f__Promicromonosporaceae; g__Cellulosimicrobium; Unclassified; otu_702	12309	95.63	0.995589	230	ncbi:Bacteria; Actinobacteria; Actinobacteridae; Actinomycetales; Micrococcineae; Promicromonosporaceae; Cellulosimicrobium; otu_492
GMUWXEF01D6NKH.1	12309	99.11	0.999993	389	RDP:Bacteria; "Actinobacteria"; Actinobacteria; Actinobacteridae; Actinomycetales; Micrococcineae; Promicromonosporaceae; Cellulosimicrobium; otu_286	12309	99.11	0.999993	389	greengenes:k__Bacteria; p__Actinobacteria; c__Actinobacteria (class); o__Actinomycetales; f__Promicromonosporaceae; g__Cellulosimicrobium; Unclassified; otu_702	12309	99.11	0.999993	389	ncbi:Bacteria; Actinobacteria; Actinobacteridae; Actinomycetales; Micrococcineae; Promicromonosporaceae; Cellulosimicrobium; otu_492
GMUWXEF01D94UI.1	12309	97.77	0.996679	305	RDP:Bacteria; "Actinobacteria"; Actinobacteria; Actinobacteridae; Actinomycetales; Micrococcineae; Promicromonosporaceae; Cellulosimicrobium; otu_286	12309	97.77	0.996679	305	greengenes:k__Bacteria; p__Actinobacteria; c__Actinobacteria (class); o__Actinomycetales; f__Promicromonosporaceae; g__Cellulosimicrobium; Unclassified; otu_702	12309	97.77	0.996679	305	ncbi:Bacteria; Actinobacteria; Actinobacteridae; Actinomycetales; Micrococcineae; Promicromonosporaceae; Cellulosimicrobium; otu_492
GMUWXEF01DD04T.1	100424	65.54	0.916493	456	RDP:Bacteria; "Bacteroidetes"; Flavobacteria; "Flavobacteriales"; Flavobacteriaceae; Yeosuana; otu_626	213627	65.33	0.916115	456	greengenes:k__Bacteria; p__Bacteroidetes; c__Flavobacteria; o__Flavobacteriales; f__Flavobacteriaceae; Unclassified; otu_1069	213627	65.33	0.916115	456	ncbi:Bacteria; Bacteroidetes; Flavobacteria; Flavobacteriales; Flavobacteriaceae; Gilvibacter; otu_924
GMUWXEF01DD7N9.1	140764	39.63	0.767837	431	RDP:Bacteria; "Proteobacteria"; Gammaproteobacteria; Oceanospirillales; Halomonadaceae; unclassified_Halomonadaceae; otu_1765	140764	39.63	0.767837	431	greengenes:k__Bacteria; p__Proteobacteria; c__Gammaproteobacteria; o__Oceanospirillales; f__Halomonadaceae; g__Halomonas; Unclassified; otu_3754	140764	39.63	0.767837	431	ncbi:Bacteria; Proteobacteria; Gammaproteobacteria; Oceanospirillales; Halomonadaceae; Halomonas; Unclassified; otu_3435
GMUWXEF01DDPQD.1	254642	96.11	0.993728	323	RDP:Bacteria; "Actinobacteria"; Actinobacteria; Actinobacteridae; Actinomycetales; Micrococcineae; Cellulomonadaceae; Cellulomonas; otu_208	254642	96.11	0.993728	323	greengenes:k__Bacteria; p__Actinobacteria; c__Actinobacteria (class); o__Actinomycetales; f__Cellulomonadaceae; g__Cellulomonas; s__Cellulomonas uda; otu_335	254642	96.11	0.993728	323	ncbi:Bacteria; Actinobacteria; Actinobacteridae; Actinomycetales; Micrococcineae; Cellulomonadaceae; Cellulomonas; Unclassified; otu_368
GMUWXEF01DEOWW.1	105466	50.11	0.853473	383	RDP:Bacteria; "Proteobacteria"; Alphaproteobacteria; Rhodospirillales; Rhodospirillaceae; Azospirillum; otu_1265	105466	50.11	0.853473	383	greengenes:k__Bacteria; p__Proteobacteria; c__Alphaproteobacteria; o__Rhodospirillales; f__Rhodospirillaceae; g__Azospirillum; Unclassified; otu_2794	105466	50.11	0.853473	383	ncbi:Bacteria; Proteobacteria; Alphaproteobacteria; Rhodospirillales; Rhodospirillaceae; Azospirillum; Unclassified; otu_2492
GMUWXEF01DGMOV.1	138832	65.64	0.916871	152	RDP:Bacteria; "Proteobacteria"; Alphaproteobacteria; Rhizobiales; Bradyrhizobiaceae; Nitrobacter; otu_1101	149275	65.64	0.886364	152	greengenes:k__Bacteria; p__Proteobacteria; c__Alphaproteobacteria; o__Rhodobacterales; f__Hyphomonadaceae; g__Oceanicaulis; Unclassified; otu_2664	149275	65.64	0.886364	152	ncbi:Bacteria; Proteobacteria; Alphaproteobacteria; Rhodobacterales; Hyphomonadaceae; Oceanicaulis; otu_2335
GMUWXEF01DHDZM.1	9112	63.03	0.912366	329	RDP:Bacteria; "Proteobacteria"; Gammaproteobacteria; Alteromonadales; Shewanellaceae; Shewanella; otu_1670	267897	63.3	0.90568	329	greengenes:k__Bacteria; p__Proteobacteria; c__Gammaproteobacteria; o__Alteromonadales; f__Shewanellaceae; g__Shewanella; s__Shewanella woodyi; otu_3476	267897	63.3	0.90568	329	ncbi:Bacteria; Proteobacteria; Gammaproteobacteria; Alteromonadales; Shewanellaceae; Shewanella; Unclassified; otu_3181
GMUWXEF01DJ6HJ.1	103561	89.11	0.993888	165	RDP:Bacteria; "Actinobacteria"; Actinobacteria; Actinobacteridae; Actinomycetales; Micrococcineae; Promicromonosporaceae; Cellulosimicrobium; otu_286	103561	89.11	0.993888	165	greengenes:k__Bacteria; p__Actinobacteria; c__Actinobacteria (class); o__Actinomycetales; f__Promicromonosporaceae; g__Cellulosimicrobium; Unclassified; otu_702	103561	89.11	0.993888	165	ncbi:Bacteria; Actinobacteria; Actinobacteridae; Actinomycetales; Micrococcineae; Promicromonosporaceae; Cellulosimicrobium; otu_492
GMUWXEF01DK9D9.1	107800	95.58	0.993089	292	RDP:Bacteria; "Actinobacteria"; Actinobacteria; Actinobacteridae; Actinomycetales; Micrococcineae; Promicromonosporaceae; Cellulosimicrobium; otu_286	107800	95.58	0.993089	292	greengenes:k__Bacteria; p__Actinobacteria; c__Actinobacteria (class); o__Actinomycetales; f__Promicromonosporaceae; g__Cellulosimicrobium; Unclassified; otu_702	107800	95.58	0.993089	292	ncbi:Bacteria; Actinobacteria; Actinobacteridae; Actinomycetales; Micrococcineae; Promicromonosporaceae; Cellulosimicrobium; otu_492
GMUWXEF01DKA3N.1	159270	95.63	0.982232	461	RDP:Bacteria; "Actinobacteria"; Actinobacteria; Actinobacteridae; Actinomycetales; Micrococcineae; Promicromonosporaceae; Cellulosimicrobium; otu_286	159270	95.63	0.982232	461	greengenes:k__Bacteria; p__Actinobacteria; c__Actinobacteria (class); o__Actinomycetales; f__Promicromonosporaceae; g__Cellulosimicrobium; Unclassified; otu_702	159270	95.63	0.982232	461	ncbi:Bacteria; Actinobacteria; Actinobacteridae; Actinomycetales; Micrococcineae; Promicromonosporaceae; Cellulosimicrobium; otu_492
GMUWXEF01DKTK8.1	73058	90.5	0.994571	185	RDP:Bacteria; "Actinobacteria"; Actinobacteria; Actinobacteridae; Actinomycetales; Micrococcineae; Promicromonosporaceae; Cellulosimicrobium; otu_286	73058	90.5	0.994571	185	greengenes:k__Bacteria; p__Actinobacteria; c__Actinobacteria (class); o__Actinomycetales; f__Promicromonosporaceae; g__Cellulosimicrobium; Unclassified; otu_702	73058	90.5	0.994571	185	ncbi:Bacteria; Actinobacteria; Actinobacteridae; Actinomycetales; Micrococcineae; Promicromonosporaceae; Promicromonospora; otu_496
GMUWXEF01DS5RX.1	258350	61.94	0.935533	263	RDP:Bacteria; "Proteobacteria"; Alphaproteobacteria; unclassified_Alphaproteobacteria; otu_1315	258350	61.94	0.935533	263	greengenes:k__Bacteria; p__Proteobacteria; c__Alphaproteobacteria; o__Kiloniellales; f__Kiloniellaceae; Unclassified; otu_2467	258350	61.94	0.935533	263	ncbi:Bacteria; Proteobacteria; Alphaproteobacteria; Unclassified; otu_2139
GMUWXEF01DSJTO.1	39678	50.43	0.86244	317	RDP:Bacteria; "Proteobacteria"; Alphaproteobacteria; Rhizobiales; Bradyrhizobiaceae; Rhodopseudomonas; otu_1103	39678	50.43	0.86244	317	greengenes:k__Bacteria; p__Proteobacteria; c__Alphaproteobacteria; o__Rhizobiales; f__Bradyrhizobiaceae; g__Rhodopseudomonas; Unclassified; otu_2524	39678	50.43	0.86244	317	ncbi:Bacteria; Proteobacteria; Alphaproteobacteria; Unclassified; otu_2139
GMUWXEF01DU5DY.1	107316	63.33	0.91424	274	RDP:Bacteria; "Proteobacteria"; Gammaproteobacteria; unclassified_Gammaproteobacteria; otu_1833	107316	63.33	0.91424	274	greengenes:k__Bacteria; p__Proteobacteria; c__Gammaproteobacteria; o__Oceanospirillales; f__SUP05; otu_3812	107316	63.33	0.91424	274	ncbi:Bacteria; Proteobacteria; Gammaproteobacteria; sulfur-oxidizing symbionts; Unclassified; otu_3548
GMUWXEF01DV5MQ.1	263854	31.36	0.31585	124	RDP:Bacteria; "Firmicutes"; "Clostridia"; Clostridiales; Incertae Sedis XIII; Mogibacterium; otu_935	263854	31.36	0.31585	124	greengenes:k__Bacteria; p__Firmicutes; c__Clostridia; o__Clostridiales; f__Clostridiales Family XIII. Incertae Sedis; Unclassified; otu_2066	150704	29.66	0.317855	124	ncbi:Bacteria; Bacteroidetes; Flavobacteria; Flavobacteriales; Flavobacteriaceae; Unclassified; otu_874
GMUWXEF01DWOPR.1	142475	66.23	0.941274	198	RDP:Bacteria; "Proteobacteria"; Alphaproteobacteria; Sneathiellales; Sneathiellaceae; Sneathiella; otu_1297	142475	66.23	0.941274	198	greengenes:k__Bacteria; p__Proteobacteria; c__Alphaproteobacteria; o__Rhodospirillales; f__Rhodospirillaceae; Unclassified; otu_2793	142475	66.23	0.941274	198	ncbi:Bacteria; Proteobacteria; Alphaproteobacteria; Sneathiellales; Sneathiellaceae; Sneathiella; otu_2572
GMUWXEF01E0HC6.1	307865	79.82	0.943294	165	RDP:Bacteria; "Proteobacteria"; Alphaproteobacteria; Rhizobiales; Rhizobiaceae; Rhizobium; otu_1147	333699	79.82	0.943294	165	greengenes:k__Bacteria; p__Proteobacteria; c__Alphaproteobacteria; o__Rhizobiales; f__Rhizobiaceae; g__Rhizobium; s__Rhizobium leguminosarum; otu_2626	333699	79.82	0.943294	165	ncbi:Bacteria; Proteobacteria; Alphaproteobacteria; Rhizobiales; Rhizobiaceae; Rhizobium/Agrobacterium group; Rhizobium; Unclassified; otu_2295
GMUWXEF01E1LBO.1	26693	74.6	0.937684	171	RDP:Bacteria; "Proteobacteria"; Alphaproteobacteria; Rhizobiales; Hyphomicrobiaceae; Hyphomicrobium; otu_1117	26693	74.6	0.937684	171	greengenes:k__Bacteria; p__Proteobacteria; c__Alphaproteobacteria; o__Rhizobiales; f__Hyphomicrobiaceae; g__Hyphomicrobium; Unclassified; otu_2541	58862	76.19	0.950722	169	ncbi:Bacteria; Unclassified; otu_221
GMUWXEF01E3X51.1	12531	47.56	0.776921	159	RDP:Bacteria; "Actinobacteria"; Actinobacteria; Actinobacteridae; Actinomycetales; Micrococcineae; Dermabacteraceae; Brachybacterium; otu_213	12531	47.56	0.776921	159	greengenes:k__Bacteria; p__Actinobacteria; c__Actinobacteria (class); o__Actinomycetales; f__Dermabacteraceae; g__Brachybacterium; Unclassified; otu_375	12531	47.56	0.776921	159	ncbi:Bacteria; Actinobacteria; Actinobacteridae; Actinomycetales; Micrococcineae; Dermabacteraceae; Brachybacterium; Unclassified; otu_378
GMUWXEF01ECQJI.1	100558	72.22	0.96732	159	RDP:Bacteria; "Proteobacteria"; Alphaproteobacteria; Rhodospirillales; Rhodospirillaceae; Pelagibius; otu_1274	100558	72.22	0.96732	159	greengenes:k__Bacteria; p__Proteobacteria; c__Alphaproteobacteria; o__Rhodospirillales; f__Rhodospirillaceae; Unclassified; otu_2793	100558	72.22	0.96732	159	ncbi:Bacteria; Unclassified; otu_221
GMUWXEF01EEFH5.1	151468	67.99	0.890986	269	RDP:Bacteria; "Proteobacteria"; Alphaproteobacteria; Rhodospirillales; Rhodospirillaceae; Pelagibius; otu_1274	151468	67.99	0.890986	269	greengenes:k__Bacteria; p__Proteobacteria; c__Alphaproteobacteria; o__Rhodospirillales; f__Rhodospirillaceae; Unclassified; otu_2793	151468	67.99	0.890986	269	ncbi:Bacteria; Proteobacteria; Alphaproteobacteria; Rhodospirillales; Rhodospirillaceae; Pelagibius; otu_2507
GMUWXEF01EERLG.1	82280	100	0.999993	158	RDP:Bacteria; Cyanobacteria; Cyanobacteria; Family II; GpIIa; otu_2002	82280	100	0.999993	158	greengenes:k__Bacteria; p__Cyanobacteria; c__Synechococcophycideae; o__Synechococcales; f__Synechococcaceae; g__Prochlorococcus; otu_1523	82763	100	0.999993	158	ncbi:Bacteria; Cyanobacteria; Chroococcales; Synechococcus; Unclassified; otu_1273
GMUWXEF01EGQLV.1	184005	58.5	0.89584	356	RDP:Bacteria; "Proteobacteria"; Gammaproteobacteria; Xanthomonadales; Xanthomonadaceae; Wohlfahrtiimonas; otu_1860	184005	58.5	0.89584	356	greengenes:k__Bacteria; p__Proteobacteria; c__Gammaproteobacteria; o__Xanthomonadales; f__Xanthomonadaceae; g__Ignatzschineria; Unclassified; otu_4026	184005	58.5	0.89584	356	ncbi:Bacteria; Proteobacteria; Gammaproteobacteria; Xanthomonadales; Xanthomonadaceae; Ignatzschineria; otu_3629
GMUWXEF01EHETT.1	107389	100	0.999993	368	RDP:Bacteria; "Actinobacteria"; Actinobacteria; Actinobacteridae; Actinomycetales; Micrococcineae; Promicromonosporaceae; Cellulosimicrobium; otu_286	107389	100	0.999993	368	greengenes:k__Bacteria; p__Actinobacteria; c__Actinobacteria (class); o__Actinomycetales; f__Promicromonosporaceae; g__Cellulosimicrobium; s__Cellulosimicrobium funkei; otu_703	107389	100	0.999993	368	ncbi:Bacteria; Actinobacteria; Actinobacteridae; Actinomycetales; Micrococcineae; Promicromonosporaceae; Cellulosimicrobium; otu_492
GMUWXEF01EIX37.1	103561	89.82	0.994978	201	RDP:Bacteria; "Actinobacteria"; Actinobacteria; Actinobacteridae; Actinomycetales; Micrococcineae; Promicromonosporaceae; Cellulosimicrobium; otu_286	103561	89.82	0.994978	201	greengenes:k__Bacteria; p__Actinobacteria; c__Actinobacteria (class); o__Actinomycetales; f__Promicromonosporaceae; g__Cellulosimicrobium; Unclassified; otu_702	103561	89.82	0.994978	201	ncbi:Bacteria; Actinobacteria; Actinobacteridae; Actinomycetales; Micrococcineae; Promicromonosporaceae; Cellulosimicrobium; otu_492
GMUWXEF01EKDIO.1	4464	56.21	0.853778	419	RDP:Bacteria; "Proteobacteria"; Alphaproteobacteria; Rhodospirillales; Acetobacteraceae; Gluconobacter; otu_1250	4464	56.21	0.853778	419	greengenes:k__Bacteria; p__Proteobacteria; c__Alphaproteobacteria; o__Rhodospirillales; f__Acetobacteraceae; g__Gluconobacter; Unclassified; otu_2781	4464	56.21	0.853778	419	ncbi:Bacteria; Proteobacteria; Alphaproteobacteria; Rhodospirillales; Acetobacteraceae; Gluconobacter; otu_2469
GMUWXEF01EKR7L.1	12309	96.33	0.995414	442	RDP:Bacteria; "Actinobacteria"; Actinobacteria; Actinobacteridae; Actinomycetales; Micrococcineae; Promicromonosporaceae; Cellulosimicrobium; otu_286	12309	96.33	0.995414	442	greengenes:k__Bacteria; p__Actinobacteria; c__Actinobacteria (class); o__Actinomycetales; f__Promicromonosporaceae; g__Cellulosimicrobium; Unclassified; otu_702	12309	96.33	0.995414	442	ncbi:Bacteria; Actinobacteria; Actinobacteridae; Actinomycetales; Micrococcineae; Promicromonosporaceae; Cellulosimicrobium; otu_492
GMUWXEF01EL5QN.1	34202	69.96	0.898558	269	RDP:Bacteria; "Proteobacteria"; Alphaproteobacteria; Rhodospirillales; Acetobacteraceae; Acetobacter; otu_1239	34202	69.96	0.898558	269	greengenes:k__Bacteria; p__Proteobacteria; c__Alphaproteobacteria; o__Rhodospirillales; f__Acetobacteraceae; g__Acetobacter; s__Acetobacter tropicalis; otu_2763	34202	69.96	0.898558	269	ncbi:Bacteria; Proteobacteria; Alphaproteobacteria; Rhodospirillales; Acetobacteraceae; Acetobacter; Unclassified; otu_2450
GMUWXEF01EL8N5.1	110892	70.62	0.914778	140	RDP:Bacteria; "Acidobacteria"; Acidobacteria_Gp1; Gp1; otu_125	110892	70.62	0.914778	140	greengenes:k__Bacteria; p__Acidobacteria; Unclassified; otu_220	110892	70.62	0.914778	140	ncbi:Bacteria; Acidobacteria; Unclassified; otu_222
GMUWXEF01ENB54.1	76582	53.16	0.885216	427	RDP:Bacteria; "Proteobacteria"; Alphaproteobacteria; Rhizobiales; Brucellaceae; Ochrobactrum; otu_1108	76582	53.16	0.885216	427	greengenes:k__Bacteria; p__Proteobacteria; c__Alphaproteobacteria; o__Rhizobiales; f__Brucellaceae; Unclassified; otu_2527	76582	53.16	0.885216	427	ncbi:Bacteria; Proteobacteria; Alphaproteobacteria; Rhizobiales; Brucellaceae; Ochrobactrum; Unclassified; otu_2207
GMUWXEF01ENPSI.1	140957	73.1	0.947916	336	RDP:Bacteria; "Bacteroidetes"; Flavobacteria; "Flavobacteriales"; Flavobacteriaceae; unclassified_Flavobacteriaceae; otu_621	140957	73.1	0.947916	336	greengenes:k__Bacteria; p__Bacteroidetes; c__Flavobacteria; o__Flavobacteriales; f__Flavobacteriaceae; Unclassified; otu_1069	140957	73.1	0.947916	336	ncbi:Bacteria; Bacteroidetes; Flavobacteria; Flavobacteriales; Flavobacteriaceae; Flavobacterium; Unclassified; otu_912
GMUWXEF01EORUP.1	128796	98.92	0.992202	130	RDP:Bacteria; Cyanobacteria; Cyanobacteria; Family II; GpIIa; otu_2002	128796	98.92	0.992202	130	greengenes:k__Bacteria; p__Cyanobacteria; c__Synechococcophycideae; o__Synechococcales; f__Synechococcaceae; g__Prochlorococcus; otu_1523	128796	98.92	0.992202	130	ncbi:Bacteria; Cyanobacteria; Chroococcales; Synechococcus; Unclassified; otu_1273
GMUWXEF01EQ28S.1	35227	65.47	0.89443	314	RDP:Bacteria; "Proteobacteria"; Alphaproteobacteria; Rhodospirillales; Rhodospirillaceae; Magnetospirillum; otu_1270	128150	64.64	0.887003	314	greengenes:k__Bacteria; p__Proteobacteria; c__Alphaproteobacteria; o__Rhodospirillales; f__Rhodospirillaceae; g__Magnetospirillum; s__Magnetospirillum sp.; otu_2803	128150	64.64	0.887003	314	ncbi:Bacteria; Proteobacteria; Alphaproteobacteria; Rhodospirillales; Rhodospirillaceae; Magnetospirillum; Unclassified; otu_2501
GMUWXEF01EQGOU.1	279006	64.88	0.928557	425	RDP:Bacteria; "Bacteroidetes"; Flavobacteria; "Flavobacteriales"; Flavobacteriaceae; Lacinutrix; otu_586	279006	64.88	0.928557	425	greengenes:k__Bacteria; p__Bacteroidetes; c__Flavobacteria; o__Flavobacteriales; f__Flavobacteriaceae; g__Olleya; otu_1134	279006	64.88	0.928557	425	ncbi:Bacteria; Bacteroidetes; Flavobacteria; Flavobacteriales; Flavobacteriaceae; Unclassified; otu_874
GMUWXEF01ERPJF.1	3470	52.53	0.884198	156	RDP:Bacteria; Cyanobacteria; Cyanobacteria; Chloroplast; Cryptomonadaceae; otu_1997	3470	52.53	0.884198	156	greengenes:k__Bacteria; p__Cyanobacteria; c__Chloroplast; o__Cryptophyta; otu_1401	3470	52.53	0.884198	156	ncbi:Eukaryota; Cryptophyta; Pyrenomonadales; Pyrenomonadaceae; Pyrenomonas; otu_3856
GMUWXEF01ERSXP.1	75835	66.75	0.901145	422	RDP:Bacteria; "Proteobacteria"; Alphaproteobacteria; Rhodospirillales; Rhodospirillaceae; Azospirillum; otu_1265	75835	66.75	0.901145	422	greengenes:k__Bacteria; p__Proteobacteria; c__Alphaproteobacteria; o__Rhodospirillales; f__Rhodospirillaceae; g__Azospirillum; Unclassified; otu_2794	75835	66.75	0.901145	422	ncbi:Bacteria; Proteobacteria; Alphaproteobacteria; Rhodospirillales; Acetobacteraceae; Roseomonas; Unclassified; otu_2481
GMUWXEF01ESFHB.1	159270	96.43	0.995385	222	RDP:Bacteria; "Actinobacteria"; Actinobacteria; Actinobacteridae; Actinomycetales; Micrococcineae; Promicromonosporaceae; Cellulosimicrobium; otu_286	159270	96.43	0.995385	222	greengenes:k__Bacteria; p__Actinobacteria; c__Actinobacteria (class); o__Actinomycetales; f__Promicromonosporaceae; g__Cellulosimicrobium; Unclassified; otu_702	159270	96.43	0.995385	222	ncbi:Bacteria; Actinobacteria; Actinobacteridae; Actinomycetales; Micrococcineae; Promicromonosporaceae; Cellulosimicrobium; otu_492
GMUWXEF01ETG3H.1	150237	80.17	0.958178	422	RDP:Bacteria; "Bacteroidetes"; Flavobacteria; "Flavobacteriales"; Flavobacteriaceae; Tenacibaculum; otu_619	150237	80.17	0.958178	422	greengenes:k__Bacteria; p__Bacteroidetes; c__Flavobacteria; o__Flavobacteriales; f__Flavobacteriaceae; g__Tenacibaculum; Unclassified; otu_1154	150237	80.17	0.958178	422	ncbi:Bacteria; Unclassified; otu_221
GMUWXEF01ETRUL.1	12309	95.61	0.990778	443	RDP:Bacteria; "Actinobacteria"; Actinobacteria; Actinobacteridae; Actinomycetales; Micrococcineae; Promicromonosporaceae; Cellulosimicrobium; otu_286	12309	95.61	0.990778	443	greengenes:k__Bacteria; p__Actinobacteria; c__Actinobacteria (class); o__Actinomycetales; f__Promicromonosporaceae; g__Cellulosimicrobium; Unclassified; otu_702	12309	95.61	0.990778	443	ncbi:Bacteria; Actinobacteria; Actinobacteridae; Actinomycetales; Micrococcineae; Promicromonosporaceae; Cellulosimicrobium; otu_492
GMUWXEF01EU143.1	12309	99.42	0.991112	456	RDP:Bacteria; "Actinobacteria"; Actinobacteria; Actinobacteridae; Actinomycetales; Micrococcineae; Promicromonosporaceae; Cellulosimicrobium; otu_286	12309	99.42	0.991112	456	greengenes:k__Bacteria; p__Actinobacteria; c__Actinobacteria (class); o__Actinomycetales; f__Promicromonosporaceae; g__Cellulosimicrobium; Unclassified; otu_702	12309	99.42	0.991112	456	ncbi:Bacteria; Actinobacteria; Actinobacteridae; Actinomycetales; Micrococcineae; Promicromonosporaceae; Cellulosimicrobium; otu_492
GMUWXEF01EVJ0S.1	284392	73.91	0.946841	355	RDP:Bacteria; "Proteobacteria"; Gammaproteobacteria; Alteromonadales; Alteromonadaceae; Haliea; otu_1646	152902	71.01	0.946928	355	greengenes:k__Bacteria; p__Proteobacteria; c__Gammaproteobacteria; o__Oceanospirillales; f__OM60; g__Congregibacter; s__Congregibacter litoralis; otu_3806	284392	73.91	0.946841	355	ncbi:Bacteria; Proteobacteria; Gammaproteobacteria; Unclassified; otu_3101
GMUWXEF01EW5GX.1	106509	65.65	0.876553	251	RDP:Bacteria; "Proteobacteria"; Gammaproteobacteria; Pseudomonadales; Pseudomonadaceae; Pseudomonas; otu_1813	106509	65.65	0.876553	251	greengenes:k__Bacteria; p__Proteobacteria; c__Gammaproteobacteria; o__Pseudomonadales; f__Pseudomonadaceae; g__Pseudomonas; Unclassified; otu_3909	106509	65.65	0.876553	251	ncbi:Bacteria; Proteobacteria; Gammaproteobacteria; Pseudomonadales; Pseudomonadaceae; Pseudomonas; Unclassified; otu_3528
GMUWXEF01EWPOK.1	211956	55.62	0.875652	267	RDP:Bacteria; "Proteobacteria"; Gammaproteobacteria; Chromatiales; Chromatiaceae; unclassified_Chromatiaceae; otu_1697	211956	55.62	0.875652	267	greengenes:k__Bacteria; p__Proteobacteria; c__Gammaproteobacteria; o__Chromatiales; Unclassified; otu_3482	211956	55.62	0.875652	267	ncbi:Bacteria; Proteobacteria; Gammaproteobacteria; Unclassified; otu_3101
GMUWXEF01EXNLF.1	107800	97.44	0.992362	267	RDP:Bacteria; "Actinobacteria"; Actinobacteria; Actinobacteridae; Actinomycetales; Micrococcineae; Promicromonosporaceae; Cellulosimicrobium; otu_286	107800	97.44	0.992362	267	greengenes:k__Bacteria; p__Actinobacteria; c__Actinobacteria (class); o__Actinomycetales; f__Promicromonosporaceae; g__Cellulosimicrobium; Unclassified; otu_702	107800	97.44	0.992362	267	ncbi:Bacteria; Actinobacteria; Actinobacteridae; Actinomycetales; Micrococcineae; Promicromonosporaceae; Cellulosimicrobium; otu_492
GMUWXEF01EZOWM.1	5918	55.78	0.874199	199	RDP:Bacteria; "Proteobacteria"; Gammaproteobacteria; Thiotrichales; Thiotrichales_incertae_sedis; Caedibacter; otu_1829	5918	55.78	0.874199	199	greengenes:k__Bacteria; p__Proteobacteria; c__Alphaproteobacteria; o__Rickettsiales; f__; g__Caedibacter; otu_2825	5918	55.78	0.874199	199	ncbi:Bacteria; Proteobacteria; Alphaproteobacteria; Rickettsiales; Caedibacter; Unclassified; otu_2540
GMUWXEF01A0A21.1	237684	34.58	0.214458	112	RDP:Bacteria; "Bacteroidetes"; Flavobacteria; "Flavobacteriales"; Flavobacteriaceae; Flavobacterium; otu_573	217526	32.71	0.214458	112	greengenes:k__Bacteria; p__Bacteroidetes; c__Flavobacteria; o__Flavobacteriales; f__Flavobacteriaceae; g__Flavobacterium; Unclassified; otu_1102	237684	34.58	0.214458	112	ncbi:Bacteria; Bacteroidetes; Flavobacteria; Flavobacteriales; Flavobacteriaceae; Unclassified; otu_874
GMUWXEF01A0M02.1	67335	63.67	0.922961	468	RDP:Bacteria; "Bacteroidetes"; Flavobacteria; "Flavobacteriales"; Flavobacteriaceae; Polaribacter; otu_604	67335	63.67	0.922961	468	greengenes:k__Bacteria; p__Bacteroidetes; c__Flavobacteria; o__Flavobacteriales; f__Flavobacteriaceae; g__Polaribacter; Unclassified; otu_1135	67335	63.67	0.922961	468	ncbi:Bacteria; Bacteroidetes; Flavobacteria; Flavobacteriales; Flavobacteriaceae; Polaribacter; Unclassified; otu_959
GMUWXEF01A0NYT.1	103561	90.25	0.994804	194	RDP:Bacteria; "Actinobacteria"; Actinobacteria; Actinobacteridae; Actinomycetales; Micrococcineae; Promicromonosporaceae; Cellulosimicrobium; otu_286	103561	90.25	0.994804	194	greengenes:k__Bacteria; p__Actinobacteria; c__Actinobacteria (class); o__Actinomycetales; f__Promicromonosporaceae; g__Cellulosimicrobium; Unclassified; otu_702	103561	90.25	0.994804	194	ncbi:Bacteria; Actinobacteria; Actinobacteridae; Actinomycetales; Micrococcineae; Promicromonosporaceae; Cellulosimicrobium; otu_492
GMUWXEF01A2MHC.1	265850	54.73	0.870507	154	RDP:Bacteria; "Bacteroidetes"; Flavobacteria; "Flavobacteriales"; Flavobacteriaceae; Tamlana; otu_618	265850	54.73	0.870507	154	greengenes:k__Bacteria; p__Bacteroidetes; c__Flavobacteria; o__Flavobacteriales; f__Flavobacteriaceae; g__Algibacter; Unclassified; otu_1073	265850	54.73	0.870507	154	ncbi:Bacteria; Bacteroidetes; Flavobacteria; Flavobacteriales; Flavobacteriaceae; Tamlana; otu_984
GMUWXEF01A2NYG.1	12309	97.48	0.999993	442	RDP:Bacteria; "Actinobacteria"; Actinobacteria; Actinobacteridae; Actinomycetales; Micrococcineae; Promicromonosporaceae; Cellulosimicrobium; otu_286	12309	97.48	0.999993	442	greengenes:k__Bacteria; p__Actinobacteria; c__Actinobacteria (class); o__Actinomycetales; f__Promicromonosporaceae; g__Cellulosimicrobium; Unclassified; otu_702	12309	97.48	0.999993	442	ncbi:Bacteria; Actinobacteria; Actinobacteridae; Actinomycetales; Micrococcineae; Promicromonosporaceae; Cellulosimicrobium; otu_492
GMUWXEF01A4E1M.1	91229	67.26	0.91456	503	RDP:Bacteria; "Proteobacteria"; Alphaproteobacteria; Rhodospirillales; Rhodospirillaceae; Thalassobaculum; otu_1283	91229	67.26	0.91456	503	greengenes:k__Bacteria; p__Proteobacteria; c__Alphaproteobacteria; o__Rhodospirillales; f__Rhodospirillaceae; Unclassified; otu_2793	91229	67.26	0.91456	503	ncbi:Bacteria; Unclassified; otu_221
GMUWXEF01A5VOP.1	150237	69.5	0.933237	392	RDP:Bacteria; "Bacteroidetes"; Flavobacteria; "Flavobacteriales"; Flavobacteriaceae; Tenacibaculum; otu_619	150237	69.5	0.933237	392	greengenes:k__Bacteria; p__Bacteroidetes; c__Flavobacteria; o__Flavobacteriales; f__Flavobacteriaceae; g__Tenacibaculum; Unclassified; otu_1154	150237	69.5	0.933237	392	ncbi:Bacteria; Unclassified; otu_221
GMUWXEF01A60EV.1	222380	95.19	0.970401	70	RDP:Bacteria; Cyanobacteria; Cyanobacteria; Family II; GpIIa; otu_2002	222380	95.19	0.970401	70	greengenes:k__Bacteria; p__Cyanobacteria; c__Synechococcophycideae; o__Synechococcales; f__Synechococcaceae; g__Prochlorococcus; otu_1523	222380	95.19	0.970401	70	ncbi:Bacteria; Cyanobacteria; Chroococcales; Synechococcus; Unclassified; otu_1273
GMUWXEF01A6YS3.1	140764	43.06	0.79878	489	RDP:Bacteria; "Proteobacteria"; Gammaproteobacteria; Oceanospirillales; Halomonadaceae; unclassified_Halomonadaceae; otu_1765	140764	43.06	0.79878	489	greengenes:k__Bacteria; p__Proteobacteria; c__Gammaproteobacteria; o__Oceanospirillales; f__Halomonadaceae; g__Halomonas; Unclassified; otu_3754	140764	43.06	0.79878	489	ncbi:Bacteria; Proteobacteria; Gammaproteobacteria; Oceanospirillales; Halomonadaceae; Halomonas; Unclassified; otu_3435
GMUWXEF01A8SR3.1	100274	59.79	0.84686	476	RDP:Bacteria; "Proteobacteria"; Alphaproteobacteria; Rhodospirillales; Acetobacteraceae; Stella; otu_1261	100274	59.79	0.84686	476	greengenes:k__Bacteria; p__Proteobacteria; c__Alphaproteobacteria; o__Rhodospirillales; f__Rhodospirillaceae; Unclassified; otu_2793	100274	59.79	0.84686	476	ncbi:Bacteria; Proteobacteria; Alphaproteobacteria; Rhodospirillales; Acetobacteraceae; Stella; Unclassified; otu_2485
GMUWXEF01A9967.1	107800	94.64	0.999993	310	RDP:Bacteria; "Actinobacteria"; Actinobacteria; Actinobacteridae; Actinomycetales; Micrococcineae; Promicromonosporaceae; Cellulosimicrobium; otu_286	107800	94.64	0.999993	310	greengenes:k__Bacteria; p__Actinobacteria; c__Actinobacteria (class); o__Actinomycetales; f__Promicromonosporaceae; g__Cellulosimicrobium; Unclassified; otu_702	107800	94.64	0.999993	310	ncbi:Bacteria; Actinobacteria; Actinobacteridae; Actinomycetales; Micrococcineae; Promicromonosporaceae; Cellulosimicrobium; otu_492
GMUWXEF01A9J1N.1	12309	98.38	0.995444	440	RDP:Bacteria; "Actinobacteria"; Actinobacteria; Actinobacteridae; Actinomycetales; Micrococcineae; Promicromonosporaceae; Cellulosimicrobium; otu_286	12309	98.38	0.995444	440	greengenes:k__Bacteria; p__Actinobacteria; c__Actinobacteria (class); o__Actinomycetales; f__Promicromonosporaceae; g__Cellulosimicrobium; Unclassified; otu_702	12309	98.38	0.995444	440	ncbi:Bacteria; Actinobacteria; Actinobacteridae; Actinomycetales; Micrococcineae; Promicromonosporaceae; Cellulosimicrobium; otu_492
GMUWXEF01A9S9P.1	12309	91.94	0.984194	389	RDP:Bacteria; "Actinobacteria"; Actinobacteria; Actinobacteridae; Actinomycetales; Micrococcineae; Promicromonosporaceae; Cellulosimicrobium; otu_286	12309	91.94	0.984194	389	greengenes:k__Bacteria; p__Actinobacteria; c__Actinobacteria (class); o__Actinomycetales; f__Promicromonosporaceae; g__Cellulosimicrobium; Unclassified; otu_702	12309	91.94	0.984194	389	ncbi:Bacteria; Actinobacteria; Actinobacteridae; Actinomycetales; Micrococcineae; Promicromonosporaceae; Cellulosimicrobium; otu_492
GMUWXEF01AED9X.1	279660	33.33	0.518225	114	RDP:Bacteria; Cyanobacteria; Cyanobacteria; Family XIII; GpXIII; otu_2014	279660	33.33	0.518225	114	greengenes:k__Bacteria; p__Cyanobacteria; c__Oscillatoriophycideae; o__Oscillatoriales; f__Phormidiaceae; g__Phormidium; s__Phormidium animale; otu_1491	279660	33.33	0.518225	114	ncbi:Bacteria; Cyanobacteria; Oscillatoriales; Phormidium; Unclassified; otu_1362
GMUWXEF01AFYG9.1	240800	33.02	0.185143	111	RDP:Bacteria; "Bacteroidetes"; "Sphingobacteria"; "Sphingobacteriales"; Cytophagaceae; Emticicia; otu_515	65675	33.96	0.24482	111	greengenes:k__Bacteria; p__TM6; c__SJA-4; otu_4374	12161	33.02	0.268279	111	ncbi:Bacteria; Actinobacteria; Actinobacteridae; Actinomycetales; Micrococcineae; Microbacteriaceae; Leifsonia; Unclassified; otu_452
GMUWXEF01AGAC1.1	12309	99.4	0.997696	438	RDP:Bacteria; "Actinobacteria"; Actinobacteria; Actinobacteridae; Actinomycetales; Micrococcineae; Promicromonosporaceae; Cellulosimicrobium; otu_286	12309	99.4	0.997696	438	greengenes:k__Bacteria; p__Actinobacteria; c__Actinobacteria (class); o__Actinomycetales; f__Promicromonosporaceae; g__Cellulosimicrobium; Unclassified; otu_702	12309	99.4	0.997696	438	ncbi:Bacteria; Actinobacteria; Actinobacteridae; Actinomycetales; Micrococcineae; Promicromonosporaceae; Cellulosimicrobium; otu_492
GMUWXEF01AK7XG.1	12309	97.75	0.999993	433	RDP:Bacteria; "Actinobacteria"; Actinobacteria; Actinobacteridae; Actinomycetales; Micrococcineae; Promicromonosporaceae; Cellulosimicrobium; otu_286	12309	97.75	0.999993	433	greengenes:k__Bacteria; p__Actinobacteria; c__Actinobacteria (class); o__Actinomycetales; f__Promicromonosporaceae; g__Cellulosimicrobium; Unclassified; otu_702	12309	97.75	0.999993	433	ncbi:Bacteria; Actinobacteria; Actinobacteridae; Actinomycetales; Micrococcineae; Promicromonosporaceae; Cellulosimicrobium; otu_492
GMUWXEF01AK92D.1	12309	97.81	0.999993	450	RDP:Bacteria; "Actinobacteria"; Actinobacteria; Actinobacteridae; Actinomycetales; Micrococcineae; Promicromonosporaceae; Cellulosimicrobium; otu_286	12309	97.81	0.999993	450	greengenes:k__Bacteria; p__Actinobacteria; c__Actinobacteria (class); o__Actinomycetales; f__Promicromonosporaceae; g__Cellulosimicrobium; Unclassified; otu_702	12309	97.81	0.999993	450	ncbi:Bacteria; Actinobacteria; Actinobacteridae; Actinomycetales; Micrococcineae; Promicromonosporaceae; Cellulosimicrobium; otu_492
GMUWXEF01AKJDH.1	103561	86.7	0.991897	124	RDP:Bacteria; "Actinobacteria"; Actinobacteria; Actinobacteridae; Actinomycetales; Micrococcineae; Promicromonosporaceae; Cellulosimicrobium; otu_286	103561	86.7	0.991897	124	greengenes:k__Bacteria; p__Actinobacteria; c__Actinobacteria (class); o__Actinomycetales; f__Promicromonosporaceae; g__Cellulosimicrobium; Unclassified; otu_702	103561	86.7	0.991897	124	ncbi:Bacteria; Actinobacteria; Actinobacteridae; Actinomycetales; Micrococcineae; Promicromonosporaceae; Cellulosimicrobium; otu_492
GMUWXEF01AKLH9.1	12309	100	0.997784	456	RDP:Bacteria; "Actinobacteria"; Actinobacteria; Actinobacteridae; Actinomycetales; Micrococcineae; Promicromonosporaceae; Cellulosimicrobium; otu_286	12309	100	0.997784	456	greengenes:k__Bacteria; p__Actinobacteria; c__Actinobacteria (class); o__Actinomycetales; f__Promicromonosporaceae; g__Cellulosimicrobium; Unclassified; otu_702	12309	100	0.997784	456	ncbi:Bacteria; Actinobacteria; Actinobacteridae; Actinomycetales; Micrococcineae; Promicromonosporaceae; Cellulosimicrobium; otu_492
GMUWXEF01AKPUQ.1	12309	98.77	0.990734	439	RDP:Bacteria; "Actinobacteria"; Actinobacteria; Actinobacteridae; Actinomycetales; Micrococcineae; Promicromonosporaceae; Cellulosimicrobium; otu_286	12309	98.77	0.990734	439	greengenes:k__Bacteria; p__Actinobacteria; c__Actinobacteria (class); o__Actinomycetales; f__Promicromonosporaceae; g__Cellulosimicrobium; Unclassified; otu_702	12309	98.77	0.990734	439	ncbi:Bacteria; Actinobacteria; Actinobacteridae; Actinomycetales; Micrococcineae; Promicromonosporaceae; Cellulosimicrobium; otu_492
GMUWXEF01AMF9Z.1	113799	65.54	0.922191	423	RDP:Bacteria; "Proteobacteria"; Gammaproteobacteria; Oceanospirillales; Hahellaceae; Endozoicomonas; otu_1749	113799	65.54	0.922191	423	greengenes:k__Bacteria; p__Proteobacteria; c__Gammaproteobacteria; o__Oceanospirillales; f__Endozoicimonaceae; g__Endozoicimonas; otu_3738	113799	65.54	0.922191	423	ncbi:Bacteria; Proteobacteria; Gammaproteobacteria; Spongiobacter; Unclassified; otu_3546
GMUWXEF01AMLL4.1	107389	100	0.999993	431	RDP:Bacteria; "Actinobacteria"; Actinobacteria; Actinobacteridae; Actinomycetales; Micrococcineae; Promicromonosporaceae; Cellulosimicrobium; otu_286	107389	100	0.999993	431	greengenes:k__Bacteria; p__Actinobacteria; c__Actinobacteria (class); o__Actinomycetales; f__Promicromonosporaceae; g__Cellulosimicrobium; s__Cellulosimicrobium funkei; otu_703	107389	100	0.999993	431	ncbi:Bacteria; Actinobacteria; Actinobacteridae; Actinomycetales; Micrococcineae; Promicromonosporaceae; Cellulosimicrobium; otu_492
GMUWXEF01ANKK2.1	106509	81.03	0.920984	149	RDP:Bacteria; "Proteobacteria"; Gammaproteobacteria; Pseudomonadales; Pseudomonadaceae; Pseudomonas; otu_1813	106509	81.03	0.920984	149	greengenes:k__Bacteria; p__Proteobacteria; c__Gammaproteobacteria; o__Pseudomonadales; f__Pseudomonadaceae; g__Pseudomonas; Unclassified; otu_3909	106509	81.03	0.920984	149	ncbi:Bacteria; Proteobacteria; Gammaproteobacteria; Pseudomonadales; Pseudomonadaceae; Pseudomonas; Unclassified; otu_3528
GMUWXEF01AO7BF.1	316091	67.49	0.928557	475	RDP:Bacteria; "Proteobacteria"; Alphaproteobacteria; Rhodospirillales; Rhodospirillaceae; Oceanibaculum; otu_1273	316091	67.49	0.928557	475	greengenes:k__Bacteria; p__Proteobacteria; c__Alphaproteobacteria; o__Rhodospirillales; f__Rhodospirillaceae; Unclassified; otu_2793	316091	67.49	0.928557	475	ncbi:Bacteria; Proteobacteria; Alphaproteobacteria; Unclassified; otu_2139
GMUWXEF01AQ3QU.1	12309	100	0.997551	413	RDP:Bacteria; "Actinobacteria"; Actinobacteria; Actinobacteridae; Actinomycetales; Micrococcineae; Promicromonosporaceae; Cellulosimicrobium; otu_286	12309	100	0.997551	413	greengenes:k__Bacteria; p__Actinobacteria; c__Actinobacteria (class); o__Actinomycetales; f__Promicromonosporaceae; g__Cellulosimicrobium; Unclassified; otu_702	12309	100	0.997551	413	ncbi:Bacteria; Actinobacteria; Actinobacteridae; Actinomycetales; Micrococcineae; Promicromonosporaceae; Cellulosimicrobium; otu_492
GMUWXEF01AR9OP.1	150237	74.22	0.933775	222	RDP:Bacteria; "Bacteroidetes"; Flavobacteria; "Flavobacteriales"; Flavobacteriaceae; Tenacibaculum; otu_619	150237	74.22	0.933775	222	greengenes:k__Bacteria; p__Bacteroidetes; c__Flavobacteria; o__Flavobacteriales; f__Flavobacteriaceae; g__Tenacibaculum; Unclassified; otu_1154	150237	74.22	0.933775	222	ncbi:Bacteria; Unclassified; otu_221
GMUWXEF01ARG8Z.1	103561	90.22	0.994775	193	RDP:Bacteria; "Actinobacteria"; Actinobacteria; Actinobacteridae; Actinomycetales; Micrococcineae; Promicromonosporaceae; Cellulosimicrobium; otu_286	103561	90.22	0.994775	193	greengenes:k__Bacteria; p__Actinobacteria; c__Actinobacteria (class); o__Actinomycetales; f__Promicromonosporaceae; g__Cellulosimicrobium; Unclassified; otu_702	103561	90.22	0.994775	193	ncbi:Bacteria; Actinobacteria; Actinobacteridae; Actinomycetales; Micrococcineae; Promicromonosporaceae; Cellulosimicrobium; otu_492
GMUWXEF01ATD8W.1	3439	79.96	0.960445	467	RDP:Bacteria; Cyanobacteria; Cyanobacteria; Chloroplast; Bacillariophyta; otu_1993	3439	79.96	0.960445	467	greengenes:k__Bacteria; p__Cyanobacteria; c__Chloroplast; o__Stramenopiles; otu_1406	3439	79.96	0.960445	467	ncbi:Eukaryota; stramenopiles; Bacillariophyta; Coscinodiscophyceae; Thalassiosirophycidae; Thalassiosirales; Skeletonemataceae; Skeletonema; otu_4089
GMUWXEF01AUX9D.1	54017	89.59	0.981142	427	RDP:Bacteria; "Proteobacteria"; Gammaproteobacteria; unclassified_Gammaproteobacteria; otu_1833	267897	59.53	0.901901	427	greengenes:k__Bacteria; p__Proteobacteria; c__Gammaproteobacteria; o__Alteromonadales; f__Shewanellaceae; g__Shewanella; s__Shewanella woodyi; otu_3476	267897	59.53	0.901901	427	ncbi:Bacteria; Proteobacteria; Gammaproteobacteria; Alteromonadales; Shewanellaceae; Shewanella; Unclassified; otu_3181
GMUWXEF01AX0VM.1	12309	98.8	0.999993	450	RDP:Bacteria; "Actinobacteria"; Actinobacteria; Actinobacteridae; Actinomycetales; Micrococcineae; Promicromonosporaceae; Cellulosimicrobium; otu_286	12309	98.8	0.999993	450	greengenes:k__Bacteria; p__Actinobacteria; c__Actinobacteria (class); o__Actinomycetales; f__Promicromonosporaceae; g__Cellulosimicrobium; Unclassified; otu_702	12309	98.8	0.999993	450	ncbi:Bacteria; Actinobacteria; Actinobacteridae; Actinomycetales; Micrococcineae; Promicromonosporaceae; Cellulosimicrobium; otu_492
GMUWXEF01AX2KX.1	4522	62.56	0.865449	399	RDP:Bacteria; "Proteobacteria"; Alphaproteobacteria; Rhodospirillales; Rhodospirillaceae; Magnetospirillum; otu_1270	4522	62.56	0.865449	399	greengenes:k__Bacteria; p__Proteobacteria; c__Alphaproteobacteria; o__Rhodospirillales; f__Rhodospirillaceae; g__Magnetospirillum; s__Magnetospirillum sp.; otu_2803	4522	62.56	0.865449	399	ncbi:Bacteria; Proteobacteria; Alphaproteobacteria; Rhodospirillales; Rhodospirillaceae; Magnetospirillum; Unclassified; otu_2501
GMUWXEF01AXHI8.1	143111	63.94	0.860493	159	RDP:Bacteria; "Chlorobi"; "Chlorobia"; Chlorobiales; Chlorobiaceae; Chlorobium; otu_644	143111	63.94	0.860493	159	greengenes:k__Bacteria; p__Chlorobi; c__Chlorobia; o__Chlorobiales; f__Chlorobiaceae; g__Pelodictyon; s__Pelodictyon luteolum; otu_1300	143111	63.94	0.860493	159	ncbi:Bacteria; Chlorobi; Chlorobia; Chlorobiales; Chlorobiaceae; Chlorobium/Pelodictyon group; Pelodictyon; otu_1180
GMUWXEF01AZ08W.1	107389	99.16	0.995618	462	RDP:Bacteria; "Actinobacteria"; Actinobacteria; Actinobacteridae; Actinomycetales; Micrococcineae; Promicromonosporaceae; Cellulosimicrobium; otu_286	107389	99.16	0.995618	462	greengenes:k__Bacteria; p__Actinobacteria; c__Actinobacteria (class); o__Actinomycetales; f__Promicromonosporaceae; g__Cellulosimicrobium; s__Cellulosimicrobium funkei; otu_703	107389	99.16	0.995618	462	ncbi:Bacteria; Actinobacteria; Actinobacteridae; Actinomycetales; Micrococcineae; Promicromonosporaceae; Cellulosimicrobium; otu_492
GMUWXEF01AZG6W.1	229891	91.78	0.989775	395	RDP:Bacteria; Cyanobacteria; Cyanobacteria; Family II; GpIIa; otu_2002	102068	93.56	0.987144	394	greengenes:k__Bacteria; p__Cyanobacteria; c__Synechococcophycideae; o__Synechococcales; f__Synechococcaceae; g__Prochlorococcus; otu_1523	128796	96.44	0.992304	394	ncbi:Bacteria; Cyanobacteria; Chroococcales; Synechococcus; Unclassified; otu_1273
GMUWXEF01AZHFY.1	276166	71.21	0.92581	502	RDP:Bacteria; "Proteobacteria"; Gammaproteobacteria; Pseudomonadales; Pseudomonadaceae; Pseudomonas; otu_1813	276166	71.21	0.92581	502	greengenes:k__Bacteria; p__Proteobacteria; c__Gammaproteobacteria; o__Pseudomonadales; f__Pseudomonadaceae; g__Pseudomonas; s__Pseudomonas stutzeri; otu_3935	276166	71.21	0.92581	502	ncbi:Bacteria; Proteobacteria; Gammaproteobacteria; Unclassified; otu_3101
GMUWXEF01B064J.1	128796	98.21	0.987072	79	RDP:Bacteria; Cyanobacteria; Cyanobacteria; Family II; GpIIa; otu_2002	128796	98.21	0.987072	79	greengenes:k__Bacteria; p__Cyanobacteria; c__Synechococcophycideae; o__Synechococcales; f__Synechococcaceae; g__Prochlorococcus; otu_1523	128796	98.21	0.987072	79	ncbi:Bacteria; Cyanobacteria; Chroococcales; Synechococcus; Unclassified; otu_1273
GMUWXEF01B277M.1	28323	55.88	0.865274	442	RDP:Bacteria; "Proteobacteria"; Alphaproteobacteria; Sphingomonadales; Sphingomonadaceae; Zymomonas; otu_1313	28323	55.88	0.865274	442	greengenes:k__Bacteria; p__Proteobacteria; c__Alphaproteobacteria; o__Sphingomonadales; f__Sphingomonadaceae; g__Zymomonas; s__Zymomonas mobilis; otu_2910	28323	55.88	0.865274	442	ncbi:Bacteria; Proteobacteria; Alphaproteobacteria; Sphingomonadales; Sphingomonadaceae; Zymomonas; otu_2605
GMUWXEF01B4YLG.1	107389	100	0.99585	488	RDP:Bacteria; "Actinobacteria"; Actinobacteria; Actinobacteridae; Actinomycetales; Micrococcineae; Promicromonosporaceae; Cellulosimicrobium; otu_286	107389	100	0.99585	488	greengenes:k__Bacteria; p__Actinobacteria; c__Actinobacteria (class); o__Actinomycetales; f__Promicromonosporaceae; g__Cellulosimicrobium; s__Cellulosimicrobium funkei; otu_703	107389	100	0.99585	488	ncbi:Bacteria; Actinobacteria; Actinobacteridae; Actinomycetales; Micrococcineae; Promicromonosporaceae; Cellulosimicrobium; otu_492
GMUWXEF01B50PL.1	12309	99.4	0.999993	432	RDP:Bacteria; "Actinobacteria"; Actinobacteria; Actinobacteridae; Actinomycetales; Micrococcineae; Promicromonosporaceae; Cellulosimicrobium; otu_286	12309	99.4	0.999993	432	greengenes:k__Bacteria; p__Actinobacteria; c__Actinobacteria (class); o__Actinomycetales; f__Promicromonosporaceae; g__Cellulosimicrobium; Unclassified; otu_702	12309	99.4	0.999993	432	ncbi:Bacteria; Actinobacteria; Actinobacteridae; Actinomycetales; Micrococcineae; Promicromonosporaceae; Cellulosimicrobium; otu_492
GMUWXEF01B5SEU.1	284221	64.52	0.947975	80	RDP:Bacteria; "Proteobacteria"; Gammaproteobacteria; Alteromonadales; Alteromonadaceae; Haliea; otu_1646	284221	64.52	0.947975	80	greengenes:k__Bacteria; p__Proteobacteria; c__Gammaproteobacteria; o__Oceanospirillales; f__OM60; g__Congregibacter; s__Congregibacter litoralis; otu_3806	284221	64.52	0.947975	80	ncbi:Bacteria; Proteobacteria; Gammaproteobacteria; Unclassified; otu_3101
GMUWXEF01B73ZG.1	73058	92.58	0.994484	365	RDP:Bacteria; "Actinobacteria"; Actinobacteria; Actinobacteridae; Actinomycetales; Micrococcineae; Promicromonosporaceae; Cellulosimicrobium; otu_286	73058	92.58	0.994484	365	greengenes:k__Bacteria; p__Actinobacteria; c__Actinobacteria (class); o__Actinomycetales; f__Promicromonosporaceae; g__Cellulosimicrobium; Unclassified; otu_702	73058	92.58	0.994484	365	ncbi:Bacteria; Actinobacteria; Actinobacteridae; Actinomycetales; Micrococcineae; Promicromonosporaceae; Promicromonospora; otu_496
GMUWXEF01B7CKU.1	12309	98.97	0.9954	440	RDP:Bacteria; "Actinobacteria"; Actinobacteria; Actinobacteridae; Actinomycetales; Micrococcineae; Promicromonosporaceae; Cellulosimicrobium; otu_286	12309	98.97	0.9954	440	greengenes:k__Bacteria; p__Actinobacteria; c__Actinobacteria (class); o__Actinomycetales; f__Promicromonosporaceae; g__Cellulosimicrobium; Unclassified; otu_702	12309	98.97	0.9954	440	ncbi:Bacteria; Actinobacteria; Actinobacteridae; Actinomycetales; Micrococcineae; Promicromonosporaceae; Cellulosimicrobium; otu_492
GMUWXEF01B7ET7.1	223077	63.09	0.92597	299	RDP:Bacteria; "Proteobacteria"; Gammaproteobacteria; unclassified_Gammaproteobacteria; otu_1833	156385	63.09	0.925635	299	greengenes:k__Bacteria; p__Proteobacteria; c__Gammaproteobacteria; o__Oceanospirillales; f__Oceanospirillaceae; g__Marinomonas; s__Marinomonas sp. MED121; otu_3787	156385	63.09	0.925635	299	ncbi:Bacteria; Proteobacteria; Gammaproteobacteria; Oceanospirillales; Marinomonas; Unclassified; otu_3448
GMUWXEF01B7ZOR.1	103561	86.7	0.992653	137	RDP:Bacteria; "Actinobacteria"; Actinobacteria; Actinobacteridae; Actinomycetales; Micrococcineae; Promicromonosporaceae; Cellulosimicrobium; otu_286	103561	86.7	0.992653	137	greengenes:k__Bacteria; p__Actinobacteria; c__Actinobacteria (class); o__Actinomycetales; f__Promicromonosporaceae; g__Cellulosimicrobium; Unclassified; otu_702	103561	86.7	0.992653	137	ncbi:Bacteria; Actinobacteria; Actinobacteridae; Actinomycetales; Micrococcineae; Promicromonosporaceae; Cellulosimicrobium; otu_492
GMUWXEF01B90XW.1	279847	69.12	0.952669	397	RDP:Bacteria; "Proteobacteria"; Gammaproteobacteria; Alteromonadales; Alteromonadaceae; Haliea; otu_1646	279847	69.12	0.952669	397	greengenes:k__Bacteria; p__Proteobacteria; c__Gammaproteobacteria; o__Oceanospirillales; f__OM60; g__Congregibacter; s__Congregibacter litoralis; otu_3806	279847	69.12	0.952669	397	ncbi:Bacteria; Proteobacteria; Gammaproteobacteria; Unclassified; otu_3101
GMUWXEF01BA07L.1	62747	91.33	0.994775	384	RDP:Bacteria; "Actinobacteria"; Actinobacteria; Actinobacteridae; Actinomycetales; Micrococcineae; Promicromonosporaceae; Xylanimonas; otu_293	62747	91.33	0.994775	384	greengenes:k__Bacteria; p__Actinobacteria; c__Actinobacteria (class); o__Actinomycetales; f__Promicromonosporaceae; g__Xylanimicrobium; Unclassified; otu_709	62747	91.33	0.994775	384	ncbi:Bacteria; Actinobacteria; Actinobacteridae; Actinomycetales; Micrococcineae; Promicromonosporaceae; Xylanimonas; otu_499
GMUWXEF01BAN37.1	160591	68.55	0.927772	74	RDP:Bacteria; "Proteobacteria"; Gammaproteobacteria; Alteromonadales; Alteromonadaceae; Glaciecola; otu_1645	160306	68.55	0.927772	74	greengenes:k__Bacteria; p__Proteobacteria; c__Gammaproteobacteria; o__Alteromonadales; f__Alteromonadaceae; g__Glaciecola; s__Pseudoalteromonas atlantica; otu_3416	160306	68.55	0.927772	74	ncbi:Bacteria; Proteobacteria; Gammaproteobacteria; Alteromonadales; Pseudoalteromonadaceae; Pseudoalteromonas; Unclassified; otu_3175
GMUWXEF01BAW9B.1	140010	45.03	0.82843	454	RDP:Bacteria; "Proteobacteria"; Alphaproteobacteria; Caulobacterales; Caulobacteraceae; Brevundimonas; otu_1066	140010	45.03	0.82843	454	greengenes:k__Bacteria; p__Proteobacteria; c__Alphaproteobacteria; o__Caulobacterales; f__Caulobacteraceae; Unclassified; otu_2453	140010	45.03	0.82843	454	ncbi:Bacteria; Proteobacteria; Alphaproteobacteria; Caulobacterales; Caulobacteraceae; Brevundimonas; Unclassified; otu_2144
GMUWXEF01BBJ6K.1	150237	67.59	0.898732	460	RDP:Bacteria; "Bacteroidetes"; Flavobacteria; "Flavobacteriales"; Flavobacteriaceae; Tenacibaculum; otu_619	150237	67.59	0.898732	460	greengenes:k__Bacteria; p__Bacteroidetes; c__Flavobacteria; o__Flavobacteriales; f__Flavobacteriaceae; g__Tenacibaculum; Unclassified; otu_1154	150237	67.59	0.898732	460	ncbi:Bacteria; Unclassified; otu_221
GMUWXEF01BD0PL.1	26328	81.45	0.971142	176	RDP:Bacteria; "Proteobacteria"; Gammaproteobacteria; Alteromonadales; Pseudoalteromonadaceae; Pseudoalteromonas; otu_1667	26328	81.45	0.971142	176	greengenes:k__Bacteria; p__Proteobacteria; c__Gammaproteobacteria; o__Alteromonadales; f__Pseudoalteromonadaceae; g__Pseudoalteromonas; Unclassified; otu_3440	26328	81.45	0.971142	176	ncbi:Bacteria; Proteobacteria; Gammaproteobacteria; Alteromonadales; Pseudoalteromonadaceae; Pseudoalteromonas; Unclassified; otu_3175
GMUWXEF01BDYZY.1	98587	88.45	0.976723	436	RDP:Bacteria; "Proteobacteria"; Gammaproteobacteria; unclassified_Gammaproteobacteria; otu_1833	98587	88.45	0.976723	436	greengenes:k__Bacteria; p__Proteobacteria; c__Gammaproteobacteria; o__Oceanospirillales; f__Alteromonadaceae; g__HTCC2207; otu_3714	98587	88.45	0.976723	436	ncbi:Bacteria; Proteobacteria; Gammaproteobacteria; OMG group; SAR92 clade; Unclassified; otu_3479
GMUWXEF01BFZSV.1	107389	100	0.995662	466	RDP:Bacteria; "Actinobacteria"; Actinobacteria; Actinobacteridae; Actinomycetales; Micrococcineae; Promicromonosporaceae; Cellulosimicrobium; otu_286	107389	100	0.995662	466	greengenes:k__Bacteria; p__Actinobacteria; c__Actinobacteria (class); o__Actinomycetales; f__Promicromonosporaceae; g__Cellulosimicrobium; s__Cellulosimicrobium funkei; otu_703	107389	100	0.995662	466	ncbi:Bacteria; Actinobacteria; Actinobacteridae; Actinomycetales; Micrococcineae; Promicromonosporaceae; Cellulosimicrobium; otu_492
GMUWXEF01BG3FS.1	107800	94.16	0.999993	323	RDP:Bacteria; "Actinobacteria"; Actinobacteria; Actinobacteridae; Actinomycetales; Micrococcineae; Promicromonosporaceae; Cellulosimicrobium; otu_286	107800	94.16	0.999993	323	greengenes:k__Bacteria; p__Actinobacteria; c__Actinobacteria (class); o__Actinomycetales; f__Promicromonosporaceae; g__Cellulosimicrobium; Unclassified; otu_702	107800	94.16	0.999993	323	ncbi:Bacteria; Actinobacteria; Actinobacteridae; Actinomycetales; Micrococcineae; Promicromonosporaceae; Cellulosimicrobium; otu_492
GMUWXEF01BG710.1	159270	92.33	0.990168	310	RDP:Bacteria; "Actinobacteria"; Actinobacteria; Actinobacteridae; Actinomycetales; Micrococcineae; Promicromonosporaceae; Cellulosimicrobium; otu_286	159270	92.33	0.990168	310	greengenes:k__Bacteria; p__Actinobacteria; c__Actinobacteria (class); o__Actinomycetales; f__Promicromonosporaceae; g__Cellulosimicrobium; Unclassified; otu_702	159270	92.33	0.990168	310	ncbi:Bacteria; Actinobacteria; Actinobacteridae; Actinomycetales; Micrococcineae; Promicromonosporaceae; Cellulosimicrobium; otu_492
GMUWXEF01BHOZK.1	214752	77.78	0.944879	77	RDP:Bacteria; "Actinobacteria"; Actinobacteria; Actinobacteridae; Actinomycetales; Pseudonocardineae; Pseudonocardiaceae; Saccharopolyspora; otu_362	216400	77.78	0.944879	77	greengenes:k__Bacteria; p__Actinobacteria; c__Actinobacteria (class); o__Actinomycetales; f__Pseudonocardiaceae; g__Saccharopolyspora; s__Saccharopolyspora erythraea; otu_746	216400	77.78	0.944879	77	ncbi:Bacteria; Actinobacteria; Actinobacteridae; Actinomycetales; Pseudonocardineae; Pseudonocardiaceae; Saccharopolyspora; Unclassified; otu_591
GMUWXEF01BIOHW.1	160907	72.02	0.931522	141	RDP:Bacteria; "Proteobacteria"; Gammaproteobacteria; Oceanospirillales; Oceanospirillaceae; Thalassolituus; otu_1782	160907	72.02	0.931522	141	greengenes:k__Bacteria; p__Proteobacteria; c__Gammaproteobacteria; o__Oceanospirillales; f__Oceanospirillaceae; g__Oleibacter; Unclassified; otu_3796	160907	72.02	0.931522	141	ncbi:Bacteria; Proteobacteria; Gammaproteobacteria; Oceanospirillales; Thalassolituus; Unclassified; otu_3468
GMUWXEF01BIYPD.1	12309	100	0.997711	437	RDP:Bacteria; "Actinobacteria"; Actinobacteria; Actinobacteridae; Actinomycetales; Micrococcineae; Promicromonosporaceae; Cellulosimicrobium; otu_286	12309	100	0.997711	437	greengenes:k__Bacteria; p__Actinobacteria; c__Actinobacteria (class); o__Actinomycetales; f__Promicromonosporaceae; g__Cellulosimicrobium; Unclassified; otu_702	12309	100	0.997711	437	ncbi:Bacteria; Actinobacteria; Actinobacteridae; Actinomycetales; Micrococcineae; Promicromonosporaceae; Cellulosimicrobium; otu_492
GMUWXEF01BJ9E9.1	150237	72.52	0.941943	215	RDP:Bacteria; "Bacteroidetes"; Flavobacteria; "Flavobacteriales"; Flavobacteriaceae; Tenacibaculum; otu_619	150237	72.52	0.941943	215	greengenes:k__Bacteria; p__Bacteroidetes; c__Flavobacteria; o__Flavobacteriales; f__Flavobacteriaceae; g__Tenacibaculum; Unclassified; otu_1154	150237	72.52	0.941943	215	ncbi:Bacteria; Unclassified; otu_221
GMUWXEF01BJAGE.1	107800	96.12	0.999993	132	RDP:Bacteria; "Actinobacteria"; Actinobacteria; Actinobacteridae; Actinomycetales; Micrococcineae; Promicromonosporaceae; Cellulosimicrobium; otu_286	107800	96.12	0.999993	132	greengenes:k__Bacteria; p__Actinobacteria; c__Actinobacteria (class); o__Actinomycetales; f__Promicromonosporaceae; g__Cellulosimicrobium; Unclassified; otu_702	107800	96.12	0.999993	132	ncbi:Bacteria; Actinobacteria; Actinobacteridae; Actinomycetales; Micrococcineae; Promicromonosporaceae; Cellulosimicrobium; otu_492
GMUWXEF01BJV5J.1	5410	44.71	0.813343	518	RDP:Bacteria; "Proteobacteria"; Alphaproteobacteria; Rhizobiales; Rhizobiaceae; Rhizobium; otu_1147	5410	44.71	0.813343	518	greengenes:k__Bacteria; p__Proteobacteria; c__Alphaproteobacteria; o__Rhizobiales; f__Rhizobiaceae; g__Agrobacterium; Unclassified; otu_2601	5410	44.71	0.813343	518	ncbi:Bacteria; Proteobacteria; Alphaproteobacteria; Rhizobiales; Rhizobiaceae; Rhizobium/Agrobacterium group; Agrobacterium; Unclassified; otu_2293
GMUWXEF01BMZ4D.1	12309	99.2	0.997711	440	RDP:Bacteria; "Actinobacteria"; Actinobacteria; Actinobacteridae; Actinomycetales; Micrococcineae; Promicromonosporaceae; Cellulosimicrobium; otu_286	12309	99.2	0.997711	440	greengenes:k__Bacteria; p__Actinobacteria; c__Actinobacteria (class); o__Actinomycetales; f__Promicromonosporaceae; g__Cellulosimicrobium; Unclassified; otu_702	12309	99.2	0.997711	440	ncbi:Bacteria; Actinobacteria; Actinobacteridae; Actinomycetales; Micrococcineae; Promicromonosporaceae; Cellulosimicrobium; otu_492
GMUWXEF01BNHFF.1	265850	54.94	0.864853	147	RDP:Bacteria; "Bacteroidetes"; Flavobacteria; "Flavobacteriales"; Flavobacteriaceae; Tamlana; otu_618	265850	54.94	0.864853	147	greengenes:k__Bacteria; p__Bacteroidetes; c__Flavobacteria; o__Flavobacteriales; f__Flavobacteriaceae; g__Algibacter; Unclassified; otu_1073	265850	54.94	0.864853	147	ncbi:Bacteria; Bacteroidetes; Flavobacteria; Flavobacteriales; Flavobacteriaceae; Tamlana; otu_984
GMUWXEF01BNYJK.1	159270	98.3	0.996127	262	RDP:Bacteria; "Actinobacteria"; Actinobacteria; Actinobacteridae; Actinomycetales; Micrococcineae; Promicromonosporaceae; Cellulosimicrobium; otu_286	159270	98.3	0.996127	262	greengenes:k__Bacteria; p__Actinobacteria; c__Actinobacteria (class); o__Actinomycetales; f__Promicromonosporaceae; g__Cellulosimicrobium; Unclassified; otu_702	159270	98.3	0.996127	262	ncbi:Bacteria; Actinobacteria; Actinobacteridae; Actinomycetales; Micrococcineae; Promicromonosporaceae; Cellulosimicrobium; otu_492
GMUWXEF01BP288.1	76582	51.74	0.846511	453	RDP:Bacteria; "Proteobacteria"; Alphaproteobacteria; Rhizobiales; Brucellaceae; Ochrobactrum; otu_1108	76582	51.74	0.846511	453	greengenes:k__Bacteria; p__Proteobacteria; c__Alphaproteobacteria; o__Rhizobiales; f__Brucellaceae; Unclassified; otu_2527	76582	51.74	0.846511	453	ncbi:Bacteria; Proteobacteria; Alphaproteobacteria; Rhizobiales; Brucellaceae; Ochrobactrum; Unclassified; otu_2207
GMUWXEF01BQ3DU.1	73058	95.67	0.997522	404	RDP:Bacteria; "Actinobacteria"; Actinobacteria; Actinobacteridae; Actinomycetales; Micrococcineae; Promicromonosporaceae; Cellulosimicrobium; otu_286	73058	95.67	0.997522	404	greengenes:k__Bacteria; p__Actinobacteria; c__Actinobacteria (class); o__Actinomycetales; f__Promicromonosporaceae; g__Cellulosimicrobium; Unclassified; otu_702	73058	95.67	0.997522	404	ncbi:Bacteria; Actinobacteria; Actinobacteridae; Actinomycetales; Micrococcineae; Promicromonosporaceae; Promicromonospora; otu_496
GMUWXEF01BS77Z.1	12309	99.03	0.999993	451	RDP:Bacteria; "Actinobacteria"; Actinobacteria; Actinobacteridae; Actinomycetales; Micrococcineae; Promicromonosporaceae; Cellulosimicrobium; otu_286	12309	99.03	0.999993	451	greengenes:k__Bacteria; p__Actinobacteria; c__Actinobacteria (class); o__Actinomycetales; f__Promicromonosporaceae; g__Cellulosimicrobium; Unclassified; otu_702	12309	99.03	0.999993	451	ncbi:Bacteria; Actinobacteria; Actinobacteridae; Actinomycetales; Micrococcineae; Promicromonosporaceae; Cellulosimicrobium; otu_492
GMUWXEF01BSTDK.1	54601	82.52	0.950562	232	RDP:Bacteria; Cyanobacteria; Cyanobacteria; Family II; GpIIa; otu_2002	54601	82.52	0.950562	232	greengenes:k__Bacteria; p__Cyanobacteria; c__Synechococcophycideae; o__Synechococcales; f__Synechococcaceae; g__Prochlorococcus; otu_1523	54601	82.52	0.950562	232	ncbi:Bacteria; Cyanobacteria; Chroococcales; Synechococcus; Unclassified; otu_1273
GMUWXEF01BW1RF.1	324565	57.53	0.866684	386	RDP:Bacteria; "Proteobacteria"; Alphaproteobacteria; Rhodospirillales; Rhodospirillaceae; Phaeospirillum; otu_1275	324565	57.53	0.866684	386	greengenes:k__Bacteria; p__Proteobacteria; c__Alphaproteobacteria; o__Rhodospirillales; f__Rhodospirillaceae; g__Magnetospirillum; s__Magnetospirillum sp.; otu_2803	324565	57.53	0.866684	386	ncbi:Bacteria; Proteobacteria; Alphaproteobacteria; Rhodospirillales; Rhodospirillaceae; Phaeospirillum; Unclassified; otu_2508
GMUWXEF01BWALL.1	73058	91.67	0.995414	219	RDP:Bacteria; "Actinobacteria"; Actinobacteria; Actinobacteridae; Actinomycetales; Micrococcineae; Promicromonosporaceae; Cellulosimicrobium; otu_286	73058	91.67	0.995414	219	greengenes:k__Bacteria; p__Actinobacteria; c__Actinobacteria (class); o__Actinomycetales; f__Promicromonosporaceae; g__Cellulosimicrobium; Unclassified; otu_702	73058	91.67	0.995414	219	ncbi:Bacteria; Actinobacteria; Actinobacteridae; Actinomycetales; Micrococcineae; Promicromonosporaceae; Promicromonospora; otu_496
GMUWXEF01BWQW5.1	262912	88.71	0.962785	83	RDP:Bacteria; "Actinobacteria"; Actinobacteria; Actinobacteridae; Actinomycetales; Micrococcineae; Microbacteriaceae; Curtobacterium; otu_249	262912	88.71	0.962785	83	greengenes:k__Bacteria; p__Actinobacteria; c__Actinobacteria (class); o__Actinomycetales; f__Microbacteriaceae; g__Curtobacterium; Unclassified; otu_461	262912	88.71	0.962785	83	ncbi:Bacteria; Firmicutes; Bacillales; Bacillaceae; Bacillus; Unclassified; otu_1469
GMUWXEF01BXKS4.1	12309	92.46	0.990342	417	RDP:Bacteria; "Actinobacteria"; Actinobacteria; Actinobacteridae; Actinomycetales; Micrococcineae; Promicromonosporaceae; Cellulosimicrobium; otu_286	12309	92.46	0.990342	417	greengenes:k__Bacteria; p__Actinobacteria; c__Actinobacteria (class); o__Actinomycetales; f__Promicromonosporaceae; g__Cellulosimicrobium; Unclassified; otu_702	12309	92.46	0.990342	417	ncbi:Bacteria; Actinobacteria; Actinobacteridae; Actinomycetales; Micrococcineae; Promicromonosporaceae; Cellulosimicrobium; otu_492
GMUWXEF01BXLGU.1	12309	100	0.997595	420	RDP:Bacteria; "Actinobacteria"; Actinobacteria; Actinobacteridae; Actinomycetales; Micrococcineae; Promicromonosporaceae; Cellulosimicrobium; otu_286	12309	100	0.997595	420	greengenes:k__Bacteria; p__Actinobacteria; c__Actinobacteria (class); o__Actinomycetales; f__Promicromonosporaceae; g__Cellulosimicrobium; Unclassified; otu_702	12309	100	0.997595	420	ncbi:Bacteria; Actinobacteria; Actinobacteridae; Actinomycetales; Micrococcineae; Promicromonosporaceae; Cellulosimicrobium; otu_492
GMUWXEF01BXVZE.1	12309	99.6	0.997711	440	RDP:Bacteria; "Actinobacteria"; Actinobacteria; Actinobacteridae; Actinomycetales; Micrococcineae; Promicromonosporaceae; Cellulosimicrobium; otu_286	12309	99.6	0.997711	440	greengenes:k__Bacteria; p__Actinobacteria; c__Actinobacteria (class); o__Actinomycetales; f__Promicromonosporaceae; g__Cellulosimicrobium; Unclassified; otu_702	12309	99.6	0.997711	440	ncbi:Bacteria; Actinobacteria; Actinobacteridae; Actinomycetales; Micrococcineae; Promicromonosporaceae; Cellulosimicrobium; otu_492
GMUWXEF01BXX6O.1	107800	94.62	0.999993	325	RDP:Bacteria; "Actinobacteria"; Actinobacteria; Actinobacteridae; Actinomycetales; Micrococcineae; Promicromonosporaceae; Cellulosimicrobium; otu_286	107800	94.62	0.999993	325	greengenes:k__Bacteria; p__Actinobacteria; c__Actinobacteria (class); o__Actinomycetales; f__Promicromonosporaceae; g__Cellulosimicrobium; Unclassified; otu_702	107800	94.62	0.999993	325	ncbi:Bacteria; Actinobacteria; Actinobacteridae; Actinomycetales; Micrococcineae; Promicromonosporaceae; Cellulosimicrobium; otu_492
GMUWXEF01BYQCM.1	175781	45	0.80939	319	RDP:Bacteria; "Proteobacteria"; Alphaproteobacteria; Caulobacterales; Hyphomonadaceae; Henriciella; otu_1071	175781	45	0.80939	319	greengenes:k__Bacteria; p__Proteobacteria; c__Alphaproteobacteria; o__Rhodobacterales; f__Hyphomonadaceae; Unclassified; otu_2656	175781	45	0.80939	319	ncbi:Bacteria; Proteobacteria; Alphaproteobacteria; Caulobacterales; Caulobacteraceae; Caulobacter; Unclassified; otu_2146
GMUWXEF01C1J9B.1	77900	79.53	0.882498	123	RDP:Bacteria; "Actinobacteria"; Actinobacteria; Actinobacteridae; Actinomycetales; Micrococcineae; Promicromonosporaceae; Cellulosimicrobium; otu_286	77900	79.53	0.882498	123	greengenes:k__Bacteria; p__Actinobacteria; c__Actinobacteria (class); o__Actinomycetales; f__Promicromonosporaceae; g__Cellulosimicrobium; Unclassified; otu_702	77900	79.53	0.882498	123	ncbi:Bacteria; Actinobacteria; Actinobacteridae; Actinomycetales; Micrococcineae; Promicromonosporaceae; Cellulosimicrobium; otu_492
GMUWXEF01C1RG0.1	37115	54.11	0.860638	462	RDP:Bacteria; "Proteobacteria"; Gammaproteobacteria; Alteromonadales; Alteromonadaceae; Marinobacter; Unclassified; otu_1648	37115	54.11	0.860638	462	greengenes:k__Bacteria; p__Proteobacteria; c__Gammaproteobacteria; o__Oceanospirillales; f__Alteromonadaceae; g__Marinobacter; Unclassified; otu_3716	37115	54.11	0.860638	462	ncbi:Bacteria; Proteobacteria; Gammaproteobacteria; Alteromonadales; Alteromonadaceae; Marinobacter; Unclassified; otu_3144
GMUWXEF01C2ORE.1	152262	50.51	0.83093	423	RDP:Bacteria; "Chlamydiae"; Chlamydiae; Chlamydiales; Parachlamydiaceae; unclassified_Parachlamydiaceae; otu_639	152262	50.51	0.83093	423	greengenes:k__Bacteria; p__Chlamydiae; c__Chlamydiae (class); o__Chlamydiales; Unclassified; otu_1269	152262	50.51	0.83093	423	ncbi:Bacteria; Chlamydiae; Chlamydiales; Criblamydiaceae; Criblamydia; otu_1156
GMUWXEF01C321X.1	324565	57.79	0.868341	390	RDP:Bacteria; "Proteobacteria"; Alphaproteobacteria; Rhodospirillales; Rhodospirillaceae; Phaeospirillum; otu_1275	324565	57.79	0.868341	390	greengenes:k__Bacteria; p__Proteobacteria; c__Alphaproteobacteria; o__Rhodospirillales; f__Rhodospirillaceae; g__Magnetospirillum; s__Magnetospirillum sp.; otu_2803	324565	57.79	0.868341	390	ncbi:Bacteria; Proteobacteria; Alphaproteobacteria; Rhodospirillales; Rhodospirillaceae; Phaeospirillum; Unclassified; otu_2508
GMUWXEF01C4BXB.1	77900	87.72	0.991854	124	RDP:Bacteria; "Actinobacteria"; Actinobacteria; Actinobacteridae; Actinomycetales; Micrococcineae; Promicromonosporaceae; Cellulosimicrobium; otu_286	77900	87.72	0.991854	124	greengenes:k__Bacteria; p__Actinobacteria; c__Actinobacteria (class); o__Actinomycetales; f__Promicromonosporaceae; g__Cellulosimicrobium; Unclassified; otu_702	77900	87.72	0.991854	124	ncbi:Bacteria; Actinobacteria; Actinobacteridae; Actinomycetales; Micrococcineae; Promicromonosporaceae; Cellulosimicrobium; otu_492
GMUWXEF01C4D7G.1	107389	95.15	0.991505	479	RDP:Bacteria; "Actinobacteria"; Actinobacteria; Actinobacteridae; Actinomycetales; Micrococcineae; Promicromonosporaceae; Cellulosimicrobium; otu_286	107389	95.15	0.991505	479	greengenes:k__Bacteria; p__Actinobacteria; c__Actinobacteria (class); o__Actinomycetales; f__Promicromonosporaceae; g__Cellulosimicrobium; s__Cellulosimicrobium funkei; otu_703	107389	95.15	0.991505	479	ncbi:Bacteria; Actinobacteria; Actinobacteridae; Actinomycetales; Micrococcineae; Promicromonosporaceae; Cellulosimicrobium; otu_492
GMUWXEF01C4PPQ.1	73058	88.83	0.993263	149	RDP:Bacteria; "Actinobacteria"; Actinobacteria; Actinobacteridae; Actinomycetales; Micrococcineae; Promicromonosporaceae; Cellulosimicrobium; otu_286	73058	88.83	0.993263	149	greengenes:k__Bacteria; p__Actinobacteria; c__Actinobacteria (class); o__Actinomycetales; f__Promicromonosporaceae; g__Cellulosimicrobium; Unclassified; otu_702	73058	88.83	0.993263	149	ncbi:Bacteria; Actinobacteria; Actinobacteridae; Actinomycetales; Micrococcineae; Promicromonosporaceae; Promicromonospora; otu_496
GMUWXEF01C7WG2.1	159270	89.92	0.973744	353	RDP:Bacteria; "Actinobacteria"; Actinobacteria; Actinobacteridae; Actinomycetales; Micrococcineae; Promicromonosporaceae; Cellulosimicrobium; otu_286	159270	89.92	0.973744	353	greengenes:k__Bacteria; p__Actinobacteria; c__Actinobacteria (class); o__Actinomycetales; f__Promicromonosporaceae; g__Cellulosimicrobium; Unclassified; otu_702	159270	89.92	0.973744	353	ncbi:Bacteria; Actinobacteria; Actinobacteridae; Actinomycetales; Micrococcineae; Promicromonosporaceae; Cellulosimicrobium; otu_492
GMUWXEF01C8XU6.1	150258	47.26	0.828866	285	RDP:Bacteria; "Proteobacteria"; Alphaproteobacteria; Rhizobiales; Bradyrhizobiaceae; unclassified_Bradyrhizobiaceae; otu_1104	150258	47.26	0.828866	285	greengenes:k__Bacteria; p__Proteobacteria; c__Alphaproteobacteria; o__Rhizobiales; f__Bradyrhizobiaceae; g__Rhodopseudomonas; Unclassified; otu_2524	150258	47.26	0.828866	285	ncbi:Bacteria; Proteobacteria; Alphaproteobacteria; Unclassified; otu_2139
GMUWXEF01CA6J4.1	73058	92.57	0.995037	405	RDP:Bacteria; "Actinobacteria"; Actinobacteria; Actinobacteridae; Actinomycetales; Micrococcineae; Promicromonosporaceae; Cellulosimicrobium; otu_286	73058	92.57	0.995037	405	greengenes:k__Bacteria; p__Actinobacteria; c__Actinobacteria (class); o__Actinomycetales; f__Promicromonosporaceae; g__Cellulosimicrobium; Unclassified; otu_702	73058	92.57	0.995037	405	ncbi:Bacteria; Actinobacteria; Actinobacteridae; Actinomycetales; Micrococcineae; Promicromonosporaceae; Promicromonospora; otu_496
GMUWXEF01CAVOA.1	175781	40.99	0.800655	277	RDP:Bacteria; "Proteobacteria"; Alphaproteobacteria; Caulobacterales; Hyphomonadaceae; Henriciella; otu_1071	175781	40.99	0.800655	277	greengenes:k__Bacteria; p__Proteobacteria; c__Alphaproteobacteria; o__Rhodobacterales; f__Hyphomonadaceae; Unclassified; otu_2656	175781	40.99	0.800655	277	ncbi:Bacteria; Proteobacteria; Alphaproteobacteria; Caulobacterales; Caulobacteraceae; Caulobacter; Unclassified; otu_2146
GMUWXEF01CC93S.1	222370	78.26	0.934458	453	RDP:Bacteria; "Proteobacteria"; Gammaproteobacteria; unclassified_Gammaproteobacteria; otu_1833	222370	78.26	0.934458	453	greengenes:k__Bacteria; p__Proteobacteria; c__Gammaproteobacteria; o__Oceanospirillales; f__Alteromonadaceae; g__nsmpVI18; otu_3730	222370	78.26	0.934458	453	ncbi:Bacteria; Proteobacteria; Gammaproteobacteria; Unclassified; otu_3101
GMUWXEF01CEM5C.1	77900	83.82	0.983554	124	RDP:Bacteria; "Actinobacteria"; Actinobacteria; Actinobacteridae; Actinomycetales; Micrococcineae; Promicromonosporaceae; Cellulosimicrobium; otu_286	77900	83.82	0.983554	124	greengenes:k__Bacteria; p__Actinobacteria; c__Actinobacteria (class); o__Actinomycetales; f__Promicromonosporaceae; g__Cellulosimicrobium; Unclassified; otu_702	77900	83.82	0.983554	124	ncbi:Bacteria; Actinobacteria; Actinobacteridae; Actinomycetales; Micrococcineae; Promicromonosporaceae; Cellulosimicrobium; otu_492
GMUWXEF01CEQT7.1	73058	96.33	0.997522	404	RDP:Bacteria; "Actinobacteria"; Actinobacteria; Actinobacteridae; Actinomycetales; Micrococcineae; Promicromonosporaceae; Cellulosimicrobium; otu_286	73058	96.33	0.997522	404	greengenes:k__Bacteria; p__Actinobacteria; c__Actinobacteria (class); o__Actinomycetales; f__Promicromonosporaceae; g__Cellulosimicrobium; Unclassified; otu_702	73058	96.33	0.997522	404	ncbi:Bacteria; Actinobacteria; Actinobacteridae; Actinomycetales; Micrococcineae; Promicromonosporaceae; Promicromonospora; otu_496
GMUWXEF01CH39D.1	73058	93.65	0.994135	343	RDP:Bacteria; "Actinobacteria"; Actinobacteria; Actinobacteridae; Actinomycetales; Micrococcineae; Promicromonosporaceae; Cellulosimicrobium; otu_286	73058	93.65	0.994135	343	greengenes:k__Bacteria; p__Actinobacteria; c__Actinobacteria (class); o__Actinomycetales; f__Promicromonosporaceae; g__Cellulosimicrobium; Unclassified; otu_702	73058	93.65	0.994135	343	ncbi:Bacteria; Actinobacteria; Actinobacteridae; Actinomycetales; Micrococcineae; Promicromonosporaceae; Promicromonospora; otu_496
GMUWXEF01CHV3M.1	144754	44.89	0.802457	505	RDP:Bacteria; "Proteobacteria"; Alphaproteobacteria; Rhodospirillales; Rhodospirillaceae; unclassified_Rhodospirillaceae; otu_1286	227483	43.29	0.811614	505	greengenes:k__Bacteria; p__Proteobacteria; c__Alphaproteobacteria; o__Rhizobiales; f__Hyphomicrobiaceae; g__Devosia; Unclassified; otu_2539	144754	44.89	0.802457	505	ncbi:Bacteria; Proteobacteria; Alphaproteobacteria; Unclassified; otu_2139
GMUWXEF01CIBWS.1	107800	96.64	0.999993	361	RDP:Bacteria; "Actinobacteria"; Actinobacteria; Actinobacteridae; Actinomycetales; Micrococcineae; Promicromonosporaceae; Cellulosimicrobium; otu_286	107800	96.64	0.999993	361	greengenes:k__Bacteria; p__Actinobacteria; c__Actinobacteria (class); o__Actinomycetales; f__Promicromonosporaceae; g__Cellulosimicrobium; Unclassified; otu_702	107800	96.64	0.999993	361	ncbi:Bacteria; Actinobacteria; Actinobacteridae; Actinomycetales; Micrococcineae; Promicromonosporaceae; Cellulosimicrobium; otu_492
GMUWXEF01CJGWV.1	255870	66.23	0.832805	100	RDP:Bacteria; "Proteobacteria"; Deltaproteobacteria; Desulfobacterales; Desulfobacteraceae; unclassified_Desulfobacteraceae; otu_1483	195352	66.23	0.832805	100	greengenes:k__Bacteria; p__Proteobacteria; c__Deltaproteobacteria; o__Syntrophobacterales; f__Desulfobacteraceae; g__Desulfococcus; s__Desulfococcus oleovorans; otu_3288	195352	66.23	0.832805	100	ncbi:Bacteria; Proteobacteria; Deltaproteobacteria; Desulfobacterales; Desulfobacteraceae; Desulfococcus; Unclassified; otu_2922
GMUWXEF01CJL3G.1	140817	80.47	0.960866	316	RDP:Bacteria; "Proteobacteria"; Alphaproteobacteria; Rhodobacterales; Rhodobacteraceae; unclassified_Rhodobacteraceae; otu_1236	140817	80.47	0.960866	316	greengenes:k__Bacteria; p__Proteobacteria; c__Alphaproteobacteria; o__Rhodobacterales; f__Rhodobacteraceae; Unclassified; otu_2666	140817	80.47	0.960866	316	ncbi:Bacteria; Proteobacteria; Alphaproteobacteria; Rhodobacterales; Rhodobacteraceae; Roseobacter; Unclassified; otu_2417
GMUWXEF01CKL1R.1	12309	91.38	0.999993	132	RDP:Bacteria; "Actinobacteria"; Actinobacteria; Actinobacteridae; Actinomycetales; Micrococcineae; Promicromonosporaceae; Cellulosimicrobium; otu_286	12309	91.38	0.999993	132	greengenes:k__Bacteria; p__Actinobacteria; c__Actinobacteria (class); o__Actinomycetales; f__Promicromonosporaceae; g__Cellulosimicrobium; Unclassified; otu_702	12309	91.38	0.999993	132	ncbi:Bacteria; Actinobacteria; Actinobacteridae; Actinomycetales; Micrococcineae; Promicromonosporaceae; Cellulosimicrobium; otu_492
GMUWXEF01CMSQI.1	261035	58.27	0.842398	235	RDP:Bacteria; "Proteobacteria"; Alphaproteobacteria; Rhizobiales; Methylobacteriaceae; Methylobacterium; otu_1126	150990	57.55	0.838299	235	greengenes:k__Bacteria; p__Proteobacteria; c__Alphaproteobacteria; o__Rhizobiales; f__Aurantimonadaceae; g__Aurantimonas; s__Aurantimonas manganoxydans; otu_2481	150990	57.55	0.838299	235	ncbi:Bacteria; Proteobacteria; Alphaproteobacteria; Rhizobiales; Aurantimonadaceae; Aurantimonas; otu_2166
GMUWXEF01CN1PS.1	159270	98.33	0.996257	271	RDP:Bacteria; "Actinobacteria"; Actinobacteria; Actinobacteridae; Actinomycetales; Micrococcineae; Promicromonosporaceae; Cellulosimicrobium; otu_286	159270	98.33	0.996257	271	greengenes:k__Bacteria; p__Actinobacteria; c__Actinobacteria (class); o__Actinomycetales; f__Promicromonosporaceae; g__Cellulosimicrobium; Unclassified; otu_702	159270	98.33	0.996257	271	ncbi:Bacteria; Actinobacteria; Actinobacteridae; Actinomycetales; Micrococcineae; Promicromonosporaceae; Cellulosimicrobium; otu_492
GMUWXEF01CNV65.1	107800	100	0.999993	204	RDP:Bacteria; "Actinobacteria"; Actinobacteria; Actinobacteridae; Actinomycetales; Micrococcineae; Promicromonosporaceae; Cellulosimicrobium; otu_286	107800	100	0.999993	204	greengenes:k__Bacteria; p__Actinobacteria; c__Actinobacteria (class); o__Actinomycetales; f__Promicromonosporaceae; g__Cellulosimicrobium; Unclassified; otu_702	107800	100	0.999993	204	ncbi:Bacteria; Actinobacteria; Actinobacteridae; Actinomycetales; Micrococcineae; Promicromonosporaceae; Cellulosimicrobium; otu_492
GMUWXEF01COJIU.1	316091	70.84	0.928411	443	RDP:Bacteria; "Proteobacteria"; Alphaproteobacteria; Rhodospirillales; Rhodospirillaceae; Oceanibaculum; otu_1273	316091	70.84	0.928411	443	greengenes:k__Bacteria; p__Proteobacteria; c__Alphaproteobacteria; o__Rhodospirillales; f__Rhodospirillaceae; Unclassified; otu_2793	316091	70.84	0.928411	443	ncbi:Bacteria; Proteobacteria; Alphaproteobacteria; Unclassified; otu_2139
GMUWXEF01CONWC.1	150258	44.63	0.830799	350	RDP:Bacteria; "Proteobacteria"; Alphaproteobacteria; Rhizobiales; Bradyrhizobiaceae; unclassified_Bradyrhizobiaceae; otu_1104	150258	44.63	0.830799	350	greengenes:k__Bacteria; p__Proteobacteria; c__Alphaproteobacteria; o__Rhizobiales; f__Bradyrhizobiaceae; g__Rhodopseudomonas; Unclassified; otu_2524	150258	44.63	0.830799	350	ncbi:Bacteria; Proteobacteria; Alphaproteobacteria; Unclassified; otu_2139
GMUWXEF01CPEC5.1	12309	97.68	0.98761	411	RDP:Bacteria; "Actinobacteria"; Actinobacteria; Actinobacteridae; Actinomycetales; Micrococcineae; Promicromonosporaceae; Cellulosimicrobium; otu_286	12309	97.68	0.98761	411	greengenes:k__Bacteria; p__Actinobacteria; c__Actinobacteria (class); o__Actinomycetales; f__Promicromonosporaceae; g__Cellulosimicrobium; Unclassified; otu_702	12309	97.68	0.98761	411	ncbi:Bacteria; Actinobacteria; Actinobacteridae; Actinomycetales; Micrococcineae; Promicromonosporaceae; Cellulosimicrobium; otu_492
GMUWXEF01CS0KR.1	55625	69.13	0.910171	427	RDP:Bacteria; "Proteobacteria"; Gammaproteobacteria; Oceanospirillales; Halomonadaceae; Zymobacter; otu_1766	134545	68.35	0.903558	427	greengenes:k__Bacteria; p__Proteobacteria; c__Gammaproteobacteria; o__Pseudomonadales; f__Pseudomonadaceae; g__Pseudomonas; Unclassified; otu_3909	134545	68.35	0.903558	427	ncbi:Bacteria; Proteobacteria; Gammaproteobacteria; Pseudomonadales; Pseudomonadaceae; Pseudomonas; Unclassified; otu_3528
GMUWXEF01CSVB7.1	101892	63.52	0.891698	473	RDP:Bacteria; "Proteobacteria"; Gammaproteobacteria; unclassified_Gammaproteobacteria; otu_1833	101892	63.52	0.891698	473	greengenes:k__Bacteria; p__Proteobacteria; c__Gammaproteobacteria; o__Oceanospirillales; f__HTCC2089; otu_3770	218683	62.98	0.899256	473	ncbi:Bacteria; Proteobacteria; Gammaproteobacteria; Pseudomonadales; Pseudomonadaceae; Pseudomonas; Unclassified; otu_3528
GMUWXEF01CTSZB.1	39706	67.42	0.898064	312	RDP:Bacteria; "Proteobacteria"; Gammaproteobacteria; Alteromonadales; Alteromonadales_incertae_sedis; Teredinibacter; otu_1655	151221	69.12	0.909401	312	greengenes:k__Bacteria; p__Proteobacteria; c__Gammaproteobacteria; o__Oceanospirillales; f__OM60; Unclassified; otu_3801	39706	67.42	0.898064	312	ncbi:Bacteria; Proteobacteria; Gammaproteobacteria; Pseudomonadales; Unclassified; otu_3504
GMUWXEF01CULBH.1	324565	57.51	0.877294	381	RDP:Bacteria; "Proteobacteria"; Alphaproteobacteria; Rhodospirillales; Rhodospirillaceae; Phaeospirillum; otu_1275	134506	57.27	0.877076	381	greengenes:k__Bacteria; p__Proteobacteria; c__Alphaproteobacteria; o__Rhodospirillales; f__Rhodospirillaceae; g__Magnetospirillum; s__Magnetospirillum sp.; otu_2803	134506	57.27	0.877076	381	ncbi:Bacteria; Proteobacteria; Alphaproteobacteria; Rhodospirillales; Rhodospirillaceae; Magnetospirillum; Unclassified; otu_2501
GMUWXEF01CV2EG.1	162510	76.24	0.952277	348	RDP:Bacteria; "Proteobacteria"; Alphaproteobacteria; Caulobacterales; Hyphomonadaceae; Hyphomonas; otu_1073	165618	76.24	0.952277	348	greengenes:k__Bacteria; p__Proteobacteria; c__Alphaproteobacteria; o__Rhodobacterales; f__Hyphomonadaceae; g__Hyphomonas; s__Hyphomonas neptunium; otu_2660	165618	76.24	0.952277	348	ncbi:Bacteria; Proteobacteria; Alphaproteobacteria; Rhodobacterales; Hyphomonadaceae; Hyphomonas; Unclassified; otu_2331
GMUWXEF01CV2VD.1	103561	88.61	0.993423	153	RDP:Bacteria; "Actinobacteria"; Actinobacteria; Actinobacteridae; Actinomycetales; Micrococcineae; Promicromonosporaceae; Cellulosimicrobium; otu_286	103561	88.61	0.993423	153	greengenes:k__Bacteria; p__Actinobacteria; c__Actinobacteria (class); o__Actinomycetales; f__Promicromonosporaceae; g__Cellulosimicrobium; Unclassified; otu_702	103561	88.61	0.993423	153	ncbi:Bacteria; Actinobacteria; Actinobacteridae; Actinomycetales; Micrococcineae; Promicromonosporaceae; Cellulosimicrobium; otu_492
GMUWXEF01CVS9Z.1	226155	87.93	0.968017	418	RDP:Bacteria; "Proteobacteria"; Alphaproteobacteria; Rhodobacterales; Rhodobacteraceae; Roseovarius; otu_1215	226155	87.93	0.968017	418	greengenes:k__Bacteria; p__Proteobacteria; c__Alphaproteobacteria; o__Rhodobacterales; f__Rhodobacteraceae; g__Roseovarius; Unclassified; otu_2729	226155	87.93	0.968017	418	ncbi:Bacteria; Proteobacteria; Alphaproteobacteria; Rhodobacterales; Rhodobacteraceae; Unclassified; otu_2337
GMUWXEF01CVWHX.1	250286	77.27	0.943367	333	RDP:Bacteria; "Proteobacteria"; Gammaproteobacteria; Alteromonadales; Alteromonadaceae; Microbulbifer; otu_1651	95512	79.95	0.943367	333	greengenes:k__Bacteria; p__Proteobacteria; c__Gammaproteobacteria; o__Oceanospirillales; f__Alteromonadaceae; g__Microbulbifer; s__Microbulbifer elongatus; otu_3726	95512	79.95	0.943367	333	ncbi:Bacteria; Proteobacteria; Gammaproteobacteria; Alteromonadales; Alteromonadaceae; Microbulbifer; Unclassified; otu_3149
GMUWXEF01CW2FN.1	112821	42.6	0.719001	164	RDP:Bacteria; "Chloroflexi"; Anaerolineae; Anaerolineales; Anaerolineaceae; unclassified_Anaerolineaceae; otu_658	112821	42.6	0.719001	164	greengenes:k__Bacteria; p__Chloroflexi; c__Anaerolineae; o__A4b; otu_1317	7705	37.28	0.739524	165	ncbi:Bacteria; Proteobacteria; Gammaproteobacteria; Thiotrichales; Piscirickettsiaceae; Thiomicrospira; Unclassified; otu_3570
GMUWXEF01CWCWD.1	170508	70.3	0.922583	384	RDP:Bacteria; "Proteobacteria"; Alphaproteobacteria; Rhizobiales; Phyllobacteriaceae; Mesorhizobium; otu_1140	170508	70.3	0.922583	384	greengenes:k__Bacteria; p__Proteobacteria; c__Alphaproteobacteria; o__Rhizobiales; f__Phyllobacteriaceae; Unclassified; otu_2578	170508	70.3	0.922583	384	ncbi:Bacteria; Proteobacteria; Alphaproteobacteria; Rhizobiales; Phyllobacteriaceae; Mesorhizobium; Unclassified; otu_2275
GMUWXEF01CXXXX.1	187692	78.77	0.948469	122	RDP:Bacteria; "Proteobacteria"; Gammaproteobacteria; Alteromonadales; Alteromonadaceae; Haliea; otu_1646	187692	78.77	0.948469	122	greengenes:k__Bacteria; p__Proteobacteria; c__Gammaproteobacteria; o__Oceanospirillales; f__OM60; Unclassified; otu_3801	27115	69.83	0.957175	122	ncbi:Bacteria; Proteobacteria; Gammaproteobacteria; Unclassified; otu_3101
GMUWXEF01CXYBR.1	223077	61.69	0.928135	322	RDP:Bacteria; "Proteobacteria"; Gammaproteobacteria; unclassified_Gammaproteobacteria; otu_1833	156385	63.68	0.92783	322	greengenes:k__Bacteria; p__Proteobacteria; c__Gammaproteobacteria; o__Oceanospirillales; f__Oceanospirillaceae; g__Marinomonas; s__Marinomonas sp. MED121; otu_3787	156385	63.68	0.92783	322	ncbi:Bacteria; Proteobacteria; Gammaproteobacteria; Oceanospirillales; Marinomonas; Unclassified; otu_3448
GMUWXEF01CY7Q4.1	229891	93.52	0.992653	411	RDP:Bacteria; Cyanobacteria; Cyanobacteria; Family II; GpIIa; otu_2002	102068	95.25	0.990153	410	greengenes:k__Bacteria; p__Cyanobacteria; c__Synechococcophycideae; o__Synechococcales; f__Synechococcaceae; g__Prochlorococcus; otu_1523	128796	98.06	0.995095	410	ncbi:Bacteria; Cyanobacteria; Chroococcales; Synechococcus; Unclassified; otu_1273
GMUWXEF01CZSOA.1	107800	94.79	0.999993	340	RDP:Bacteria; "Actinobacteria"; Actinobacteria; Actinobacteridae; Actinomycetales; Micrococcineae; Promicromonosporaceae; Cellulosimicrobium; otu_286	107800	94.79	0.999993	340	greengenes:k__Bacteria; p__Actinobacteria; c__Actinobacteria (class); o__Actinomycetales; f__Promicromonosporaceae; g__Cellulosimicrobium; Unclassified; otu_702	107800	94.79	0.999993	340	ncbi:Bacteria; Actinobacteria; Actinobacteridae; Actinomycetales; Micrococcineae; Promicromonosporaceae; Cellulosimicrobium; otu_492
GMUWXEF01D0F47.1	103561	92.17	0.996141	262	RDP:Bacteria; "Actinobacteria"; Actinobacteria; Actinobacteridae; Actinomycetales; Micrococcineae; Promicromonosporaceae; Cellulosimicrobium; otu_286	103561	92.17	0.996141	262	greengenes:k__Bacteria; p__Actinobacteria; c__Actinobacteria (class); o__Actinomycetales; f__Promicromonosporaceae; g__Cellulosimicrobium; Unclassified; otu_702	103561	92.17	0.996141	262	ncbi:Bacteria; Actinobacteria; Actinobacteridae; Actinomycetales; Micrococcineae; Promicromonosporaceae; Cellulosimicrobium; otu_492
GMUWXEF01D0G22.1	89552	56.5	0.899677	310	RDP:Bacteria; "Proteobacteria"; Gammaproteobacteria; Pseudomonadales; Pseudomonadaceae; Cellvibrio; otu_1812	89552	56.5	0.899677	310	greengenes:k__Bacteria; p__Proteobacteria; c__Gammaproteobacteria; o__Oceanospirillales; f__Alteromonadaceae; g__Cellvibrio; Unclassified; otu_3711	277110	56.76	0.891785	310	ncbi:Bacteria; Proteobacteria; Gammaproteobacteria; Unclassified; otu_3101
GMUWXEF01D1JU0.1	12309	91.09	0.999993	124	RDP:Bacteria; "Actinobacteria"; Actinobacteria; Actinobacteridae; Actinomycetales; Micrococcineae; Promicromonosporaceae; Cellulosimicrobium; otu_286	12309	91.09	0.999993	124	greengenes:k__Bacteria; p__Actinobacteria; c__Actinobacteria (class); o__Actinomycetales; f__Promicromonosporaceae; g__Cellulosimicrobium; Unclassified; otu_702	12309	91.09	0.999993	124	ncbi:Bacteria; Actinobacteria; Actinobacteridae; Actinomycetales; Micrococcineae; Promicromonosporaceae; Cellulosimicrobium; otu_492
GMUWXEF01D1KBD.1	132170	84.51	0.946623	97	RDP:Bacteria; "Actinobacteria"; Actinobacteria; Actinobacteridae; Actinomycetales; Micrococcineae; Micrococcaceae; Kocuria; otu_276	132170	84.51	0.946623	97	greengenes:k__Bacteria; p__Actinobacteria; c__Actinobacteria (class); o__Actinomycetales; f__Micrococcaceae; g__Kocuria; s__Kocuria rosea; otu_530	132170	84.51	0.946623	97	ncbi:Bacteria; Actinobacteria; Actinobacteridae; Actinomycetales; Micrococcineae; Micrococcaceae; Kocuria; Unclassified; otu_480
GMUWXEF01D2X1Q.1	12309	99.41	0.999993	437	RDP:Bacteria; "Actinobacteria"; Actinobacteria; Actinobacteridae; Actinomycetales; Micrococcineae; Promicromonosporaceae; Cellulosimicrobium; otu_286	12309	99.41	0.999993	437	greengenes:k__Bacteria; p__Actinobacteria; c__Actinobacteria (class); o__Actinomycetales; f__Promicromonosporaceae; g__Cellulosimicrobium; Unclassified; otu_702	12309	99.41	0.999993	437	ncbi:Bacteria; Actinobacteria; Actinobacteridae; Actinomycetales; Micrococcineae; Promicromonosporaceae; Cellulosimicrobium; otu_492
GMUWXEF01D393H.1	71399	81.27	0.9578	343	RDP:Bacteria; "Proteobacteria"; Gammaproteobacteria; Alteromonadales; Alteromonadaceae; Glaciecola; otu_1645	71399	81.27	0.9578	343	greengenes:k__Bacteria; p__Proteobacteria; c__Gammaproteobacteria; o__Alteromonadales; f__Alteromonadaceae; g__Glaciecola; Unclassified; otu_3414	71399	81.27	0.9578	343	ncbi:Bacteria; Proteobacteria; Gammaproteobacteria; Alteromonadales; Alteromonadaceae; Alteromonas; Unclassified; otu_3134
GMUWXEF01D42W8.1	107153	85.91	0.957858	148	RDP:Bacteria; "Proteobacteria"; Gammaproteobacteria; Pseudomonadales; Moraxellaceae; Psychrobacter; otu_1807	107153	85.91	0.957858	148	greengenes:k__Bacteria; p__Proteobacteria; c__Gammaproteobacteria; o__Pseudomonadales; f__Moraxellaceae; g__Psychrobacter; Unclassified; otu_3891	43031	86.58	0.958032	148	ncbi:Bacteria; Proteobacteria; Gammaproteobacteria; Pseudomonadales; Moraxellaceae; Psychrobacter; Unclassified; otu_3519
GMUWXEF01D5H5F.1	237287	69.08	0.918194	466	RDP:Bacteria; "Bacteroidetes"; Flavobacteria; "Flavobacteriales"; Flavobacteriaceae; unclassified_Flavobacteriaceae; otu_621	237287	69.08	0.918194	466	greengenes:k__Bacteria; p__Bacteroidetes; c__Flavobacteria; o__Flavobacteriales; f__Flavobacteriaceae; Unclassified; otu_1069	237287	69.08	0.918194	466	ncbi:Bacteria; Bacteroidetes; Flavobacteria; Flavobacteriales; Flavobacteriaceae; Tenacibaculum; Unclassified; otu_985
GMUWXEF01D5RJ9.1	73058	94.07	0.997028	338	RDP:Bacteria; "Actinobacteria"; Actinobacteria; Actinobacteridae; Actinomycetales; Micrococcineae; Promicromonosporaceae; Cellulosimicrobium; otu_286	73058	94.07	0.997028	338	greengenes:k__Bacteria; p__Actinobacteria; c__Actinobacteria (class); o__Actinomycetales; f__Promicromonosporaceae; g__Cellulosimicrobium; Unclassified; otu_702	73058	94.07	0.997028	338	ncbi:Bacteria; Actinobacteria; Actinobacteridae; Actinomycetales; Micrococcineae; Promicromonosporaceae; Promicromonospora; otu_496
GMUWXEF01D7YOM.1	89923	59.5	0.827267	71	RDP:Bacteria; "Chlamydiae"; Chlamydiae; Chlamydiales; Simkaniaceae; Simkania; otu_640	89923	59.5	0.827267	71	greengenes:k__Bacteria; p__Chlamydiae; c__Chlamydiae (class); o__Chlamydiales; f__Simkaniaceae; otu_1287	89923	59.5	0.827267	71	ncbi:Bacteria; Chlamydiae; Chlamydiales; Simkaniaceae; Candidatus Fritschea; otu_1169
GMUWXEF01D8SYO.1	77900	77.91	0.983554	124	RDP:Bacteria; "Actinobacteria"; Actinobacteria; Actinobacteridae; Actinomycetales; Micrococcineae; Promicromonosporaceae; Cellulosimicrobium; otu_286	77900	77.91	0.983554	124	greengenes:k__Bacteria; p__Actinobacteria; c__Actinobacteria (class); o__Actinomycetales; f__Promicromonosporaceae; g__Cellulosimicrobium; Unclassified; otu_702	77900	77.91	0.983554	124	ncbi:Bacteria; Actinobacteria; Actinobacteridae; Actinomycetales; Micrococcineae; Promicromonosporaceae; Cellulosimicrobium; otu_492
GMUWXEF01DAIWK.1	152756	95.24	0.999993	51	RDP:Bacteria; "Proteobacteria"; Alphaproteobacteria; Rhodobacterales; Rhodobacteraceae; Paracoccus; otu_1196	152756	95.24	0.999993	51	greengenes:k__Bacteria; p__Proteobacteria; c__Alphaproteobacteria; o__Rhodobacterales; f__Rhodobacteraceae; g__Paracoccus; Unclassified; otu_2700	274739	92.38	0.999993	51	ncbi:Bacteria; Proteobacteria; Alphaproteobacteria; Rhodobacterales; Rhodobacteraceae; Unclassified; otu_2337
GMUWXEF01DCDBF.1	105202	97.86	0.991868	499	RDP:Bacteria; "Actinobacteria"; Actinobacteria; Actinobacteridae; Actinomycetales; Micrococcineae; Promicromonosporaceae; Cellulosimicrobium; otu_286	105202	97.86	0.991868	499	greengenes:k__Bacteria; p__Actinobacteria; c__Actinobacteria (class); o__Actinomycetales; f__Promicromonosporaceae; g__Cellulosimicrobium; Unclassified; otu_702	105202	97.86	0.991868	499	ncbi:Bacteria; Actinobacteria; Actinobacteridae; Actinomycetales; Micrococcineae; Promicromonosporaceae; Cellulosimicrobium; otu_492
GMUWXEF01DERR0.1	107800	100	0.995938	497	RDP:Bacteria; "Actinobacteria"; Actinobacteria; Actinobacteridae; Actinomycetales; Micrococcineae; Promicromonosporaceae; Cellulosimicrobium; otu_286	107800	100	0.995938	497	greengenes:k__Bacteria; p__Actinobacteria; c__Actinobacteria (class); o__Actinomycetales; f__Promicromonosporaceae; g__Cellulosimicrobium; Unclassified; otu_702	107800	100	0.995938	497	ncbi:Bacteria; Actinobacteria; Actinobacteridae; Actinomycetales; Micrococcineae; Promicromonosporaceae; Cellulosimicrobium; otu_492
GMUWXEF01DF2GY.1	97379	85.75	0.977683	319	RDP:Bacteria; "Proteobacteria"; Gammaproteobacteria; Oceanospirillales; Alcanivoracaceae; Alcanivorax; otu_1747	97379	85.75	0.977683	319	greengenes:k__Bacteria; p__Proteobacteria; c__Gammaproteobacteria; o__Oceanospirillales; f__Alcanivoracaceae; g__Alcanivorax; s__Alcanivorax dieselolei; otu_3706	225963	87.86	0.977959	322	ncbi:Bacteria; Proteobacteria; Gammaproteobacteria; Unclassified; otu_3101
GMUWXEF01DFR3K.1	81005	75.25	0.935257	442	RDP:Bacteria; "Bacteroidetes"; Flavobacteria; "Flavobacteriales"; Flavobacteriaceae; Psychroserpens; otu_607	81005	75.25	0.935257	442	greengenes:k__Bacteria; p__Bacteroidetes; c__Flavobacteria; o__Flavobacteriales; f__Flavobacteriaceae; g__Psychroserpens; Unclassified; otu_1139	81005	75.25	0.935257	442	ncbi:Bacteria; Bacteroidetes; Flavobacteria; Flavobacteriales; Flavobacteriaceae; Unclassified; otu_874
GMUWXEF01DHVGQ.1	105202	97.5	0.995051	409	RDP:Bacteria; "Actinobacteria"; Actinobacteria; Actinobacteridae; Actinomycetales; Micrococcineae; Promicromonosporaceae; Cellulosimicrobium; otu_286	105202	97.5	0.995051	409	greengenes:k__Bacteria; p__Actinobacteria; c__Actinobacteria (class); o__Actinomycetales; f__Promicromonosporaceae; g__Cellulosimicrobium; Unclassified; otu_702	105202	97.5	0.995051	409	ncbi:Bacteria; Actinobacteria; Actinobacteridae; Actinomycetales; Micrococcineae; Promicromonosporaceae; Cellulosimicrobium; otu_492
GMUWXEF01DHVOB.1	35206	88.6	0.984645	66	RDP:Bacteria; "Actinobacteria"; Actinobacteria; Actinobacteridae; Actinomycetales; Micrococcineae; Micrococcaceae; Kocuria; otu_276	35206	88.6	0.984645	66	greengenes:k__Bacteria; p__Actinobacteria; c__Actinobacteria (class); o__Actinomycetales; f__Micrococcaceae; g__Kocuria; s__Kocuria rosea; otu_530	35206	88.6	0.984645	66	ncbi:Bacteria; Actinobacteria; Actinobacteridae; Actinomycetales; Micrococcineae; Micrococcaceae; Kocuria; Unclassified; otu_480
GMUWXEF01DHXU0.1	5207	42.2	0.775976	468	RDP:Bacteria; "Proteobacteria"; Betaproteobacteria; Rhodocyclales; Rhodocyclaceae; Shinella; otu_1454	5207	42.2	0.775976	468	greengenes:k__Bacteria; p__Proteobacteria; c__Alphaproteobacteria; o__Rhizobiales; f__Rhizobiaceae; g__Shinella; Unclassified; otu_2630	5207	42.2	0.775976	468	ncbi:Bacteria; Proteobacteria; Alphaproteobacteria; Rhizobiales; Rhizobiaceae; Shinella; Unclassified; otu_2297
GMUWXEF01DLFQV.1	171729	49.25	0.820451	453	RDP:Bacteria; "Proteobacteria"; Gammaproteobacteria; Alteromonadales; Alteromonadaceae; Marinobacter; Unclassified; otu_1648	171729	49.25	0.820451	453	greengenes:k__Bacteria; p__Proteobacteria; c__Gammaproteobacteria; o__Oceanospirillales; f__Alteromonadaceae; g__Marinobacter; Unclassified; otu_3716	171729	49.25	0.820451	453	ncbi:Bacteria; Proteobacteria; Gammaproteobacteria; Alteromonadales; Alteromonadaceae; Marinobacter; Unclassified; otu_3144
GMUWXEF01DLYD8.1	103589	58.3	0.901494	185	RDP:Bacteria; Cyanobacteria; Cyanobacteria; Family I; GpI; otu_2001	72546	58.3	0.874969	184	greengenes:k__Bacteria; p__Cyanobacteria; c__Chloroplast; o__Haptophyceae; otu_1404	72546	58.3	0.874969	184	ncbi:Eukaryota; Haptophyceae; Coccolithales; Hymenomonadaceae; Ochrosphaera; otu_3919
GMUWXEF01DPKST.1	103561	91.79	0.99367	321	RDP:Bacteria; "Actinobacteria"; Actinobacteria; Actinobacteridae; Actinomycetales; Micrococcineae; Promicromonosporaceae; Cellulosimicrobium; otu_286	103561	91.79	0.99367	321	greengenes:k__Bacteria; p__Actinobacteria; c__Actinobacteria (class); o__Actinomycetales; f__Promicromonosporaceae; g__Cellulosimicrobium; Unclassified; otu_702	103561	91.79	0.99367	321	ncbi:Bacteria; Actinobacteria; Actinobacteridae; Actinomycetales; Micrococcineae; Promicromonosporaceae; Cellulosimicrobium; otu_492
GMUWXEF01DPV20.1	108489	48.1	0.731283	113	RDP:Bacteria; "Proteobacteria"; Deltaproteobacteria; Desulfuromonadales; Desulfuromonadaceae; unclassified_Desulfuromonadaceae; otu_1513	108489	48.1	0.731283	113	greengenes:k__Bacteria; p__Proteobacteria; c__Deltaproteobacteria; o__Desulfuromonadales; f__Pelobacteraceae; g__Pelobacter; Unclassified; otu_3242	100604	44.94	0.811774	113	ncbi:Bacteria; Proteobacteria; Alphaproteobacteria; Rhizobiales; Beijerinckiaceae; Beijerinckia; Unclassified; otu_2173
GMUWXEF01DQTEI.1	73058	93.46	0.997115	348	RDP:Bacteria; "Actinobacteria"; Actinobacteria; Actinobacteridae; Actinomycetales; Micrococcineae; Promicromonosporaceae; Cellulosimicrobium; otu_286	73058	93.46	0.997115	348	greengenes:k__Bacteria; p__Actinobacteria; c__Actinobacteria (class); o__Actinomycetales; f__Promicromonosporaceae; g__Cellulosimicrobium; Unclassified; otu_702	73058	93.46	0.997115	348	ncbi:Bacteria; Actinobacteria; Actinobacteridae; Actinomycetales; Micrococcineae; Promicromonosporaceae; Promicromonospora; otu_496
GMUWXEF01DR47G.1	37115	56.17	0.870899	495	RDP:Bacteria; "Proteobacteria"; Gammaproteobacteria; Alteromonadales; Alteromonadaceae; Marinobacter; Unclassified; otu_1648	37115	56.17	0.870899	495	greengenes:k__Bacteria; p__Proteobacteria; c__Gammaproteobacteria; o__Oceanospirillales; f__Alteromonadaceae; g__Marinobacter; Unclassified; otu_3716	37115	56.17	0.870899	495	ncbi:Bacteria; Proteobacteria; Gammaproteobacteria; Alteromonadales; Alteromonadaceae; Marinobacter; Unclassified; otu_3144
GMUWXEF01DRJXF.1	73058	94.22	0.997507	402	RDP:Bacteria; "Actinobacteria"; Actinobacteria; Actinobacteridae; Actinomycetales; Micrococcineae; Promicromonosporaceae; Cellulosimicrobium; otu_286	73058	94.22	0.997507	402	greengenes:k__Bacteria; p__Actinobacteria; c__Actinobacteria (class); o__Actinomycetales; f__Promicromonosporaceae; g__Cellulosimicrobium; Unclassified; otu_702	73058	94.22	0.997507	402	ncbi:Bacteria; Actinobacteria; Actinobacteridae; Actinomycetales; Micrococcineae; Promicromonosporaceae; Promicromonospora; otu_496
GMUWXEF01DSIPI.1	247798	60.14	0.782037	105	RDP:Bacteria; "Proteobacteria"; Deltaproteobacteria; Desulfobacterales; Desulfobulbaceae; unclassified_Desulfobulbaceae; otu_1491	247798	60.14	0.782037	105	greengenes:k__Bacteria; p__Proteobacteria; c__Deltaproteobacteria; o__Desulfobacterales; f__Desulfobulbaceae; Unclassified; otu_3177	247798	60.14	0.782037	105	ncbi:Bacteria; Proteobacteria; Deltaproteobacteria; Unclassified; otu_2893
GMUWXEF01DTBGF.1	100536	100	0.992042	128	RDP:Bacteria; "Actinobacteria"; Actinobacteria; Actinobacteridae; Actinomycetales; Corynebacterineae; Nocardiaceae; Nocardia; otu_170	100536	100	0.992042	128	greengenes:k__Bacteria; p__Actinobacteria; c__Actinobacteria (class); o__Actinomycetales; f__Nocardiaceae; g__Nocardia; s__Nocardia cyriacigeorgica; otu_635	100536	100	0.992042	128	ncbi:Bacteria; Actinobacteria; Actinobacteridae; Actinomycetales; Corynebacterineae; Nocardiaceae; Nocardia; Unclassified; otu_307
GMUWXEF01DU4VX.1	225963	77.17	0.935867	444	RDP:Bacteria; "Proteobacteria"; Gammaproteobacteria; Alteromonadales; unclassified_Alteromonadales; otu_1671	96871	82.48	0.97229	444	greengenes:k__Bacteria; p__Proteobacteria; c__Gammaproteobacteria; o__Oceanospirillales; f__OM60; g__; s__marine gamma proteobacterium HTCC2080; otu_3803	225963	77.17	0.935867	444	ncbi:Bacteria; Proteobacteria; Gammaproteobacteria; Unclassified; otu_3101
GMUWXEF01DUA54.1	107884	99.06	0.989993	404	RDP:Bacteria; "Proteobacteria"; Gammaproteobacteria; Alteromonadales; Pseudoalteromonadaceae; Pseudoalteromonas; otu_1667	107884	99.06	0.989993	404	greengenes:k__Bacteria; p__Proteobacteria; c__Gammaproteobacteria; o__Alteromonadales; f__Pseudoalteromonadaceae; g__Pseudoalteromonas; Unclassified; otu_3440	107884	99.06	0.989993	404	ncbi:Bacteria; Proteobacteria; Gammaproteobacteria; Alteromonadales; Pseudoalteromonadaceae; Pseudoalteromonas; Unclassified; otu_3175
GMUWXEF01DUYFT.1	107800	94.72	0.991345	351	RDP:Bacteria; "Actinobacteria"; Actinobacteria; Actinobacteridae; Actinomycetales; Micrococcineae; Promicromonosporaceae; Cellulosimicrobium; otu_286	107800	94.72	0.991345	351	greengenes:k__Bacteria; p__Actinobacteria; c__Actinobacteria (class); o__Actinomycetales; f__Promicromonosporaceae; g__Cellulosimicrobium; Unclassified; otu_702	107800	94.72	0.991345	351	ncbi:Bacteria; Actinobacteria; Actinobacteridae; Actinomycetales; Micrococcineae; Promicromonosporaceae; Cellulosimicrobium; otu_492
GMUWXEF01DY6NJ.1	12309	100	0.999993	370	RDP:Bacteria; "Actinobacteria"; Actinobacteria; Actinobacteridae; Actinomycetales; Micrococcineae; Promicromonosporaceae; Cellulosimicrobium; otu_286	12309	100	0.999993	370	greengenes:k__Bacteria; p__Actinobacteria; c__Actinobacteria (class); o__Actinomycetales; f__Promicromonosporaceae; g__Cellulosimicrobium; Unclassified; otu_702	12309	100	0.999993	370	ncbi:Bacteria; Actinobacteria; Actinobacteridae; Actinomycetales; Micrococcineae; Promicromonosporaceae; Cellulosimicrobium; otu_492
GMUWXEF01DYALW.1	162115	52.16	0.872135	447	RDP:Bacteria; "Proteobacteria"; Alphaproteobacteria; Rhodospirillales; Rhodospirillaceae; Tistrella; otu_1285	162115	52.16	0.872135	447	greengenes:k__Bacteria; p__Proteobacteria; c__Alphaproteobacteria; o__Rhodospirillales; f__Rhodospirillaceae; g__Tistrella; Unclassified; otu_2821	162115	52.16	0.872135	447	ncbi:Bacteria; Proteobacteria; Alphaproteobacteria; Rhodospirillales; Rhodospirillaceae; Tistrella; otu_2522
GMUWXEF01DZQJZ.1	138832	65.64	0.916871	152	RDP:Bacteria; "Proteobacteria"; Alphaproteobacteria; Rhizobiales; Bradyrhizobiaceae; Nitrobacter; otu_1101	149275	65.64	0.886364	152	greengenes:k__Bacteria; p__Proteobacteria; c__Alphaproteobacteria; o__Rhodobacterales; f__Hyphomonadaceae; g__Oceanicaulis; Unclassified; otu_2664	149275	65.64	0.886364	152	ncbi:Bacteria; Proteobacteria; Alphaproteobacteria; Rhodobacterales; Hyphomonadaceae; Oceanicaulis; otu_2335
GMUWXEF01E1LB8.1	5856	45.08	0.827049	327	RDP:Bacteria; "Proteobacteria"; Alphaproteobacteria; Caulobacterales; Hyphomonadaceae; Hyphomonas; otu_1073	5856	45.08	0.827049	327	greengenes:k__Bacteria; p__Proteobacteria; c__Alphaproteobacteria; o__Rhodobacterales; f__Hyphomonadaceae; g__Hyphomonas; Unclassified; otu_2658	5856	45.08	0.827049	327	ncbi:Bacteria; Proteobacteria; Alphaproteobacteria; Rhodobacterales; Hyphomonadaceae; Hyphomonas; Unclassified; otu_2331
GMUWXEF01E1VBF.1	180016	63.95	0.884576	123	RDP:Bacteria; "Bacteroidetes"; Flavobacteria; "Flavobacteriales"; Flavobacteriaceae; Gramella; otu_579	180016	63.95	0.884576	123	greengenes:k__Bacteria; p__Bacteroidetes; c__Flavobacteria; o__Flavobacteriales; f__Flavobacteriaceae; g__Gramella; s__Gramella forsetii; otu_1116	180016	63.95	0.884576	123	ncbi:Bacteria; Bacteroidetes; Flavobacteria; Flavobacteriales; Flavobacteriaceae; Gramella; Unclassified; otu_925
GMUWXEF01E5ISX.1	139598	76.73	0.941289	194	RDP:Bacteria; "Proteobacteria"; Gammaproteobacteria; Pseudomonadales; Pseudomonadaceae; Pseudomonas; otu_1813	139598	76.73	0.941289	194	greengenes:k__Bacteria; p__Proteobacteria; c__Gammaproteobacteria; o__Pseudomonadales; f__Pseudomonadaceae; g__Pseudomonas; Unclassified; otu_3909	139598	76.73	0.941289	194	ncbi:Bacteria; Proteobacteria; Gammaproteobacteria; Pseudomonadales; Pseudomonadaceae; Pseudomonas; Unclassified; otu_3528
GMUWXEF01EB5WV.1	353598	60.44	0.868734	324	RDP:Bacteria; "Proteobacteria"; Alphaproteobacteria; Rhizobiales; Bartonellaceae; Bartonella; otu_1088	353598	60.44	0.868734	324	greengenes:k__Bacteria; p__Proteobacteria; c__Alphaproteobacteria; o__Rhizobiales; f__Bartonellaceae; g__Bartonella; Unclassified; otu_2484	353598	60.44	0.868734	324	ncbi:Bacteria; Proteobacteria; Alphaproteobacteria; Rhizobiales; Bartonellaceae; Bartonella; Unclassified; otu_2170
GMUWXEF01EBVAE.1	12309	98.58	0.995284	428	RDP:Bacteria; "Actinobacteria"; Actinobacteria; Actinobacteridae; Actinomycetales; Micrococcineae; Promicromonosporaceae; Cellulosimicrobium; otu_286	12309	98.58	0.995284	428	greengenes:k__Bacteria; p__Actinobacteria; c__Actinobacteria (class); o__Actinomycetales; f__Promicromonosporaceae; g__Cellulosimicrobium; Unclassified; otu_702	12309	98.58	0.995284	428	ncbi:Bacteria; Actinobacteria; Actinobacteridae; Actinomycetales; Micrococcineae; Promicromonosporaceae; Cellulosimicrobium; otu_492
GMUWXEF01ECOW9.1	107800	100	0.999993	157	RDP:Bacteria; "Actinobacteria"; Actinobacteria; Actinobacteridae; Actinomycetales; Micrococcineae; Promicromonosporaceae; Cellulosimicrobium; otu_286	107800	100	0.999993	157	greengenes:k__Bacteria; p__Actinobacteria; c__Actinobacteria (class); o__Actinomycetales; f__Promicromonosporaceae; g__Cellulosimicrobium; Unclassified; otu_702	107800	100	0.999993	157	ncbi:Bacteria; Actinobacteria; Actinobacteridae; Actinomycetales; Micrococcineae; Promicromonosporaceae; Cellulosimicrobium; otu_492
GMUWXEF01EDNEM.1	64506	65.15	0.906479	426	RDP:Bacteria; "Proteobacteria"; Gammaproteobacteria; Pseudomonadales; Pseudomonadaceae; Pseudomonas; otu_1813	64506	65.15	0.906479	426	greengenes:k__Bacteria; p__Proteobacteria; c__Gammaproteobacteria; o__Pseudomonadales; f__Pseudomonadaceae; g__Pseudomonas; Unclassified; otu_3909	64506	65.15	0.906479	426	ncbi:Bacteria; Proteobacteria; Gammaproteobacteria; Pseudomonadales; Pseudomonadaceae; Pseudomonas; Unclassified; otu_3528
GMUWXEF01EDP7D.1	214752	83.11	0.965764	91	RDP:Bacteria; "Actinobacteria"; Actinobacteria; Actinobacteridae; Actinomycetales; Pseudonocardineae; Pseudonocardiaceae; Saccharopolyspora; otu_362	216400	83.11	0.965764	91	greengenes:k__Bacteria; p__Actinobacteria; c__Actinobacteria (class); o__Actinomycetales; f__Pseudonocardiaceae; g__Saccharopolyspora; s__Saccharopolyspora erythraea; otu_746	216400	83.11	0.965764	91	ncbi:Bacteria; Actinobacteria; Actinobacteridae; Actinomycetales; Pseudonocardineae; Pseudonocardiaceae; Saccharopolyspora; Unclassified; otu_591
GMUWXEF01EEAHC.1	106873	100	0.993976	506	RDP:Bacteria; "Actinobacteria"; Actinobacteria; Actinobacteridae; Actinomycetales; Micrococcineae; Promicromonosporaceae; Cellulosimicrobium; otu_286	106873	100	0.993976	506	greengenes:k__Bacteria; p__Actinobacteria; c__Actinobacteria (class); o__Actinomycetales; f__Promicromonosporaceae; g__Cellulosimicrobium; Unclassified; otu_702	106873	100	0.993976	506	ncbi:Bacteria; Actinobacteria; Actinobacteridae; Actinomycetales; Micrococcineae; Promicromonosporaceae; Cellulosimicrobium; otu_492
GMUWXEF01EKMS4.1	12309	98.59	0.997696	437	RDP:Bacteria; "Actinobacteria"; Actinobacteria; Actinobacteridae; Actinomycetales; Micrococcineae; Promicromonosporaceae; Cellulosimicrobium; otu_286	12309	98.59	0.997696	437	greengenes:k__Bacteria; p__Actinobacteria; c__Actinobacteria (class); o__Actinomycetales; f__Promicromonosporaceae; g__Cellulosimicrobium; Unclassified; otu_702	12309	98.59	0.997696	437	ncbi:Bacteria; Actinobacteria; Actinobacteridae; Actinomycetales; Micrococcineae; Promicromonosporaceae; Cellulosimicrobium; otu_492
GMUWXEF01ELVNN.1	107800	94.37	0.999993	308	RDP:Bacteria; "Actinobacteria"; Actinobacteria; Actinobacteridae; Actinomycetales; Micrococcineae; Promicromonosporaceae; Cellulosimicrobium; otu_286	107800	94.37	0.999993	308	greengenes:k__Bacteria; p__Actinobacteria; c__Actinobacteria (class); o__Actinomycetales; f__Promicromonosporaceae; g__Cellulosimicrobium; Unclassified; otu_702	107800	94.37	0.999993	308	ncbi:Bacteria; Actinobacteria; Actinobacteridae; Actinomycetales; Micrococcineae; Promicromonosporaceae; Cellulosimicrobium; otu_492
GMUWXEF01EM3KZ.1	100813	67.69	0.927147	439	RDP:Bacteria; "Bacteroidetes"; "Sphingobacteria"; "Sphingobacteriales"; "Chitinophagaceae"; unclassified_"Chitinophagaceae"; otu_483	100813	67.69	0.927147	439	greengenes:k__Bacteria; p__Bacteroidetes; c__Sphingobacteria; o__Sphingobacteriales; f__Balneolaceae; Unclassified; otu_1179	100813	67.69	0.927147	439	ncbi:Bacteria; Bacteroidetes; Unclassified; otu_727
GMUWXEF01EM4ZI.1	363466	70.08	0.936013	425	RDP:Bacteria; "Bacteroidetes"; Flavobacteria; "Flavobacteriales"; Flavobacteriaceae; Muricauda; otu_597	363466	70.08	0.936013	425	greengenes:k__Bacteria; p__Bacteroidetes; c__Flavobacteria; o__Flavobacteriales; f__Flavobacteriaceae; Unclassified; otu_1069	363466	70.08	0.936013	425	ncbi:Bacteria; Bacteroidetes; Flavobacteria; Flavobacteriales; Flavobacteriaceae; Unclassified; otu_874
GMUWXEF01EMNIS.1	102733	45.97	0.820407	504	RDP:Bacteria; "Proteobacteria"; Alphaproteobacteria; Rhizobiales; Rhizobiaceae; Ensifer; otu_1145	102733	45.97	0.820407	504	greengenes:k__Bacteria; p__Proteobacteria; c__Alphaproteobacteria; o__Rhizobiales; f__Rhizobiaceae; g__Ensifer; Unclassified; otu_2612	102733	45.97	0.820407	504	ncbi:Bacteria; Proteobacteria; Alphaproteobacteria; Rhizobiales; Rhizobiaceae; Sinorhizobium/Ensifer group; Ensifer; Unclassified; otu_2299
GMUWXEF01ENC7J.1	222380	80	0.975779	85	RDP:Bacteria; Cyanobacteria; Cyanobacteria; Family II; GpIIa; otu_2002	222380	80	0.975779	85	greengenes:k__Bacteria; p__Cyanobacteria; c__Synechococcophycideae; o__Synechococcales; f__Synechococcaceae; g__Prochlorococcus; otu_1523	222380	80	0.975779	85	ncbi:Bacteria; Cyanobacteria; Chroococcales; Synechococcus; Unclassified; otu_1273
GMUWXEF01EOXVL.1	107800	95.62	0.991839	498	RDP:Bacteria; "Actinobacteria"; Actinobacteria; Actinobacteridae; Actinomycetales; Micrococcineae; Promicromonosporaceae; Cellulosimicrobium; otu_286	107800	95.62	0.991839	498	greengenes:k__Bacteria; p__Actinobacteria; c__Actinobacteria (class); o__Actinomycetales; f__Promicromonosporaceae; g__Cellulosimicrobium; Unclassified; otu_702	107800	95.62	0.991839	498	ncbi:Bacteria; Actinobacteria; Actinobacteridae; Actinomycetales; Micrococcineae; Promicromonosporaceae; Cellulosimicrobium; otu_492
GMUWXEF01EPCAB.1	59293	91.03	0.970096	481	RDP:Bacteria; Cyanobacteria; Cyanobacteria; Family II; GpIIa; otu_2002	59293	91.03	0.970096	481	greengenes:k__Bacteria; p__Cyanobacteria; c__Synechococcophycideae; o__Synechococcales; f__Synechococcaceae; g__Prochlorococcus; otu_1523	59293	91.03	0.970096	481	ncbi:Bacteria; Cyanobacteria; Chroococcales; Synechococcus; Unclassified; otu_1273
GMUWXEF01EQXKQ.1	73058	93.78	0.997289	369	RDP:Bacteria; "Actinobacteria"; Actinobacteria; Actinobacteridae; Actinomycetales; Micrococcineae; Promicromonosporaceae; Cellulosimicrobium; otu_286	73058	93.78	0.997289	369	greengenes:k__Bacteria; p__Actinobacteria; c__Actinobacteria (class); o__Actinomycetales; f__Promicromonosporaceae; g__Cellulosimicrobium; Unclassified; otu_702	73058	93.78	0.997289	369	ncbi:Bacteria; Actinobacteria; Actinobacteridae; Actinomycetales; Micrococcineae; Promicromonosporaceae; Promicromonospora; otu_496
GMUWXEF01ER3CI.1	107389	97.45	0.991432	476	RDP:Bacteria; "Actinobacteria"; Actinobacteria; Actinobacteridae; Actinomycetales; Micrococcineae; Promicromonosporaceae; Cellulosimicrobium; otu_286	107389	97.45	0.991432	476	greengenes:k__Bacteria; p__Actinobacteria; c__Actinobacteria (class); o__Actinomycetales; f__Promicromonosporaceae; g__Cellulosimicrobium; s__Cellulosimicrobium funkei; otu_703	107389	97.45	0.991432	476	ncbi:Bacteria; Actinobacteria; Actinobacteridae; Actinomycetales; Micrococcineae; Promicromonosporaceae; Cellulosimicrobium; otu_492
GMUWXEF01ESF6R.1	159270	95.87	0.996446	286	RDP:Bacteria; "Actinobacteria"; Actinobacteria; Actinobacteridae; Actinomycetales; Micrococcineae; Promicromonosporaceae; Cellulosimicrobium; otu_286	159270	95.87	0.996446	286	greengenes:k__Bacteria; p__Actinobacteria; c__Actinobacteria (class); o__Actinomycetales; f__Promicromonosporaceae; g__Cellulosimicrobium; Unclassified; otu_702	159270	95.87	0.996446	286	ncbi:Bacteria; Actinobacteria; Actinobacteridae; Actinomycetales; Micrococcineae; Promicromonosporaceae; Cellulosimicrobium; otu_492
GMUWXEF01ESXL8.1	280594	72.6	0.946201	352	RDP:Bacteria; "Proteobacteria"; Gammaproteobacteria; Alteromonadales; Alteromonadaceae; Haliea; otu_1646	280594	72.6	0.946201	352	greengenes:k__Bacteria; p__Proteobacteria; c__Gammaproteobacteria; o__Oceanospirillales; f__OM60; g__Congregibacter; Unclassified; otu_3805	280594	72.6	0.946201	352	ncbi:Bacteria; Proteobacteria; Gammaproteobacteria; Unclassified; otu_3101
GMUWXEF01EUACH.1	4571	66.94	0.914458	411	RDP:Bacteria; "Proteobacteria"; Alphaproteobacteria; Rhodospirillales; Rhodospirillaceae; Azospirillum; otu_1265	4571	66.94	0.914458	411	greengenes:k__Bacteria; p__Proteobacteria; c__Alphaproteobacteria; o__Rhodospirillales; f__Rhodospirillaceae; g__Azospirillum; Unclassified; otu_2794	4571	66.94	0.914458	411	ncbi:Bacteria; Proteobacteria; Alphaproteobacteria; Rhodospirillales; Rhodospirillaceae; Azospirillum; Unclassified; otu_2492
GMUWXEF01EVSUJ.1	140764	50.4	0.863792	434	RDP:Bacteria; "Proteobacteria"; Gammaproteobacteria; Oceanospirillales; Halomonadaceae; unclassified_Halomonadaceae; otu_1765	140764	50.4	0.863792	434	greengenes:k__Bacteria; p__Proteobacteria; c__Gammaproteobacteria; o__Oceanospirillales; f__Halomonadaceae; g__Halomonas; Unclassified; otu_3754	140764	50.4	0.863792	434	ncbi:Bacteria; Proteobacteria; Gammaproteobacteria; Oceanospirillales; Halomonadaceae; Halomonas; Unclassified; otu_3435
GMUWXEF01EY4QL.1	66584	89.68	0.987377	80	RDP:Bacteria; "Actinobacteria"; Actinobacteria; Actinobacteridae; Actinomycetales; Micrococcineae; Microbacteriaceae; Curtobacterium; otu_249	66584	89.68	0.987377	80	greengenes:k__Bacteria; p__Actinobacteria; c__Actinobacteria (class); o__Actinomycetales; f__Microbacteriaceae; g__Curtobacterium; s__Curtobacterium flaccumfaciens; otu_464	66584	89.68	0.987377	80	ncbi:Bacteria; Actinobacteria; Actinobacteridae; Actinomycetales; Micrococcineae; Microbacteriaceae; Curtobacterium; Unclassified; otu_439
GMUWXEF01EYL03.1	191661	63.02	0.890753	421	RDP:Bacteria; "Proteobacteria"; Gammaproteobacteria; unclassified_Gammaproteobacteria; otu_1833	191661	63.02	0.890753	421	greengenes:k__Bacteria; p__Proteobacteria; c__Gammaproteobacteria; o__Oceanospirillales; f__SUP05; otu_3812	191661	63.02	0.890753	421	ncbi:Bacteria; Unclassified; otu_221
GMUWXEF01EYX4K.1	93291	91.62	0.986447	298	RDP:Bacteria; "Proteobacteria"; Betaproteobacteria; Burkholderiales; Oxalobacteraceae; Janthinobacterium; otu_1395	93291	91.62	0.986447	298	greengenes:k__Bacteria; p__Proteobacteria; c__Betaproteobacteria; o__Burkholderiales; f__Oxalobacteraceae; g__Janthinobacterium; s__Janthinobacterium lividum; otu_3072	93291	91.62	0.986447	298	ncbi:Bacteria; Proteobacteria; Betaproteobacteria; Burkholderiales; Oxalobacteraceae; Janthinobacterium; Unclassified; otu_2738
