# Supplementary material for: Phylogenetic and Functional Metagenomic Profiling for Assessing Microbial Biodiversity in Environmental Monitoring
Source: PLoS One. 2012 Aug 27;7(8):e43630. doi: 10.1371/journal.pone.0043630 (PMC3428334; doi:10.1371/journal.pone.0043630)
Supplement: Data S2 — Description of the analysis workflow together with a collection of custom-written Perl scripts and example data files. (ZIP) [file pone.0043630.s002.zip › classifications_greengenes_PriS2.txt]

sequence_id	RDP prokMSA_id	RDP Simrank id	RDP DNAML id	RDP DNAML columns	RDP tax string	greengenes prokMSA_id	greengenes Simrank id	greengenes DNAML id	greengenes DNAML columns	greengenes tax string	ncbi prokMSA_id	ncbi Simrank id	ncbi DNAML id	ncbi DNAML columns	ncbi tax string
GOZB1OB01A0QFR.1	4939	50	0.833459	123	RDP:Bacteria; "Proteobacteria"; Alphaproteobacteria; Rhizobiales; Bradyrhizobiaceae; Bradyrhizobium; otu_1100	4939	50	0.833459	123	greengenes:k__Bacteria; p__Proteobacteria; c__Alphaproteobacteria; o__Rhizobiales; f__Bradyrhizobiaceae; Unclassified; otu_2503	4939	50	0.833459	123	ncbi:Bacteria; Proteobacteria; Alphaproteobacteria; Rhizobiales; Bradyrhizobiaceae; Bradyrhizobium; Unclassified; otu_2191
GOZB1OB01A29S5.1	256799	67.26	0.924574	281	RDP:Bacteria; "Proteobacteria"; Alphaproteobacteria; Rhizobiales; Bradyrhizobiaceae; Bosea; otu_1099	256799	67.26	0.924574	281	greengenes:k__Bacteria; p__Proteobacteria; c__Alphaproteobacteria; o__Rhizobiales; f__Bradyrhizobiaceae; g__Bosea; Unclassified; otu_2511	256799	67.26	0.924574	281	ncbi:Bacteria; Proteobacteria; Alphaproteobacteria; Rhizobiales; Bradyrhizobiaceae; Afipia; Unclassified; otu_2182
GOZB1OB01A2K33.1	101574	100	0.999993	102	RDP:Bacteria; "Actinobacteria"; Actinobacteria; Actinobacteridae; Actinomycetales; Micrococcineae; Cellulomonadaceae; Cellulomonas; otu_208	101574	100	0.999993	102	greengenes:k__Bacteria; p__Actinobacteria; c__Actinobacteria (class); o__Actinomycetales; Unclassified; otu_271	105202	100	0.999993	102	ncbi:Bacteria; Actinobacteria; Actinobacteridae; Actinomycetales; Micrococcineae; Promicromonosporaceae; Cellulosimicrobium; otu_492
GOZB1OB01A35TQ.1	128360	27.31	0.644324	174	RDP:Bacteria; Cyanobacteria; Cyanobacteria; Chloroplast; unclassified_Chloroplast; otu_2000	128360	27.31	0.644324	174	greengenes:k__Bacteria; p__Cyanobacteria; c__Chloroplast; o__Euglenozoa; otu_1402	128360	27.31	0.644324	174	ncbi:Eukaryota; Euglenozoa; Euglenida; Euglenales; Strombomonas; otu_3871
GOZB1OB01A3HI9.1	107800	96.22	0.991156	230	RDP:Bacteria; "Actinobacteria"; Actinobacteria; Actinobacteridae; Actinomycetales; Micrococcineae; Promicromonosporaceae; Cellulosimicrobium; otu_286	107800	96.22	0.991156	230	greengenes:k__Bacteria; p__Actinobacteria; c__Actinobacteria (class); o__Actinomycetales; f__Promicromonosporaceae; g__Cellulosimicrobium; Unclassified; otu_702	107800	96.22	0.991156	230	ncbi:Bacteria; Actinobacteria; Actinobacteridae; Actinomycetales; Micrococcineae; Promicromonosporaceae; Cellulosimicrobium; otu_492
GOZB1OB01A48R6.1	100404	86.38	0.988075	339	RDP:Bacteria; "Proteobacteria"; Alphaproteobacteria; Rhodobacterales; Rhodobacteraceae; Loktanella; otu_1181	100404	86.38	0.988075	339	greengenes:k__Bacteria; p__Proteobacteria; c__Alphaproteobacteria; o__Rhodobacterales; f__Rhodobacteraceae; g__Loktanella; Unclassified; otu_2680	100404	86.38	0.988075	339	ncbi:Bacteria; Unclassified; otu_221
GOZB1OB01A4XZ0.1	140347	59.38	0.807123	121	RDP:Bacteria; "Proteobacteria"; Alphaproteobacteria; Rhizobiales; Brucellaceae; Ochrobactrum; otu_1108	140347	59.38	0.807123	121	greengenes:k__Bacteria; p__Proteobacteria; c__Alphaproteobacteria; o__Rhizobiales; f__Brucellaceae; g__Ochrobactrum; Unclassified; otu_2529	140347	59.38	0.807123	121	ncbi:Bacteria; Proteobacteria; Alphaproteobacteria; Rhizobiales; Brucellaceae; Ochrobactrum; Unclassified; otu_2207
GOZB1OB01A5C1Y.1	100639	52.74	0.847804	346	RDP:Bacteria; "Proteobacteria"; Alphaproteobacteria; Rhizobiales; "Aurantimonadaceae"; Martelella; otu_1086	100639	52.74	0.847804	346	greengenes:k__Bacteria; p__Proteobacteria; c__Alphaproteobacteria; o__Rhizobiales; f__Rhizobiaceae; g__Martelella; s__Martelella mediterranea; otu_2619	100639	52.74	0.847804	346	ncbi:Bacteria; Proteobacteria; Alphaproteobacteria; Rhizobiales; Aurantimonadaceae; Martelella; otu_2168
GOZB1OB01A6UH6.1	12309	98.58	0.987421	405	RDP:Bacteria; "Actinobacteria"; Actinobacteria; Actinobacteridae; Actinomycetales; Micrococcineae; Promicromonosporaceae; Cellulosimicrobium; otu_286	12309	98.58	0.987421	405	greengenes:k__Bacteria; p__Actinobacteria; c__Actinobacteria (class); o__Actinomycetales; f__Promicromonosporaceae; g__Cellulosimicrobium; Unclassified; otu_702	12309	98.58	0.987421	405	ncbi:Bacteria; Actinobacteria; Actinobacteridae; Actinomycetales; Micrococcineae; Promicromonosporaceae; Cellulosimicrobium; otu_492
GOZB1OB01A73NV.1	12309	91.95	0.991926	250	RDP:Bacteria; "Actinobacteria"; Actinobacteria; Actinobacteridae; Actinomycetales; Micrococcineae; Promicromonosporaceae; Cellulosimicrobium; otu_286	12309	91.95	0.991926	250	greengenes:k__Bacteria; p__Actinobacteria; c__Actinobacteria (class); o__Actinomycetales; f__Promicromonosporaceae; g__Cellulosimicrobium; Unclassified; otu_702	12309	91.95	0.991926	250	ncbi:Bacteria; Actinobacteria; Actinobacteridae; Actinomycetales; Micrococcineae; Promicromonosporaceae; Cellulosimicrobium; otu_492
GOZB1OB01A8GX3.1	132170	90.48	0.96277	83	RDP:Bacteria; "Actinobacteria"; Actinobacteria; Actinobacteridae; Actinomycetales; Micrococcineae; Micrococcaceae; Kocuria; otu_276	132170	90.48	0.96277	83	greengenes:k__Bacteria; p__Actinobacteria; c__Actinobacteria (class); o__Actinomycetales; f__Micrococcaceae; g__Kocuria; s__Kocuria rosea; otu_530	132170	90.48	0.96277	83	ncbi:Bacteria; Actinobacteria; Actinobacteridae; Actinomycetales; Micrococcineae; Micrococcaceae; Kocuria; Unclassified; otu_480
GOZB1OB01AEZD9.1	12309	90.24	0.964253	231	RDP:Bacteria; "Actinobacteria"; Actinobacteria; Actinobacteridae; Actinomycetales; Micrococcineae; Promicromonosporaceae; Cellulosimicrobium; otu_286	12309	90.24	0.964253	231	greengenes:k__Bacteria; p__Actinobacteria; c__Actinobacteria (class); o__Actinomycetales; f__Promicromonosporaceae; g__Cellulosimicrobium; Unclassified; otu_702	12309	90.24	0.964253	231	ncbi:Bacteria; Actinobacteria; Actinobacteridae; Actinomycetales; Micrococcineae; Promicromonosporaceae; Cellulosimicrobium; otu_492
GOZB1OB01AEZRI.1	76582	60.4	0.876291	344	RDP:Bacteria; "Proteobacteria"; Alphaproteobacteria; Rhizobiales; Brucellaceae; Ochrobactrum; otu_1108	76582	60.4	0.876291	344	greengenes:k__Bacteria; p__Proteobacteria; c__Alphaproteobacteria; o__Rhizobiales; f__Brucellaceae; Unclassified; otu_2527	76582	60.4	0.876291	344	ncbi:Bacteria; Proteobacteria; Alphaproteobacteria; Rhizobiales; Brucellaceae; Ochrobactrum; Unclassified; otu_2207
GOZB1OB01AFLP2.1	91034	76.89	0.937117	182	RDP:Bacteria; "Proteobacteria"; Alphaproteobacteria; Rhizobiales; Rhizobiaceae; Rhizobium; otu_1147	91034	76.89	0.937117	182	greengenes:k__Bacteria; p__Proteobacteria; c__Alphaproteobacteria; o__Rhizobiales; f__Rhizobiaceae; g__Agrobacterium; Unclassified; otu_2601	91034	76.89	0.937117	182	ncbi:Bacteria; Proteobacteria; Alphaproteobacteria; Rhizobiales; Rhizobiaceae; Rhizobium/Agrobacterium group; Agrobacterium; Unclassified; otu_2293
GOZB1OB01AHPI6.1	12309	98.95	0.999993	310	RDP:Bacteria; "Actinobacteria"; Actinobacteria; Actinobacteridae; Actinomycetales; Micrococcineae; Promicromonosporaceae; Cellulosimicrobium; otu_286	12309	98.95	0.999993	310	greengenes:k__Bacteria; p__Actinobacteria; c__Actinobacteria (class); o__Actinomycetales; f__Promicromonosporaceae; g__Cellulosimicrobium; Unclassified; otu_702	12309	98.95	0.999993	310	ncbi:Bacteria; Actinobacteria; Actinobacteridae; Actinomycetales; Micrococcineae; Promicromonosporaceae; Cellulosimicrobium; otu_492
GOZB1OB01AJ71H.1	12309	97.49	0.999993	224	RDP:Bacteria; "Actinobacteria"; Actinobacteria; Actinobacteridae; Actinomycetales; Micrococcineae; Promicromonosporaceae; Cellulosimicrobium; otu_286	12309	97.49	0.999993	224	greengenes:k__Bacteria; p__Actinobacteria; c__Actinobacteria (class); o__Actinomycetales; f__Promicromonosporaceae; g__Cellulosimicrobium; Unclassified; otu_702	12309	97.49	0.999993	224	ncbi:Bacteria; Actinobacteria; Actinobacteridae; Actinomycetales; Micrococcineae; Promicromonosporaceae; Cellulosimicrobium; otu_492
GOZB1OB01AKIMJ.1	240711	44.67	0.769348	119	RDP:Bacteria; "Proteobacteria"; Gammaproteobacteria; "Enterobacteriales"; Enterobacteriaceae; Escherichia/Shigella; otu_1591	141646	44	0.769348	119	greengenes:k__Bacteria; p__Proteobacteria; c__Gammaproteobacteria; o__Enterobacteriales; f__Enterobacteriaceae; g__Escherichia; Unclassified; otu_3581	141646	44	0.769348	119	ncbi:Bacteria; Proteobacteria; Gammaproteobacteria; Enterobacteriales; Enterobacteriaceae; Shigella; Unclassified; otu_3347
GOZB1OB01AKJRK.1	324565	58.33	0.870565	320	RDP:Bacteria; "Proteobacteria"; Alphaproteobacteria; Rhodospirillales; Rhodospirillaceae; Phaeospirillum; otu_1275	324565	58.33	0.870565	320	greengenes:k__Bacteria; p__Proteobacteria; c__Alphaproteobacteria; o__Rhodospirillales; f__Rhodospirillaceae; g__Magnetospirillum; s__Magnetospirillum sp.; otu_2803	324565	58.33	0.870565	320	ncbi:Bacteria; Proteobacteria; Alphaproteobacteria; Rhodospirillales; Rhodospirillaceae; Phaeospirillum; Unclassified; otu_2508
GOZB1OB01AKL3L.1	77341	55.02	0.86683	367	RDP:Bacteria; "Proteobacteria"; Alphaproteobacteria; Rhodospirillales; Rhodospirillaceae; Telmatospirillum; otu_1282	77341	55.02	0.86683	367	greengenes:k__Bacteria; p__Proteobacteria; c__Alphaproteobacteria; o__Rhodospirillales; f__Rhodospirillaceae; g__Telmatospirillum; s__Telmatospirillum siberiense; otu_2820	77341	55.02	0.86683	367	ncbi:Bacteria; Unclassified; otu_221
GOZB1OB01AMDE3.1	12309	94.08	0.996446	284	RDP:Bacteria; "Actinobacteria"; Actinobacteria; Actinobacteridae; Actinomycetales; Micrococcineae; Promicromonosporaceae; Cellulosimicrobium; otu_286	12309	94.08	0.996446	284	greengenes:k__Bacteria; p__Actinobacteria; c__Actinobacteria (class); o__Actinomycetales; f__Promicromonosporaceae; g__Cellulosimicrobium; Unclassified; otu_702	12309	94.08	0.996446	284	ncbi:Bacteria; Actinobacteria; Actinobacteridae; Actinomycetales; Micrococcineae; Promicromonosporaceae; Cellulosimicrobium; otu_492
GOZB1OB01AMO9F.1	150457	82.96	0.963192	450	RDP:Bacteria; "Proteobacteria"; Alphaproteobacteria; Rhodobacterales; Rhodobacteraceae; Ruegeria; otu_1218	150457	82.96	0.963192	450	greengenes:k__Bacteria; p__Proteobacteria; c__Alphaproteobacteria; o__Rhodobacterales; f__Rhodobacteraceae; g__Ruegeria; Unclassified; otu_2733	150457	82.96	0.963192	450	ncbi:Bacteria; Proteobacteria; Alphaproteobacteria; Unclassified; otu_2139
GOZB1OB01AN0BW.1	159270	97.54	0.995996	253	RDP:Bacteria; "Actinobacteria"; Actinobacteria; Actinobacteridae; Actinomycetales; Micrococcineae; Promicromonosporaceae; Cellulosimicrobium; otu_286	159270	97.54	0.995996	253	greengenes:k__Bacteria; p__Actinobacteria; c__Actinobacteria (class); o__Actinomycetales; f__Promicromonosporaceae; g__Cellulosimicrobium; Unclassified; otu_702	159270	97.54	0.995996	253	ncbi:Bacteria; Actinobacteria; Actinobacteridae; Actinomycetales; Micrococcineae; Promicromonosporaceae; Cellulosimicrobium; otu_492
GOZB1OB01ANF5N.1	236254	63.14	0.869504	304	RDP:Bacteria; "Bacteroidetes"; Flavobacteria; "Flavobacteriales"; Flavobacteriaceae; Gillisia; otu_577	236254	63.14	0.869504	304	greengenes:k__Bacteria; p__Bacteroidetes; c__Flavobacteria; o__Flavobacteriales; f__Flavobacteriaceae; g__Gillisia; otu_1114	236254	63.14	0.869504	304	ncbi:Bacteria; Bacteroidetes; Flavobacteria; Flavobacteriales; Flavobacteriaceae; Gillisia; otu_923
GOZB1OB01ANHE2.1	103561	78.37	0.974035	198	RDP:Bacteria; "Actinobacteria"; Actinobacteria; Actinobacteridae; Actinomycetales; Micrococcineae; Promicromonosporaceae; Cellulosimicrobium; otu_286	103561	78.37	0.974035	198	greengenes:k__Bacteria; p__Actinobacteria; c__Actinobacteria (class); o__Actinomycetales; f__Promicromonosporaceae; g__Cellulosimicrobium; Unclassified; otu_702	103561	78.37	0.974035	198	ncbi:Bacteria; Actinobacteria; Actinobacteridae; Actinomycetales; Micrococcineae; Promicromonosporaceae; Cellulosimicrobium; otu_492
GOZB1OB01AOKP6.1	81059	78.26	0.949879	353	RDP:Bacteria; "Proteobacteria"; Gammaproteobacteria; Alteromonadales; Alteromonadaceae; Glaciecola; otu_1645	81059	78.26	0.949879	353	greengenes:k__Bacteria; p__Proteobacteria; c__Gammaproteobacteria; o__Alteromonadales; f__Alteromonadaceae; g__Glaciecola; s__Glaciecola punicea; otu_3415	81059	78.26	0.949879	353	ncbi:Bacteria; Proteobacteria; Gammaproteobacteria; Alteromonadales; Alteromonadaceae; Glaciecola; Unclassified; otu_3138
GOZB1OB01AQ0RC.1	4938	50.26	0.843662	137	RDP:Bacteria; "Proteobacteria"; Alphaproteobacteria; Rhizobiales; Bradyrhizobiaceae; Bradyrhizobium; otu_1100	4938	50.26	0.843662	137	greengenes:k__Bacteria; p__Proteobacteria; c__Alphaproteobacteria; o__Rhizobiales; f__Bradyrhizobiaceae; Unclassified; otu_2503	4938	50.26	0.843662	137	ncbi:Bacteria; Proteobacteria; Alphaproteobacteria; Rhizobiales; Bradyrhizobiaceae; Bradyrhizobium; Unclassified; otu_2191
GOZB1OB01AQ6FJ.1	4832	37.61	0.751645	162	RDP:Bacteria; "Proteobacteria"; Alphaproteobacteria; Rhizobiales; Bradyrhizobiaceae; Afipia; otu_1095	4832	37.61	0.751645	162	greengenes:k__Bacteria; p__Proteobacteria; c__Alphaproteobacteria; o__Rhizobiales; f__Bradyrhizobiaceae; g__Afipia; Unclassified; otu_2504	4832	37.61	0.751645	162	ncbi:Bacteria; Proteobacteria; Alphaproteobacteria; Rhizobiales; Bradyrhizobiaceae; Afipia; Unclassified; otu_2182
GOZB1OB01AROYC.1	12309	95.56	0.999993	278	RDP:Bacteria; "Actinobacteria"; Actinobacteria; Actinobacteridae; Actinomycetales; Micrococcineae; Promicromonosporaceae; Cellulosimicrobium; otu_286	12309	95.56	0.999993	278	greengenes:k__Bacteria; p__Actinobacteria; c__Actinobacteria (class); o__Actinomycetales; f__Promicromonosporaceae; g__Cellulosimicrobium; Unclassified; otu_702	12309	95.56	0.999993	278	ncbi:Bacteria; Actinobacteria; Actinobacteridae; Actinomycetales; Micrococcineae; Promicromonosporaceae; Cellulosimicrobium; otu_492
GOZB1OB01AT56Y.1	261035	57.95	0.836584	240	RDP:Bacteria; "Proteobacteria"; Alphaproteobacteria; Rhizobiales; Methylobacteriaceae; Methylobacterium; otu_1126	150990	57.6	0.832601	240	greengenes:k__Bacteria; p__Proteobacteria; c__Alphaproteobacteria; o__Rhizobiales; f__Aurantimonadaceae; g__Aurantimonas; s__Aurantimonas manganoxydans; otu_2481	150990	57.6	0.832601	240	ncbi:Bacteria; Proteobacteria; Alphaproteobacteria; Rhizobiales; Aurantimonadaceae; Aurantimonas; otu_2166
GOZB1OB01AWGVG.1	58114	62.34	0.914168	259	RDP:Bacteria; "Proteobacteria"; Alphaproteobacteria; Rhodospirillales; Rhodospirillaceae; Inquilinus; otu_1269	58114	62.34	0.914168	259	greengenes:k__Bacteria; p__Proteobacteria; c__Alphaproteobacteria; o__Rhodospirillales; f__Rhodospirillaceae; Unclassified; otu_2793	58114	62.34	0.914168	259	ncbi:Bacteria; Proteobacteria; Alphaproteobacteria; Unclassified; otu_2139
GOZB1OB01AY1BG.1	4829	52.58	0.82202	135	RDP:Bacteria; "Proteobacteria"; Alphaproteobacteria; Rhizobiales; Bradyrhizobiaceae; Afipia; otu_1095	4829	52.58	0.82202	135	greengenes:k__Bacteria; p__Proteobacteria; c__Alphaproteobacteria; o__Rhizobiales; f__Bradyrhizobiaceae; g__Afipia; s__Afipia felis; otu_2506	4829	52.58	0.82202	135	ncbi:Bacteria; Proteobacteria; Alphaproteobacteria; Rhizobiales; Bradyrhizobiaceae; Afipia; Unclassified; otu_2182
GOZB1OB01B1CW1.1	251524	97.72	0.99431	357	RDP:Bacteria; "Actinobacteria"; Actinobacteria; Actinobacteridae; Actinomycetales; Micrococcineae; Promicromonosporaceae; Cellulosimicrobium; otu_286	251524	97.72	0.99431	357	greengenes:k__Bacteria; p__Actinobacteria; c__Actinobacteria (class); o__Actinomycetales; f__Promicromonosporaceae; g__Cellulosimicrobium; Unclassified; otu_702	251524	97.72	0.99431	357	ncbi:Bacteria; Actinobacteria; Actinobacteridae; Actinomycetales; Micrococcineae; Promicromonosporaceae; Cellulosimicrobium; otu_492
GOZB1OB01B1O4Z.1	107800	94.94	0.991011	338	RDP:Bacteria; "Actinobacteria"; Actinobacteria; Actinobacteridae; Actinomycetales; Micrococcineae; Promicromonosporaceae; Cellulosimicrobium; otu_286	107800	94.94	0.991011	338	greengenes:k__Bacteria; p__Actinobacteria; c__Actinobacteria (class); o__Actinomycetales; f__Promicromonosporaceae; g__Cellulosimicrobium; Unclassified; otu_702	107800	94.94	0.991011	338	ncbi:Bacteria; Actinobacteria; Actinobacteridae; Actinomycetales; Micrococcineae; Promicromonosporaceae; Cellulosimicrobium; otu_492
GOZB1OB01B26W1.1	73058	89.35	0.993728	160	RDP:Bacteria; "Actinobacteria"; Actinobacteria; Actinobacteridae; Actinomycetales; Micrococcineae; Promicromonosporaceae; Cellulosimicrobium; otu_286	73058	89.35	0.993728	160	greengenes:k__Bacteria; p__Actinobacteria; c__Actinobacteria (class); o__Actinomycetales; f__Promicromonosporaceae; g__Cellulosimicrobium; Unclassified; otu_702	73058	89.35	0.993728	160	ncbi:Bacteria; Actinobacteria; Actinobacteridae; Actinomycetales; Micrococcineae; Promicromonosporaceae; Promicromonospora; otu_496
GOZB1OB01B3BZ9.1	12309	100	0.990153	309	RDP:Bacteria; "Actinobacteria"; Actinobacteria; Actinobacteridae; Actinomycetales; Micrococcineae; Promicromonosporaceae; Cellulosimicrobium; otu_286	12309	100	0.990153	309	greengenes:k__Bacteria; p__Actinobacteria; c__Actinobacteria (class); o__Actinomycetales; f__Promicromonosporaceae; g__Cellulosimicrobium; Unclassified; otu_702	12309	100	0.990153	309	ncbi:Bacteria; Actinobacteria; Actinobacteridae; Actinomycetales; Micrococcineae; Promicromonosporaceae; Cellulosimicrobium; otu_492
GOZB1OB01B4FZB.1	71563	70.09	0.932626	94	RDP:Bacteria; "Bacteroidetes"; Flavobacteria; "Flavobacteriales"; Flavobacteriaceae; Gillisia; otu_577	71563	70.09	0.932626	94	greengenes:k__Bacteria; p__Bacteroidetes; c__Flavobacteria; o__Flavobacteriales; f__Flavobacteriaceae; g__Gillisia; otu_1114	71563	70.09	0.932626	94	ncbi:Bacteria; Bacteroidetes; Unclassified; otu_727
GOZB1OB01B5078.1	107389	97.59	0.993002	289	RDP:Bacteria; "Actinobacteria"; Actinobacteria; Actinobacteridae; Actinomycetales; Micrococcineae; Promicromonosporaceae; Cellulosimicrobium; otu_286	107389	97.59	0.993002	289	greengenes:k__Bacteria; p__Actinobacteria; c__Actinobacteria (class); o__Actinomycetales; f__Promicromonosporaceae; g__Cellulosimicrobium; s__Cellulosimicrobium funkei; otu_703	107389	97.59	0.993002	289	ncbi:Bacteria; Actinobacteria; Actinobacteridae; Actinomycetales; Micrococcineae; Promicromonosporaceae; Cellulosimicrobium; otu_492
GOZB1OB01B5UXN.1	103561	90.94	0.99508	205	RDP:Bacteria; "Actinobacteria"; Actinobacteria; Actinobacteridae; Actinomycetales; Micrococcineae; Promicromonosporaceae; Cellulosimicrobium; otu_286	103561	90.94	0.99508	205	greengenes:k__Bacteria; p__Actinobacteria; c__Actinobacteria (class); o__Actinomycetales; f__Promicromonosporaceae; g__Cellulosimicrobium; Unclassified; otu_702	103561	90.94	0.99508	205	ncbi:Bacteria; Actinobacteria; Actinobacteridae; Actinomycetales; Micrococcineae; Promicromonosporaceae; Cellulosimicrobium; otu_492
GOZB1OB01B65QH.1	159270	95.7	0.990894	335	RDP:Bacteria; "Actinobacteria"; Actinobacteria; Actinobacteridae; Actinomycetales; Micrococcineae; Promicromonosporaceae; Cellulosimicrobium; otu_286	159270	95.7	0.990894	335	greengenes:k__Bacteria; p__Actinobacteria; c__Actinobacteria (class); o__Actinomycetales; f__Promicromonosporaceae; g__Cellulosimicrobium; Unclassified; otu_702	159270	95.7	0.990894	335	ncbi:Bacteria; Actinobacteria; Actinobacteridae; Actinomycetales; Micrococcineae; Promicromonosporaceae; Cellulosimicrobium; otu_492
GOZB1OB01B6DP8.1	5626	37.79	0.758186	303	RDP:Bacteria; "Proteobacteria"; Alphaproteobacteria; Caulobacterales; Caulobacteraceae; Brevundimonas; otu_1066	5626	37.79	0.758186	303	greengenes:k__Bacteria; p__Proteobacteria; c__Alphaproteobacteria; o__Caulobacterales; f__Caulobacteraceae; g__Brevundimonas; Unclassified; otu_2456	5626	37.79	0.758186	303	ncbi:Bacteria; Proteobacteria; Alphaproteobacteria; Caulobacterales; Caulobacteraceae; Brevundimonas; Unclassified; otu_2144
GOZB1OB01B77UC.1	334678	83.46	0.92142	82	RDP:Bacteria; "Proteobacteria"; Gammaproteobacteria; "Vibrionales"; Vibrionaceae; Aliivibrio; otu_1618	334678	83.46	0.92142	82	greengenes:k__Bacteria; p__Proteobacteria; c__Gammaproteobacteria; o__Vibrionales; f__Vibrionaceae; g__Aliivibrio; Unclassified; otu_3969	334678	83.46	0.92142	82	ncbi:Bacteria; Proteobacteria; Gammaproteobacteria; Vibrionales; Vibrionaceae; Aliivibrio; otu_3588
GOZB1OB01B96OQ.1	128096	95.03	0.99338	304	RDP:Bacteria; "Proteobacteria"; Gammaproteobacteria; "Vibrionales"; Vibrionaceae; Vibrio; otu_1625	128096	95.03	0.99338	304	greengenes:k__Bacteria; p__Proteobacteria; c__Gammaproteobacteria; o__Vibrionales; f__Vibrionaceae; g__Vibrio; Unclassified; otu_3981	128096	95.03	0.99338	304	ncbi:Bacteria; Proteobacteria; Gammaproteobacteria; Vibrionales; Vibrionaceae; Vibrio; Unclassified; otu_3601
GOZB1OB01B9DE3.1	24239	61.89	0.905418	252	RDP:Bacteria; "Proteobacteria"; Gammaproteobacteria; Alteromonadales; Moritellaceae; Moritella; otu_1664	239371	61.89	0.905418	252	greengenes:k__Bacteria; p__Proteobacteria; c__Gammaproteobacteria; o__Alteromonadales; f__Moritellaceae; g__Moritella; Unclassified; otu_3436	239371	61.89	0.905418	252	ncbi:Bacteria; Proteobacteria; Gammaproteobacteria; Alteromonadales; Moritellaceae; Moritella; Unclassified; otu_3169
GOZB1OB01BA0LM.1	159270	96.63	0.990168	310	RDP:Bacteria; "Actinobacteria"; Actinobacteria; Actinobacteridae; Actinomycetales; Micrococcineae; Promicromonosporaceae; Cellulosimicrobium; otu_286	159270	96.63	0.990168	310	greengenes:k__Bacteria; p__Actinobacteria; c__Actinobacteria (class); o__Actinomycetales; f__Promicromonosporaceae; g__Cellulosimicrobium; Unclassified; otu_702	159270	96.63	0.990168	310	ncbi:Bacteria; Actinobacteria; Actinobacteridae; Actinomycetales; Micrococcineae; Promicromonosporaceae; Cellulosimicrobium; otu_492
GOZB1OB01BBXAA.1	130329	49.7	0.833808	268	RDP:Bacteria; "Proteobacteria"; Alphaproteobacteria; Sphingomonadales; Sphingomonadaceae; Sphingopyxis; otu_1310	130329	49.7	0.833808	268	greengenes:k__Bacteria; p__Proteobacteria; c__Alphaproteobacteria; o__Sphingomonadales; f__Sphingomonadaceae; g__Sphingopyxis; Unclassified; otu_2903	130329	49.7	0.833808	268	ncbi:Bacteria; Proteobacteria; Alphaproteobacteria; Sphingomonadales; Sphingomonadaceae; Sphingopyxis; Unclassified; otu_2601
GOZB1OB01BF4JM.1	75202	76.32	0.959718	309	RDP:Bacteria; "Bacteroidetes"; Flavobacteria; "Flavobacteriales"; Flavobacteriaceae; Mesonia; otu_596	75202	76.32	0.959718	309	greengenes:k__Bacteria; p__Bacteroidetes; c__Flavobacteria; o__Flavobacteriales; f__Flavobacteriaceae; g__Mesonia; s__Mesonia algae; otu_1130	75202	76.32	0.959718	309	ncbi:Bacteria; Bacteroidetes; Flavobacteria; Flavobacteriales; Flavobacteriaceae; Mesonia; otu_946
GOZB1OB01BGN9V.1	268065	53.9	0.811628	437	RDP:Bacteria; "Proteobacteria"; Alphaproteobacteria; Rhizobiales; Rhodobiaceae; Afifella; otu_1151	268065	53.9	0.811628	437	greengenes:k__Bacteria; p__Proteobacteria; c__Alphaproteobacteria; o__Rhizobiales; f__Rhodobiaceae; g__Afifella; s__Afifella marina; otu_2643	268065	53.9	0.811628	437	ncbi:Bacteria; Proteobacteria; Alphaproteobacteria; Rhizobiales; Rhodobiaceae; Afifella; otu_2303
GOZB1OB01BHJPI.1	137102	65.9	0.884852	371	RDP:Bacteria; "Proteobacteria"; Alphaproteobacteria; Caulobacterales; Caulobacteraceae; Caulobacter; otu_1067	137102	65.9	0.884852	371	greengenes:k__Bacteria; p__Proteobacteria; c__Alphaproteobacteria; o__Caulobacterales; f__Caulobacteraceae; g__Caulobacter; s__Caulobacter vibrioides; otu_2464	74056	65.9	0.885201	372	ncbi:Bacteria; Proteobacteria; Alphaproteobacteria; Caulobacterales; Caulobacteraceae; Caulobacter; Unclassified; otu_2146
GOZB1OB01BJMBE.1	214752	67.81	0.949065	84	RDP:Bacteria; "Actinobacteria"; Actinobacteria; Actinobacteridae; Actinomycetales; Pseudonocardineae; Pseudonocardiaceae; Saccharopolyspora; otu_362	216400	67.81	0.949065	84	greengenes:k__Bacteria; p__Actinobacteria; c__Actinobacteria (class); o__Actinomycetales; f__Pseudonocardiaceae; g__Saccharopolyspora; s__Saccharopolyspora erythraea; otu_746	216400	67.81	0.949065	84	ncbi:Bacteria; Actinobacteria; Actinobacteridae; Actinomycetales; Pseudonocardineae; Pseudonocardiaceae; Saccharopolyspora; Unclassified; otu_591
GOZB1OB01BKLW0.1	160664	52.67	0.784319	123	RDP:Bacteria; "Verrucomicrobia"; Opitutae; Puniceicoccales; Puniceicoccaceae; Pelagicoccus; otu_1916	160664	52.67	0.784319	123	greengenes:k__Bacteria; p__Verrucomicrobia; c__Opitutae; o__Puniceicoccales; f__Puniceicoccaceae; g__Pelagicoccus; otu_4397	160664	52.67	0.784319	123	ncbi:Bacteria; Unclassified; otu_221
GOZB1OB01BKWXQ.1	107800	96.58	0.993263	299	RDP:Bacteria; "Actinobacteria"; Actinobacteria; Actinobacteridae; Actinomycetales; Micrococcineae; Promicromonosporaceae; Cellulosimicrobium; otu_286	107800	96.58	0.993263	299	greengenes:k__Bacteria; p__Actinobacteria; c__Actinobacteria (class); o__Actinomycetales; f__Promicromonosporaceae; g__Cellulosimicrobium; Unclassified; otu_702	107800	96.58	0.993263	299	ncbi:Bacteria; Actinobacteria; Actinobacteridae; Actinomycetales; Micrococcineae; Promicromonosporaceae; Cellulosimicrobium; otu_492
GOZB1OB01BMU2Q.1	8673	74.35	0.926842	293	RDP:Bacteria; "Proteobacteria"; Gammaproteobacteria; Pseudomonadales; Pseudomonadaceae; Pseudomonas; otu_1813	8673	74.35	0.926842	293	greengenes:k__Bacteria; p__Proteobacteria; c__Gammaproteobacteria; o__Pseudomonadales; f__Pseudomonadaceae; g__Pseudomonas; Unclassified; otu_3909	8673	74.35	0.926842	293	ncbi:Bacteria; Proteobacteria; Gammaproteobacteria; Pseudomonadales; Pseudomonadaceae; Pseudomonas; Unclassified; otu_3528
GOZB1OB01BMWO7.1	73058	90.5	0.994571	185	RDP:Bacteria; "Actinobacteria"; Actinobacteria; Actinobacteridae; Actinomycetales; Micrococcineae; Promicromonosporaceae; Cellulosimicrobium; otu_286	73058	90.5	0.994571	185	greengenes:k__Bacteria; p__Actinobacteria; c__Actinobacteria (class); o__Actinomycetales; f__Promicromonosporaceae; g__Cellulosimicrobium; Unclassified; otu_702	73058	90.5	0.994571	185	ncbi:Bacteria; Actinobacteria; Actinobacteridae; Actinomycetales; Micrococcineae; Promicromonosporaceae; Promicromonospora; otu_496
GOZB1OB01BN9OH.1	244855	57.56	0.890055	179	RDP:Bacteria; "Proteobacteria"; Gammaproteobacteria; Thiotrichales; Francisellaceae; Francisella; otu_1817	244855	57.56	0.890055	179	greengenes:k__Bacteria; p__Proteobacteria; c__Gammaproteobacteria; o__Thiotrichales; f__Francisellaceae; g__Francisella; s__Francisella noatunensis; otu_3950	244855	57.56	0.890055	179	ncbi:Bacteria; Proteobacteria; Gammaproteobacteria; Thiotrichales; Francisellaceae; Francisella; Unclassified; otu_3558
GOZB1OB01BO91A.1	140106	45.19	0.837223	57	RDP:Bacteria; "Proteobacteria"; Alphaproteobacteria; Rhodobacterales; Rhodobacteraceae; Labrenzia; otu_1179	140106	45.19	0.837223	57	greengenes:k__Bacteria; p__Proteobacteria; c__Alphaproteobacteria; o__Rhizobiales; f__Rhodobacteraceae; Unclassified; otu_2635	140106	45.19	0.837223	57	ncbi:Bacteria; Proteobacteria; Alphaproteobacteria; Rhodobacterales; Rhodobacteraceae; Labrenzia; otu_2363
GOZB1OB01BPTYJ.1	167392	82.43	0.967378	252	RDP:Bacteria; "Proteobacteria"; Alphaproteobacteria; Rhodobacterales; Rhodobacteraceae; Marivita; otu_1186	167392	82.43	0.967378	252	greengenes:k__Bacteria; p__Proteobacteria; c__Alphaproteobacteria; o__Rhodobacterales; f__Rhodobacteraceae; Unclassified; otu_2666	167392	82.43	0.967378	252	ncbi:Bacteria; Proteobacteria; Alphaproteobacteria; Rhodobacterales; Rhodobacteraceae; Roseobacter; Unclassified; otu_2417
GOZB1OB01BQD0P.1	100639	56.71	0.842557	328	RDP:Bacteria; "Proteobacteria"; Alphaproteobacteria; Rhizobiales; "Aurantimonadaceae"; Martelella; otu_1086	100639	56.71	0.842557	328	greengenes:k__Bacteria; p__Proteobacteria; c__Alphaproteobacteria; o__Rhizobiales; f__Rhizobiaceae; g__Martelella; s__Martelella mediterranea; otu_2619	100639	56.71	0.842557	328	ncbi:Bacteria; Proteobacteria; Alphaproteobacteria; Rhizobiales; Aurantimonadaceae; Martelella; otu_2168
GOZB1OB01BRJR5.1	72122	90.77	0.967843	224	RDP:Bacteria; "Actinobacteria"; Actinobacteria; Actinobacteridae; Actinomycetales; Micrococcineae; Promicromonosporaceae; Cellulosimicrobium; otu_286	72122	90.77	0.967843	224	greengenes:k__Bacteria; p__Actinobacteria; c__Actinobacteria (class); o__Actinomycetales; f__Promicromonosporaceae; Unclassified; otu_701	72122	90.77	0.967843	224	ncbi:Bacteria; Actinobacteria; Actinobacteridae; Actinomycetales; Micrococcineae; Cellulomonadaceae; Cellulomonas; Unclassified; otu_368
GOZB1OB01BRTH5.1	12309	97.54	0.996316	274	RDP:Bacteria; "Actinobacteria"; Actinobacteria; Actinobacteridae; Actinomycetales; Micrococcineae; Promicromonosporaceae; Cellulosimicrobium; otu_286	12309	97.54	0.996316	274	greengenes:k__Bacteria; p__Actinobacteria; c__Actinobacteria (class); o__Actinomycetales; f__Promicromonosporaceae; g__Cellulosimicrobium; Unclassified; otu_702	12309	97.54	0.996316	274	ncbi:Bacteria; Actinobacteria; Actinobacteridae; Actinomycetales; Micrococcineae; Promicromonosporaceae; Cellulosimicrobium; otu_492
GOZB1OB01BUEYT.1	209866	42.86	0.734742	152	RDP:Bacteria; "Firmicutes"; "Clostridia"; Clostridiales; "Ruminococcaceae"; unclassified_"Ruminococcaceae"; otu_895	209866	42.86	0.734742	152	greengenes:k__Bacteria; p__Firmicutes; c__Clostridia; o__Clostridiales; f__Ruminococcaceae; Unclassified; otu_2159	14214	40.82	0.748913	151	ncbi:Bacteria; Firmicutes; Clostridia; Clostridiales; Clostridiaceae; Clostridium; Unclassified; otu_1633
GOZB1OB01BUMSL.1	166370	68.97	0.911319	180	RDP:Bacteria; "Proteobacteria"; Alphaproteobacteria; Rhizobiales; Rhizobiaceae; Rhizobium; otu_1147	146629	69.83	0.911319	180	greengenes:k__Bacteria; p__Proteobacteria; c__Alphaproteobacteria; o__Rhizobiales; f__Rhizobiaceae; g__Rhizobium; s__Rhizobium etli; otu_2623	146629	69.83	0.911319	180	ncbi:Bacteria; Proteobacteria; Alphaproteobacteria; Rhizobiales; Rhizobiaceae; Rhizobium/Agrobacterium group; Rhizobium; Unclassified; otu_2295
GOZB1OB01BWK9E.1	131943	72.08	0.952611	152	RDP:Bacteria; Cyanobacteria; Cyanobacteria; Chloroplast; unclassified_Chloroplast; otu_2000	3467	64.29	0.945402	152	greengenes:k__Bacteria; p__Cyanobacteria; c__Chloroplast; o__Haptophyceae; otu_1404	3467	64.29	0.945402	152	ncbi:Eukaryota; Haptophyceae; Isochrysidales; Isochrysidaceae; Isochrysis; otu_3922
GOZB1OB01BYKL4.1	89754	64.53	0.847281	173	RDP:Bacteria; "Proteobacteria"; Alphaproteobacteria; Sphingomonadales; Sphingomonadaceae; Sphingobium; otu_1308	251682	64.53	0.854388	173	greengenes:k__Bacteria; p__Proteobacteria; c__Alphaproteobacteria; o__Sphingomonadales; f__Sphingomonadaceae; g__Sphingobium; Unclassified; otu_2887	89754	64.53	0.847281	173	ncbi:Bacteria; Unclassified; otu_221
GOZB1OB01C0TVK.1	151014	96.15	0.994775	192	RDP:Bacteria; "Proteobacteria"; Alphaproteobacteria; Rhodobacterales; Rhodobacteraceae; Sulfitobacter; otu_1227	151014	96.15	0.994775	192	greengenes:k__Bacteria; p__Proteobacteria; c__Alphaproteobacteria; o__Rhodobacterales; f__Rhodobacteraceae; Unclassified; otu_2666	151014	96.15	0.994775	192	ncbi:Bacteria; Proteobacteria; Alphaproteobacteria; Rhodobacterales; Rhodobacteraceae; Sulfitobacter; Unclassified; otu_2436
GOZB1OB01C35GO.1	5859	52	0.823866	189	RDP:Bacteria; "Proteobacteria"; Alphaproteobacteria; Caulobacterales; Hyphomonadaceae; Hyphomonas; otu_1073	5859	52	0.823866	189	greengenes:k__Bacteria; p__Proteobacteria; c__Alphaproteobacteria; o__Rhodobacterales; f__Hyphomonadaceae; g__Hyphomonas; Unclassified; otu_2658	5859	52	0.823866	189	ncbi:Bacteria; Proteobacteria; Alphaproteobacteria; Rhodobacterales; Hyphomonadaceae; Hyphomonas; Unclassified; otu_2331
GOZB1OB01C4DEQ.1	107800	79.38	0.956521	48	RDP:Bacteria; "Actinobacteria"; Actinobacteria; Actinobacteridae; Actinomycetales; Micrococcineae; Promicromonosporaceae; Cellulosimicrobium; otu_286	107800	79.38	0.956521	48	greengenes:k__Bacteria; p__Actinobacteria; c__Actinobacteria (class); o__Actinomycetales; f__Promicromonosporaceae; g__Cellulosimicrobium; Unclassified; otu_702	107800	79.38	0.956521	48	ncbi:Bacteria; Actinobacteria; Actinobacteridae; Actinomycetales; Micrococcineae; Promicromonosporaceae; Cellulosimicrobium; otu_492
GOZB1OB01C4ZZ6.1	77900	82.04	0.991926	125	RDP:Bacteria; "Actinobacteria"; Actinobacteria; Actinobacteridae; Actinomycetales; Micrococcineae; Promicromonosporaceae; Cellulosimicrobium; otu_286	77900	82.04	0.991926	125	greengenes:k__Bacteria; p__Actinobacteria; c__Actinobacteria (class); o__Actinomycetales; f__Promicromonosporaceae; g__Cellulosimicrobium; Unclassified; otu_702	77900	82.04	0.991926	125	ncbi:Bacteria; Actinobacteria; Actinobacteridae; Actinomycetales; Micrococcineae; Promicromonosporaceae; Cellulosimicrobium; otu_492
GOZB1OB01C5FDK.1	161372	88.89	0.979325	50	RDP:Bacteria; "Actinobacteria"; Actinobacteria; Actinobacteridae; Actinomycetales; Pseudonocardineae; Pseudonocardiaceae; Saccharomonospora; otu_361	208674	88.89	0.979325	50	greengenes:k__Bacteria; p__Actinobacteria; c__Actinobacteria (class); o__Actinomycetales; f__Pseudonocardiaceae; Unclassified; otu_724	161372	88.89	0.979325	50	ncbi:Bacteria; Actinobacteria; Actinobacteridae; Actinomycetales; Pseudonocardineae; Pseudonocardiaceae; Saccharomonospora; otu_590
GOZB1OB01C7U77.1	81641	42.48	0.751602	265	RDP:Bacteria; "Proteobacteria"; Gammaproteobacteria; Alteromonadales; Colwelliaceae; Colwellia; otu_1656	81641	42.48	0.751602	265	greengenes:k__Bacteria; p__Proteobacteria; c__Gammaproteobacteria; o__Alteromonadales; f__Colwelliaceae; g__Colwellia; s__Colwellia rossensis; otu_3424	81641	42.48	0.751602	265	ncbi:Bacteria; Proteobacteria; Gammaproteobacteria; Alteromonadales; Colwelliaceae; Colwellia; Unclassified; otu_3156
GOZB1OB01C8OIE.1	12309	97.41	0.989615	97	RDP:Bacteria; "Actinobacteria"; Actinobacteria; Actinobacteridae; Actinomycetales; Micrococcineae; Promicromonosporaceae; Cellulosimicrobium; otu_286	12309	97.41	0.989615	97	greengenes:k__Bacteria; p__Actinobacteria; c__Actinobacteria (class); o__Actinomycetales; f__Promicromonosporaceae; g__Cellulosimicrobium; Unclassified; otu_702	12309	97.41	0.989615	97	ncbi:Bacteria; Actinobacteria; Actinobacteridae; Actinomycetales; Micrococcineae; Promicromonosporaceae; Cellulosimicrobium; otu_492
GOZB1OB01CAYKU.1	107800	97.1	0.999993	210	RDP:Bacteria; "Actinobacteria"; Actinobacteria; Actinobacteridae; Actinomycetales; Micrococcineae; Promicromonosporaceae; Cellulosimicrobium; otu_286	107800	97.1	0.999993	210	greengenes:k__Bacteria; p__Actinobacteria; c__Actinobacteria (class); o__Actinomycetales; f__Promicromonosporaceae; g__Cellulosimicrobium; Unclassified; otu_702	107800	97.1	0.999993	210	ncbi:Bacteria; Actinobacteria; Actinobacteridae; Actinomycetales; Micrococcineae; Promicromonosporaceae; Cellulosimicrobium; otu_492
GOZB1OB01CCFJP.1	81760	59.51	0.865536	165	RDP:Bacteria; "Proteobacteria"; Gammaproteobacteria; Gammaproteobacteria_incertae_sedis; Sedimenticola; otu_1722	81760	59.51	0.865536	165	greengenes:k__Bacteria; p__Proteobacteria; c__Gammaproteobacteria; o__Chromatiales; f__; g__; Unclassified; otu_3483	81760	59.51	0.865536	165	ncbi:Bacteria; Proteobacteria; Gammaproteobacteria; sulfur-oxidizing symbionts; Unclassified; otu_3548
GOZB1OB01CE3QS.1	12309	89.5	0.999993	144	RDP:Bacteria; "Actinobacteria"; Actinobacteria; Actinobacteridae; Actinomycetales; Micrococcineae; Promicromonosporaceae; Cellulosimicrobium; otu_286	12309	89.5	0.999993	144	greengenes:k__Bacteria; p__Actinobacteria; c__Actinobacteria (class); o__Actinomycetales; f__Promicromonosporaceae; g__Cellulosimicrobium; Unclassified; otu_702	12309	89.5	0.999993	144	ncbi:Bacteria; Actinobacteria; Actinobacteridae; Actinomycetales; Micrococcineae; Promicromonosporaceae; Cellulosimicrobium; otu_492
GOZB1OB01CFT1M.1	261329	59.83	0.861786	350	RDP:Bacteria; "Proteobacteria"; Alphaproteobacteria; Rhizobiales; Methylocystaceae; Terasakiella; otu_1134	261329	59.83	0.861786	350	greengenes:k__Bacteria; p__Proteobacteria; c__Alphaproteobacteria; o__Kiloniellales; f__Kiloniellaceae; Unclassified; otu_2467	261329	59.83	0.861786	350	ncbi:Bacteria; Proteobacteria; Alphaproteobacteria; Unclassified; otu_2139
GOZB1OB01CGAK7.1	93188	75.44	0.958992	300	RDP:Bacteria; "Bacteroidetes"; Flavobacteria; "Flavobacteriales"; Flavobacteriaceae; unclassified_Flavobacteriaceae; otu_621	93188	75.44	0.958992	300	greengenes:k__Bacteria; p__Bacteroidetes; c__Flavobacteria; o__Flavobacteriales; f__Flavobacteriaceae; Unclassified; otu_1069	93188	75.44	0.958992	300	ncbi:Bacteria; Bacteroidetes; Flavobacteria; Unclassified; otu_857
GOZB1OB01CHCZF.1	126701	46.76	0.869475	349	RDP:Bacteria; "Actinobacteria"; Actinobacteria; Actinobacteridae; Actinomycetales; Propionibacterineae; Nocardioidaceae; Kribbella; otu_325	126701	46.76	0.869475	349	greengenes:k__Bacteria; p__Actinobacteria; c__Actinobacteria (class); o__Actinomycetales; f__Nocardioidaceae; g__Kribbella; Unclassified; otu_675	126701	46.76	0.869475	349	ncbi:Bacteria; Actinobacteria; Actinobacteridae; Actinomycetales; Propionibacterineae; Nocardioidaceae; Kribbella; Unclassified; otu_542
GOZB1OB01CHZOJ.1	170950	39.6	0.719583	150	RDP:Bacteria; "Firmicutes"; "Clostridia"; Clostridiales; "Ruminococcaceae"; unclassified_"Ruminococcaceae"; otu_895	170950	39.6	0.719583	150	greengenes:k__Bacteria; p__Firmicutes; c__Clostridia; o__Clostridiales; f__Ruminococcaceae; Unclassified; otu_2159	101308	36.24	0.736791	149	ncbi:Bacteria; Firmicutes; Clostridia; Clostridiales; Veillonellaceae; Megasphaera; Unclassified; otu_1833
GOZB1OB01CJEGO.1	5325	42.53	0.799681	244	RDP:Bacteria; "Proteobacteria"; Alphaproteobacteria; Rhizobiales; Rhizobiaceae; Rhizobium; otu_1147	174324	42.53	0.786818	245	greengenes:k__Bacteria; p__Proteobacteria; c__Alphaproteobacteria; o__Rhizobiales; f__Bradyrhizobiaceae; g__Rhodopseudomonas; Unclassified; otu_2524	174324	42.53	0.786818	245	ncbi:Bacteria; Proteobacteria; Alphaproteobacteria; Rhizobiales; Bradyrhizobiaceae; Rhodopseudomonas; Unclassified; otu_2198
GOZB1OB01CKKIC.1	7672	39.1	0.760322	335	RDP:Bacteria; "Proteobacteria"; Gammaproteobacteria; unclassified_Gammaproteobacteria; otu_1833	7672	39.1	0.760322	335	greengenes:k__Bacteria; p__Proteobacteria; c__Gammaproteobacteria; o__Oceanospirillales; f__SUP05; otu_3812	7672	39.1	0.760322	335	ncbi:Bacteria; Proteobacteria; Gammaproteobacteria; sulfur-oxidizing symbionts; Unclassified; otu_3548
GOZB1OB01CKYDU.1	107389	95.99	0.999993	297	RDP:Bacteria; "Actinobacteria"; Actinobacteria; Actinobacteridae; Actinomycetales; Micrococcineae; Promicromonosporaceae; Cellulosimicrobium; otu_286	107389	95.99	0.999993	297	greengenes:k__Bacteria; p__Actinobacteria; c__Actinobacteria (class); o__Actinomycetales; f__Promicromonosporaceae; g__Cellulosimicrobium; s__Cellulosimicrobium funkei; otu_703	107389	95.99	0.999993	297	ncbi:Bacteria; Actinobacteria; Actinobacteridae; Actinomycetales; Micrococcineae; Promicromonosporaceae; Cellulosimicrobium; otu_492
GOZB1OB01CO1EV.1	107800	98.25	0.999993	164	RDP:Bacteria; "Actinobacteria"; Actinobacteria; Actinobacteridae; Actinomycetales; Micrococcineae; Promicromonosporaceae; Cellulosimicrobium; otu_286	107800	98.25	0.999993	164	greengenes:k__Bacteria; p__Actinobacteria; c__Actinobacteria (class); o__Actinomycetales; f__Promicromonosporaceae; g__Cellulosimicrobium; Unclassified; otu_702	107800	98.25	0.999993	164	ncbi:Bacteria; Actinobacteria; Actinobacteridae; Actinomycetales; Micrococcineae; Promicromonosporaceae; Cellulosimicrobium; otu_492
GOZB1OB01CQTRR.1	61169	63.36	0.933266	235	RDP:Bacteria; "Proteobacteria"; Gammaproteobacteria; Thiotrichales; Piscirickettsiaceae; Cycloclasticus; otu_1818	61169	63.36	0.933266	235	greengenes:k__Bacteria; p__Proteobacteria; c__Gammaproteobacteria; o__Methylococcales; f__Piscirickettsiaceae; g__Cycloclasticus; Unclassified; otu_3695	61169	63.36	0.933266	235	ncbi:Bacteria; Proteobacteria; Gammaproteobacteria; Thiotrichales; Piscirickettsiaceae; Cycloclasticus; Unclassified; otu_3560
GOZB1OB01CR4JV.1	107800	98.08	0.996214	268	RDP:Bacteria; "Actinobacteria"; Actinobacteria; Actinobacteridae; Actinomycetales; Micrococcineae; Promicromonosporaceae; Cellulosimicrobium; otu_286	107800	98.08	0.996214	268	greengenes:k__Bacteria; p__Actinobacteria; c__Actinobacteria (class); o__Actinomycetales; f__Promicromonosporaceae; g__Cellulosimicrobium; Unclassified; otu_702	107800	98.08	0.996214	268	ncbi:Bacteria; Actinobacteria; Actinobacteridae; Actinomycetales; Micrococcineae; Promicromonosporaceae; Cellulosimicrobium; otu_492
GOZB1OB01CSTEW.1	12309	98.42	0.999993	263	RDP:Bacteria; "Actinobacteria"; Actinobacteria; Actinobacteridae; Actinomycetales; Micrococcineae; Promicromonosporaceae; Cellulosimicrobium; otu_286	12309	98.42	0.999993	263	greengenes:k__Bacteria; p__Actinobacteria; c__Actinobacteria (class); o__Actinomycetales; f__Promicromonosporaceae; g__Cellulosimicrobium; Unclassified; otu_702	12309	98.42	0.999993	263	ncbi:Bacteria; Actinobacteria; Actinobacteridae; Actinomycetales; Micrococcineae; Promicromonosporaceae; Cellulosimicrobium; otu_492
GOZB1OB01CTF6H.1	135868	91.75	0.982537	292	RDP:Bacteria; "Proteobacteria"; Alphaproteobacteria; Rhodobacterales; Rhodobacteraceae; unclassified_Rhodobacteraceae; otu_1236	135868	91.75	0.982537	292	greengenes:k__Bacteria; p__Proteobacteria; c__Alphaproteobacteria; o__Rhodobacterales; f__Rhodobacteraceae; Unclassified; otu_2666	135868	91.75	0.982537	292	ncbi:Bacteria; Unclassified; otu_221
GOZB1OB01CTU3V.1	96871	60.94	0.892003	316	RDP:Bacteria; "Proteobacteria"; Gammaproteobacteria; Alteromonadales; Alteromonadaceae; Haliea; otu_1646	96871	60.94	0.892003	316	greengenes:k__Bacteria; p__Proteobacteria; c__Gammaproteobacteria; o__Oceanospirillales; f__OM60; g__; s__marine gamma proteobacterium HTCC2080; otu_3803	96871	60.94	0.892003	316	ncbi:Bacteria; Proteobacteria; Gammaproteobacteria; OMG group; OM60 clade; Unclassified; otu_3476
GOZB1OB01CVJGT.1	12309	99.17	0.979834	304	RDP:Bacteria; "Actinobacteria"; Actinobacteria; Actinobacteridae; Actinomycetales; Micrococcineae; Promicromonosporaceae; Cellulosimicrobium; otu_286	12309	99.17	0.979834	304	greengenes:k__Bacteria; p__Actinobacteria; c__Actinobacteria (class); o__Actinomycetales; f__Promicromonosporaceae; g__Cellulosimicrobium; Unclassified; otu_702	12309	99.17	0.979834	304	ncbi:Bacteria; Actinobacteria; Actinobacteridae; Actinomycetales; Micrococcineae; Promicromonosporaceae; Cellulosimicrobium; otu_492
GOZB1OB01CWL5Y.1	4522	58.4	0.848022	352	RDP:Bacteria; "Proteobacteria"; Alphaproteobacteria; Rhodospirillales; Rhodospirillaceae; Magnetospirillum; otu_1270	4522	58.4	0.848022	352	greengenes:k__Bacteria; p__Proteobacteria; c__Alphaproteobacteria; o__Rhodospirillales; f__Rhodospirillaceae; g__Magnetospirillum; s__Magnetospirillum sp.; otu_2803	4522	58.4	0.848022	352	ncbi:Bacteria; Proteobacteria; Alphaproteobacteria; Rhodospirillales; Rhodospirillaceae; Magnetospirillum; Unclassified; otu_2501
GOZB1OB01CXKM4.1	240252	53.41	0.823169	266	RDP:Bacteria; "Proteobacteria"; Alphaproteobacteria; Rhodospirillales; Acetobacteraceae; Acidocella; otu_1244	240252	53.41	0.823169	266	greengenes:k__Bacteria; p__Proteobacteria; c__Alphaproteobacteria; o__Rhodospirillales; f__Acetobacteraceae; g__Acidocella; otu_2768	240252	53.41	0.823169	266	ncbi:Bacteria; Proteobacteria; Alphaproteobacteria; Rhodospirillales; Acetobacteraceae; Acidocella; Unclassified; otu_2459
GOZB1OB01CY0OY.1	128033	60.33	0.921697	243	RDP:Bacteria; "Proteobacteria"; Alphaproteobacteria; Rhizobiales; Brucellaceae; Ochrobactrum; otu_1108	226521	60.67	0.931318	243	greengenes:k__Bacteria; p__Proteobacteria; c__Alphaproteobacteria; o__Sphingomonadales; f__Sphingomonadaceae; g__Sphingomonas; Unclassified; otu_2895	128033	60.33	0.921697	243	ncbi:Bacteria; Unclassified; otu_221
GOZB1OB01CY8GM.1	100578	72.59	0.953556	226	RDP:Bacteria; "Bacteroidetes"; Flavobacteria; "Flavobacteriales"; Flavobacteriaceae; Yeosuana; otu_626	100578	72.59	0.953556	226	greengenes:k__Bacteria; p__Bacteroidetes; c__Flavobacteria; o__Flavobacteriales; f__Flavobacteriaceae; Unclassified; otu_1069	100578	72.59	0.953556	226	ncbi:Bacteria; Bacteroidetes; Flavobacteria; Flavobacteriales; Flavobacteriaceae; Yeosuana; otu_995
GOZB1OB01CZHJ0.1	107197	80	0.943222	92	RDP:Bacteria; "Proteobacteria"; Gammaproteobacteria; "Vibrionales"; Vibrionaceae; Photobacterium; otu_1622	107197	80	0.943222	92	greengenes:k__Bacteria; p__Proteobacteria; c__Gammaproteobacteria; o__Vibrionales; f__Vibrionaceae; g__Photobacterium; s__Photobacterium angustum; otu_3974	107197	80	0.943222	92	ncbi:Bacteria; Proteobacteria; Gammaproteobacteria; Vibrionales; Vibrionaceae; Photobacterium; Unclassified; otu_3596
GOZB1OB01D0AF8.1	70645	64.39	0.904706	225	RDP:Bacteria; "Proteobacteria"; Alphaproteobacteria; Rhizobiales; Brucellaceae; Ochrobactrum; otu_1108	70645	64.39	0.904706	225	greengenes:k__Bacteria; p__Proteobacteria; c__Alphaproteobacteria; o__Rhizobiales; f__Brucellaceae; g__Ochrobactrum; Unclassified; otu_2529	70645	64.39	0.904706	225	ncbi:Bacteria; Proteobacteria; Alphaproteobacteria; Rhizobiales; Brucellaceae; Ochrobactrum; Unclassified; otu_2207
GOZB1OB01D0C6W.1	77900	80.85	0.979049	196	RDP:Bacteria; "Actinobacteria"; Actinobacteria; Actinobacteridae; Actinomycetales; Micrococcineae; Promicromonosporaceae; Cellulosimicrobium; otu_286	77900	80.85	0.979049	196	greengenes:k__Bacteria; p__Actinobacteria; c__Actinobacteria (class); o__Actinomycetales; f__Promicromonosporaceae; g__Cellulosimicrobium; Unclassified; otu_702	77900	80.85	0.979049	196	ncbi:Bacteria; Actinobacteria; Actinobacteridae; Actinomycetales; Micrococcineae; Promicromonosporaceae; Cellulosimicrobium; otu_492
GOZB1OB01D1O3B.1	146948	40.82	0.749872	124	RDP:Bacteria; "Proteobacteria"; Alphaproteobacteria; Rhizobiales; Brucellaceae; Pseudochrobactrum; otu_1109	146948	40.82	0.749872	124	greengenes:k__Bacteria; p__Proteobacteria; c__Alphaproteobacteria; o__Rhizobiales; f__Brucellaceae; g__Pseudochrobactrum; Unclassified; otu_2532	146948	40.82	0.749872	124	ncbi:Bacteria; Proteobacteria; Alphaproteobacteria; Rhizobiales; Brucellaceae; Pseudochrobactrum; Unclassified; otu_2210
GOZB1OB01D4SR1.1	107389	99.3	0.997638	429	RDP:Bacteria; "Actinobacteria"; Actinobacteria; Actinobacteridae; Actinomycetales; Micrococcineae; Promicromonosporaceae; Cellulosimicrobium; otu_286	107389	99.3	0.997638	429	greengenes:k__Bacteria; p__Actinobacteria; c__Actinobacteria (class); o__Actinomycetales; f__Promicromonosporaceae; g__Cellulosimicrobium; s__Cellulosimicrobium funkei; otu_703	107389	99.3	0.997638	429	ncbi:Bacteria; Actinobacteria; Actinobacteridae; Actinomycetales; Micrococcineae; Promicromonosporaceae; Cellulosimicrobium; otu_492
GOZB1OB01D59V8.1	159270	97.26	0.996098	260	RDP:Bacteria; "Actinobacteria"; Actinobacteria; Actinobacteridae; Actinomycetales; Micrococcineae; Promicromonosporaceae; Cellulosimicrobium; otu_286	159270	97.26	0.996098	260	greengenes:k__Bacteria; p__Actinobacteria; c__Actinobacteria (class); o__Actinomycetales; f__Promicromonosporaceae; g__Cellulosimicrobium; Unclassified; otu_702	159270	97.26	0.996098	260	ncbi:Bacteria; Actinobacteria; Actinobacteridae; Actinomycetales; Micrococcineae; Promicromonosporaceae; Cellulosimicrobium; otu_492
GOZB1OB01D5S4V.1	72122	90.71	0.981868	224	RDP:Bacteria; "Actinobacteria"; Actinobacteria; Actinobacteridae; Actinomycetales; Micrococcineae; Promicromonosporaceae; Cellulosimicrobium; otu_286	72122	90.71	0.981868	224	greengenes:k__Bacteria; p__Actinobacteria; c__Actinobacteria (class); o__Actinomycetales; f__Promicromonosporaceae; Unclassified; otu_701	72122	90.71	0.981868	224	ncbi:Bacteria; Actinobacteria; Actinobacteridae; Actinomycetales; Micrococcineae; Cellulomonadaceae; Cellulomonas; Unclassified; otu_368
GOZB1OB01D6RYC.1	107800	100	0.992595	275	RDP:Bacteria; "Actinobacteria"; Actinobacteria; Actinobacteridae; Actinomycetales; Micrococcineae; Promicromonosporaceae; Cellulosimicrobium; otu_286	107800	100	0.992595	275	greengenes:k__Bacteria; p__Actinobacteria; c__Actinobacteria (class); o__Actinomycetales; f__Promicromonosporaceae; g__Cellulosimicrobium; Unclassified; otu_702	107800	100	0.992595	275	ncbi:Bacteria; Actinobacteria; Actinobacteridae; Actinomycetales; Micrococcineae; Promicromonosporaceae; Cellulosimicrobium; otu_492
GOZB1OB01D7IMK.1	149035	41.18	0.683305	105	RDP:Bacteria; "Planctomycetes"; "Planctomycetacia"; Planctomycetales; Planctomycetaceae; unclassified_Planctomycetaceae; otu_1058	2841	40.2	0.688552	105	greengenes:k__Bacteria; p__Planctomycetes; c__Planctomycea; o__Planctomycetales; f__Planctomycetaceae; g__Planctomyces; Unclassified; otu_2441	2841	40.2	0.688552	105	ncbi:Bacteria; Planctomycetes; Planctomycetacia; Planctomycetales; Planctomycetaceae; Planctomyces; Unclassified; otu_2128
GOZB1OB01DAHCF.1	47141	59.29	0.899939	272	RDP:Bacteria; "Verrucomicrobia"; Opitutae; Opitutales; Opitutaceae; Opitutus; otu_1912	47141	59.29	0.899939	272	greengenes:k__Bacteria; p__Verrucomicrobia; c__Opitutae; o__Opitutales; f__Opitutaceae; g__Opitutus; s__Opitutus terrae; otu_4395	47141	59.29	0.899939	272	ncbi:Bacteria; Unclassified; otu_221
GOZB1OB01DBNV4.1	251608	40.91	0.633918	160	RDP:Bacteria; "Proteobacteria"; Gammaproteobacteria; "Enterobacteriales"; Enterobacteriaceae; unclassified_Enterobacteriaceae; otu_1614	314835	37.66	0.641272	160	greengenes:k__Bacteria; p__Proteobacteria; c__Gammaproteobacteria; o__Thiotrichales; Unclassified; otu_3944	251608	40.91	0.633918	160	ncbi:Bacteria; Proteobacteria; Gammaproteobacteria; Unclassified; otu_3101
GOZB1OB01DDT5L.1	131943	87.3	0.983671	247	RDP:Bacteria; Cyanobacteria; Cyanobacteria; Chloroplast; unclassified_Chloroplast; otu_2000	3467	85.71	0.975328	247	greengenes:k__Bacteria; p__Cyanobacteria; c__Chloroplast; o__Haptophyceae; otu_1404	3467	85.71	0.975328	247	ncbi:Eukaryota; Haptophyceae; Isochrysidales; Isochrysidaceae; Isochrysis; otu_3922
GOZB1OB01DECDP.1	12309	94.76	0.995138	207	RDP:Bacteria; "Actinobacteria"; Actinobacteria; Actinobacteridae; Actinomycetales; Micrococcineae; Promicromonosporaceae; Cellulosimicrobium; otu_286	12309	94.76	0.995138	207	greengenes:k__Bacteria; p__Actinobacteria; c__Actinobacteria (class); o__Actinomycetales; f__Promicromonosporaceae; g__Cellulosimicrobium; Unclassified; otu_702	12309	94.76	0.995138	207	ncbi:Bacteria; Actinobacteria; Actinobacteridae; Actinomycetales; Micrococcineae; Promicromonosporaceae; Cellulosimicrobium; otu_492
GOZB1OB01DED4J.1	12309	95.21	0.991476	238	RDP:Bacteria; "Actinobacteria"; Actinobacteria; Actinobacteridae; Actinomycetales; Micrococcineae; Promicromonosporaceae; Cellulosimicrobium; otu_286	12309	95.21	0.991476	238	greengenes:k__Bacteria; p__Actinobacteria; c__Actinobacteria (class); o__Actinomycetales; f__Promicromonosporaceae; g__Cellulosimicrobium; Unclassified; otu_702	12309	95.21	0.991476	238	ncbi:Bacteria; Actinobacteria; Actinobacteridae; Actinomycetales; Micrococcineae; Promicromonosporaceae; Cellulosimicrobium; otu_492
GOZB1OB01DFIV0.1	240686	54.85	0.816279	293	RDP:Bacteria; "Proteobacteria"; Alphaproteobacteria; Alphaproteobacteria_incertae_sedis; Novispirillum; otu_1064	240686	54.85	0.816279	293	greengenes:k__Bacteria; p__Proteobacteria; c__Alphaproteobacteria; o__Rhodospirillales; f__Rhodospirillaceae; g__Novispirillum; s__Novospirillum itersonii; otu_2806	240686	54.85	0.816279	293	ncbi:Bacteria; Proteobacteria; Alphaproteobacteria; Rhodospirillales; Rhodospirillaceae; Novispirillum; otu_2505
GOZB1OB01DGB83.1	112060	45.36	0.850537	353	RDP:Bacteria; "Proteobacteria"; Alphaproteobacteria; Rhizobiales; Bradyrhizobiaceae; Bradyrhizobium; otu_1100	112060	45.36	0.850537	353	greengenes:k__Bacteria; p__Proteobacteria; c__Alphaproteobacteria; o__Rhizobiales; f__Bradyrhizobiaceae; Unclassified; otu_2503	112060	45.36	0.850537	353	ncbi:Bacteria; Proteobacteria; Alphaproteobacteria; Rhizobiales; Bradyrhizobiaceae; Bradyrhizobium; Unclassified; otu_2191
GOZB1OB01DGDHC.1	3439	79.27	0.955591	327	RDP:Bacteria; Cyanobacteria; Cyanobacteria; Chloroplast; Bacillariophyta; otu_1993	3439	79.27	0.955591	327	greengenes:k__Bacteria; p__Cyanobacteria; c__Chloroplast; o__Stramenopiles; otu_1406	3439	79.27	0.955591	327	ncbi:Eukaryota; stramenopiles; Bacillariophyta; Coscinodiscophyceae; Thalassiosirophycidae; Thalassiosirales; Skeletonemataceae; Skeletonema; otu_4089
GOZB1OB01DK994.1	128796	100	0.987072	79	RDP:Bacteria; Cyanobacteria; Cyanobacteria; Family II; GpIIa; otu_2002	128796	100	0.987072	79	greengenes:k__Bacteria; p__Cyanobacteria; c__Synechococcophycideae; o__Synechococcales; f__Synechococcaceae; g__Prochlorococcus; otu_1523	128796	100	0.987072	79	ncbi:Bacteria; Cyanobacteria; Chroococcales; Synechococcus; Unclassified; otu_1273
GOZB1OB01DKCU6.1	214752	81.29	0.957247	98	RDP:Bacteria; "Actinobacteria"; Actinobacteria; Actinobacteridae; Actinomycetales; Pseudonocardineae; Pseudonocardiaceae; Saccharopolyspora; otu_362	216400	81.29	0.957247	98	greengenes:k__Bacteria; p__Actinobacteria; c__Actinobacteria (class); o__Actinomycetales; f__Pseudonocardiaceae; g__Saccharopolyspora; s__Saccharopolyspora erythraea; otu_746	216400	81.29	0.957247	98	ncbi:Bacteria; Actinobacteria; Actinobacteridae; Actinomycetales; Pseudonocardineae; Pseudonocardiaceae; Saccharopolyspora; Unclassified; otu_591
GOZB1OB01DLRLK.1	12309	97.61	0.999993	171	RDP:Bacteria; "Actinobacteria"; Actinobacteria; Actinobacteridae; Actinomycetales; Micrococcineae; Promicromonosporaceae; Cellulosimicrobium; otu_286	12309	97.61	0.999993	171	greengenes:k__Bacteria; p__Actinobacteria; c__Actinobacteria (class); o__Actinomycetales; f__Promicromonosporaceae; g__Cellulosimicrobium; Unclassified; otu_702	12309	97.61	0.999993	171	ncbi:Bacteria; Actinobacteria; Actinobacteridae; Actinomycetales; Micrococcineae; Promicromonosporaceae; Cellulosimicrobium; otu_492
GOZB1OB01DLXX1.1	89694	39.41	0.766369	317	RDP:Bacteria; "Proteobacteria"; Alphaproteobacteria; Caulobacterales; Caulobacteraceae; Brevundimonas; otu_1066	89694	39.41	0.766369	317	greengenes:k__Bacteria; p__Proteobacteria; c__Alphaproteobacteria; o__Caulobacterales; f__Caulobacteraceae; g__Brevundimonas; Unclassified; otu_2456	89694	39.41	0.766369	317	ncbi:Bacteria; Unclassified; otu_221
GOZB1OB01DMDEV.1	78316	51.1	0.792777	220	RDP:Bacteria; "Proteobacteria"; Alphaproteobacteria; Rhodospirillales; Rhodospirillaceae; Magnetospirillum; otu_1270	78316	51.1	0.792777	220	greengenes:k__Bacteria; p__Proteobacteria; c__Alphaproteobacteria; o__Rhodospirillales; f__Rhodospirillaceae; g__Magnetospirillum; s__Magnetospirillum sp.; otu_2803	78316	51.1	0.792777	220	ncbi:Bacteria; Proteobacteria; Alphaproteobacteria; Rhodospirillales; Rhodospirillaceae; Dechlorospirillum; otu_2496
GOZB1OB01DMZWZ.1	226090	79.07	0.94857	81	RDP:Bacteria; "Proteobacteria"; Gammaproteobacteria; Alteromonadales; Colwelliaceae; Colwellia; otu_1656	226090	79.07	0.94857	81	greengenes:k__Bacteria; p__Proteobacteria; c__Gammaproteobacteria; o__Alteromonadales; f__Colwelliaceae; g__Colwellia; Unclassified; otu_3422	226090	79.07	0.94857	81	ncbi:Bacteria; Proteobacteria; Gammaproteobacteria; Alteromonadales; Colwelliaceae; Colwellia; Unclassified; otu_3156
GOZB1OB01DN6I9.1	107389	95.6	0.987857	335	RDP:Bacteria; "Actinobacteria"; Actinobacteria; Actinobacteridae; Actinomycetales; Micrococcineae; Promicromonosporaceae; Cellulosimicrobium; otu_286	107389	95.6	0.987857	335	greengenes:k__Bacteria; p__Actinobacteria; c__Actinobacteria (class); o__Actinomycetales; f__Promicromonosporaceae; g__Cellulosimicrobium; s__Cellulosimicrobium funkei; otu_703	107389	95.6	0.987857	335	ncbi:Bacteria; Actinobacteria; Actinobacteridae; Actinomycetales; Micrococcineae; Promicromonosporaceae; Cellulosimicrobium; otu_492
GOZB1OB01DODOT.1	139950	94.44	0.999993	184	RDP:Bacteria; "Actinobacteria"; Actinobacteria; Actinobacteridae; Actinomycetales; Micromonosporineae; Micromonosporaceae; Luedemannella; otu_309	139950	94.44	0.999993	184	greengenes:k__Bacteria; p__Actinobacteria; c__Actinobacteria (class); o__Actinomycetales; f__Micromonosporaceae; g__Luedemannella; otu_559	139950	94.44	0.999993	184	ncbi:Bacteria; Actinobacteria; Actinobacteridae; Actinomycetales; Micromonosporineae; Micromonosporaceae; Luedemannella; Unclassified; otu_518
GOZB1OB01DOF8K.1	21846	66.12	0.902613	332	RDP:Bacteria; "Proteobacteria"; Alphaproteobacteria; Rhodospirillales; Rhodospirillaceae; Azospirillum; otu_1265	21846	66.12	0.902613	332	greengenes:k__Bacteria; p__Proteobacteria; c__Alphaproteobacteria; o__Rhodospirillales; f__Rhodospirillaceae; g__Azospirillum; Unclassified; otu_2794	21846	66.12	0.902613	332	ncbi:Bacteria; Proteobacteria; Alphaproteobacteria; Rhodospirillales; Rhodospirillaceae; Azospirillum; Unclassified; otu_2492
GOZB1OB01DOM77.1	113799	52.77	0.836976	385	RDP:Bacteria; "Proteobacteria"; Gammaproteobacteria; Oceanospirillales; Hahellaceae; Endozoicomonas; otu_1749	113799	52.77	0.836976	385	greengenes:k__Bacteria; p__Proteobacteria; c__Gammaproteobacteria; o__Oceanospirillales; f__Endozoicimonaceae; g__Endozoicimonas; otu_3738	113799	52.77	0.836976	385	ncbi:Bacteria; Proteobacteria; Gammaproteobacteria; Spongiobacter; Unclassified; otu_3546
GOZB1OB01DP9SC.1	159270	94.31	0.989964	305	RDP:Bacteria; "Actinobacteria"; Actinobacteria; Actinobacteridae; Actinomycetales; Micrococcineae; Promicromonosporaceae; Cellulosimicrobium; otu_286	159270	94.31	0.989964	305	greengenes:k__Bacteria; p__Actinobacteria; c__Actinobacteria (class); o__Actinomycetales; f__Promicromonosporaceae; g__Cellulosimicrobium; Unclassified; otu_702	159270	94.31	0.989964	305	ncbi:Bacteria; Actinobacteria; Actinobacteridae; Actinomycetales; Micrococcineae; Promicromonosporaceae; Cellulosimicrobium; otu_492
GOZB1OB01DRGUP.1	149141	53.03	0.816846	130	RDP:Bacteria; "Proteobacteria"; Alphaproteobacteria; Rhodospirillales; Rhodospirillaceae; Rhodospira; otu_1277	149141	53.03	0.816846	130	greengenes:k__Bacteria; p__Proteobacteria; c__Alphaproteobacteria; o__Rhodospirillales; f__Rhodospirillaceae; Unclassified; otu_2793	149141	53.03	0.816846	130	ncbi:Bacteria; Proteobacteria; Alphaproteobacteria; Rhodospirillales; Rhodospirillaceae; Rhodospira; otu_2511
GOZB1OB01DRKCU.1	103843	92.75	0.979209	195	RDP:Bacteria; "Actinobacteria"; Actinobacteria; Actinobacteridae; Actinomycetales; Micrococcineae; Intrasporangiaceae; unclassified_Intrasporangiaceae; otu_242	103843	92.75	0.979209	195	greengenes:k__Bacteria; p__Actinobacteria; c__Actinobacteria (class); o__Actinomycetales; f__Intrasporangiaceae; Unclassified; otu_418	103843	92.75	0.979209	195	ncbi:Bacteria; Actinobacteria; Actinobacteridae; Actinomycetales; Micrococcineae; Intrasporangiaceae; Ornithinicoccus; otu_409
GOZB1OB01DS32E.1	6335	60.71	0.845435	105	RDP:Bacteria; "Proteobacteria"; Alphaproteobacteria; Sphingomonadales; Erythrobacteraceae; Erythrobacter; otu_1300	335238	60.71	0.845435	105	greengenes:k__Bacteria; p__Proteobacteria; c__Alphaproteobacteria; o__Sphingomonadales; f__Erythrobacteraceae; g__Erythrobacter; Unclassified; otu_2864	6335	60.71	0.845435	105	ncbi:Bacteria; Proteobacteria; Alphaproteobacteria; Sphingomonadales; Erythrobacteraceae; Erythrobacter; Unclassified; otu_2578
GOZB1OB01DS829.1	323927	89.18	0.97325	231	RDP:Bacteria; "Proteobacteria"; Alphaproteobacteria; Rhodobacterales; Rhodobacteraceae; Roseovarius; otu_1215	323927	89.18	0.97325	231	greengenes:k__Bacteria; p__Proteobacteria; c__Alphaproteobacteria; o__Rhodobacterales; f__Rhodobacteraceae; Unclassified; otu_2666	323927	89.18	0.97325	231	ncbi:Bacteria; Proteobacteria; Alphaproteobacteria; Rhodobacterales; Rhodobacteraceae; Roseovarius; Unclassified; otu_2419
GOZB1OB01DSQHE.1	2778	35.23	0.630517	295	RDP:Bacteria; "Planctomycetes"; "Planctomycetacia"; Planctomycetales; Planctomycetaceae; Rhodopirellula; otu_1055	2778	35.23	0.630517	295	greengenes:k__Bacteria; p__Planctomycetes; c__Planctomycea; o__Pirellulales; f__; g__Rhodopirellula; Unclassified; otu_2435	2778	35.23	0.630517	295	ncbi:Bacteria; Planctomycetes; Planctomycetacia; Planctomycetales; Planctomycetaceae; Unclassified; otu_2117
GOZB1OB01DSVZ8.1	154456	86.3	0.973148	152	RDP:Bacteria; "Proteobacteria"; Alphaproteobacteria; Sphingomonadales; Sphingomonadaceae; Sphingobium; otu_1308	158582	85.62	0.973148	152	greengenes:k__Bacteria; p__Proteobacteria; c__Alphaproteobacteria; o__Sphingomonadales; f__Sphingomonadaceae; g__Sphingobium; s__Sphingomonas sp. SKA58; otu_2894	158582	85.62	0.973148	152	ncbi:Bacteria; Proteobacteria; Alphaproteobacteria; Sphingomonadales; Sphingomonadaceae; Sphingomonas; Unclassified; otu_2599
GOZB1OB01DUHNO.1	276490	58.46	0.788446	109	RDP:Bacteria; "Proteobacteria"; Deltaproteobacteria; Desulfuromonadales; Geobacteraceae; Geoalkalibacter; otu_1514	276490	58.46	0.788446	109	greengenes:k__Bacteria; p__Proteobacteria; c__Deltaproteobacteria; o__Desulfuromonadales; Unclassified; otu_3226	276490	58.46	0.788446	109	ncbi:Bacteria; Proteobacteria; Deltaproteobacteria; Desulfuromonadales; Geobacteraceae; Geoalkalibacter; otu_2991
GOZB1OB01DWWV3.1	284392	73.48	0.960067	339	RDP:Bacteria; "Proteobacteria"; Gammaproteobacteria; Alteromonadales; Alteromonadaceae; Haliea; otu_1646	138778	70.72	0.960183	339	greengenes:k__Bacteria; p__Proteobacteria; c__Gammaproteobacteria; o__Oceanospirillales; f__OM60; Unclassified; otu_3801	284392	73.48	0.960067	339	ncbi:Bacteria; Proteobacteria; Gammaproteobacteria; Unclassified; otu_3101
GOZB1OB01DXUGZ.1	107018	95.3	0.999993	390	RDP:Bacteria; "Firmicutes"; "Bacilli"; Bacillales; "Staphylococcaceae"; Staphylococcus; otu_752	107018	95.3	0.999993	390	greengenes:k__Bacteria; p__Firmicutes; c__Bacilli; o__Bacillales; f__Staphylococcaceae; g__Staphylococcus; Unclassified; otu_1772	107035	95.3	0.999993	390	ncbi:Bacteria; Unclassified; otu_221
GOZB1OB01DY3P7.1	102733	40.06	0.782371	366	RDP:Bacteria; "Proteobacteria"; Alphaproteobacteria; Rhizobiales; Rhizobiaceae; Ensifer; otu_1145	102733	40.06	0.782371	366	greengenes:k__Bacteria; p__Proteobacteria; c__Alphaproteobacteria; o__Rhizobiales; f__Rhizobiaceae; g__Ensifer; Unclassified; otu_2612	102733	40.06	0.782371	366	ncbi:Bacteria; Proteobacteria; Alphaproteobacteria; Rhizobiales; Rhizobiaceae; Sinorhizobium/Ensifer group; Ensifer; Unclassified; otu_2299
GOZB1OB01DY938.1	258731	60.19	0.922481	81	RDP:Bacteria; "Proteobacteria"; Gammaproteobacteria; unclassified_Gammaproteobacteria; otu_1833	8262	55.56	0.935969	81	greengenes:k__Bacteria; p__Proteobacteria; c__Gammaproteobacteria; o__Pseudomonadales; f__Moraxellaceae; Unclassified; otu_3865	258731	60.19	0.922481	81	ncbi:Bacteria; Proteobacteria; Gammaproteobacteria; Unclassified; otu_3101
GOZB1OB01DYB51.1	101574	97.2	0.999993	146	RDP:Bacteria; "Actinobacteria"; Actinobacteria; Actinobacteridae; Actinomycetales; Micrococcineae; Cellulomonadaceae; Cellulomonas; otu_208	101574	97.2	0.999993	146	greengenes:k__Bacteria; p__Actinobacteria; c__Actinobacteria (class); o__Actinomycetales; Unclassified; otu_271	106873	97.2	0.999993	146	ncbi:Bacteria; Actinobacteria; Actinobacteridae; Actinomycetales; Micrococcineae; Promicromonosporaceae; Cellulosimicrobium; otu_492
GOZB1OB01DYC3V.1	50955	47.06	0.843066	349	RDP:Bacteria; "Proteobacteria"; Alphaproteobacteria; Sphingomonadales; Sphingomonadaceae; Zymomonas; otu_1313	112058	47.06	0.843066	349	greengenes:k__Bacteria; p__Proteobacteria; c__Alphaproteobacteria; o__Sphingomonadales; f__Sphingomonadaceae; g__Zymomonas; s__Zymomonas mobilis; otu_2910	112058	47.06	0.843066	349	ncbi:Bacteria; Proteobacteria; Alphaproteobacteria; Sphingomonadales; Sphingomonadaceae; Zymomonas; otu_2605
GOZB1OB01DZ6EB.1	6291	48.76	0.760758	196	RDP:Bacteria; "Proteobacteria"; Alphaproteobacteria; Sphingomonadales; Sphingomonadaceae; Novosphingobium; otu_1305	6291	48.76	0.760758	196	greengenes:k__Bacteria; p__Proteobacteria; c__Alphaproteobacteria; o__Sphingomonadales; f__Sphingomonadaceae; g__Novosphingobium; Unclassified; otu_2881	6291	48.76	0.760758	196	ncbi:Bacteria; Proteobacteria; Alphaproteobacteria; Sphingomonadales; Sphingomonadaceae; Sphingomonas; Unclassified; otu_2599
GOZB1OB01E0C16.1	81898	98.68	0.999993	451	RDP:Bacteria; Cyanobacteria; Cyanobacteria; Family II; GpIIa; otu_2002	81898	98.68	0.999993	451	greengenes:k__Bacteria; p__Cyanobacteria; c__Synechococcophycideae; o__Synechococcales; f__Synechococcaceae; g__Prochlorococcus; otu_1523	69228	98.68	0.999993	451	ncbi:Bacteria; Cyanobacteria; Chroococcales; Synechococcus; Unclassified; otu_1273
GOZB1OB01E0TN5.1	105769	77.59	0.973061	190	RDP:Bacteria; "Bacteroidetes"; Flavobacteria; "Flavobacteriales"; Flavobacteriaceae; Tenacibaculum; otu_619	105769	77.59	0.973061	190	greengenes:k__Bacteria; p__Bacteroidetes; c__Flavobacteria; o__Flavobacteriales; f__Flavobacteriaceae; g__Tenacibaculum; s__Tenacibaculum lutimaris; otu_1157	105769	77.59	0.973061	190	ncbi:Bacteria; Bacteroidetes; Flavobacteria; Flavobacteriales; Flavobacteriaceae; Tenacibaculum; Unclassified; otu_985
GOZB1OB01E1GMN.1	101632	100	0.999993	162	RDP:Bacteria; "Actinobacteria"; Actinobacteria; Actinobacteridae; Actinomycetales; Micrococcineae; Sanguibacteraceae; Sanguibacter; otu_295	101632	100	0.999993	162	greengenes:k__Bacteria; p__Actinobacteria; c__Actinobacteria (class); o__Actinomycetales; f__Sanguibacteraceae; Unclassified; otu_751	103465	100	0.999993	162	ncbi:Bacteria; Actinobacteria; Actinobacteridae; Actinomycetales; Micrococcineae; Promicromonosporaceae; Cellulosimicrobium; otu_492
GOZB1OB01ECXPM.1	82280	98.58	0.999993	273	RDP:Bacteria; Cyanobacteria; Cyanobacteria; Family II; GpIIa; otu_2002	92221	98.58	0.999993	273	greengenes:k__Bacteria; p__Cyanobacteria; c__Synechococcophycideae; o__Synechococcales; f__Synechococcaceae; g__Prochlorococcus; otu_1523	82763	98.58	0.999993	273	ncbi:Bacteria; Cyanobacteria; Chroococcales; Synechococcus; Unclassified; otu_1273
GOZB1OB01ED0DG.1	65394	52.78	0.823023	72	RDP:Bacteria; "Proteobacteria"; Gammaproteobacteria; Pseudomonadales; Pseudomonadaceae; Pseudomonas; otu_1813	65394	52.78	0.823023	72	greengenes:k__Bacteria; p__Proteobacteria; c__Gammaproteobacteria; o__Pseudomonadales; f__Pseudomonadaceae; g__Pseudomonas; Unclassified; otu_3909	65394	52.78	0.823023	72	ncbi:Bacteria; Proteobacteria; Gammaproteobacteria; Pseudomonadales; Pseudomonadaceae; Pseudomonas; Unclassified; otu_3528
GOZB1OB01ED232.1	107800	98.61	0.995196	422	RDP:Bacteria; "Actinobacteria"; Actinobacteria; Actinobacteridae; Actinomycetales; Micrococcineae; Promicromonosporaceae; Cellulosimicrobium; otu_286	107800	98.61	0.995196	422	greengenes:k__Bacteria; p__Actinobacteria; c__Actinobacteria (class); o__Actinomycetales; f__Promicromonosporaceae; g__Cellulosimicrobium; Unclassified; otu_702	107800	98.61	0.995196	422	ncbi:Bacteria; Actinobacteria; Actinobacteridae; Actinomycetales; Micrococcineae; Promicromonosporaceae; Cellulosimicrobium; otu_492
GOZB1OB01EG6B8.1	105202	95.14	0.995734	237	RDP:Bacteria; "Actinobacteria"; Actinobacteria; Actinobacteridae; Actinomycetales; Micrococcineae; Promicromonosporaceae; Cellulosimicrobium; otu_286	105202	95.14	0.995734	237	greengenes:k__Bacteria; p__Actinobacteria; c__Actinobacteria (class); o__Actinomycetales; f__Promicromonosporaceae; g__Cellulosimicrobium; Unclassified; otu_702	105202	95.14	0.995734	237	ncbi:Bacteria; Actinobacteria; Actinobacteridae; Actinomycetales; Micrococcineae; Promicromonosporaceae; Cellulosimicrobium; otu_492
GOZB1OB01EKBOV.1	156527	57.14	0.857586	323	RDP:Bacteria; "Proteobacteria"; Alphaproteobacteria; Rhizobiales; Rhizobiaceae; Rhizobium; otu_1147	146629	57.14	0.857586	323	greengenes:k__Bacteria; p__Proteobacteria; c__Alphaproteobacteria; o__Rhizobiales; f__Rhizobiaceae; g__Rhizobium; s__Rhizobium etli; otu_2623	146629	57.14	0.857586	323	ncbi:Bacteria; Proteobacteria; Alphaproteobacteria; Rhizobiales; Rhizobiaceae; Rhizobium/Agrobacterium group; Rhizobium; Unclassified; otu_2295
GOZB1OB01ELQOV.1	3315	94.71	0.99149	356	RDP:Bacteria; Cyanobacteria; Cyanobacteria; Family II; GpIIa; otu_2002	3315	94.71	0.99149	356	greengenes:k__Bacteria; p__Cyanobacteria; c__Synechococcophycideae; o__Synechococcales; f__Synechococcaceae; g__Prochlorococcus; otu_1523	128796	96.03	0.991519	357	ncbi:Bacteria; Cyanobacteria; Chroococcales; Synechococcus; Unclassified; otu_1273
GOZB1OB01EQJAH.1	143112	93.09	0.995167	415	RDP:Bacteria; Cyanobacteria; Cyanobacteria; Family II; GpIIa; otu_2002	143112	93.09	0.995167	415	greengenes:k__Bacteria; p__Cyanobacteria; c__Synechococcophycideae; o__Synechococcales; f__Synechococcaceae; g__Prochlorococcus; otu_1523	143112	93.09	0.995167	415	ncbi:Bacteria; Cyanobacteria; Chroococcales; Synechococcus; Unclassified; otu_1273
GOZB1OB01ES00B.1	107389	97.26	0.991548	360	RDP:Bacteria; "Actinobacteria"; Actinobacteria; Actinobacteridae; Actinomycetales; Micrococcineae; Promicromonosporaceae; Cellulosimicrobium; otu_286	107389	97.26	0.991548	360	greengenes:k__Bacteria; p__Actinobacteria; c__Actinobacteria (class); o__Actinomycetales; f__Promicromonosporaceae; g__Cellulosimicrobium; s__Cellulosimicrobium funkei; otu_703	107389	97.26	0.991548	360	ncbi:Bacteria; Actinobacteria; Actinobacteridae; Actinomycetales; Micrococcineae; Promicromonosporaceae; Cellulosimicrobium; otu_492
GOZB1OB01ES4R5.1	218316	42.12	0.755541	312	RDP:Bacteria; "Proteobacteria"; Alphaproteobacteria; Caulobacterales; Caulobacteraceae; Brevundimonas; otu_1066	218316	42.12	0.755541	312	greengenes:k__Bacteria; p__Proteobacteria; c__Alphaproteobacteria; o__Caulobacterales; f__Caulobacteraceae; g__Brevundimonas; Unclassified; otu_2456	218316	42.12	0.755541	312	ncbi:Bacteria; Proteobacteria; Alphaproteobacteria; Caulobacterales; Caulobacteraceae; Brevundimonas; Unclassified; otu_2144
GOZB1OB01ET7ZJ.1	154852	73.17	0.920461	123	RDP:Bacteria; "Proteobacteria"; Gammaproteobacteria; Alteromonadales; Alteromonadaceae; Saccharophagus; otu_1652	154852	73.17	0.920461	123	greengenes:k__Bacteria; p__Proteobacteria; c__Gammaproteobacteria; o__Oceanospirillales; f__Alteromonadaceae; g__Saccharophagus; s__Saccharophagus degradans; otu_3731	154852	73.17	0.920461	123	ncbi:Bacteria; Proteobacteria; Gammaproteobacteria; Alteromonadales; Alteromonadaceae; Saccharophagus; otu_3151
GOZB1OB01EUGI7.1	46277	76.29	0.763375	50	RDP:Bacteria; "Proteobacteria"; Gammaproteobacteria; Oceanospirillales; Halomonadaceae; Chromohalobacter; otu_1756	159422	75.26	0.74855	50	greengenes:k__Bacteria; p__Proteobacteria; c__Deltaproteobacteria; o__Desulfuromonadales; f__Desulfuromonadaceae; g__Desulfuromonas; Unclassified; otu_3228	159422	75.26	0.74855	50	ncbi:Bacteria; Proteobacteria; Deltaproteobacteria; Desulfuromonadales; Desulfuromonadaceae; Desulfuromonas; Unclassified; otu_2983
GOZB1OB01EW33O.1	109016	61.54	0.9052	285	RDP:Bacteria; "Proteobacteria"; Gammaproteobacteria; Alteromonadales; Alteromonadaceae; Glaciecola; otu_1645	109016	61.54	0.9052	285	greengenes:k__Bacteria; p__Proteobacteria; c__Gammaproteobacteria; o__Alteromonadales; f__Alteromonadaceae; g__Glaciecola; Unclassified; otu_3414	109016	61.54	0.9052	285	ncbi:Bacteria; Proteobacteria; Gammaproteobacteria; Alteromonadales; Alteromonadaceae; Glaciecola; Unclassified; otu_3138
GOZB1OB01EWXGU.1	55749	71.73	0.920156	281	RDP:Bacteria; "Proteobacteria"; Alphaproteobacteria; Rhodospirillales; Rhodospirillaceae; Inquilinus; otu_1269	55749	71.73	0.920156	281	greengenes:k__Bacteria; p__Proteobacteria; c__Alphaproteobacteria; o__Rhodospirillales; f__Rhodospirillaceae; g__Inquilinus; s__Inquilinus limosus; otu_2800	55749	71.73	0.920156	281	ncbi:Bacteria; Proteobacteria; Alphaproteobacteria; Rhodospirillales; Rhodospirillaceae; Inquilinus; otu_2499
GOZB1OB01EX6JJ.1	101574	94.3	0.994993	200	RDP:Bacteria; "Actinobacteria"; Actinobacteria; Actinobacteridae; Actinomycetales; Micrococcineae; Cellulomonadaceae; Cellulomonas; otu_208	101574	94.3	0.994993	200	greengenes:k__Bacteria; p__Actinobacteria; c__Actinobacteria (class); o__Actinomycetales; Unclassified; otu_271	106873	94.3	0.994993	200	ncbi:Bacteria; Actinobacteria; Actinobacteridae; Actinomycetales; Micrococcineae; Promicromonosporaceae; Cellulosimicrobium; otu_492
GOZB1OB01EX80E.1	174214	58.67	0.850842	295	RDP:Bacteria; "Proteobacteria"; Alphaproteobacteria; Rhizobiales; Xanthobacteraceae; Starkeya; otu_1163	174214	58.67	0.850842	295	greengenes:k__Bacteria; p__Proteobacteria; c__Alphaproteobacteria; o__Rhizobiales; f__Xanthobacteraceae; Unclassified; otu_2645	174214	58.67	0.850842	295	ncbi:Bacteria; Proteobacteria; Betaproteobacteria; Hydrogenophilales; Hydrogenophilaceae; Thiobacillus; Unclassified; otu_2786
GOZB1OB01EYMQ1.1	82436	43.51	0.799085	201	RDP:Bacteria; "Proteobacteria"; Alphaproteobacteria; Rhizobiales; Bradyrhizobiaceae; Nitrobacter; otu_1101	82436	43.51	0.799085	201	greengenes:k__Bacteria; p__Proteobacteria; c__Alphaproteobacteria; o__Rhizobiales; f__Bradyrhizobiaceae; g__Nitrobacter; Unclassified; otu_2519	82436	43.51	0.799085	201	ncbi:Bacteria; Proteobacteria; Alphaproteobacteria; Rhizobiales; Bradyrhizobiaceae; Unclassified; otu_2181
GOZB1OB01EYTSF.1	105481	54.78	0.810059	120	RDP:Bacteria; "Proteobacteria"; Alphaproteobacteria; Sphingomonadales; Erythrobacteraceae; Erythrobacter; otu_1300	105481	54.78	0.810059	120	greengenes:k__Bacteria; p__Proteobacteria; c__Alphaproteobacteria; o__Sphingomonadales; f__Erythrobacteraceae; Unclassified; otu_2862	6336	54.78	0.810059	120	ncbi:Bacteria; Proteobacteria; Alphaproteobacteria; Sphingomonadales; Sphingomonadaceae; Unclassified; otu_2585
GOZB1OB01A0D2A.1	12309	98.2	0.994034	337	RDP:Bacteria; "Actinobacteria"; Actinobacteria; Actinobacteridae; Actinomycetales; Micrococcineae; Promicromonosporaceae; Cellulosimicrobium; otu_286	12309	98.2	0.994034	337	greengenes:k__Bacteria; p__Actinobacteria; c__Actinobacteria (class); o__Actinomycetales; f__Promicromonosporaceae; g__Cellulosimicrobium; Unclassified; otu_702	12309	98.2	0.994034	337	ncbi:Bacteria; Actinobacteria; Actinobacteridae; Actinomycetales; Micrococcineae; Promicromonosporaceae; Cellulosimicrobium; otu_492
GOZB1OB01A2K21.1	77900	86.09	0.990371	105	RDP:Bacteria; "Actinobacteria"; Actinobacteria; Actinobacteridae; Actinomycetales; Micrococcineae; Promicromonosporaceae; Cellulosimicrobium; otu_286	77900	86.09	0.990371	105	greengenes:k__Bacteria; p__Actinobacteria; c__Actinobacteria (class); o__Actinomycetales; f__Promicromonosporaceae; g__Cellulosimicrobium; Unclassified; otu_702	77900	86.09	0.990371	105	ncbi:Bacteria; Actinobacteria; Actinobacteridae; Actinomycetales; Micrococcineae; Promicromonosporaceae; Cellulosimicrobium; otu_492
GOZB1OB01A3255.1	12309	96.8	0.997725	439	RDP:Bacteria; "Actinobacteria"; Actinobacteria; Actinobacteridae; Actinomycetales; Micrococcineae; Promicromonosporaceae; Cellulosimicrobium; otu_286	12309	96.8	0.997725	439	greengenes:k__Bacteria; p__Actinobacteria; c__Actinobacteria (class); o__Actinomycetales; f__Promicromonosporaceae; g__Cellulosimicrobium; Unclassified; otu_702	12309	96.8	0.997725	439	ncbi:Bacteria; Actinobacteria; Actinobacteridae; Actinomycetales; Micrococcineae; Promicromonosporaceae; Cellulosimicrobium; otu_492
GOZB1OB01A41YI.1	34660	54.71	0.833953	332	RDP:Bacteria; "Actinobacteria"; Actinobacteria; Actinobacteridae; Actinomycetales; Corynebacterineae; Tsukamurellaceae; Tsukamurella; otu_177	34660	54.71	0.833953	332	greengenes:k__Bacteria; p__Actinobacteria; c__Actinobacteria (class); o__Actinomycetales; f__Tsukamurellaceae; g__Tsukamurella; Unclassified; otu_884	34660	54.71	0.833953	332	ncbi:Bacteria; Actinobacteria; Actinobacteridae; Actinomycetales; Corynebacterineae; Tsukamurellaceae; Tsukamurella; Unclassified; otu_314
GOZB1OB01A4IPY.1	103561	86.24	0.985589	213	RDP:Bacteria; "Actinobacteria"; Actinobacteria; Actinobacteridae; Actinomycetales; Micrococcineae; Promicromonosporaceae; Cellulosimicrobium; otu_286	103561	86.24	0.985589	213	greengenes:k__Bacteria; p__Actinobacteria; c__Actinobacteria (class); o__Actinomycetales; f__Promicromonosporaceae; g__Cellulosimicrobium; Unclassified; otu_702	103561	86.24	0.985589	213	ncbi:Bacteria; Actinobacteria; Actinobacteridae; Actinomycetales; Micrococcineae; Promicromonosporaceae; Cellulosimicrobium; otu_492
GOZB1OB01A4VKW.1	7668	36.94	0.764261	336	RDP:Bacteria; "Proteobacteria"; Gammaproteobacteria; unclassified_Gammaproteobacteria; otu_1833	7671	37.84	0.763665	336	greengenes:k__Bacteria; p__Proteobacteria; c__Gammaproteobacteria; o__Oceanospirillales; f__SUP05; otu_3812	7671	37.84	0.763665	336	ncbi:Eukaryota; Metazoa; Mollusca; Bivalvia; Heteroconchia; Veneroida; Glossoidea; Vesicomyidae; Calyptogena; otu_3971
GOZB1OB01A5H5R.1	126701	54.75	0.877658	351	RDP:Bacteria; "Actinobacteria"; Actinobacteria; Actinobacteridae; Actinomycetales; Propionibacterineae; Nocardioidaceae; Kribbella; otu_325	126701	54.75	0.877658	351	greengenes:k__Bacteria; p__Actinobacteria; c__Actinobacteria (class); o__Actinomycetales; f__Nocardioidaceae; g__Kribbella; Unclassified; otu_675	126701	54.75	0.877658	351	ncbi:Bacteria; Actinobacteria; Actinobacteridae; Actinomycetales; Propionibacterineae; Nocardioidaceae; Kribbella; Unclassified; otu_542
GOZB1OB01A5IHX.1	107800	98.21	0.999993	318	RDP:Bacteria; "Actinobacteria"; Actinobacteria; Actinobacteridae; Actinomycetales; Micrococcineae; Promicromonosporaceae; Cellulosimicrobium; otu_286	107800	98.21	0.999993	318	greengenes:k__Bacteria; p__Actinobacteria; c__Actinobacteria (class); o__Actinomycetales; f__Promicromonosporaceae; g__Cellulosimicrobium; Unclassified; otu_702	107800	98.21	0.999993	318	ncbi:Bacteria; Actinobacteria; Actinobacteridae; Actinomycetales; Micrococcineae; Promicromonosporaceae; Cellulosimicrobium; otu_492
GOZB1OB01A625X.1	4738	36.56	0.748317	163	RDP:Bacteria; "Proteobacteria"; Alphaproteobacteria; Rhizobiales; Methylocystaceae; Methylocystis; otu_1130	4738	36.56	0.748317	163	greengenes:k__Bacteria; p__Proteobacteria; c__Alphaproteobacteria; o__Rhizobiales; f__Methylocystaceae; g__Methylocystis; s__Methylocystis parvus; otu_2571	4738	36.56	0.748317	163	ncbi:Bacteria; Proteobacteria; Alphaproteobacteria; Rhizobiales; Methylocystaceae; Methylocystis; Unclassified; otu_2253
GOZB1OB01A6C79.1	8201	59.5	0.896552	378	RDP:Bacteria; "Proteobacteria"; Gammaproteobacteria; Oceanospirillales; Oceanospirillaceae; Oceanobacter; otu_1777	8201	59.5	0.896552	378	greengenes:k__Bacteria; p__Proteobacteria; c__Gammaproteobacteria; o__Oceanospirillales; f__Oceanospirillaceae; g__Oleibacter; Unclassified; otu_3796	8201	59.5	0.896552	378	ncbi:Bacteria; Proteobacteria; Gammaproteobacteria; Oceanospirillales; Oceanobacter; Unclassified; otu_3457
GOZB1OB01A6MFQ.1	107800	95.81	0.990109	308	RDP:Bacteria; "Actinobacteria"; Actinobacteria; Actinobacteridae; Actinomycetales; Micrococcineae; Promicromonosporaceae; Cellulosimicrobium; otu_286	107800	95.81	0.990109	308	greengenes:k__Bacteria; p__Actinobacteria; c__Actinobacteria (class); o__Actinomycetales; f__Promicromonosporaceae; g__Cellulosimicrobium; Unclassified; otu_702	107800	95.81	0.990109	308	ncbi:Bacteria; Actinobacteria; Actinobacteridae; Actinomycetales; Micrococcineae; Promicromonosporaceae; Cellulosimicrobium; otu_492
GOZB1OB01A6PBI.1	107389	100	0.99697	334	RDP:Bacteria; "Actinobacteria"; Actinobacteria; Actinobacteridae; Actinomycetales; Micrococcineae; Promicromonosporaceae; Cellulosimicrobium; otu_286	107389	100	0.99697	334	greengenes:k__Bacteria; p__Actinobacteria; c__Actinobacteria (class); o__Actinomycetales; f__Promicromonosporaceae; g__Cellulosimicrobium; s__Cellulosimicrobium funkei; otu_703	107389	100	0.99697	334	ncbi:Bacteria; Actinobacteria; Actinobacteridae; Actinomycetales; Micrococcineae; Promicromonosporaceae; Cellulosimicrobium; otu_492
GOZB1OB01A7GNY.1	104011	58.12	0.867644	372	RDP:Bacteria; "Proteobacteria"; Gammaproteobacteria; Oceanospirillales; Alcanivoracaceae; Alcanivorax; otu_1747	104011	58.12	0.867644	372	greengenes:k__Bacteria; p__Proteobacteria; c__Gammaproteobacteria; o__Oceanospirillales; f__Alcanivoracaceae; g__Alcanivorax; Unclassified; otu_3704	104011	58.12	0.867644	372	ncbi:Bacteria; Proteobacteria; Gammaproteobacteria; Oceanospirillales; Alcanivoracaceae; Alcanivorax; Unclassified; otu_3414
GOZB1OB01A7V0G.1	107800	100	0.988656	180	RDP:Bacteria; "Actinobacteria"; Actinobacteria; Actinobacteridae; Actinomycetales; Micrococcineae; Promicromonosporaceae; Cellulosimicrobium; otu_286	107800	100	0.988656	180	greengenes:k__Bacteria; p__Actinobacteria; c__Actinobacteria (class); o__Actinomycetales; f__Promicromonosporaceae; g__Cellulosimicrobium; Unclassified; otu_702	107800	100	0.988656	180	ncbi:Bacteria; Actinobacteria; Actinobacteridae; Actinomycetales; Micrococcineae; Promicromonosporaceae; Cellulosimicrobium; otu_492
GOZB1OB01A7VYE.1	236892	63.44	0.856379	265	RDP:Bacteria; "Proteobacteria"; Alphaproteobacteria; Rhizobiales; Methylocystaceae; Methylocystis; otu_1130	236892	63.44	0.856379	265	greengenes:k__Bacteria; p__Proteobacteria; c__Alphaproteobacteria; o__Rhizobiales; f__Methylocystaceae; g__Methylocystis; Unclassified; otu_2570	236892	63.44	0.856379	265	ncbi:Bacteria; Proteobacteria; Alphaproteobacteria; Rhizobiales; Methylocystaceae; Methylocystis; Unclassified; otu_2253
GOZB1OB01A7W49.1	312958	66.67	0.879649	184	RDP:Bacteria; "Proteobacteria"; Deltaproteobacteria; Desulfuromonadales; Geobacteraceae; Geobacter; otu_1515	312076	66.67	0.879649	184	greengenes:k__Bacteria; p__Proteobacteria; c__Deltaproteobacteria; o__Desulfuromonadales; f__Geobacteraceae; g__Geobacter; s__Geobacter sp. M21; otu_3238	312076	66.67	0.879649	184	ncbi:Bacteria; Proteobacteria; Deltaproteobacteria; Desulfuromonadales; Geobacteraceae; Geobacter; Unclassified; otu_2992
GOZB1OB01A82MZ.1	175670	78.44	0.954268	114	RDP:Bacteria; "Proteobacteria"; Gammaproteobacteria; Alteromonadales; Psychromonadaceae; Psychromonas; otu_1669	161359	78.44	0.954268	114	greengenes:k__Bacteria; p__Proteobacteria; c__Gammaproteobacteria; o__Alteromonadales; f__Psychromonadaceae; g__Psychromonas; s__Psychromonas ingrahamii; otu_3454	190549	78.44	0.954268	114	ncbi:Bacteria; Proteobacteria; Gammaproteobacteria; Alteromonadales; Psychromonadaceae; Psychromonas; Unclassified; otu_3178
GOZB1OB01A84TU.1	4522	63.92	0.899459	413	RDP:Bacteria; "Proteobacteria"; Alphaproteobacteria; Rhodospirillales; Rhodospirillaceae; Magnetospirillum; otu_1270	4522	63.92	0.899459	413	greengenes:k__Bacteria; p__Proteobacteria; c__Alphaproteobacteria; o__Rhodospirillales; f__Rhodospirillaceae; g__Magnetospirillum; s__Magnetospirillum sp.; otu_2803	4522	63.92	0.899459	413	ncbi:Bacteria; Proteobacteria; Alphaproteobacteria; Rhodospirillales; Rhodospirillaceae; Magnetospirillum; Unclassified; otu_2501
GOZB1OB01A84XH.1	78878	57.64	0.885056	161	RDP:Bacteria; "Proteobacteria"; Alphaproteobacteria; Rhodobacterales; Rhodobacteraceae; Sulfitobacter; otu_1227	78878	57.64	0.885056	161	greengenes:k__Bacteria; p__Proteobacteria; c__Alphaproteobacteria; o__Rhodobacterales; f__Rhodobacteraceae; g__Sulfitobacter; s__Sulfitobacter delicatus; otu_2742	78878	57.64	0.885056	161	ncbi:Bacteria; Proteobacteria; Alphaproteobacteria; Rhodobacterales; Rhodobacteraceae; Sulfitobacter; Unclassified; otu_2436
GOZB1OB01A9YER.1	70645	57.95	0.866583	361	RDP:Bacteria; "Proteobacteria"; Alphaproteobacteria; Rhizobiales; Brucellaceae; Ochrobactrum; otu_1108	70645	57.95	0.866583	361	greengenes:k__Bacteria; p__Proteobacteria; c__Alphaproteobacteria; o__Rhizobiales; f__Brucellaceae; g__Ochrobactrum; Unclassified; otu_2529	70645	57.95	0.866583	361	ncbi:Bacteria; Proteobacteria; Alphaproteobacteria; Rhizobiales; Brucellaceae; Ochrobactrum; Unclassified; otu_2207
GOZB1OB01ACXWQ.1	12309	97.78	0.999993	261	RDP:Bacteria; "Actinobacteria"; Actinobacteria; Actinobacteridae; Actinomycetales; Micrococcineae; Promicromonosporaceae; Cellulosimicrobium; otu_286	12309	97.78	0.999993	261	greengenes:k__Bacteria; p__Actinobacteria; c__Actinobacteria (class); o__Actinomycetales; f__Promicromonosporaceae; g__Cellulosimicrobium; Unclassified; otu_702	12309	97.78	0.999993	261	ncbi:Bacteria; Actinobacteria; Actinobacteridae; Actinomycetales; Micrococcineae; Promicromonosporaceae; Cellulosimicrobium; otu_492
GOZB1OB01ADX44.1	64506	60.89	0.865434	352	RDP:Bacteria; "Proteobacteria"; Gammaproteobacteria; Pseudomonadales; Pseudomonadaceae; Pseudomonas; otu_1813	64506	60.89	0.865434	352	greengenes:k__Bacteria; p__Proteobacteria; c__Gammaproteobacteria; o__Pseudomonadales; f__Pseudomonadaceae; g__Pseudomonas; Unclassified; otu_3909	64506	60.89	0.865434	352	ncbi:Bacteria; Proteobacteria; Gammaproteobacteria; Pseudomonadales; Pseudomonadaceae; Pseudomonas; Unclassified; otu_3528
GOZB1OB01AFHA2.1	100639	51.7	0.825785	385	RDP:Bacteria; "Proteobacteria"; Alphaproteobacteria; Rhizobiales; "Aurantimonadaceae"; Martelella; otu_1086	100639	51.7	0.825785	385	greengenes:k__Bacteria; p__Proteobacteria; c__Alphaproteobacteria; o__Rhizobiales; f__Rhizobiaceae; g__Martelella; s__Martelella mediterranea; otu_2619	100639	51.7	0.825785	385	ncbi:Bacteria; Proteobacteria; Alphaproteobacteria; Rhizobiales; Aurantimonadaceae; Martelella; otu_2168
GOZB1OB01AFZAK.1	85424	44.96	0.809681	346	RDP:Bacteria; "Firmicutes"; "Clostridia"; Clostridiales; Incertae Sedis XII; Fusibacter; otu_931	85424	44.96	0.809681	346	greengenes:k__Bacteria; p__Firmicutes; c__Clostridia; o__Clostridiales; f__Clostridiales Family XII. Incertae Sedis; g__Fusibacter; otu_2065	85424	44.96	0.809681	346	ncbi:Bacteria; Firmicutes; Clostridia; Clostridiales; Clostridiales Family XII. Incertae Sedis; Fusibacter; Unclassified; otu_1669
GOZB1OB01AG0F8.1	252146	59.15	0.850653	107	RDP:Bacteria; "Proteobacteria"; Alphaproteobacteria; Rhodospirillales; Rhodospirillaceae; Skermanella; otu_1281	141204	56.34	0.799449	106	greengenes:k__Bacteria; p__Proteobacteria; c__Deltaproteobacteria; o__Desulfuromonadales; f__Geobacteraceae; g__Geobacter; s__Geobacter metallireducens; otu_3235	141204	56.34	0.799449	106	ncbi:Bacteria; Proteobacteria; Deltaproteobacteria; Desulfuromonadales; Geobacteraceae; Geobacter; Unclassified; otu_2992
GOZB1OB01AGYDP.1	24741	95.61	0.991447	119	RDP:Bacteria; "Actinobacteria"; Actinobacteria; Actinobacteridae; Actinomycetales; Micrococcineae; Cellulomonadaceae; Oerskovia; otu_209	24741	95.61	0.991447	119	greengenes:k__Bacteria; p__Actinobacteria; c__Actinobacteria (class); o__Actinomycetales; f__Cellulomonadaceae; g__Oerskovia; otu_338	24741	95.61	0.991447	119	ncbi:Bacteria; Actinobacteria; Actinobacteridae; Actinomycetales; Micrococcineae; Cellulomonadaceae; Oerskovia; otu_372
GOZB1OB01AHDNO.1	26608	49.88	0.856132	342	RDP:Bacteria; "Firmicutes"; "Bacilli"; "Lactobacillales"; Lactobacillaceae; Lactobacillus; otu_721	129231	48.89	0.852557	342	greengenes:k__Bacteria; p__Firmicutes; c__Bacilli; o__Lactobacillales; f__Lactobacillaceae; g__Lactobacillus; Unclassified; otu_1865	129231	48.89	0.852557	342	ncbi:Bacteria; Firmicutes; Lactobacillales; Lactobacillaceae; Lactobacillus; Unclassified; otu_1995
GOZB1OB01AHXJE.1	111222	62.54	0.868835	300	RDP:Bacteria; "Proteobacteria"; Alphaproteobacteria; Rhodospirillales; Rhodospirillaceae; Magnetospirillum; otu_1270	128150	62.83	0.868835	300	greengenes:k__Bacteria; p__Proteobacteria; c__Alphaproteobacteria; o__Rhodospirillales; f__Rhodospirillaceae; g__Magnetospirillum; s__Magnetospirillum sp.; otu_2803	128150	62.83	0.868835	300	ncbi:Bacteria; Proteobacteria; Alphaproteobacteria; Rhodospirillales; Rhodospirillaceae; Magnetospirillum; Unclassified; otu_2501
GOZB1OB01AIFKU.1	231582	91.3	0.991505	357	RDP:Bacteria; Cyanobacteria; Cyanobacteria; Family II; GpIIa; otu_2002	102068	93.24	0.991505	357	greengenes:k__Bacteria; p__Cyanobacteria; c__Synechococcophycideae; o__Synechococcales; f__Synechococcaceae; g__Prochlorococcus; otu_1523	128796	96.62	0.997188	357	ncbi:Bacteria; Cyanobacteria; Chroococcales; Synechococcus; Unclassified; otu_1273
GOZB1OB01AJ8TR.1	248882	69.72	0.884009	407	RDP:Bacteria; "Proteobacteria"; Alphaproteobacteria; Sphingomonadales; Erythrobacteraceae; Erythrobacter; otu_1300	248882	69.72	0.884009	407	greengenes:k__Bacteria; p__Proteobacteria; c__Alphaproteobacteria; o__Sphingomonadales; f__Erythrobacteraceae; g__Lutibacterium; otu_2872	248882	69.72	0.884009	407	ncbi:Bacteria; Proteobacteria; Alphaproteobacteria; Unclassified; otu_2139
GOZB1OB01AJA71.1	103561	90.39	0.994906	198	RDP:Bacteria; "Actinobacteria"; Actinobacteria; Actinobacteridae; Actinomycetales; Micrococcineae; Promicromonosporaceae; Cellulosimicrobium; otu_286	103561	90.39	0.994906	198	greengenes:k__Bacteria; p__Actinobacteria; c__Actinobacteria (class); o__Actinomycetales; f__Promicromonosporaceae; g__Cellulosimicrobium; Unclassified; otu_702	103561	90.39	0.994906	198	ncbi:Bacteria; Actinobacteria; Actinobacteridae; Actinomycetales; Micrococcineae; Promicromonosporaceae; Cellulosimicrobium; otu_492
GOZB1OB01AJW4P.1	29639	97.48	0.981316	165	RDP:Bacteria; "Actinobacteria"; Actinobacteria; Actinobacteridae; Actinomycetales; Micrococcineae; Promicromonosporaceae; Isoptericola; otu_287	29639	97.48	0.981316	165	greengenes:k__Bacteria; p__Actinobacteria; c__Actinobacteria (class); o__Actinomycetales; f__Promicromonosporaceae; g__Isoptericola; s__Isoptericola variabilis; otu_705	29639	97.48	0.981316	165	ncbi:Bacteria; Actinobacteria; Actinobacteridae; Actinomycetales; Micrococcineae; Cellulomonadaceae; Cellulomonas; Unclassified; otu_368
GOZB1OB01AK1GZ.1	104015	56.44	0.874169	359	RDP:Bacteria; "Proteobacteria"; Gammaproteobacteria; Pseudomonadales; Pseudomonadaceae; Pseudomonas; otu_1813	104015	56.44	0.874169	359	greengenes:k__Bacteria; p__Proteobacteria; c__Gammaproteobacteria; o__Pseudomonadales; f__Pseudomonadaceae; g__Pseudomonas; Unclassified; otu_3909	104015	56.44	0.874169	359	ncbi:Bacteria; Proteobacteria; Gammaproteobacteria; Pseudomonadales; Pseudomonadaceae; Pseudomonas; Unclassified; otu_3528
GOZB1OB01AK9PM.1	106873	93.98	0.960619	399	RDP:Bacteria; "Actinobacteria"; Actinobacteria; Actinobacteridae; Actinomycetales; Micrococcineae; Promicromonosporaceae; Cellulosimicrobium; otu_286	106873	93.98	0.960619	399	greengenes:k__Bacteria; p__Actinobacteria; c__Actinobacteria (class); o__Actinomycetales; f__Promicromonosporaceae; g__Cellulosimicrobium; Unclassified; otu_702	106873	93.98	0.960619	399	ncbi:Bacteria; Actinobacteria; Actinobacteridae; Actinomycetales; Micrococcineae; Promicromonosporaceae; Cellulosimicrobium; otu_492
GOZB1OB01ALMYI.1	1948	59.83	0.915796	66	RDP:Bacteria; "Bacteroidetes"; "Bacteroidia"; "Bacteroidales"; "Porphyromonadaceae"; Porphyromonas; otu_455	1948	59.83	0.915796	66	greengenes:k__Bacteria; p__Bacteroidetes; c__Bacteroidia; o__Bacteroidales; f__Porphyromonadaceae; g__Porphyromonas; s__Porphyromonas gingivalis; otu_1029	1948	59.83	0.915796	66	ncbi:Bacteria; Bacteroidetes; Bacteroidia; Bacteroidales; Porphyromonadaceae; Porphyromonas; Unclassified; otu_763
GOZB1OB01ALQXC.1	12309	98.95	0.99697	334	RDP:Bacteria; "Actinobacteria"; Actinobacteria; Actinobacteridae; Actinomycetales; Micrococcineae; Promicromonosporaceae; Cellulosimicrobium; otu_286	12309	98.95	0.99697	334	greengenes:k__Bacteria; p__Actinobacteria; c__Actinobacteria (class); o__Actinomycetales; f__Promicromonosporaceae; g__Cellulosimicrobium; Unclassified; otu_702	12309	98.95	0.99697	334	ncbi:Bacteria; Actinobacteria; Actinobacteridae; Actinomycetales; Micrococcineae; Promicromonosporaceae; Cellulosimicrobium; otu_492
GOZB1OB01ALTO4.1	105700	55.08	0.893398	213	RDP:Bacteria; "Firmicutes"; "Bacilli"; "Lactobacillales"; Lactobacillaceae; Lactobacillus; otu_721	105700	55.08	0.893398	213	greengenes:k__Bacteria; p__Firmicutes; c__Bacilli; o__Lactobacillales; f__Lactobacillaceae; g__Lactobacillus; Unclassified; otu_1865	105700	55.08	0.893398	213	ncbi:Bacteria; Firmicutes; Lactobacillales; Lactobacillaceae; Lactobacillus; Unclassified; otu_1995
GOZB1OB01ALXUO.1	182298	60.17	0.88882	79	RDP:Bacteria; "Bacteroidetes"; Flavobacteria; "Flavobacteriales"; Flavobacteriaceae; Riemerella; otu_608	182298	60.17	0.88882	79	greengenes:k__Bacteria; p__Bacteroidetes; c__Flavobacteria; o__Flavobacteriales; f__Flavobacteriaceae; g__Riemerella; s__Riemerella anatipestifer; otu_1142	182298	60.17	0.88882	79	ncbi:Bacteria; Bacteroidetes; Flavobacteria; Flavobacteriales; Flavobacteriaceae; Riemerella; Unclassified; otu_967
GOZB1OB01AMF81.1	82418	40.78	0.789667	417	RDP:Bacteria; "Proteobacteria"; Alphaproteobacteria; Rhizobiales; Hyphomicrobiaceae; Devosia; otu_1115	82418	40.78	0.789667	417	greengenes:k__Bacteria; p__Proteobacteria; c__Alphaproteobacteria; o__Rhizobiales; f__Hyphomicrobiaceae; g__Devosia; s__Candidatus Devosia euplotis; otu_2540	82418	40.78	0.789667	417	ncbi:Bacteria; Proteobacteria; Alphaproteobacteria; Rhizobiales; Hyphomicrobiaceae; Devosia; Unclassified; otu_2221
GOZB1OB01AMFP2.1	131943	89.76	0.981127	373	RDP:Bacteria; Cyanobacteria; Cyanobacteria; Chloroplast; unclassified_Chloroplast; otu_2000	3467	80.32	0.961666	373	greengenes:k__Bacteria; p__Cyanobacteria; c__Chloroplast; o__Haptophyceae; otu_1404	3467	80.32	0.961666	373	ncbi:Eukaryota; Haptophyceae; Isochrysidales; Isochrysidaceae; Isochrysis; otu_3922
GOZB1OB01AMQK7.1	99783	83.13	0.972915	231	RDP:Bacteria; "Actinobacteria"; Actinobacteria; Actinobacteridae; Actinomycetales; Streptomycineae; Streptomycetaceae; Streptacidiphilus; otu_370	99783	83.13	0.972915	231	greengenes:k__Bacteria; p__Actinobacteria; c__Actinobacteria (class); o__Actinomycetales; f__Streptomycetaceae; g__Streptacidiphilus; Unclassified; otu_764	11829	83.13	0.973046	232	ncbi:Bacteria; Actinobacteria; Actinobacteridae; Actinomycetales; Unclassified; otu_265
GOZB1OB01AO9KT.1	12309	99.29	0.994775	387	RDP:Bacteria; "Actinobacteria"; Actinobacteria; Actinobacteridae; Actinomycetales; Micrococcineae; Promicromonosporaceae; Cellulosimicrobium; otu_286	12309	99.29	0.994775	387	greengenes:k__Bacteria; p__Actinobacteria; c__Actinobacteria (class); o__Actinomycetales; f__Promicromonosporaceae; g__Cellulosimicrobium; Unclassified; otu_702	12309	99.29	0.994775	387	ncbi:Bacteria; Actinobacteria; Actinobacteridae; Actinomycetales; Micrococcineae; Promicromonosporaceae; Cellulosimicrobium; otu_492
GOZB1OB01AOF28.1	234920	93.56	0.981374	330	RDP:Bacteria; Cyanobacteria; Cyanobacteria; Family II; GpIIa; otu_2002	234920	93.56	0.981374	330	greengenes:k__Bacteria; p__Cyanobacteria; c__Synechococcophycideae; o__Synechococcales; f__Synechococcaceae; g__Prochlorococcus; otu_1523	234920	93.56	0.981374	330	ncbi:Bacteria; Cyanobacteria; Chroococcales; Cyanobium; Unclassified; otu_1254
GOZB1OB01AOXX7.1	144705	48.77	0.844083	313	RDP:Bacteria; "Proteobacteria"; Gammaproteobacteria; Pseudomonadales; Pseudomonadaceae; Pseudomonas; otu_1813	7671	47.96	0.839476	309	greengenes:k__Bacteria; p__Proteobacteria; c__Gammaproteobacteria; o__Oceanospirillales; f__SUP05; otu_3812	7671	47.96	0.839476	309	ncbi:Eukaryota; Metazoa; Mollusca; Bivalvia; Heteroconchia; Veneroida; Glossoidea; Vesicomyidae; Calyptogena; otu_3971
GOZB1OB01APP1P.1	111381	60.62	0.876975	227	RDP:Bacteria; "Proteobacteria"; Alphaproteobacteria; Rhizobiales; Rhizobiaceae; Ensifer; otu_1145	111381	60.62	0.876975	227	greengenes:k__Bacteria; p__Proteobacteria; c__Alphaproteobacteria; o__Rhizobiales; f__Rhizobiaceae; g__Ensifer; s__Sinorhizobium terangae; otu_2615	111381	60.62	0.876975	227	ncbi:Bacteria; Proteobacteria; Alphaproteobacteria; Rhizobiales; Rhizobiaceae; Sinorhizobium/Ensifer group; Sinorhizobium; Unclassified; otu_2301
GOZB1OB01AQ4B5.1	146948	60.62	0.88709	335	RDP:Bacteria; "Proteobacteria"; Alphaproteobacteria; Rhizobiales; Brucellaceae; Pseudochrobactrum; otu_1109	146948	60.62	0.88709	335	greengenes:k__Bacteria; p__Proteobacteria; c__Alphaproteobacteria; o__Rhizobiales; f__Brucellaceae; g__Pseudochrobactrum; Unclassified; otu_2532	146948	60.62	0.88709	335	ncbi:Bacteria; Proteobacteria; Alphaproteobacteria; Rhizobiales; Brucellaceae; Pseudochrobactrum; Unclassified; otu_2210
GOZB1OB01AQ5E2.1	72122	82.76	0.98229	230	RDP:Bacteria; "Actinobacteria"; Actinobacteria; Actinobacteridae; Actinomycetales; Micrococcineae; Promicromonosporaceae; Cellulosimicrobium; otu_286	72122	82.76	0.98229	230	greengenes:k__Bacteria; p__Actinobacteria; c__Actinobacteria (class); o__Actinomycetales; f__Promicromonosporaceae; Unclassified; otu_701	72122	82.76	0.98229	230	ncbi:Bacteria; Actinobacteria; Actinobacteridae; Actinomycetales; Micrococcineae; Cellulomonadaceae; Cellulomonas; Unclassified; otu_368
GOZB1OB01AQ71X.1	9142	55.95	0.858443	262	RDP:Bacteria; "Proteobacteria"; Gammaproteobacteria; "Vibrionales"; Vibrionaceae; Salinivibrio; otu_1623	9142	55.95	0.858443	262	greengenes:k__Bacteria; p__Proteobacteria; c__Gammaproteobacteria; o__Vibrionales; f__Vibrionaceae; g__Salinivibrio; s__Salinivibrio costicola; otu_3980	9142	55.95	0.858443	262	ncbi:Bacteria; Proteobacteria; Gammaproteobacteria; Vibrionales; Vibrionaceae; Salinivibrio; Unclassified; otu_3599
GOZB1OB01AQXCE.1	179540	88.71	0.986868	77	RDP:Bacteria; "Actinobacteria"; Actinobacteria; Actinobacteridae; Actinomycetales; Micrococcineae; Microbacteriaceae; Curtobacterium; otu_249	179540	88.71	0.986868	77	greengenes:k__Bacteria; p__Actinobacteria; c__Actinobacteria (class); o__Actinomycetales; f__Microbacteriaceae; g__Curtobacterium; Unclassified; otu_461	132170	89.52	0.987057	78	ncbi:Bacteria; Actinobacteria; Actinobacteridae; Actinomycetales; Micrococcineae; Micrococcaceae; Kocuria; Unclassified; otu_480
GOZB1OB01ARTC2.1	12309	92.61	0.993118	147	RDP:Bacteria; "Actinobacteria"; Actinobacteria; Actinobacteridae; Actinomycetales; Micrococcineae; Promicromonosporaceae; Cellulosimicrobium; otu_286	12309	92.61	0.993118	147	greengenes:k__Bacteria; p__Actinobacteria; c__Actinobacteria (class); o__Actinomycetales; f__Promicromonosporaceae; g__Cellulosimicrobium; Unclassified; otu_702	12309	92.61	0.993118	147	ncbi:Bacteria; Actinobacteria; Actinobacteridae; Actinomycetales; Micrococcineae; Promicromonosporaceae; Cellulosimicrobium; otu_492
GOZB1OB01ARTQK.1	12309	99.38	0.997842	467	RDP:Bacteria; "Actinobacteria"; Actinobacteria; Actinobacteridae; Actinomycetales; Micrococcineae; Promicromonosporaceae; Cellulosimicrobium; otu_286	12309	99.38	0.997842	467	greengenes:k__Bacteria; p__Actinobacteria; c__Actinobacteria (class); o__Actinomycetales; f__Promicromonosporaceae; g__Cellulosimicrobium; Unclassified; otu_702	12309	99.38	0.997842	467	ncbi:Bacteria; Actinobacteria; Actinobacteridae; Actinomycetales; Micrococcineae; Promicromonosporaceae; Cellulosimicrobium; otu_492
GOZB1OB01ARYK2.1	107800	98.11	0.994455	365	RDP:Bacteria; "Actinobacteria"; Actinobacteria; Actinobacteridae; Actinomycetales; Micrococcineae; Promicromonosporaceae; Cellulosimicrobium; otu_286	107800	98.11	0.994455	365	greengenes:k__Bacteria; p__Actinobacteria; c__Actinobacteria (class); o__Actinomycetales; f__Promicromonosporaceae; g__Cellulosimicrobium; Unclassified; otu_702	107800	98.11	0.994455	365	ncbi:Bacteria; Actinobacteria; Actinobacteridae; Actinomycetales; Micrococcineae; Promicromonosporaceae; Cellulosimicrobium; otu_492
GOZB1OB01AS0II.1	68724	56.85	0.830203	238	RDP:Bacteria; "Proteobacteria"; Alphaproteobacteria; Sphingomonadales; Sphingomonadaceae; Blastomonas; otu_1304	68724	56.85	0.830203	238	greengenes:k__Bacteria; p__Proteobacteria; c__Alphaproteobacteria; o__Sphingomonadales; f__Sphingomonadaceae; g__Blastomonas; s__Blastomonas natatoria; otu_2879	68724	56.85	0.830203	238	ncbi:Bacteria; Unclassified; otu_221
GOZB1OB01AS0LR.1	103561	79.41	0.931086	123	RDP:Bacteria; "Actinobacteria"; Actinobacteria; Actinobacteridae; Actinomycetales; Micrococcineae; Promicromonosporaceae; Cellulosimicrobium; otu_286	103561	79.41	0.931086	123	greengenes:k__Bacteria; p__Actinobacteria; c__Actinobacteria (class); o__Actinomycetales; f__Promicromonosporaceae; g__Cellulosimicrobium; Unclassified; otu_702	103561	79.41	0.931086	123	ncbi:Bacteria; Actinobacteria; Actinobacteridae; Actinomycetales; Micrococcineae; Promicromonosporaceae; Cellulosimicrobium; otu_492
GOZB1OB01ASO9I.1	28323	56.84	0.83718	373	RDP:Bacteria; "Proteobacteria"; Alphaproteobacteria; Sphingomonadales; Sphingomonadaceae; Zymomonas; otu_1313	28323	56.84	0.83718	373	greengenes:k__Bacteria; p__Proteobacteria; c__Alphaproteobacteria; o__Sphingomonadales; f__Sphingomonadaceae; g__Zymomonas; s__Zymomonas mobilis; otu_2910	28323	56.84	0.83718	373	ncbi:Bacteria; Proteobacteria; Alphaproteobacteria; Sphingomonadales; Sphingomonadaceae; Zymomonas; otu_2605
GOZB1OB01ATLPV.1	141822	95.24	0.966549	186	RDP:Bacteria; "Proteobacteria"; Alphaproteobacteria; Rhodobacterales; Rhodobacteraceae; unclassified_Rhodobacteraceae; otu_1236	104479	89.95	0.983874	189	greengenes:k__Bacteria; p__Proteobacteria; c__Alphaproteobacteria; o__Rhodobacterales; f__Rhodobacteraceae; Unclassified; otu_2666	104479	89.95	0.983874	189	ncbi:Bacteria; Proteobacteria; Alphaproteobacteria; Rhodobacterales; Rhodobacteraceae; Roseovarius; Unclassified; otu_2419
GOZB1OB01ATPL4.1	12309	100	0.997347	379	RDP:Bacteria; "Actinobacteria"; Actinobacteria; Actinobacteridae; Actinomycetales; Micrococcineae; Promicromonosporaceae; Cellulosimicrobium; otu_286	12309	100	0.997347	379	greengenes:k__Bacteria; p__Actinobacteria; c__Actinobacteria (class); o__Actinomycetales; f__Promicromonosporaceae; g__Cellulosimicrobium; Unclassified; otu_702	12309	100	0.997347	379	ncbi:Bacteria; Actinobacteria; Actinobacteridae; Actinomycetales; Micrococcineae; Promicromonosporaceae; Cellulosimicrobium; otu_492
GOZB1OB01AU4OX.1	4832	48.65	0.820538	237	RDP:Bacteria; "Proteobacteria"; Alphaproteobacteria; Rhizobiales; Bradyrhizobiaceae; Afipia; otu_1095	4832	48.65	0.820538	237	greengenes:k__Bacteria; p__Proteobacteria; c__Alphaproteobacteria; o__Rhizobiales; f__Bradyrhizobiaceae; g__Afipia; Unclassified; otu_2504	4832	48.65	0.820538	237	ncbi:Bacteria; Proteobacteria; Alphaproteobacteria; Rhizobiales; Bradyrhizobiaceae; Afipia; Unclassified; otu_2182
GOZB1OB01AVAJ8.1	241462	75.08	0.93969	295	RDP:Bacteria; "Proteobacteria"; Gammaproteobacteria; Alteromonadales; Alteromonadaceae; Haliea; otu_1646	241462	75.08	0.93969	295	greengenes:k__Bacteria; p__Proteobacteria; c__Gammaproteobacteria; o__Oceanospirillales; f__OM60; g__; Unclassified; otu_3802	284392	71.12	0.9436	296	ncbi:Bacteria; Proteobacteria; Gammaproteobacteria; Unclassified; otu_3101
GOZB1OB01AVRZP.1	223077	60.26	0.906465	332	RDP:Bacteria; "Proteobacteria"; Gammaproteobacteria; unclassified_Gammaproteobacteria; otu_1833	223077	60.26	0.906465	332	greengenes:k__Bacteria; p__Proteobacteria; c__Gammaproteobacteria; o__Oceanospirillales; f__SUP05; otu_3812	223077	60.26	0.906465	332	ncbi:Bacteria; Unclassified; otu_221
GOZB1OB01AW53D.1	3390	64.9	0.885317	113	RDP:Bacteria; Cyanobacteria; Cyanobacteria; Chloroplast; unclassified_Chloroplast; otu_2000	3390	64.9	0.885317	113	greengenes:k__Bacteria; p__Cyanobacteria; c__Chloroplast; o__Glaucocystophyceae; otu_1403	3390	64.9	0.885317	113	ncbi:Eukaryota; Glaucocystophyceae; Cyanophoraceae; Cyanophora; otu_3914
GOZB1OB01AWEA3.1	12309	93.97	0.990153	411	RDP:Bacteria; "Actinobacteria"; Actinobacteria; Actinobacteridae; Actinomycetales; Micrococcineae; Promicromonosporaceae; Cellulosimicrobium; otu_286	12309	93.97	0.990153	411	greengenes:k__Bacteria; p__Actinobacteria; c__Actinobacteria (class); o__Actinomycetales; f__Promicromonosporaceae; g__Cellulosimicrobium; Unclassified; otu_702	12309	93.97	0.990153	411	ncbi:Bacteria; Actinobacteria; Actinobacteridae; Actinomycetales; Micrococcineae; Promicromonosporaceae; Cellulosimicrobium; otu_492
GOZB1OB01AWJON.1	141240	72.6	0.926333	412	RDP:Bacteria; Cyanobacteria; Cyanobacteria; Chloroplast; Cryptomonadaceae; otu_1997	141240	72.6	0.926333	412	greengenes:k__Bacteria; p__Cyanobacteria; c__Chloroplast; o__Cryptophyta; otu_1401	238123	70.96	0.949573	412	ncbi:Eukaryota; Alveolata; Dinophyceae; Dinophysiales; Dinophysiaceae; Dinophysis; otu_3837
GOZB1OB01AWKKP.1	189244	69.39	0.91831	328	RDP:Bacteria; "Proteobacteria"; Alphaproteobacteria; Rhizobiales; Phyllobacteriaceae; unclassified_Phyllobacteriaceae; otu_1144	63608	69.39	0.932394	328	greengenes:k__Bacteria; p__Proteobacteria; c__Alphaproteobacteria; o__Rhodospirillales; f__Rhodospirillaceae; g__Inquilinus; s__Inquilinus limosus; otu_2800	189244	69.39	0.91831	328	ncbi:Bacteria; Proteobacteria; Alphaproteobacteria; Rhizobiales; Candidatus Endowatersipora; otu_2212
GOZB1OB01AX7A7.1	12309	96.41	0.989048	463	RDP:Bacteria; "Actinobacteria"; Actinobacteria; Actinobacteridae; Actinomycetales; Micrococcineae; Promicromonosporaceae; Cellulosimicrobium; otu_286	12309	96.41	0.989048	463	greengenes:k__Bacteria; p__Actinobacteria; c__Actinobacteria (class); o__Actinomycetales; f__Promicromonosporaceae; g__Cellulosimicrobium; Unclassified; otu_702	12309	96.41	0.989048	463	ncbi:Bacteria; Actinobacteria; Actinobacteridae; Actinomycetales; Micrococcineae; Promicromonosporaceae; Cellulosimicrobium; otu_492
GOZB1OB01AYAEV.1	107389	97.21	0.996461	286	RDP:Bacteria; "Actinobacteria"; Actinobacteria; Actinobacteridae; Actinomycetales; Micrococcineae; Promicromonosporaceae; Cellulosimicrobium; otu_286	107389	97.21	0.996461	286	greengenes:k__Bacteria; p__Actinobacteria; c__Actinobacteria (class); o__Actinomycetales; f__Promicromonosporaceae; g__Cellulosimicrobium; s__Cellulosimicrobium funkei; otu_703	107389	97.21	0.996461	286	ncbi:Bacteria; Actinobacteria; Actinobacteridae; Actinomycetales; Micrococcineae; Promicromonosporaceae; Cellulosimicrobium; otu_492
GOZB1OB01AYP1C.1	12309	94.81	0.999993	329	RDP:Bacteria; "Actinobacteria"; Actinobacteria; Actinobacteridae; Actinomycetales; Micrococcineae; Promicromonosporaceae; Cellulosimicrobium; otu_286	12309	94.81	0.999993	329	greengenes:k__Bacteria; p__Actinobacteria; c__Actinobacteria (class); o__Actinomycetales; f__Promicromonosporaceae; g__Cellulosimicrobium; Unclassified; otu_702	12309	94.81	0.999993	329	ncbi:Bacteria; Actinobacteria; Actinobacteridae; Actinomycetales; Micrococcineae; Promicromonosporaceae; Cellulosimicrobium; otu_492
GOZB1OB01AZ0N2.1	9961	44.44	0.804594	209	RDP:Bacteria; "Proteobacteria"; Gammaproteobacteria; "Enterobacteriales"; Enterobacteriaceae; unclassified_Enterobacteriaceae; otu_1614	9961	44.44	0.804594	209	greengenes:k__Bacteria; p__Proteobacteria; c__Gammaproteobacteria; o__Enterobacteriales; f__Enterobacteriaceae; g__Candidatus Blochmannia; s__Candidatus Blochmannia floridanus; otu_3551	9961	44.44	0.804594	209	ncbi:Bacteria; Proteobacteria; Gammaproteobacteria; Enterobacteriales; Enterobacteriaceae; ant endosymbionts; Candidatus Blochmannia; otu_3257
GOZB1OB01AZ0U4.1	73058	90.8	0.986156	292	RDP:Bacteria; "Actinobacteria"; Actinobacteria; Actinobacteridae; Actinomycetales; Micrococcineae; Promicromonosporaceae; Cellulosimicrobium; otu_286	73058	90.8	0.986156	292	greengenes:k__Bacteria; p__Actinobacteria; c__Actinobacteria (class); o__Actinomycetales; f__Promicromonosporaceae; g__Cellulosimicrobium; Unclassified; otu_702	73058	90.8	0.986156	292	ncbi:Bacteria; Actinobacteria; Actinobacteridae; Actinomycetales; Micrococcineae; Promicromonosporaceae; Promicromonospora; otu_496
GOZB1OB01AZ812.1	36327	48.06	0.856249	274	RDP:Bacteria; "Proteobacteria"; Alphaproteobacteria; Rhizobiales; unclassified_Rhizobiales; otu_1157	46665	47.76	0.827325	274	greengenes:k__Bacteria; p__Proteobacteria; c__Alphaproteobacteria; o__Rhizobiales; f__Phyllobacteriaceae; g__Mesorhizobium; Unclassified; otu_2585	46665	47.76	0.827325	274	ncbi:Bacteria; Proteobacteria; Alphaproteobacteria; Rhizobiales; Phyllobacteriaceae; Mesorhizobium; Unclassified; otu_2275
GOZB1OB01B0OCL.1	107389	98.45	0.996824	319	RDP:Bacteria; "Actinobacteria"; Actinobacteria; Actinobacteridae; Actinomycetales; Micrococcineae; Promicromonosporaceae; Cellulosimicrobium; otu_286	107389	98.45	0.996824	319	greengenes:k__Bacteria; p__Actinobacteria; c__Actinobacteria (class); o__Actinomycetales; f__Promicromonosporaceae; g__Cellulosimicrobium; s__Cellulosimicrobium funkei; otu_703	107389	98.45	0.996824	319	ncbi:Bacteria; Actinobacteria; Actinobacteridae; Actinomycetales; Micrococcineae; Promicromonosporaceae; Cellulosimicrobium; otu_492
GOZB1OB01B13PP.1	107800	96.01	0.993423	463	RDP:Bacteria; "Actinobacteria"; Actinobacteria; Actinobacteridae; Actinomycetales; Micrococcineae; Promicromonosporaceae; Cellulosimicrobium; otu_286	107800	96.01	0.993423	463	greengenes:k__Bacteria; p__Actinobacteria; c__Actinobacteria (class); o__Actinomycetales; f__Promicromonosporaceae; g__Cellulosimicrobium; Unclassified; otu_702	107800	96.01	0.993423	463	ncbi:Bacteria; Actinobacteria; Actinobacteridae; Actinomycetales; Micrococcineae; Promicromonosporaceae; Cellulosimicrobium; otu_492
GOZB1OB01B1IQO.1	54577	92.71	0.983162	304	RDP:Bacteria; Cyanobacteria; Cyanobacteria; Family II; GpIIa; otu_2002	54577	92.71	0.983162	304	greengenes:k__Bacteria; p__Cyanobacteria; c__Synechococcophycideae; o__Synechococcales; f__Synechococcaceae; g__Prochlorococcus; otu_1523	54577	92.71	0.983162	304	ncbi:Bacteria; Cyanobacteria; Chroococcales; Synechococcus; Unclassified; otu_1273
GOZB1OB01B1WSK.1	151620	53.91	0.848051	212	RDP:Bacteria; "Proteobacteria"; Alphaproteobacteria; Sphingomonadales; Sphingomonadaceae; Sphingomonas; otu_1309	151620	53.91	0.848051	212	greengenes:k__Bacteria; p__Proteobacteria; c__Alphaproteobacteria; o__Sphingomonadales; f__Sphingomonadaceae; g__Sphingomonas; Unclassified; otu_2895	151620	53.91	0.848051	212	ncbi:Bacteria; Proteobacteria; Gammaproteobacteria; Pseudomonadales; Pseudomonadaceae; Pseudomonas; Unclassified; otu_3528
GOZB1OB01B1Z2Y.1	77900	83.23	0.975008	123	RDP:Bacteria; "Actinobacteria"; Actinobacteria; Actinobacteridae; Actinomycetales; Micrococcineae; Promicromonosporaceae; Cellulosimicrobium; otu_286	77900	83.23	0.975008	123	greengenes:k__Bacteria; p__Actinobacteria; c__Actinobacteria (class); o__Actinomycetales; f__Promicromonosporaceae; g__Cellulosimicrobium; Unclassified; otu_702	77900	83.23	0.975008	123	ncbi:Bacteria; Actinobacteria; Actinobacteridae; Actinomycetales; Micrococcineae; Promicromonosporaceae; Cellulosimicrobium; otu_492
GOZB1OB01B3NXF.1	12309	97.09	0.992711	417	RDP:Bacteria; "Actinobacteria"; Actinobacteria; Actinobacteridae; Actinomycetales; Micrococcineae; Promicromonosporaceae; Cellulosimicrobium; otu_286	12309	97.09	0.992711	417	greengenes:k__Bacteria; p__Actinobacteria; c__Actinobacteria (class); o__Actinomycetales; f__Promicromonosporaceae; g__Cellulosimicrobium; Unclassified; otu_702	12309	97.09	0.992711	417	ncbi:Bacteria; Actinobacteria; Actinobacteridae; Actinomycetales; Micrococcineae; Promicromonosporaceae; Cellulosimicrobium; otu_492
GOZB1OB01B3UFN.1	5418	38.69	0.797545	500	RDP:Bacteria; "Proteobacteria"; Alphaproteobacteria; Rhizobiales; Rhizobiaceae; Rhizobium; otu_1147	5418	38.69	0.797545	500	greengenes:k__Bacteria; p__Proteobacteria; c__Alphaproteobacteria; o__Rhizobiales; f__Rhizobiaceae; g__Agrobacterium; Unclassified; otu_2601	5418	38.69	0.797545	500	ncbi:Bacteria; Proteobacteria; Alphaproteobacteria; Rhizobiales; Rhizobiaceae; Rhizobium/Agrobacterium group; Agrobacterium; Unclassified; otu_2293
GOZB1OB01B3ZN5.1	214752	85.55	0.973904	118	RDP:Bacteria; "Actinobacteria"; Actinobacteria; Actinobacteridae; Actinomycetales; Pseudonocardineae; Pseudonocardiaceae; Saccharopolyspora; otu_362	216400	85.55	0.973904	118	greengenes:k__Bacteria; p__Actinobacteria; c__Actinobacteria (class); o__Actinomycetales; f__Pseudonocardiaceae; g__Saccharopolyspora; s__Saccharopolyspora erythraea; otu_746	216400	85.55	0.973904	118	ncbi:Bacteria; Actinobacteria; Actinobacteridae; Actinomycetales; Pseudonocardineae; Pseudonocardiaceae; Saccharopolyspora; Unclassified; otu_591
GOZB1OB01B41SI.1	136508	68.17	0.885681	314	RDP:Bacteria; "Proteobacteria"; Alphaproteobacteria; unclassified_Alphaproteobacteria; otu_1315	136508	68.17	0.885681	314	greengenes:k__Bacteria; p__Proteobacteria; c__Alphaproteobacteria; o__Rhizobiales; f__Rhizobiaceae; g__Candidatus Liberibacter; s__Candidatus Liberibacter americanus; otu_2609	136508	68.17	0.885681	314	ncbi:Bacteria; Proteobacteria; Alphaproteobacteria; Rhizobiales; Rhizobiaceae; Candidatus Liberibacter; otu_2287
GOZB1OB01B4TAM.1	223077	52.54	0.906828	193	RDP:Bacteria; "Proteobacteria"; Gammaproteobacteria; unclassified_Gammaproteobacteria; otu_1833	148226	51.09	0.894125	193	greengenes:k__Bacteria; p__Proteobacteria; c__Gammaproteobacteria; o__Oceanospirillales; f__Oceanospirillaceae; g__Marinomonas; s__Marinomonas sp. MED121; otu_3787	148226	51.09	0.894125	193	ncbi:Bacteria; Proteobacteria; Gammaproteobacteria; Oceanospirillales; Marinomonas; Unclassified; otu_3448
GOZB1OB01B522I.1	4570	62.03	0.883399	177	RDP:Bacteria; "Proteobacteria"; Alphaproteobacteria; Rhodospirillales; Rhodospirillaceae; Azospirillum; otu_1265	105466	59.92	0.916421	178	greengenes:k__Bacteria; p__Proteobacteria; c__Alphaproteobacteria; o__Rhodospirillales; f__Rhodospirillaceae; g__Azospirillum; Unclassified; otu_2794	4570	62.03	0.883399	177	ncbi:Bacteria; Proteobacteria; Alphaproteobacteria; Rhodospirillales; Rhodospirillaceae; Azospirillum; Unclassified; otu_2492
GOZB1OB01B57ER.1	265573	56.02	0.822587	291	RDP:Bacteria; "Proteobacteria"; Alphaproteobacteria; Caulobacterales; Caulobacteraceae; Caulobacter; otu_1067	168859	56.02	0.822587	291	greengenes:k__Bacteria; p__Proteobacteria; c__Alphaproteobacteria; o__Caulobacterales; f__Caulobacteraceae; g__Caulobacter; s__Caulobacter sp. K31; otu_2463	168859	56.02	0.822587	291	ncbi:Bacteria; Proteobacteria; Alphaproteobacteria; Caulobacterales; Caulobacteraceae; Caulobacter; Unclassified; otu_2146
GOZB1OB01B64CE.1	184550	70.54	0.895041	72	RDP:Bacteria; "Bacteroidetes"; Flavobacteria; "Flavobacteriales"; Flavobacteriaceae; Polaribacter; otu_604	226142	74.11	0.895041	72	greengenes:k__Bacteria; p__Bacteroidetes; c__Flavobacteria; o__Flavobacteriales; f__Flavobacteriaceae; g__Flavobacterium; Unclassified; otu_1102	226142	74.11	0.895041	72	ncbi:Bacteria; Bacteroidetes; Flavobacteria; Flavobacteriales; Flavobacteriaceae; Flavobacterium; Unclassified; otu_912
GOZB1OB01B68FA.1	12309	98.26	0.999993	326	RDP:Bacteria; "Actinobacteria"; Actinobacteria; Actinobacteridae; Actinomycetales; Micrococcineae; Promicromonosporaceae; Cellulosimicrobium; otu_286	12309	98.26	0.999993	326	greengenes:k__Bacteria; p__Actinobacteria; c__Actinobacteria (class); o__Actinomycetales; f__Promicromonosporaceae; g__Cellulosimicrobium; Unclassified; otu_702	12309	98.26	0.999993	326	ncbi:Bacteria; Actinobacteria; Actinobacteridae; Actinomycetales; Micrococcineae; Promicromonosporaceae; Cellulosimicrobium; otu_492
GOZB1OB01B78J9.1	219450	97.7	0.997885	474	RDP:Bacteria; "Proteobacteria"; Gammaproteobacteria; Pseudomonadales; Pseudomonadaceae; Pseudomonas; otu_1813	219450	97.7	0.997885	474	greengenes:k__Bacteria; p__Proteobacteria; c__Gammaproteobacteria; o__Pseudomonadales; f__Pseudomonadaceae; g__Pseudomonas; Unclassified; otu_3909	219450	97.7	0.997885	474	ncbi:Bacteria; Proteobacteria; Gammaproteobacteria; Pseudomonadales; Pseudomonadaceae; Pseudomonas; Unclassified; otu_3528
GOZB1OB01B7VQW.1	2849	51.05	0.829375	326	RDP:Bacteria; "Planctomycetes"; "Planctomycetacia"; Planctomycetales; Planctomycetaceae; Planctomyces; otu_1054	237556	50.26	0.829375	326	greengenes:k__Bacteria; p__Planctomycetes; c__Planctomycea; o__Planctomycetales; f__Planctomycetaceae; g__Planctomyces; s__Planctomyces maris; otu_2444	237556	50.26	0.829375	326	ncbi:Bacteria; Planctomycetes; Planctomycetacia; Planctomycetales; Planctomycetaceae; Planctomyces; Unclassified; otu_2128
GOZB1OB01B866B.1	107389	98.82	0.995225	424	RDP:Bacteria; "Actinobacteria"; Actinobacteria; Actinobacteridae; Actinomycetales; Micrococcineae; Promicromonosporaceae; Cellulosimicrobium; otu_286	107389	98.82	0.995225	424	greengenes:k__Bacteria; p__Actinobacteria; c__Actinobacteria (class); o__Actinomycetales; f__Promicromonosporaceae; g__Cellulosimicrobium; s__Cellulosimicrobium funkei; otu_703	107389	98.82	0.995225	424	ncbi:Bacteria; Actinobacteria; Actinobacteridae; Actinomycetales; Micrococcineae; Promicromonosporaceae; Cellulosimicrobium; otu_492
GOZB1OB01B8TE4.1	107283	43.15	0.803213	448	RDP:Bacteria; "Proteobacteria"; Alphaproteobacteria; Rhizobiales; Rhizobiaceae; Rhizobium; otu_1147	107283	43.15	0.803213	448	greengenes:k__Bacteria; p__Proteobacteria; c__Alphaproteobacteria; o__Rhizobiales; f__Rhizobiaceae; g__Agrobacterium; Unclassified; otu_2601	5418	43.15	0.806629	449	ncbi:Bacteria; Proteobacteria; Alphaproteobacteria; Rhizobiales; Rhizobiaceae; Rhizobium/Agrobacterium group; Agrobacterium; Unclassified; otu_2293
GOZB1OB01B9RXQ.1	102733	45.11	0.801803	480	RDP:Bacteria; "Proteobacteria"; Alphaproteobacteria; Rhizobiales; Rhizobiaceae; Ensifer; otu_1145	102733	45.11	0.801803	480	greengenes:k__Bacteria; p__Proteobacteria; c__Alphaproteobacteria; o__Rhizobiales; f__Rhizobiaceae; g__Ensifer; Unclassified; otu_2612	102733	45.11	0.801803	480	ncbi:Bacteria; Proteobacteria; Alphaproteobacteria; Rhizobiales; Rhizobiaceae; Sinorhizobium/Ensifer group; Ensifer; Unclassified; otu_2299
GOZB1OB01BAEKP.1	103561	89.16	0.990022	203	RDP:Bacteria; "Actinobacteria"; Actinobacteria; Actinobacteridae; Actinomycetales; Micrococcineae; Promicromonosporaceae; Cellulosimicrobium; otu_286	103561	89.16	0.990022	203	greengenes:k__Bacteria; p__Actinobacteria; c__Actinobacteria (class); o__Actinomycetales; f__Promicromonosporaceae; g__Cellulosimicrobium; Unclassified; otu_702	103561	89.16	0.990022	203	ncbi:Bacteria; Actinobacteria; Actinobacteridae; Actinomycetales; Micrococcineae; Promicromonosporaceae; Cellulosimicrobium; otu_492
GOZB1OB01BAJCE.1	21984	76.57	0.935955	344	RDP:Bacteria; "Proteobacteria"; Gammaproteobacteria; "Vibrionales"; Vibrionaceae; Vibrio; otu_1625	21984	76.57	0.935955	344	greengenes:k__Bacteria; p__Proteobacteria; c__Gammaproteobacteria; o__Vibrionales; f__Vibrionaceae; g__Vibrio; s__Vibrio agarivorans; otu_3983	21984	76.57	0.935955	344	ncbi:Bacteria; Proteobacteria; Gammaproteobacteria; Vibrionales; Vibrionaceae; Vibrio; Unclassified; otu_3601
GOZB1OB01BBHOX.1	303676	63.59	0.825712	128	RDP:Bacteria; "Proteobacteria"; Alphaproteobacteria; Rhodospirillales; Rhodospirillaceae; Rhodocista; otu_1276	46665	63.59	0.806614	128	greengenes:k__Bacteria; p__Proteobacteria; c__Alphaproteobacteria; o__Rhizobiales; f__Phyllobacteriaceae; g__Mesorhizobium; Unclassified; otu_2585	46665	63.59	0.806614	128	ncbi:Bacteria; Proteobacteria; Alphaproteobacteria; Rhizobiales; Phyllobacteriaceae; Mesorhizobium; Unclassified; otu_2275
GOZB1OB01BCUA6.1	5004	47.65	0.864068	313	RDP:Bacteria; "Proteobacteria"; Alphaproteobacteria; Rhizobiales; Bradyrhizobiaceae; Bradyrhizobium; otu_1100	5004	47.65	0.864068	313	greengenes:k__Bacteria; p__Proteobacteria; c__Alphaproteobacteria; o__Rhizobiales; f__Bradyrhizobiaceae; Unclassified; otu_2503	5004	47.65	0.864068	313	ncbi:Bacteria; Proteobacteria; Alphaproteobacteria; Rhizobiales; Bradyrhizobiaceae; Bradyrhizobium; Unclassified; otu_2191
GOZB1OB01BCV53.1	39058	32.32	0.698363	257	RDP:Bacteria; "Proteobacteria"; Gammaproteobacteria; Thiotrichales; Thiotrichales_incertae_sedis; Caedibacter; otu_1829	39058	32.32	0.698363	257	greengenes:k__Bacteria; p__Proteobacteria; c__Alphaproteobacteria; o__Rickettsiales; f__; g__Caedibacter; otu_2825	39058	32.32	0.698363	257	ncbi:Bacteria; Proteobacteria; Alphaproteobacteria; Rickettsiales; Holosporaceae; Unclassified; otu_2550
GOZB1OB01BD4CI.1	6320	42.96	0.764436	395	RDP:Bacteria; "Proteobacteria"; Alphaproteobacteria; Sphingomonadales; Sphingomonadaceae; Sphingomonas; otu_1309	6320	42.96	0.764436	395	greengenes:k__Bacteria; p__Proteobacteria; c__Alphaproteobacteria; o__Sphingomonadales; f__Sphingomonadaceae; Unclassified; otu_2877	6320	42.96	0.764436	395	ncbi:Bacteria; Proteobacteria; Alphaproteobacteria; Sphingomonadales; Sphingomonadaceae; Sphingopyxis; Unclassified; otu_2601
GOZB1OB01BDUXO.1	92417	97.9	0.995807	480	RDP:Bacteria; Cyanobacteria; Cyanobacteria; Family II; GpIIa; otu_2002	128675	97.9	0.995807	480	greengenes:k__Bacteria; p__Cyanobacteria; c__Synechococcophycideae; o__Synechococcales; f__Synechococcaceae; g__Prochlorococcus; otu_1523	92417	97.9	0.995807	480	ncbi:Bacteria; Cyanobacteria; Chroococcales; Synechococcus; Unclassified; otu_1273
GOZB1OB01BESKS.1	6224	45.66	0.821177	431	RDP:Bacteria; "Proteobacteria"; Alphaproteobacteria; Sphingomonadales; Sphingomonadaceae; Sphingomonas; otu_1309	6224	45.66	0.821177	431	greengenes:k__Bacteria; p__Proteobacteria; c__Alphaproteobacteria; o__Sphingomonadales; f__Sphingomonadaceae; g__Sphingomonas; s__Sphingomonas echinoides; otu_2899	6224	45.66	0.821177	431	ncbi:Bacteria; Proteobacteria; Alphaproteobacteria; Rhizobiales; Bradyrhizobiaceae; Unclassified; otu_2181
GOZB1OB01BEVY4.1	143111	65.38	0.854882	108	RDP:Bacteria; "Chlorobi"; "Chlorobia"; Chlorobiales; Chlorobiaceae; Chlorobium; otu_644	143111	65.38	0.854882	108	greengenes:k__Bacteria; p__Chlorobi; c__Chlorobia; o__Chlorobiales; f__Chlorobiaceae; g__Pelodictyon; s__Pelodictyon luteolum; otu_1300	143111	65.38	0.854882	108	ncbi:Bacteria; Chlorobi; Chlorobia; Chlorobiales; Chlorobiaceae; Chlorobium/Pelodictyon group; Pelodictyon; otu_1180
GOZB1OB01BF8DA.1	107800	90.79	0.98681	309	RDP:Bacteria; "Actinobacteria"; Actinobacteria; Actinobacteridae; Actinomycetales; Micrococcineae; Promicromonosporaceae; Cellulosimicrobium; otu_286	107800	90.79	0.98681	309	greengenes:k__Bacteria; p__Actinobacteria; c__Actinobacteria (class); o__Actinomycetales; f__Promicromonosporaceae; g__Cellulosimicrobium; Unclassified; otu_702	107800	90.79	0.98681	309	ncbi:Bacteria; Actinobacteria; Actinobacteridae; Actinomycetales; Micrococcineae; Promicromonosporaceae; Cellulosimicrobium; otu_492
GOZB1OB01BFBIJ.1	106416	57.95	0.859374	304	RDP:Bacteria; "Proteobacteria"; Gammaproteobacteria; "Vibrionales"; Vibrionaceae; Photobacterium; otu_1622	106416	57.95	0.859374	304	greengenes:k__Bacteria; p__Proteobacteria; c__Gammaproteobacteria; o__Vibrionales; f__Vibrionaceae; g__Photobacterium; Unclassified; otu_3973	106416	57.95	0.859374	304	ncbi:Bacteria; Proteobacteria; Gammaproteobacteria; Vibrionales; Vibrionaceae; Photobacterium; Unclassified; otu_3596
GOZB1OB01BFE8M.1	235331	47.37	0.835334	286	RDP:Bacteria; "Proteobacteria"; Alphaproteobacteria; Rhizobiales; Bradyrhizobiaceae; Bradyrhizobium; otu_1100	235331	47.37	0.835334	286	greengenes:k__Bacteria; p__Proteobacteria; c__Alphaproteobacteria; o__Rhizobiales; f__Bradyrhizobiaceae; Unclassified; otu_2503	235331	47.37	0.835334	286	ncbi:Bacteria; Proteobacteria; Alphaproteobacteria; Rhizobiales; Bradyrhizobiaceae; Bradyrhizobium; Unclassified; otu_2191
GOZB1OB01BFH6M.1	82763	97.12	0.988554	352	RDP:Bacteria; Cyanobacteria; Cyanobacteria; Family II; GpIIa; otu_2002	82763	97.12	0.988554	352	greengenes:k__Bacteria; p__Cyanobacteria; c__Synechococcophycideae; o__Synechococcales; f__Synechococcaceae; g__Prochlorococcus; otu_1523	82763	97.12	0.988554	352	ncbi:Bacteria; Cyanobacteria; Chroococcales; Synechococcus; Unclassified; otu_1273
GOZB1OB01BGKTX.1	12309	97.93	0.997609	422	RDP:Bacteria; "Actinobacteria"; Actinobacteria; Actinobacteridae; Actinomycetales; Micrococcineae; Promicromonosporaceae; Cellulosimicrobium; otu_286	12309	97.93	0.997609	422	greengenes:k__Bacteria; p__Actinobacteria; c__Actinobacteria (class); o__Actinomycetales; f__Promicromonosporaceae; g__Cellulosimicrobium; Unclassified; otu_702	12309	97.93	0.997609	422	ncbi:Bacteria; Actinobacteria; Actinobacteridae; Actinomycetales; Micrococcineae; Promicromonosporaceae; Cellulosimicrobium; otu_492
GOZB1OB01BGZX7.1	100639	55.05	0.853531	223	RDP:Bacteria; "Proteobacteria"; Alphaproteobacteria; Rhizobiales; "Aurantimonadaceae"; Martelella; otu_1086	100639	55.05	0.853531	223	greengenes:k__Bacteria; p__Proteobacteria; c__Alphaproteobacteria; o__Rhizobiales; f__Rhizobiaceae; g__Martelella; s__Martelella mediterranea; otu_2619	100639	55.05	0.853531	223	ncbi:Bacteria; Proteobacteria; Alphaproteobacteria; Rhizobiales; Aurantimonadaceae; Martelella; otu_2168
GOZB1OB01BH6W2.1	4738	59.81	0.906566	70	RDP:Bacteria; "Proteobacteria"; Alphaproteobacteria; Rhizobiales; Methylocystaceae; Methylocystis; otu_1130	4738	59.81	0.906566	70	greengenes:k__Bacteria; p__Proteobacteria; c__Alphaproteobacteria; o__Rhizobiales; f__Methylocystaceae; g__Methylocystis; s__Methylocystis parvus; otu_2571	4738	59.81	0.906566	70	ncbi:Bacteria; Proteobacteria; Alphaproteobacteria; Rhizobiales; Methylocystaceae; Methylocystis; Unclassified; otu_2253
GOZB1OB01BHHC8.1	242451	98.6	0.995356	216	RDP:Bacteria; "Actinobacteria"; Actinobacteria; Actinobacteridae; Actinomycetales; Micrococcineae; Cellulomonadaceae; Cellulomonas; otu_208	242451	98.6	0.995356	216	greengenes:k__Bacteria; p__Actinobacteria; c__Actinobacteria (class); o__Actinomycetales; f__Cellulomonadaceae; g__Cellulomonas; s__Cellulomonas uda; otu_335	242451	98.6	0.995356	216	ncbi:Bacteria; Actinobacteria; Actinobacteridae; Actinomycetales; Micrococcineae; Cellulomonadaceae; Cellulomonas; Unclassified; otu_368
GOZB1OB01BIYC8.1	231582	93.92	0.990429	422	RDP:Bacteria; Cyanobacteria; Cyanobacteria; Family II; GpIIa; otu_2002	102068	95.6	0.990429	422	greengenes:k__Bacteria; p__Cyanobacteria; c__Synechococcophycideae; o__Synechococcales; f__Synechococcaceae; g__Prochlorococcus; otu_1523	128796	98.53	0.995225	422	ncbi:Bacteria; Cyanobacteria; Chroococcales; Synechococcus; Unclassified; otu_1273
GOZB1OB01BKDLA.1	107800	100	0.999993	210	RDP:Bacteria; "Actinobacteria"; Actinobacteria; Actinobacteridae; Actinomycetales; Micrococcineae; Promicromonosporaceae; Cellulosimicrobium; otu_286	107800	100	0.999993	210	greengenes:k__Bacteria; p__Actinobacteria; c__Actinobacteria (class); o__Actinomycetales; f__Promicromonosporaceae; g__Cellulosimicrobium; Unclassified; otu_702	107800	100	0.999993	210	ncbi:Bacteria; Actinobacteria; Actinobacteridae; Actinomycetales; Micrococcineae; Promicromonosporaceae; Cellulosimicrobium; otu_492
GOZB1OB01BKL68.1	107389	98.06	0.993409	308	RDP:Bacteria; "Actinobacteria"; Actinobacteria; Actinobacteridae; Actinomycetales; Micrococcineae; Promicromonosporaceae; Cellulosimicrobium; otu_286	107389	98.06	0.993409	308	greengenes:k__Bacteria; p__Actinobacteria; c__Actinobacteria (class); o__Actinomycetales; f__Promicromonosporaceae; g__Cellulosimicrobium; s__Cellulosimicrobium funkei; otu_703	107389	98.06	0.993409	308	ncbi:Bacteria; Actinobacteria; Actinobacteridae; Actinomycetales; Micrococcineae; Promicromonosporaceae; Cellulosimicrobium; otu_492
GOZB1OB01BL7PK.1	103840	95.89	0.979528	496	RDP:Bacteria; "Proteobacteria"; Gammaproteobacteria; Alteromonadales; Pseudoalteromonadaceae; Pseudoalteromonas; otu_1667	103840	95.89	0.979528	496	greengenes:k__Bacteria; p__Proteobacteria; c__Gammaproteobacteria; o__Alteromonadales; f__Pseudoalteromonadaceae; g__Pseudoalteromonas; Unclassified; otu_3440	103840	95.89	0.979528	496	ncbi:Bacteria; Proteobacteria; Gammaproteobacteria; Alteromonadales; Pseudoalteromonadaceae; Pseudoalteromonas; Unclassified; otu_3175
GOZB1OB01BLE99.1	126701	55.32	0.880288	392	RDP:Bacteria; "Actinobacteria"; Actinobacteria; Actinobacteridae; Actinomycetales; Propionibacterineae; Nocardioidaceae; Kribbella; otu_325	126701	55.32	0.880288	392	greengenes:k__Bacteria; p__Actinobacteria; c__Actinobacteria (class); o__Actinomycetales; f__Nocardioidaceae; g__Kribbella; Unclassified; otu_675	126701	55.32	0.880288	392	ncbi:Bacteria; Actinobacteria; Actinobacteridae; Actinomycetales; Propionibacterineae; Nocardioidaceae; Kribbella; Unclassified; otu_542
GOZB1OB01BLIE4.1	150237	66.16	0.908267	339	RDP:Bacteria; "Bacteroidetes"; Flavobacteria; "Flavobacteriales"; Flavobacteriaceae; Tenacibaculum; otu_619	150237	66.16	0.908267	339	greengenes:k__Bacteria; p__Bacteroidetes; c__Flavobacteria; o__Flavobacteriales; f__Flavobacteriaceae; g__Tenacibaculum; Unclassified; otu_1154	150237	66.16	0.908267	339	ncbi:Bacteria; Unclassified; otu_221
GOZB1OB01BLTX1.1	105070	74.41	0.968846	164	RDP:Bacteria; "Proteobacteria"; Gammaproteobacteria; Oceanospirillales; Alcanivoracaceae; Alcanivorax; otu_1747	346912	75.83	0.936071	164	greengenes:k__Bacteria; p__Proteobacteria; c__Gammaproteobacteria; o__Chromatiales; f__Ectothiorhodospiraceae; g__Thioalkalivibrio; s__Thioalkalivibrio sp. HL-EbGR7; otu_3516	346912	75.83	0.936071	164	ncbi:Bacteria; Proteobacteria; Gammaproteobacteria; Chromatiales; Ectothiorhodospiraceae; Thioalkalivibrio; Unclassified; otu_3242
GOZB1OB01BM5EE.1	36054	45.99	0.83904	406	RDP:Bacteria; "Proteobacteria"; Alphaproteobacteria; Rhizobiales; Rhizobiaceae; Ensifer; otu_1145	97603	46.23	0.789013	406	greengenes:k__Bacteria; p__Proteobacteria; c__Gammaproteobacteria; o__Alteromonadales; f__Colwelliaceae; g__Colwellia; Unclassified; otu_3422	97603	46.23	0.789013	406	ncbi:Bacteria; Proteobacteria; Gammaproteobacteria; Alteromonadales; Colwelliaceae; Colwellia; Unclassified; otu_3156
GOZB1OB01BMQD8.1	21019	57.01	0.762764	160	RDP:Bacteria; "Proteobacteria"; Betaproteobacteria; Nitrosomonadales; Nitrosomonadaceae; Nitrosomonas; otu_1440	138420	57.48	0.762764	160	greengenes:k__Bacteria; p__Proteobacteria; c__Betaproteobacteria; o__Nitrosomonadales; f__Nitrosomonadaceae; g__Nitrosomonas; s__Nitrosomonas eutropha; otu_3138	138420	57.48	0.762764	160	ncbi:Bacteria; Proteobacteria; Betaproteobacteria; Nitrosomonadales; Nitrosomonadaceae; Nitrosomonas; Unclassified; otu_2849
GOZB1OB01BMTQO.1	75202	75.99	0.960343	314	RDP:Bacteria; "Bacteroidetes"; Flavobacteria; "Flavobacteriales"; Flavobacteriaceae; Mesonia; otu_596	75202	75.99	0.960343	314	greengenes:k__Bacteria; p__Bacteroidetes; c__Flavobacteria; o__Flavobacteriales; f__Flavobacteriaceae; g__Mesonia; s__Mesonia algae; otu_1130	75202	75.99	0.960343	314	ncbi:Bacteria; Bacteroidetes; Flavobacteria; Flavobacteriales; Flavobacteriaceae; Mesonia; otu_946
GOZB1OB01BMW04.1	22329	55.45	0.853138	302	RDP:Bacteria; "Proteobacteria"; Alphaproteobacteria; Rhizobiales; Rhizobiaceae; Rhizobium; otu_1147	22329	55.45	0.853138	302	greengenes:k__Bacteria; p__Proteobacteria; c__Alphaproteobacteria; o__Rhizobiales; f__Rhizobiaceae; g__Agrobacterium; Unclassified; otu_2601	22329	55.45	0.853138	302	ncbi:Bacteria; Proteobacteria; Alphaproteobacteria; Rhizobiales; Bradyrhizobiaceae; Bradyrhizobium; Unclassified; otu_2191
GOZB1OB01BNOZV.1	103753	44.81	0.820814	159	RDP:Bacteria; "Proteobacteria"; Alphaproteobacteria; Rhodospirillales; Rhodospirillaceae; Pelagibius; otu_1274	103753	44.81	0.820814	159	greengenes:k__Bacteria; p__Proteobacteria; c__Alphaproteobacteria; o__Rhodospirillales; f__Rhodospirillaceae; Unclassified; otu_2793	103753	44.81	0.820814	159	ncbi:Bacteria; Unclassified; otu_221
GOZB1OB01BOIXO.1	12309	97.68	0.993438	463	RDP:Bacteria; "Actinobacteria"; Actinobacteria; Actinobacteridae; Actinomycetales; Micrococcineae; Promicromonosporaceae; Cellulosimicrobium; otu_286	12309	97.68	0.993438	463	greengenes:k__Bacteria; p__Actinobacteria; c__Actinobacteria (class); o__Actinomycetales; f__Promicromonosporaceae; g__Cellulosimicrobium; Unclassified; otu_702	12309	97.68	0.993438	463	ncbi:Bacteria; Actinobacteria; Actinobacteridae; Actinomycetales; Micrococcineae; Promicromonosporaceae; Cellulosimicrobium; otu_492
GOZB1OB01BONAQ.1	159657	85.43	0.944704	96	RDP:Bacteria; "Proteobacteria"; Alphaproteobacteria; Rhodobacterales; Rhodobacteraceae; Ruegeria; otu_1218	159657	85.43	0.944704	96	greengenes:k__Bacteria; p__Proteobacteria; c__Alphaproteobacteria; o__Rhodobacterales; f__Rhodobacteraceae; g__Ruegeria; s__Ruegeria sp. TM1040; otu_2737	159657	85.43	0.944704	96	ncbi:Bacteria; Proteobacteria; Alphaproteobacteria; Rhodobacterales; Rhodobacteraceae; Ruegeria; Unclassified; otu_2425
GOZB1OB01BPAJ5.1	103561	83.7	0.955925	192	RDP:Bacteria; "Actinobacteria"; Actinobacteria; Actinobacteridae; Actinomycetales; Micrococcineae; Promicromonosporaceae; Cellulosimicrobium; otu_286	103561	83.7	0.955925	192	greengenes:k__Bacteria; p__Actinobacteria; c__Actinobacteria (class); o__Actinomycetales; f__Promicromonosporaceae; g__Cellulosimicrobium; Unclassified; otu_702	103561	83.7	0.955925	192	ncbi:Bacteria; Actinobacteria; Actinobacteridae; Actinomycetales; Micrococcineae; Promicromonosporaceae; Cellulosimicrobium; otu_492
GOZB1OB01BPR0J.1	26608	51.4	0.850769	397	RDP:Bacteria; "Firmicutes"; "Bacilli"; "Lactobacillales"; Lactobacillaceae; Lactobacillus; otu_721	253214	50.54	0.881596	397	greengenes:k__Bacteria; p__Proteobacteria; c__Alphaproteobacteria; o__Rhizobiales; f__Brucellaceae; Unclassified; otu_2527	26608	51.4	0.850769	397	ncbi:Bacteria; Firmicutes; Lactobacillales; Lactobacillaceae; Lactobacillus; Unclassified; otu_1995
GOZB1OB01BQGFE.1	12309	98.86	0.99681	316	RDP:Bacteria; "Actinobacteria"; Actinobacteria; Actinobacteridae; Actinomycetales; Micrococcineae; Promicromonosporaceae; Cellulosimicrobium; otu_286	12309	98.86	0.99681	316	greengenes:k__Bacteria; p__Actinobacteria; c__Actinobacteria (class); o__Actinomycetales; f__Promicromonosporaceae; g__Cellulosimicrobium; Unclassified; otu_702	12309	98.86	0.99681	316	ncbi:Bacteria; Actinobacteria; Actinobacteridae; Actinomycetales; Micrococcineae; Promicromonosporaceae; Cellulosimicrobium; otu_492
GOZB1OB01BQNX3.1	156104	78.43	0.967698	63	RDP:Bacteria; "Bacteroidetes"; Flavobacteria; "Flavobacteriales"; Flavobacteriaceae; unclassified_Flavobacteriaceae; otu_621	156104	78.43	0.967698	63	greengenes:k__Bacteria; p__Bacteroidetes; c__Flavobacteria; o__Flavobacteriales; f__Flavobacteriaceae; Unclassified; otu_1069	151373	80.39	0.951041	63	ncbi:Bacteria; Bacteroidetes; Flavobacteria; Flavobacteriales; Unclassified; otu_859
GOZB1OB01BR5V4.1	240161	51.35	0.872033	387	RDP:Bacteria; "Proteobacteria"; Alphaproteobacteria; Rhodospirillales; unclassified_Rhodospirillales; otu_1287	240161	51.35	0.872033	387	greengenes:k__Bacteria; p__Proteobacteria; c__Alphaproteobacteria; o__Rhodospirillales; f__Rhodospirillaceae; Unclassified; otu_2793	240161	51.35	0.872033	387	ncbi:Bacteria; Proteobacteria; Alphaproteobacteria; Unclassified; otu_2139
GOZB1OB01BRAX5.1	103561	88.26	0.992319	131	RDP:Bacteria; "Actinobacteria"; Actinobacteria; Actinobacteridae; Actinomycetales; Micrococcineae; Promicromonosporaceae; Cellulosimicrobium; otu_286	103561	88.26	0.992319	131	greengenes:k__Bacteria; p__Actinobacteria; c__Actinobacteria (class); o__Actinomycetales; f__Promicromonosporaceae; g__Cellulosimicrobium; Unclassified; otu_702	103561	88.26	0.992319	131	ncbi:Bacteria; Actinobacteria; Actinobacteridae; Actinomycetales; Micrococcineae; Promicromonosporaceae; Cellulosimicrobium; otu_492
GOZB1OB01BRC2G.1	12309	96.7	0.986272	296	RDP:Bacteria; "Actinobacteria"; Actinobacteria; Actinobacteridae; Actinomycetales; Micrococcineae; Promicromonosporaceae; Cellulosimicrobium; otu_286	12309	96.7	0.986272	296	greengenes:k__Bacteria; p__Actinobacteria; c__Actinobacteria (class); o__Actinomycetales; f__Promicromonosporaceae; g__Cellulosimicrobium; Unclassified; otu_702	12309	96.7	0.986272	296	ncbi:Bacteria; Actinobacteria; Actinobacteridae; Actinomycetales; Micrococcineae; Promicromonosporaceae; Cellulosimicrobium; otu_492
GOZB1OB01BRHA7.1	100854	61.6	0.870114	475	RDP:Bacteria; "Proteobacteria"; Gammaproteobacteria; Alteromonadales; Alteromonadaceae; Glaciecola; otu_1645	100854	61.6	0.870114	475	greengenes:k__Bacteria; p__Proteobacteria; c__Gammaproteobacteria; o__Alteromonadales; f__Alteromonadaceae; g__Glaciecola; Unclassified; otu_3414	100854	61.6	0.870114	475	ncbi:Bacteria; Proteobacteria; Gammaproteobacteria; Alteromonadales; Alteromonadaceae; Glaciecola; Unclassified; otu_3138
GOZB1OB01BRPNL.1	12309	98.9	0.997406	390	RDP:Bacteria; "Actinobacteria"; Actinobacteria; Actinobacteridae; Actinomycetales; Micrococcineae; Promicromonosporaceae; Cellulosimicrobium; otu_286	12309	98.9	0.997406	390	greengenes:k__Bacteria; p__Actinobacteria; c__Actinobacteria (class); o__Actinomycetales; f__Promicromonosporaceae; g__Cellulosimicrobium; Unclassified; otu_702	12309	98.9	0.997406	390	ncbi:Bacteria; Actinobacteria; Actinobacteridae; Actinomycetales; Micrococcineae; Promicromonosporaceae; Cellulosimicrobium; otu_492
GOZB1OB01BS19P.1	258240	57.18	0.867774	343	RDP:Bacteria; "Proteobacteria"; Alphaproteobacteria; Rickettsiales; SAR11; Pelagibacter; otu_1295	258240	57.18	0.867774	343	greengenes:k__Bacteria; p__Proteobacteria; c__Alphaproteobacteria; o__Rickettsiales; f__; g__Candidatus Pelagibacter; s__Candidatus Pelagibacter ubique; otu_2828	258240	57.18	0.867774	343	ncbi:Bacteria; Proteobacteria; Alphaproteobacteria; Rickettsiales; SAR11 cluster; Candidatus Pelagibacter; Unclassified; otu_2566
GOZB1OB01BT680.1	152756	95.33	0.999993	53	RDP:Bacteria; "Proteobacteria"; Alphaproteobacteria; Rhodobacterales; Rhodobacteraceae; Paracoccus; otu_1196	152756	95.33	0.999993	53	greengenes:k__Bacteria; p__Proteobacteria; c__Alphaproteobacteria; o__Rhodobacterales; f__Rhodobacteraceae; g__Paracoccus; Unclassified; otu_2700	274739	92.52	0.999993	53	ncbi:Bacteria; Proteobacteria; Alphaproteobacteria; Rhodobacterales; Rhodobacteraceae; Unclassified; otu_2337
GOZB1OB01BTJK9.1	162510	51.75	0.837296	78	RDP:Bacteria; "Proteobacteria"; Alphaproteobacteria; Caulobacterales; Hyphomonadaceae; Hyphomonas; otu_1073	165618	51.75	0.837296	78	greengenes:k__Bacteria; p__Proteobacteria; c__Alphaproteobacteria; o__Rhodobacterales; f__Hyphomonadaceae; g__Hyphomonas; s__Hyphomonas neptunium; otu_2660	165618	51.75	0.837296	78	ncbi:Bacteria; Proteobacteria; Alphaproteobacteria; Rhodobacterales; Hyphomonadaceae; Hyphomonas; Unclassified; otu_2331
GOZB1OB01BTU1C.1	76582	52.24	0.852731	423	RDP:Bacteria; "Proteobacteria"; Alphaproteobacteria; Rhizobiales; Brucellaceae; Ochrobactrum; otu_1108	76582	52.24	0.852731	423	greengenes:k__Bacteria; p__Proteobacteria; c__Alphaproteobacteria; o__Rhizobiales; f__Brucellaceae; Unclassified; otu_2527	76582	52.24	0.852731	423	ncbi:Bacteria; Proteobacteria; Alphaproteobacteria; Rhizobiales; Brucellaceae; Ochrobactrum; Unclassified; otu_2207
GOZB1OB01BU2FE.1	326364	65.19	0.937655	136	RDP:Bacteria; "Proteobacteria"; Alphaproteobacteria; Caulobacterales; Hyphomonadaceae; Hellea; otu_1070	326364	65.19	0.937655	136	greengenes:k__Bacteria; p__Proteobacteria; c__Alphaproteobacteria; o__Rhodobacterales; f__Hyphomonadaceae; Unclassified; otu_2656	326364	65.19	0.937655	136	ncbi:Bacteria; Proteobacteria; Alphaproteobacteria; Rhodobacterales; Hyphomonadaceae; Unclassified; otu_2325
GOZB1OB01BUJBY.1	5162	42.04	0.785525	459	RDP:Bacteria; "Proteobacteria"; Alphaproteobacteria; Rhizobiales; Phyllobacteriaceae; Mesorhizobium; otu_1140	5162	42.04	0.785525	459	greengenes:k__Bacteria; p__Proteobacteria; c__Alphaproteobacteria; o__Rhizobiales; Unclassified; otu_2474	5162	42.04	0.785525	459	ncbi:Bacteria; Proteobacteria; Alphaproteobacteria; Rhizobiales; Phyllobacteriaceae; Mesorhizobium; Unclassified; otu_2275
GOZB1OB01BUWOM.1	100724	63.16	0.893558	123	RDP:Bacteria; "Firmicutes"; "Clostridia"; Clostridiales; Peptococcaceae; Peptococcaceae 2; Desulfotomaculum; otu_957	100724	63.16	0.893558	123	greengenes:k__Bacteria; p__Firmicutes; c__Clostridia; o__Clostridiales; f__Peptococcaceae; g__Desulfotomaculum; s__Desulfotomaculum aeronauticum; otu_2145	100724	63.16	0.893558	123	ncbi:Bacteria; Firmicutes; Clostridia; Clostridiales; Peptococcaceae; Desulfotomaculum; Unclassified; otu_1761
GOZB1OB01BV0W2.1	226285	71.08	0.92456	382	RDP:Bacteria; "Proteobacteria"; Alphaproteobacteria; Rhodospirillales; Rhodospirillaceae; unclassified_Rhodospirillaceae; otu_1286	226285	71.08	0.92456	382	greengenes:k__Bacteria; p__Proteobacteria; c__Alphaproteobacteria; o__Rhodospirillales; f__Rhodospirillaceae; g__Azospirillum; s__Azospirillum amazonense; otu_2795	226285	71.08	0.92456	382	ncbi:Bacteria; Proteobacteria; Alphaproteobacteria; Rhodospirillales; Rhodospirillaceae; Azospirillum; Unclassified; otu_2492
GOZB1OB01BVANF.1	185297	62.47	0.918702	403	RDP:Bacteria; "Bacteroidetes"; Flavobacteria; "Flavobacteriales"; Flavobacteriaceae; Winogradskyella; otu_625	185297	62.47	0.918702	403	greengenes:k__Bacteria; p__Bacteroidetes; c__Flavobacteria; o__Flavobacteriales; f__Flavobacteriaceae; Unclassified; otu_1069	185297	62.47	0.918702	403	ncbi:Bacteria; Bacteroidetes; Flavobacteria; Flavobacteriales; Flavobacteriaceae; Coccinimonas; otu_895
GOZB1OB01BVMJA.1	165894	69.08	0.934981	227	RDP:Bacteria; "Proteobacteria"; Gammaproteobacteria; unclassified_Gammaproteobacteria; otu_1833	165894	69.08	0.934981	227	greengenes:k__Bacteria; p__Proteobacteria; c__Gammaproteobacteria; o__Oceanospirillales; f__Alteromonadaceae; g__Umboniibacter; otu_3736	165894	69.08	0.934981	227	ncbi:Bacteria; Proteobacteria; Gammaproteobacteria; Unclassified; otu_3101
GOZB1OB01BWKGH.1	218745	59.28	0.881945	475	RDP:Bacteria; "Proteobacteria"; Gammaproteobacteria; unclassified_Gammaproteobacteria; otu_1833	218745	59.28	0.881945	475	greengenes:k__Bacteria; p__Proteobacteria; c__Gammaproteobacteria; o__Oceanospirillales; f__HTCC2188; HTCC; otu_3772	218745	59.28	0.881945	475	ncbi:Bacteria; Proteobacteria; Gammaproteobacteria; Unclassified; otu_3101
GOZB1OB01BY3JP.1	107800	94.89	0.991519	478	RDP:Bacteria; "Actinobacteria"; Actinobacteria; Actinobacteridae; Actinomycetales; Micrococcineae; Promicromonosporaceae; Cellulosimicrobium; otu_286	107800	94.89	0.991519	478	greengenes:k__Bacteria; p__Actinobacteria; c__Actinobacteria (class); o__Actinomycetales; f__Promicromonosporaceae; g__Cellulosimicrobium; Unclassified; otu_702	107800	94.89	0.991519	478	ncbi:Bacteria; Actinobacteria; Actinobacteridae; Actinomycetales; Micrococcineae; Promicromonosporaceae; Cellulosimicrobium; otu_492
GOZB1OB01BYEE1.1	77900	81.91	0.991854	124	RDP:Bacteria; "Actinobacteria"; Actinobacteria; Actinobacteridae; Actinomycetales; Micrococcineae; Promicromonosporaceae; Cellulosimicrobium; otu_286	77900	81.91	0.991854	124	greengenes:k__Bacteria; p__Actinobacteria; c__Actinobacteria (class); o__Actinomycetales; f__Promicromonosporaceae; g__Cellulosimicrobium; Unclassified; otu_702	77900	81.91	0.991854	124	ncbi:Bacteria; Actinobacteria; Actinobacteridae; Actinomycetales; Micrococcineae; Promicromonosporaceae; Cellulosimicrobium; otu_492
GOZB1OB01BZB05.1	229891	87.14	0.988772	180	RDP:Bacteria; Cyanobacteria; Cyanobacteria; Family II; GpIIa; otu_2002	102068	90.46	0.982959	179	greengenes:k__Bacteria; p__Cyanobacteria; c__Synechococcophycideae; o__Synechococcales; f__Synechococcaceae; g__Prochlorococcus; otu_1523	128796	96.27	0.994353	179	ncbi:Bacteria; Cyanobacteria; Chroococcales; Synechococcus; Unclassified; otu_1273
GOZB1OB01BZJYN.1	222380	77.37	0.989165	94	RDP:Bacteria; Cyanobacteria; Cyanobacteria; Family II; GpIIa; otu_2002	222380	77.37	0.989165	94	greengenes:k__Bacteria; p__Cyanobacteria; c__Synechococcophycideae; o__Synechococcales; f__Synechococcaceae; g__Prochlorococcus; otu_1523	222380	77.37	0.989165	94	ncbi:Bacteria; Cyanobacteria; Chroococcales; Synechococcus; Unclassified; otu_1273
GOZB1OB01C1ZTJ.1	140817	93.08	0.982493	116	RDP:Bacteria; "Proteobacteria"; Alphaproteobacteria; Rhodobacterales; Rhodobacteraceae; unclassified_Rhodobacteraceae; otu_1236	140817	93.08	0.982493	116	greengenes:k__Bacteria; p__Proteobacteria; c__Alphaproteobacteria; o__Rhodobacterales; f__Rhodobacteraceae; Unclassified; otu_2666	140817	93.08	0.982493	116	ncbi:Bacteria; Proteobacteria; Alphaproteobacteria; Rhodobacterales; Rhodobacteraceae; Roseobacter; Unclassified; otu_2417
GOZB1OB01C218M.1	12309	97.04	0.997871	473	RDP:Bacteria; "Actinobacteria"; Actinobacteria; Actinobacteridae; Actinomycetales; Micrococcineae; Promicromonosporaceae; Cellulosimicrobium; otu_286	12309	97.04	0.997871	473	greengenes:k__Bacteria; p__Actinobacteria; c__Actinobacteria (class); o__Actinomycetales; f__Promicromonosporaceae; g__Cellulosimicrobium; Unclassified; otu_702	12309	97.04	0.997871	473	ncbi:Bacteria; Actinobacteria; Actinobacteridae; Actinomycetales; Micrococcineae; Promicromonosporaceae; Cellulosimicrobium; otu_492
GOZB1OB01C22YS.1	7668	40	0.779886	243	RDP:Bacteria; "Proteobacteria"; Gammaproteobacteria; unclassified_Gammaproteobacteria; otu_1833	7671	41.2	0.779159	243	greengenes:k__Bacteria; p__Proteobacteria; c__Gammaproteobacteria; o__Oceanospirillales; f__SUP05; otu_3812	7671	41.2	0.779159	243	ncbi:Eukaryota; Metazoa; Mollusca; Bivalvia; Heteroconchia; Veneroida; Glossoidea; Vesicomyidae; Calyptogena; otu_3971
GOZB1OB01C26G5.1	12309	100	0.990676	326	RDP:Bacteria; "Actinobacteria"; Actinobacteria; Actinobacteridae; Actinomycetales; Micrococcineae; Promicromonosporaceae; Cellulosimicrobium; otu_286	12309	100	0.990676	326	greengenes:k__Bacteria; p__Actinobacteria; c__Actinobacteria (class); o__Actinomycetales; f__Promicromonosporaceae; g__Cellulosimicrobium; Unclassified; otu_702	12309	100	0.990676	326	ncbi:Bacteria; Actinobacteria; Actinobacteridae; Actinomycetales; Micrococcineae; Promicromonosporaceae; Cellulosimicrobium; otu_492
GOZB1OB01C2CIF.1	225963	76.14	0.93905	415	RDP:Bacteria; "Proteobacteria"; Gammaproteobacteria; Alteromonadales; unclassified_Alteromonadales; otu_1671	103147	72.41	0.941754	415	greengenes:k__Bacteria; p__Proteobacteria; c__Gammaproteobacteria; o__Oceanospirillales; f__Alcanivoracaceae; g__Alcanivorax; s__Alcanivorax dieselolei; otu_3706	225963	76.14	0.93905	415	ncbi:Bacteria; Proteobacteria; Gammaproteobacteria; Unclassified; otu_3101
GOZB1OB01C2GIR.1	240554	60.86	0.877687	300	RDP:Bacteria; "Proteobacteria"; Alphaproteobacteria; Sphingomonadales; Sphingomonadaceae; Novosphingobium; otu_1305	240554	60.86	0.877687	300	greengenes:k__Bacteria; p__Proteobacteria; c__Alphaproteobacteria; o__Sphingomonadales; f__Sphingomonadaceae; g__Novosphingobium; s__Novosphingobium resinovorum; otu_2885	240554	60.86	0.877687	300	ncbi:Bacteria; Proteobacteria; Alphaproteobacteria; Sphingomonadales; Sphingomonadaceae; Novosphingobium; Unclassified; otu_2592
GOZB1OB01C33B6.1	222422	63.82	0.923673	196	RDP:Bacteria; "Proteobacteria"; Gammaproteobacteria; Methylococcales; Methylococcaceae; Methylobacter; otu_1735	222422	63.82	0.923673	196	greengenes:k__Bacteria; p__Proteobacteria; c__Gammaproteobacteria; o__Methylococcales; Unclassified; otu_3679	222422	63.82	0.923673	196	ncbi:Bacteria; Unclassified; otu_221
GOZB1OB01C3KM6.1	12309	97.26	0.997129	349	RDP:Bacteria; "Actinobacteria"; Actinobacteria; Actinobacteridae; Actinomycetales; Micrococcineae; Promicromonosporaceae; Cellulosimicrobium; otu_286	12309	97.26	0.997129	349	greengenes:k__Bacteria; p__Actinobacteria; c__Actinobacteria (class); o__Actinomycetales; f__Promicromonosporaceae; g__Cellulosimicrobium; Unclassified; otu_702	12309	97.26	0.997129	349	ncbi:Bacteria; Actinobacteria; Actinobacteridae; Actinomycetales; Micrococcineae; Promicromonosporaceae; Cellulosimicrobium; otu_492
GOZB1OB01C3U3S.1	245906	54.03	0.760555	117	RDP:Bacteria; "Proteobacteria"; Deltaproteobacteria; Desulfobacterales; Desulfobulbaceae; unclassified_Desulfobulbaceae; otu_1491	245906	54.03	0.760555	117	greengenes:k__Bacteria; p__Proteobacteria; c__Deltaproteobacteria; o__Desulfobacterales; f__Desulfobulbaceae; Unclassified; otu_3177	245906	54.03	0.760555	117	ncbi:Bacteria; Proteobacteria; Deltaproteobacteria; Unclassified; otu_2893
GOZB1OB01C40Y0.1	100488	46.08	0.829593	283	RDP:Bacteria; "Proteobacteria"; Deltaproteobacteria; Desulfovibrionales; Desulfomicrobiaceae; Desulfomicrobium; otu_1500	100488	46.08	0.829593	283	greengenes:k__Bacteria; p__Proteobacteria; c__Deltaproteobacteria; o__Desulfovibrionales; f__Desulfomicrobiaceae; g__Desulfomicrobium; s__Desulfomicrobium terraneus; otu_3196	100488	46.08	0.829593	283	ncbi:Bacteria; Proteobacteria; Deltaproteobacteria; Desulfovibrionales; Desulfomicrobiaceae; Desulfomicrobium; Unclassified; otu_2965
GOZB1OB01C48ZE.1	26608	49.89	0.831119	371	RDP:Bacteria; "Firmicutes"; "Bacilli"; "Lactobacillales"; Lactobacillaceae; Lactobacillus; otu_721	252321	48.52	0.831177	371	greengenes:k__Bacteria; p__Firmicutes; c__Bacilli; o__Lactobacillales; f__Lactobacillaceae; g__Lactobacillus; s__Lactobacillus helveticus; otu_1884	26608	49.89	0.831119	371	ncbi:Bacteria; Firmicutes; Lactobacillales; Lactobacillaceae; Lactobacillus; Unclassified; otu_1995
GOZB1OB01C4EWG.1	101680	63.91	0.916755	267	RDP:Bacteria; Cyanobacteria; Cyanobacteria; Chloroplast; Bacillariophyta; otu_1993	101680	63.91	0.916755	267	greengenes:k__Bacteria; p__Cyanobacteria; c__Chloroplast; o__Stramenopiles; otu_1406	101680	63.91	0.916755	267	ncbi:Eukaryota; stramenopiles; Bacillariophyta; Fragilariophyceae; Fragilariophycidae; Fragilariales; Fragilariaceae; Grammonema; otu_4100
GOZB1OB01C4GSW.1	103561	82.68	0.961012	268	RDP:Bacteria; "Actinobacteria"; Actinobacteria; Actinobacteridae; Actinomycetales; Micrococcineae; Promicromonosporaceae; Cellulosimicrobium; otu_286	103561	82.68	0.961012	268	greengenes:k__Bacteria; p__Actinobacteria; c__Actinobacteria (class); o__Actinomycetales; f__Promicromonosporaceae; g__Cellulosimicrobium; Unclassified; otu_702	103561	82.68	0.961012	268	ncbi:Bacteria; Actinobacteria; Actinobacteridae; Actinomycetales; Micrococcineae; Promicromonosporaceae; Cellulosimicrobium; otu_492
GOZB1OB01C4HSE.1	268065	40.6	0.773679	369	RDP:Bacteria; "Proteobacteria"; Alphaproteobacteria; Rhizobiales; Rhodobiaceae; Afifella; otu_1151	268065	40.6	0.773679	369	greengenes:k__Bacteria; p__Proteobacteria; c__Alphaproteobacteria; o__Rhizobiales; f__Rhodobiaceae; g__Afifella; s__Afifella marina; otu_2643	268065	40.6	0.773679	369	ncbi:Bacteria; Proteobacteria; Alphaproteobacteria; Rhizobiales; Rhodobiaceae; Afifella; otu_2303
GOZB1OB01C4I0V.1	12309	97.94	0.996475	285	RDP:Bacteria; "Actinobacteria"; Actinobacteria; Actinobacteridae; Actinomycetales; Micrococcineae; Promicromonosporaceae; Cellulosimicrobium; otu_286	12309	97.94	0.996475	285	greengenes:k__Bacteria; p__Actinobacteria; c__Actinobacteria (class); o__Actinomycetales; f__Promicromonosporaceae; g__Cellulosimicrobium; Unclassified; otu_702	12309	97.94	0.996475	285	ncbi:Bacteria; Actinobacteria; Actinobacteridae; Actinomycetales; Micrococcineae; Promicromonosporaceae; Cellulosimicrobium; otu_492
GOZB1OB01C5IZJ.1	142220	79.28	0.952931	352	RDP:Bacteria; "Bacteroidetes"; Flavobacteria; "Flavobacteriales"; Flavobacteriaceae; Lacinutrix; otu_586	142220	79.28	0.952931	352	greengenes:k__Bacteria; p__Bacteroidetes; c__Flavobacteria; o__Flavobacteriales; f__Flavobacteriaceae; g__Lacinutrix; otu_1123	226794	77.9	0.955997	352	ncbi:Bacteria; Bacteroidetes; Flavobacteria; Flavobacteriales; Flavobacteriaceae; Unclassified; otu_874
GOZB1OB01C6FV1.1	138465	45.35	0.774595	347	RDP:Bacteria; "Proteobacteria"; Alphaproteobacteria; Sphingomonadales; Sphingomonadaceae; Sphingopyxis; otu_1310	138465	45.35	0.774595	347	greengenes:k__Bacteria; p__Proteobacteria; c__Alphaproteobacteria; o__Sphingomonadales; f__Sphingomonadaceae; Unclassified; otu_2877	56046	45.35	0.775249	349	ncbi:Bacteria; Proteobacteria; Alphaproteobacteria; Rhodospirillales; Rhodospirillaceae; Insolitispirillum; otu_2500
GOZB1OB01C6N1U.1	322902	46.39	0.901494	66	RDP:Bacteria; "Proteobacteria"; Epsilonproteobacteria; Campylobacterales; Campylobacteraceae; Campylobacter; otu_1561	322902	46.39	0.901494	66	greengenes:k__Bacteria; p__Proteobacteria; c__Epsilonproteobacteria; o__Campylobacterales; f__Campylobacteraceae; g__Campylobacter; s__Bacteroides ureolyticus; otu_3319	322902	46.39	0.901494	66	ncbi:Bacteria; Proteobacteria; Epsilonproteobacteria; Campylobacterales; Campylobacteraceae; Unclassified; otu_3073
GOZB1OB01C72PM.1	4832	48.6	0.859882	305	RDP:Bacteria; "Proteobacteria"; Alphaproteobacteria; Rhizobiales; Bradyrhizobiaceae; Afipia; otu_1095	4832	48.6	0.859882	305	greengenes:k__Bacteria; p__Proteobacteria; c__Alphaproteobacteria; o__Rhizobiales; f__Bradyrhizobiaceae; g__Afipia; Unclassified; otu_2504	4832	48.6	0.859882	305	ncbi:Bacteria; Proteobacteria; Alphaproteobacteria; Rhizobiales; Bradyrhizobiaceae; Afipia; Unclassified; otu_2182
GOZB1OB01C78K4.1	159270	95.15	0.979325	398	RDP:Bacteria; "Actinobacteria"; Actinobacteria; Actinobacteridae; Actinomycetales; Micrococcineae; Promicromonosporaceae; Cellulosimicrobium; otu_286	159270	95.15	0.979325	398	greengenes:k__Bacteria; p__Actinobacteria; c__Actinobacteria (class); o__Actinomycetales; f__Promicromonosporaceae; g__Cellulosimicrobium; Unclassified; otu_702	159270	95.15	0.979325	398	ncbi:Bacteria; Actinobacteria; Actinobacteridae; Actinomycetales; Micrococcineae; Promicromonosporaceae; Cellulosimicrobium; otu_492
GOZB1OB01C7AO5.1	9541	59.42	0.854388	94	RDP:Bacteria; "Proteobacteria"; Gammaproteobacteria; Pasteurellales; Pasteurellaceae; Haemophilus; otu_1793	160306	58.7	0.839999	94	greengenes:k__Bacteria; p__Proteobacteria; c__Gammaproteobacteria; o__Alteromonadales; f__Alteromonadaceae; g__Glaciecola; s__Pseudoalteromonas atlantica; otu_3416	160306	58.7	0.839999	94	ncbi:Bacteria; Proteobacteria; Gammaproteobacteria; Alteromonadales; Pseudoalteromonadaceae; Pseudoalteromonas; Unclassified; otu_3175
GOZB1OB01C7IWT.1	191499	28.93	0.631752	117	RDP:Archaea; "Euryarchaeota"; Halobacteria; Halobacteriales; Halobacteriaceae; Halobacterium; otu_66	191499	28.93	0.631752	117	greengenes:k__Archaea; p__Euryarchaeota; c__Halobacteria; o__Halobacteriales; f__Halobacteriaceae; g__Halobacterium; s__Halobacterium salinarum; otu_81	191499	28.93	0.631752	117	ncbi:Archaea; Euryarchaeota; Halobacteria; Halobacteriales; Halobacteriaceae; Halobacterium; Unclassified; otu_78
GOZB1OB01C7KFU.1	81269	43.36	0.795205	456	RDP:Bacteria; "Proteobacteria"; Alphaproteobacteria; Rhizobiales; Hyphomicrobiaceae; Devosia; otu_1115	81269	43.36	0.795205	456	greengenes:k__Bacteria; p__Proteobacteria; c__Alphaproteobacteria; o__Rhizobiales; f__Hyphomicrobiaceae; g__Devosia; s__Candidatus Devosia euplotis; otu_2540	81269	43.36	0.795205	456	ncbi:Bacteria; Proteobacteria; Alphaproteobacteria; Rhizobiales; Hyphomicrobiaceae; Devosia; Unclassified; otu_2221
GOZB1OB01C8IDQ.1	12309	97.33	0.997464	395	RDP:Bacteria; "Actinobacteria"; Actinobacteria; Actinobacteridae; Actinomycetales; Micrococcineae; Promicromonosporaceae; Cellulosimicrobium; otu_286	12309	97.33	0.997464	395	greengenes:k__Bacteria; p__Actinobacteria; c__Actinobacteria (class); o__Actinomycetales; f__Promicromonosporaceae; g__Cellulosimicrobium; Unclassified; otu_702	12309	97.33	0.997464	395	ncbi:Bacteria; Actinobacteria; Actinobacteridae; Actinomycetales; Micrococcineae; Promicromonosporaceae; Cellulosimicrobium; otu_492
GOZB1OB01C9EY9.1	363640	51.93	0.838168	133	RDP:Bacteria; "Proteobacteria"; Alphaproteobacteria; Rhizobiales; Bradyrhizobiaceae; Bradyrhizobium; otu_1100	363640	51.93	0.838168	133	greengenes:k__Bacteria; p__Proteobacteria; c__Alphaproteobacteria; o__Rhizobiales; f__Bradyrhizobiaceae; Unclassified; otu_2503	363640	51.93	0.838168	133	ncbi:Bacteria; Proteobacteria; Alphaproteobacteria; Rhizobiales; Bradyrhizobiaceae; Bradyrhizobium; Unclassified; otu_2191
GOZB1OB01CAE99.1	107800	95.78	0.999993	360	RDP:Bacteria; "Actinobacteria"; Actinobacteria; Actinobacteridae; Actinomycetales; Micrococcineae; Promicromonosporaceae; Cellulosimicrobium; otu_286	107800	95.78	0.999993	360	greengenes:k__Bacteria; p__Actinobacteria; c__Actinobacteria (class); o__Actinomycetales; f__Promicromonosporaceae; g__Cellulosimicrobium; Unclassified; otu_702	107800	95.78	0.999993	360	ncbi:Bacteria; Actinobacteria; Actinobacteridae; Actinomycetales; Micrococcineae; Promicromonosporaceae; Cellulosimicrobium; otu_492
GOZB1OB01CAEOZ.1	3064	43.22	0.763389	282	RDP:Bacteria; Cyanobacteria; Cyanobacteria; Family XIII; GpXIII; otu_2014	3064	43.22	0.763389	282	greengenes:k__Bacteria; p__Cyanobacteria; c__Oscillatoriophycideae; o__Oscillatoriales; f__Phormidiaceae; Unclassified; otu_1478	3064	43.22	0.763389	282	ncbi:Bacteria; Cyanobacteria; Oscillatoriales; Lyngbya; Unclassified; otu_1356
GOZB1OB01CAPA7.1	174396	83.67	0.970357	486	RDP:Bacteria; "Proteobacteria"; Alphaproteobacteria; Rhodobacterales; Rhodobacteraceae; Roseovarius; otu_1215	174396	83.67	0.970357	486	greengenes:k__Bacteria; p__Proteobacteria; c__Alphaproteobacteria; o__Rhodobacterales; f__Rhodobacteraceae; Unclassified; otu_2666	174396	83.67	0.970357	486	ncbi:Bacteria; Proteobacteria; Alphaproteobacteria; Rhodobacterales; Rhodobacteraceae; Roseobacter; Unclassified; otu_2417
GOZB1OB01CAU2V.1	37274	46.77	0.796426	191	RDP:Bacteria; "Proteobacteria"; Gammaproteobacteria; Chromatiales; Ectothiorhodospiraceae; unclassified_Ectothiorhodospiraceae; otu_1710	93710	49.6	0.817849	191	greengenes:k__Bacteria; p__Proteobacteria; c__Alphaproteobacteria; o__Rhodospirillales; f__Rhodospirillaceae; g__Telmatospirillum; Unclassified; otu_2819	37274	46.77	0.796426	191	ncbi:Bacteria; Proteobacteria; Gammaproteobacteria; Unclassified; otu_3101
GOZB1OB01CBR5I.1	107800	99.41	0.999993	323	RDP:Bacteria; "Actinobacteria"; Actinobacteria; Actinobacteridae; Actinomycetales; Micrococcineae; Promicromonosporaceae; Cellulosimicrobium; otu_286	107800	99.41	0.999993	323	greengenes:k__Bacteria; p__Actinobacteria; c__Actinobacteria (class); o__Actinomycetales; f__Promicromonosporaceae; g__Cellulosimicrobium; Unclassified; otu_702	107800	99.41	0.999993	323	ncbi:Bacteria; Actinobacteria; Actinobacteridae; Actinomycetales; Micrococcineae; Promicromonosporaceae; Cellulosimicrobium; otu_492
GOZB1OB01CCE9M.1	179540	86.67	0.981491	55	RDP:Bacteria; "Actinobacteria"; Actinobacteria; Actinobacteridae; Actinomycetales; Micrococcineae; Microbacteriaceae; Curtobacterium; otu_249	179540	86.67	0.981491	55	greengenes:k__Bacteria; p__Actinobacteria; c__Actinobacteria (class); o__Actinomycetales; f__Microbacteriaceae; g__Curtobacterium; Unclassified; otu_461	107800	86.67	0.999993	56	ncbi:Bacteria; Actinobacteria; Actinobacteridae; Actinomycetales; Micrococcineae; Promicromonosporaceae; Cellulosimicrobium; otu_492
GOZB1OB01CCXCP.1	15153	52.48	0.874213	238	RDP:Bacteria; "Firmicutes"; "Bacilli"; "Lactobacillales"; Lactobacillaceae; Pediococcus; otu_723	15153	52.48	0.874213	238	greengenes:k__Bacteria; p__Firmicutes; c__Bacilli; o__Lactobacillales; f__Lactobacillaceae; g__Pediococcus; s__Pediococcus parvulus; otu_1927	15153	52.48	0.874213	238	ncbi:Bacteria; Firmicutes; Lactobacillales; Lactobacillaceae; Pediococcus; otu_1998
GOZB1OB01CDEF3.1	12309	95.96	0.992784	419	RDP:Bacteria; "Actinobacteria"; Actinobacteria; Actinobacteridae; Actinomycetales; Micrococcineae; Promicromonosporaceae; Cellulosimicrobium; otu_286	12309	95.96	0.992784	419	greengenes:k__Bacteria; p__Actinobacteria; c__Actinobacteria (class); o__Actinomycetales; f__Promicromonosporaceae; g__Cellulosimicrobium; Unclassified; otu_702	12309	95.96	0.992784	419	ncbi:Bacteria; Actinobacteria; Actinobacteridae; Actinomycetales; Micrococcineae; Promicromonosporaceae; Cellulosimicrobium; otu_492
GOZB1OB01CFZRV.1	102733	38.96	0.766223	459	RDP:Bacteria; "Proteobacteria"; Alphaproteobacteria; Rhizobiales; Rhizobiaceae; Ensifer; otu_1145	102733	38.96	0.766223	459	greengenes:k__Bacteria; p__Proteobacteria; c__Alphaproteobacteria; o__Rhizobiales; f__Rhizobiaceae; g__Ensifer; Unclassified; otu_2612	102733	38.96	0.766223	459	ncbi:Bacteria; Proteobacteria; Alphaproteobacteria; Rhizobiales; Rhizobiaceae; Sinorhizobium/Ensifer group; Ensifer; Unclassified; otu_2299
GOZB1OB01CGMJC.1	4522	61.32	0.83609	219	RDP:Bacteria; "Proteobacteria"; Alphaproteobacteria; Rhodospirillales; Rhodospirillaceae; Magnetospirillum; otu_1270	4522	61.32	0.83609	219	greengenes:k__Bacteria; p__Proteobacteria; c__Alphaproteobacteria; o__Rhodospirillales; f__Rhodospirillaceae; g__Magnetospirillum; s__Magnetospirillum sp.; otu_2803	4522	61.32	0.83609	219	ncbi:Bacteria; Proteobacteria; Alphaproteobacteria; Rhodospirillales; Rhodospirillaceae; Magnetospirillum; Unclassified; otu_2501
GOZB1OB01CHLKY.1	159270	92.97	0.99383	329	RDP:Bacteria; "Actinobacteria"; Actinobacteria; Actinobacteridae; Actinomycetales; Micrococcineae; Promicromonosporaceae; Cellulosimicrobium; otu_286	159270	92.97	0.99383	329	greengenes:k__Bacteria; p__Actinobacteria; c__Actinobacteria (class); o__Actinomycetales; f__Promicromonosporaceae; g__Cellulosimicrobium; Unclassified; otu_702	159270	92.97	0.99383	329	ncbi:Bacteria; Actinobacteria; Actinobacteridae; Actinomycetales; Micrococcineae; Promicromonosporaceae; Cellulosimicrobium; otu_492
GOZB1OB01CK7MS.1	8964	96.75	0.984267	129	RDP:Bacteria; "Proteobacteria"; Gammaproteobacteria; Alteromonadales; Pseudoalteromonadaceae; Pseudoalteromonas; otu_1667	8964	96.75	0.984267	129	greengenes:k__Bacteria; p__Proteobacteria; c__Gammaproteobacteria; o__Alteromonadales; f__Pseudoalteromonadaceae; g__Pseudoalteromonas; Unclassified; otu_3440	8964	96.75	0.984267	129	ncbi:Bacteria; Proteobacteria; Gammaproteobacteria; Alteromonadales; Pseudoalteromonadaceae; Pseudoalteromonas; Unclassified; otu_3175
GOZB1OB01CKHA2.1	156527	65.66	0.84933	246	RDP:Bacteria; "Proteobacteria"; Alphaproteobacteria; Rhizobiales; Rhizobiaceae; Rhizobium; otu_1147	156527	65.66	0.84933	246	greengenes:k__Bacteria; p__Proteobacteria; c__Alphaproteobacteria; o__Rhizobiales; f__Rhizobiaceae; g__Rhizobium; s__Rhizobium etli; otu_2623	156527	65.66	0.84933	246	ncbi:Bacteria; Proteobacteria; Alphaproteobacteria; Rhizobiales; Rhizobiaceae; Rhizobium/Agrobacterium group; Rhizobium; Unclassified; otu_2295
GOZB1OB01CKNJV.1	102610	32.81	0.256462	133	RDP:Bacteria; "Firmicutes"; "Clostridia"; Clostridiales; Incertae Sedis XIII; Anaerovorax; otu_934	102610	32.81	0.256462	133	greengenes:k__Bacteria; p__Firmicutes; c__Clostridia; o__Clostridiales; Unclassified; otu_1995	2010	32.81	0.315355	133	ncbi:Bacteria; Bacteroidetes; Bacteroidia; Bacteroidales; Bacteroidaceae; Bacteroides; Unclassified; otu_738
GOZB1OB01CL5U3.1	179639	75.17	0.943396	279	RDP:Bacteria; "Bacteroidetes"; Flavobacteria; "Flavobacteriales"; Flavobacteriaceae; Lutibacter; otu_590	179639	75.17	0.943396	279	greengenes:k__Bacteria; p__Bacteroidetes; c__Flavobacteria; o__Flavobacteriales; f__Flavobacteriaceae; Unclassified; otu_1069	179639	75.17	0.943396	279	ncbi:Bacteria; Bacteroidetes; Flavobacteria; Flavobacteriales; Flavobacteriaceae; Croceimarina; otu_900
GOZB1OB01CLVJT.1	200772	70.34	0.921362	201	RDP:Bacteria; "Proteobacteria"; Alphaproteobacteria; Rhodospirillales; Rhodospirillaceae; Thalassobaculum; otu_1283	200772	70.34	0.921362	201	greengenes:k__Bacteria; p__Proteobacteria; c__Alphaproteobacteria; o__Rhodospirillales; f__Rhodospirillaceae; Unclassified; otu_2793	279093	70.72	0.92174	202	ncbi:Bacteria; Proteobacteria; Alphaproteobacteria; Rhodospirillales; Rhodospirillaceae; Nisaea; otu_2504
GOZB1OB01CLYX3.1	159270	93.51	0.993787	327	RDP:Bacteria; "Actinobacteria"; Actinobacteria; Actinobacteridae; Actinomycetales; Micrococcineae; Promicromonosporaceae; Cellulosimicrobium; otu_286	159270	93.51	0.993787	327	greengenes:k__Bacteria; p__Actinobacteria; c__Actinobacteria (class); o__Actinomycetales; f__Promicromonosporaceae; g__Cellulosimicrobium; Unclassified; otu_702	159270	93.51	0.993787	327	ncbi:Bacteria; Actinobacteria; Actinobacteridae; Actinomycetales; Micrococcineae; Promicromonosporaceae; Cellulosimicrobium; otu_492
GOZB1OB01CM9T3.1	12309	96.55	0.999993	195	RDP:Bacteria; "Actinobacteria"; Actinobacteria; Actinobacteridae; Actinomycetales; Micrococcineae; Promicromonosporaceae; Cellulosimicrobium; otu_286	12309	96.55	0.999993	195	greengenes:k__Bacteria; p__Actinobacteria; c__Actinobacteria (class); o__Actinomycetales; f__Promicromonosporaceae; g__Cellulosimicrobium; Unclassified; otu_702	12309	96.55	0.999993	195	ncbi:Bacteria; Actinobacteria; Actinobacteridae; Actinomycetales; Micrococcineae; Promicromonosporaceae; Cellulosimicrobium; otu_492
GOZB1OB01CMR7A.1	107389	100	0.999993	416	RDP:Bacteria; "Actinobacteria"; Actinobacteria; Actinobacteridae; Actinomycetales; Micrococcineae; Promicromonosporaceae; Cellulosimicrobium; otu_286	107389	100	0.999993	416	greengenes:k__Bacteria; p__Actinobacteria; c__Actinobacteria (class); o__Actinomycetales; f__Promicromonosporaceae; g__Cellulosimicrobium; s__Cellulosimicrobium funkei; otu_703	107389	100	0.999993	416	ncbi:Bacteria; Actinobacteria; Actinobacteridae; Actinomycetales; Micrococcineae; Promicromonosporaceae; Cellulosimicrobium; otu_492
GOZB1OB01CNC17.1	140764	42.07	0.790118	418	RDP:Bacteria; "Proteobacteria"; Gammaproteobacteria; Oceanospirillales; Halomonadaceae; unclassified_Halomonadaceae; otu_1765	140764	42.07	0.790118	418	greengenes:k__Bacteria; p__Proteobacteria; c__Gammaproteobacteria; o__Oceanospirillales; f__Halomonadaceae; g__Halomonas; Unclassified; otu_3754	140764	42.07	0.790118	418	ncbi:Bacteria; Proteobacteria; Gammaproteobacteria; Oceanospirillales; Halomonadaceae; Halomonas; Unclassified; otu_3435
GOZB1OB01CNO0P.1	138275	54.57	0.867338	264	RDP:Bacteria; "Proteobacteria"; Alphaproteobacteria; Sphingomonadales; Sphingomonadaceae; Sphingomonas; otu_1309	138275	54.57	0.867338	264	greengenes:k__Bacteria; p__Proteobacteria; c__Alphaproteobacteria; o__Sphingomonadales; f__Sphingomonadaceae; g__Sphingomonas; Unclassified; otu_2895	138275	54.57	0.867338	264	ncbi:Bacteria; Proteobacteria; Alphaproteobacteria; Sphingomonadales; Sphingomonadaceae; Sphingomonas; Unclassified; otu_2599
GOZB1OB01CNRV8.1	107389	97.18	0.995618	462	RDP:Bacteria; "Actinobacteria"; Actinobacteria; Actinobacteridae; Actinomycetales; Micrococcineae; Promicromonosporaceae; Cellulosimicrobium; otu_286	107389	97.18	0.995618	462	greengenes:k__Bacteria; p__Actinobacteria; c__Actinobacteria (class); o__Actinomycetales; f__Promicromonosporaceae; g__Cellulosimicrobium; s__Cellulosimicrobium funkei; otu_703	107389	97.18	0.995618	462	ncbi:Bacteria; Actinobacteria; Actinobacteridae; Actinomycetales; Micrococcineae; Promicromonosporaceae; Cellulosimicrobium; otu_492
GOZB1OB01CNXM8.1	103561	88.05	0.9929	142	RDP:Bacteria; "Actinobacteria"; Actinobacteria; Actinobacteridae; Actinomycetales; Micrococcineae; Promicromonosporaceae; Cellulosimicrobium; otu_286	103561	88.05	0.9929	142	greengenes:k__Bacteria; p__Actinobacteria; c__Actinobacteria (class); o__Actinomycetales; f__Promicromonosporaceae; g__Cellulosimicrobium; Unclassified; otu_702	103561	88.05	0.9929	142	ncbi:Bacteria; Actinobacteria; Actinobacteridae; Actinomycetales; Micrococcineae; Promicromonosporaceae; Cellulosimicrobium; otu_492
GOZB1OB01CP3C6.1	107800	100	0.999993	105	RDP:Bacteria; "Actinobacteria"; Actinobacteria; Actinobacteridae; Actinomycetales; Micrococcineae; Promicromonosporaceae; Cellulosimicrobium; otu_286	107800	100	0.999993	105	greengenes:k__Bacteria; p__Actinobacteria; c__Actinobacteria (class); o__Actinomycetales; f__Promicromonosporaceae; g__Cellulosimicrobium; Unclassified; otu_702	107800	100	0.999993	105	ncbi:Bacteria; Actinobacteria; Actinobacteridae; Actinomycetales; Micrococcineae; Promicromonosporaceae; Cellulosimicrobium; otu_492
GOZB1OB01CP8BZ.1	89630	40.91	0.785263	502	RDP:Bacteria; "Proteobacteria"; Alphaproteobacteria; Caulobacterales; Caulobacteraceae; Brevundimonas; otu_1066	89630	40.91	0.785263	502	greengenes:k__Bacteria; p__Proteobacteria; c__Alphaproteobacteria; o__Caulobacterales; f__Caulobacteraceae; g__Brevundimonas; Unclassified; otu_2456	89630	40.91	0.785263	502	ncbi:Bacteria; Unclassified; otu_221
GOZB1OB01CPZB5.1	140930	56.53	0.860565	397	RDP:Bacteria; "Proteobacteria"; Gammaproteobacteria; Pseudomonadales; Pseudomonadaceae; Pseudomonas; otu_1813	140930	56.53	0.860565	397	greengenes:k__Bacteria; p__Proteobacteria; c__Gammaproteobacteria; o__Pseudomonadales; f__Pseudomonadaceae; g__Pseudomonas; s__Pseudomonas stutzeri; otu_3935	140930	56.53	0.860565	397	ncbi:Bacteria; Proteobacteria; Gammaproteobacteria; Pseudomonadales; Pseudomonadaceae; Pseudomonas; Unclassified; otu_3528
GOZB1OB01CQ72C.1	77900	79.76	0.956884	122	RDP:Bacteria; "Actinobacteria"; Actinobacteria; Actinobacteridae; Actinomycetales; Micrococcineae; Promicromonosporaceae; Cellulosimicrobium; otu_286	77900	79.76	0.956884	122	greengenes:k__Bacteria; p__Actinobacteria; c__Actinobacteria (class); o__Actinomycetales; f__Promicromonosporaceae; g__Cellulosimicrobium; Unclassified; otu_702	77900	79.76	0.956884	122	ncbi:Bacteria; Actinobacteria; Actinobacteridae; Actinomycetales; Micrococcineae; Promicromonosporaceae; Cellulosimicrobium; otu_492
GOZB1OB01CQ948.1	12309	99.37	0.999993	264	RDP:Bacteria; "Actinobacteria"; Actinobacteria; Actinobacteridae; Actinomycetales; Micrococcineae; Promicromonosporaceae; Cellulosimicrobium; otu_286	12309	99.37	0.999993	264	greengenes:k__Bacteria; p__Actinobacteria; c__Actinobacteria (class); o__Actinomycetales; f__Promicromonosporaceae; g__Cellulosimicrobium; Unclassified; otu_702	12309	99.37	0.999993	264	ncbi:Bacteria; Actinobacteria; Actinobacteridae; Actinomycetales; Micrococcineae; Promicromonosporaceae; Cellulosimicrobium; otu_492
GOZB1OB01CRCCF.1	77302	64.27	0.923978	376	RDP:Bacteria; "Proteobacteria"; Alphaproteobacteria; Rhodospirillales; Rhodospirillaceae; Telmatospirillum; otu_1282	77302	64.27	0.923978	376	greengenes:k__Bacteria; p__Proteobacteria; c__Alphaproteobacteria; o__Rhodospirillales; f__Rhodospirillaceae; g__Telmatospirillum; s__Telmatospirillum siberiense; otu_2820	77302	64.27	0.923978	376	ncbi:Bacteria; Unclassified; otu_221
GOZB1OB01CRGZS.1	80239	57.82	0.883021	479	RDP:Bacteria; "Proteobacteria"; Gammaproteobacteria; Alteromonadales; Alteromonadaceae; Haliea; otu_1646	80239	57.82	0.883021	479	greengenes:k__Bacteria; p__Proteobacteria; c__Gammaproteobacteria; o__Oceanospirillales; f__OM60; Unclassified; otu_3801	80239	57.82	0.883021	479	ncbi:Bacteria; Proteobacteria; Gammaproteobacteria; OMG group; OM60 clade; Unclassified; otu_3476
GOZB1OB01CSBW0.1	66027	32.69	0.215505	108	RDP:Bacteria; "Tenericutes"; Mollicutes; Acholeplasmatales; Acholeplasmataceae; Acholeplasma; otu_1886	66027	32.69	0.215505	108	greengenes:k__Bacteria; p__Tenericutes; c__Mollicutes; o__Acholeplasmatales; f__Acholeplasmataceae; g__Candidatus Phytoplasma; Unclassified; otu_4228	66027	32.69	0.215505	108	ncbi:Bacteria; Tenericutes; Mollicutes; Acholeplasmatales; Acholeplasmataceae; Candidatus Phytoplasma; 16SrIII (X-disease group); otu_3719
GOZB1OB01CTFF1.1	104527	90.14	0.986868	308	RDP:Bacteria; "Proteobacteria"; Gammaproteobacteria; "Vibrionales"; Vibrionaceae; Vibrio; otu_1625	104527	90.14	0.986868	308	greengenes:k__Bacteria; p__Proteobacteria; c__Gammaproteobacteria; o__Vibrionales; f__Vibrionaceae; g__Vibrio; s__Vibrio fortis; otu_3987	104527	90.14	0.986868	308	ncbi:Bacteria; Proteobacteria; Gammaproteobacteria; Vibrionales; Vibrionaceae; Vibrio; Unclassified; otu_3601
GOZB1OB01CTGHD.1	220707	90.1	0.980967	159	RDP:Bacteria; "Bacteroidetes"; Flavobacteria; "Flavobacteriales"; Flavobacteriaceae; Flavobacterium; otu_573	226142	90.1	0.980967	159	greengenes:k__Bacteria; p__Bacteroidetes; c__Flavobacteria; o__Flavobacteriales; f__Flavobacteriaceae; g__Flavobacterium; Unclassified; otu_1102	226142	90.1	0.980967	159	ncbi:Bacteria; Bacteroidetes; Flavobacteria; Flavobacteriales; Flavobacteriaceae; Flavobacterium; Unclassified; otu_912
GOZB1OB01CTK31.1	6240	44.62	0.807951	444	RDP:Bacteria; "Proteobacteria"; Alphaproteobacteria; unclassified_Alphaproteobacteria; otu_1315	6240	44.62	0.807951	444	greengenes:k__Bacteria; p__Proteobacteria; c__Alphaproteobacteria; o__Sphingomonadales; f__Sphingomonadaceae; g__Sphingomonas; s__Caulobacter leidyia; otu_2896	6240	44.62	0.807951	444	ncbi:Bacteria; Proteobacteria; Alphaproteobacteria; Sphingomonadales; Sphingomonadaceae; Unclassified; otu_2585
GOZB1OB01CU66F.1	107800	98.6	0.999993	342	RDP:Bacteria; "Actinobacteria"; Actinobacteria; Actinobacteridae; Actinomycetales; Micrococcineae; Promicromonosporaceae; Cellulosimicrobium; otu_286	107800	98.6	0.999993	342	greengenes:k__Bacteria; p__Actinobacteria; c__Actinobacteria (class); o__Actinomycetales; f__Promicromonosporaceae; g__Cellulosimicrobium; Unclassified; otu_702	107800	98.6	0.999993	342	ncbi:Bacteria; Actinobacteria; Actinobacteridae; Actinomycetales; Micrococcineae; Promicromonosporaceae; Cellulosimicrobium; otu_492
GOZB1OB01CW3JE.1	324565	57.51	0.874358	381	RDP:Bacteria; "Proteobacteria"; Alphaproteobacteria; Rhodospirillales; Rhodospirillaceae; Phaeospirillum; otu_1275	128150	57.51	0.87414	381	greengenes:k__Bacteria; p__Proteobacteria; c__Alphaproteobacteria; o__Rhodospirillales; f__Rhodospirillaceae; g__Magnetospirillum; s__Magnetospirillum sp.; otu_2803	128150	57.51	0.87414	381	ncbi:Bacteria; Proteobacteria; Alphaproteobacteria; Rhodospirillales; Rhodospirillaceae; Magnetospirillum; Unclassified; otu_2501
GOZB1OB01CW3KE.1	103561	88.43	0.984804	133	RDP:Bacteria; "Actinobacteria"; Actinobacteria; Actinobacteridae; Actinomycetales; Micrococcineae; Promicromonosporaceae; Cellulosimicrobium; otu_286	103561	88.43	0.984804	133	greengenes:k__Bacteria; p__Actinobacteria; c__Actinobacteria (class); o__Actinomycetales; f__Promicromonosporaceae; g__Cellulosimicrobium; Unclassified; otu_702	103561	88.43	0.984804	133	ncbi:Bacteria; Actinobacteria; Actinobacteridae; Actinomycetales; Micrococcineae; Promicromonosporaceae; Cellulosimicrobium; otu_492
GOZB1OB01CWZM3.1	12309	95.8	0.97636	303	RDP:Bacteria; "Actinobacteria"; Actinobacteria; Actinobacteridae; Actinomycetales; Micrococcineae; Promicromonosporaceae; Cellulosimicrobium; otu_286	12309	95.8	0.97636	303	greengenes:k__Bacteria; p__Actinobacteria; c__Actinobacteria (class); o__Actinomycetales; f__Promicromonosporaceae; g__Cellulosimicrobium; Unclassified; otu_702	12309	95.8	0.97636	303	ncbi:Bacteria; Actinobacteria; Actinobacteridae; Actinomycetales; Micrococcineae; Promicromonosporaceae; Cellulosimicrobium; otu_492
GOZB1OB01CXT0R.1	137102	50.51	0.807297	255	RDP:Bacteria; "Proteobacteria"; Alphaproteobacteria; Caulobacterales; Caulobacteraceae; Caulobacter; otu_1067	137102	50.51	0.807297	255	greengenes:k__Bacteria; p__Proteobacteria; c__Alphaproteobacteria; o__Caulobacterales; f__Caulobacteraceae; g__Caulobacter; s__Caulobacter vibrioides; otu_2464	74056	50.51	0.808227	256	ncbi:Bacteria; Proteobacteria; Alphaproteobacteria; Caulobacterales; Caulobacteraceae; Caulobacter; Unclassified; otu_2146
GOZB1OB01CYEV9.1	12309	99.09	0.999993	383	RDP:Bacteria; "Actinobacteria"; Actinobacteria; Actinobacteridae; Actinomycetales; Micrococcineae; Promicromonosporaceae; Cellulosimicrobium; otu_286	12309	99.09	0.999993	383	greengenes:k__Bacteria; p__Actinobacteria; c__Actinobacteria (class); o__Actinomycetales; f__Promicromonosporaceae; g__Cellulosimicrobium; Unclassified; otu_702	12309	99.09	0.999993	383	ncbi:Bacteria; Actinobacteria; Actinobacteridae; Actinomycetales; Micrococcineae; Promicromonosporaceae; Cellulosimicrobium; otu_492
GOZB1OB01CZ31X.1	103561	93.06	0.996388	279	RDP:Bacteria; "Actinobacteria"; Actinobacteria; Actinobacteridae; Actinomycetales; Micrococcineae; Promicromonosporaceae; Cellulosimicrobium; otu_286	103561	93.06	0.996388	279	greengenes:k__Bacteria; p__Actinobacteria; c__Actinobacteria (class); o__Actinomycetales; f__Promicromonosporaceae; g__Cellulosimicrobium; Unclassified; otu_702	103561	93.06	0.996388	279	ncbi:Bacteria; Actinobacteria; Actinobacteridae; Actinomycetales; Micrococcineae; Promicromonosporaceae; Cellulosimicrobium; otu_492
GOZB1OB01CZAVW.1	76582	61.37	0.884518	264	RDP:Bacteria; "Proteobacteria"; Alphaproteobacteria; Rhizobiales; Brucellaceae; Ochrobactrum; otu_1108	76582	61.37	0.884518	264	greengenes:k__Bacteria; p__Proteobacteria; c__Alphaproteobacteria; o__Rhizobiales; f__Brucellaceae; Unclassified; otu_2527	76582	61.37	0.884518	264	ncbi:Bacteria; Proteobacteria; Alphaproteobacteria; Rhizobiales; Brucellaceae; Ochrobactrum; Unclassified; otu_2207
GOZB1OB01CZBN1.1	136372	62.64	0.871292	402	RDP:Bacteria; "Proteobacteria"; Gammaproteobacteria; "Enterobacteriales"; Enterobacteriaceae; unclassified_Enterobacteriaceae; otu_1614	136372	62.64	0.871292	402	greengenes:k__Bacteria; p__Proteobacteria; c__Gammaproteobacteria; o__Enterobacteriales; f__Enterobacteriaceae; g__; Unclassified; otu_3530	136372	62.64	0.871292	402	ncbi:Bacteria; Proteobacteria; Gammaproteobacteria; Candidatus Baumannia; otu_3183
GOZB1OB01CZJN4.1	360184	52.89	0.865115	231	RDP:Bacteria; "Bacteroidetes"; Flavobacteria; "Flavobacteriales"; Flavobacteriaceae; unclassified_Flavobacteriaceae; otu_621	360184	52.89	0.865115	231	greengenes:k__Bacteria; p__Bacteroidetes; c__Flavobacteria; o__Flavobacteriales; f__Flavobacteriaceae; Unclassified; otu_1069	360184	52.89	0.865115	231	ncbi:Bacteria; Bacteroidetes; Flavobacteria; Flavobacteriales; Flavobacteriaceae; Polaribacter; Unclassified; otu_959
GOZB1OB01CZOL0.1	103561	83.26	0.973613	156	RDP:Bacteria; "Actinobacteria"; Actinobacteria; Actinobacteridae; Actinomycetales; Micrococcineae; Promicromonosporaceae; Cellulosimicrobium; otu_286	103561	83.26	0.973613	156	greengenes:k__Bacteria; p__Actinobacteria; c__Actinobacteria (class); o__Actinomycetales; f__Promicromonosporaceae; g__Cellulosimicrobium; Unclassified; otu_702	103561	83.26	0.973613	156	ncbi:Bacteria; Actinobacteria; Actinobacteridae; Actinomycetales; Micrococcineae; Promicromonosporaceae; Cellulosimicrobium; otu_492
GOZB1OB01CZPCW.1	324565	57.25	0.873704	361	RDP:Bacteria; "Proteobacteria"; Alphaproteobacteria; Rhodospirillales; Rhodospirillaceae; Phaeospirillum; otu_1275	128150	56.76	0.873472	361	greengenes:k__Bacteria; p__Proteobacteria; c__Alphaproteobacteria; o__Rhodospirillales; f__Rhodospirillaceae; g__Magnetospirillum; s__Magnetospirillum sp.; otu_2803	128150	56.76	0.873472	361	ncbi:Bacteria; Proteobacteria; Alphaproteobacteria; Rhodospirillales; Rhodospirillaceae; Magnetospirillum; Unclassified; otu_2501
GOZB1OB01CZTY2.1	159565	68.63	0.821177	102	RDP:Bacteria; "Proteobacteria"; Alphaproteobacteria; Rhodobacterales; Rhodobacteraceae; Ruegeria; otu_1218	159565	68.63	0.821177	102	greengenes:k__Bacteria; p__Proteobacteria; c__Alphaproteobacteria; o__Rhodobacterales; f__Rhodobacteraceae; g__Ruegeria; s__Ruegeria sp. TM1040; otu_2737	159565	68.63	0.821177	102	ncbi:Bacteria; Proteobacteria; Alphaproteobacteria; Rhodobacterales; Rhodobacteraceae; Ruegeria; Unclassified; otu_2425
GOZB1OB01D0DC9.1	27659	41.87	0.826773	314	RDP:Bacteria; "Proteobacteria"; Gammaproteobacteria; Oceanospirillales; Halomonadaceae; Chromohalobacter; otu_1756	27659	41.87	0.826773	314	greengenes:k__Bacteria; p__Proteobacteria; c__Gammaproteobacteria; o__Oceanospirillales; f__Halomonadaceae; g__Chromohalobacter; Unclassified; otu_3746	27659	41.87	0.826773	314	ncbi:Bacteria; Proteobacteria; Gammaproteobacteria; Oceanospirillales; Halomonadaceae; Chromohalobacter; Unclassified; otu_3430
GOZB1OB01D0VYS.1	107029	95.63	0.983671	376	RDP:Bacteria; "Actinobacteria"; Actinobacteria; Actinobacteridae; Actinomycetales; Micrococcineae; Promicromonosporaceae; Cellulosimicrobium; otu_286	107029	95.63	0.983671	376	greengenes:k__Bacteria; p__Actinobacteria; c__Actinobacteria (class); o__Actinomycetales; f__Promicromonosporaceae; g__Cellulosimicrobium; s__Cellulosimicrobium funkei; otu_703	107029	95.63	0.983671	376	ncbi:Bacteria; Actinobacteria; Actinobacteridae; Actinomycetales; Micrococcineae; Promicromonosporaceae; Cellulosimicrobium; otu_492
GOZB1OB01D1U8B.1	107800	92.76	0.985618	213	RDP:Bacteria; "Actinobacteria"; Actinobacteria; Actinobacteridae; Actinomycetales; Micrococcineae; Promicromonosporaceae; Cellulosimicrobium; otu_286	107800	92.76	0.985618	213	greengenes:k__Bacteria; p__Actinobacteria; c__Actinobacteria (class); o__Actinomycetales; f__Promicromonosporaceae; g__Cellulosimicrobium; Unclassified; otu_702	107800	92.76	0.985618	213	ncbi:Bacteria; Actinobacteria; Actinobacteridae; Actinomycetales; Micrococcineae; Promicromonosporaceae; Cellulosimicrobium; otu_492
GOZB1OB01D204M.1	8956	78.07	0.948193	324	RDP:Bacteria; "Proteobacteria"; Gammaproteobacteria; Alteromonadales; Pseudoalteromonadaceae; Pseudoalteromonas; otu_1667	8956	78.07	0.948193	324	greengenes:k__Bacteria; p__Proteobacteria; c__Gammaproteobacteria; o__Alteromonadales; f__Pseudoalteromonadaceae; g__Pseudoalteromonas; s__Pseudoalteromonas tunicata; otu_3450	8956	78.07	0.948193	324	ncbi:Bacteria; Proteobacteria; Gammaproteobacteria; Alteromonadales; Pseudoalteromonadaceae; Pseudoalteromonas; Unclassified; otu_3175
GOZB1OB01D20VP.1	153450	64.23	0.886029	375	RDP:Bacteria; "Proteobacteria"; Alphaproteobacteria; Rhizobiales; Xanthobacteraceae; Pseudolabrys; otu_1161	153450	64.23	0.886029	375	greengenes:k__Bacteria; p__Proteobacteria; c__Alphaproteobacteria; o__Rhizobiales; f__Hyphomicrobiaceae; g__Rhodoplanes; Unclassified; otu_2549	138986	62.04	0.887904	375	ncbi:Bacteria; Proteobacteria; Alphaproteobacteria; Kopriimonadales; Kopriimonadaceae; Kopriimonas; otu_2157
GOZB1OB01D24HV.1	8231	79.57	0.935838	363	RDP:Bacteria; "Proteobacteria"; Gammaproteobacteria; Oceanospirillales; Alcanivoracaceae; Alcanivorax; otu_1747	244433	79.57	0.935838	363	greengenes:k__Bacteria; p__Proteobacteria; c__Gammaproteobacteria; o__Oceanospirillales; f__Alcanivoracaceae; g__Alcanivorax; s__Alcanivorax borkumensis; otu_3705	244433	79.57	0.935838	363	ncbi:Bacteria; Proteobacteria; Gammaproteobacteria; Oceanospirillales; Alcanivoracaceae; Alcanivorax; Unclassified; otu_3414
GOZB1OB01D2TVC.1	165168	73.76	0.95091	334	RDP:Bacteria; "Bacteroidetes"; Flavobacteria; "Flavobacteriales"; Flavobacteriaceae; Aquimarina; otu_555	165168	73.76	0.95091	334	greengenes:k__Bacteria; p__Bacteroidetes; c__Flavobacteria; o__Flavobacteriales; f__Flavobacteriaceae; Unclassified; otu_1069	165168	73.76	0.95091	334	ncbi:Bacteria; Bacteroidetes; Flavobacteria; Flavobacteriales; Flavobacteriaceae; Unclassified; otu_874
GOZB1OB01D3619.1	107018	96.26	0.999993	398	RDP:Bacteria; "Firmicutes"; "Bacilli"; Bacillales; "Staphylococcaceae"; Staphylococcus; otu_752	107018	96.26	0.999993	398	greengenes:k__Bacteria; p__Firmicutes; c__Bacilli; o__Bacillales; f__Staphylococcaceae; g__Staphylococcus; Unclassified; otu_1772	142744	96.48	0.999993	398	ncbi:Bacteria; Firmicutes; Bacillales; Staphylococcus; Unclassified; otu_1589
GOZB1OB01D3W7J.1	221302	59.73	0.885811	255	RDP:Bacteria; "Bacteroidetes"; "Sphingobacteria"; "Sphingobacteriales"; "Flammeovirgaceae"; Marinoscillum; otu_494	221302	59.73	0.885811	255	greengenes:k__Bacteria; p__Bacteroidetes; c__Sphingobacteria; o__Sphingobacteriales; Unclassified; otu_1170	58606	58.7	0.888762	255	ncbi:Bacteria; Bacteroidetes; Cytophagia; Cytophagales; Flammeovirgaceae; Marivirga; otu_843
GOZB1OB01D3ZJ2.1	135990	69.95	0.899197	396	RDP:Bacteria; "Proteobacteria"; Alphaproteobacteria; Rhodospirillales; Rhodospirillaceae; Thalassobaculum; otu_1283	135990	69.95	0.899197	396	greengenes:k__Bacteria; p__Proteobacteria; c__Alphaproteobacteria; o__Rhodospirillales; f__Rhodospirillaceae; Unclassified; otu_2793	135990	69.95	0.899197	396	ncbi:Bacteria; Unclassified; otu_221
GOZB1OB01D49QC.1	181641	69.12	0.902569	335	RDP:Bacteria; "Proteobacteria"; Alphaproteobacteria; Rhodospirillales; Rhodospirillaceae; Inquilinus; otu_1269	181641	69.12	0.902569	335	greengenes:k__Bacteria; p__Proteobacteria; c__Alphaproteobacteria; o__Rhodospirillales; f__Rhodospirillaceae; g__Inquilinus; s__Inquilinus limosus; otu_2800	181641	69.12	0.902569	335	ncbi:Bacteria; Proteobacteria; Alphaproteobacteria; Rhodospirillales; Rhodospirillaceae; Inquilinus; otu_2499
GOZB1OB01D4OE6.1	156527	65.44	0.848705	246	RDP:Bacteria; "Proteobacteria"; Alphaproteobacteria; Rhizobiales; Rhizobiaceae; Rhizobium; otu_1147	156527	65.44	0.848705	246	greengenes:k__Bacteria; p__Proteobacteria; c__Alphaproteobacteria; o__Rhizobiales; f__Rhizobiaceae; g__Rhizobium; s__Rhizobium etli; otu_2623	156527	65.44	0.848705	246	ncbi:Bacteria; Proteobacteria; Alphaproteobacteria; Rhizobiales; Rhizobiaceae; Rhizobium/Agrobacterium group; Rhizobium; Unclassified; otu_2295
GOZB1OB01D5UDB.1	106672	96.52	0.996054	254	RDP:Bacteria; "Proteobacteria"; Gammaproteobacteria; Pseudomonadales; Pseudomonadaceae; Pseudomonas; otu_1813	106672	96.52	0.996054	254	greengenes:k__Bacteria; p__Proteobacteria; c__Gammaproteobacteria; o__Pseudomonadales; f__Pseudomonadaceae; g__Pseudomonas; Unclassified; otu_3909	106672	96.52	0.996054	254	ncbi:Bacteria; Proteobacteria; Gammaproteobacteria; Pseudomonadales; Pseudomonadaceae; Pseudomonas; Unclassified; otu_3528
GOZB1OB01D67PI.1	103561	82.6	0.942103	259	RDP:Bacteria; "Actinobacteria"; Actinobacteria; Actinobacteridae; Actinomycetales; Micrococcineae; Promicromonosporaceae; Cellulosimicrobium; otu_286	103561	82.6	0.942103	259	greengenes:k__Bacteria; p__Actinobacteria; c__Actinobacteria (class); o__Actinomycetales; f__Promicromonosporaceae; g__Cellulosimicrobium; Unclassified; otu_702	103561	82.6	0.942103	259	ncbi:Bacteria; Actinobacteria; Actinobacteridae; Actinomycetales; Micrococcineae; Promicromonosporaceae; Cellulosimicrobium; otu_492
GOZB1OB01D782A.1	107800	92.44	0.994949	401	RDP:Bacteria; "Actinobacteria"; Actinobacteria; Actinobacteridae; Actinomycetales; Micrococcineae; Promicromonosporaceae; Cellulosimicrobium; otu_286	107800	92.44	0.994949	401	greengenes:k__Bacteria; p__Actinobacteria; c__Actinobacteria (class); o__Actinomycetales; f__Promicromonosporaceae; g__Cellulosimicrobium; Unclassified; otu_702	107800	92.44	0.994949	401	ncbi:Bacteria; Actinobacteria; Actinobacteridae; Actinomycetales; Micrococcineae; Promicromonosporaceae; Cellulosimicrobium; otu_492
GOZB1OB01D7NMC.1	80662	97.79	0.995473	440	RDP:Bacteria; "Firmicutes"; "Bacilli"; Bacillales; "Staphylococcaceae"; Staphylococcus; otu_752	80662	97.79	0.995473	440	greengenes:k__Bacteria; p__Firmicutes; c__Bacilli; o__Bacillales; f__Staphylococcaceae; g__Staphylococcus; Unclassified; otu_1772	107035	97.79	0.99774	440	ncbi:Bacteria; Unclassified; otu_221
GOZB1OB01D80KD.1	88901	53.55	0.881277	288	RDP:Bacteria; "Actinobacteria"; Actinobacteria; Actinobacteridae; Actinomycetales; Micrococcineae; Microbacteriaceae; unclassified_Microbacteriaceae; otu_270	267683	53.55	0.881277	288	greengenes:k__Bacteria; p__Actinobacteria; c__Actinobacteria (class); o__Actinomycetales; f__Microbacteriaceae; g__Candidatus Rhodoluna; Unclassified; otu_453	88901	53.55	0.881277	288	ncbi:Bacteria; Actinobacteria; Actinobacteridae; Actinomycetales; Micrococcineae; Microbacteriaceae; Candidatus Rhodoluna; otu_433
GOZB1OB01D8302.1	12309	96.22	0.9971	348	RDP:Bacteria; "Actinobacteria"; Actinobacteria; Actinobacteridae; Actinomycetales; Micrococcineae; Promicromonosporaceae; Cellulosimicrobium; otu_286	12309	96.22	0.9971	348	greengenes:k__Bacteria; p__Actinobacteria; c__Actinobacteria (class); o__Actinomycetales; f__Promicromonosporaceae; g__Cellulosimicrobium; Unclassified; otu_702	12309	96.22	0.9971	348	ncbi:Bacteria; Actinobacteria; Actinobacteridae; Actinomycetales; Micrococcineae; Promicromonosporaceae; Cellulosimicrobium; otu_492
GOZB1OB01D86RZ.1	107800	97.76	0.985124	481	RDP:Bacteria; "Actinobacteria"; Actinobacteria; Actinobacteridae; Actinomycetales; Micrococcineae; Promicromonosporaceae; Cellulosimicrobium; otu_286	107800	97.76	0.985124	481	greengenes:k__Bacteria; p__Actinobacteria; c__Actinobacteria (class); o__Actinomycetales; f__Promicromonosporaceae; g__Cellulosimicrobium; Unclassified; otu_702	107800	97.76	0.985124	481	ncbi:Bacteria; Actinobacteria; Actinobacteridae; Actinomycetales; Micrococcineae; Promicromonosporaceae; Cellulosimicrobium; otu_492
GOZB1OB01D8FIL.1	36054	45.37	0.830479	415	RDP:Bacteria; "Proteobacteria"; Alphaproteobacteria; Rhizobiales; Rhizobiaceae; Ensifer; otu_1145	36054	45.37	0.830479	415	greengenes:k__Bacteria; p__Proteobacteria; c__Alphaproteobacteria; o__Rhizobiales; f__Rhizobiaceae; g__Ensifer; Unclassified; otu_2612	36054	45.37	0.830479	415	ncbi:Bacteria; Proteobacteria; Alphaproteobacteria; Rhizobiales; Rhizobiaceae; Sinorhizobium/Ensifer group; Sinorhizobium; Unclassified; otu_2301
GOZB1OB01D8L9Y.1	100639	52.8	0.857382	270	RDP:Bacteria; "Proteobacteria"; Alphaproteobacteria; Rhizobiales; "Aurantimonadaceae"; Martelella; otu_1086	100639	52.8	0.857382	270	greengenes:k__Bacteria; p__Proteobacteria; c__Alphaproteobacteria; o__Rhizobiales; f__Rhizobiaceae; g__Martelella; s__Martelella mediterranea; otu_2619	100639	52.8	0.857382	270	ncbi:Bacteria; Proteobacteria; Alphaproteobacteria; Rhizobiales; Aurantimonadaceae; Martelella; otu_2168
GOZB1OB01D8NYS.1	12309	96.49	0.990778	441	RDP:Bacteria; "Actinobacteria"; Actinobacteria; Actinobacteridae; Actinomycetales; Micrococcineae; Promicromonosporaceae; Cellulosimicrobium; otu_286	12309	96.49	0.990778	441	greengenes:k__Bacteria; p__Actinobacteria; c__Actinobacteria (class); o__Actinomycetales; f__Promicromonosporaceae; g__Cellulosimicrobium; Unclassified; otu_702	12309	96.49	0.990778	441	ncbi:Bacteria; Actinobacteria; Actinobacteridae; Actinomycetales; Micrococcineae; Promicromonosporaceae; Cellulosimicrobium; otu_492
GOZB1OB01D9LA3.1	130859	56.55	0.838342	238	RDP:Bacteria; "Proteobacteria"; Alphaproteobacteria; Rhodospirillales; Rhodospirillaceae; Telmatospirillum; otu_1282	130859	56.55	0.838342	238	greengenes:k__Bacteria; p__Proteobacteria; c__Alphaproteobacteria; o__Rhodospirillales; f__Rhodospirillaceae; g__Telmatospirillum; s__Telmatospirillum siberiense; otu_2820	130859	56.55	0.838342	238	ncbi:Bacteria; Proteobacteria; Alphaproteobacteria; Rhodospirillales; Rhodospirillaceae; Telmatospirillum; otu_2518
GOZB1OB01D9OS1.1	107800	100	0.999993	105	RDP:Bacteria; "Actinobacteria"; Actinobacteria; Actinobacteridae; Actinomycetales; Micrococcineae; Promicromonosporaceae; Cellulosimicrobium; otu_286	107800	100	0.999993	105	greengenes:k__Bacteria; p__Actinobacteria; c__Actinobacteria (class); o__Actinomycetales; f__Promicromonosporaceae; g__Cellulosimicrobium; Unclassified; otu_702	107800	100	0.999993	105	ncbi:Bacteria; Actinobacteria; Actinobacteridae; Actinomycetales; Micrococcineae; Promicromonosporaceae; Cellulosimicrobium; otu_492
GOZB1OB01DAWQ5.1	18759	55.59	0.822587	246	RDP:Bacteria; "Proteobacteria"; Alphaproteobacteria; Rhizobiales; Brucellaceae; Brucella; otu_1105	44325	55.59	0.822587	246	greengenes:k__Bacteria; p__Proteobacteria; c__Alphaproteobacteria; o__Rhizobiales; f__Brucellaceae; g__Brucella; otu_2528	44325	55.59	0.822587	246	ncbi:Bacteria; Proteobacteria; Alphaproteobacteria; Rhizobiales; Brucellaceae; Brucella; otu_2202
GOZB1OB01DB52K.1	73058	93.04	0.996693	303	RDP:Bacteria; "Actinobacteria"; Actinobacteria; Actinobacteridae; Actinomycetales; Micrococcineae; Promicromonosporaceae; Cellulosimicrobium; otu_286	73058	93.04	0.996693	303	greengenes:k__Bacteria; p__Actinobacteria; c__Actinobacteria (class); o__Actinomycetales; f__Promicromonosporaceae; g__Cellulosimicrobium; Unclassified; otu_702	73058	93.04	0.996693	303	ncbi:Bacteria; Actinobacteria; Actinobacteridae; Actinomycetales; Micrococcineae; Promicromonosporaceae; Promicromonospora; otu_496
GOZB1OB01DBXID.1	214752	83.55	0.967305	95	RDP:Bacteria; "Actinobacteria"; Actinobacteria; Actinobacteridae; Actinomycetales; Pseudonocardineae; Pseudonocardiaceae; Saccharopolyspora; otu_362	216400	83.55	0.967305	95	greengenes:k__Bacteria; p__Actinobacteria; c__Actinobacteria (class); o__Actinomycetales; f__Pseudonocardiaceae; g__Saccharopolyspora; s__Saccharopolyspora erythraea; otu_746	216400	83.55	0.967305	95	ncbi:Bacteria; Actinobacteria; Actinobacteridae; Actinomycetales; Pseudonocardineae; Pseudonocardiaceae; Saccharopolyspora; Unclassified; otu_591
GOZB1OB01DC0BC.1	107800	93.14	0.974369	201	RDP:Bacteria; "Actinobacteria"; Actinobacteria; Actinobacteridae; Actinomycetales; Micrococcineae; Promicromonosporaceae; Cellulosimicrobium; otu_286	107800	93.14	0.974369	201	greengenes:k__Bacteria; p__Actinobacteria; c__Actinobacteria (class); o__Actinomycetales; f__Promicromonosporaceae; g__Cellulosimicrobium; Unclassified; otu_702	107800	93.14	0.974369	201	ncbi:Bacteria; Actinobacteria; Actinobacteridae; Actinomycetales; Micrococcineae; Promicromonosporaceae; Cellulosimicrobium; otu_492
GOZB1OB01DC1O3.1	101481	74.88	0.949908	397	RDP:Bacteria; "Proteobacteria"; Gammaproteobacteria; Alteromonadales; Pseudoalteromonadaceae; Pseudoalteromonas; otu_1667	101481	74.88	0.949908	397	greengenes:k__Bacteria; p__Proteobacteria; c__Gammaproteobacteria; o__Alteromonadales; f__Pseudoalteromonadaceae; g__Pseudoalteromonas; Unclassified; otu_3440	101481	74.88	0.949908	397	ncbi:Bacteria; Proteobacteria; Gammaproteobacteria; Alteromonadales; Pseudoalteromonadaceae; Pseudoalteromonas; Unclassified; otu_3175
GOZB1OB01DC920.1	159270	94.88	0.979892	408	RDP:Bacteria; "Actinobacteria"; Actinobacteria; Actinobacteridae; Actinomycetales; Micrococcineae; Promicromonosporaceae; Cellulosimicrobium; otu_286	159270	94.88	0.979892	408	greengenes:k__Bacteria; p__Actinobacteria; c__Actinobacteria (class); o__Actinomycetales; f__Promicromonosporaceae; g__Cellulosimicrobium; Unclassified; otu_702	159270	94.88	0.979892	408	ncbi:Bacteria; Actinobacteria; Actinobacteridae; Actinomycetales; Micrococcineae; Promicromonosporaceae; Cellulosimicrobium; otu_492
GOZB1OB01DCJGJ.1	143111	64.97	0.842703	108	RDP:Bacteria; "Chlorobi"; "Chlorobia"; Chlorobiales; Chlorobiaceae; Chlorobium; otu_644	143111	64.97	0.842703	108	greengenes:k__Bacteria; p__Chlorobi; c__Chlorobia; o__Chlorobiales; f__Chlorobiaceae; g__Pelodictyon; s__Pelodictyon luteolum; otu_1300	143111	64.97	0.842703	108	ncbi:Bacteria; Chlorobi; Chlorobia; Chlorobiales; Chlorobiaceae; Chlorobium/Pelodictyon group; Pelodictyon; otu_1180
GOZB1OB01DCVF7.1	100813	54.09	0.879111	345	RDP:Bacteria; "Bacteroidetes"; "Sphingobacteria"; "Sphingobacteriales"; "Chitinophagaceae"; unclassified_"Chitinophagaceae"; otu_483	100813	54.09	0.879111	345	greengenes:k__Bacteria; p__Bacteroidetes; c__Sphingobacteria; o__Sphingobacteriales; f__Balneolaceae; Unclassified; otu_1179	100813	54.09	0.879111	345	ncbi:Bacteria; Bacteroidetes; Unclassified; otu_727
GOZB1OB01DDUP9.1	160827	48.6	0.881378	194	RDP:Bacteria; "Proteobacteria"; Gammaproteobacteria; Thiotrichales; Francisellaceae; Francisella; otu_1817	160827	48.6	0.881378	194	greengenes:k__Bacteria; p__Proteobacteria; c__Gammaproteobacteria; o__Thiotrichales; f__Francisellaceae; g__Francisella; Unclassified; otu_3948	160827	48.6	0.881378	194	ncbi:Bacteria; Proteobacteria; Gammaproteobacteria; Thiotrichales; Francisellaceae; Francisella; Unclassified; otu_3558
GOZB1OB01DE4Y0.1	12309	91.89	0.981273	109	RDP:Bacteria; "Actinobacteria"; Actinobacteria; Actinobacteridae; Actinomycetales; Micrococcineae; Promicromonosporaceae; Cellulosimicrobium; otu_286	12309	91.89	0.981273	109	greengenes:k__Bacteria; p__Actinobacteria; c__Actinobacteria (class); o__Actinomycetales; f__Promicromonosporaceae; g__Cellulosimicrobium; Unclassified; otu_702	12309	91.89	0.981273	109	ncbi:Bacteria; Actinobacteria; Actinobacteridae; Actinomycetales; Micrococcineae; Promicromonosporaceae; Cellulosimicrobium; otu_492
GOZB1OB01DES9T.1	103479	61.8	0.89475	215	RDP:Bacteria; "Actinobacteria"; Actinobacteria; Actinobacteridae; Actinomycetales; Propionibacterineae; Nocardioidaceae; Kribbella; otu_325	103479	61.8	0.89475	215	greengenes:k__Bacteria; p__Actinobacteria; c__Actinobacteria (class); o__Actinomycetales; f__Nocardioidaceae; g__Kribbella; Unclassified; otu_675	103479	61.8	0.89475	215	ncbi:Bacteria; Actinobacteria; Actinobacteridae; Actinomycetales; Propionibacterineae; Nocardioidaceae; Kribbella; Unclassified; otu_542
GOZB1OB01DF7WJ.1	4738	39.62	0.775249	148	RDP:Bacteria; "Proteobacteria"; Alphaproteobacteria; Rhizobiales; Methylocystaceae; Methylocystis; otu_1130	4738	39.62	0.775249	148	greengenes:k__Bacteria; p__Proteobacteria; c__Alphaproteobacteria; o__Rhizobiales; f__Methylocystaceae; g__Methylocystis; s__Methylocystis parvus; otu_2571	4738	39.62	0.775249	148	ncbi:Bacteria; Proteobacteria; Alphaproteobacteria; Rhizobiales; Methylocystaceae; Methylocystis; Unclassified; otu_2253
GOZB1OB01DFUCW.1	107800	92.45	0.980459	366	RDP:Bacteria; "Actinobacteria"; Actinobacteria; Actinobacteridae; Actinomycetales; Micrococcineae; Promicromonosporaceae; Cellulosimicrobium; otu_286	107800	92.45	0.980459	366	greengenes:k__Bacteria; p__Actinobacteria; c__Actinobacteria (class); o__Actinomycetales; f__Promicromonosporaceae; g__Cellulosimicrobium; Unclassified; otu_702	107800	92.45	0.980459	366	ncbi:Bacteria; Actinobacteria; Actinobacteridae; Actinomycetales; Micrococcineae; Promicromonosporaceae; Cellulosimicrobium; otu_492
GOZB1OB01DH1YK.1	154773	98.65	0.997478	398	RDP:Bacteria; Cyanobacteria; Cyanobacteria; Family II; GpIIa; otu_2002	92221	98.65	0.997478	398	greengenes:k__Bacteria; p__Cyanobacteria; c__Synechococcophycideae; o__Synechococcales; f__Synechococcaceae; g__Prochlorococcus; otu_1523	154773	98.65	0.997478	398	ncbi:Bacteria; Cyanobacteria; Chroococcales; Synechococcus; Unclassified; otu_1273
GOZB1OB01DHCJV.1	279006	67.65	0.937059	364	RDP:Bacteria; "Bacteroidetes"; Flavobacteria; "Flavobacteriales"; Flavobacteriaceae; Lacinutrix; otu_586	279006	67.65	0.937059	364	greengenes:k__Bacteria; p__Bacteroidetes; c__Flavobacteria; o__Flavobacteriales; f__Flavobacteriaceae; g__Olleya; otu_1134	279006	67.65	0.937059	364	ncbi:Bacteria; Bacteroidetes; Flavobacteria; Flavobacteriales; Flavobacteriaceae; Unclassified; otu_874
GOZB1OB01DHZ3K.1	6314	56.47	0.853923	263	RDP:Bacteria; "Proteobacteria"; Alphaproteobacteria; Sphingomonadales; Sphingomonadaceae; Sphingopyxis; otu_1310	6314	56.47	0.853923	263	greengenes:k__Bacteria; p__Proteobacteria; c__Alphaproteobacteria; o__Sphingomonadales; f__Sphingomonadaceae; Unclassified; otu_2877	6314	56.47	0.853923	263	ncbi:Bacteria; Proteobacteria; Alphaproteobacteria; Sphingomonadales; Sphingomonadaceae; Sphingomonas; Unclassified; otu_2599
GOZB1OB01DI7GX.1	132170	74.47	0.967523	94	RDP:Bacteria; "Actinobacteria"; Actinobacteria; Actinobacteridae; Actinomycetales; Micrococcineae; Micrococcaceae; Kocuria; otu_276	132170	74.47	0.967523	94	greengenes:k__Bacteria; p__Actinobacteria; c__Actinobacteria (class); o__Actinomycetales; f__Micrococcaceae; g__Kocuria; s__Kocuria rosea; otu_530	132170	74.47	0.967523	94	ncbi:Bacteria; Actinobacteria; Actinobacteridae; Actinomycetales; Micrococcineae; Micrococcaceae; Kocuria; Unclassified; otu_480
GOZB1OB01DIRD6.1	95349	56.34	0.904357	395	RDP:Bacteria; "Proteobacteria"; Gammaproteobacteria; Pseudomonadales; Pseudomonadales_incertae_sedis; Dasania; otu_1815	95349	56.34	0.904357	395	greengenes:k__Bacteria; p__Proteobacteria; c__Gammaproteobacteria; o__Oceanospirillales; f__OM60; g__; s__marine gamma proteobacterium HTCC2143; otu_3804	95349	56.34	0.904357	395	ncbi:Bacteria; Proteobacteria; Gammaproteobacteria; OMG group; BD1-7 clade; otu_3473
GOZB1OB01DISM4.1	97508	73.18	0.946928	352	RDP:Bacteria; "Proteobacteria"; Gammaproteobacteria; Alteromonadales; Alteromonadaceae; Haliea; otu_1646	97508	73.18	0.946928	352	greengenes:k__Bacteria; p__Proteobacteria; c__Gammaproteobacteria; o__Oceanospirillales; f__OM60; Unclassified; otu_3801	97508	73.18	0.946928	352	ncbi:Bacteria; Proteobacteria; Gammaproteobacteria; OMG group; OM60 clade; Unclassified; otu_3476
GOZB1OB01DJ3Y3.1	103561	77.03	0.946914	138	RDP:Bacteria; "Actinobacteria"; Actinobacteria; Actinobacteridae; Actinomycetales; Micrococcineae; Promicromonosporaceae; Cellulosimicrobium; otu_286	103561	77.03	0.946914	138	greengenes:k__Bacteria; p__Actinobacteria; c__Actinobacteria (class); o__Actinomycetales; f__Promicromonosporaceae; g__Cellulosimicrobium; Unclassified; otu_702	103561	77.03	0.946914	138	ncbi:Bacteria; Actinobacteria; Actinobacteridae; Actinomycetales; Micrococcineae; Promicromonosporaceae; Cellulosimicrobium; otu_492
GOZB1OB01DJG50.1	276658	38.17	0.720876	194	RDP:Bacteria; "Proteobacteria"; Alphaproteobacteria; Rhizobiales; Beijerinckiaceae; unclassified_Beijerinckiaceae; otu_1094	276658	38.17	0.720876	194	greengenes:k__Bacteria; p__Proteobacteria; c__Alphaproteobacteria; o__Rhizobiales; f__Beijerinckiaceae; Unclassified; otu_2495	276658	38.17	0.720876	194	ncbi:Bacteria; Proteobacteria; Alphaproteobacteria; Rhizobiales; Beijerinckiaceae; Unclassified; otu_2172
GOZB1OB01DJNXB.1	159270	97.72	0.994295	356	RDP:Bacteria; "Actinobacteria"; Actinobacteria; Actinobacteridae; Actinomycetales; Micrococcineae; Promicromonosporaceae; Cellulosimicrobium; otu_286	159270	97.72	0.994295	356	greengenes:k__Bacteria; p__Actinobacteria; c__Actinobacteria (class); o__Actinomycetales; f__Promicromonosporaceae; g__Cellulosimicrobium; Unclassified; otu_702	159270	97.72	0.994295	356	ncbi:Bacteria; Actinobacteria; Actinobacteridae; Actinomycetales; Micrococcineae; Promicromonosporaceae; Cellulosimicrobium; otu_492
GOZB1OB01DJV48.1	156527	59	0.857106	314	RDP:Bacteria; "Proteobacteria"; Alphaproteobacteria; Rhizobiales; Rhizobiaceae; Rhizobium; otu_1147	146629	59	0.857106	314	greengenes:k__Bacteria; p__Proteobacteria; c__Alphaproteobacteria; o__Rhizobiales; f__Rhizobiaceae; g__Rhizobium; s__Rhizobium etli; otu_2623	146629	59	0.857106	314	ncbi:Bacteria; Proteobacteria; Alphaproteobacteria; Rhizobiales; Rhizobiaceae; Rhizobium/Agrobacterium group; Rhizobium; Unclassified; otu_2295
GOZB1OB01DJX04.1	103561	84.03	0.99338	152	RDP:Bacteria; "Actinobacteria"; Actinobacteria; Actinobacteridae; Actinomycetales; Micrococcineae; Promicromonosporaceae; Cellulosimicrobium; otu_286	103561	84.03	0.99338	152	greengenes:k__Bacteria; p__Actinobacteria; c__Actinobacteria (class); o__Actinomycetales; f__Promicromonosporaceae; g__Cellulosimicrobium; Unclassified; otu_702	103561	84.03	0.99338	152	ncbi:Bacteria; Actinobacteria; Actinobacteridae; Actinomycetales; Micrococcineae; Promicromonosporaceae; Cellulosimicrobium; otu_492
GOZB1OB01DKL6K.1	12309	97.19	0.999993	372	RDP:Bacteria; "Actinobacteria"; Actinobacteria; Actinobacteridae; Actinomycetales; Micrococcineae; Promicromonosporaceae; Cellulosimicrobium; otu_286	12309	97.19	0.999993	372	greengenes:k__Bacteria; p__Actinobacteria; c__Actinobacteria (class); o__Actinomycetales; f__Promicromonosporaceae; g__Cellulosimicrobium; Unclassified; otu_702	12309	97.19	0.999993	372	ncbi:Bacteria; Actinobacteria; Actinobacteridae; Actinomycetales; Micrococcineae; Promicromonosporaceae; Cellulosimicrobium; otu_492
GOZB1OB01DKM80.1	4832	50.14	0.863908	313	RDP:Bacteria; "Proteobacteria"; Alphaproteobacteria; Rhizobiales; Bradyrhizobiaceae; Afipia; otu_1095	4832	50.14	0.863908	313	greengenes:k__Bacteria; p__Proteobacteria; c__Alphaproteobacteria; o__Rhizobiales; f__Bradyrhizobiaceae; g__Afipia; Unclassified; otu_2504	4832	50.14	0.863908	313	ncbi:Bacteria; Proteobacteria; Alphaproteobacteria; Rhizobiales; Bradyrhizobiaceae; Afipia; Unclassified; otu_2182
GOZB1OB01DKNHW.1	91604	48.81	0.817021	426	RDP:Bacteria; "Proteobacteria"; Alphaproteobacteria; Rhizobiales; Rhizobiaceae; Rhizobium; otu_1147	91604	48.81	0.817021	426	greengenes:k__Bacteria; p__Proteobacteria; c__Alphaproteobacteria; o__Rhizobiales; f__Rhizobiaceae; g__Agrobacterium; Unclassified; otu_2601	91604	48.81	0.817021	426	ncbi:Bacteria; Proteobacteria; Alphaproteobacteria; Rhizobiales; Rhizobiaceae; Rhizobium/Agrobacterium group; Agrobacterium; Unclassified; otu_2293
GOZB1OB01DKVWF.1	107800	98.72	0.995676	467	RDP:Bacteria; "Actinobacteria"; Actinobacteria; Actinobacteridae; Actinomycetales; Micrococcineae; Promicromonosporaceae; Cellulosimicrobium; otu_286	107800	98.72	0.995676	467	greengenes:k__Bacteria; p__Actinobacteria; c__Actinobacteria (class); o__Actinomycetales; f__Promicromonosporaceae; g__Cellulosimicrobium; Unclassified; otu_702	107800	98.72	0.995676	467	ncbi:Bacteria; Actinobacteria; Actinobacteridae; Actinomycetales; Micrococcineae; Promicromonosporaceae; Cellulosimicrobium; otu_492
GOZB1OB01DLQM2.1	39626	97.41	0.997987	495	RDP:Bacteria; "Firmicutes"; "Bacilli"; "Lactobacillales"; Streptococcaceae; Streptococcus; otu_727	39626	97.41	0.997987	495	greengenes:k__Bacteria; p__Firmicutes; c__Bacilli; o__Lactobacillales; f__Streptococcaceae; g__Streptococcus; Unclassified; otu_1949	39626	97.41	0.997987	495	ncbi:Bacteria; Firmicutes; Lactobacillales; Streptococcaceae; Streptococcus; Unclassified; otu_2009
GOZB1OB01DLWWF.1	251524	95.79	0.975735	342	RDP:Bacteria; "Actinobacteria"; Actinobacteria; Actinobacteridae; Actinomycetales; Micrococcineae; Promicromonosporaceae; Cellulosimicrobium; otu_286	251524	95.79	0.975735	342	greengenes:k__Bacteria; p__Actinobacteria; c__Actinobacteria (class); o__Actinomycetales; f__Promicromonosporaceae; g__Cellulosimicrobium; Unclassified; otu_702	251524	95.79	0.975735	342	ncbi:Bacteria; Actinobacteria; Actinobacteridae; Actinomycetales; Micrococcineae; Promicromonosporaceae; Cellulosimicrobium; otu_492
GOZB1OB01DM2B6.1	71626	88.07	0.979456	296	RDP:Bacteria; "Proteobacteria"; Gammaproteobacteria; Alteromonadales; Alteromonadaceae; Alteromonas; otu_1643	71626	88.07	0.979456	296	greengenes:k__Bacteria; p__Proteobacteria; c__Gammaproteobacteria; o__Alteromonadales; f__Alteromonadaceae; g__Alteromonas; s__Alteromonas marina; otu_3413	60377	88.07	0.986432	297	ncbi:Bacteria; Proteobacteria; Gammaproteobacteria; Alteromonadales; Alteromonadaceae; Unclassified; otu_3126
GOZB1OB01DMAWL.1	108986	54.55	0.811396	197	RDP:Bacteria; "Proteobacteria"; Alphaproteobacteria; Caulobacterales; Caulobacteraceae; Phenylobacterium; otu_1068	108986	54.55	0.811396	197	greengenes:k__Bacteria; p__Proteobacteria; c__Alphaproteobacteria; o__Caulobacterales; f__Caulobacteraceae; g__Phenylobacterium; otu_2466	108986	54.55	0.811396	197	ncbi:Bacteria; Proteobacteria; Alphaproteobacteria; Caulobacterales; Caulobacteraceae; Phenylobacterium; Unclassified; otu_2150
GOZB1OB01DMDRP.1	89832	62.86	0.879998	493	RDP:Bacteria; "Proteobacteria"; Alphaproteobacteria; Rhodospirillales; Rhodospirillaceae; Azospirillum; otu_1265	89832	62.86	0.879998	493	greengenes:k__Bacteria; p__Proteobacteria; c__Alphaproteobacteria; o__Rhodospirillales; f__Rhodospirillaceae; g__Azospirillum; s__Azospirillum brasilense; otu_2796	89832	62.86	0.879998	493	ncbi:Bacteria; Proteobacteria; Alphaproteobacteria; Rhodospirillales; Rhodospirillaceae; Azospirillum; Unclassified; otu_2492
GOZB1OB01DMJEK.1	101173	92.72	0.945169	155	RDP:Bacteria; "Actinobacteria"; Actinobacteria; Actinobacteridae; Actinomycetales; Corynebacterineae; Nocardiaceae; Nocardia; otu_170	101173	92.72	0.945169	155	greengenes:k__Bacteria; p__Actinobacteria; c__Actinobacteria (class); o__Actinomycetales; f__Nocardiaceae; g__Nocardia; s__Nocardia cyriacigeorgica; otu_635	101173	92.72	0.945169	155	ncbi:Bacteria; Actinobacteria; Actinobacteridae; Actinomycetales; Corynebacterineae; Nocardiaceae; Nocardia; Unclassified; otu_307
GOZB1OB01DMLAU.1	12309	95.8	0.999993	231	RDP:Bacteria; "Actinobacteria"; Actinobacteria; Actinobacteridae; Actinomycetales; Micrococcineae; Promicromonosporaceae; Cellulosimicrobium; otu_286	12309	95.8	0.999993	231	greengenes:k__Bacteria; p__Actinobacteria; c__Actinobacteria (class); o__Actinomycetales; f__Promicromonosporaceae; g__Cellulosimicrobium; Unclassified; otu_702	12309	95.8	0.999993	231	ncbi:Bacteria; Actinobacteria; Actinobacteridae; Actinomycetales; Micrococcineae; Promicromonosporaceae; Cellulosimicrobium; otu_492
GOZB1OB01DMRG4.1	103561	91.61	0.995763	239	RDP:Bacteria; "Actinobacteria"; Actinobacteria; Actinobacteridae; Actinomycetales; Micrococcineae; Promicromonosporaceae; Cellulosimicrobium; otu_286	103561	91.61	0.995763	239	greengenes:k__Bacteria; p__Actinobacteria; c__Actinobacteria (class); o__Actinomycetales; f__Promicromonosporaceae; g__Cellulosimicrobium; Unclassified; otu_702	103561	91.61	0.995763	239	ncbi:Bacteria; Actinobacteria; Actinobacteridae; Actinomycetales; Micrococcineae; Promicromonosporaceae; Cellulosimicrobium; otu_492
GOZB1OB01DMXAF.1	12309	98.52	0.997188	358	RDP:Bacteria; "Actinobacteria"; Actinobacteria; Actinobacteridae; Actinomycetales; Micrococcineae; Promicromonosporaceae; Cellulosimicrobium; otu_286	12309	98.52	0.997188	358	greengenes:k__Bacteria; p__Actinobacteria; c__Actinobacteria (class); o__Actinomycetales; f__Promicromonosporaceae; g__Cellulosimicrobium; Unclassified; otu_702	12309	98.52	0.997188	358	ncbi:Bacteria; Actinobacteria; Actinobacteridae; Actinomycetales; Micrococcineae; Promicromonosporaceae; Cellulosimicrobium; otu_492
GOZB1OB01DMXXN.1	100424	68.27	0.932394	389	RDP:Bacteria; "Bacteroidetes"; Flavobacteria; "Flavobacteriales"; Flavobacteriaceae; Yeosuana; otu_626	100424	68.27	0.932394	389	greengenes:k__Bacteria; p__Bacteroidetes; c__Flavobacteria; o__Flavobacteriales; f__Flavobacteriaceae; Unclassified; otu_1069	100424	68.27	0.932394	389	ncbi:Bacteria; Bacteroidetes; Flavobacteria; Flavobacteriales; Flavobacteriaceae; Yeosuana; otu_995
GOZB1OB01DNYAG.1	16136	56.65	0.672361	121	RDP:Bacteria; "Firmicutes"; "Clostridia"; Clostridiales; Clostridiaceae; "Clostridiaceae 1"; Clostridium; otu_898	187088	57.8	0.679192	79	greengenes:k__Bacteria; p__Firmicutes; c__Clostridia; o__Clostridiales; f__Clostridiaceae; g__Clostridium; s__Clostridium cellulolyticum; otu_2011	16136	56.65	0.672361	121	ncbi:Bacteria; Firmicutes; Clostridia; Clostridiales; Clostridiaceae; Clostridium; Unclassified; otu_1633
GOZB1OB01DOR8C.1	18759	63.23	0.904168	100	RDP:Bacteria; "Proteobacteria"; Alphaproteobacteria; Rhizobiales; Brucellaceae; Brucella; otu_1105	44325	63.23	0.904168	100	greengenes:k__Bacteria; p__Proteobacteria; c__Alphaproteobacteria; o__Rhizobiales; f__Brucellaceae; g__Brucella; otu_2528	44325	63.23	0.904168	100	ncbi:Bacteria; Proteobacteria; Alphaproteobacteria; Rhizobiales; Brucellaceae; Brucella; otu_2202
GOZB1OB01DPXB3.1	108318	56.11	0.845653	409	RDP:Bacteria; "Proteobacteria"; Alphaproteobacteria; Sphingomonadales; Sphingomonadaceae; Sphingopyxis; otu_1310	108318	56.11	0.845653	409	greengenes:k__Bacteria; p__Proteobacteria; c__Alphaproteobacteria; o__Sphingomonadales; f__Sphingomonadaceae; Unclassified; otu_2877	108318	56.11	0.845653	409	ncbi:Bacteria; Proteobacteria; Alphaproteobacteria; Sphingomonadales; Sphingomonadaceae; Sphingomonas; Unclassified; otu_2599
GOZB1OB01DQ5EJ.1	70645	53.94	0.871408	419	RDP:Bacteria; "Proteobacteria"; Alphaproteobacteria; Rhizobiales; Brucellaceae; Ochrobactrum; otu_1108	70645	53.94	0.871408	419	greengenes:k__Bacteria; p__Proteobacteria; c__Alphaproteobacteria; o__Rhizobiales; f__Brucellaceae; g__Ochrobactrum; Unclassified; otu_2529	70645	53.94	0.871408	419	ncbi:Bacteria; Proteobacteria; Alphaproteobacteria; Rhizobiales; Brucellaceae; Ochrobactrum; Unclassified; otu_2207
GOZB1OB01DQHLN.1	214752	86.11	0.946899	120	RDP:Bacteria; "Actinobacteria"; Actinobacteria; Actinobacteridae; Actinomycetales; Pseudonocardineae; Pseudonocardiaceae; Saccharopolyspora; otu_362	216400	86.11	0.946899	120	greengenes:k__Bacteria; p__Actinobacteria; c__Actinobacteria (class); o__Actinomycetales; f__Pseudonocardiaceae; g__Saccharopolyspora; s__Saccharopolyspora erythraea; otu_746	216400	86.11	0.946899	120	ncbi:Bacteria; Actinobacteria; Actinobacteridae; Actinomycetales; Pseudonocardineae; Pseudonocardiaceae; Saccharopolyspora; Unclassified; otu_591
GOZB1OB01DRI2D.1	21019	59.9	0.775046	179	RDP:Bacteria; "Proteobacteria"; Betaproteobacteria; Nitrosomonadales; Nitrosomonadaceae; Nitrosomonas; otu_1440	138420	59.9	0.775046	179	greengenes:k__Bacteria; p__Proteobacteria; c__Betaproteobacteria; o__Nitrosomonadales; f__Nitrosomonadaceae; g__Nitrosomonas; s__Nitrosomonas eutropha; otu_3138	138420	59.9	0.775046	179	ncbi:Bacteria; Proteobacteria; Betaproteobacteria; Nitrosomonadales; Nitrosomonadaceae; Nitrosomonas; Unclassified; otu_2849
GOZB1OB01DRI3V.1	87774	25.94	0.572147	174	RDP:Bacteria; "Tenericutes"; Mollicutes; Acholeplasmatales; Acholeplasmataceae; Acholeplasma; otu_1886	87774	25.94	0.572147	174	greengenes:k__Bacteria; p__Tenericutes; c__Mollicutes; o__Acholeplasmatales; f__Acholeplasmataceae; g__Candidatus Phytoplasma; s__Rubus stunt phytoplasma; otu_4252	87774	25.94	0.572147	174	ncbi:Bacteria; Tenericutes; Mollicutes; Acholeplasmatales; Acholeplasmataceae; Candidatus Phytoplasma; 16SrV (Elm yellows group); otu_3722
GOZB1OB01DRS7P.1	141703	85.23	0.959093	329	RDP:Bacteria; "Proteobacteria"; Alphaproteobacteria; Rhodobacterales; Rhodobacteraceae; Phaeobacter; otu_1199	141703	85.23	0.959093	329	greengenes:k__Bacteria; p__Proteobacteria; c__Alphaproteobacteria; o__Rhodobacterales; f__Rhodobacteraceae; g__Phaeobacter; Unclassified; otu_2713	141703	85.23	0.959093	329	ncbi:Bacteria; Proteobacteria; Alphaproteobacteria; Rhodobacterales; Rhodobacteraceae; Phaeobacter; Unclassified; otu_2393
GOZB1OB01DS54W.1	99055	69.72	0.862222	284	RDP:Bacteria; "Proteobacteria"; Alphaproteobacteria; Rhodospirillales; Rhodospirillaceae; Pelagibius; otu_1274	100558	69.72	0.866437	284	greengenes:k__Bacteria; p__Proteobacteria; c__Alphaproteobacteria; o__Rhodospirillales; f__Rhodospirillaceae; Unclassified; otu_2793	99055	69.72	0.862222	284	ncbi:Bacteria; Unclassified; otu_221
GOZB1OB01DSTT1.1	156527	63.85	0.847964	245	RDP:Bacteria; "Proteobacteria"; Alphaproteobacteria; Rhizobiales; Rhizobiaceae; Rhizobium; otu_1147	156527	63.85	0.847964	245	greengenes:k__Bacteria; p__Proteobacteria; c__Alphaproteobacteria; o__Rhizobiales; f__Rhizobiaceae; g__Rhizobium; s__Rhizobium etli; otu_2623	156527	63.85	0.847964	245	ncbi:Bacteria; Proteobacteria; Alphaproteobacteria; Rhizobiales; Rhizobiaceae; Rhizobium/Agrobacterium group; Rhizobium; Unclassified; otu_2295
GOZB1OB01DU07Y.1	104011	61.84	0.899546	249	RDP:Bacteria; "Proteobacteria"; Gammaproteobacteria; Oceanospirillales; Alcanivoracaceae; Alcanivorax; otu_1747	16850	60.86	0.894895	249	greengenes:k__Bacteria; p__Proteobacteria; c__Gammaproteobacteria; o__Oceanospirillales; f__Alcanivoracaceae; g__Alcanivorax; Unclassified; otu_3704	16850	60.86	0.894895	249	ncbi:Bacteria; Proteobacteria; Gammaproteobacteria; Oceanospirillales; Alcanivoracaceae; Alcanivorax; Unclassified; otu_3414
GOZB1OB01DU1F4.1	107800	95.35	0.990153	309	RDP:Bacteria; "Actinobacteria"; Actinobacteria; Actinobacteridae; Actinomycetales; Micrococcineae; Promicromonosporaceae; Cellulosimicrobium; otu_286	107800	95.35	0.990153	309	greengenes:k__Bacteria; p__Actinobacteria; c__Actinobacteria (class); o__Actinomycetales; f__Promicromonosporaceae; g__Cellulosimicrobium; Unclassified; otu_702	107800	95.35	0.990153	309	ncbi:Bacteria; Actinobacteria; Actinobacteridae; Actinomycetales; Micrococcineae; Promicromonosporaceae; Cellulosimicrobium; otu_492
GOZB1OB01DURE1.1	7668	38.6	0.749654	383	RDP:Bacteria; "Proteobacteria"; Gammaproteobacteria; unclassified_Gammaproteobacteria; otu_1833	7671	38.34	0.749087	383	greengenes:k__Bacteria; p__Proteobacteria; c__Gammaproteobacteria; o__Oceanospirillales; f__SUP05; otu_3812	7671	38.34	0.749087	383	ncbi:Eukaryota; Metazoa; Mollusca; Bivalvia; Heteroconchia; Veneroida; Glossoidea; Vesicomyidae; Calyptogena; otu_3971
GOZB1OB01DVC3H.1	169876	53.4	0.858749	423	RDP:Bacteria; "Proteobacteria"; Alphaproteobacteria; Rhodospirillales; Rhodospirillaceae; Tistrella; otu_1285	169876	53.4	0.858749	423	greengenes:k__Bacteria; p__Proteobacteria; c__Alphaproteobacteria; o__Rhodospirillales; f__Rhodospirillaceae; g__Tistrella; s__Tistrella mobilis; otu_2822	169876	53.4	0.858749	423	ncbi:Bacteria; Proteobacteria; Alphaproteobacteria; Rhodospirillales; Rhodospirillaceae; Tistrella; otu_2522
GOZB1OB01DW85K.1	12309	97.74	0.997086	344	RDP:Bacteria; "Actinobacteria"; Actinobacteria; Actinobacteridae; Actinomycetales; Micrococcineae; Promicromonosporaceae; Cellulosimicrobium; otu_286	12309	97.74	0.997086	344	greengenes:k__Bacteria; p__Actinobacteria; c__Actinobacteria (class); o__Actinomycetales; f__Promicromonosporaceae; g__Cellulosimicrobium; Unclassified; otu_702	12309	97.74	0.997086	344	ncbi:Bacteria; Actinobacteria; Actinobacteridae; Actinomycetales; Micrococcineae; Promicromonosporaceae; Cellulosimicrobium; otu_492
GOZB1OB01DWNTZ.1	12309	94.3	0.991737	367	RDP:Bacteria; "Actinobacteria"; Actinobacteria; Actinobacteridae; Actinomycetales; Micrococcineae; Promicromonosporaceae; Cellulosimicrobium; otu_286	12309	94.3	0.991737	367	greengenes:k__Bacteria; p__Actinobacteria; c__Actinobacteria (class); o__Actinomycetales; f__Promicromonosporaceae; g__Cellulosimicrobium; Unclassified; otu_702	12309	94.3	0.991737	367	ncbi:Bacteria; Actinobacteria; Actinobacteridae; Actinomycetales; Micrococcineae; Promicromonosporaceae; Cellulosimicrobium; otu_492
GOZB1OB01DX1YV.1	159270	97.38	0.985284	416	RDP:Bacteria; "Actinobacteria"; Actinobacteria; Actinobacteridae; Actinomycetales; Micrococcineae; Promicromonosporaceae; Cellulosimicrobium; otu_286	159270	97.38	0.985284	416	greengenes:k__Bacteria; p__Actinobacteria; c__Actinobacteria (class); o__Actinomycetales; f__Promicromonosporaceae; g__Cellulosimicrobium; Unclassified; otu_702	159270	97.38	0.985284	416	ncbi:Bacteria; Actinobacteria; Actinobacteridae; Actinomycetales; Micrococcineae; Promicromonosporaceae; Cellulosimicrobium; otu_492
GOZB1OB01DX5WY.1	12309	99.05	0.997551	411	RDP:Bacteria; "Actinobacteria"; Actinobacteria; Actinobacteridae; Actinomycetales; Micrococcineae; Promicromonosporaceae; Cellulosimicrobium; otu_286	12309	99.05	0.997551	411	greengenes:k__Bacteria; p__Actinobacteria; c__Actinobacteria (class); o__Actinomycetales; f__Promicromonosporaceae; g__Cellulosimicrobium; Unclassified; otu_702	12309	99.05	0.997551	411	ncbi:Bacteria; Actinobacteria; Actinobacteridae; Actinomycetales; Micrococcineae; Promicromonosporaceae; Cellulosimicrobium; otu_492
GOZB1OB01DYC3O.1	12309	90.97	0.983772	250	RDP:Bacteria; "Actinobacteria"; Actinobacteria; Actinobacteridae; Actinomycetales; Micrococcineae; Promicromonosporaceae; Cellulosimicrobium; otu_286	12309	90.97	0.983772	250	greengenes:k__Bacteria; p__Actinobacteria; c__Actinobacteria (class); o__Actinomycetales; f__Promicromonosporaceae; g__Cellulosimicrobium; Unclassified; otu_702	12309	90.97	0.983772	250	ncbi:Bacteria; Actinobacteria; Actinobacteridae; Actinomycetales; Micrococcineae; Promicromonosporaceae; Cellulosimicrobium; otu_492
GOZB1OB01DYDXK.1	214752	83.14	0.964049	115	RDP:Bacteria; "Actinobacteria"; Actinobacteria; Actinobacteridae; Actinomycetales; Pseudonocardineae; Pseudonocardiaceae; Saccharopolyspora; otu_362	216400	83.14	0.964049	115	greengenes:k__Bacteria; p__Actinobacteria; c__Actinobacteria (class); o__Actinomycetales; f__Pseudonocardiaceae; g__Saccharopolyspora; s__Saccharopolyspora erythraea; otu_746	216400	83.14	0.964049	115	ncbi:Bacteria; Actinobacteria; Actinobacteridae; Actinomycetales; Pseudonocardineae; Pseudonocardiaceae; Saccharopolyspora; Unclassified; otu_591
GOZB1OB01DZQ4Y.1	4832	48.1	0.840857	256	RDP:Bacteria; "Proteobacteria"; Alphaproteobacteria; Rhizobiales; Bradyrhizobiaceae; Afipia; otu_1095	4832	48.1	0.840857	256	greengenes:k__Bacteria; p__Proteobacteria; c__Alphaproteobacteria; o__Rhizobiales; f__Bradyrhizobiaceae; g__Afipia; Unclassified; otu_2504	4832	48.1	0.840857	256	ncbi:Bacteria; Proteobacteria; Alphaproteobacteria; Rhizobiales; Bradyrhizobiaceae; Afipia; Unclassified; otu_2182
GOZB1OB01E06HR.1	225963	75.78	0.939632	348	RDP:Bacteria; "Proteobacteria"; Gammaproteobacteria; Alteromonadales; unclassified_Alteromonadales; otu_1671	98587	72.42	0.942771	348	greengenes:k__Bacteria; p__Proteobacteria; c__Gammaproteobacteria; o__Oceanospirillales; f__Alteromonadaceae; g__HTCC2207; otu_3714	225963	75.78	0.939632	348	ncbi:Bacteria; Proteobacteria; Gammaproteobacteria; Unclassified; otu_3101
GOZB1OB01E1LF6.1	103561	92.67	0.996127	261	RDP:Bacteria; "Actinobacteria"; Actinobacteria; Actinobacteridae; Actinomycetales; Micrococcineae; Promicromonosporaceae; Cellulosimicrobium; otu_286	103561	92.67	0.996127	261	greengenes:k__Bacteria; p__Actinobacteria; c__Actinobacteria (class); o__Actinomycetales; f__Promicromonosporaceae; g__Cellulosimicrobium; Unclassified; otu_702	103561	92.67	0.996127	261	ncbi:Bacteria; Actinobacteria; Actinobacteridae; Actinomycetales; Micrococcineae; Promicromonosporaceae; Cellulosimicrobium; otu_492
GOZB1OB01E1WN8.1	140347	78.95	0.933847	141	RDP:Bacteria; "Proteobacteria"; Alphaproteobacteria; Rhizobiales; Brucellaceae; Ochrobactrum; otu_1108	140347	78.95	0.933847	141	greengenes:k__Bacteria; p__Proteobacteria; c__Alphaproteobacteria; o__Rhizobiales; f__Brucellaceae; g__Ochrobactrum; Unclassified; otu_2529	140347	78.95	0.933847	141	ncbi:Bacteria; Proteobacteria; Alphaproteobacteria; Rhizobiales; Brucellaceae; Ochrobactrum; Unclassified; otu_2207
GOZB1OB01E23R4.1	151662	70.91	0.749785	59	RDP:Bacteria; "Proteobacteria"; Alphaproteobacteria; Rhodobacterales; Rhodobacteraceae; unclassified_Rhodobacteraceae; otu_1236	149275	73.64	0.749785	59	greengenes:k__Bacteria; p__Proteobacteria; c__Alphaproteobacteria; o__Rhodobacterales; f__Hyphomonadaceae; g__Oceanicaulis; Unclassified; otu_2664	149275	73.64	0.749785	59	ncbi:Bacteria; Proteobacteria; Alphaproteobacteria; Rhodobacterales; Hyphomonadaceae; Oceanicaulis; otu_2335
GOZB1OB01E3MYR.1	105202	99.18	0.993612	317	RDP:Bacteria; "Actinobacteria"; Actinobacteria; Actinobacteridae; Actinomycetales; Micrococcineae; Promicromonosporaceae; Cellulosimicrobium; otu_286	105202	99.18	0.993612	317	greengenes:k__Bacteria; p__Actinobacteria; c__Actinobacteria (class); o__Actinomycetales; f__Promicromonosporaceae; g__Cellulosimicrobium; Unclassified; otu_702	105202	99.18	0.993612	317	ncbi:Bacteria; Actinobacteria; Actinobacteridae; Actinomycetales; Micrococcineae; Promicromonosporaceae; Cellulosimicrobium; otu_492
GOZB1OB01EB4QR.1	108393	70.75	0.938629	395	RDP:Bacteria; "Proteobacteria"; Gammaproteobacteria; Pseudomonadales; Pseudomonadaceae; Pseudomonas; otu_1813	108393	70.75	0.938629	395	greengenes:k__Bacteria; p__Proteobacteria; c__Gammaproteobacteria; o__Pseudomonadales; f__Pseudomonadaceae; g__Pseudomonas; Unclassified; otu_3909	108393	70.75	0.938629	395	ncbi:Bacteria; Proteobacteria; Gammaproteobacteria; Pseudomonadales; Pseudomonadaceae; Pseudomonas; Unclassified; otu_3528
GOZB1OB01EB8Z1.1	237287	66.44	0.921391	391	RDP:Bacteria; "Bacteroidetes"; Flavobacteria; "Flavobacteriales"; Flavobacteriaceae; unclassified_Flavobacteriaceae; otu_621	237287	66.44	0.921391	391	greengenes:k__Bacteria; p__Bacteroidetes; c__Flavobacteria; o__Flavobacteriales; f__Flavobacteriaceae; Unclassified; otu_1069	237287	66.44	0.921391	391	ncbi:Bacteria; Bacteroidetes; Flavobacteria; Flavobacteriales; Flavobacteriaceae; Tenacibaculum; Unclassified; otu_985
GOZB1OB01EBG6K.1	128796	91.51	0.9862	74	RDP:Bacteria; Cyanobacteria; Cyanobacteria; Family II; GpIIa; otu_2002	128796	91.51	0.9862	74	greengenes:k__Bacteria; p__Cyanobacteria; c__Synechococcophycideae; o__Synechococcales; f__Synechococcaceae; g__Prochlorococcus; otu_1523	128796	91.51	0.9862	74	ncbi:Bacteria; Cyanobacteria; Chroococcales; Synechococcus; Unclassified; otu_1273
GOZB1OB01EDCCV.1	4832	37.33	0.757895	161	RDP:Bacteria; "Proteobacteria"; Alphaproteobacteria; Rhizobiales; Bradyrhizobiaceae; Afipia; otu_1095	4832	37.33	0.757895	161	greengenes:k__Bacteria; p__Proteobacteria; c__Alphaproteobacteria; o__Rhizobiales; f__Bradyrhizobiaceae; g__Afipia; Unclassified; otu_2504	4832	37.33	0.757895	161	ncbi:Bacteria; Proteobacteria; Alphaproteobacteria; Rhizobiales; Bradyrhizobiaceae; Afipia; Unclassified; otu_2182
GOZB1OB01EDHR2.1	101535	53.28	0.865827	315	RDP:Bacteria; "Firmicutes"; "Bacilli"; "Lactobacillales"; Lactobacillaceae; Lactobacillus; otu_721	101535	53.28	0.865827	315	greengenes:k__Bacteria; p__Firmicutes; c__Bacilli; o__Lactobacillales; f__Lactobacillaceae; g__Lactobacillus; s__Lactobacillus paracollinoides; otu_1902	101366	53.28	0.877454	315	ncbi:Bacteria; Firmicutes; Lactobacillales; Lactobacillaceae; Lactobacillus; Unclassified; otu_1995
GOZB1OB01EDKDO.1	143945	76.43	0.926566	279	RDP:Bacteria; "Proteobacteria"; Gammaproteobacteria; Pseudomonadales; Pseudomonadaceae; Pseudomonas; otu_1813	143945	76.43	0.926566	279	greengenes:k__Bacteria; p__Proteobacteria; c__Gammaproteobacteria; o__Pseudomonadales; f__Pseudomonadaceae; g__Pseudomonas; Unclassified; otu_3909	143945	76.43	0.926566	279	ncbi:Bacteria; Proteobacteria; Gammaproteobacteria; Pseudomonadales; Pseudomonadaceae; Pseudomonas; Unclassified; otu_3528
GOZB1OB01EDV2K.1	77298	50	0.757459	70	RDP:Bacteria; "Chloroflexi"; Anaerolineae; Anaerolineales; Anaerolineaceae; unclassified_Anaerolineaceae; otu_658	77298	50	0.757459	70	greengenes:k__Bacteria; p__Chloroflexi; c__Anaerolineae; o__Anaerolineales; f__Anaerolinaceae; g__WCHB1-05; otu_1327	77298	50	0.757459	70	ncbi:Bacteria; Unclassified; otu_221
GOZB1OB01EFRYR.1	245677	62.81	0.879678	407	RDP:Bacteria; "Proteobacteria"; Alphaproteobacteria; Sneathiellales; Sneathiellaceae; Sneathiella; otu_1297	245677	62.81	0.879678	407	greengenes:k__Bacteria; p__Proteobacteria; c__Alphaproteobacteria; o__Rhodospirillales; f__Rhodospirillaceae; Unclassified; otu_2793	262321	60.36	0.899401	407	ncbi:Bacteria; Proteobacteria; Alphaproteobacteria; Rhodospirillales; Rhodospirillaceae; Thalassospira; Unclassified; otu_2520
GOZB1OB01EIGCF.1	324411	38.13	0.743346	193	RDP:Bacteria; "Actinobacteria"; Actinobacteria; Actinobacteridae; Actinomycetales; Corynebacterineae; Corynebacteriaceae; Corynebacterium; otu_162	324411	38.13	0.743346	193	greengenes:k__Bacteria; p__Actinobacteria; c__Actinobacteria (class); o__Actinomycetales; f__Corynebacteriaceae; g__Corynebacterium; Unclassified; otu_340	324411	38.13	0.743346	193	ncbi:Bacteria; Actinobacteria; Actinobacteridae; Actinomycetales; Corynebacterineae; Corynebacteriaceae; Corynebacterium; Unclassified; otu_285
GOZB1OB01EISYJ.1	5922	36.94	0.683392	359	RDP:Bacteria; "Proteobacteria"; Alphaproteobacteria; Rickettsiales; Rickettsiaceae; Rickettsia; otu_1293	5922	36.94	0.683392	359	greengenes:k__Bacteria; p__Proteobacteria; c__Alphaproteobacteria; o__Rickettsiales; f__Rickettsiaceae; g__Rickettsia; Unclassified; otu_2847	5922	36.94	0.683392	359	ncbi:Bacteria; Proteobacteria; Alphaproteobacteria; Rickettsiales; Rickettsiaceae; Rickettsieae; Rickettsia; Unclassified; otu_2557
GOZB1OB01EIYVF.1	107389	99.32	0.999993	392	RDP:Bacteria; "Actinobacteria"; Actinobacteria; Actinobacteridae; Actinomycetales; Micrococcineae; Promicromonosporaceae; Cellulosimicrobium; otu_286	107389	99.32	0.999993	392	greengenes:k__Bacteria; p__Actinobacteria; c__Actinobacteria (class); o__Actinomycetales; f__Promicromonosporaceae; g__Cellulosimicrobium; s__Cellulosimicrobium funkei; otu_703	107389	99.32	0.999993	392	ncbi:Bacteria; Actinobacteria; Actinobacteridae; Actinomycetales; Micrococcineae; Promicromonosporaceae; Cellulosimicrobium; otu_492
GOZB1OB01EJCLH.1	142833	79.06	0.948193	357	RDP:Bacteria; Cyanobacteria; Cyanobacteria; Chloroplast; Cryptomonadaceae; otu_1997	142833	79.06	0.948193	357	greengenes:k__Bacteria; p__Cyanobacteria; c__Chloroplast; o__Cryptophyta; otu_1401	3470	80.3	0.971389	356	ncbi:Eukaryota; Cryptophyta; Pyrenomonadales; Pyrenomonadaceae; Pyrenomonas; otu_3856
GOZB1OB01EJLIU.1	132170	81.88	0.96636	91	RDP:Bacteria; "Actinobacteria"; Actinobacteria; Actinobacteridae; Actinomycetales; Micrococcineae; Micrococcaceae; Kocuria; otu_276	132170	81.88	0.96636	91	greengenes:k__Bacteria; p__Actinobacteria; c__Actinobacteria (class); o__Actinomycetales; f__Micrococcaceae; g__Kocuria; s__Kocuria rosea; otu_530	132170	81.88	0.96636	91	ncbi:Bacteria; Actinobacteria; Actinobacteridae; Actinomycetales; Micrococcineae; Micrococcaceae; Kocuria; Unclassified; otu_480
GOZB1OB01EKZ5E.1	251524	96.6	0.989746	397	RDP:Bacteria; "Actinobacteria"; Actinobacteria; Actinobacteridae; Actinomycetales; Micrococcineae; Promicromonosporaceae; Cellulosimicrobium; otu_286	251524	96.6	0.989746	397	greengenes:k__Bacteria; p__Actinobacteria; c__Actinobacteria (class); o__Actinomycetales; f__Promicromonosporaceae; g__Cellulosimicrobium; Unclassified; otu_702	251524	96.6	0.989746	397	ncbi:Bacteria; Actinobacteria; Actinobacteridae; Actinomycetales; Micrococcineae; Promicromonosporaceae; Cellulosimicrobium; otu_492
GOZB1OB01EL9VW.1	12309	97.96	0.999993	436	RDP:Bacteria; "Actinobacteria"; Actinobacteria; Actinobacteridae; Actinomycetales; Micrococcineae; Promicromonosporaceae; Cellulosimicrobium; otu_286	12309	97.96	0.999993	436	greengenes:k__Bacteria; p__Actinobacteria; c__Actinobacteria (class); o__Actinomycetales; f__Promicromonosporaceae; g__Cellulosimicrobium; Unclassified; otu_702	12309	97.96	0.999993	436	ncbi:Bacteria; Actinobacteria; Actinobacteridae; Actinomycetales; Micrococcineae; Promicromonosporaceae; Cellulosimicrobium; otu_492
GOZB1OB01ELMIE.1	90336	68.86	0.94344	293	RDP:Bacteria; "Proteobacteria"; Alphaproteobacteria; Rhodospirillales; Rhodospirillaceae; unclassified_Rhodospirillaceae; otu_1286	162790	65.71	0.946623	293	greengenes:k__Bacteria; p__Proteobacteria; c__Alphaproteobacteria; o__Rhodospirillales; f__Rhodospirillaceae; g__Nisaea; otu_2804	162790	65.71	0.946623	293	ncbi:Bacteria; Proteobacteria; Alphaproteobacteria; Rhodospirillales; Rhodospirillaceae; Nisaea; otu_2504
GOZB1OB01ELUA9.1	314512	74.64	0.907584	161	RDP:Bacteria; "Proteobacteria"; Gammaproteobacteria; "Vibrionales"; Vibrionaceae; Photobacterium; otu_1622	314512	74.64	0.907584	161	greengenes:k__Bacteria; p__Proteobacteria; c__Gammaproteobacteria; o__Vibrionales; f__Vibrionaceae; g__Photobacterium; Unclassified; otu_3973	314512	74.64	0.907584	161	ncbi:Bacteria; Proteobacteria; Gammaproteobacteria; Vibrionales; Vibrionaceae; Photobacterium; Unclassified; otu_3596
GOZB1OB01ELW90.1	165647	53.97	0.860202	486	RDP:Bacteria; "Proteobacteria"; Gammaproteobacteria; Oceanospirillales; Oceanospirillaceae; Reinekea; otu_1781	256557	53.77	0.852964	486	greengenes:k__Bacteria; p__Proteobacteria; c__Gammaproteobacteria; o__Oceanospirillales; f__Oceanospirillaceae; g__Amphritea; otu_3781	256557	53.77	0.852964	486	ncbi:Bacteria; Proteobacteria; Gammaproteobacteria; Oceanospirillales; Amphritea; otu_3419
GOZB1OB01ELZNH.1	140856	56.56	0.879082	128	RDP:Bacteria; "Proteobacteria"; Gammaproteobacteria; Pseudomonadales; Moraxellaceae; Psychrobacter; otu_1807	140856	56.56	0.879082	128	greengenes:k__Bacteria; p__Proteobacteria; c__Gammaproteobacteria; o__Pseudomonadales; f__Moraxellaceae; g__Psychrobacter; Unclassified; otu_3891	140856	56.56	0.879082	128	ncbi:Bacteria; Proteobacteria; Gammaproteobacteria; Pseudomonadales; Moraxellaceae; Psychrobacter; Unclassified; otu_3519
GOZB1OB01EM0AM.1	107800	94.32	0.990923	222	RDP:Bacteria; "Actinobacteria"; Actinobacteria; Actinobacteridae; Actinomycetales; Micrococcineae; Promicromonosporaceae; Cellulosimicrobium; otu_286	107800	94.32	0.990923	222	greengenes:k__Bacteria; p__Actinobacteria; c__Actinobacteria (class); o__Actinomycetales; f__Promicromonosporaceae; g__Cellulosimicrobium; Unclassified; otu_702	107800	94.32	0.990923	222	ncbi:Bacteria; Actinobacteria; Actinobacteridae; Actinomycetales; Micrococcineae; Promicromonosporaceae; Cellulosimicrobium; otu_492
GOZB1OB01EMMJP.1	73058	94.15	0.997638	425	RDP:Bacteria; "Actinobacteria"; Actinobacteria; Actinobacteridae; Actinomycetales; Micrococcineae; Promicromonosporaceae; Cellulosimicrobium; otu_286	73058	94.15	0.997638	425	greengenes:k__Bacteria; p__Actinobacteria; c__Actinobacteria (class); o__Actinomycetales; f__Promicromonosporaceae; g__Cellulosimicrobium; Unclassified; otu_702	73058	94.15	0.997638	425	ncbi:Bacteria; Actinobacteria; Actinobacteridae; Actinomycetales; Micrococcineae; Promicromonosporaceae; Promicromonospora; otu_496
GOZB1OB01EMOBD.1	140089	80.59	0.967378	250	RDP:Bacteria; "Proteobacteria"; Gammaproteobacteria; Alteromonadales; Colwelliaceae; Thalassomonas; otu_1657	140089	80.59	0.967378	250	greengenes:k__Bacteria; p__Proteobacteria; c__Gammaproteobacteria; o__Alteromonadales; f__Colwelliaceae; g__Thalassomonas; s__Thalassomonas agarivorans; otu_3426	140089	80.59	0.967378	250	ncbi:Bacteria; Proteobacteria; Gammaproteobacteria; Alteromonadales; Colwelliaceae; Thalassomonas; Unclassified; otu_3158
GOZB1OB01EMXD6.1	111912	69.25	0.924589	396	RDP:Bacteria; "Proteobacteria"; Gammaproteobacteria; Alteromonadales; Ferrimonadaceae; Ferrimonas; otu_1659	111912	69.25	0.924589	396	greengenes:k__Bacteria; p__Proteobacteria; c__Gammaproteobacteria; o__Alteromonadales; f__Ferrimonadaceae; g__Ferrimonas; Unclassified; otu_3427	111912	69.25	0.924589	396	ncbi:Bacteria; Proteobacteria; Gammaproteobacteria; Alteromonadales; Ferrimonadaceae; Ferrimonas; Unclassified; otu_3162
GOZB1OB01EN33I.1	12309	100	0.999993	349	RDP:Bacteria; "Actinobacteria"; Actinobacteria; Actinobacteridae; Actinomycetales; Micrococcineae; Promicromonosporaceae; Cellulosimicrobium; otu_286	12309	100	0.999993	349	greengenes:k__Bacteria; p__Actinobacteria; c__Actinobacteria (class); o__Actinomycetales; f__Promicromonosporaceae; g__Cellulosimicrobium; Unclassified; otu_702	12309	100	0.999993	349	ncbi:Bacteria; Actinobacteria; Actinobacteridae; Actinomycetales; Micrococcineae; Promicromonosporaceae; Cellulosimicrobium; otu_492
GOZB1OB01EOWUF.1	12309	94.33	0.999993	303	RDP:Bacteria; "Actinobacteria"; Actinobacteria; Actinobacteridae; Actinomycetales; Micrococcineae; Promicromonosporaceae; Cellulosimicrobium; otu_286	12309	94.33	0.999993	303	greengenes:k__Bacteria; p__Actinobacteria; c__Actinobacteria (class); o__Actinomycetales; f__Promicromonosporaceae; g__Cellulosimicrobium; Unclassified; otu_702	12309	94.33	0.999993	303	ncbi:Bacteria; Actinobacteria; Actinobacteridae; Actinomycetales; Micrococcineae; Promicromonosporaceae; Cellulosimicrobium; otu_492
GOZB1OB01EQ93M.1	54234	71.94	0.921333	447	RDP:Bacteria; "Proteobacteria"; Alphaproteobacteria; Sphingomonadales; Erythrobacteraceae; Porphyrobacter; otu_1302	54234	71.94	0.921333	447	greengenes:k__Bacteria; p__Proteobacteria; c__Alphaproteobacteria; o__Sphingomonadales; f__Erythrobacteraceae; g__Porphyrobacter; Unclassified; otu_2873	54234	71.94	0.921333	447	ncbi:Bacteria; Proteobacteria; Alphaproteobacteria; Sphingomonadales; Sphingomonadaceae; Unclassified; otu_2585
GOZB1OB01EQYQI.1	224191	43.71	0.807268	458	RDP:Bacteria; "Proteobacteria"; Alphaproteobacteria; Rhizobiales; Rhodobiaceae; Afifella; otu_1151	224191	43.71	0.807268	458	greengenes:k__Bacteria; p__Proteobacteria; c__Alphaproteobacteria; o__Rhizobiales; f__Rhodobiaceae; g__Afifella; s__Afifella marina; otu_2643	224191	43.71	0.807268	458	ncbi:Bacteria; Proteobacteria; Alphaproteobacteria; Rhizobiales; Rhodobiaceae; Afifella; otu_2303
GOZB1OB01ERJCY.1	115372	91.6	0.969529	304	RDP:Bacteria; "Proteobacteria"; Betaproteobacteria; Burkholderiales; Alcaligenaceae; Achromobacter; otu_1317	115372	91.6	0.969529	304	greengenes:k__Bacteria; p__Proteobacteria; c__Betaproteobacteria; o__Burkholderiales; f__Alcaligenaceae; g__Achromobacter; Unclassified; otu_2935	115372	91.6	0.969529	304	ncbi:Bacteria; Proteobacteria; Betaproteobacteria; Burkholderiales; Alcaligenaceae; Achromobacter; Unclassified; otu_2614
GOZB1OB01ETCQO.1	82677	62.05	0.648016	150	RDP:Bacteria; "Proteobacteria"; Betaproteobacteria; Nitrosomonadales; Nitrosomonadaceae; Nitrosomonas; otu_1440	82677	62.05	0.648016	150	greengenes:k__Bacteria; p__Proteobacteria; c__Betaproteobacteria; o__Nitrosomonadales; f__Nitrosomonadaceae; g__Nitrosomonas; Unclassified; otu_3136	138420	63.59	0.802414	153	ncbi:Bacteria; Proteobacteria; Betaproteobacteria; Nitrosomonadales; Nitrosomonadaceae; Nitrosomonas; Unclassified; otu_2849
GOZB1OB01EUDDS.1	12309	98.61	0.990589	107	RDP:Bacteria; "Actinobacteria"; Actinobacteria; Actinobacteridae; Actinomycetales; Micrococcineae; Promicromonosporaceae; Cellulosimicrobium; otu_286	12309	98.61	0.990589	107	greengenes:k__Bacteria; p__Actinobacteria; c__Actinobacteria (class); o__Actinomycetales; f__Promicromonosporaceae; g__Cellulosimicrobium; Unclassified; otu_702	12309	98.61	0.990589	107	ncbi:Bacteria; Actinobacteria; Actinobacteridae; Actinomycetales; Micrococcineae; Promicromonosporaceae; Cellulosimicrobium; otu_492
GOZB1OB01EUIMO.1	159695	80.28	0.980895	106	RDP:Bacteria; "Proteobacteria"; Alphaproteobacteria; Rhodobacterales; Rhodobacteraceae; Roseobacter; otu_1214	148015	83.8	0.917554	105	greengenes:k__Bacteria; p__Proteobacteria; c__Alphaproteobacteria; o__Rhodobacterales; f__Rhodobacteraceae; g__Sulfitobacter; s__Sulfitobacter sp. EE-36; otu_2744	148015	83.8	0.917554	105	ncbi:Bacteria; Proteobacteria; Alphaproteobacteria; Rhodobacterales; Rhodobacteraceae; Sulfitobacter; Unclassified; otu_2436
GOZB1OB01EUWYK.1	12309	91.99	0.992086	255	RDP:Bacteria; "Actinobacteria"; Actinobacteria; Actinobacteridae; Actinomycetales; Micrococcineae; Promicromonosporaceae; Cellulosimicrobium; otu_286	12309	91.99	0.992086	255	greengenes:k__Bacteria; p__Actinobacteria; c__Actinobacteria (class); o__Actinomycetales; f__Promicromonosporaceae; g__Cellulosimicrobium; Unclassified; otu_702	12309	91.99	0.992086	255	ncbi:Bacteria; Actinobacteria; Actinobacteridae; Actinomycetales; Micrococcineae; Promicromonosporaceae; Cellulosimicrobium; otu_492
GOZB1OB01EV5Y3.1	4832	46.21	0.861786	341	RDP:Bacteria; "Proteobacteria"; Alphaproteobacteria; Rhizobiales; Bradyrhizobiaceae; Afipia; otu_1095	4832	46.21	0.861786	341	greengenes:k__Bacteria; p__Proteobacteria; c__Alphaproteobacteria; o__Rhizobiales; f__Bradyrhizobiaceae; g__Afipia; Unclassified; otu_2504	4832	46.21	0.861786	341	ncbi:Bacteria; Proteobacteria; Alphaproteobacteria; Rhizobiales; Bradyrhizobiaceae; Afipia; Unclassified; otu_2182
GOZB1OB01EV6P3.1	100492	100	0.999993	132	RDP:Bacteria; "Actinobacteria"; Actinobacteria; Actinobacteridae; Actinomycetales; Micromonosporineae; Micromonosporaceae; Micromonospora; otu_310	100492	100	0.999993	132	greengenes:k__Bacteria; p__Actinobacteria; c__Actinobacteria (class); o__Actinomycetales; f__Micromonosporaceae; g__Solwaraspora; otu_575	100492	100	0.999993	132	ncbi:Bacteria; Actinobacteria; Actinobacteridae; Actinomycetales; Micromonosporineae; Micromonosporaceae; Solwaraspora; otu_528
GOZB1OB01EVTO6.1	261035	55.78	0.819201	251	RDP:Bacteria; "Proteobacteria"; Alphaproteobacteria; Rhizobiales; Methylobacteriaceae; Methylobacterium; otu_1126	264722	55.78	0.819201	251	greengenes:k__Bacteria; p__Proteobacteria; c__Alphaproteobacteria; o__Rhizobiales; f__Methylobacteriaceae; g__Methylobacterium; s__Methylobacterium radiotolerans; otu_2565	264722	55.78	0.819201	251	ncbi:Bacteria; Proteobacteria; Alphaproteobacteria; Rhizobiales; Methylobacteriaceae; Methylobacterium; Unclassified; otu_2244
GOZB1OB01EW4GM.1	121458	60.34	0.87337	355	RDP:Bacteria; "Proteobacteria"; Alphaproteobacteria; Rhizobiales; Brucellaceae; Pseudochrobactrum; otu_1109	121458	60.34	0.87337	355	greengenes:k__Bacteria; p__Proteobacteria; c__Alphaproteobacteria; o__Rhizobiales; f__Brucellaceae; g__Pseudochrobactrum; Unclassified; otu_2532	121458	60.34	0.87337	355	ncbi:Bacteria; Proteobacteria; Alphaproteobacteria; Rhizobiales; Brucellaceae; Unclassified; otu_2201
GOZB1OB01EWIDQ.1	7672	40.47	0.801818	378	RDP:Bacteria; "Proteobacteria"; Gammaproteobacteria; unclassified_Gammaproteobacteria; otu_1833	7672	40.47	0.801818	378	greengenes:k__Bacteria; p__Proteobacteria; c__Gammaproteobacteria; o__Oceanospirillales; f__SUP05; otu_3812	7672	40.47	0.801818	378	ncbi:Bacteria; Proteobacteria; Gammaproteobacteria; sulfur-oxidizing symbionts; Unclassified; otu_3548
GOZB1OB01EX8NZ.1	12309	98.68	0.99697	333	RDP:Bacteria; "Actinobacteria"; Actinobacteria; Actinobacteridae; Actinomycetales; Micrococcineae; Promicromonosporaceae; Cellulosimicrobium; otu_286	12309	98.68	0.99697	333	greengenes:k__Bacteria; p__Actinobacteria; c__Actinobacteria (class); o__Actinomycetales; f__Promicromonosporaceae; g__Cellulosimicrobium; Unclassified; otu_702	12309	98.68	0.99697	333	ncbi:Bacteria; Actinobacteria; Actinobacteridae; Actinomycetales; Micrococcineae; Promicromonosporaceae; Cellulosimicrobium; otu_492
GOZB1OB01EYJC3.1	107389	97.97	0.994121	344	RDP:Bacteria; "Actinobacteria"; Actinobacteria; Actinobacteridae; Actinomycetales; Micrococcineae; Promicromonosporaceae; Cellulosimicrobium; otu_286	107389	97.97	0.994121	344	greengenes:k__Bacteria; p__Actinobacteria; c__Actinobacteria (class); o__Actinomycetales; f__Promicromonosporaceae; g__Cellulosimicrobium; s__Cellulosimicrobium funkei; otu_703	107389	97.97	0.994121	344	ncbi:Bacteria; Actinobacteria; Actinobacteridae; Actinomycetales; Micrococcineae; Promicromonosporaceae; Cellulosimicrobium; otu_492
GOZB1OB01EZ1DY.1	100355	45.94	0.822631	490	RDP:Bacteria; "Proteobacteria"; Alphaproteobacteria; Sphingomonadales; Sphingomonadaceae; Sphingobium; otu_1308	100355	45.94	0.822631	490	greengenes:k__Bacteria; p__Proteobacteria; c__Alphaproteobacteria; o__Sphingomonadales; f__Sphingomonadaceae; g__Sphingobium; Unclassified; otu_2887	275764	46.12	0.83279	490	ncbi:Bacteria; Proteobacteria; Alphaproteobacteria; Sphingomonadales; Sphingomonadaceae; Unclassified; otu_2585
GOZB1OB01EZCRX.1	245677	69.14	0.86385	314	RDP:Bacteria; "Proteobacteria"; Alphaproteobacteria; Sneathiellales; Sneathiellaceae; Sneathiella; otu_1297	245677	69.14	0.86385	314	greengenes:k__Bacteria; p__Proteobacteria; c__Alphaproteobacteria; o__Rhodospirillales; f__Rhodospirillaceae; Unclassified; otu_2793	104532	67.95	0.896887	314	ncbi:Bacteria; Proteobacteria; Alphaproteobacteria; Rhizobiales; Unclassified; otu_2164
GOZB1OB01EZHOM.1	4832	47.46	0.854199	397	RDP:Bacteria; "Proteobacteria"; Alphaproteobacteria; Rhizobiales; Bradyrhizobiaceae; Afipia; otu_1095	4832	47.46	0.854199	397	greengenes:k__Bacteria; p__Proteobacteria; c__Alphaproteobacteria; o__Rhizobiales; f__Bradyrhizobiaceae; g__Afipia; Unclassified; otu_2504	4832	47.46	0.854199	397	ncbi:Bacteria; Proteobacteria; Alphaproteobacteria; Rhizobiales; Bradyrhizobiaceae; Afipia; Unclassified; otu_2182
GOZB1OB01EZHXW.1	222176	58.41	0.863225	366	RDP:Bacteria; "Proteobacteria"; Alphaproteobacteria; Kordiimonadales; "Kordiimonadaceae"; Kordiimonas; otu_1083	222176	58.41	0.863225	366	greengenes:k__Bacteria; p__Proteobacteria; c__Alphaproteobacteria; o__Kordiimonadales; f__Kordiimonadaceae; Unclassified; otu_2472	222176	58.41	0.863225	366	ncbi:Bacteria; Proteobacteria; Alphaproteobacteria; Unclassified; otu_2139
GOZB1OB01EZW42.1	245577	44.96	0.767401	390	RDP:Bacteria; "Proteobacteria"; Alphaproteobacteria; Alphaproteobacteria_incertae_sedis; Insolitispirillum; otu_1063	245577	44.96	0.767401	390	greengenes:k__Bacteria; p__Proteobacteria; c__Alphaproteobacteria; o__Rhodospirillales; f__Rhodospirillaceae; g__Insolitispirillum; s__Insolitospirillum peregrinum; otu_2801	245577	44.96	0.767401	390	ncbi:Bacteria; Proteobacteria; Alphaproteobacteria; Rhodospirillales; Rhodospirillaceae; Insolitispirillum; otu_2500
GOZB1OB01A01AA.1	255918	77.44	0.991723	122	RDP:Bacteria; "Proteobacteria"; Gammaproteobacteria; Alteromonadales; Alteromonadaceae; Haliea; otu_1646	152902	84.76	0.983395	122	greengenes:k__Bacteria; p__Proteobacteria; c__Gammaproteobacteria; o__Oceanospirillales; f__OM60; g__Congregibacter; s__Congregibacter litoralis; otu_3806	152902	84.76	0.983395	122	ncbi:Bacteria; Proteobacteria; Gammaproteobacteria; Congregibacter; otu_3253
GOZB1OB01A0HED.1	102733	38.22	0.772691	448	RDP:Bacteria; "Proteobacteria"; Alphaproteobacteria; Rhizobiales; Rhizobiaceae; Ensifer; otu_1145	102733	38.22	0.772691	448	greengenes:k__Bacteria; p__Proteobacteria; c__Alphaproteobacteria; o__Rhizobiales; f__Rhizobiaceae; g__Ensifer; Unclassified; otu_2612	102733	38.22	0.772691	448	ncbi:Bacteria; Proteobacteria; Alphaproteobacteria; Rhizobiales; Rhizobiaceae; Sinorhizobium/Ensifer group; Ensifer; Unclassified; otu_2299
GOZB1OB01A1DEK.1	257438	32.69	0.317376	110	RDP:Bacteria; "Firmicutes"; "Clostridia"; Clostridiales; Incertae Sedis XIII; Anaerovorax; otu_934	257438	32.69	0.317376	110	greengenes:k__Bacteria; p__Firmicutes; c__Clostridia; o__Clostridiales; Unclassified; otu_1995	3914	32.69	0.427604	110	ncbi:Bacteria; Spirochaetes; Spirochaetales; Spirochaetaceae; Treponema; Unclassified; otu_3689
GOZB1OB01A2B9F.1	135990	67.55	0.904808	395	RDP:Bacteria; "Proteobacteria"; Alphaproteobacteria; Rhodospirillales; Rhodospirillaceae; Thalassobaculum; otu_1283	135990	67.55	0.904808	395	greengenes:k__Bacteria; p__Proteobacteria; c__Alphaproteobacteria; o__Rhodospirillales; f__Rhodospirillaceae; Unclassified; otu_2793	135990	67.55	0.904808	395	ncbi:Bacteria; Unclassified; otu_221
GOZB1OB01A3020.1	37406	49.09	0.827558	160	RDP:Bacteria; "Proteobacteria"; Alphaproteobacteria; Rhodospirillales; Rhodospirillaceae; unclassified_Rhodospirillaceae; otu_1286	37406	49.09	0.827558	160	greengenes:k__Bacteria; p__Proteobacteria; c__Alphaproteobacteria; o__Rhodospirillales; f__Rhodospirillaceae; g__Magnetospirillum; Unclassified; otu_2802	169228	49.55	0.838212	160	ncbi:Bacteria; Proteobacteria; Alphaproteobacteria; Sphingomonadales; Sphingomonadaceae; Sphingopyxis; Unclassified; otu_2601
GOZB1OB01A33MS.1	111452	61.06	0.869766	355	RDP:Bacteria; "Proteobacteria"; Alphaproteobacteria; Rhodospirillales; unclassified_Rhodospirillales; otu_1287	111452	61.06	0.869766	355	greengenes:k__Bacteria; p__Proteobacteria; c__Alphaproteobacteria; o__Rhodospirillales; f__Rhodospirillaceae; Unclassified; otu_2793	111452	61.06	0.869766	355	ncbi:Bacteria; Proteobacteria; Alphaproteobacteria; Unclassified; otu_2139
GOZB1OB01A350L.1	5856	39.86	0.782981	230	RDP:Bacteria; "Proteobacteria"; Alphaproteobacteria; Caulobacterales; Hyphomonadaceae; Hyphomonas; otu_1073	5856	39.86	0.782981	230	greengenes:k__Bacteria; p__Proteobacteria; c__Alphaproteobacteria; o__Rhodobacterales; f__Hyphomonadaceae; g__Hyphomonas; Unclassified; otu_2658	5856	39.86	0.782981	230	ncbi:Bacteria; Proteobacteria; Alphaproteobacteria; Rhodobacterales; Hyphomonadaceae; Hyphomonas; Unclassified; otu_2331
GOZB1OB01A394I.1	107800	87.55	0.96014	365	RDP:Bacteria; "Actinobacteria"; Actinobacteria; Actinobacteridae; Actinomycetales; Micrococcineae; Promicromonosporaceae; Cellulosimicrobium; otu_286	107800	87.55	0.96014	365	greengenes:k__Bacteria; p__Actinobacteria; c__Actinobacteria (class); o__Actinomycetales; f__Promicromonosporaceae; g__Cellulosimicrobium; Unclassified; otu_702	107800	87.55	0.96014	365	ncbi:Bacteria; Actinobacteria; Actinobacteridae; Actinomycetales; Micrococcineae; Promicromonosporaceae; Cellulosimicrobium; otu_492
GOZB1OB01A3P9A.1	181641	59.37	0.868603	536	RDP:Bacteria; "Proteobacteria"; Alphaproteobacteria; Rhodospirillales; Rhodospirillaceae; Inquilinus; otu_1269	181641	59.37	0.868603	536	greengenes:k__Bacteria; p__Proteobacteria; c__Alphaproteobacteria; o__Rhodospirillales; f__Rhodospirillaceae; g__Inquilinus; s__Inquilinus limosus; otu_2800	181641	59.37	0.868603	536	ncbi:Bacteria; Proteobacteria; Alphaproteobacteria; Rhodospirillales; Rhodospirillaceae; Inquilinus; otu_2499
GOZB1OB01A441D.1	2403	79.53	0.961753	81	RDP:Bacteria; "Bacteroidetes"; Flavobacteria; "Flavobacteriales"; Flavobacteriaceae; unclassified_Flavobacteriaceae; otu_621	2403	79.53	0.961753	81	greengenes:k__Bacteria; p__Bacteroidetes; c__Flavobacteria; o__Flavobacteriales; f__Flavobacteriaceae; Unclassified; otu_1069	151373	79.53	0.921101	81	ncbi:Bacteria; Bacteroidetes; Flavobacteria; Flavobacteriales; Unclassified; otu_859
GOZB1OB01A45P8.1	2403	79.53	0.961753	81	RDP:Bacteria; "Bacteroidetes"; Flavobacteria; "Flavobacteriales"; Flavobacteriaceae; unclassified_Flavobacteriaceae; otu_621	2403	79.53	0.961753	81	greengenes:k__Bacteria; p__Bacteroidetes; c__Flavobacteria; o__Flavobacteriales; f__Flavobacteriaceae; Unclassified; otu_1069	151373	79.53	0.921101	81	ncbi:Bacteria; Bacteroidetes; Flavobacteria; Flavobacteriales; Unclassified; otu_859
GOZB1OB01A4I4U.1	265850	62.92	0.914328	312	RDP:Bacteria; "Bacteroidetes"; Flavobacteria; "Flavobacteriales"; Flavobacteriaceae; Tamlana; otu_618	265850	62.92	0.914328	312	greengenes:k__Bacteria; p__Bacteroidetes; c__Flavobacteria; o__Flavobacteriales; f__Flavobacteriaceae; g__Algibacter; Unclassified; otu_1073	265850	62.92	0.914328	312	ncbi:Bacteria; Bacteroidetes; Flavobacteria; Flavobacteriales; Flavobacteriaceae; Tamlana; otu_984
GOZB1OB01A4KBH.1	222380	85.6	0.987392	81	RDP:Bacteria; Cyanobacteria; Cyanobacteria; Family II; GpIIa; otu_2002	222380	85.6	0.987392	81	greengenes:k__Bacteria; p__Cyanobacteria; c__Synechococcophycideae; o__Synechococcales; f__Synechococcaceae; g__Prochlorococcus; otu_1523	222380	85.6	0.987392	81	ncbi:Bacteria; Cyanobacteria; Chroococcales; Synechococcus; Unclassified; otu_1273
GOZB1OB01A4L81.1	77341	56.94	0.85994	374	RDP:Bacteria; "Proteobacteria"; Alphaproteobacteria; Rhodospirillales; Rhodospirillaceae; Telmatospirillum; otu_1282	77341	56.94	0.85994	374	greengenes:k__Bacteria; p__Proteobacteria; c__Alphaproteobacteria; o__Rhodospirillales; f__Rhodospirillaceae; g__Telmatospirillum; s__Telmatospirillum siberiense; otu_2820	77341	56.94	0.85994	374	ncbi:Bacteria; Unclassified; otu_221
GOZB1OB01A58NW.1	24208	57.98	0.87664	397	RDP:Bacteria; "Proteobacteria"; Alphaproteobacteria; Rhizobiales; Brucellaceae; Ochrobactrum; otu_1108	24208	57.98	0.87664	397	greengenes:k__Bacteria; p__Proteobacteria; c__Alphaproteobacteria; o__Rhizobiales; f__Brucellaceae; g__Ochrobactrum; Unclassified; otu_2529	24208	57.98	0.87664	397	ncbi:Bacteria; Proteobacteria; Alphaproteobacteria; Rhizobiales; Brucellaceae; Ochrobactrum; Unclassified; otu_2207
GOZB1OB01A5C5G.1	107199	40.12	0.788882	515	RDP:Bacteria; "Proteobacteria"; Alphaproteobacteria; Rhizobiales; Rhizobiaceae; Rhizobium; otu_1147	107199	40.12	0.788882	515	greengenes:k__Bacteria; p__Proteobacteria; c__Alphaproteobacteria; o__Rhizobiales; f__Rhizobiaceae; g__Rhizobium; s__Rhizobium sullae; otu_2629	107199	40.12	0.788882	515	ncbi:Bacteria; Proteobacteria; Alphaproteobacteria; Rhizobiales; Rhizobiaceae; Rhizobium/Agrobacterium group; Rhizobium; Unclassified; otu_2295
GOZB1OB01A5VWK.1	278169	85.66	0.964297	493	RDP:Bacteria; "Proteobacteria"; Gammaproteobacteria; Alteromonadales; Alteromonadaceae; Alteromonas; otu_1643	278169	85.66	0.964297	493	greengenes:k__Bacteria; p__Proteobacteria; c__Gammaproteobacteria; o__Alteromonadales; f__Alteromonadaceae; g__Alteromonas; Unclassified; otu_3411	278169	85.66	0.964297	493	ncbi:Bacteria; Proteobacteria; Gammaproteobacteria; Alteromonadales; Alteromonadaceae; Alteromonas; Unclassified; otu_3134
GOZB1OB01A790E.1	224838	65.96	0.921231	457	RDP:Bacteria; "Bacteroidetes"; Flavobacteria; "Flavobacteriales"; Flavobacteriaceae; unclassified_Flavobacteriaceae; otu_621	224838	65.96	0.921231	457	greengenes:k__Bacteria; p__Bacteroidetes; c__Flavobacteria; o__Flavobacteriales; f__Flavobacteriaceae; Unclassified; otu_1069	224838	65.96	0.921231	457	ncbi:Bacteria; Unclassified; otu_221
GOZB1OB01A7FET.1	278773	67.82	0.915767	378	RDP:Bacteria; "Bacteroidetes"; Flavobacteria; "Flavobacteriales"; Flavobacteriaceae; unclassified_Flavobacteriaceae; otu_621	278773	67.82	0.915767	378	greengenes:k__Bacteria; p__Bacteroidetes; c__Flavobacteria; o__Flavobacteriales; f__Flavobacteriaceae; g__Lutimonas; otu_1126	278773	67.82	0.915767	378	ncbi:Bacteria; Bacteroidetes; Flavobacteria; Flavobacteriales; Flavobacteriaceae; Lutimonas; otu_941
GOZB1OB01A7UOU.1	33185	50.73	0.860028	166	RDP:Bacteria; "Proteobacteria"; Alphaproteobacteria; Rhizobiales; Bradyrhizobiaceae; Bradyrhizobium; otu_1100	33185	50.73	0.860028	166	greengenes:k__Bacteria; p__Proteobacteria; c__Alphaproteobacteria; o__Rhizobiales; f__Bradyrhizobiaceae; Unclassified; otu_2503	33185	50.73	0.860028	166	ncbi:Bacteria; Proteobacteria; Alphaproteobacteria; Rhizobiales; Bradyrhizobiaceae; Bradyrhizobium; Unclassified; otu_2191
GOZB1OB01A841L.1	12309	95.8	0.99665	300	RDP:Bacteria; "Actinobacteria"; Actinobacteria; Actinobacteridae; Actinomycetales; Micrococcineae; Promicromonosporaceae; Cellulosimicrobium; otu_286	12309	95.8	0.99665	300	greengenes:k__Bacteria; p__Actinobacteria; c__Actinobacteria (class); o__Actinomycetales; f__Promicromonosporaceae; g__Cellulosimicrobium; Unclassified; otu_702	12309	95.8	0.99665	300	ncbi:Bacteria; Actinobacteria; Actinobacteridae; Actinomycetales; Micrococcineae; Promicromonosporaceae; Cellulosimicrobium; otu_492
GOZB1OB01A8944.1	2403	79.53	0.961753	81	RDP:Bacteria; "Bacteroidetes"; Flavobacteria; "Flavobacteriales"; Flavobacteriaceae; unclassified_Flavobacteriaceae; otu_621	2403	79.53	0.961753	81	greengenes:k__Bacteria; p__Bacteroidetes; c__Flavobacteria; o__Flavobacteriales; f__Flavobacteriaceae; Unclassified; otu_1069	151373	79.53	0.921101	81	ncbi:Bacteria; Bacteroidetes; Flavobacteria; Flavobacteriales; Unclassified; otu_859
GOZB1OB01A8ME4.1	103561	85.47	0.983584	123	RDP:Bacteria; "Actinobacteria"; Actinobacteria; Actinobacteridae; Actinomycetales; Micrococcineae; Promicromonosporaceae; Cellulosimicrobium; otu_286	103561	85.47	0.983584	123	greengenes:k__Bacteria; p__Actinobacteria; c__Actinobacteria (class); o__Actinomycetales; f__Promicromonosporaceae; g__Cellulosimicrobium; Unclassified; otu_702	103561	85.47	0.983584	123	ncbi:Bacteria; Actinobacteria; Actinobacteridae; Actinomycetales; Micrococcineae; Promicromonosporaceae; Cellulosimicrobium; otu_492
GOZB1OB01A935D.1	107800	95.44	0.999993	298	RDP:Bacteria; "Actinobacteria"; Actinobacteria; Actinobacteridae; Actinomycetales; Micrococcineae; Promicromonosporaceae; Cellulosimicrobium; otu_286	107800	95.44	0.999993	298	greengenes:k__Bacteria; p__Actinobacteria; c__Actinobacteria (class); o__Actinomycetales; f__Promicromonosporaceae; g__Cellulosimicrobium; Unclassified; otu_702	107800	95.44	0.999993	298	ncbi:Bacteria; Actinobacteria; Actinobacteridae; Actinomycetales; Micrococcineae; Promicromonosporaceae; Cellulosimicrobium; otu_492
GOZB1OB01A94XY.1	222370	56.19	0.866117	489	RDP:Bacteria; "Proteobacteria"; Gammaproteobacteria; unclassified_Gammaproteobacteria; otu_1833	222370	56.19	0.866117	489	greengenes:k__Bacteria; p__Proteobacteria; c__Gammaproteobacteria; o__Oceanospirillales; f__Alteromonadaceae; g__nsmpVI18; otu_3730	222370	56.19	0.866117	489	ncbi:Bacteria; Proteobacteria; Gammaproteobacteria; Unclassified; otu_3101
GOZB1OB01AEFYP.1	107389	98.2	0.992086	385	RDP:Bacteria; "Actinobacteria"; Actinobacteria; Actinobacteridae; Actinomycetales; Micrococcineae; Promicromonosporaceae; Cellulosimicrobium; otu_286	107389	98.2	0.992086	385	greengenes:k__Bacteria; p__Actinobacteria; c__Actinobacteria (class); o__Actinomycetales; f__Promicromonosporaceae; g__Cellulosimicrobium; s__Cellulosimicrobium funkei; otu_703	107389	98.2	0.992086	385	ncbi:Bacteria; Actinobacteria; Actinobacteridae; Actinomycetales; Micrococcineae; Promicromonosporaceae; Cellulosimicrobium; otu_492
GOZB1OB01AEYP2.1	77815	65.52	0.894169	517	RDP:Bacteria; "Proteobacteria"; Alphaproteobacteria; Rhodospirillales; Rhodospirillaceae; Rhodocista; otu_1276	77815	65.52	0.894169	517	greengenes:k__Bacteria; p__Proteobacteria; c__Alphaproteobacteria; o__Rhodospirillales; f__Rhodospirillaceae; g__Rhodospirillum; Unclassified; otu_2811	77815	65.52	0.894169	517	ncbi:Bacteria; Proteobacteria; Alphaproteobacteria; Rhodospirillales; Rhodospirillaceae; Rhodocista; otu_2510
GOZB1OB01AEZLE.1	179540	88.52	0.986534	75	RDP:Bacteria; "Actinobacteria"; Actinobacteria; Actinobacteridae; Actinomycetales; Micrococcineae; Microbacteriaceae; Curtobacterium; otu_249	179540	88.52	0.986534	75	greengenes:k__Bacteria; p__Actinobacteria; c__Actinobacteria (class); o__Actinomycetales; f__Microbacteriaceae; g__Curtobacterium; Unclassified; otu_461	132170	89.34	0.986708	76	ncbi:Bacteria; Actinobacteria; Actinobacteridae; Actinomycetales; Micrococcineae; Micrococcaceae; Kocuria; Unclassified; otu_480
GOZB1OB01AFY5J.1	3315	98.3	0.997159	353	RDP:Bacteria; Cyanobacteria; Cyanobacteria; Family II; GpIIa; otu_2002	3315	98.3	0.997159	353	greengenes:k__Bacteria; p__Cyanobacteria; c__Synechococcophycideae; o__Synechococcales; f__Synechococcaceae; g__Prochlorococcus; otu_1523	59293	98.3	0.997159	353	ncbi:Bacteria; Cyanobacteria; Chroococcales; Synechococcus; Unclassified; otu_1273
GOZB1OB01AHWMR.1	154773	94.58	0.997566	413	RDP:Bacteria; Cyanobacteria; Cyanobacteria; Family II; GpIIa; otu_2002	92221	94.58	0.997566	413	greengenes:k__Bacteria; p__Cyanobacteria; c__Synechococcophycideae; o__Synechococcales; f__Synechococcaceae; g__Prochlorococcus; otu_1523	154773	94.58	0.997566	413	ncbi:Bacteria; Cyanobacteria; Chroococcales; Synechococcus; Unclassified; otu_1273
GOZB1OB01AI1A5.1	140577	91.53	0.991534	119	RDP:Bacteria; "Actinobacteria"; Actinobacteria; Actinobacteridae; Actinomycetales; Micrococcineae; Microbacteriaceae; Leifsonia; otu_257	140577	91.53	0.991534	119	greengenes:k__Bacteria; p__Actinobacteria; c__Actinobacteria (class); o__Actinomycetales; f__Microbacteriaceae; g__Cryocola; Unclassified; otu_459	140577	91.53	0.991534	119	ncbi:Bacteria; Actinobacteria; Actinobacteridae; Actinomycetales; Micrococcineae; Microbacteriaceae; Leifsonia; Unclassified; otu_452
GOZB1OB01AIT6J.1	4522	58.25	0.846467	370	RDP:Bacteria; "Proteobacteria"; Alphaproteobacteria; Rhodospirillales; Rhodospirillaceae; Magnetospirillum; otu_1270	4522	58.25	0.846467	370	greengenes:k__Bacteria; p__Proteobacteria; c__Alphaproteobacteria; o__Rhodospirillales; f__Rhodospirillaceae; g__Magnetospirillum; s__Magnetospirillum sp.; otu_2803	4522	58.25	0.846467	370	ncbi:Bacteria; Proteobacteria; Alphaproteobacteria; Rhodospirillales; Rhodospirillaceae; Magnetospirillum; Unclassified; otu_2501
GOZB1OB01AIXJD.1	12309	100	0.997682	435	RDP:Bacteria; "Actinobacteria"; Actinobacteria; Actinobacteridae; Actinomycetales; Micrococcineae; Promicromonosporaceae; Cellulosimicrobium; otu_286	12309	100	0.997682	435	greengenes:k__Bacteria; p__Actinobacteria; c__Actinobacteria (class); o__Actinomycetales; f__Promicromonosporaceae; g__Cellulosimicrobium; Unclassified; otu_702	12309	100	0.997682	435	ncbi:Bacteria; Actinobacteria; Actinobacteridae; Actinomycetales; Micrococcineae; Promicromonosporaceae; Cellulosimicrobium; otu_492
GOZB1OB01AJ8EM.1	222380	89.71	0.987987	85	RDP:Bacteria; Cyanobacteria; Cyanobacteria; Family II; GpIIa; otu_2002	222380	89.71	0.987987	85	greengenes:k__Bacteria; p__Cyanobacteria; c__Synechococcophycideae; o__Synechococcales; f__Synechococcaceae; g__Prochlorococcus; otu_1523	222380	89.71	0.987987	85	ncbi:Bacteria; Cyanobacteria; Chroococcales; Synechococcus; Unclassified; otu_1273
GOZB1OB01AJT3O.1	5704	71.15	0.913194	112	RDP:Bacteria; "Proteobacteria"; Alphaproteobacteria; Rhodobacterales; Rhodobacteraceae; Roseovarius; otu_1215	186396	71.15	0.913194	112	greengenes:k__Bacteria; p__Proteobacteria; c__Alphaproteobacteria; o__Rhodobacterales; f__Rhodobacteraceae; g__Dinoroseobacter; s__Dinoroseobacter shibae; otu_2671	186396	71.15	0.913194	112	ncbi:Bacteria; Proteobacteria; Alphaproteobacteria; Rhodobacterales; Rhodobacteraceae; Dinoroseobacter; otu_2352
GOZB1OB01ALM7Q.1	107800	94.67	0.999993	312	RDP:Bacteria; "Actinobacteria"; Actinobacteria; Actinobacteridae; Actinomycetales; Micrococcineae; Promicromonosporaceae; Cellulosimicrobium; otu_286	107800	94.67	0.999993	312	greengenes:k__Bacteria; p__Actinobacteria; c__Actinobacteria (class); o__Actinomycetales; f__Promicromonosporaceae; g__Cellulosimicrobium; Unclassified; otu_702	107800	94.67	0.999993	312	ncbi:Bacteria; Actinobacteria; Actinobacteridae; Actinomycetales; Micrococcineae; Promicromonosporaceae; Cellulosimicrobium; otu_492
GOZB1OB01ALSHV.1	155761	46.21	0.798489	380	RDP:Bacteria; "Proteobacteria"; Gammaproteobacteria; Thiotrichales; Francisellaceae; Francisella; otu_1817	155761	46.21	0.798489	380	greengenes:k__Bacteria; p__Proteobacteria; c__Gammaproteobacteria; o__Thiotrichales; f__Francisellaceae; g__Francisella; Unclassified; otu_3948	155761	46.21	0.798489	380	ncbi:Bacteria; Proteobacteria; Gammaproteobacteria; Thiotrichales; Francisellaceae; Francisella; Unclassified; otu_3558
GOZB1OB01AM5F4.1	129207	62.04	0.83234	68	RDP:Bacteria; "Firmicutes"; "Bacilli"; "Lactobacillales"; Streptococcaceae; Streptococcus; otu_727	128615	62.04	0.83234	68	greengenes:k__Bacteria; p__Firmicutes; c__Bacilli; o__Lactobacillales; f__Streptococcaceae; g__Streptococcus; Unclassified; otu_1949	128615	62.04	0.83234	68	ncbi:Bacteria; Firmicutes; Lactobacillales; Streptococcaceae; Streptococcus; Unclassified; otu_2009
GOZB1OB01AN6MG.1	130385	67.61	0.928382	444	RDP:Bacteria; "Proteobacteria"; Gammaproteobacteria; Pseudomonadales; Pseudomonadaceae; Azotobacter; otu_1811	130385	67.61	0.928382	444	greengenes:k__Bacteria; p__Proteobacteria; c__Gammaproteobacteria; o__Pseudomonadales; f__Pseudomonadaceae; g__Azorhizophilus; Unclassified; otu_3905	130385	67.61	0.928382	444	ncbi:Bacteria; Proteobacteria; Gammaproteobacteria; Pseudomonadales; Pseudomonadaceae; Pseudomonas; Unclassified; otu_3528
GOZB1OB01ANDOQ.1	4832	49.36	0.843429	410	RDP:Bacteria; "Proteobacteria"; Alphaproteobacteria; Rhizobiales; Bradyrhizobiaceae; Afipia; otu_1095	4832	49.36	0.843429	410	greengenes:k__Bacteria; p__Proteobacteria; c__Alphaproteobacteria; o__Rhizobiales; f__Bradyrhizobiaceae; g__Afipia; Unclassified; otu_2504	4832	49.36	0.843429	410	ncbi:Bacteria; Proteobacteria; Alphaproteobacteria; Rhizobiales; Bradyrhizobiaceae; Afipia; Unclassified; otu_2182
GOZB1OB01ANXDO.1	240257	47.9	0.783214	345	RDP:Bacteria; "Proteobacteria"; Alphaproteobacteria; Sphingomonadales; Erythrobacteraceae; Altererythrobacter; otu_1298	240257	47.9	0.783214	345	greengenes:k__Bacteria; p__Proteobacteria; c__Alphaproteobacteria; o__Sphingomonadales; Unclassified; otu_2861	171598	47.34	0.784217	345	ncbi:Bacteria; Proteobacteria; Alphaproteobacteria; Sphingomonadales; Sphingomonadaceae; Sphingomonas; Unclassified; otu_2599
GOZB1OB01AP7FY.1	100083	43.86	0.810582	471	RDP:Bacteria; "Proteobacteria"; unclassified_"Proteobacteria"; otu_1863	100083	43.86	0.810582	471	greengenes:k__Bacteria; p__Proteobacteria; c__Alphaproteobacteria; o__Rhizobiales; f__Rhizobiaceae; g__Shinella; Unclassified; otu_2630	100083	43.86	0.810582	471	ncbi:Bacteria; Proteobacteria; Alphaproteobacteria; Rhizobiales; Rhizobiaceae; Sinorhizobium/Ensifer group; Sinorhizobium; Unclassified; otu_2301
GOZB1OB01APKDF.1	81773	61.03	0.889474	306	RDP:Bacteria; "Proteobacteria"; Gammaproteobacteria; Gammaproteobacteria_incertae_sedis; Sedimenticola; otu_1722	81773	61.03	0.889474	306	greengenes:k__Bacteria; p__Proteobacteria; c__Gammaproteobacteria; o__Chromatiales; f__; g__; Unclassified; otu_3483	81773	61.03	0.889474	306	ncbi:Bacteria; Proteobacteria; Gammaproteobacteria; sulfur-oxidizing symbionts; Unclassified; otu_3548
GOZB1OB01AQ1A7.1	12309	91.85	0.981825	451	RDP:Bacteria; "Actinobacteria"; Actinobacteria; Actinobacteridae; Actinomycetales; Micrococcineae; Promicromonosporaceae; Cellulosimicrobium; otu_286	12309	91.85	0.981825	451	greengenes:k__Bacteria; p__Actinobacteria; c__Actinobacteria (class); o__Actinomycetales; f__Promicromonosporaceae; g__Cellulosimicrobium; Unclassified; otu_702	12309	91.85	0.981825	451	ncbi:Bacteria; Actinobacteria; Actinobacteridae; Actinomycetales; Micrococcineae; Promicromonosporaceae; Cellulosimicrobium; otu_492
GOZB1OB01AQ6S0.1	103868	66.19	0.902221	479	RDP:Bacteria; Cyanobacteria; Cyanobacteria; Chloroplast; Bacillariophyta; otu_1993	42337	66.19	0.90504	479	greengenes:k__Bacteria; p__Cyanobacteria; c__Chloroplast; o__Stramenopiles; otu_1406	106374	68.23	0.914793	478	ncbi:Eukaryota; stramenopiles; Bacillariophyta; Coscinodiscophyceae; Rhizosoleniophycidae; Rhizosoleniales; Rhizosoleniaceae; Rhizosolenia; otu_4087
GOZB1OB01AQKYJ.1	142833	71.24	0.933077	419	RDP:Bacteria; Cyanobacteria; Cyanobacteria; Chloroplast; Cryptomonadaceae; otu_1997	142833	71.24	0.933077	419	greengenes:k__Bacteria; p__Cyanobacteria; c__Chloroplast; o__Cryptophyta; otu_1401	69432	71.81	0.943629	440	ncbi:Eukaryota; Cryptophyta; Pyrenomonadales; Geminigeraceae; Guillardia; otu_3855
GOZB1OB01AQZBY.1	92777	63.87	0.87087	356	RDP:Bacteria; "Proteobacteria"; Alphaproteobacteria; Rhodospirillales; Acetobacteraceae; Acetobacter; otu_1239	92777	63.87	0.87087	356	greengenes:k__Bacteria; p__Proteobacteria; c__Alphaproteobacteria; o__Rhodospirillales; f__Acetobacteraceae; g__Acetobacter; s__Acetobacter orientalis; otu_2760	92777	63.87	0.87087	356	ncbi:Bacteria; Proteobacteria; Alphaproteobacteria; Rhodospirillales; Acetobacteraceae; Acetobacter; Unclassified; otu_2450
GOZB1OB01ASA9W.1	4570	63.29	0.944123	113	RDP:Bacteria; "Proteobacteria"; Alphaproteobacteria; Rhodospirillales; Rhodospirillaceae; Azospirillum; otu_1265	4591	62.66	0.953977	113	greengenes:k__Bacteria; p__Proteobacteria; c__Alphaproteobacteria; o__Rhodospirillales; f__Rhodospirillaceae; g__Azospirillum; Unclassified; otu_2794	4570	63.29	0.944123	113	ncbi:Bacteria; Proteobacteria; Alphaproteobacteria; Rhodospirillales; Rhodospirillaceae; Azospirillum; Unclassified; otu_2492
GOZB1OB01ASDKO.1	130329	47.59	0.798766	123	RDP:Bacteria; "Proteobacteria"; Alphaproteobacteria; Sphingomonadales; Sphingomonadaceae; Sphingopyxis; otu_1310	130329	47.59	0.798766	123	greengenes:k__Bacteria; p__Proteobacteria; c__Alphaproteobacteria; o__Sphingomonadales; f__Sphingomonadaceae; g__Sphingopyxis; Unclassified; otu_2903	130329	47.59	0.798766	123	ncbi:Bacteria; Proteobacteria; Alphaproteobacteria; Sphingomonadales; Sphingomonadaceae; Sphingopyxis; Unclassified; otu_2601
GOZB1OB01ATARL.1	62747	88.06	0.988249	344	RDP:Bacteria; "Actinobacteria"; Actinobacteria; Actinobacteridae; Actinomycetales; Micrococcineae; Promicromonosporaceae; Xylanimonas; otu_293	62747	88.06	0.988249	344	greengenes:k__Bacteria; p__Actinobacteria; c__Actinobacteria (class); o__Actinomycetales; f__Promicromonosporaceae; g__Xylanimicrobium; Unclassified; otu_709	62747	88.06	0.988249	344	ncbi:Bacteria; Actinobacteria; Actinobacteridae; Actinomycetales; Micrococcineae; Promicromonosporaceae; Xylanimonas; otu_499
GOZB1OB01ATSVU.1	55658	93.3	0.994455	181	RDP:Bacteria; "Proteobacteria"; Alphaproteobacteria; Rickettsiales; SAR11; Pelagibacter; otu_1295	189349	64.73	0.900084	181	greengenes:k__Bacteria; p__Proteobacteria; c__Alphaproteobacteria; o__Rhizobiales; f__Bartonellaceae; g__Bartonella; s__Bartonella bacilliformis; otu_2485	189349	64.73	0.900084	181	ncbi:Bacteria; Proteobacteria; Alphaproteobacteria; Rhizobiales; Bartonellaceae; Bartonella; Unclassified; otu_2170
GOZB1OB01ATW0U.1	4832	47.78	0.863865	331	RDP:Bacteria; "Proteobacteria"; Alphaproteobacteria; Rhizobiales; Bradyrhizobiaceae; Afipia; otu_1095	4832	47.78	0.863865	331	greengenes:k__Bacteria; p__Proteobacteria; c__Alphaproteobacteria; o__Rhizobiales; f__Bradyrhizobiaceae; g__Afipia; Unclassified; otu_2504	4832	47.78	0.863865	331	ncbi:Bacteria; Proteobacteria; Alphaproteobacteria; Rhizobiales; Bradyrhizobiaceae; Afipia; Unclassified; otu_2182
GOZB1OB01AU7GL.1	73058	93.22	0.996461	283	RDP:Bacteria; "Actinobacteria"; Actinobacteria; Actinobacteridae; Actinomycetales; Micrococcineae; Promicromonosporaceae; Cellulosimicrobium; otu_286	73058	93.22	0.996461	283	greengenes:k__Bacteria; p__Actinobacteria; c__Actinobacteria (class); o__Actinomycetales; f__Promicromonosporaceae; g__Cellulosimicrobium; Unclassified; otu_702	73058	93.22	0.996461	283	ncbi:Bacteria; Actinobacteria; Actinobacteridae; Actinomycetales; Micrococcineae; Promicromonosporaceae; Promicromonospora; otu_496
GOZB1OB01AUVTZ.1	156527	65.66	0.84933	246	RDP:Bacteria; "Proteobacteria"; Alphaproteobacteria; Rhizobiales; Rhizobiaceae; Rhizobium; otu_1147	156527	65.66	0.84933	246	greengenes:k__Bacteria; p__Proteobacteria; c__Alphaproteobacteria; o__Rhizobiales; f__Rhizobiaceae; g__Rhizobium; s__Rhizobium etli; otu_2623	156527	65.66	0.84933	246	ncbi:Bacteria; Proteobacteria; Alphaproteobacteria; Rhizobiales; Rhizobiaceae; Rhizobium/Agrobacterium group; Rhizobium; Unclassified; otu_2295
GOZB1OB01AV33A.1	146627	85.85	0.999993	55	RDP:Bacteria; "Proteobacteria"; Gammaproteobacteria; "Enterobacteriales"; Enterobacteriaceae; Escherichia/Shigella; otu_1591	146627	85.85	0.999993	55	greengenes:k__Bacteria; p__Proteobacteria; c__Gammaproteobacteria; o__Enterobacteriales; f__Enterobacteriaceae; Unclassified; otu_3529	146627	85.85	0.999993	55	ncbi:Bacteria; Proteobacteria; Gammaproteobacteria; Enterobacteriales; Enterobacteriaceae; Escherichia; Unclassified; otu_3293
GOZB1OB01AVBHY.1	91229	55.78	0.902773	341	RDP:Bacteria; "Proteobacteria"; Alphaproteobacteria; Rhodospirillales; Rhodospirillaceae; Thalassobaculum; otu_1283	91229	55.78	0.902773	341	greengenes:k__Bacteria; p__Proteobacteria; c__Alphaproteobacteria; o__Rhodospirillales; f__Rhodospirillaceae; Unclassified; otu_2793	91229	55.78	0.902773	341	ncbi:Bacteria; Unclassified; otu_221
GOZB1OB01AWIHM.1	107389	100	0.999993	491	RDP:Bacteria; "Actinobacteria"; Actinobacteria; Actinobacteridae; Actinomycetales; Micrococcineae; Promicromonosporaceae; Cellulosimicrobium; otu_286	107389	100	0.999993	491	greengenes:k__Bacteria; p__Actinobacteria; c__Actinobacteria (class); o__Actinomycetales; f__Promicromonosporaceae; g__Cellulosimicrobium; s__Cellulosimicrobium funkei; otu_703	107389	100	0.999993	491	ncbi:Bacteria; Actinobacteria; Actinobacteridae; Actinomycetales; Micrococcineae; Promicromonosporaceae; Cellulosimicrobium; otu_492
GOZB1OB01AX9LB.1	107800	100	0.999993	262	RDP:Bacteria; "Actinobacteria"; Actinobacteria; Actinobacteridae; Actinomycetales; Micrococcineae; Promicromonosporaceae; Cellulosimicrobium; otu_286	107800	100	0.999993	262	greengenes:k__Bacteria; p__Actinobacteria; c__Actinobacteria (class); o__Actinomycetales; f__Promicromonosporaceae; g__Cellulosimicrobium; Unclassified; otu_702	107800	100	0.999993	262	ncbi:Bacteria; Actinobacteria; Actinobacteridae; Actinomycetales; Micrococcineae; Promicromonosporaceae; Cellulosimicrobium; otu_492
GOZB1OB01AXAWW.1	83738	78.79	0.95155	322	RDP:Bacteria; "Proteobacteria"; Gammaproteobacteria; Alteromonadales; Alteromonadaceae; Microbulbifer; otu_1651	95512	79.06	0.941565	322	greengenes:k__Bacteria; p__Proteobacteria; c__Gammaproteobacteria; o__Oceanospirillales; f__Alteromonadaceae; g__Microbulbifer; s__Microbulbifer elongatus; otu_3726	95512	79.06	0.941565	322	ncbi:Bacteria; Proteobacteria; Gammaproteobacteria; Alteromonadales; Alteromonadaceae; Microbulbifer; Unclassified; otu_3149
GOZB1OB01AY8HL.1	107389	100	0.999993	373	RDP:Bacteria; "Actinobacteria"; Actinobacteria; Actinobacteridae; Actinomycetales; Micrococcineae; Promicromonosporaceae; Cellulosimicrobium; otu_286	107389	100	0.999993	373	greengenes:k__Bacteria; p__Actinobacteria; c__Actinobacteria (class); o__Actinomycetales; f__Promicromonosporaceae; g__Cellulosimicrobium; s__Cellulosimicrobium funkei; otu_703	107389	100	0.999993	373	ncbi:Bacteria; Actinobacteria; Actinobacteridae; Actinomycetales; Micrococcineae; Promicromonosporaceae; Cellulosimicrobium; otu_492
GOZB1OB01AYB4E.1	272585	54.96	0.844142	371	RDP:Bacteria; "Proteobacteria"; Alphaproteobacteria; Rhizobiales; Rhodobiaceae; Afifella; otu_1151	272585	54.96	0.844142	371	greengenes:k__Bacteria; p__Proteobacteria; c__Alphaproteobacteria; o__Rhizobiales; f__Rhodobiaceae; g__Afifella; Unclassified; otu_2642	272585	54.96	0.844142	371	ncbi:Bacteria; Proteobacteria; Alphaproteobacteria; Rhizobiales; Rhodobiaceae; Afifella; otu_2303
GOZB1OB01AYQOA.1	105202	97.49	0.996853	322	RDP:Bacteria; "Actinobacteria"; Actinobacteria; Actinobacteridae; Actinomycetales; Micrococcineae; Promicromonosporaceae; Cellulosimicrobium; otu_286	105202	97.49	0.996853	322	greengenes:k__Bacteria; p__Actinobacteria; c__Actinobacteria (class); o__Actinomycetales; f__Promicromonosporaceae; g__Cellulosimicrobium; Unclassified; otu_702	105202	97.49	0.996853	322	ncbi:Bacteria; Actinobacteria; Actinobacteridae; Actinomycetales; Micrococcineae; Promicromonosporaceae; Cellulosimicrobium; otu_492
GOZB1OB01AYQR0.1	12309	98.52	0.991403	236	RDP:Bacteria; "Actinobacteria"; Actinobacteria; Actinobacteridae; Actinomycetales; Micrococcineae; Promicromonosporaceae; Cellulosimicrobium; otu_286	12309	98.52	0.991403	236	greengenes:k__Bacteria; p__Actinobacteria; c__Actinobacteria (class); o__Actinomycetales; f__Promicromonosporaceae; g__Cellulosimicrobium; Unclassified; otu_702	12309	98.52	0.991403	236	ncbi:Bacteria; Actinobacteria; Actinobacteridae; Actinomycetales; Micrococcineae; Promicromonosporaceae; Cellulosimicrobium; otu_492
GOZB1OB01AZ20P.1	153419	81.2	0.923397	69	RDP:Bacteria; "Proteobacteria"; Alphaproteobacteria; Rhodospirillales; Rhodospirillaceae; Azospirillum; otu_1265	153419	81.2	0.923397	69	greengenes:k__Bacteria; p__Proteobacteria; c__Alphaproteobacteria; o__Rhodospirillales; f__Rhodospirillaceae; g__Azospirillum; s__Azospirillum brasilense; otu_2796	47270	81.2	0.954355	69	ncbi:Bacteria; Proteobacteria; Alphaproteobacteria; Rhodobacterales; Rhodobacteraceae; Pannonibacter; otu_2387
GOZB1OB01AZBRG.1	105202	97.76	0.993133	443	RDP:Bacteria; "Actinobacteria"; Actinobacteria; Actinobacteridae; Actinomycetales; Micrococcineae; Promicromonosporaceae; Cellulosimicrobium; otu_286	105202	97.76	0.993133	443	greengenes:k__Bacteria; p__Actinobacteria; c__Actinobacteria (class); o__Actinomycetales; f__Promicromonosporaceae; g__Cellulosimicrobium; Unclassified; otu_702	105202	97.76	0.993133	443	ncbi:Bacteria; Actinobacteria; Actinobacteridae; Actinomycetales; Micrococcineae; Promicromonosporaceae; Cellulosimicrobium; otu_492
GOZB1OB01AZJCS.1	138029	42.15	0.798373	521	RDP:Bacteria; "Proteobacteria"; Alphaproteobacteria; Rhizobiales; Rhizobiaceae; Ensifer; otu_1145	138029	42.15	0.798373	521	greengenes:k__Bacteria; p__Proteobacteria; c__Alphaproteobacteria; o__Rhizobiales; f__Rhizobiaceae; g__Ensifer; Unclassified; otu_2612	138029	42.15	0.798373	521	ncbi:Bacteria; Proteobacteria; Alphaproteobacteria; Rhizobiales; Rhizobiaceae; Sinorhizobium/Ensifer group; Sinorhizobium; Unclassified; otu_2301
GOZB1OB01B0GI4.1	107800	99.38	0.999993	313	RDP:Bacteria; "Actinobacteria"; Actinobacteria; Actinobacteridae; Actinomycetales; Micrococcineae; Promicromonosporaceae; Cellulosimicrobium; otu_286	107800	99.38	0.999993	313	greengenes:k__Bacteria; p__Actinobacteria; c__Actinobacteria (class); o__Actinomycetales; f__Promicromonosporaceae; g__Cellulosimicrobium; Unclassified; otu_702	107800	99.38	0.999993	313	ncbi:Bacteria; Actinobacteria; Actinobacteridae; Actinomycetales; Micrococcineae; Promicromonosporaceae; Cellulosimicrobium; otu_492
GOZB1OB01B0N8G.1	154773	98.57	0.999993	426	RDP:Bacteria; Cyanobacteria; Cyanobacteria; Family II; GpIIa; otu_2002	92221	98.57	0.999993	426	greengenes:k__Bacteria; p__Cyanobacteria; c__Synechococcophycideae; o__Synechococcales; f__Synechococcaceae; g__Prochlorococcus; otu_1523	154773	98.57	0.999993	426	ncbi:Bacteria; Cyanobacteria; Chroococcales; Synechococcus; Unclassified; otu_1273
GOZB1OB01B0O3F.1	2403	79.53	0.961753	81	RDP:Bacteria; "Bacteroidetes"; Flavobacteria; "Flavobacteriales"; Flavobacteriaceae; unclassified_Flavobacteriaceae; otu_621	2403	79.53	0.961753	81	greengenes:k__Bacteria; p__Bacteroidetes; c__Flavobacteria; o__Flavobacteriales; f__Flavobacteriaceae; Unclassified; otu_1069	151373	79.53	0.921101	81	ncbi:Bacteria; Bacteroidetes; Flavobacteria; Flavobacteriales; Unclassified; otu_859
GOZB1OB01B0SVO.1	4763	70.41	0.938324	51	RDP:Bacteria; "Proteobacteria"; Alphaproteobacteria; Rhizobiales; Bradyrhizobiaceae; Rhodoblastus; otu_1102	112058	69.39	0.980328	52	greengenes:k__Bacteria; p__Proteobacteria; c__Alphaproteobacteria; o__Sphingomonadales; f__Sphingomonadaceae; g__Zymomonas; s__Zymomonas mobilis; otu_2910	4763	70.41	0.938324	51	ncbi:Bacteria; Proteobacteria; Alphaproteobacteria; Rhizobiales; Bradyrhizobiaceae; Rhodoblastus; otu_2197
GOZB1OB01B11XL.1	91895	42.89	0.806222	501	RDP:Bacteria; "Proteobacteria"; Alphaproteobacteria; Rhizobiales; "Aurantimonadaceae"; Martelella; otu_1086	91895	42.89	0.806222	501	greengenes:k__Bacteria; p__Proteobacteria; c__Alphaproteobacteria; o__Rhizobiales; f__Rhizobiaceae; g__Martelella; s__Martelella mediterranea; otu_2619	91895	42.89	0.806222	501	ncbi:Bacteria; Unclassified; otu_221
GOZB1OB01B2T05.1	92662	53.38	0.837805	389	RDP:Bacteria; "Proteobacteria"; Alphaproteobacteria; Rhizobiales; Brucellaceae; Pseudochrobactrum; otu_1109	92662	53.38	0.837805	389	greengenes:k__Bacteria; p__Proteobacteria; c__Alphaproteobacteria; o__Rhizobiales; f__Brucellaceae; g__Pseudochrobactrum; Unclassified; otu_2532	92662	53.38	0.837805	389	ncbi:Bacteria; Proteobacteria; Alphaproteobacteria; Rhizobiales; Brucellaceae; Unclassified; otu_2201
GOZB1OB01B3BYA.1	191661	46.75	0.813489	275	RDP:Bacteria; "Proteobacteria"; Gammaproteobacteria; unclassified_Gammaproteobacteria; otu_1833	23703	46.45	0.803315	275	greengenes:k__Bacteria; p__Proteobacteria; c__Gammaproteobacteria; o__Oceanospirillales; f__Alcanivoracaceae; g__Alcanivorax; Unclassified; otu_3704	23703	46.45	0.803315	275	ncbi:Bacteria; Proteobacteria; Gammaproteobacteria; Oceanospirillales; Alcanivoracaceae; Alcanivorax; Unclassified; otu_3414
GOZB1OB01B3DZZ.1	135786	70.92	0.940024	331	RDP:Bacteria; "Proteobacteria"; Alphaproteobacteria; Rhodospirillales; Rhodospirillaceae; unclassified_Rhodospirillaceae; otu_1286	107445	71.17	0.949937	331	greengenes:k__Bacteria; p__Proteobacteria; c__Alphaproteobacteria; o__Rickettsiales; f__; g__Caedibacter; otu_2825	135786	70.92	0.940024	331	ncbi:Bacteria; Proteobacteria; Alphaproteobacteria; Unclassified; otu_2139
GOZB1OB01B4EDG.1	12309	94.2	0.999993	278	RDP:Bacteria; "Actinobacteria"; Actinobacteria; Actinobacteridae; Actinomycetales; Micrococcineae; Promicromonosporaceae; Cellulosimicrobium; otu_286	12309	94.2	0.999993	278	greengenes:k__Bacteria; p__Actinobacteria; c__Actinobacteria (class); o__Actinomycetales; f__Promicromonosporaceae; g__Cellulosimicrobium; Unclassified; otu_702	12309	94.2	0.999993	278	ncbi:Bacteria; Actinobacteria; Actinobacteridae; Actinomycetales; Micrococcineae; Promicromonosporaceae; Cellulosimicrobium; otu_492
GOZB1OB01B4IB6.1	107389	97.76	0.99774	447	RDP:Bacteria; "Actinobacteria"; Actinobacteria; Actinobacteridae; Actinomycetales; Micrococcineae; Promicromonosporaceae; Cellulosimicrobium; otu_286	107389	97.76	0.99774	447	greengenes:k__Bacteria; p__Actinobacteria; c__Actinobacteria (class); o__Actinomycetales; f__Promicromonosporaceae; g__Cellulosimicrobium; s__Cellulosimicrobium funkei; otu_703	107389	97.76	0.99774	447	ncbi:Bacteria; Actinobacteria; Actinobacteridae; Actinomycetales; Micrococcineae; Promicromonosporaceae; Cellulosimicrobium; otu_492
GOZB1OB01B4LD8.1	107800	97.53	0.99351	469	RDP:Bacteria; "Actinobacteria"; Actinobacteria; Actinobacteridae; Actinomycetales; Micrococcineae; Promicromonosporaceae; Cellulosimicrobium; otu_286	107800	97.53	0.99351	469	greengenes:k__Bacteria; p__Actinobacteria; c__Actinobacteria (class); o__Actinomycetales; f__Promicromonosporaceae; g__Cellulosimicrobium; Unclassified; otu_702	107800	97.53	0.99351	469	ncbi:Bacteria; Actinobacteria; Actinobacteridae; Actinomycetales; Micrococcineae; Promicromonosporaceae; Cellulosimicrobium; otu_492
GOZB1OB01B4VYG.1	107800	94.33	0.999993	305	RDP:Bacteria; "Actinobacteria"; Actinobacteria; Actinobacteridae; Actinomycetales; Micrococcineae; Promicromonosporaceae; Cellulosimicrobium; otu_286	107800	94.33	0.999993	305	greengenes:k__Bacteria; p__Actinobacteria; c__Actinobacteria (class); o__Actinomycetales; f__Promicromonosporaceae; g__Cellulosimicrobium; Unclassified; otu_702	107800	94.33	0.999993	305	ncbi:Bacteria; Actinobacteria; Actinobacteridae; Actinomycetales; Micrococcineae; Promicromonosporaceae; Cellulosimicrobium; otu_492
GOZB1OB01B4YF8.1	105202	94.26	0.970706	425	RDP:Bacteria; "Actinobacteria"; Actinobacteria; Actinobacteridae; Actinomycetales; Micrococcineae; Promicromonosporaceae; Cellulosimicrobium; otu_286	105202	94.26	0.970706	425	greengenes:k__Bacteria; p__Actinobacteria; c__Actinobacteria (class); o__Actinomycetales; f__Promicromonosporaceae; g__Cellulosimicrobium; Unclassified; otu_702	105202	94.26	0.970706	425	ncbi:Bacteria; Actinobacteria; Actinobacteridae; Actinomycetales; Micrococcineae; Promicromonosporaceae; Cellulosimicrobium; otu_492
GOZB1OB01B56Z8.1	12309	95.4	0.974863	206	RDP:Bacteria; "Actinobacteria"; Actinobacteria; Actinobacteridae; Actinomycetales; Micrococcineae; Promicromonosporaceae; Cellulosimicrobium; otu_286	12309	95.4	0.974863	206	greengenes:k__Bacteria; p__Actinobacteria; c__Actinobacteria (class); o__Actinomycetales; f__Promicromonosporaceae; g__Cellulosimicrobium; Unclassified; otu_702	12309	95.4	0.974863	206	ncbi:Bacteria; Actinobacteria; Actinobacteridae; Actinomycetales; Micrococcineae; Promicromonosporaceae; Cellulosimicrobium; otu_492
GOZB1OB01B61N6.1	12309	99.07	0.997202	360	RDP:Bacteria; "Actinobacteria"; Actinobacteria; Actinobacteridae; Actinomycetales; Micrococcineae; Promicromonosporaceae; Cellulosimicrobium; otu_286	12309	99.07	0.997202	360	greengenes:k__Bacteria; p__Actinobacteria; c__Actinobacteria (class); o__Actinomycetales; f__Promicromonosporaceae; g__Cellulosimicrobium; Unclassified; otu_702	12309	99.07	0.997202	360	ncbi:Bacteria; Actinobacteria; Actinobacteridae; Actinomycetales; Micrococcineae; Promicromonosporaceae; Cellulosimicrobium; otu_492
GOZB1OB01B651J.1	66229	51.38	0.878501	442	RDP:Bacteria; "Proteobacteria"; Alphaproteobacteria; unclassified_Alphaproteobacteria; otu_1315	66229	51.38	0.878501	442	greengenes:k__Bacteria; p__Proteobacteria; c__Alphaproteobacteria; o__Rhodospirillales; f__Rhodospirillaceae; g__Phaeospirillum; s__Phaeospirillum fulvum; otu_2808	66229	51.38	0.878501	442	ncbi:Bacteria; Proteobacteria; Alphaproteobacteria; Rhodospirillales; Rhodospirillaceae; Phaeospirillum; Unclassified; otu_2508
GOZB1OB01B6OHK.1	135990	67.6	0.897293	397	RDP:Bacteria; "Proteobacteria"; Alphaproteobacteria; Rhodospirillales; Rhodospirillaceae; Thalassobaculum; otu_1283	135990	67.6	0.897293	397	greengenes:k__Bacteria; p__Proteobacteria; c__Alphaproteobacteria; o__Rhodospirillales; f__Rhodospirillaceae; Unclassified; otu_2793	135990	67.6	0.897293	397	ncbi:Bacteria; Unclassified; otu_221
GOZB1OB01B6YDK.1	12309	97.7	0.995022	406	RDP:Bacteria; "Actinobacteria"; Actinobacteria; Actinobacteridae; Actinomycetales; Micrococcineae; Promicromonosporaceae; Cellulosimicrobium; otu_286	12309	97.7	0.995022	406	greengenes:k__Bacteria; p__Actinobacteria; c__Actinobacteria (class); o__Actinomycetales; f__Promicromonosporaceae; g__Cellulosimicrobium; Unclassified; otu_702	12309	97.7	0.995022	406	ncbi:Bacteria; Actinobacteria; Actinobacteridae; Actinomycetales; Micrococcineae; Promicromonosporaceae; Cellulosimicrobium; otu_492
GOZB1OB01B7MX2.1	140010	40.43	0.776049	498	RDP:Bacteria; "Proteobacteria"; Alphaproteobacteria; Caulobacterales; Caulobacteraceae; Brevundimonas; otu_1066	140010	40.43	0.776049	498	greengenes:k__Bacteria; p__Proteobacteria; c__Alphaproteobacteria; o__Caulobacterales; f__Caulobacteraceae; Unclassified; otu_2453	140010	40.43	0.776049	498	ncbi:Bacteria; Proteobacteria; Alphaproteobacteria; Caulobacterales; Caulobacteraceae; Brevundimonas; Unclassified; otu_2144
GOZB1OB01B80ZU.1	146948	52.1	0.881509	388	RDP:Bacteria; "Proteobacteria"; Alphaproteobacteria; Rhizobiales; Brucellaceae; Pseudochrobactrum; otu_1109	146948	52.1	0.881509	388	greengenes:k__Bacteria; p__Proteobacteria; c__Alphaproteobacteria; o__Rhizobiales; f__Brucellaceae; g__Pseudochrobactrum; Unclassified; otu_2532	146948	52.1	0.881509	388	ncbi:Bacteria; Proteobacteria; Alphaproteobacteria; Rhizobiales; Brucellaceae; Pseudochrobactrum; Unclassified; otu_2210
GOZB1OB01B8QZZ.1	159270	95.85	0.989673	394	RDP:Bacteria; "Actinobacteria"; Actinobacteria; Actinobacteridae; Actinomycetales; Micrococcineae; Promicromonosporaceae; Cellulosimicrobium; otu_286	159270	95.85	0.989673	394	greengenes:k__Bacteria; p__Actinobacteria; c__Actinobacteria (class); o__Actinomycetales; f__Promicromonosporaceae; g__Cellulosimicrobium; Unclassified; otu_702	159270	95.85	0.989673	394	ncbi:Bacteria; Actinobacteria; Actinobacteridae; Actinomycetales; Micrococcineae; Promicromonosporaceae; Cellulosimicrobium; otu_492
GOZB1OB01B8XH9.1	73058	89.83	0.985967	288	RDP:Bacteria; "Actinobacteria"; Actinobacteria; Actinobacteridae; Actinomycetales; Micrococcineae; Promicromonosporaceae; Cellulosimicrobium; otu_286	73058	89.83	0.985967	288	greengenes:k__Bacteria; p__Actinobacteria; c__Actinobacteria (class); o__Actinomycetales; f__Promicromonosporaceae; g__Cellulosimicrobium; Unclassified; otu_702	73058	89.83	0.985967	288	ncbi:Bacteria; Actinobacteria; Actinobacteridae; Actinomycetales; Micrococcineae; Promicromonosporaceae; Promicromonospora; otu_496
GOZB1OB01B9VTK.1	265573	52.98	0.812544	276	RDP:Bacteria; "Proteobacteria"; Alphaproteobacteria; Caulobacterales; Caulobacteraceae; Caulobacter; otu_1067	168859	52.98	0.812544	276	greengenes:k__Bacteria; p__Proteobacteria; c__Alphaproteobacteria; o__Caulobacterales; f__Caulobacteraceae; g__Caulobacter; s__Caulobacter sp. K31; otu_2463	168859	52.98	0.812544	276	ncbi:Bacteria; Proteobacteria; Alphaproteobacteria; Caulobacterales; Caulobacteraceae; Caulobacter; Unclassified; otu_2146
GOZB1OB01BA2V2.1	12309	97.4	0.997449	395	RDP:Bacteria; "Actinobacteria"; Actinobacteria; Actinobacteridae; Actinomycetales; Micrococcineae; Promicromonosporaceae; Cellulosimicrobium; otu_286	12309	97.4	0.997449	395	greengenes:k__Bacteria; p__Actinobacteria; c__Actinobacteria (class); o__Actinomycetales; f__Promicromonosporaceae; g__Cellulosimicrobium; Unclassified; otu_702	12309	97.4	0.997449	395	ncbi:Bacteria; Actinobacteria; Actinobacteridae; Actinomycetales; Micrococcineae; Promicromonosporaceae; Cellulosimicrobium; otu_492
GOZB1OB01BAGUZ.1	17276	56.76	0.871422	361	RDP:Bacteria; "Proteobacteria"; Alphaproteobacteria; Rhizobiales; Xanthobacteraceae; Ancylobacter; otu_1158	17276	56.76	0.871422	361	greengenes:k__Bacteria; p__Proteobacteria; c__Alphaproteobacteria; o__Rhizobiales; f__Xanthobacteraceae; g__Ancylobacter; otu_2646	17276	56.76	0.871422	361	ncbi:Bacteria; Proteobacteria; Alphaproteobacteria; Rhizobiales; Xanthobacteraceae; Ancylobacter; otu_2312
GOZB1OB01BAHHG.1	229267	97.62	0.995473	444	RDP:Bacteria; Cyanobacteria; Cyanobacteria; Family II; GpIIa; otu_2002	229267	97.62	0.995473	444	greengenes:k__Bacteria; p__Cyanobacteria; c__Synechococcophycideae; o__Synechococcales; f__Synechococcaceae; g__Prochlorococcus; otu_1523	154773	97.62	0.99774	444	ncbi:Bacteria; Cyanobacteria; Chroococcales; Synechococcus; Unclassified; otu_1273
GOZB1OB01BAM8H.1	214756	81.45	0.96841	66	RDP:Bacteria; "Actinobacteria"; Actinobacteria; Actinobacteridae; Actinomycetales; Pseudonocardineae; Pseudonocardiaceae; Saccharopolyspora; otu_362	214756	81.45	0.96841	66	greengenes:k__Bacteria; p__Actinobacteria; c__Actinobacteria (class); o__Actinomycetales; f__Pseudonocardiaceae; g__Saccharopolyspora; s__Saccharopolyspora erythraea; otu_746	214756	81.45	0.96841	66	ncbi:Bacteria; Actinobacteria; Actinobacteridae; Actinomycetales; Pseudonocardineae; Pseudonocardiaceae; Saccharopolyspora; Unclassified; otu_591
GOZB1OB01BBAYP.1	12309	98.8	0.993569	315	RDP:Bacteria; "Actinobacteria"; Actinobacteria; Actinobacteridae; Actinomycetales; Micrococcineae; Promicromonosporaceae; Cellulosimicrobium; otu_286	12309	98.8	0.993569	315	greengenes:k__Bacteria; p__Actinobacteria; c__Actinobacteria (class); o__Actinomycetales; f__Promicromonosporaceae; g__Cellulosimicrobium; Unclassified; otu_702	12309	98.8	0.993569	315	ncbi:Bacteria; Actinobacteria; Actinobacteridae; Actinomycetales; Micrococcineae; Promicromonosporaceae; Cellulosimicrobium; otu_492
GOZB1OB01BCOU1.1	76582	52.29	0.857353	438	RDP:Bacteria; "Proteobacteria"; Alphaproteobacteria; Rhizobiales; Brucellaceae; Ochrobactrum; otu_1108	76582	52.29	0.857353	438	greengenes:k__Bacteria; p__Proteobacteria; c__Alphaproteobacteria; o__Rhizobiales; f__Brucellaceae; Unclassified; otu_2527	76582	52.29	0.857353	438	ncbi:Bacteria; Proteobacteria; Alphaproteobacteria; Rhizobiales; Brucellaceae; Ochrobactrum; Unclassified; otu_2207
GOZB1OB01BCUH5.1	251524	95.14	0.996926	330	RDP:Bacteria; "Actinobacteria"; Actinobacteria; Actinobacteridae; Actinomycetales; Micrococcineae; Promicromonosporaceae; Cellulosimicrobium; otu_286	251524	95.14	0.996926	330	greengenes:k__Bacteria; p__Actinobacteria; c__Actinobacteria (class); o__Actinomycetales; f__Promicromonosporaceae; g__Cellulosimicrobium; Unclassified; otu_702	251524	95.14	0.996926	330	ncbi:Bacteria; Actinobacteria; Actinobacteridae; Actinomycetales; Micrococcineae; Promicromonosporaceae; Cellulosimicrobium; otu_492
GOZB1OB01BDI96.1	45099	50	0.826294	513	RDP:Bacteria; "Proteobacteria"; Alphaproteobacteria; unclassified_Alphaproteobacteria; otu_1315	45099	50	0.826294	513	greengenes:k__Bacteria; p__Proteobacteria; c__Alphaproteobacteria; o__Rickettsiales; f__; g__Candidatus Odyssella; otu_2826	27269	49.81	0.838241	512	ncbi:Bacteria; Proteobacteria; Alphaproteobacteria; Unclassified; otu_2139
GOZB1OB01BEB67.1	154773	100	0.999993	456	RDP:Bacteria; Cyanobacteria; Cyanobacteria; Family II; GpIIa; otu_2002	92221	100	0.999993	456	greengenes:k__Bacteria; p__Cyanobacteria; c__Synechococcophycideae; o__Synechococcales; f__Synechococcaceae; g__Prochlorococcus; otu_1523	154773	100	0.999993	456	ncbi:Bacteria; Cyanobacteria; Chroococcales; Synechococcus; Unclassified; otu_1273
GOZB1OB01BEPTF.1	7668	58.14	0.880347	457	RDP:Bacteria; "Proteobacteria"; Gammaproteobacteria; unclassified_Gammaproteobacteria; otu_1833	7668	58.14	0.880347	457	greengenes:k__Bacteria; p__Proteobacteria; c__Gammaproteobacteria; o__Oceanospirillales; f__SUP05; otu_3812	7668	58.14	0.880347	457	ncbi:Bacteria; Proteobacteria; Gammaproteobacteria; sulfur-oxidizing symbionts; Unclassified; otu_3548
GOZB1OB01BEQCU.1	10870	48.74	0.793926	465	RDP:Bacteria; "Proteobacteria"; Deltaproteobacteria; Desulfobacterales; Desulfobacteraceae; Desulfobacterium; otu_1470	10870	48.74	0.793926	465	greengenes:k__Bacteria; p__Proteobacteria; c__Deltaproteobacteria; o__Syntrophobacterales; f__Desulfobacteraceae; Unclassified; otu_3279	10870	48.74	0.793926	465	ncbi:Bacteria; Proteobacteria; Deltaproteobacteria; Desulfobacterales; Desulfobacteraceae; Desulfobacterium; Unclassified; otu_2916
GOZB1OB01BF3JE.1	70645	53.32	0.879053	406	RDP:Bacteria; "Proteobacteria"; Alphaproteobacteria; Rhizobiales; Brucellaceae; Ochrobactrum; otu_1108	70645	53.32	0.879053	406	greengenes:k__Bacteria; p__Proteobacteria; c__Alphaproteobacteria; o__Rhizobiales; f__Brucellaceae; g__Ochrobactrum; Unclassified; otu_2529	70645	53.32	0.879053	406	ncbi:Bacteria; Proteobacteria; Alphaproteobacteria; Rhizobiales; Brucellaceae; Ochrobactrum; Unclassified; otu_2207
GOZB1OB01BGSMC.1	47552	48.67	0.660952	214	RDP:Bacteria; "Proteobacteria"; Betaproteobacteria; Burkholderiales; Burkholderiaceae; Burkholderia; otu_1335	47552	48.67	0.660952	214	greengenes:k__Bacteria; p__Proteobacteria; c__Betaproteobacteria; o__Burkholderiales; f__Burkholderiaceae; g__Burkholderia; Unclassified; otu_2960	47552	48.67	0.660952	214	ncbi:Bacteria; Proteobacteria; Betaproteobacteria; Burkholderiales; Burkholderiaceae; Burkholderia; Unclassified; otu_2644
GOZB1OB01BHM9O.1	166356	40.21	0.71951	287	RDP:Bacteria; "Firmicutes"; "Clostridia"; Clostridiales; Veillonellaceae; Phascolarctobacterium; otu_986	166356	40.21	0.71951	287	greengenes:k__Bacteria; p__Firmicutes; c__Clostridia; o__Clostridiales; f__Veillonellaceae; Unclassified; otu_2201	102591	37.41	0.727737	287	ncbi:Bacteria; Proteobacteria; Deltaproteobacteria; Desulfuromonadales; Pelobacteraceae; Pelobacter; Unclassified; otu_2997
GOZB1OB01BI6P2.1	142413	70.39	0.946754	195	RDP:Bacteria; "Bacteroidetes"; Flavobacteria; "Flavobacteriales"; Flavobacteriaceae; Flavobacterium; otu_573	101620	74.25	0.941507	195	greengenes:k__Bacteria; p__Bacteroidetes; c__Flavobacteria; Unclassified; otu_1056	142413	70.39	0.946754	195	ncbi:Bacteria; Unclassified; otu_221
GOZB1OB01BIH2A.1	320875	52.82	0.862818	318	RDP:Bacteria; "Bacteroidetes"; Flavobacteria; "Flavobacteriales"; Flavobacteriaceae; Leptobacterium; otu_588	320875	52.82	0.862818	318	greengenes:k__Bacteria; p__Bacteroidetes; c__Flavobacteria; o__Flavobacteriales; f__Flavobacteriaceae; Unclassified; otu_1069	320875	52.82	0.862818	318	ncbi:Bacteria; Bacteroidetes; Flavobacteria; Flavobacteriales; Flavobacteriaceae; Leptobacterium; otu_938
GOZB1OB01BIQKV.1	107800	95.4	0.990153	309	RDP:Bacteria; "Actinobacteria"; Actinobacteria; Actinobacteridae; Actinomycetales; Micrococcineae; Promicromonosporaceae; Cellulosimicrobium; otu_286	107800	95.4	0.990153	309	greengenes:k__Bacteria; p__Actinobacteria; c__Actinobacteria (class); o__Actinomycetales; f__Promicromonosporaceae; g__Cellulosimicrobium; Unclassified; otu_702	107800	95.4	0.990153	309	ncbi:Bacteria; Actinobacteria; Actinobacteridae; Actinomycetales; Micrococcineae; Promicromonosporaceae; Cellulosimicrobium; otu_492
GOZB1OB01BJ1JC.1	181641	57.75	0.865362	430	RDP:Bacteria; "Proteobacteria"; Alphaproteobacteria; Rhodospirillales; Rhodospirillaceae; Inquilinus; otu_1269	181641	57.75	0.865362	430	greengenes:k__Bacteria; p__Proteobacteria; c__Alphaproteobacteria; o__Rhodospirillales; f__Rhodospirillaceae; g__Inquilinus; s__Inquilinus limosus; otu_2800	181641	57.75	0.865362	430	ncbi:Bacteria; Proteobacteria; Alphaproteobacteria; Rhodospirillales; Rhodospirillaceae; Inquilinus; otu_2499
GOZB1OB01BKI36.1	160803	94.03	0.999993	402	RDP:Bacteria; Cyanobacteria; Cyanobacteria; Family II; GpIIa; otu_2002	160803	94.03	0.999993	402	greengenes:k__Bacteria; p__Cyanobacteria; c__Synechococcophycideae; o__Synechococcales; f__Synechococcaceae; g__Prochlorococcus; otu_1523	160803	94.03	0.999993	402	ncbi:Bacteria; Cyanobacteria; Chroococcales; Synechococcus; Unclassified; otu_1273
GOZB1OB01BKIWS.1	2403	79.53	0.961753	81	RDP:Bacteria; "Bacteroidetes"; Flavobacteria; "Flavobacteriales"; Flavobacteriaceae; unclassified_Flavobacteriaceae; otu_621	2403	79.53	0.961753	81	greengenes:k__Bacteria; p__Bacteroidetes; c__Flavobacteria; o__Flavobacteriales; f__Flavobacteriaceae; Unclassified; otu_1069	151373	79.53	0.921101	81	ncbi:Bacteria; Bacteroidetes; Flavobacteria; Flavobacteriales; Unclassified; otu_859
GOZB1OB01BL0LA.1	107632	77.92	0.950198	415	RDP:Bacteria; "Proteobacteria"; Gammaproteobacteria; Alteromonadales; Idiomarinaceae; Idiomarina; otu_1661	107632	77.92	0.950198	415	greengenes:k__Bacteria; p__Proteobacteria; c__Gammaproteobacteria; o__Alteromonadales; f__Idiomarinaceae; g__Idiomarina; Unclassified; otu_3430	36120	77.49	0.952785	415	ncbi:Bacteria; Proteobacteria; Gammaproteobacteria; Alteromonadales; Colwelliaceae; Colwellia; Unclassified; otu_3156
GOZB1OB01BL9NI.1	103561	87.85	0.992449	269	RDP:Bacteria; "Actinobacteria"; Actinobacteria; Actinobacteridae; Actinomycetales; Micrococcineae; Promicromonosporaceae; Cellulosimicrobium; otu_286	103561	87.85	0.992449	269	greengenes:k__Bacteria; p__Actinobacteria; c__Actinobacteria (class); o__Actinomycetales; f__Promicromonosporaceae; g__Cellulosimicrobium; Unclassified; otu_702	103561	87.85	0.992449	269	ncbi:Bacteria; Actinobacteria; Actinobacteridae; Actinomycetales; Micrococcineae; Promicromonosporaceae; Cellulosimicrobium; otu_492
GOZB1OB01BLET5.1	107199	40.04	0.786847	522	RDP:Bacteria; "Proteobacteria"; Alphaproteobacteria; Rhizobiales; Rhizobiaceae; Rhizobium; otu_1147	107199	40.04	0.786847	522	greengenes:k__Bacteria; p__Proteobacteria; c__Alphaproteobacteria; o__Rhizobiales; f__Rhizobiaceae; g__Rhizobium; s__Rhizobium sullae; otu_2629	107199	40.04	0.786847	522	ncbi:Bacteria; Proteobacteria; Alphaproteobacteria; Rhizobiales; Rhizobiaceae; Rhizobium/Agrobacterium group; Rhizobium; Unclassified; otu_2295
GOZB1OB01BLFSP.1	105202	99.14	0.991025	453	RDP:Bacteria; "Actinobacteria"; Actinobacteria; Actinobacteridae; Actinomycetales; Micrococcineae; Promicromonosporaceae; Cellulosimicrobium; otu_286	105202	99.14	0.991025	453	greengenes:k__Bacteria; p__Actinobacteria; c__Actinobacteria (class); o__Actinomycetales; f__Promicromonosporaceae; g__Cellulosimicrobium; Unclassified; otu_702	105202	99.14	0.991025	453	ncbi:Bacteria; Actinobacteria; Actinobacteridae; Actinomycetales; Micrococcineae; Promicromonosporaceae; Cellulosimicrobium; otu_492
GOZB1OB01BLMMQ.1	103561	90.25	0.994804	194	RDP:Bacteria; "Actinobacteria"; Actinobacteria; Actinobacteridae; Actinomycetales; Micrococcineae; Promicromonosporaceae; Cellulosimicrobium; otu_286	103561	90.25	0.994804	194	greengenes:k__Bacteria; p__Actinobacteria; c__Actinobacteria (class); o__Actinomycetales; f__Promicromonosporaceae; g__Cellulosimicrobium; Unclassified; otu_702	103561	90.25	0.994804	194	ncbi:Bacteria; Actinobacteria; Actinobacteridae; Actinomycetales; Micrococcineae; Promicromonosporaceae; Cellulosimicrobium; otu_492
GOZB1OB01BLURJ.1	26328	97.39	0.983264	485	RDP:Bacteria; "Proteobacteria"; Gammaproteobacteria; Alteromonadales; Pseudoalteromonadaceae; Pseudoalteromonas; otu_1667	26328	97.39	0.983264	485	greengenes:k__Bacteria; p__Proteobacteria; c__Gammaproteobacteria; o__Alteromonadales; f__Pseudoalteromonadaceae; g__Pseudoalteromonas; Unclassified; otu_3440	26328	97.39	0.983264	485	ncbi:Bacteria; Proteobacteria; Gammaproteobacteria; Alteromonadales; Pseudoalteromonadaceae; Pseudoalteromonas; Unclassified; otu_3175
GOZB1OB01BMRGH.1	12309	96.63	0.996911	326	RDP:Bacteria; "Actinobacteria"; Actinobacteria; Actinobacteridae; Actinomycetales; Micrococcineae; Promicromonosporaceae; Cellulosimicrobium; otu_286	12309	96.63	0.996911	326	greengenes:k__Bacteria; p__Actinobacteria; c__Actinobacteria (class); o__Actinomycetales; f__Promicromonosporaceae; g__Cellulosimicrobium; Unclassified; otu_702	12309	96.63	0.996911	326	ncbi:Bacteria; Actinobacteria; Actinobacteridae; Actinomycetales; Micrococcineae; Promicromonosporaceae; Cellulosimicrobium; otu_492
GOZB1OB01BMXWF.1	107389	100	0.995066	411	RDP:Bacteria; "Actinobacteria"; Actinobacteria; Actinobacteridae; Actinomycetales; Micrococcineae; Promicromonosporaceae; Cellulosimicrobium; otu_286	107389	100	0.995066	411	greengenes:k__Bacteria; p__Actinobacteria; c__Actinobacteria (class); o__Actinomycetales; f__Promicromonosporaceae; g__Cellulosimicrobium; s__Cellulosimicrobium funkei; otu_703	107389	100	0.995066	411	ncbi:Bacteria; Actinobacteria; Actinobacteridae; Actinomycetales; Micrococcineae; Promicromonosporaceae; Cellulosimicrobium; otu_492
GOZB1OB01BN5RA.1	12309	97.77	0.981621	447	RDP:Bacteria; "Actinobacteria"; Actinobacteria; Actinobacteridae; Actinomycetales; Micrococcineae; Promicromonosporaceae; Cellulosimicrobium; otu_286	12309	97.77	0.981621	447	greengenes:k__Bacteria; p__Actinobacteria; c__Actinobacteria (class); o__Actinomycetales; f__Promicromonosporaceae; g__Cellulosimicrobium; Unclassified; otu_702	12309	97.77	0.981621	447	ncbi:Bacteria; Actinobacteria; Actinobacteridae; Actinomycetales; Micrococcineae; Promicromonosporaceae; Cellulosimicrobium; otu_492
GOZB1OB01BNHPB.1	142061	64.62	0.922816	275	RDP:Bacteria; "Proteobacteria"; Gammaproteobacteria; Gammaproteobacteria_incertae_sedis; Spongiibacter; otu_1725	142061	64.62	0.922816	275	greengenes:k__Bacteria; p__Proteobacteria; c__Gammaproteobacteria; o__Oceanospirillales; f__J115; otu_3773	142061	64.62	0.922816	275	ncbi:Bacteria; Proteobacteria; Gammaproteobacteria; Spongiibacter; otu_3545
GOZB1OB01BOAXR.1	107800	100	0.999993	177	RDP:Bacteria; "Actinobacteria"; Actinobacteria; Actinobacteridae; Actinomycetales; Micrococcineae; Promicromonosporaceae; Cellulosimicrobium; otu_286	107800	100	0.999993	177	greengenes:k__Bacteria; p__Actinobacteria; c__Actinobacteria (class); o__Actinomycetales; f__Promicromonosporaceae; g__Cellulosimicrobium; Unclassified; otu_702	107800	100	0.999993	177	ncbi:Bacteria; Actinobacteria; Actinobacteridae; Actinomycetales; Micrococcineae; Promicromonosporaceae; Cellulosimicrobium; otu_492
GOZB1OB01BOPGZ.1	237160	63.55	0.925824	369	RDP:Bacteria; "Proteobacteria"; Gammaproteobacteria; unclassified_Gammaproteobacteria; otu_1833	237160	63.55	0.925824	369	greengenes:k__Bacteria; p__Proteobacteria; c__Gammaproteobacteria; o__Oceanospirillales; f__SUP05; otu_3812	237160	63.55	0.925824	369	ncbi:Bacteria; Proteobacteria; Gammaproteobacteria; sulfur-oxidizing symbionts; Unclassified; otu_3548
GOZB1OB01BP3FA.1	76582	58.36	0.872861	311	RDP:Bacteria; "Proteobacteria"; Alphaproteobacteria; Rhizobiales; Brucellaceae; Ochrobactrum; otu_1108	76582	58.36	0.872861	311	greengenes:k__Bacteria; p__Proteobacteria; c__Alphaproteobacteria; o__Rhizobiales; f__Brucellaceae; Unclassified; otu_2527	76582	58.36	0.872861	311	ncbi:Bacteria; Proteobacteria; Alphaproteobacteria; Rhizobiales; Brucellaceae; Ochrobactrum; Unclassified; otu_2207
GOZB1OB01BQUZ7.1	107800	94.55	0.989862	300	RDP:Bacteria; "Actinobacteria"; Actinobacteria; Actinobacteridae; Actinomycetales; Micrococcineae; Promicromonosporaceae; Cellulosimicrobium; otu_286	107800	94.55	0.989862	300	greengenes:k__Bacteria; p__Actinobacteria; c__Actinobacteria (class); o__Actinomycetales; f__Promicromonosporaceae; g__Cellulosimicrobium; Unclassified; otu_702	107800	94.55	0.989862	300	ncbi:Bacteria; Actinobacteria; Actinobacteridae; Actinomycetales; Micrococcineae; Promicromonosporaceae; Cellulosimicrobium; otu_492
GOZB1OB01BS5D4.1	12309	100	0.99008	307	RDP:Bacteria; "Actinobacteria"; Actinobacteria; Actinobacteridae; Actinomycetales; Micrococcineae; Promicromonosporaceae; Cellulosimicrobium; otu_286	12309	100	0.99008	307	greengenes:k__Bacteria; p__Actinobacteria; c__Actinobacteria (class); o__Actinomycetales; f__Promicromonosporaceae; g__Cellulosimicrobium; Unclassified; otu_702	12309	100	0.99008	307	ncbi:Bacteria; Actinobacteria; Actinobacteridae; Actinomycetales; Micrococcineae; Promicromonosporaceae; Cellulosimicrobium; otu_492
GOZB1OB01BSHYL.1	12309	96.64	0.985182	276	RDP:Bacteria; "Actinobacteria"; Actinobacteria; Actinobacteridae; Actinomycetales; Micrococcineae; Promicromonosporaceae; Cellulosimicrobium; otu_286	12309	96.64	0.985182	276	greengenes:k__Bacteria; p__Actinobacteria; c__Actinobacteria (class); o__Actinomycetales; f__Promicromonosporaceae; g__Cellulosimicrobium; Unclassified; otu_702	12309	96.64	0.985182	276	ncbi:Bacteria; Actinobacteria; Actinobacteridae; Actinomycetales; Micrococcineae; Promicromonosporaceae; Cellulosimicrobium; otu_492
GOZB1OB01BSJ1W.1	107389	98.66	0.993147	444	RDP:Bacteria; "Actinobacteria"; Actinobacteria; Actinobacteridae; Actinomycetales; Micrococcineae; Promicromonosporaceae; Cellulosimicrobium; otu_286	107389	98.66	0.993147	444	greengenes:k__Bacteria; p__Actinobacteria; c__Actinobacteria (class); o__Actinomycetales; f__Promicromonosporaceae; g__Cellulosimicrobium; s__Cellulosimicrobium funkei; otu_703	107389	98.66	0.993147	444	ncbi:Bacteria; Actinobacteria; Actinobacteridae; Actinomycetales; Micrococcineae; Promicromonosporaceae; Cellulosimicrobium; otu_492
GOZB1OB01BSQXP.1	4763	70.41	0.938324	51	RDP:Bacteria; "Proteobacteria"; Alphaproteobacteria; Rhizobiales; Bradyrhizobiaceae; Rhodoblastus; otu_1102	112058	69.39	0.980328	52	greengenes:k__Bacteria; p__Proteobacteria; c__Alphaproteobacteria; o__Sphingomonadales; f__Sphingomonadaceae; g__Zymomonas; s__Zymomonas mobilis; otu_2910	4763	70.41	0.938324	51	ncbi:Bacteria; Proteobacteria; Alphaproteobacteria; Rhizobiales; Bradyrhizobiaceae; Rhodoblastus; otu_2197
GOZB1OB01BT7G8.1	107800	100	0.999993	175	RDP:Bacteria; "Actinobacteria"; Actinobacteria; Actinobacteridae; Actinomycetales; Micrococcineae; Promicromonosporaceae; Cellulosimicrobium; otu_286	107800	100	0.999993	175	greengenes:k__Bacteria; p__Actinobacteria; c__Actinobacteria (class); o__Actinomycetales; f__Promicromonosporaceae; g__Cellulosimicrobium; Unclassified; otu_702	107800	100	0.999993	175	ncbi:Bacteria; Actinobacteria; Actinobacteridae; Actinomycetales; Micrococcineae; Promicromonosporaceae; Cellulosimicrobium; otu_492
GOZB1OB01BTC5F.1	107800	94.43	0.999993	312	RDP:Bacteria; "Actinobacteria"; Actinobacteria; Actinobacteridae; Actinomycetales; Micrococcineae; Promicromonosporaceae; Cellulosimicrobium; otu_286	107800	94.43	0.999993	312	greengenes:k__Bacteria; p__Actinobacteria; c__Actinobacteria (class); o__Actinomycetales; f__Promicromonosporaceae; g__Cellulosimicrobium; Unclassified; otu_702	107800	94.43	0.999993	312	ncbi:Bacteria; Actinobacteria; Actinobacteridae; Actinomycetales; Micrococcineae; Promicromonosporaceae; Cellulosimicrobium; otu_492
GOZB1OB01BTILB.1	70645	62.87	0.917496	217	RDP:Bacteria; "Proteobacteria"; Alphaproteobacteria; Rhizobiales; Brucellaceae; Ochrobactrum; otu_1108	70645	62.87	0.917496	217	greengenes:k__Bacteria; p__Proteobacteria; c__Alphaproteobacteria; o__Rhizobiales; f__Brucellaceae; g__Ochrobactrum; Unclassified; otu_2529	70645	62.87	0.917496	217	ncbi:Bacteria; Proteobacteria; Alphaproteobacteria; Rhizobiales; Brucellaceae; Ochrobactrum; Unclassified; otu_2207
GOZB1OB01BTL63.1	253326	26.48	0.633613	175	RDP:Bacteria; "Planctomycetes"; "Planctomycetacia"; Planctomycetales; Planctomycetaceae; Planctomyces; otu_1054	2849	27.4	0.642595	175	greengenes:k__Bacteria; p__Planctomycetes; c__Planctomycea; o__Planctomycetales; f__Planctomycetaceae; g__Planctomyces; s__Planctomyces maris; otu_2444	2849	27.4	0.642595	175	ncbi:Bacteria; Planctomycetes; Planctomycetacia; Planctomycetales; Planctomycetaceae; Planctomyces; Unclassified; otu_2128
GOZB1OB01BTVD1.1	146948	52.99	0.888093	438	RDP:Bacteria; "Proteobacteria"; Alphaproteobacteria; Rhizobiales; Brucellaceae; Pseudochrobactrum; otu_1109	146948	52.99	0.888093	438	greengenes:k__Bacteria; p__Proteobacteria; c__Alphaproteobacteria; o__Rhizobiales; f__Brucellaceae; g__Pseudochrobactrum; Unclassified; otu_2532	146948	52.99	0.888093	438	ncbi:Bacteria; Proteobacteria; Alphaproteobacteria; Rhizobiales; Brucellaceae; Pseudochrobactrum; Unclassified; otu_2210
GOZB1OB01BUFMG.1	64506	60.65	0.885085	464	RDP:Bacteria; "Proteobacteria"; Gammaproteobacteria; Pseudomonadales; Pseudomonadaceae; Pseudomonas; otu_1813	64506	60.65	0.885085	464	greengenes:k__Bacteria; p__Proteobacteria; c__Gammaproteobacteria; o__Pseudomonadales; f__Pseudomonadaceae; g__Pseudomonas; Unclassified; otu_3909	64506	60.65	0.885085	464	ncbi:Bacteria; Proteobacteria; Gammaproteobacteria; Pseudomonadales; Pseudomonadaceae; Pseudomonas; Unclassified; otu_3528
GOZB1OB01BUYD2.1	63608	67.12	0.927423	321	RDP:Bacteria; "Proteobacteria"; Alphaproteobacteria; Rhodospirillales; Rhodospirillaceae; Inquilinus; otu_1269	63608	67.12	0.927423	321	greengenes:k__Bacteria; p__Proteobacteria; c__Alphaproteobacteria; o__Rhodospirillales; f__Rhodospirillaceae; g__Inquilinus; s__Inquilinus limosus; otu_2800	63608	67.12	0.927423	321	ncbi:Bacteria; Proteobacteria; Alphaproteobacteria; Rhodospirillales; Rhodospirillaceae; Inquilinus; otu_2499
GOZB1OB01BVHOG.1	12309	99.19	0.999993	423	RDP:Bacteria; "Actinobacteria"; Actinobacteria; Actinobacteridae; Actinomycetales; Micrococcineae; Promicromonosporaceae; Cellulosimicrobium; otu_286	12309	99.19	0.999993	423	greengenes:k__Bacteria; p__Actinobacteria; c__Actinobacteria (class); o__Actinomycetales; f__Promicromonosporaceae; g__Cellulosimicrobium; Unclassified; otu_702	12309	99.19	0.999993	423	ncbi:Bacteria; Actinobacteria; Actinobacteridae; Actinomycetales; Micrococcineae; Promicromonosporaceae; Cellulosimicrobium; otu_492
GOZB1OB01BVIY8.1	107800	97.72	0.995196	422	RDP:Bacteria; "Actinobacteria"; Actinobacteria; Actinobacteridae; Actinomycetales; Micrococcineae; Promicromonosporaceae; Cellulosimicrobium; otu_286	107800	97.72	0.995196	422	greengenes:k__Bacteria; p__Actinobacteria; c__Actinobacteria (class); o__Actinomycetales; f__Promicromonosporaceae; g__Cellulosimicrobium; Unclassified; otu_702	107800	97.72	0.995196	422	ncbi:Bacteria; Actinobacteria; Actinobacteridae; Actinomycetales; Micrococcineae; Promicromonosporaceae; Cellulosimicrobium; otu_492
GOZB1OB01BVN00.1	26328	100	0.98338	488	RDP:Bacteria; "Proteobacteria"; Gammaproteobacteria; Alteromonadales; Pseudoalteromonadaceae; Pseudoalteromonas; otu_1667	26328	100	0.98338	488	greengenes:k__Bacteria; p__Proteobacteria; c__Gammaproteobacteria; o__Alteromonadales; f__Pseudoalteromonadaceae; g__Pseudoalteromonas; Unclassified; otu_3440	26328	100	0.98338	488	ncbi:Bacteria; Proteobacteria; Gammaproteobacteria; Alteromonadales; Pseudoalteromonadaceae; Pseudoalteromonas; Unclassified; otu_3175
GOZB1OB01BWI2W.1	138986	66.43	0.89757	390	RDP:Bacteria; "Proteobacteria"; Alphaproteobacteria; Kiloniellales; Kiloniellaceae; Kiloniella; otu_1082	138986	66.43	0.89757	390	greengenes:k__Bacteria; p__Proteobacteria; c__Alphaproteobacteria; o__Kiloniellales; f__Kiloniellaceae; g__Kiloniella; otu_2468	138986	66.43	0.89757	390	ncbi:Bacteria; Proteobacteria; Alphaproteobacteria; Kopriimonadales; Kopriimonadaceae; Kopriimonas; otu_2157
GOZB1OB01BX2TB.1	4464	66.28	0.879823	304	RDP:Bacteria; "Proteobacteria"; Alphaproteobacteria; Rhodospirillales; Acetobacteraceae; Gluconobacter; otu_1250	4464	66.28	0.879823	304	greengenes:k__Bacteria; p__Proteobacteria; c__Alphaproteobacteria; o__Rhodospirillales; f__Acetobacteraceae; g__Gluconobacter; Unclassified; otu_2781	4464	66.28	0.879823	304	ncbi:Bacteria; Proteobacteria; Alphaproteobacteria; Rhodospirillales; Acetobacteraceae; Gluconobacter; otu_2469
GOZB1OB01BYYKZ.1	73058	95.51	0.997507	404	RDP:Bacteria; "Actinobacteria"; Actinobacteria; Actinobacteridae; Actinomycetales; Micrococcineae; Promicromonosporaceae; Cellulosimicrobium; otu_286	73058	95.51	0.997507	404	greengenes:k__Bacteria; p__Actinobacteria; c__Actinobacteria (class); o__Actinomycetales; f__Promicromonosporaceae; g__Cellulosimicrobium; Unclassified; otu_702	73058	95.51	0.997507	404	ncbi:Bacteria; Actinobacteria; Actinobacteridae; Actinomycetales; Micrococcineae; Promicromonosporaceae; Promicromonospora; otu_496
GOZB1OB01BZSG9.1	4421	55.82	0.854781	399	RDP:Bacteria; "Proteobacteria"; Alphaproteobacteria; Rhodospirillales; Acetobacteraceae; Acetobacter; otu_1239	4421	55.82	0.854781	399	greengenes:k__Bacteria; p__Proteobacteria; c__Alphaproteobacteria; o__Rhodospirillales; f__Acetobacteraceae; g__Acetobacter; Unclassified; otu_2753	4421	55.82	0.854781	399	ncbi:Bacteria; Proteobacteria; Alphaproteobacteria; Rhodospirillales; Acetobacteraceae; Acetobacter; Unclassified; otu_2450
GOZB1OB01BZY0E.1	171729	48.11	0.812704	485	RDP:Bacteria; "Proteobacteria"; Gammaproteobacteria; Alteromonadales; Alteromonadaceae; Marinobacter; Unclassified; otu_1648	171729	48.11	0.812704	485	greengenes:k__Bacteria; p__Proteobacteria; c__Gammaproteobacteria; o__Oceanospirillales; f__Alteromonadaceae; g__Marinobacter; Unclassified; otu_3716	171729	48.11	0.812704	485	ncbi:Bacteria; Proteobacteria; Gammaproteobacteria; Alteromonadales; Alteromonadaceae; Marinobacter; Unclassified; otu_3144
GOZB1OB01C0MRJ.1	101523	56.96	0.87757	426	RDP:Bacteria; "Proteobacteria"; Alphaproteobacteria; Rhizobiales; Xanthobacteraceae; Ancylobacter; otu_1158	101523	56.96	0.87757	426	greengenes:k__Bacteria; p__Proteobacteria; c__Alphaproteobacteria; o__Rhizobiales; f__Xanthobacteraceae; g__Ancylobacter; otu_2646	101523	56.96	0.87757	426	ncbi:Bacteria; Proteobacteria; Alphaproteobacteria; Rhizobiales; Xanthobacteraceae; Ancylobacter; otu_2312
GOZB1OB01C14LU.1	12309	95.45	0.999993	161	RDP:Bacteria; "Actinobacteria"; Actinobacteria; Actinobacteridae; Actinomycetales; Micrococcineae; Promicromonosporaceae; Cellulosimicrobium; otu_286	12309	95.45	0.999993	161	greengenes:k__Bacteria; p__Actinobacteria; c__Actinobacteria (class); o__Actinomycetales; f__Promicromonosporaceae; g__Cellulosimicrobium; Unclassified; otu_702	12309	95.45	0.999993	161	ncbi:Bacteria; Actinobacteria; Actinobacteridae; Actinomycetales; Micrococcineae; Promicromonosporaceae; Cellulosimicrobium; otu_492
GOZB1OB01C1PK3.1	12309	95.71	0.988438	439	RDP:Bacteria; "Actinobacteria"; Actinobacteria; Actinobacteridae; Actinomycetales; Micrococcineae; Promicromonosporaceae; Cellulosimicrobium; otu_286	12309	95.71	0.988438	439	greengenes:k__Bacteria; p__Actinobacteria; c__Actinobacteria (class); o__Actinomycetales; f__Promicromonosporaceae; g__Cellulosimicrobium; Unclassified; otu_702	12309	95.71	0.988438	439	ncbi:Bacteria; Actinobacteria; Actinobacteridae; Actinomycetales; Micrococcineae; Promicromonosporaceae; Cellulosimicrobium; otu_492
GOZB1OB01C45F4.1	105342	66.83	0.886378	152	RDP:Bacteria; "Proteobacteria"; Gammaproteobacteria; "Vibrionales"; Vibrionaceae; Photobacterium; otu_1622	108382	66.83	0.885521	151	greengenes:k__Bacteria; p__Proteobacteria; c__Gammaproteobacteria; o__Vibrionales; f__Vibrionaceae; g__Photobacterium; Unclassified; otu_3973	105342	66.83	0.886378	152	ncbi:Bacteria; Proteobacteria; Gammaproteobacteria; Vibrionales; Vibrionaceae; Photobacterium; Unclassified; otu_3596
GOZB1OB01C4D12.1	268065	61.66	0.879358	312	RDP:Bacteria; "Proteobacteria"; Alphaproteobacteria; Rhizobiales; Rhodobiaceae; Afifella; otu_1151	268065	61.66	0.879358	312	greengenes:k__Bacteria; p__Proteobacteria; c__Alphaproteobacteria; o__Rhizobiales; f__Rhodobiaceae; g__Afifella; s__Afifella marina; otu_2643	268065	61.66	0.879358	312	ncbi:Bacteria; Proteobacteria; Alphaproteobacteria; Rhizobiales; Rhodobiaceae; Afifella; otu_2303
GOZB1OB01C4XW2.1	307865	60.68	0.888922	164	RDP:Bacteria; "Proteobacteria"; Alphaproteobacteria; Rhizobiales; Rhizobiaceae; Rhizobium; otu_1147	138420	60.68	0.78551	164	greengenes:k__Bacteria; p__Proteobacteria; c__Betaproteobacteria; o__Nitrosomonadales; f__Nitrosomonadaceae; g__Nitrosomonas; s__Nitrosomonas eutropha; otu_3138	138420	60.68	0.78551	164	ncbi:Bacteria; Proteobacteria; Betaproteobacteria; Nitrosomonadales; Nitrosomonadaceae; Nitrosomonas; Unclassified; otu_2849
GOZB1OB01C5TWB.1	12309	98.16	0.997638	425	RDP:Bacteria; "Actinobacteria"; Actinobacteria; Actinobacteridae; Actinomycetales; Micrococcineae; Promicromonosporaceae; Cellulosimicrobium; otu_286	12309	98.16	0.997638	425	greengenes:k__Bacteria; p__Actinobacteria; c__Actinobacteria (class); o__Actinomycetales; f__Promicromonosporaceae; g__Cellulosimicrobium; Unclassified; otu_702	12309	98.16	0.997638	425	ncbi:Bacteria; Actinobacteria; Actinobacteridae; Actinomycetales; Micrococcineae; Promicromonosporaceae; Cellulosimicrobium; otu_492
GOZB1OB01C6RHM.1	301607	48.92	0.84465	441	RDP:Bacteria; "Proteobacteria"; Gammaproteobacteria; Oceanospirillales; Halomonadaceae; Halomonas; otu_1758	301607	48.92	0.84465	441	greengenes:k__Bacteria; p__Proteobacteria; c__Gammaproteobacteria; o__Oceanospirillales; f__Halomonadaceae; g__Halomonas; Unclassified; otu_3754	301607	48.92	0.84465	441	ncbi:Bacteria; Proteobacteria; Gammaproteobacteria; Oceanospirillales; Halomonadaceae; Halomonas; Unclassified; otu_3435
GOZB1OB01C6TW5.1	12309	100	0.993103	440	RDP:Bacteria; "Actinobacteria"; Actinobacteria; Actinobacteridae; Actinomycetales; Micrococcineae; Promicromonosporaceae; Cellulosimicrobium; otu_286	12309	100	0.993103	440	greengenes:k__Bacteria; p__Actinobacteria; c__Actinobacteria (class); o__Actinomycetales; f__Promicromonosporaceae; g__Cellulosimicrobium; Unclassified; otu_702	12309	100	0.993103	440	ncbi:Bacteria; Actinobacteria; Actinobacteridae; Actinomycetales; Micrococcineae; Promicromonosporaceae; Cellulosimicrobium; otu_492
GOZB1OB01C6UCL.1	5704	72.73	0.892192	143	RDP:Bacteria; "Proteobacteria"; Alphaproteobacteria; Rhodobacterales; Rhodobacteraceae; Roseovarius; otu_1215	5704	72.73	0.892192	143	greengenes:k__Bacteria; p__Proteobacteria; c__Alphaproteobacteria; o__Rhodobacterales; f__Rhodobacteraceae; g__Thalassobius; Unclassified; otu_2748	5704	72.73	0.892192	143	ncbi:Bacteria; Proteobacteria; Alphaproteobacteria; Rhodobacterales; Rhodobacteraceae; Roseovarius; Unclassified; otu_2419
GOZB1OB01C7EYD.1	2403	79.53	0.961753	81	RDP:Bacteria; "Bacteroidetes"; Flavobacteria; "Flavobacteriales"; Flavobacteriaceae; unclassified_Flavobacteriaceae; otu_621	2403	79.53	0.961753	81	greengenes:k__Bacteria; p__Bacteroidetes; c__Flavobacteria; o__Flavobacteriales; f__Flavobacteriaceae; Unclassified; otu_1069	151373	79.53	0.921101	81	ncbi:Bacteria; Bacteroidetes; Flavobacteria; Flavobacteriales; Unclassified; otu_859
GOZB1OB01C7HOC.1	144085	98.84	0.999993	457	RDP:Bacteria; Cyanobacteria; Cyanobacteria; Family II; GpIIa; otu_2002	144085	98.84	0.999993	457	greengenes:k__Bacteria; p__Cyanobacteria; c__Synechococcophycideae; o__Synechococcales; f__Synechococcaceae; g__Prochlorococcus; otu_1523	144085	98.84	0.999993	457	ncbi:Bacteria; Cyanobacteria; Chroococcales; Synechococcus; Unclassified; otu_1273
GOZB1OB01C7ODQ.1	105154	67.44	0.895273	523	RDP:Bacteria; "Proteobacteria"; Alphaproteobacteria; Rhizobiales; Methylocystaceae; Pleomorphomonas; otu_1133	105154	67.44	0.895273	523	greengenes:k__Bacteria; p__Proteobacteria; c__Alphaproteobacteria; o__Rhizobiales; f__Methylocystaceae; g__Pleomorphomonas; s__Pleomorphomonas oryzae; otu_2577	105154	67.44	0.895273	523	ncbi:Bacteria; Proteobacteria; Alphaproteobacteria; Rhizobiales; Methylocystaceae; Pleomorphomonas; otu_2258
GOZB1OB01C87H6.1	99055	73.18	0.903558	368	RDP:Bacteria; "Proteobacteria"; Alphaproteobacteria; Rhodospirillales; Rhodospirillaceae; Pelagibius; otu_1274	100558	73.18	0.906625	368	greengenes:k__Bacteria; p__Proteobacteria; c__Alphaproteobacteria; o__Rhodospirillales; f__Rhodospirillaceae; Unclassified; otu_2793	99055	73.18	0.903558	368	ncbi:Bacteria; Unclassified; otu_221
GOZB1OB01C9LAV.1	62939	97.31	0.998016	505	RDP:Bacteria; Cyanobacteria; Cyanobacteria; Family II; GpIIa; otu_2002	62939	97.31	0.998016	505	greengenes:k__Bacteria; p__Cyanobacteria; c__Synechococcophycideae; o__Synechococcales; f__Synechococcaceae; g__Prochlorococcus; otu_1523	62939	97.31	0.998016	505	ncbi:Bacteria; Cyanobacteria; Chroococcales; Synechococcus; Unclassified; otu_1273
GOZB1OB01C9YS0.1	110637	56.57	0.883079	452	RDP:Bacteria; "Proteobacteria"; Gammaproteobacteria; unclassified_Gammaproteobacteria; otu_1833	110637	56.57	0.883079	452	greengenes:k__Bacteria; p__Proteobacteria; c__Gammaproteobacteria; o__Oceanospirillales; f__SUP05; otu_3812	110637	56.57	0.883079	452	ncbi:Bacteria; Proteobacteria; Gammaproteobacteria; Unclassified; otu_3101
GOZB1OB01CAWI0.1	307865	60.68	0.888922	164	RDP:Bacteria; "Proteobacteria"; Alphaproteobacteria; Rhizobiales; Rhizobiaceae; Rhizobium; otu_1147	138420	60.68	0.78551	164	greengenes:k__Bacteria; p__Proteobacteria; c__Betaproteobacteria; o__Nitrosomonadales; f__Nitrosomonadaceae; g__Nitrosomonas; s__Nitrosomonas eutropha; otu_3138	138420	60.68	0.78551	164	ncbi:Bacteria; Proteobacteria; Betaproteobacteria; Nitrosomonadales; Nitrosomonadaceae; Nitrosomonas; Unclassified; otu_2849
GOZB1OB01CB54W.1	12309	97.13	0.993074	439	RDP:Bacteria; "Actinobacteria"; Actinobacteria; Actinobacteridae; Actinomycetales; Micrococcineae; Promicromonosporaceae; Cellulosimicrobium; otu_286	12309	97.13	0.993074	439	greengenes:k__Bacteria; p__Actinobacteria; c__Actinobacteria (class); o__Actinomycetales; f__Promicromonosporaceae; g__Cellulosimicrobium; Unclassified; otu_702	12309	97.13	0.993074	439	ncbi:Bacteria; Actinobacteria; Actinobacteridae; Actinomycetales; Micrococcineae; Promicromonosporaceae; Cellulosimicrobium; otu_492
GOZB1OB01CBAFM.1	12309	96.87	0.997217	364	RDP:Bacteria; "Actinobacteria"; Actinobacteria; Actinobacteridae; Actinomycetales; Micrococcineae; Promicromonosporaceae; Cellulosimicrobium; otu_286	12309	96.87	0.997217	364	greengenes:k__Bacteria; p__Actinobacteria; c__Actinobacteria (class); o__Actinomycetales; f__Promicromonosporaceae; g__Cellulosimicrobium; Unclassified; otu_702	12309	96.87	0.997217	364	ncbi:Bacteria; Actinobacteria; Actinobacteridae; Actinomycetales; Micrococcineae; Promicromonosporaceae; Cellulosimicrobium; otu_492
GOZB1OB01CC6TS.1	73058	95.97	0.997231	362	RDP:Bacteria; "Actinobacteria"; Actinobacteria; Actinobacteridae; Actinomycetales; Micrococcineae; Promicromonosporaceae; Cellulosimicrobium; otu_286	73058	95.97	0.997231	362	greengenes:k__Bacteria; p__Actinobacteria; c__Actinobacteria (class); o__Actinomycetales; f__Promicromonosporaceae; g__Cellulosimicrobium; Unclassified; otu_702	73058	95.97	0.997231	362	ncbi:Bacteria; Actinobacteria; Actinobacteridae; Actinomycetales; Micrococcineae; Promicromonosporaceae; Promicromonospora; otu_496
GOZB1OB01CCA3O.1	121458	53.57	0.837892	372	RDP:Bacteria; "Proteobacteria"; Alphaproteobacteria; Rhizobiales; Brucellaceae; Pseudochrobactrum; otu_1109	121458	53.57	0.837892	372	greengenes:k__Bacteria; p__Proteobacteria; c__Alphaproteobacteria; o__Rhizobiales; f__Brucellaceae; g__Pseudochrobactrum; Unclassified; otu_2532	121458	53.57	0.837892	372	ncbi:Bacteria; Proteobacteria; Alphaproteobacteria; Rhizobiales; Brucellaceae; Unclassified; otu_2201
GOZB1OB01CCQ2F.1	213510	74.7	0.937815	118	RDP:Bacteria; "Proteobacteria"; Gammaproteobacteria; Alteromonadales; Shewanellaceae; Shewanella; otu_1670	212571	74.7	0.937815	118	greengenes:k__Bacteria; p__Proteobacteria; c__Gammaproteobacteria; o__Alteromonadales; f__Shewanellaceae; g__Shewanella; s__Shewanella loihica; otu_3467	212571	74.7	0.937815	118	ncbi:Bacteria; Proteobacteria; Gammaproteobacteria; Alteromonadales; Shewanellaceae; Shewanella; Unclassified; otu_3181
GOZB1OB01CD1B1.1	153419	81.2	0.923397	69	RDP:Bacteria; "Proteobacteria"; Alphaproteobacteria; Rhodospirillales; Rhodospirillaceae; Azospirillum; otu_1265	153419	81.2	0.923397	69	greengenes:k__Bacteria; p__Proteobacteria; c__Alphaproteobacteria; o__Rhodospirillales; f__Rhodospirillaceae; g__Azospirillum; s__Azospirillum brasilense; otu_2796	47270	81.2	0.954355	69	ncbi:Bacteria; Proteobacteria; Alphaproteobacteria; Rhodobacterales; Rhodobacteraceae; Pannonibacter; otu_2387
GOZB1OB01CD1FH.1	12309	99.55	0.999993	376	RDP:Bacteria; "Actinobacteria"; Actinobacteria; Actinobacteridae; Actinomycetales; Micrococcineae; Promicromonosporaceae; Cellulosimicrobium; otu_286	12309	99.55	0.999993	376	greengenes:k__Bacteria; p__Actinobacteria; c__Actinobacteria (class); o__Actinomycetales; f__Promicromonosporaceae; g__Cellulosimicrobium; Unclassified; otu_702	12309	99.55	0.999993	376	ncbi:Bacteria; Actinobacteria; Actinobacteridae; Actinomycetales; Micrococcineae; Promicromonosporaceae; Cellulosimicrobium; otu_492
GOZB1OB01CDD65.1	159270	97.16	0.99524	426	RDP:Bacteria; "Actinobacteria"; Actinobacteria; Actinobacteridae; Actinomycetales; Micrococcineae; Promicromonosporaceae; Cellulosimicrobium; otu_286	159270	97.16	0.99524	426	greengenes:k__Bacteria; p__Actinobacteria; c__Actinobacteria (class); o__Actinomycetales; f__Promicromonosporaceae; g__Cellulosimicrobium; Unclassified; otu_702	159270	97.16	0.99524	426	ncbi:Bacteria; Actinobacteria; Actinobacteridae; Actinomycetales; Micrococcineae; Promicromonosporaceae; Cellulosimicrobium; otu_492
GOZB1OB01CE8T6.1	146948	52.25	0.882716	382	RDP:Bacteria; "Proteobacteria"; Alphaproteobacteria; Rhizobiales; Brucellaceae; Pseudochrobactrum; otu_1109	146948	52.25	0.882716	382	greengenes:k__Bacteria; p__Proteobacteria; c__Alphaproteobacteria; o__Rhizobiales; f__Brucellaceae; g__Pseudochrobactrum; Unclassified; otu_2532	146948	52.25	0.882716	382	ncbi:Bacteria; Proteobacteria; Alphaproteobacteria; Rhizobiales; Brucellaceae; Pseudochrobactrum; Unclassified; otu_2210
GOZB1OB01CEPGE.1	222380	93.64	0.985517	422	RDP:Bacteria; Cyanobacteria; Cyanobacteria; Family II; GpIIa; otu_2002	222380	93.64	0.985517	422	greengenes:k__Bacteria; p__Cyanobacteria; c__Synechococcophycideae; o__Synechococcales; f__Synechococcaceae; g__Prochlorococcus; otu_1523	222380	93.64	0.985517	422	ncbi:Bacteria; Cyanobacteria; Chroococcales; Synechococcus; Unclassified; otu_1273
GOZB1OB01CFREN.1	199880	44.04	0.757648	477	RDP:Bacteria; "Proteobacteria"; Alphaproteobacteria; unclassified_Alphaproteobacteria; otu_1315	199880	44.04	0.757648	477	greengenes:k__Bacteria; p__Proteobacteria; c__Alphaproteobacteria; o__Rhizobiales; f__Rhizobiaceae; g__Candidatus Liberibacter; s__Candidatus Liberibacter africanus; otu_2608	199880	44.04	0.757648	477	ncbi:Bacteria; Proteobacteria; Alphaproteobacteria; Rhizobiales; Rhizobiaceae; Candidatus Liberibacter; otu_2287
GOZB1OB01CG9AH.1	178706	53.4	0.878704	438	RDP:Bacteria; "Proteobacteria"; Gammaproteobacteria; unclassified_Gammaproteobacteria; otu_1833	178706	53.4	0.878704	438	greengenes:k__Bacteria; p__Proteobacteria; c__Gammaproteobacteria; o__Oceanospirillales; f__SUP05; otu_3812	178706	53.4	0.878704	438	ncbi:Bacteria; Unclassified; otu_221
GOZB1OB01CGGEZ.1	107389	97.81	0.997784	456	RDP:Bacteria; "Actinobacteria"; Actinobacteria; Actinobacteridae; Actinomycetales; Micrococcineae; Promicromonosporaceae; Cellulosimicrobium; otu_286	107389	97.81	0.997784	456	greengenes:k__Bacteria; p__Actinobacteria; c__Actinobacteria (class); o__Actinomycetales; f__Promicromonosporaceae; g__Cellulosimicrobium; s__Cellulosimicrobium funkei; otu_703	107389	97.81	0.997784	456	ncbi:Bacteria; Actinobacteria; Actinobacteridae; Actinomycetales; Micrococcineae; Promicromonosporaceae; Cellulosimicrobium; otu_492
GOZB1OB01CGPH7.1	103561	89.13	0.987173	239	RDP:Bacteria; "Actinobacteria"; Actinobacteria; Actinobacteridae; Actinomycetales; Micrococcineae; Promicromonosporaceae; Cellulosimicrobium; otu_286	103561	89.13	0.987173	239	greengenes:k__Bacteria; p__Actinobacteria; c__Actinobacteria (class); o__Actinomycetales; f__Promicromonosporaceae; g__Cellulosimicrobium; Unclassified; otu_702	103561	89.13	0.987173	239	ncbi:Bacteria; Actinobacteria; Actinobacteridae; Actinomycetales; Micrococcineae; Promicromonosporaceae; Cellulosimicrobium; otu_492
GOZB1OB01CGS96.1	37398	60.28	0.822486	107	RDP:Bacteria; "Proteobacteria"; Alphaproteobacteria; Sphingomonadales; Erythrobacteraceae; Erythrobacter; otu_1300	37398	60.28	0.822486	107	greengenes:k__Bacteria; p__Proteobacteria; c__Alphaproteobacteria; o__Sphingomonadales; f__Erythrobacteraceae; Unclassified; otu_2862	252146	63.83	0.850653	107	ncbi:Bacteria; Proteobacteria; Alphaproteobacteria; Rhodospirillales; Rhodospirillaceae; Azospirillum; Unclassified; otu_2492
GOZB1OB01CH90C.1	77900	87.79	0.991854	124	RDP:Bacteria; "Actinobacteria"; Actinobacteria; Actinobacteridae; Actinomycetales; Micrococcineae; Promicromonosporaceae; Cellulosimicrobium; otu_286	77900	87.79	0.991854	124	greengenes:k__Bacteria; p__Actinobacteria; c__Actinobacteria (class); o__Actinomycetales; f__Promicromonosporaceae; g__Cellulosimicrobium; Unclassified; otu_702	77900	87.79	0.991854	124	ncbi:Bacteria; Actinobacteria; Actinobacteridae; Actinomycetales; Micrococcineae; Promicromonosporaceae; Cellulosimicrobium; otu_492
GOZB1OB01CHIU4.1	154773	100	0.999993	426	RDP:Bacteria; Cyanobacteria; Cyanobacteria; Family II; GpIIa; otu_2002	92221	100	0.999993	426	greengenes:k__Bacteria; p__Cyanobacteria; c__Synechococcophycideae; o__Synechococcales; f__Synechococcaceae; g__Prochlorococcus; otu_1523	154773	100	0.999993	426	ncbi:Bacteria; Cyanobacteria; Chroococcales; Synechococcus; Unclassified; otu_1273
GOZB1OB01CHKW3.1	281684	85.96	0.986796	154	RDP:Bacteria; "Proteobacteria"; Gammaproteobacteria; Alteromonadales; Alteromonadaceae; Haliea; otu_1646	152902	73.68	0.973322	153	greengenes:k__Bacteria; p__Proteobacteria; c__Gammaproteobacteria; o__Oceanospirillales; f__OM60; g__Congregibacter; s__Congregibacter litoralis; otu_3806	152902	73.68	0.973322	153	ncbi:Bacteria; Proteobacteria; Gammaproteobacteria; Congregibacter; otu_3253
GOZB1OB01CHLY5.1	4832	49.14	0.861481	407	RDP:Bacteria; "Proteobacteria"; Alphaproteobacteria; Rhizobiales; Bradyrhizobiaceae; Afipia; otu_1095	4832	49.14	0.861481	407	greengenes:k__Bacteria; p__Proteobacteria; c__Alphaproteobacteria; o__Rhizobiales; f__Bradyrhizobiaceae; g__Afipia; Unclassified; otu_2504	4832	49.14	0.861481	407	ncbi:Bacteria; Proteobacteria; Alphaproteobacteria; Rhizobiales; Bradyrhizobiaceae; Afipia; Unclassified; otu_2182
GOZB1OB01CHR5Q.1	91604	74.74	0.914982	137	RDP:Bacteria; "Proteobacteria"; Alphaproteobacteria; Rhizobiales; Rhizobiaceae; Rhizobium; otu_1147	91604	74.74	0.914982	137	greengenes:k__Bacteria; p__Proteobacteria; c__Alphaproteobacteria; o__Rhizobiales; f__Rhizobiaceae; g__Agrobacterium; Unclassified; otu_2601	91604	74.74	0.914982	137	ncbi:Bacteria; Proteobacteria; Alphaproteobacteria; Rhizobiales; Rhizobiaceae; Rhizobium/Agrobacterium group; Agrobacterium; Unclassified; otu_2293
GOZB1OB01CISC0.1	73058	88.98	0.994484	182	RDP:Bacteria; "Actinobacteria"; Actinobacteria; Actinobacteridae; Actinomycetales; Micrococcineae; Promicromonosporaceae; Cellulosimicrobium; otu_286	73058	88.98	0.994484	182	greengenes:k__Bacteria; p__Actinobacteria; c__Actinobacteria (class); o__Actinomycetales; f__Promicromonosporaceae; g__Cellulosimicrobium; Unclassified; otu_702	73058	88.98	0.994484	182	ncbi:Bacteria; Actinobacteria; Actinobacteridae; Actinomycetales; Micrococcineae; Promicromonosporaceae; Promicromonospora; otu_496
GOZB1OB01CKFBR.1	76582	53.65	0.866524	455	RDP:Bacteria; "Proteobacteria"; Alphaproteobacteria; Rhizobiales; Brucellaceae; Ochrobactrum; otu_1108	76582	53.65	0.866524	455	greengenes:k__Bacteria; p__Proteobacteria; c__Alphaproteobacteria; o__Rhizobiales; f__Brucellaceae; Unclassified; otu_2527	76582	53.65	0.866524	455	ncbi:Bacteria; Proteobacteria; Alphaproteobacteria; Rhizobiales; Brucellaceae; Ochrobactrum; Unclassified; otu_2207
GOZB1OB01CKFH5.1	63608	68.72	0.925708	357	RDP:Bacteria; "Proteobacteria"; Alphaproteobacteria; Rhodospirillales; Rhodospirillaceae; Inquilinus; otu_1269	63608	68.72	0.925708	357	greengenes:k__Bacteria; p__Proteobacteria; c__Alphaproteobacteria; o__Rhodospirillales; f__Rhodospirillaceae; g__Inquilinus; s__Inquilinus limosus; otu_2800	63608	68.72	0.925708	357	ncbi:Bacteria; Proteobacteria; Alphaproteobacteria; Rhodospirillales; Rhodospirillaceae; Inquilinus; otu_2499
GOZB1OB01CKM9D.1	111222	63.27	0.871393	407	RDP:Bacteria; "Proteobacteria"; Alphaproteobacteria; Rhodospirillales; Rhodospirillaceae; Magnetospirillum; otu_1270	111222	63.27	0.871393	407	greengenes:k__Bacteria; p__Proteobacteria; c__Alphaproteobacteria; o__Rhodospirillales; f__Rhodospirillaceae; g__Magnetospirillum; s__Magnetospirillum sp.; otu_2803	111222	63.27	0.871393	407	ncbi:Bacteria; Proteobacteria; Alphaproteobacteria; Rhodospirillales; Rhodospirillaceae; Magnetospirillum; Unclassified; otu_2501
GOZB1OB01CLA68.1	73058	94.21	0.997071	343	RDP:Bacteria; "Actinobacteria"; Actinobacteria; Actinobacteridae; Actinomycetales; Micrococcineae; Promicromonosporaceae; Cellulosimicrobium; otu_286	73058	94.21	0.997071	343	greengenes:k__Bacteria; p__Actinobacteria; c__Actinobacteria (class); o__Actinomycetales; f__Promicromonosporaceae; g__Cellulosimicrobium; Unclassified; otu_702	73058	94.21	0.997071	343	ncbi:Bacteria; Actinobacteria; Actinobacteridae; Actinomycetales; Micrococcineae; Promicromonosporaceae; Promicromonospora; otu_496
GOZB1OB01CLAH1.1	107800	98.04	0.995545	454	RDP:Bacteria; "Actinobacteria"; Actinobacteria; Actinobacteridae; Actinomycetales; Micrococcineae; Promicromonosporaceae; Cellulosimicrobium; otu_286	107800	98.04	0.995545	454	greengenes:k__Bacteria; p__Actinobacteria; c__Actinobacteria (class); o__Actinomycetales; f__Promicromonosporaceae; g__Cellulosimicrobium; Unclassified; otu_702	107800	98.04	0.995545	454	ncbi:Bacteria; Actinobacteria; Actinobacteridae; Actinomycetales; Micrococcineae; Promicromonosporaceae; Cellulosimicrobium; otu_492
GOZB1OB01CLFRF.1	72122	88.85	0.991243	230	RDP:Bacteria; "Actinobacteria"; Actinobacteria; Actinobacteridae; Actinomycetales; Micrococcineae; Promicromonosporaceae; Cellulosimicrobium; otu_286	72122	88.85	0.991243	230	greengenes:k__Bacteria; p__Actinobacteria; c__Actinobacteria (class); o__Actinomycetales; f__Promicromonosporaceae; Unclassified; otu_701	72122	88.85	0.991243	230	ncbi:Bacteria; Actinobacteria; Actinobacteridae; Actinomycetales; Micrococcineae; Cellulomonadaceae; Cellulomonas; Unclassified; otu_368
GOZB1OB01CLPPF.1	102105	41.76	0.837078	288	RDP:Bacteria; "Proteobacteria"; Gammaproteobacteria; Oceanospirillales; Halomonadaceae; Halomonas; otu_1758	102105	41.76	0.837078	288	greengenes:k__Bacteria; p__Proteobacteria; c__Gammaproteobacteria; o__Oceanospirillales; f__Halomonadaceae; g__Halomonas; Unclassified; otu_3754	102105	41.76	0.837078	288	ncbi:Bacteria; Proteobacteria; Gammaproteobacteria; Oceanospirillales; Halomonadaceae; Halomonas; Unclassified; otu_3435
GOZB1OB01CM480.1	32486	64.04	0.884285	392	RDP:Bacteria; "Proteobacteria"; Alphaproteobacteria; Rhodospirillales; unclassified_Rhodospirillales; otu_1287	32486	64.04	0.884285	392	greengenes:k__Bacteria; p__Proteobacteria; c__Alphaproteobacteria; o__Rhodospirillales; f__Rhodospirillaceae; Unclassified; otu_2793	82013	63.34	0.885942	392	ncbi:Bacteria; Proteobacteria; Alphaproteobacteria; Rhizobiales; Phyllobacteriaceae; Mesorhizobium; Unclassified; otu_2275
GOZB1OB01COE7C.1	4832	47.72	0.850813	405	RDP:Bacteria; "Proteobacteria"; Alphaproteobacteria; Rhizobiales; Bradyrhizobiaceae; Afipia; otu_1095	4832	47.72	0.850813	405	greengenes:k__Bacteria; p__Proteobacteria; c__Alphaproteobacteria; o__Rhizobiales; f__Bradyrhizobiaceae; g__Afipia; Unclassified; otu_2504	4832	47.72	0.850813	405	ncbi:Bacteria; Proteobacteria; Alphaproteobacteria; Rhizobiales; Bradyrhizobiaceae; Afipia; Unclassified; otu_2182
GOZB1OB01COJSG.1	45857	53.63	0.879111	454	RDP:Bacteria; "Proteobacteria"; Alphaproteobacteria; Sphingomonadales; Sphingomonadaceae; Sphingopyxis; otu_1310	45857	53.63	0.879111	454	greengenes:k__Bacteria; p__Proteobacteria; c__Alphaproteobacteria; o__Sphingomonadales; f__Sphingomonadaceae; g__Sphingopyxis; Unclassified; otu_2903	106313	53.24	0.879518	454	ncbi:Bacteria; Proteobacteria; Alphaproteobacteria; Sphingomonadales; Sphingomonadaceae; Novosphingobium; Unclassified; otu_2592
GOZB1OB01COJXL.1	107389	100	0.999993	475	RDP:Bacteria; "Actinobacteria"; Actinobacteria; Actinobacteridae; Actinomycetales; Micrococcineae; Promicromonosporaceae; Cellulosimicrobium; otu_286	107389	100	0.999993	475	greengenes:k__Bacteria; p__Actinobacteria; c__Actinobacteria (class); o__Actinomycetales; f__Promicromonosporaceae; g__Cellulosimicrobium; s__Cellulosimicrobium funkei; otu_703	107389	100	0.999993	475	ncbi:Bacteria; Actinobacteria; Actinobacteridae; Actinomycetales; Micrococcineae; Promicromonosporaceae; Cellulosimicrobium; otu_492
GOZB1OB01COKH4.1	218745	61.6	0.884373	475	RDP:Bacteria; "Proteobacteria"; Gammaproteobacteria; unclassified_Gammaproteobacteria; otu_1833	155836	59.2	0.880288	476	greengenes:k__Bacteria; p__Proteobacteria; c__Gammaproteobacteria; o__Oceanospirillales; f__Oceanospirillaceae; g__Marinomonas; s__Marinomonas sp. MED121; otu_3787	155836	59.2	0.880288	476	ncbi:Bacteria; Proteobacteria; Gammaproteobacteria; Oceanospirillales; Marinomonas; Unclassified; otu_3448
GOZB1OB01CPD9L.1	237287	74.16	0.936478	365	RDP:Bacteria; "Bacteroidetes"; Flavobacteria; "Flavobacteriales"; Flavobacteriaceae; unclassified_Flavobacteriaceae; otu_621	237287	74.16	0.936478	365	greengenes:k__Bacteria; p__Bacteroidetes; c__Flavobacteria; o__Flavobacteriales; f__Flavobacteriaceae; Unclassified; otu_1069	237287	74.16	0.936478	365	ncbi:Bacteria; Bacteroidetes; Flavobacteria; Flavobacteriales; Flavobacteriaceae; Tenacibaculum; Unclassified; otu_985
GOZB1OB01CPYTE.1	2403	79.53	0.961753	81	RDP:Bacteria; "Bacteroidetes"; Flavobacteria; "Flavobacteriales"; Flavobacteriaceae; unclassified_Flavobacteriaceae; otu_621	2403	79.53	0.961753	81	greengenes:k__Bacteria; p__Bacteroidetes; c__Flavobacteria; o__Flavobacteriales; f__Flavobacteriaceae; Unclassified; otu_1069	151373	79.53	0.921101	81	ncbi:Bacteria; Bacteroidetes; Flavobacteria; Flavobacteriales; Unclassified; otu_859
GOZB1OB01CQKII.1	91604	46.76	0.810495	438	RDP:Bacteria; "Proteobacteria"; Alphaproteobacteria; Rhizobiales; Rhizobiaceae; Rhizobium; otu_1147	91604	46.76	0.810495	438	greengenes:k__Bacteria; p__Proteobacteria; c__Alphaproteobacteria; o__Rhizobiales; f__Rhizobiaceae; g__Agrobacterium; Unclassified; otu_2601	91604	46.76	0.810495	438	ncbi:Bacteria; Proteobacteria; Alphaproteobacteria; Rhizobiales; Rhizobiaceae; Rhizobium/Agrobacterium group; Agrobacterium; Unclassified; otu_2293
GOZB1OB01CSLQR.1	156527	65.66	0.84933	246	RDP:Bacteria; "Proteobacteria"; Alphaproteobacteria; Rhizobiales; Rhizobiaceae; Rhizobium; otu_1147	156527	65.66	0.84933	246	greengenes:k__Bacteria; p__Proteobacteria; c__Alphaproteobacteria; o__Rhizobiales; f__Rhizobiaceae; g__Rhizobium; s__Rhizobium etli; otu_2623	156527	65.66	0.84933	246	ncbi:Bacteria; Proteobacteria; Alphaproteobacteria; Rhizobiales; Rhizobiaceae; Rhizobium/Agrobacterium group; Rhizobium; Unclassified; otu_2295
GOZB1OB01CSNFJ.1	73058	94.51	0.997173	355	RDP:Bacteria; "Actinobacteria"; Actinobacteria; Actinobacteridae; Actinomycetales; Micrococcineae; Promicromonosporaceae; Cellulosimicrobium; otu_286	73058	94.51	0.997173	355	greengenes:k__Bacteria; p__Actinobacteria; c__Actinobacteria (class); o__Actinomycetales; f__Promicromonosporaceae; g__Cellulosimicrobium; Unclassified; otu_702	73058	94.51	0.997173	355	ncbi:Bacteria; Actinobacteria; Actinobacteridae; Actinomycetales; Micrococcineae; Promicromonosporaceae; Promicromonospora; otu_496
GOZB1OB01CT2L2.1	111094	27.1	0.635764	172	RDP:Bacteria; Cyanobacteria; Cyanobacteria; Chloroplast; unclassified_Chloroplast; otu_2000	111094	27.1	0.635764	172	greengenes:k__Bacteria; p__Cyanobacteria; c__Chloroplast; o__Rhodophyta; otu_1405	111094	27.1	0.635764	172	ncbi:Eukaryota; Rhodophyta; Florideophyceae; Gelidiales; Gelidiaceae; Gelidium; otu_4031
GOZB1OB01CV0JR.1	214752	83.67	0.979325	50	RDP:Bacteria; "Actinobacteria"; Actinobacteria; Actinobacteridae; Actinomycetales; Pseudonocardineae; Pseudonocardiaceae; Saccharopolyspora; otu_362	216400	83.67	0.979325	50	greengenes:k__Bacteria; p__Actinobacteria; c__Actinobacteria (class); o__Actinomycetales; f__Pseudonocardiaceae; g__Saccharopolyspora; s__Saccharopolyspora erythraea; otu_746	216400	83.67	0.979325	50	ncbi:Bacteria; Actinobacteria; Actinobacteridae; Actinomycetales; Pseudonocardineae; Pseudonocardiaceae; Saccharopolyspora; Unclassified; otu_591
GOZB1OB01CV84U.1	63199	44.86	0.80394	434	RDP:Bacteria; "Proteobacteria"; Alphaproteobacteria; Rhizobiales; Rhizobiaceae; Ensifer; otu_1145	63199	44.86	0.80394	434	greengenes:k__Bacteria; p__Proteobacteria; c__Alphaproteobacteria; o__Rhizobiales; f__Rhizobiaceae; g__Ensifer; Unclassified; otu_2612	63199	44.86	0.80394	434	ncbi:Bacteria; Proteobacteria; Alphaproteobacteria; Rhizobiales; Rhizobiaceae; Sinorhizobium/Ensifer group; Ensifer; Unclassified; otu_2299
GOZB1OB01CV98A.1	73058	91.49	0.997028	337	RDP:Bacteria; "Actinobacteria"; Actinobacteria; Actinobacteridae; Actinomycetales; Micrococcineae; Promicromonosporaceae; Cellulosimicrobium; otu_286	73058	91.49	0.997028	337	greengenes:k__Bacteria; p__Actinobacteria; c__Actinobacteria (class); o__Actinomycetales; f__Promicromonosporaceae; g__Cellulosimicrobium; Unclassified; otu_702	73058	91.49	0.997028	337	ncbi:Bacteria; Actinobacteria; Actinobacteridae; Actinomycetales; Micrococcineae; Promicromonosporaceae; Promicromonospora; otu_496
GOZB1OB01CVEYU.1	249662	41.83	0.788635	502	RDP:Bacteria; "Proteobacteria"; Alphaproteobacteria; Rhizobiales; Rhizobiaceae; Rhizobium; otu_1147	249662	41.83	0.788635	502	greengenes:k__Bacteria; p__Proteobacteria; c__Alphaproteobacteria; o__Rhizobiales; f__Rhizobiaceae; Unclassified; otu_2600	249662	41.83	0.788635	502	ncbi:Bacteria; Proteobacteria; Alphaproteobacteria; Rhizobiales; Rhizobiaceae; Rhizobium/Agrobacterium group; Rhizobium; Unclassified; otu_2295
GOZB1OB01CVT6K.1	107800	100	0.995037	409	RDP:Bacteria; "Actinobacteria"; Actinobacteria; Actinobacteridae; Actinomycetales; Micrococcineae; Promicromonosporaceae; Cellulosimicrobium; otu_286	107800	100	0.995037	409	greengenes:k__Bacteria; p__Actinobacteria; c__Actinobacteria (class); o__Actinomycetales; f__Promicromonosporaceae; g__Cellulosimicrobium; Unclassified; otu_702	107800	100	0.995037	409	ncbi:Bacteria; Actinobacteria; Actinobacteridae; Actinomycetales; Micrococcineae; Promicromonosporaceae; Cellulosimicrobium; otu_492
GOZB1OB01CWEH5.1	107800	90.93	0.99665	302	RDP:Bacteria; "Actinobacteria"; Actinobacteria; Actinobacteridae; Actinomycetales; Micrococcineae; Promicromonosporaceae; Cellulosimicrobium; otu_286	107800	90.93	0.99665	302	greengenes:k__Bacteria; p__Actinobacteria; c__Actinobacteria (class); o__Actinomycetales; f__Promicromonosporaceae; g__Cellulosimicrobium; Unclassified; otu_702	107800	90.93	0.99665	302	ncbi:Bacteria; Actinobacteria; Actinobacteridae; Actinomycetales; Micrococcineae; Promicromonosporaceae; Cellulosimicrobium; otu_492
GOZB1OB01CWK85.1	107389	97.36	0.991505	479	RDP:Bacteria; "Actinobacteria"; Actinobacteria; Actinobacteridae; Actinomycetales; Micrococcineae; Promicromonosporaceae; Cellulosimicrobium; otu_286	107389	97.36	0.991505	479	greengenes:k__Bacteria; p__Actinobacteria; c__Actinobacteria (class); o__Actinomycetales; f__Promicromonosporaceae; g__Cellulosimicrobium; s__Cellulosimicrobium funkei; otu_703	107389	97.36	0.991505	479	ncbi:Bacteria; Actinobacteria; Actinobacteridae; Actinomycetales; Micrococcineae; Promicromonosporaceae; Cellulosimicrobium; otu_492
GOZB1OB01CWO3E.1	49783	46.06	0.815495	407	RDP:Bacteria; "Proteobacteria"; Alphaproteobacteria; Rhizobiales; Rhizobiaceae; Ensifer; otu_1145	49783	46.06	0.815495	407	greengenes:k__Bacteria; p__Proteobacteria; c__Alphaproteobacteria; o__Rhizobiales; f__Rhizobiaceae; g__Ensifer; Unclassified; otu_2612	49783	46.06	0.815495	407	ncbi:Bacteria; Proteobacteria; Alphaproteobacteria; Rhizobiales; Rhizobiaceae; Sinorhizobium/Ensifer group; Sinorhizobium; Unclassified; otu_2301
GOZB1OB01CWU0X.1	267822	45.66	0.826773	394	RDP:Bacteria; "Proteobacteria"; Betaproteobacteria; Rhodocyclales; Rhodocyclaceae; Shinella; otu_1454	267822	45.66	0.826773	394	greengenes:k__Bacteria; p__Proteobacteria; c__Alphaproteobacteria; o__Rhizobiales; f__Rhizobiaceae; g__Shinella; s__Shinella zoogloeoides; otu_2632	96406	45.43	0.829404	394	ncbi:Bacteria; Proteobacteria; Alphaproteobacteria; Rhizobiales; Bradyrhizobiaceae; Bradyrhizobium; Unclassified; otu_2191
GOZB1OB01CXLEN.1	103561	89.07	0.995356	218	RDP:Bacteria; "Actinobacteria"; Actinobacteria; Actinobacteridae; Actinomycetales; Micrococcineae; Promicromonosporaceae; Cellulosimicrobium; otu_286	103561	89.07	0.995356	218	greengenes:k__Bacteria; p__Actinobacteria; c__Actinobacteria (class); o__Actinomycetales; f__Promicromonosporaceae; g__Cellulosimicrobium; Unclassified; otu_702	103561	89.07	0.995356	218	ncbi:Bacteria; Actinobacteria; Actinobacteridae; Actinomycetales; Micrococcineae; Promicromonosporaceae; Cellulosimicrobium; otu_492
GOZB1OB01CY2RK.1	12309	100	0.999993	330	RDP:Bacteria; "Actinobacteria"; Actinobacteria; Actinobacteridae; Actinomycetales; Micrococcineae; Promicromonosporaceae; Cellulosimicrobium; otu_286	12309	100	0.999993	330	greengenes:k__Bacteria; p__Actinobacteria; c__Actinobacteria (class); o__Actinomycetales; f__Promicromonosporaceae; g__Cellulosimicrobium; Unclassified; otu_702	12309	100	0.999993	330	ncbi:Bacteria; Actinobacteria; Actinobacteridae; Actinomycetales; Micrococcineae; Promicromonosporaceae; Cellulosimicrobium; otu_492
GOZB1OB01CYKCA.1	12309	100	0.997013	338	RDP:Bacteria; "Actinobacteria"; Actinobacteria; Actinobacteridae; Actinomycetales; Micrococcineae; Promicromonosporaceae; Cellulosimicrobium; otu_286	12309	100	0.997013	338	greengenes:k__Bacteria; p__Actinobacteria; c__Actinobacteria (class); o__Actinomycetales; f__Promicromonosporaceae; g__Cellulosimicrobium; Unclassified; otu_702	12309	100	0.997013	338	ncbi:Bacteria; Actinobacteria; Actinobacteridae; Actinomycetales; Micrococcineae; Promicromonosporaceae; Cellulosimicrobium; otu_492
GOZB1OB01CZOEL.1	253157	32.74	0.412372	119	RDP:Bacteria; Unclassified; otu_117	253157	32.74	0.412372	119	greengenes:k__Bacteria; p__Thermodesulfobacteria; c__Thermodesulfobacteria (class); o__Thermodesulfobacteriales; Unclassified; otu_4346	168345	33.63	0.449827	119	ncbi:Bacteria; Bacteroidetes; Sphingobacteria; Sphingobacteriales; Sphingobacteriaceae; Nubsella; otu_1073
GOZB1OB01D16S6.1	12309	95.64	0.993365	305	RDP:Bacteria; "Actinobacteria"; Actinobacteria; Actinobacteridae; Actinomycetales; Micrococcineae; Promicromonosporaceae; Cellulosimicrobium; otu_286	12309	95.64	0.993365	305	greengenes:k__Bacteria; p__Actinobacteria; c__Actinobacteria (class); o__Actinomycetales; f__Promicromonosporaceae; g__Cellulosimicrobium; Unclassified; otu_702	12309	95.64	0.993365	305	ncbi:Bacteria; Actinobacteria; Actinobacteridae; Actinomycetales; Micrococcineae; Promicromonosporaceae; Cellulosimicrobium; otu_492
GOZB1OB01D175G.1	70645	55.75	0.865769	343	RDP:Bacteria; "Proteobacteria"; Alphaproteobacteria; Rhizobiales; Brucellaceae; Ochrobactrum; otu_1108	70645	55.75	0.865769	343	greengenes:k__Bacteria; p__Proteobacteria; c__Alphaproteobacteria; o__Rhizobiales; f__Brucellaceae; g__Ochrobactrum; Unclassified; otu_2529	70645	55.75	0.865769	343	ncbi:Bacteria; Proteobacteria; Alphaproteobacteria; Rhizobiales; Brucellaceae; Ochrobactrum; Unclassified; otu_2207
GOZB1OB01D1YN2.1	4522	60.99	0.864722	397	RDP:Bacteria; "Proteobacteria"; Alphaproteobacteria; Rhodospirillales; Rhodospirillaceae; Magnetospirillum; otu_1270	4522	60.99	0.864722	397	greengenes:k__Bacteria; p__Proteobacteria; c__Alphaproteobacteria; o__Rhodospirillales; f__Rhodospirillaceae; g__Magnetospirillum; s__Magnetospirillum sp.; otu_2803	4522	60.99	0.864722	397	ncbi:Bacteria; Proteobacteria; Alphaproteobacteria; Rhodospirillales; Rhodospirillaceae; Magnetospirillum; Unclassified; otu_2501
GOZB1OB01D2522.1	268065	41.65	0.785699	497	RDP:Bacteria; "Proteobacteria"; Alphaproteobacteria; Rhizobiales; Rhodobiaceae; Afifella; otu_1151	268065	41.65	0.785699	497	greengenes:k__Bacteria; p__Proteobacteria; c__Alphaproteobacteria; o__Rhizobiales; f__Rhodobiaceae; g__Afifella; s__Afifella marina; otu_2643	268065	41.65	0.785699	497	ncbi:Bacteria; Proteobacteria; Alphaproteobacteria; Rhizobiales; Rhodobiaceae; Afifella; otu_2303
GOZB1OB01D2A5K.1	6320	49.79	0.804245	483	RDP:Bacteria; "Proteobacteria"; Alphaproteobacteria; Sphingomonadales; Sphingomonadaceae; Sphingomonas; otu_1309	6320	49.79	0.804245	483	greengenes:k__Bacteria; p__Proteobacteria; c__Alphaproteobacteria; o__Sphingomonadales; f__Sphingomonadaceae; Unclassified; otu_2877	6320	49.79	0.804245	483	ncbi:Bacteria; Proteobacteria; Alphaproteobacteria; Sphingomonadales; Sphingomonadaceae; Sphingopyxis; Unclassified; otu_2601
GOZB1OB01D2LK7.1	111454	42.42	0.818401	367	RDP:Bacteria; "Proteobacteria"; Alphaproteobacteria; Rhizobiales; Bradyrhizobiaceae; Bradyrhizobium; otu_1100	111454	42.42	0.818401	367	greengenes:k__Bacteria; p__Proteobacteria; c__Alphaproteobacteria; o__Rhizobiales; f__Bradyrhizobiaceae; Unclassified; otu_2503	111454	42.42	0.818401	367	ncbi:Bacteria; Proteobacteria; Alphaproteobacteria; Rhizobiales; Bradyrhizobiaceae; Bradyrhizobium; Unclassified; otu_2191
GOZB1OB01D2NJZ.1	105466	49.11	0.855013	445	RDP:Bacteria; "Proteobacteria"; Alphaproteobacteria; Rhodospirillales; Rhodospirillaceae; Azospirillum; otu_1265	105466	49.11	0.855013	445	greengenes:k__Bacteria; p__Proteobacteria; c__Alphaproteobacteria; o__Rhodospirillales; f__Rhodospirillaceae; g__Azospirillum; Unclassified; otu_2794	105466	49.11	0.855013	445	ncbi:Bacteria; Proteobacteria; Alphaproteobacteria; Rhodospirillales; Rhodospirillaceae; Azospirillum; Unclassified; otu_2492
GOZB1OB01D3C5H.1	162144	69.56	0.894183	382	RDP:Bacteria; "Proteobacteria"; Alphaproteobacteria; Sphingomonadales; Sphingomonadaceae; Novosphingobium; otu_1305	162144	69.56	0.894183	382	greengenes:k__Bacteria; p__Proteobacteria; c__Alphaproteobacteria; o__Sphingomonadales; Unclassified; otu_2861	162144	69.56	0.894183	382	ncbi:Bacteria; Proteobacteria; Alphaproteobacteria; Sphingomonadales; Sphingomonadaceae; Sphingomonas; Unclassified; otu_2599
GOZB1OB01D3JM1.1	233613	78.98	0.956375	282	RDP:Bacteria; Unclassified; otu_117	156613	76.43	0.943861	282	greengenes:k__Bacteria; p__Bacteroidetes; c__Flavobacteria; o__Flavobacteriales; f__Flavobacteriaceae; g__Psychroflexus; s__Psychroflexus torquis; otu_1138	200581	76.11	0.943861	282	ncbi:Bacteria; Bacteroidetes; Flavobacteria; Flavobacteriales; Flavobacteriaceae; Psychroflexus; Unclassified; otu_963
GOZB1OB01D3ZJ9.1	161645	58.27	0.85167	413	RDP:Bacteria; "Verrucomicrobia"; Opitutae; Puniceicoccales; Puniceicoccaceae; Puniceicoccus; otu_1917	161645	58.27	0.85167	413	greengenes:k__Bacteria; p__Verrucomicrobia; c__Opitutae; o__Puniceicoccales; f__Puniceicoccaceae; Unclassified; otu_4396	161645	58.27	0.85167	413	ncbi:Bacteria; Verrucomicrobia; Opitutae; Puniceicoccales; Puniceicoccaceae; Puniceicoccus; otu_3794
GOZB1OB01D4OOW.1	72122	89.5	0.993002	287	RDP:Bacteria; "Actinobacteria"; Actinobacteria; Actinobacteridae; Actinomycetales; Micrococcineae; Promicromonosporaceae; Cellulosimicrobium; otu_286	72122	89.5	0.993002	287	greengenes:k__Bacteria; p__Actinobacteria; c__Actinobacteria (class); o__Actinomycetales; f__Promicromonosporaceae; Unclassified; otu_701	72122	89.5	0.993002	287	ncbi:Bacteria; Actinobacteria; Actinobacteridae; Actinomycetales; Micrococcineae; Cellulomonadaceae; Cellulomonas; Unclassified; otu_368
GOZB1OB01D4Z73.1	12309	95.99	0.994906	394	RDP:Bacteria; "Actinobacteria"; Actinobacteria; Actinobacteridae; Actinomycetales; Micrococcineae; Promicromonosporaceae; Cellulosimicrobium; otu_286	12309	95.99	0.994906	394	greengenes:k__Bacteria; p__Actinobacteria; c__Actinobacteria (class); o__Actinomycetales; f__Promicromonosporaceae; g__Cellulosimicrobium; Unclassified; otu_702	12309	95.99	0.994906	394	ncbi:Bacteria; Actinobacteria; Actinobacteridae; Actinomycetales; Micrococcineae; Promicromonosporaceae; Cellulosimicrobium; otu_492
GOZB1OB01D5GUZ.1	12309	100	0.999993	423	RDP:Bacteria; "Actinobacteria"; Actinobacteria; Actinobacteridae; Actinomycetales; Micrococcineae; Promicromonosporaceae; Cellulosimicrobium; otu_286	12309	100	0.999993	423	greengenes:k__Bacteria; p__Actinobacteria; c__Actinobacteria (class); o__Actinomycetales; f__Promicromonosporaceae; g__Cellulosimicrobium; Unclassified; otu_702	12309	100	0.999993	423	ncbi:Bacteria; Actinobacteria; Actinobacteridae; Actinomycetales; Micrococcineae; Promicromonosporaceae; Cellulosimicrobium; otu_492
GOZB1OB01D5KJ7.1	103561	85.47	0.983584	123	RDP:Bacteria; "Actinobacteria"; Actinobacteria; Actinobacteridae; Actinomycetales; Micrococcineae; Promicromonosporaceae; Cellulosimicrobium; otu_286	103561	85.47	0.983584	123	greengenes:k__Bacteria; p__Actinobacteria; c__Actinobacteria (class); o__Actinomycetales; f__Promicromonosporaceae; g__Cellulosimicrobium; Unclassified; otu_702	103561	85.47	0.983584	123	ncbi:Bacteria; Actinobacteria; Actinobacteridae; Actinomycetales; Micrococcineae; Promicromonosporaceae; Cellulosimicrobium; otu_492
GOZB1OB01D5QJ7.1	44698	61.68	0.860028	286	RDP:Bacteria; "Proteobacteria"; Alphaproteobacteria; Rhizobiales; Rhizobiaceae; Rhizobium; otu_1147	44698	61.68	0.860028	286	greengenes:k__Bacteria; p__Proteobacteria; c__Alphaproteobacteria; o__Rhizobiales; f__Rhizobiaceae; g__Agrobacterium; Unclassified; otu_2601	53840	61.68	0.860624	287	ncbi:Bacteria; Proteobacteria; Alphaproteobacteria; Rhizobiales; Rhizobiaceae; Rhizobium/Agrobacterium group; Agrobacterium; Unclassified; otu_2293
GOZB1OB01D71SY.1	100775	28.25	0.581028	135	RDP:Bacteria; Unclassified; otu_117	100775	28.25	0.581028	135	greengenes:k__Bacteria; p__Tenericutes; c__Mollicutes; o__Acholeplasmatales; f__Acholeplasmataceae; g__Candidatus Phytoplasma; Unclassified; otu_4228	100775	28.25	0.581028	135	ncbi:Bacteria; Tenericutes; Mollicutes; Acholeplasmatales; Acholeplasmataceae; Candidatus Phytoplasma; Unclassified; otu_3716
GOZB1OB01D7NM9.1	58363	57.44	0.861917	421	RDP:Bacteria; "Proteobacteria"; Alphaproteobacteria; Rhodospirillales; Acetobacteraceae; Acetobacter; otu_1239	58363	57.44	0.861917	421	greengenes:k__Bacteria; p__Proteobacteria; c__Alphaproteobacteria; o__Rhodospirillales; f__Acetobacteraceae; g__Acetobacter; s__Acetobacter lovaniensis; otu_2759	58363	57.44	0.861917	421	ncbi:Bacteria; Proteobacteria; Alphaproteobacteria; Rhodospirillales; Acetobacteraceae; Acetobacter; Unclassified; otu_2450
GOZB1OB01D99NX.1	284221	55.61	0.875565	122	RDP:Bacteria; "Proteobacteria"; Gammaproteobacteria; Alteromonadales; Alteromonadaceae; Haliea; otu_1646	152902	56.68	0.875565	122	greengenes:k__Bacteria; p__Proteobacteria; c__Gammaproteobacteria; o__Oceanospirillales; f__OM60; g__Congregibacter; s__Congregibacter litoralis; otu_3806	152902	56.68	0.875565	122	ncbi:Bacteria; Proteobacteria; Gammaproteobacteria; Congregibacter; otu_3253
GOZB1OB01DA4FY.1	7668	37.86	0.752634	275	RDP:Bacteria; "Proteobacteria"; Gammaproteobacteria; unclassified_Gammaproteobacteria; otu_1833	7671	38.93	0.751878	275	greengenes:k__Bacteria; p__Proteobacteria; c__Gammaproteobacteria; o__Oceanospirillales; f__SUP05; otu_3812	7671	38.93	0.751878	275	ncbi:Eukaryota; Metazoa; Mollusca; Bivalvia; Heteroconchia; Veneroida; Glossoidea; Vesicomyidae; Calyptogena; otu_3971
GOZB1OB01DARUI.1	5162	45.05	0.813082	428	RDP:Bacteria; "Proteobacteria"; Alphaproteobacteria; Rhizobiales; Phyllobacteriaceae; Mesorhizobium; otu_1140	5162	45.05	0.813082	428	greengenes:k__Bacteria; p__Proteobacteria; c__Alphaproteobacteria; o__Rhizobiales; Unclassified; otu_2474	5162	45.05	0.813082	428	ncbi:Bacteria; Proteobacteria; Alphaproteobacteria; Rhizobiales; Phyllobacteriaceae; Mesorhizobium; Unclassified; otu_2275
GOZB1OB01DAS4X.1	107389	98.08	0.988918	458	RDP:Bacteria; "Actinobacteria"; Actinobacteria; Actinobacteridae; Actinomycetales; Micrococcineae; Promicromonosporaceae; Cellulosimicrobium; otu_286	107389	98.08	0.988918	458	greengenes:k__Bacteria; p__Actinobacteria; c__Actinobacteria (class); o__Actinomycetales; f__Promicromonosporaceae; g__Cellulosimicrobium; s__Cellulosimicrobium funkei; otu_703	107389	98.08	0.988918	458	ncbi:Bacteria; Actinobacteria; Actinobacteridae; Actinomycetales; Micrococcineae; Promicromonosporaceae; Cellulosimicrobium; otu_492
GOZB1OB01DB2YH.1	4854	43.57	0.815814	515	RDP:Bacteria; "Proteobacteria"; Alphaproteobacteria; Rhizobiales; Bradyrhizobiaceae; unclassified_Bradyrhizobiaceae; otu_1104	4854	43.57	0.815814	515	greengenes:k__Bacteria; p__Proteobacteria; c__Alphaproteobacteria; o__Rhizobiales; f__Bradyrhizobiaceae; g__Rhodopseudomonas; Unclassified; otu_2524	4854	43.57	0.815814	515	ncbi:Bacteria; Proteobacteria; Alphaproteobacteria; Rhizobiales; Bradyrhizobiaceae; Rhodopseudomonas; Unclassified; otu_2198
GOZB1OB01DB799.1	76582	53.15	0.862542	444	RDP:Bacteria; "Proteobacteria"; Alphaproteobacteria; Rhizobiales; Brucellaceae; Ochrobactrum; otu_1108	76582	53.15	0.862542	444	greengenes:k__Bacteria; p__Proteobacteria; c__Alphaproteobacteria; o__Rhizobiales; f__Brucellaceae; Unclassified; otu_2527	76582	53.15	0.862542	444	ncbi:Bacteria; Proteobacteria; Alphaproteobacteria; Rhizobiales; Brucellaceae; Ochrobactrum; Unclassified; otu_2207
GOZB1OB01DCEKL.1	12309	98.29	0.999993	353	RDP:Bacteria; "Actinobacteria"; Actinobacteria; Actinobacteridae; Actinomycetales; Micrococcineae; Promicromonosporaceae; Cellulosimicrobium; otu_286	12309	98.29	0.999993	353	greengenes:k__Bacteria; p__Actinobacteria; c__Actinobacteria (class); o__Actinomycetales; f__Promicromonosporaceae; g__Cellulosimicrobium; Unclassified; otu_702	12309	98.29	0.999993	353	ncbi:Bacteria; Actinobacteria; Actinobacteridae; Actinomycetales; Micrococcineae; Promicromonosporaceae; Cellulosimicrobium; otu_492
GOZB1OB01DCKXT.1	103561	92.39	0.992929	287	RDP:Bacteria; "Actinobacteria"; Actinobacteria; Actinobacteridae; Actinomycetales; Micrococcineae; Promicromonosporaceae; Cellulosimicrobium; otu_286	103561	92.39	0.992929	287	greengenes:k__Bacteria; p__Actinobacteria; c__Actinobacteria (class); o__Actinomycetales; f__Promicromonosporaceae; g__Cellulosimicrobium; Unclassified; otu_702	103561	92.39	0.992929	287	ncbi:Bacteria; Actinobacteria; Actinobacteridae; Actinomycetales; Micrococcineae; Promicromonosporaceae; Cellulosimicrobium; otu_492
GOZB1OB01DCONJ.1	107800	100	0.995124	415	RDP:Bacteria; "Actinobacteria"; Actinobacteria; Actinobacteridae; Actinomycetales; Micrococcineae; Promicromonosporaceae; Cellulosimicrobium; otu_286	107800	100	0.995124	415	greengenes:k__Bacteria; p__Actinobacteria; c__Actinobacteria (class); o__Actinomycetales; f__Promicromonosporaceae; g__Cellulosimicrobium; Unclassified; otu_702	107800	100	0.995124	415	ncbi:Bacteria; Actinobacteria; Actinobacteridae; Actinomycetales; Micrococcineae; Promicromonosporaceae; Cellulosimicrobium; otu_492
GOZB1OB01DCWB2.1	4832	47.61	0.857164	324	RDP:Bacteria; "Proteobacteria"; Alphaproteobacteria; Rhizobiales; Bradyrhizobiaceae; Afipia; otu_1095	4832	47.61	0.857164	324	greengenes:k__Bacteria; p__Proteobacteria; c__Alphaproteobacteria; o__Rhizobiales; f__Bradyrhizobiaceae; g__Afipia; Unclassified; otu_2504	4832	47.61	0.857164	324	ncbi:Bacteria; Proteobacteria; Alphaproteobacteria; Rhizobiales; Bradyrhizobiaceae; Afipia; Unclassified; otu_2182
GOZB1OB01DCZVL.1	107800	94.13	0.999993	310	RDP:Bacteria; "Actinobacteria"; Actinobacteria; Actinobacteridae; Actinomycetales; Micrococcineae; Promicromonosporaceae; Cellulosimicrobium; otu_286	107800	94.13	0.999993	310	greengenes:k__Bacteria; p__Actinobacteria; c__Actinobacteria (class); o__Actinomycetales; f__Promicromonosporaceae; g__Cellulosimicrobium; Unclassified; otu_702	107800	94.13	0.999993	310	ncbi:Bacteria; Actinobacteria; Actinobacteridae; Actinomycetales; Micrococcineae; Promicromonosporaceae; Cellulosimicrobium; otu_492
GOZB1OB01DDQFP.1	4511	41.19	0.797109	500	RDP:Bacteria; "Proteobacteria"; Alphaproteobacteria; Rhodospirillales; Rhodospirillaceae; Rhodospirillum; otu_1278	4511	41.19	0.797109	500	greengenes:k__Bacteria; p__Proteobacteria; c__Alphaproteobacteria; o__Rhodospirillales; f__Rhodospirillaceae; g__Rhodospirillum; s__Rhodospirillum rubrum; otu_2813	4511	41.19	0.797109	500	ncbi:Bacteria; Proteobacteria; Alphaproteobacteria; Rhodospirillales; Rhodospirillaceae; Rhodospirillum; otu_2512
GOZB1OB01DEE3C.1	24208	56.97	0.875071	453	RDP:Bacteria; "Proteobacteria"; Alphaproteobacteria; Rhizobiales; Brucellaceae; Ochrobactrum; otu_1108	24208	56.97	0.875071	453	greengenes:k__Bacteria; p__Proteobacteria; c__Alphaproteobacteria; o__Rhizobiales; f__Brucellaceae; g__Ochrobactrum; Unclassified; otu_2529	24208	56.97	0.875071	453	ncbi:Bacteria; Proteobacteria; Alphaproteobacteria; Rhizobiales; Brucellaceae; Ochrobactrum; Unclassified; otu_2207
GOZB1OB01DEMRM.1	111454	42.73	0.823038	375	RDP:Bacteria; "Proteobacteria"; Alphaproteobacteria; Rhizobiales; Bradyrhizobiaceae; Bradyrhizobium; otu_1100	111454	42.73	0.823038	375	greengenes:k__Bacteria; p__Proteobacteria; c__Alphaproteobacteria; o__Rhizobiales; f__Bradyrhizobiaceae; Unclassified; otu_2503	111454	42.73	0.823038	375	ncbi:Bacteria; Proteobacteria; Alphaproteobacteria; Rhizobiales; Bradyrhizobiaceae; Bradyrhizobium; Unclassified; otu_2191
GOZB1OB01DEWVD.1	81173	55.72	0.878879	477	RDP:Bacteria; "Proteobacteria"; Gammaproteobacteria; Gammaproteobacteria_incertae_sedis; Sedimenticola; otu_1722	81173	55.72	0.878879	477	greengenes:k__Bacteria; p__Proteobacteria; c__Gammaproteobacteria; o__Chromatiales; f__; g__; Unclassified; otu_3483	81173	55.72	0.878879	477	ncbi:Bacteria; Proteobacteria; Gammaproteobacteria; sulfur-oxidizing symbionts; Unclassified; otu_3548
GOZB1OB01DF2E5.1	186010	50.85	0.898892	149	RDP:Bacteria; "Proteobacteria"; Gammaproteobacteria; Oceanospirillales; Oceanospirillaceae; Marinomonas; otu_1771	186010	50.85	0.898892	149	greengenes:k__Bacteria; p__Proteobacteria; c__Gammaproteobacteria; o__Oceanospirillales; f__Oceanospirillaceae; g__Marinomonas; s__Marinomonas sp. MWYL1; otu_3788	186010	50.85	0.898892	149	ncbi:Bacteria; Proteobacteria; Gammaproteobacteria; Oceanospirillales; Marinomonas; Unclassified; otu_3448
GOZB1OB01DFAPN.1	67345	53.16	0.83593	463	RDP:Bacteria; "Proteobacteria"; Alphaproteobacteria; Sphingomonadales; Sphingomonadaceae; Sphingobium; otu_1308	67345	53.16	0.83593	463	greengenes:k__Bacteria; p__Proteobacteria; c__Alphaproteobacteria; o__Sphingomonadales; f__Sphingomonadaceae; g__Sphingobium; Unclassified; otu_2887	67345	53.16	0.83593	463	ncbi:Bacteria; Proteobacteria; Alphaproteobacteria; Sphingomonadales; Sphingomonadaceae; Sphingomonas; Unclassified; otu_2599
GOZB1OB01DFB1B.1	159270	93.35	0.989964	406	RDP:Bacteria; "Actinobacteria"; Actinobacteria; Actinobacteridae; Actinomycetales; Micrococcineae; Promicromonosporaceae; Cellulosimicrobium; otu_286	159270	93.35	0.989964	406	greengenes:k__Bacteria; p__Actinobacteria; c__Actinobacteria (class); o__Actinomycetales; f__Promicromonosporaceae; g__Cellulosimicrobium; Unclassified; otu_702	159270	93.35	0.989964	406	ncbi:Bacteria; Actinobacteria; Actinobacteridae; Actinomycetales; Micrococcineae; Promicromonosporaceae; Cellulosimicrobium; otu_492
GOZB1OB01DFFBW.1	105202	98	0.995356	437	RDP:Bacteria; "Actinobacteria"; Actinobacteria; Actinobacteridae; Actinomycetales; Micrococcineae; Promicromonosporaceae; Cellulosimicrobium; otu_286	105202	98	0.995356	437	greengenes:k__Bacteria; p__Actinobacteria; c__Actinobacteria (class); o__Actinomycetales; f__Promicromonosporaceae; g__Cellulosimicrobium; Unclassified; otu_702	105202	98	0.995356	437	ncbi:Bacteria; Actinobacteria; Actinobacteridae; Actinomycetales; Micrococcineae; Promicromonosporaceae; Cellulosimicrobium; otu_492
GOZB1OB01DFLRT.1	12309	97.28	0.999993	424	RDP:Bacteria; "Actinobacteria"; Actinobacteria; Actinobacteridae; Actinomycetales; Micrococcineae; Promicromonosporaceae; Cellulosimicrobium; otu_286	12309	97.28	0.999993	424	greengenes:k__Bacteria; p__Actinobacteria; c__Actinobacteria (class); o__Actinomycetales; f__Promicromonosporaceae; g__Cellulosimicrobium; Unclassified; otu_702	12309	97.28	0.999993	424	ncbi:Bacteria; Actinobacteria; Actinobacteridae; Actinomycetales; Micrococcineae; Promicromonosporaceae; Cellulosimicrobium; otu_492
GOZB1OB01DGIL7.1	9675	41.94	0.841932	181	RDP:Bacteria; "Verrucomicrobia"; Opitutae; Opitutales; Opitutaceae; Alterococcus; otu_1911	9675	41.94	0.841932	181	greengenes:k__Bacteria; p__Verrucomicrobia; c__Opitutae; Unclassified; otu_4390	9675	41.94	0.841932	181	ncbi:Bacteria; Verrucomicrobia; Opitutae; Opitutales; Opitutaceae; Alterococcus; otu_3786
GOZB1OB01DGVFA.1	195069	96.45	0.991461	118	RDP:Bacteria; Cyanobacteria; Cyanobacteria; Family II; GpIIa; otu_2002	195069	96.45	0.991461	118	greengenes:k__Bacteria; p__Cyanobacteria; c__Synechococcophycideae; o__Synechococcales; f__Synechococcaceae; g__Prochlorococcus; otu_1523	142421	98.22	0.999993	118	ncbi:Bacteria; Cyanobacteria; Prochlorales; Prochlorococcaceae; Prochlorococcus; Unclassified; otu_1393
GOZB1OB01DH8CD.1	12309	99.03	0.997246	366	RDP:Bacteria; "Actinobacteria"; Actinobacteria; Actinobacteridae; Actinomycetales; Micrococcineae; Promicromonosporaceae; Cellulosimicrobium; otu_286	12309	99.03	0.997246	366	greengenes:k__Bacteria; p__Actinobacteria; c__Actinobacteria (class); o__Actinomycetales; f__Promicromonosporaceae; g__Cellulosimicrobium; Unclassified; otu_702	12309	99.03	0.997246	366	ncbi:Bacteria; Actinobacteria; Actinobacteridae; Actinomycetales; Micrococcineae; Promicromonosporaceae; Cellulosimicrobium; otu_492
GOZB1OB01DHN93.1	255829	91.84	0.992915	428	RDP:Bacteria; Cyanobacteria; Cyanobacteria; Family II; GpIIa; otu_2002	255829	91.84	0.992915	428	greengenes:k__Bacteria; p__Cyanobacteria; c__Synechococcophycideae; o__Synechococcales; f__Synechococcaceae; g__Prochlorococcus; otu_1523	128796	95.19	0.992929	428	ncbi:Bacteria; Cyanobacteria; Chroococcales; Synechococcus; Unclassified; otu_1273
GOZB1OB01DHNYJ.1	73058	90.5	0.994571	185	RDP:Bacteria; "Actinobacteria"; Actinobacteria; Actinobacteridae; Actinomycetales; Micrococcineae; Promicromonosporaceae; Cellulosimicrobium; otu_286	73058	90.5	0.994571	185	greengenes:k__Bacteria; p__Actinobacteria; c__Actinobacteria (class); o__Actinomycetales; f__Promicromonosporaceae; g__Cellulosimicrobium; Unclassified; otu_702	73058	90.5	0.994571	185	ncbi:Bacteria; Actinobacteria; Actinobacteridae; Actinomycetales; Micrococcineae; Promicromonosporaceae; Promicromonospora; otu_496
GOZB1OB01DI393.1	15179	46.46	0.824142	195	RDP:Bacteria; "Firmicutes"; "Bacilli"; "Lactobacillales"; Lactobacillaceae; Lactobacillus; otu_721	7671	46.46	0.790873	190	greengenes:k__Bacteria; p__Proteobacteria; c__Gammaproteobacteria; o__Oceanospirillales; f__SUP05; otu_3812	7671	46.46	0.790873	190	ncbi:Eukaryota; Metazoa; Mollusca; Bivalvia; Heteroconchia; Veneroida; Glossoidea; Vesicomyidae; Calyptogena; otu_3971
GOZB1OB01DI928.1	12309	98.48	0.999993	236	RDP:Bacteria; "Actinobacteria"; Actinobacteria; Actinobacteridae; Actinomycetales; Micrococcineae; Promicromonosporaceae; Cellulosimicrobium; otu_286	12309	98.48	0.999993	236	greengenes:k__Bacteria; p__Actinobacteria; c__Actinobacteria (class); o__Actinomycetales; f__Promicromonosporaceae; g__Cellulosimicrobium; Unclassified; otu_702	12309	98.48	0.999993	236	ncbi:Bacteria; Actinobacteria; Actinobacteridae; Actinomycetales; Micrococcineae; Promicromonosporaceae; Cellulosimicrobium; otu_492
GOZB1OB01DJ68H.1	103561	73.87	0.887396	137	RDP:Bacteria; "Actinobacteria"; Actinobacteria; Actinobacteridae; Actinomycetales; Micrococcineae; Promicromonosporaceae; Cellulosimicrobium; otu_286	103561	73.87	0.887396	137	greengenes:k__Bacteria; p__Actinobacteria; c__Actinobacteria (class); o__Actinomycetales; f__Promicromonosporaceae; g__Cellulosimicrobium; Unclassified; otu_702	103561	73.87	0.887396	137	ncbi:Bacteria; Actinobacteria; Actinobacteridae; Actinomycetales; Micrococcineae; Promicromonosporaceae; Cellulosimicrobium; otu_492
GOZB1OB01DJ6FE.1	107389	100	0.995603	460	RDP:Bacteria; "Actinobacteria"; Actinobacteria; Actinobacteridae; Actinomycetales; Micrococcineae; Promicromonosporaceae; Cellulosimicrobium; otu_286	107389	100	0.995603	460	greengenes:k__Bacteria; p__Actinobacteria; c__Actinobacteria (class); o__Actinomycetales; f__Promicromonosporaceae; g__Cellulosimicrobium; s__Cellulosimicrobium funkei; otu_703	107389	100	0.995603	460	ncbi:Bacteria; Actinobacteria; Actinobacteridae; Actinomycetales; Micrococcineae; Promicromonosporaceae; Cellulosimicrobium; otu_492
GOZB1OB01DJ70D.1	107800	95.15	0.990153	309	RDP:Bacteria; "Actinobacteria"; Actinobacteria; Actinobacteridae; Actinomycetales; Micrococcineae; Promicromonosporaceae; Cellulosimicrobium; otu_286	107800	95.15	0.990153	309	greengenes:k__Bacteria; p__Actinobacteria; c__Actinobacteria (class); o__Actinomycetales; f__Promicromonosporaceae; g__Cellulosimicrobium; Unclassified; otu_702	107800	95.15	0.990153	309	ncbi:Bacteria; Actinobacteria; Actinobacteridae; Actinomycetales; Micrococcineae; Promicromonosporaceae; Cellulosimicrobium; otu_492
GOZB1OB01DJ9ED.1	12309	98.71	0.997013	338	RDP:Bacteria; "Actinobacteria"; Actinobacteria; Actinobacteridae; Actinomycetales; Micrococcineae; Promicromonosporaceae; Cellulosimicrobium; otu_286	12309	98.71	0.997013	338	greengenes:k__Bacteria; p__Actinobacteria; c__Actinobacteria (class); o__Actinomycetales; f__Promicromonosporaceae; g__Cellulosimicrobium; Unclassified; otu_702	12309	98.71	0.997013	338	ncbi:Bacteria; Actinobacteria; Actinobacteridae; Actinomycetales; Micrococcineae; Promicromonosporaceae; Cellulosimicrobium; otu_492
GOZB1OB01DJ9KY.1	72122	91.58	0.995342	216	RDP:Bacteria; "Actinobacteria"; Actinobacteria; Actinobacteridae; Actinomycetales; Micrococcineae; Promicromonosporaceae; Cellulosimicrobium; otu_286	72122	91.58	0.995342	216	greengenes:k__Bacteria; p__Actinobacteria; c__Actinobacteria (class); o__Actinomycetales; f__Promicromonosporaceae; Unclassified; otu_701	72122	91.58	0.995342	216	ncbi:Bacteria; Actinobacteria; Actinobacteridae; Actinomycetales; Micrococcineae; Cellulomonadaceae; Cellulomonas; Unclassified; otu_368
GOZB1OB01DK932.1	8801	56.98	0.921667	123	RDP:Bacteria; "Proteobacteria"; Gammaproteobacteria; Alteromonadales; Alteromonadaceae; Marinobacter; Unclassified; otu_1648	145318	55.81	0.864824	123	greengenes:k__Bacteria; p__Proteobacteria; c__Gammaproteobacteria; o__Oceanospirillales; f__Oceanospirillaceae; g__Marinomonas; s__Marinomonas sp. MED121; otu_3787	145318	55.81	0.864824	123	ncbi:Bacteria; Proteobacteria; Gammaproteobacteria; Oceanospirillales; Marinomonas; Unclassified; otu_3448
GOZB1OB01DK9CE.1	12281	32.67	0.530535	107	RDP:Bacteria; "Actinobacteria"; Actinobacteria; Actinobacteridae; Actinomycetales; Micrococcineae; Microbacteriaceae; Mycetocola; otu_261	12281	32.67	0.530535	107	greengenes:k__Bacteria; p__Actinobacteria; c__Actinobacteria (class); o__Actinomycetales; f__Microbacteriaceae; g__Mycetocola; Unclassified; otu_489	12281	32.67	0.530535	107	ncbi:Bacteria; Actinobacteria; Actinobacteridae; Actinomycetales; Micrococcineae; Microbacteriaceae; Mycetocola; otu_461
GOZB1OB01DKEEW.1	70645	56.9	0.876161	367	RDP:Bacteria; "Proteobacteria"; Alphaproteobacteria; Rhizobiales; Brucellaceae; Ochrobactrum; otu_1108	70645	56.9	0.876161	367	greengenes:k__Bacteria; p__Proteobacteria; c__Alphaproteobacteria; o__Rhizobiales; f__Brucellaceae; g__Ochrobactrum; Unclassified; otu_2529	70645	56.9	0.876161	367	ncbi:Bacteria; Proteobacteria; Alphaproteobacteria; Rhizobiales; Brucellaceae; Ochrobactrum; Unclassified; otu_2207
GOZB1OB01DL4ZQ.1	103561	89.85	0.983046	241	RDP:Bacteria; "Actinobacteria"; Actinobacteria; Actinobacteridae; Actinomycetales; Micrococcineae; Promicromonosporaceae; Cellulosimicrobium; otu_286	103561	89.85	0.983046	241	greengenes:k__Bacteria; p__Actinobacteria; c__Actinobacteria (class); o__Actinomycetales; f__Promicromonosporaceae; g__Cellulosimicrobium; Unclassified; otu_702	103561	89.85	0.983046	241	ncbi:Bacteria; Actinobacteria; Actinobacteridae; Actinomycetales; Micrococcineae; Promicromonosporaceae; Cellulosimicrobium; otu_492
GOZB1OB01DL8D6.1	214752	85.96	0.974718	122	RDP:Bacteria; "Actinobacteria"; Actinobacteria; Actinobacteridae; Actinomycetales; Pseudonocardineae; Pseudonocardiaceae; Saccharopolyspora; otu_362	216400	85.96	0.974718	122	greengenes:k__Bacteria; p__Actinobacteria; c__Actinobacteria (class); o__Actinomycetales; f__Pseudonocardiaceae; g__Saccharopolyspora; s__Saccharopolyspora erythraea; otu_746	216400	85.96	0.974718	122	ncbi:Bacteria; Actinobacteria; Actinobacteridae; Actinomycetales; Pseudonocardineae; Pseudonocardiaceae; Saccharopolyspora; Unclassified; otu_591
GOZB1OB01DMS7U.1	77900	86.62	0.990938	112	RDP:Bacteria; "Actinobacteria"; Actinobacteria; Actinobacteridae; Actinomycetales; Micrococcineae; Promicromonosporaceae; Cellulosimicrobium; otu_286	77900	86.62	0.990938	112	greengenes:k__Bacteria; p__Actinobacteria; c__Actinobacteria (class); o__Actinomycetales; f__Promicromonosporaceae; g__Cellulosimicrobium; Unclassified; otu_702	77900	86.62	0.990938	112	ncbi:Bacteria; Actinobacteria; Actinobacteridae; Actinomycetales; Micrococcineae; Promicromonosporaceae; Cellulosimicrobium; otu_492
GOZB1OB01DMT8E.1	159270	94.69	0.977479	456	RDP:Bacteria; "Actinobacteria"; Actinobacteria; Actinobacteridae; Actinomycetales; Micrococcineae; Promicromonosporaceae; Cellulosimicrobium; otu_286	159270	94.69	0.977479	456	greengenes:k__Bacteria; p__Actinobacteria; c__Actinobacteria (class); o__Actinomycetales; f__Promicromonosporaceae; g__Cellulosimicrobium; Unclassified; otu_702	159270	94.69	0.977479	456	ncbi:Bacteria; Actinobacteria; Actinobacteridae; Actinomycetales; Micrococcineae; Promicromonosporaceae; Cellulosimicrobium; otu_492
GOZB1OB01DN0D5.1	150237	76.24	0.951303	408	RDP:Bacteria; "Bacteroidetes"; Flavobacteria; "Flavobacteriales"; Flavobacteriaceae; Tenacibaculum; otu_619	150237	76.24	0.951303	408	greengenes:k__Bacteria; p__Bacteroidetes; c__Flavobacteria; o__Flavobacteriales; f__Flavobacteriaceae; g__Tenacibaculum; Unclassified; otu_1154	150237	76.24	0.951303	408	ncbi:Bacteria; Unclassified; otu_221
GOZB1OB01DN8JY.1	12309	100	0.999993	319	RDP:Bacteria; "Actinobacteria"; Actinobacteria; Actinobacteridae; Actinomycetales; Micrococcineae; Promicromonosporaceae; Cellulosimicrobium; otu_286	12309	100	0.999993	319	greengenes:k__Bacteria; p__Actinobacteria; c__Actinobacteria (class); o__Actinomycetales; f__Promicromonosporaceae; g__Cellulosimicrobium; Unclassified; otu_702	12309	100	0.999993	319	ncbi:Bacteria; Actinobacteria; Actinobacteridae; Actinomycetales; Micrococcineae; Promicromonosporaceae; Cellulosimicrobium; otu_492
GOZB1OB01DOAQP.1	270845	40.45	0.758506	274	RDP:Bacteria; "Proteobacteria"; Alphaproteobacteria; Rhizobiales; Beijerinckiaceae; unclassified_Beijerinckiaceae; otu_1094	270845	40.45	0.758506	274	greengenes:k__Bacteria; p__Proteobacteria; c__Alphaproteobacteria; o__Rhizobiales; f__Beijerinckiaceae; Unclassified; otu_2495	270845	40.45	0.758506	274	ncbi:Bacteria; Proteobacteria; Alphaproteobacteria; Rhizobiales; Beijerinckiaceae; Unclassified; otu_2172
GOZB1OB01DOKCU.1	38116	47.96	0.846758	241	RDP:Bacteria; "Proteobacteria"; Gammaproteobacteria; Oceanospirillales; Halomonadaceae; Halomonas; otu_1758	38116	47.96	0.846758	241	greengenes:k__Bacteria; p__Proteobacteria; c__Gammaproteobacteria; o__Oceanospirillales; f__Halomonadaceae; g__Halomonas; Unclassified; otu_3754	25638	47.34	0.848662	242	ncbi:Bacteria; Proteobacteria; Gammaproteobacteria; Oceanospirillales; Halomonadaceae; Halomonas; Unclassified; otu_3435
GOZB1OB01DOMYI.1	78316	62.75	0.895855	204	RDP:Bacteria; "Proteobacteria"; Alphaproteobacteria; Rhodospirillales; Rhodospirillaceae; Magnetospirillum; otu_1270	152699	63.56	0.890637	204	greengenes:k__Bacteria; p__Proteobacteria; c__Alphaproteobacteria; o__Rhizobiales; f__Aurantimonadaceae; g__Aurantimonas; s__Aurantimonas manganoxydans; otu_2481	152699	63.56	0.890637	204	ncbi:Bacteria; Proteobacteria; Alphaproteobacteria; Rhizobiales; Aurantimonadaceae; Aurantimonas; otu_2166
GOZB1OB01DOPCW.1	111005	66.49	0.914095	335	RDP:Bacteria; Cyanobacteria; Cyanobacteria; Chloroplast; unclassified_Chloroplast; otu_2000	111005	66.49	0.914095	335	greengenes:k__Bacteria; p__Cyanobacteria; c__Chloroplast; o__Rhodophyta; otu_1405	111005	66.49	0.914095	335	ncbi:Eukaryota; Rhodophyta; Florideophyceae; Batrachospermales; Lemaneaceae; Paralemanea; otu_4004
GOZB1OB01DP5ES.1	138275	55.98	0.855595	160	RDP:Bacteria; "Proteobacteria"; Alphaproteobacteria; Sphingomonadales; Sphingomonadaceae; Sphingomonas; otu_1309	138275	55.98	0.855595	160	greengenes:k__Bacteria; p__Proteobacteria; c__Alphaproteobacteria; o__Sphingomonadales; f__Sphingomonadaceae; g__Sphingomonas; Unclassified; otu_2895	138275	55.98	0.855595	160	ncbi:Bacteria; Proteobacteria; Alphaproteobacteria; Sphingomonadales; Sphingomonadaceae; Sphingomonas; Unclassified; otu_2599
GOZB1OB01DP74R.1	107800	97.51	0.991606	484	RDP:Bacteria; "Actinobacteria"; Actinobacteria; Actinobacteridae; Actinomycetales; Micrococcineae; Promicromonosporaceae; Cellulosimicrobium; otu_286	107800	97.51	0.991606	484	greengenes:k__Bacteria; p__Actinobacteria; c__Actinobacteria (class); o__Actinomycetales; f__Promicromonosporaceae; g__Cellulosimicrobium; Unclassified; otu_702	107800	97.51	0.991606	484	ncbi:Bacteria; Actinobacteria; Actinobacteridae; Actinomycetales; Micrococcineae; Promicromonosporaceae; Cellulosimicrobium; otu_492
GOZB1OB01DPRYH.1	73058	95.58	0.99742	389	RDP:Bacteria; "Actinobacteria"; Actinobacteria; Actinobacteridae; Actinomycetales; Micrococcineae; Promicromonosporaceae; Cellulosimicrobium; otu_286	73058	95.58	0.99742	389	greengenes:k__Bacteria; p__Actinobacteria; c__Actinobacteria (class); o__Actinomycetales; f__Promicromonosporaceae; g__Cellulosimicrobium; Unclassified; otu_702	73058	95.58	0.99742	389	ncbi:Bacteria; Actinobacteria; Actinobacteridae; Actinomycetales; Micrococcineae; Promicromonosporaceae; Promicromonospora; otu_496
GOZB1OB01DQGZI.1	261247	43.52	0.823474	374	RDP:Bacteria; "Proteobacteria"; Betaproteobacteria; Rhodocyclales; Rhodocyclaceae; Shinella; otu_1454	261247	43.52	0.823474	374	greengenes:k__Bacteria; p__Proteobacteria; c__Alphaproteobacteria; o__Rhizobiales; f__Rhizobiaceae; g__Shinella; s__Shinella zoogloeoides; otu_2632	261247	43.52	0.823474	374	ncbi:Bacteria; Proteobacteria; Alphaproteobacteria; Rhizobiales; Rhizobiaceae; Shinella; Unclassified; otu_2297
GOZB1OB01DQNTS.1	103561	91.59	0.995749	238	RDP:Bacteria; "Actinobacteria"; Actinobacteria; Actinobacteridae; Actinomycetales; Micrococcineae; Promicromonosporaceae; Cellulosimicrobium; otu_286	103561	91.59	0.995749	238	greengenes:k__Bacteria; p__Actinobacteria; c__Actinobacteria (class); o__Actinomycetales; f__Promicromonosporaceae; g__Cellulosimicrobium; Unclassified; otu_702	103561	91.59	0.995749	238	ncbi:Bacteria; Actinobacteria; Actinobacteridae; Actinomycetales; Micrococcineae; Promicromonosporaceae; Cellulosimicrobium; otu_492
GOZB1OB01DRA02.1	39058	64.17	0.937873	356	RDP:Bacteria; "Proteobacteria"; Gammaproteobacteria; Thiotrichales; Thiotrichales_incertae_sedis; Caedibacter; otu_1829	39058	64.17	0.937873	356	greengenes:k__Bacteria; p__Proteobacteria; c__Alphaproteobacteria; o__Rickettsiales; f__; g__Caedibacter; otu_2825	39058	64.17	0.937873	356	ncbi:Bacteria; Proteobacteria; Alphaproteobacteria; Rickettsiales; Holosporaceae; Unclassified; otu_2550
GOZB1OB01DRD9C.1	101358	43.34	0.801091	413	RDP:Bacteria; "Proteobacteria"; Alphaproteobacteria; Rhizobiales; Rhodobiaceae; Parvibaculum; otu_1153	101358	43.34	0.801091	413	greengenes:k__Bacteria; p__Proteobacteria; c__Alphaproteobacteria; o__Rhizobiales; f__Phyllobacteriaceae; g__Parvibaculum; otu_2593	101358	43.34	0.801091	413	ncbi:Bacteria; Proteobacteria; Alphaproteobacteria; Rhizobiales; Phyllobacteriaceae; Parvibaculum; Unclassified; otu_2279
GOZB1OB01DS1CS.1	226155	87.25	0.960561	342	RDP:Bacteria; "Proteobacteria"; Alphaproteobacteria; Rhodobacterales; Rhodobacteraceae; Roseovarius; otu_1215	226155	87.25	0.960561	342	greengenes:k__Bacteria; p__Proteobacteria; c__Alphaproteobacteria; o__Rhodobacterales; f__Rhodobacteraceae; g__Roseovarius; Unclassified; otu_2729	226155	87.25	0.960561	342	ncbi:Bacteria; Proteobacteria; Alphaproteobacteria; Rhodobacterales; Rhodobacteraceae; Unclassified; otu_2337
GOZB1OB01DSFP4.1	142475	68.58	0.921333	435	RDP:Bacteria; "Proteobacteria"; Alphaproteobacteria; Sneathiellales; Sneathiellaceae; Sneathiella; otu_1297	142475	68.58	0.921333	435	greengenes:k__Bacteria; p__Proteobacteria; c__Alphaproteobacteria; o__Rhodospirillales; f__Rhodospirillaceae; Unclassified; otu_2793	142475	68.58	0.921333	435	ncbi:Bacteria; Proteobacteria; Alphaproteobacteria; Sneathiellales; Sneathiellaceae; Sneathiella; otu_2572
GOZB1OB01DT074.1	107800	85.42	0.999993	48	RDP:Bacteria; "Actinobacteria"; Actinobacteria; Actinobacteridae; Actinomycetales; Micrococcineae; Promicromonosporaceae; Cellulosimicrobium; otu_286	107800	85.42	0.999993	48	greengenes:k__Bacteria; p__Actinobacteria; c__Actinobacteria (class); o__Actinomycetales; f__Promicromonosporaceae; g__Cellulosimicrobium; Unclassified; otu_702	107800	85.42	0.999993	48	ncbi:Bacteria; Actinobacteria; Actinobacteridae; Actinomycetales; Micrococcineae; Promicromonosporaceae; Cellulosimicrobium; otu_492
GOZB1OB01DT8TK.1	12309	96.83	0.964456	408	RDP:Bacteria; "Actinobacteria"; Actinobacteria; Actinobacteridae; Actinomycetales; Micrococcineae; Promicromonosporaceae; Cellulosimicrobium; otu_286	12309	96.83	0.964456	408	greengenes:k__Bacteria; p__Actinobacteria; c__Actinobacteria (class); o__Actinomycetales; f__Promicromonosporaceae; g__Cellulosimicrobium; Unclassified; otu_702	12309	96.83	0.964456	408	ncbi:Bacteria; Actinobacteria; Actinobacteridae; Actinomycetales; Micrococcineae; Promicromonosporaceae; Cellulosimicrobium; otu_492
GOZB1OB01DTLZ3.1	100355	46.64	0.813532	482	RDP:Bacteria; "Proteobacteria"; Alphaproteobacteria; Sphingomonadales; Sphingomonadaceae; Sphingobium; otu_1308	100355	46.64	0.813532	482	greengenes:k__Bacteria; p__Proteobacteria; c__Alphaproteobacteria; o__Sphingomonadales; f__Sphingomonadaceae; g__Sphingobium; Unclassified; otu_2887	4597	48.11	0.826177	481	ncbi:Bacteria; Proteobacteria; Alphaproteobacteria; Unclassified; otu_2139
GOZB1OB01DUJKR.1	26328	98.47	0.981752	445	RDP:Bacteria; "Proteobacteria"; Gammaproteobacteria; Alteromonadales; Pseudoalteromonadaceae; Pseudoalteromonas; otu_1667	26328	98.47	0.981752	445	greengenes:k__Bacteria; p__Proteobacteria; c__Gammaproteobacteria; o__Alteromonadales; f__Pseudoalteromonadaceae; g__Pseudoalteromonas; Unclassified; otu_3440	26328	98.47	0.981752	445	ncbi:Bacteria; Proteobacteria; Gammaproteobacteria; Alteromonadales; Pseudoalteromonadaceae; Pseudoalteromonas; Unclassified; otu_3175
GOZB1OB01DUMT1.1	12309	96.21	0.999993	394	RDP:Bacteria; "Actinobacteria"; Actinobacteria; Actinobacteridae; Actinomycetales; Micrococcineae; Promicromonosporaceae; Cellulosimicrobium; otu_286	12309	96.21	0.999993	394	greengenes:k__Bacteria; p__Actinobacteria; c__Actinobacteria (class); o__Actinomycetales; f__Promicromonosporaceae; g__Cellulosimicrobium; Unclassified; otu_702	12309	96.21	0.999993	394	ncbi:Bacteria; Actinobacteria; Actinobacteridae; Actinomycetales; Micrococcineae; Promicromonosporaceae; Cellulosimicrobium; otu_492
GOZB1OB01DUOBU.1	103561	85.47	0.983584	123	RDP:Bacteria; "Actinobacteria"; Actinobacteria; Actinobacteridae; Actinomycetales; Micrococcineae; Promicromonosporaceae; Cellulosimicrobium; otu_286	103561	85.47	0.983584	123	greengenes:k__Bacteria; p__Actinobacteria; c__Actinobacteria (class); o__Actinomycetales; f__Promicromonosporaceae; g__Cellulosimicrobium; Unclassified; otu_702	103561	85.47	0.983584	123	ncbi:Bacteria; Actinobacteria; Actinobacteridae; Actinomycetales; Micrococcineae; Promicromonosporaceae; Cellulosimicrobium; otu_492
GOZB1OB01DUP0E.1	219413	60.57	0.873864	428	RDP:Bacteria; "Proteobacteria"; Alphaproteobacteria; Rhodospirillales; unclassified_Rhodospirillales; otu_1287	219413	60.57	0.873864	428	greengenes:k__Bacteria; p__Proteobacteria; c__Alphaproteobacteria; o__Rhodospirillales; f__Rhodospirillaceae; Unclassified; otu_2793	245718	58.33	0.881931	427	ncbi:Bacteria; Proteobacteria; Alphaproteobacteria; Rhizobiales; Phyllobacteriaceae; Mesorhizobium; Unclassified; otu_2275
GOZB1OB01DV52U.1	194872	73.3	0.931754	434	RDP:Bacteria; "Bacteroidetes"; Flavobacteria; "Flavobacteriales"; Flavobacteriaceae; unclassified_Flavobacteriaceae; otu_621	194872	73.3	0.931754	434	greengenes:k__Bacteria; p__Bacteroidetes; c__Flavobacteria; o__Flavobacteriales; f__Flavobacteriaceae; Unclassified; otu_1069	194872	73.3	0.931754	434	ncbi:Bacteria; Bacteroidetes; Flavobacteria; Flavobacteriales; Flavobacteriaceae; Unclassified; otu_874
GOZB1OB01DVP0K.1	72122	90.54	0.98838	261	RDP:Bacteria; "Actinobacteria"; Actinobacteria; Actinobacteridae; Actinomycetales; Micrococcineae; Promicromonosporaceae; Cellulosimicrobium; otu_286	72122	90.54	0.98838	261	greengenes:k__Bacteria; p__Actinobacteria; c__Actinobacteria (class); o__Actinomycetales; f__Promicromonosporaceae; Unclassified; otu_701	72122	90.54	0.98838	261	ncbi:Bacteria; Actinobacteria; Actinobacteridae; Actinomycetales; Micrococcineae; Cellulomonadaceae; Cellulomonas; Unclassified; otu_368
GOZB1OB01DW7RX.1	101535	49.39	0.854243	362	RDP:Bacteria; "Firmicutes"; "Bacilli"; "Lactobacillales"; Lactobacillaceae; Lactobacillus; otu_721	101535	49.39	0.854243	362	greengenes:k__Bacteria; p__Firmicutes; c__Bacilli; o__Lactobacillales; f__Lactobacillaceae; g__Lactobacillus; s__Lactobacillus paracollinoides; otu_1902	101366	49.64	0.864562	362	ncbi:Bacteria; Firmicutes; Lactobacillales; Lactobacillaceae; Lactobacillus; Unclassified; otu_1995
GOZB1OB01DWCM6.1	107800	94.8	0.999993	326	RDP:Bacteria; "Actinobacteria"; Actinobacteria; Actinobacteridae; Actinomycetales; Micrococcineae; Promicromonosporaceae; Cellulosimicrobium; otu_286	107800	94.8	0.999993	326	greengenes:k__Bacteria; p__Actinobacteria; c__Actinobacteria (class); o__Actinomycetales; f__Promicromonosporaceae; g__Cellulosimicrobium; Unclassified; otu_702	107800	94.8	0.999993	326	ncbi:Bacteria; Actinobacteria; Actinobacteridae; Actinomycetales; Micrococcineae; Promicromonosporaceae; Cellulosimicrobium; otu_492
GOZB1OB01DX07V.1	76582	54.65	0.892948	384	RDP:Bacteria; "Proteobacteria"; Alphaproteobacteria; Rhizobiales; Brucellaceae; Ochrobactrum; otu_1108	76582	54.65	0.892948	384	greengenes:k__Bacteria; p__Proteobacteria; c__Alphaproteobacteria; o__Rhizobiales; f__Brucellaceae; Unclassified; otu_2527	76582	54.65	0.892948	384	ncbi:Bacteria; Proteobacteria; Alphaproteobacteria; Rhizobiales; Brucellaceae; Ochrobactrum; Unclassified; otu_2207
GOZB1OB01DX5MO.1	12309	100	0.999993	398	RDP:Bacteria; "Actinobacteria"; Actinobacteria; Actinobacteridae; Actinomycetales; Micrococcineae; Promicromonosporaceae; Cellulosimicrobium; otu_286	12309	100	0.999993	398	greengenes:k__Bacteria; p__Actinobacteria; c__Actinobacteria (class); o__Actinomycetales; f__Promicromonosporaceae; g__Cellulosimicrobium; Unclassified; otu_702	12309	100	0.999993	398	ncbi:Bacteria; Actinobacteria; Actinobacteridae; Actinomycetales; Micrococcineae; Promicromonosporaceae; Cellulosimicrobium; otu_492
GOZB1OB01DXRGV.1	103561	90.07	0.995385	219	RDP:Bacteria; "Actinobacteria"; Actinobacteria; Actinobacteridae; Actinomycetales; Micrococcineae; Promicromonosporaceae; Cellulosimicrobium; otu_286	103561	90.07	0.995385	219	greengenes:k__Bacteria; p__Actinobacteria; c__Actinobacteria (class); o__Actinomycetales; f__Promicromonosporaceae; g__Cellulosimicrobium; Unclassified; otu_702	103561	90.07	0.995385	219	ncbi:Bacteria; Actinobacteria; Actinobacteridae; Actinomycetales; Micrococcineae; Promicromonosporaceae; Cellulosimicrobium; otu_492
GOZB1OB01DY149.1	103561	86.29	0.993888	165	RDP:Bacteria; "Actinobacteria"; Actinobacteria; Actinobacteridae; Actinomycetales; Micrococcineae; Promicromonosporaceae; Cellulosimicrobium; otu_286	103561	86.29	0.993888	165	greengenes:k__Bacteria; p__Actinobacteria; c__Actinobacteria (class); o__Actinomycetales; f__Promicromonosporaceae; g__Cellulosimicrobium; Unclassified; otu_702	103561	86.29	0.993888	165	ncbi:Bacteria; Actinobacteria; Actinobacteridae; Actinomycetales; Micrococcineae; Promicromonosporaceae; Cellulosimicrobium; otu_492
GOZB1OB01DY278.1	73058	90.17	0.994368	178	RDP:Bacteria; "Actinobacteria"; Actinobacteria; Actinobacteridae; Actinomycetales; Micrococcineae; Promicromonosporaceae; Cellulosimicrobium; otu_286	73058	90.17	0.994368	178	greengenes:k__Bacteria; p__Actinobacteria; c__Actinobacteria (class); o__Actinomycetales; f__Promicromonosporaceae; g__Cellulosimicrobium; Unclassified; otu_702	73058	90.17	0.994368	178	ncbi:Bacteria; Actinobacteria; Actinobacteridae; Actinomycetales; Micrococcineae; Promicromonosporaceae; Promicromonospora; otu_496
GOZB1OB01DY3E1.1	254012	41.3	0.817282	533	RDP:Bacteria; "Proteobacteria"; Alphaproteobacteria; Rhizobiales; Hyphomicrobiaceae; Zhangella; otu_1124	254012	41.3	0.817282	533	greengenes:k__Bacteria; p__Proteobacteria; c__Alphaproteobacteria; o__Rhizobiales; f__Hyphomicrobiaceae; Unclassified; otu_2536	254012	41.3	0.817282	533	ncbi:Bacteria; Unclassified; otu_221
GOZB1OB01DYBTL.1	103561	82.68	0.96248	166	RDP:Bacteria; "Actinobacteria"; Actinobacteria; Actinobacteridae; Actinomycetales; Micrococcineae; Promicromonosporaceae; Cellulosimicrobium; otu_286	103561	82.68	0.96248	166	greengenes:k__Bacteria; p__Actinobacteria; c__Actinobacteria (class); o__Actinomycetales; f__Promicromonosporaceae; g__Cellulosimicrobium; Unclassified; otu_702	103561	82.68	0.96248	166	ncbi:Bacteria; Actinobacteria; Actinobacteridae; Actinomycetales; Micrococcineae; Promicromonosporaceae; Cellulosimicrobium; otu_492
GOZB1OB01DYM87.1	274013	47.54	0.836293	414	RDP:Bacteria; "Proteobacteria"; Gammaproteobacteria; Oceanospirillales; Halomonadaceae; Halomonas; otu_1758	274013	47.54	0.836293	414	greengenes:k__Bacteria; p__Proteobacteria; c__Gammaproteobacteria; o__Oceanospirillales; f__Halomonadaceae; g__Halomonas; Unclassified; otu_3754	274013	47.54	0.836293	414	ncbi:Bacteria; Proteobacteria; Gammaproteobacteria; Oceanospirillales; Halomonadaceae; Halomonas; Unclassified; otu_3435
GOZB1OB01DZC15.1	4832	48.77	0.864373	314	RDP:Bacteria; "Proteobacteria"; Alphaproteobacteria; Rhizobiales; Bradyrhizobiaceae; Afipia; otu_1095	4832	48.77	0.864373	314	greengenes:k__Bacteria; p__Proteobacteria; c__Alphaproteobacteria; o__Rhizobiales; f__Bradyrhizobiaceae; g__Afipia; Unclassified; otu_2504	4832	48.77	0.864373	314	ncbi:Bacteria; Proteobacteria; Alphaproteobacteria; Rhizobiales; Bradyrhizobiaceae; Afipia; Unclassified; otu_2182
GOZB1OB01E09J4.1	132170	84.51	0.923906	97	RDP:Bacteria; "Actinobacteria"; Actinobacteria; Actinobacteridae; Actinomycetales; Micrococcineae; Micrococcaceae; Kocuria; otu_276	132170	84.51	0.923906	97	greengenes:k__Bacteria; p__Actinobacteria; c__Actinobacteria (class); o__Actinomycetales; f__Micrococcaceae; g__Kocuria; s__Kocuria rosea; otu_530	132170	84.51	0.923906	97	ncbi:Bacteria; Actinobacteria; Actinobacteridae; Actinomycetales; Micrococcineae; Micrococcaceae; Kocuria; Unclassified; otu_480
GOZB1OB01E0FNF.1	81269	42.03	0.810713	489	RDP:Bacteria; "Proteobacteria"; Alphaproteobacteria; Rhizobiales; Hyphomicrobiaceae; Devosia; otu_1115	81269	42.03	0.810713	489	greengenes:k__Bacteria; p__Proteobacteria; c__Alphaproteobacteria; o__Rhizobiales; f__Hyphomicrobiaceae; g__Devosia; s__Candidatus Devosia euplotis; otu_2540	81269	42.03	0.810713	489	ncbi:Bacteria; Proteobacteria; Alphaproteobacteria; Rhizobiales; Hyphomicrobiaceae; Devosia; Unclassified; otu_2221
GOZB1OB01E0IZS.1	104525	44.35	0.811047	472	RDP:Bacteria; "Proteobacteria"; Alphaproteobacteria; Rhizobiales; Rhizobiaceae; Ensifer; otu_1145	104525	44.35	0.811047	472	greengenes:k__Bacteria; p__Proteobacteria; c__Alphaproteobacteria; o__Rhizobiales; f__Rhizobiaceae; g__Ensifer; Unclassified; otu_2612	104525	44.35	0.811047	472	ncbi:Bacteria; Proteobacteria; Alphaproteobacteria; Rhizobiales; Rhizobiaceae; Sinorhizobium/Ensifer group; Sinorhizobium; Unclassified; otu_2301
GOZB1OB01E2EBK.1	159270	95.98	0.978526	334	RDP:Bacteria; "Actinobacteria"; Actinobacteria; Actinobacteridae; Actinomycetales; Micrococcineae; Promicromonosporaceae; Cellulosimicrobium; otu_286	159270	95.98	0.978526	334	greengenes:k__Bacteria; p__Actinobacteria; c__Actinobacteria (class); o__Actinomycetales; f__Promicromonosporaceae; g__Cellulosimicrobium; Unclassified; otu_702	159270	95.98	0.978526	334	ncbi:Bacteria; Actinobacteria; Actinobacteridae; Actinomycetales; Micrococcineae; Promicromonosporaceae; Cellulosimicrobium; otu_492
GOZB1OB01E2OC6.1	108685	68.35	0.936187	266	RDP:Bacteria; "Bacteroidetes"; Flavobacteria; "Flavobacteriales"; Flavobacteriaceae; Polaribacter; otu_604	108685	68.35	0.936187	266	greengenes:k__Bacteria; p__Bacteroidetes; c__Flavobacteria; o__Flavobacteriales; f__Flavobacteriaceae; g__Polaribacter; Unclassified; otu_1135	108685	68.35	0.936187	266	ncbi:Bacteria; Bacteroidetes; Flavobacteria; Flavobacteriales; Flavobacteriaceae; Polaribacter; Unclassified; otu_959
GOZB1OB01E2RTH.1	214756	85.07	0.973293	77	RDP:Bacteria; "Actinobacteria"; Actinobacteria; Actinobacteridae; Actinomycetales; Pseudonocardineae; Pseudonocardiaceae; Saccharopolyspora; otu_362	214756	85.07	0.973293	77	greengenes:k__Bacteria; p__Actinobacteria; c__Actinobacteria (class); o__Actinomycetales; f__Pseudonocardiaceae; g__Saccharopolyspora; s__Saccharopolyspora erythraea; otu_746	214756	85.07	0.973293	77	ncbi:Bacteria; Actinobacteria; Actinobacteridae; Actinomycetales; Pseudonocardineae; Pseudonocardiaceae; Saccharopolyspora; Unclassified; otu_591
GOZB1OB01ECW3M.1	5704	66.19	0.858211	166	RDP:Bacteria; "Proteobacteria"; Alphaproteobacteria; Rhodobacterales; Rhodobacteraceae; Roseovarius; otu_1215	149275	65.24	0.846322	166	greengenes:k__Bacteria; p__Proteobacteria; c__Alphaproteobacteria; o__Rhodobacterales; f__Hyphomonadaceae; g__Oceanicaulis; Unclassified; otu_2664	149275	65.24	0.846322	166	ncbi:Bacteria; Proteobacteria; Alphaproteobacteria; Rhodobacterales; Hyphomonadaceae; Oceanicaulis; otu_2335
GOZB1OB01EEA6D.1	138026	53.29	0.752983	157	RDP:Bacteria; "Proteobacteria"; Alphaproteobacteria; Rhodospirillales; Rhodospirillaceae; Defluviicoccus; otu_1267	138026	53.29	0.752983	157	greengenes:k__Bacteria; p__Proteobacteria; c__Alphaproteobacteria; o__Rhodospirillales; f__Rhodospirillaceae; Unclassified; otu_2793	101885	48.03	0.763782	157	ncbi:Bacteria; Proteobacteria; Betaproteobacteria; Unclassified; otu_2609
GOZB1OB01EEP8D.1	73058	89.18	0.994019	336	RDP:Bacteria; "Actinobacteria"; Actinobacteria; Actinobacteridae; Actinomycetales; Micrococcineae; Promicromonosporaceae; Cellulosimicrobium; otu_286	73058	89.18	0.994019	336	greengenes:k__Bacteria; p__Actinobacteria; c__Actinobacteria (class); o__Actinomycetales; f__Promicromonosporaceae; g__Cellulosimicrobium; Unclassified; otu_702	73058	89.18	0.994019	336	ncbi:Bacteria; Actinobacteria; Actinobacteridae; Actinomycetales; Micrococcineae; Promicromonosporaceae; Promicromonospora; otu_496
GOZB1OB01EFCTX.1	12309	98.3	0.997595	416	RDP:Bacteria; "Actinobacteria"; Actinobacteria; Actinobacteridae; Actinomycetales; Micrococcineae; Promicromonosporaceae; Cellulosimicrobium; otu_286	12309	98.3	0.997595	416	greengenes:k__Bacteria; p__Actinobacteria; c__Actinobacteria (class); o__Actinomycetales; f__Promicromonosporaceae; g__Cellulosimicrobium; Unclassified; otu_702	12309	98.3	0.997595	416	ncbi:Bacteria; Actinobacteria; Actinobacteridae; Actinomycetales; Micrococcineae; Promicromonosporaceae; Cellulosimicrobium; otu_492
GOZB1OB01EGGBL.1	107389	97.18	0.991287	466	RDP:Bacteria; "Actinobacteria"; Actinobacteria; Actinobacteridae; Actinomycetales; Micrococcineae; Promicromonosporaceae; Cellulosimicrobium; otu_286	107389	97.18	0.991287	466	greengenes:k__Bacteria; p__Actinobacteria; c__Actinobacteria (class); o__Actinomycetales; f__Promicromonosporaceae; g__Cellulosimicrobium; s__Cellulosimicrobium funkei; otu_703	107389	97.18	0.991287	466	ncbi:Bacteria; Actinobacteria; Actinobacteridae; Actinomycetales; Micrococcineae; Promicromonosporaceae; Cellulosimicrobium; otu_492
GOZB1OB01EGTB1.1	103561	86.07	0.984354	196	RDP:Bacteria; "Actinobacteria"; Actinobacteria; Actinobacteridae; Actinomycetales; Micrococcineae; Promicromonosporaceae; Cellulosimicrobium; otu_286	103561	86.07	0.984354	196	greengenes:k__Bacteria; p__Actinobacteria; c__Actinobacteria (class); o__Actinomycetales; f__Promicromonosporaceae; g__Cellulosimicrobium; Unclassified; otu_702	103561	86.07	0.984354	196	ncbi:Bacteria; Actinobacteria; Actinobacteridae; Actinomycetales; Micrococcineae; Promicromonosporaceae; Cellulosimicrobium; otu_492
GOZB1OB01EHJ4P.1	135758	69.56	0.93517	453	RDP:Bacteria; "Proteobacteria"; Alphaproteobacteria; unclassified_Alphaproteobacteria; otu_1315	135758	69.56	0.93517	453	greengenes:k__Bacteria; p__Proteobacteria; c__Alphaproteobacteria; o__Kiloniellales; f__Kiloniellaceae; Unclassified; otu_2467	135758	69.56	0.93517	453	ncbi:Bacteria; Proteobacteria; Alphaproteobacteria; Unclassified; otu_2139
GOZB1OB01EI5DO.1	107800	98.73	0.999993	473	RDP:Bacteria; "Actinobacteria"; Actinobacteria; Actinobacteridae; Actinomycetales; Micrococcineae; Promicromonosporaceae; Cellulosimicrobium; otu_286	107800	98.73	0.999993	473	greengenes:k__Bacteria; p__Actinobacteria; c__Actinobacteria (class); o__Actinomycetales; f__Promicromonosporaceae; g__Cellulosimicrobium; Unclassified; otu_702	107800	98.73	0.999993	473	ncbi:Bacteria; Actinobacteria; Actinobacteridae; Actinomycetales; Micrococcineae; Promicromonosporaceae; Cellulosimicrobium; otu_492
GOZB1OB01EIPAM.1	107389	95.97	0.99117	460	RDP:Bacteria; "Actinobacteria"; Actinobacteria; Actinobacteridae; Actinomycetales; Micrococcineae; Promicromonosporaceae; Cellulosimicrobium; otu_286	107389	95.97	0.99117	460	greengenes:k__Bacteria; p__Actinobacteria; c__Actinobacteria (class); o__Actinomycetales; f__Promicromonosporaceae; g__Cellulosimicrobium; s__Cellulosimicrobium funkei; otu_703	107389	95.97	0.99117	460	ncbi:Bacteria; Actinobacteria; Actinobacteridae; Actinomycetales; Micrococcineae; Promicromonosporaceae; Cellulosimicrobium; otu_492
GOZB1OB01EJBIX.1	91229	67.65	0.916842	542	RDP:Bacteria; "Proteobacteria"; Alphaproteobacteria; Rhodospirillales; Rhodospirillaceae; Thalassobaculum; otu_1283	91229	67.65	0.916842	542	greengenes:k__Bacteria; p__Proteobacteria; c__Alphaproteobacteria; o__Rhodospirillales; f__Rhodospirillaceae; Unclassified; otu_2793	91229	67.65	0.916842	542	ncbi:Bacteria; Unclassified; otu_221
GOZB1OB01EJRR2.1	107199	39.23	0.779144	463	RDP:Bacteria; "Proteobacteria"; Alphaproteobacteria; Rhizobiales; Rhizobiaceae; Rhizobium; otu_1147	107199	39.23	0.779144	463	greengenes:k__Bacteria; p__Proteobacteria; c__Alphaproteobacteria; o__Rhizobiales; f__Rhizobiaceae; g__Rhizobium; s__Rhizobium sullae; otu_2629	107199	39.23	0.779144	463	ncbi:Bacteria; Proteobacteria; Alphaproteobacteria; Rhizobiales; Rhizobiaceae; Rhizobium/Agrobacterium group; Rhizobium; Unclassified; otu_2295
GOZB1OB01EJTGT.1	2403	79.53	0.961753	81	RDP:Bacteria; "Bacteroidetes"; Flavobacteria; "Flavobacteriales"; Flavobacteriaceae; unclassified_Flavobacteriaceae; otu_621	2403	79.53	0.961753	81	greengenes:k__Bacteria; p__Bacteroidetes; c__Flavobacteria; o__Flavobacteriales; f__Flavobacteriaceae; Unclassified; otu_1069	151373	79.53	0.921101	81	ncbi:Bacteria; Bacteroidetes; Flavobacteria; Flavobacteriales; Unclassified; otu_859
GOZB1OB01EKA74.1	103561	86.33	0.982101	287	RDP:Bacteria; "Actinobacteria"; Actinobacteria; Actinobacteridae; Actinomycetales; Micrococcineae; Promicromonosporaceae; Cellulosimicrobium; otu_286	103561	86.33	0.982101	287	greengenes:k__Bacteria; p__Actinobacteria; c__Actinobacteria (class); o__Actinomycetales; f__Promicromonosporaceae; g__Cellulosimicrobium; Unclassified; otu_702	103561	86.33	0.982101	287	ncbi:Bacteria; Actinobacteria; Actinobacteridae; Actinomycetales; Micrococcineae; Promicromonosporaceae; Cellulosimicrobium; otu_492
GOZB1OB01EKUH8.1	302001	30.53	0.384902	101	RDP:Bacteria; "Firmicutes"; "Clostridia"; Clostridiales; Veillonellaceae; unclassified_Veillonellaceae; otu_996	302001	30.53	0.384902	101	greengenes:k__Bacteria; p__Firmicutes; c__Clostridia; o__Clostridiales; f__Veillonellaceae; Unclassified; otu_2201	140938	28.42	0.468576	101	ncbi:Bacteria; Proteobacteria; Gammaproteobacteria; Oceanospirillales; Halomonadaceae; Halomonas; Unclassified; otu_3435
GOZB1OB01EKWHZ.1	107800	100	0.999993	153	RDP:Bacteria; "Actinobacteria"; Actinobacteria; Actinobacteridae; Actinomycetales; Micrococcineae; Promicromonosporaceae; Cellulosimicrobium; otu_286	107800	100	0.999993	153	greengenes:k__Bacteria; p__Actinobacteria; c__Actinobacteria (class); o__Actinomycetales; f__Promicromonosporaceae; g__Cellulosimicrobium; Unclassified; otu_702	107800	100	0.999993	153	ncbi:Bacteria; Actinobacteria; Actinobacteridae; Actinomycetales; Micrococcineae; Promicromonosporaceae; Cellulosimicrobium; otu_492
[truncated: 30 more rows]
