# Supplementary material for: Phylogenetic and Functional Metagenomic Profiling for Assessing Microbial Biodiversity in Environmental Monitoring
Source: PLoS One. 2012 Aug 27;7(8):e43630. doi: 10.1371/journal.pone.0043630 (PMC3428334; doi:10.1371/journal.pone.0043630)
Supplement: Data S2 — Description of the analysis workflow together with a collection of custom-written Perl scripts and example data files. (ZIP) [file pone.0043630.s002.zip › COG_shotgun.txt]

GeneFamily	PolS1	PolS2	PriS1	PriS2
COG3264	249	320	44	65
COG5508	9	15	6	9
COG1894	170	205	305	309
COG0731	7	0	1	1
COG0239	48	61	44	21
COG3125	5	1	0	0
COG0122	55	44	91	97
COG4125	17	13	1	0
COG0676	55	21	3	5
COG3150	53	30	15	9
COG4631	161	169	53	55
COG4104	15	11	5	1
COG5210	5	0	3	1
COG5349	11	21	15	4
COG1133	21	13	121	107
COG2895	151	151	107	134
COG5528	1	5	6	2
COG1903	23	9	11	18
COG0541	270	257	315	344
COG5066	1	0	0	0
COG3911	17	24	8	4
COG1051	172	146	165	142
COG1758	23	23	54	50
COG2941	48	49	102	69
COG2048	0	7	0	0
COG3096	1	1	1	1
COG0567	497	551	634	641
COG2945	57	44	84	80
COG3233	0	0	2	0
COG4067	63	76	30	14
COG2978	159	73	26	19
COG4469	0	3	0	0
COG1987	24	28	39	26
COG3842	307	365	341	297
COG1312	26	23	14	29
COG4555	44	26	13	15
COG3539	0	0	1	0
COG3772	26	149	7	14
COG1461	5	0	8	7
COG4762	0	0	7	11
COG3470	0	0	3	0
COG5352	11	28	34	44
COG1875	151	188	98	126
COG4383	7	5	0	0
COG0377	53	53	81	124
COG1185	411	417	569	585
COG0068	30	71	3	3
COG0253	161	132	168	160
COG0699	0	0	2	0
COG3139	19	1	12	3
COG1115	388	326	204	95
COG5179	0	0	1	1
COG4330	3	0	7	13
COG5005	3	3	0	0
COG0145	178	180	152	104
COG2103	44	63	51	50
COG5175	0	0	0	2
COG2440	11	13	23	19
COG2307	19	44	49	35
COG3331	0	1	0	0
COG1782	32	42	1	3
COG0169	203	161	161	169
COG5391	0	0	1	2
COG3516	7	30	3	3
COG0816	94	99	77	77
COG3134	5	1	4	8
COG2115	74	30	87	100
COG1690	19	17	42	40
COG3294	0	0	0	2
COG4558	36	19	22	25
COG1043	132	140	140	138
COG2602	1	5	0	2
COG0446	103	98	127	89
COG1449	9	1	6	4
COG4254	13	15	10	6
COG0539	276	311	313	328
COG1442	11	0	7	6
COG3324	42	49	65	49
COG1398	76	74	7	23
COG4603	107	113	92	82
COG3738	13	7	0	0
COG4137	48	40	21	11
COG0193	140	124	112	132
COG2335	103	59	63	47
COG5099	0	0	2	0
COG2847	65	57	22	23
COG0279	63	32	90	62
COG0091	73	53	90	90
COG1838	65	36	43	32
COG5022	21	17	27	26
COG4692	5	0	1	0
COG1283	36	69	8	4
COG5027	0	3	1	1
COG2407	3	1	11	18
COG2002	1	0	2	0
COG0130	128	144	105	101
COG4539	23	30	0	6
COG3782	5	19	4	5
COG3513	5	7	1	3
COG3025	19	17	9	8
COG2937	128	119	14	22
COG0347	128	101	104	82
COG0389	305	251	242	215
COG2842	5	1	0	0
COG5239	1	0	0	0
COG1267	49	55	43	34
COG3082	5	7	0	0
COG4608	84	103	118	126
COG0767	119	134	48	71
COG3678	1	7	0	1
COG4259	1	0	0	0
COG1475	144	176	103	113
COG1024	876	914	895	541
COG4945	0	0	1	3
COG2343	17	26	1	6
COG3483	21	69	53	42
COG0290	109	124	105	134
COG2070	194	144	159	99
COG1136	326	372	451	459
COG5262	5	1	2	4
COG0407	213	257	203	206
COG4640	3	0	0	0
COG3338	3	5	3	2
COG2066	69	65	37	29
COG0429	57	73	14	21
COG4460	0	0	1	1
COG0203	92	86	124	101
COG2513	84	55	144	144
COG3892	19	0	14	9
COG3628	11	13	11	20
COG0733	213	151	170	133
COG0189	259	278	196	150
COG0156	315	451	166	190
COG1403	34	51	58	61
COG1518	9	15	2	4
COG3846	3	5	85	58
COG2738	36	49	40	25
COG3745	11	17	1	1
COG4750	9	3	3	3
COG3789	9	11	0	0
COG4286	57	17	0	0
COG1255	1	0	0	0
COG5282	5	0	49	41
COG3957	3	26	102	118
COG4744	0	0	0	1
COG2856	13	19	2	0
COG1624	36	51	8	13
COG4365	28	57	9	9
COG3563	48	48	2	8
COG0511	97	46	100	73
COG5447	15	9	4	10
COG3225	9	9	23	9
COG3205	7	15	14	8
COG1346	24	28	11	13
COG1436	0	1	0	0
COG2240	1	7	19	16
COG4672	7	7	4	3
COG4281	3	11	2	0
COG5118	1	0	2	0
COG2085	7	0	55	46
COG0505	251	222	265	242
COG0123	224	176	197	179
COG3280	5	3	66	46
COG1166	170	103	35	28
COG4279	0	0	3	4
COG3105	11	11	11	4
COG0051	63	49	106	93
COG4270	5	9	11	9
COG1920	5	1	6	8
COG0049	128	76	163	114
COG3683	3	7	2	0
COG2989	46	46	13	8
COG1679	1	1	19	3
COG4242	9	11	0	3
COG2823	51	53	33	46
COG4459	0	1	0	0
COG0643	142	123	70	83
COG0598	78	96	54	53
COG4221	626	557	642	474
COG0698	42	71	65	78
COG0247	211	197	248	224
COG0860	128	113	89	65
COG1497	1	0	0	1
COG4220	3	3	0	2
COG3240	0	1	2	1
COG2009	28	30	50	46
COG1198	378	365	358	312
COG5322	0	0	2	11
COG1045	149	130	139	120
COG2210	3	3	0	0
COG0006	378	493	418	341
COG4734	0	1	0	0
COG1388	73	63	27	17
COG0518	186	192	207	177
COG4150	5	0	1	0
COG1934	30	42	27	24
COG0725	44	49	39	29
COG3917	76	63	86	56
COG4379	1	1	0	0
COG3579	7	3	3	10
COG1912	28	53	18	12
COG2870	128	130	115	123
COG0261	74	49	117	85
COG4548	5	23	6	5
COG4323	21	3	10	7
COG0863	122	153	59	89
COG3255	21	9	2	0
COG2369	1	5	0	1
COG3685	7	1	0	0
COG0573	57	76	145	155
COG2035	76	107	66	32
COG5051	0	0	1	0
COG1017	21	23	1	2
COG0307	170	146	110	103
COG0632	99	88	78	57
COG4329	0	0	8	6
COG1947	130	96	110	102
COG0230	11	3	20	10
COG0259	113	140	122	110
COG1034	136	151	229	250
COG5336	15	5	28	22
COG3349	26	11	16	32
COG2040	80	57	91	68
COG3640	1	3	0	0
COG3791	107	88	149	99
COG2609	293	221	521	451
COG2814	228	196	323	282
COG4377	0	0	0	1
COG1484	188	209	1	1
COG3467	3	11	11	11
COG0524	334	311	357	324
COG4665	94	67	142	111
COG2906	7	9	9	5
COG3711	0	3	2	0
COG3876	55	46	15	24
COG2257	21	11	10	3
COG4290	1	0	0	0
COG4951	13	9	3	7
COG4823	7	5	27	30
COG3755	1	11	0	1
COG3653	113	30	156	83
COG0682	209	146	149	142
COG1078	30	59	30	25
COG3908	3	0	5	11
COG5462	3	5	2	5
COG3696	1316	1393	82	71
COG5501	17	9	12	6
COG5328	23	24	15	8
COG3386	82	44	118	90
COG2106	1	1	0	0
COG3503	21	11	1	4
COG1298	195	165	223	196
COG3460	21	15	3	2
COG0014	182	126	268	201
COG5132	1	0	0	0
COG0827	0	3	0	0
COG1963	0	0	2	6
COG3407	42	57	18	8
COG2175	151	46	267	140
COG2813	96	96	22	26
COG1787	1	1	1	1
COG3009	3	7	1	0
COG1266	7	0	2	2
COG5137	1	0	0	0
COG0190	215	215	190	185
COG3241	11	9	7	5
COG3945	1	1	0	0
COG4770	507	490	487	455
COG1953	21	9	15	25
COG0637	90	86	145	125
COG3762	1	19	4	2
COG1850	36	17	21	30
COG3024	11	30	12	16
COG2927	42	40	11	14
COG0743	144	128	172	145
COG4814	0	0	0	1
COG0227	40	57	76	65
COG1741	138	134	165	134
COG0787	205	207	162	126
COG4166	142	128	89	87
COG0534	439	482	305	245
COG0493	330	305	424	356
COG0102	74	92	113	88
COG0585	73	59	10	6
COG2332	59	46	61	55
COG0021	365	272	472	508
COG1640	48	49	48	74
COG3857	15	17	4	5
COG3326	9	11	0	0
COG4372	1	0	7	7
COG5248	0	0	1	0
COG2386	61	42	44	30
COG2411	1	0	0	0
COG2181	9	5	28	26
COG4804	9	1	26	29
COG4664	366	234	401	365
COG1592	26	24	53	42
COG1977	30	26	19	12
COG0820	230	199	187	161
COG3491	151	80	90	75
COG0777	199	159	158	176
COG2236	44	26	87	73
COG1507	1	3	9	11
COG0792	46	73	33	29
COG1861	13	5	27	23
COG1232	24	17	42	26
COG0755	71	80	100	110
COG4832	0	1	11	14
COG3970	3	3	16	18
COG5612	0	0	3	0
COG4161	0	0	1	0
COG3178	96	88	54	28
COG1830	19	5	29	18
COG4231	113	180	90	95
COG4487	3	30	2	8
COG4540	1	1	0	0
COG1229	5	13	7	5
COG5273	5	3	3	2
COG0794	84	132	102	85
COG4399	3	11	4	2
COG2079	84	88	208	225
COG4859	0	1	0	0
COG0468	220	213	230	270
COG2178	0	0	2	3
COG1205	15	24	125	126
COG3716	1	0	0	1
COG3287	23	51	1	3
COG4960	0	1	0	0
COG5639	1	0	0	0
COG0708	197	219	227	222
COG3958	67	57	35	45
COG0671	5	13	44	43
COG5000	119	184	107	126
COG4928	15	5	0	1
COG5473	23	28	9	12
COG4715	3	7	1	0
COG5258	0	0	4	2
COG0069	416	488	526	499
COG2155	0	1	0	0
COG4568	1	1	0	1
COG5448	15	26	2	0
COG0689	107	82	106	106
COG0316	186	163	172	181
COG1345	42	34	93	60
COG1702	170	286	209	204
COG3019	78	90	23	29
COG5308	1	0	3	3
COG0605	90	99	115	155
COG1167	170	217	213	181
COG0179	278	272	213	180
COG4529	1	5	3	2
COG4723	5	1	2	3
COG0626	355	405	370	351
COG0857	53	32	32	32
COG0055	332	349	410	455
COG3209	13	15	2	1
COG1970	34	101	33	32
COG2902	265	228	13	21
COG4905	1	3	0	0
COG4627	0	15	3	7
COG1526	59	94	42	39
COG3843	3	0	0	0
COG3547	73	117	1	3
COG1336	0	0	0	1
COG2010	80	113	42	24
COG4986	0	0	0	2
COG0027	38	28	40	45
COG3672	19	28	4	1
COG0701	71	80	14	21
COG3400	0	1	0	0
COG3332	26	46	6	5
COG1574	247	403	258	91
COG1212	117	138	163	178
COG4993	184	205	75	58
COG3110	3	0	0	1
COG4230	211	155	74	49
COG3593	13	23	2	2
COG2195	90	224	6	2
COG1719	0	0	3	0
COG4263	21	19	0	0
COG1724	3	0	1	1
COG2116	21	36	21	27
COG3629	3	15	5	3
COG4845	13	26	0	0
COG0456	153	171	183	144
COG3087	17	36	22	10
COG4336	23	19	14	15
COG2857	96	113	129	112
COG4354	1	1	7	19
COG2015	97	32	76	46
COG0183	837	841	610	480
COG0646	188	178	125	135
COG0367	267	209	155	141
COG2979	5	1	0	1
COG4547	90	96	158	139
COG5567	1	0	1	0
COG2316	1	0	1	1
COG5088	1	0	0	0
COG3036	9	0	0	1
COG1144	1	0	1	0
COG0613	46	44	57	30
COG1091	121	167	158	104
COG1666	26	38	46	44
COG1180	19	11	42	34
COG1373	13	13	8	5
COG2898	13	5	29	36
COG2022	59	73	84	96
COG3246	92	136	88	66
COG3301	0	3	0	0
COG0475	90	99	29	50
COG2342	5	0	7	6
COG1174	7	3	41	55
COG1399	24	28	33	24
COG5253	3	0	3	1
COG5515	13	7	1	2
COG0359	99	94	117	76
COG2322	13	44	9	9
COG1525	40	65	65	53
COG3874	0	3	1	0
COG1611	132	144	93	72
COG5092	0	0	0	1
COG4083	0	0	1	0
COG5388	3	9	1	2
COG2124	324	217	225	128
COG3396	76	92	12	13
COG2007	0	1	0	1
COG4305	1	0	1	0
COG4359	0	5	0	0
COG0383	1	7	4	13
COG3969	17	24	1	1
COG4680	5	3	1	1
COG0714	330	444	370	358
COG3142	24	26	21	19
COG0353	136	130	152	147
COG3426	0	1	0	0
COG5107	0	0	1	0
COG0061	82	144	128	101
COG1416	7	17	7	5
COG1868	69	63	81	50
COG3369	11	19	11	13
COG1714	17	1	14	12
COG1805	163	176	99	101
COG1106	1	3	8	11
COG0430	5	0	0	1
COG4409	9	7	34	27
COG1649	5	17	33	27
COG4973	113	71	33	41
COG5019	0	0	0	4
COG0394	111	132	144	100
COG1304	176	167	351	278
COG0408	184	167	137	147
COG0094	138	123	135	157
COG3049	0	3	36	28
COG0350	61	71	62	78
COG4850	0	9	34	28
COG3063	105	76	69	48
COG2100	1	1	0	1
COG5469	11	0	3	2
COG3617	3	5	1	0
COG4779	11	17	35	38
COG0334	259	271	221	221
COG4581	65	46	153	157
COG1609	457	384	650	552
COG2057	134	115	49	33
COG3607	7	7	27	23
COG5601	0	0	1	0
COG3273	7	11	0	1
COG1100	26	44	12	9
COG4887	0	1	0	0
COG3914	23	17	39	38
COG2358	86	92	93	72
COG1150	3	0	0	0
COG5058	0	0	2	0
COG1056	3	3	4	2
COG0079	247	309	307	285
COG1552	0	0	0	1
COG1262	163	138	155	130
COG1858	128	153	23	23
COG2406	1	0	0	0
COG1669	3	0	1	2
COG3157	11	5	2	2
COG2716	57	40	9	7
COG1811	0	0	0	2
COG2259	24	30	16	19
COG2801	307	280	50	36
COG4911	1	0	0	0
COG4264	23	9	48	57
COG0665	653	663	755	578
COG3312	11	3	2	2
COG3279	144	257	47	39
COG2144	0	1	2	5
COG3525	97	88	77	92
COG0176	117	124	136	140
COG3575	0	3	0	2
COG1588	0	0	1	0
COG3524	34	36	3	9
COG0499	257	274	358	408
COG5036	1	0	0	1
COG1842	28	21	32	22
COG0118	153	171	179	177
COG0087	153	134	158	183
COG5185	0	0	62	60
COG4652	0	3	1	2
COG4112	1	0	0	0
COG0837	63	34	45	49
COG2030	138	140	105	88
COG1962	1	0	0	0
COG1157	124	96	107	91
COG1847	0	0	24	21
COG0083	51	49	35	38
COG3705	40	51	63	35
COG4071	0	0	1	2
COG4421	1	17	2	11
COG4360	3	0	1	6
COG3519	44	15	13	3
COG0416	109	105	89	117
COG0805	124	111	123	129
COG1200	318	332	329	301
COG5196	0	1	0	0
COG2882	7	1	5	4
COG2370	5	3	10	8
COG4253	0	1	0	0
COG2510	15	24	29	20
COG4446	7	19	7	8
COG5283	0	0	4	7
COG0651	69	73	91	97
COG2001	80	84	96	81
COG3060	9	5	0	0
COG0423	144	130	183	168
COG3583	1	3	51	45
COG0445	415	394	390	422
COG1197	499	424	388	297
COG3737	19	13	9	7
COG5030	1	0	0	1
COG0306	105	138	114	115
COG2843	11	9	1	3
COG0067	247	190	339	351
COG3719	11	42	2	2
COG3845	165	182	126	172
COG1510	26	23	4	2
COG3592	0	3	0	0
COG2256	242	226	83	106
COG3576	26	24	8	5
COG4691	0	0	4	5
COG2869	53	101	63	33
COG3325	28	28	93	127
COG3635	5	1	1	0
COG5263	1	5	0	0
COG2036	9	7	1	4
COG4641	9	1	51	39
COG0358	192	367	228	233
COG0768	553	592	604	609
COG1360	155	199	116	85
COG4946	13	26	4	2
COG3514	1	5	4	0
COG0196	195	155	162	155
COG1443	53	61	59	42
COG3938	96	82	18	17
COG3677	7	3	2	1
COG3627	21	24	110	64
COG2067	61	101	3	12
COG3484	19	34	56	77
COG3811	0	0	0	1
COG3744	1	1	3	2
COG3281	0	19	16	14
COG0620	61	61	91	75
COG3133	13	9	12	7
COG1723	9	13	0	0
COG3339	11	3	4	4
COG0291	44	28	34	29
COG5662	5	0	0	0
COG3499	3	1	0	1
COG2771	11	9	8	5
COG1794	38	40	66	52
COG0406	134	136	189	146
COG2962	113	103	91	77
COG3478	0	17	0	0
COG3533	3	7	61	85
COG4321	5	9	8	10
COG4461	3	3	0	1
COG0839	46	28	59	61
COG3088	63	36	46	29
COG3238	19	15	34	33
COG1809	3	0	12	17
COG2946	1	0	0	0
COG4278	7	9	4	2
COG3801	0	0	3	7
COG3224	1	17	11	13
COG1132	643	716	763	685
COG0315	57	82	57	45
COG0848	146	148	139	119
COG3151	19	9	14	10
COG1413	3	1	5	17
COG0088	132	117	102	108
COG1245	19	5	3	2
COG1079	90	80	96	113
COG2977	1	5	7	4
COG2274	370	501	347	343
COG4211	3	1	1	4
COG5126	38	17	24	31
COG0388	288	263	245	210
COG3818	13	0	13	10
COG0568	407	461	446	457
COG3754	0	11	4	2
COG3769	28	24	44	21
COG4167	13	15	2	0
COG4310	32	15	11	25
COG5453	1	0	0	0
COG5351	1	0	0	1
COG3119	764	369	763	666
COG1524	55	63	45	47
COG5373	82	46	127	123
COG4531	82	101	121	94
COG1876	23	23	51	32
COG5278	11	23	1	0
COG3975	88	92	14	18
COG0160	151	251	92	82
COG5321	17	13	11	5
COG5271	51	24	92	87
COG0324	138	186	198	170
COG5075	0	1	0	0
COG3450	7	24	7	6
COG3803	34	28	26	36
COG4970	26	32	13	14
COG3138	107	44	7	7
COG4630	101	124	28	48
COG2930	34	26	3	2
COG2896	146	167	117	120
COG2942	28	3	44	60
COG5176	3	0	0	2
COG3888	1	0	0	0
COG1114	9	80	0	1
COG0551	53	34	13	6
COG2375	15	11	127	111
COG0677	151	230	204	205
COG1752	97	96	32	27
COG0597	61	76	74	65
COG4736	11	9	1	2
COG0376	322	397	319	349
COG3686	32	23	7	13
COG5438	1	0	27	25
COG4798	65	38	49	21
COG0258	213	307	281	248
COG2733	1	1	4	0
COG1590	1	0	0	2
COG2715	1	23	0	0
COG0371	5	1	42	48
COG3387	80	19	48	23
COG1221	23	11	11	5
COG2998	34	74	35	34
COG2078	5	3	0	0
COG2052	0	1	0	0
COG0233	119	98	143	124
COG3545	0	0	0	1
COG3710	15	40	9	16
COG1764	48	32	52	45
COG0272	355	411	364	393
COG0724	32	9	13	22
COG0586	23	24	81	103
COG4324	5	3	1	0
COG1676	0	0	0	1
COG0039	165	176	339	274
COG3695	26	38	15	10
COG2060	3	0	67	78
COG2242	26	13	16	6
COG0525	491	565	541	574
COG2704	0	3	0	0
COG0278	44	51	54	63
COG4967	17	9	3	5
COG5574	1	3	2	0
COG3427	38	24	27	23
COG1004	259	351	321	291
COG5319	32	28	31	40
COG3468	0	1	2	1
COG0155	205	176	129	114
COG0244	82	76	118	92
COG3642	15	3	4	8
COG2071	38	36	20	15
COG4976	26	17	37	22
COG3455	11	13	2	2
COG3252	1	3	5	2
COG0417	130	163	87	127
COG1295	105	80	81	56
COG0210	561	555	553	544
COG0410	207	286	353	329
COG1088	176	294	205	208
COG2105	5	1	4	3
COG1519	188	186	148	102
COG3875	3	5	0	0
COG0655	40	30	49	26
COG4671	5	23	2	2
COG0531	40	26	217	219
COG4172	121	142	81	81
COG0238	55	67	63	59
COG1658	0	1	0	0
COG1256	76	96	117	72
COG3839	355	184	469	484
COG5228	1	0	0	0
COG4962	51	74	51	42
COG0173	374	397	432	444
COG4229	11	7	1	4
COG3828	38	3	58	64
COG3564	17	13	61	49
COG4427	15	7	3	6
COG5341	1	1	0	0
COG0090	201	146	224	224
COG5595	28	11	1	2
COG1944	59	17	2	0
COG4588	1	0	0	0
COG1165	73	61	53	39
COG3509	49	49	85	71
COG5014	0	0	3	1
COG4228	1	0	0	0
COG3276	13	15	35	14
COG2384	15	5	0	0
COG1402	9	9	10	5
COG5129	0	0	2	0
COG1623	3	0	24	40
COG0544	167	163	170	168
COG2153	78	69	65	40
COG2163	1	0	0	0
COG3104	176	211	183	144
COG0579	126	80	93	114
COG3196	0	3	0	0
COG2900	15	5	4	1
COG2223	71	105	91	88
COG0606	265	255	139	97
COG1547	1	0	0	0
COG1926	3	9	0	0
COG5006	36	19	26	29
COG4190	0	0	0	1
COG0560	103	130	143	94
COG0574	322	301	248	284
COG1984	84	113	100	77
COG4969	17	24	4	4
COG3112	11	5	0	0
COG3556	0	0	2	5
COG1775	1	1	0	0
COG1042	109	140	61	66
COG0512	167	107	178	134
COG2846	9	3	1	1
COG4733	24	36	13	19
COG3053	0	0	0	1
COG1506	391	317	201	171
COG3204	1	9	1	6
COG5474	0	0	0	2
COG1389	0	5	1	0
COG1044	182	282	138	151
COG0519	176	180	266	214
COG4995	13	13	23	15
COG4295	0	0	0	1
COG3030	53	48	33	37
COG4232	201	197	132	73
COG2129	3	3	2	0
COG3203	28	23	1	1
COG0702	84	82	96	81
COG0793	368	428	289	272
COG1206	36	55	34	44
COG5259	1	0	1	1
COG0062	51	51	25	6
COG0250	151	134	151	146
COG1474	3	1	2	1
COG3216	26	23	27	18
COG4709	1	0	0	0
COG4769	1	0	0	0
COG1971	9	5	0	0
COG0400	78	88	64	50
COG2045	3	1	3	6
COG3327	15	13	13	19
COG2179	1	1	1	1
COG4119	0	0	15	16
COG5222	0	0	1	2
COG2720	1	0	20	15
COG0640	94	101	71	73
COG0488	970	999	733	608
COG1355	1	0	0	0
COG0855	265	244	381	378
COG0741	122	124	62	56
COG3428	28	15	38	30
COG3553	0	3	0	0
COG1945	0	0	20	11
COG4294	9	26	17	35
COG1272	42	46	46	33
COG3111	1	0	0	0
COG4569	13	38	15	8
COG1092	165	148	46	22
COG2154	42	65	62	63
COG3197	19	26	1	0
COG2766	82	34	4	1
COG4716	5	3	67	95
COG3548	7	7	0	0
COG1862	38	42	71	62
COG4934	0	1	0	1
COG5360	32	57	35	46
COG3085	13	5	0	2
COG0232	170	155	99	114
COG0220	126	123	112	73
COG2802	55	48	60	69
COG5307	0	0	1	3
COG1036	0	1	0	1
COG3761	15	23	11	20
COG2516	3	0	4	6
COG0460	199	232	196	170
COG1533	34	19	26	24
COG5240	0	1	1	2
COG0858	84	59	86	66
COG1598	1	1	1	0
COG4070	0	0	0	1
COG1405	9	1	3	4
COG5654	1	5	0	0
COG3208	3	1	0	2
COG3504	13	3	0	1
COG4833	0	1	0	0
COG1350	13	3	67	61
COG1309	290	301	288	224
COG1740	9	40	0	0
COG2130	105	136	93	60
COG0709	30	26	62	38
COG0024	180	163	292	271
COG4989	115	71	85	55
COG0828	32	23	23	8
COG1464	13	0	36	34
COG5454	13	13	18	11
COG3489	5	13	0	1
COG0649	105	111	191	220
COG2317	53	86	12	44
COG0052	144	163	223	200
COG2456	0	0	8	8
COG3176	149	84	96	86
COG0204	201	186	215	169
COG0683	176	280	313	322
COG0817	74	80	66	40
COG3947	17	51	5	8
COG2372	17	15	18	13
COG1873	0	0	0	1
COG1952	73	59	49	24
COG0494	71	51	69	64
COG2222	21	11	1	3
COG0144	209	188	110	114
COG1994	13	17	11	8
COG3179	13	21	23	34
COG1430	34	38	27	26
COG3425	30	1	8	13
COG2182	7	11	150	131
COG3868	3	3	0	1
COG3492	23	40	23	16
COG2838	332	319	37	44
COG3449	19	13	1	1
COG0786	19	1	6	13
COG4101	9	0	5	5
COG2919	36	15	18	18
COG1835	26	65	35	31
COG0756	88	99	76	97
COG5385	7	7	0	1
COG4726	7	1	0	3
COG3149	24	19	5	1
COG1657	1	0	4	6
COG5143	3	0	0	1
COG4577	9	3	11	4
COG2021	105	98	266	230
COG0119	366	468	542	530
COG5108	28	232	5	28
COG4663	194	151	244	293
COG3799	0	0	1	0
COG2824	46	57	2	3
COG0491	267	265	236	184
COG1713	0	0	0	1
COG2770	3	5	1	2
COG4688	11	5	0	1
COG4778	28	11	72	49
COG1641	7	3	14	10
COG5557	13	30	12	3
COG0791	17	63	52	36
COG3485	44	78	9	6
COG0552	169	159	188	171
COG1107	3	0	2	2
COG0549	3	13	1	2
COG4789	3	0	2	3
COG4886	11	13	8	9
COG0504	307	317	352	361
COG4478	1	0	0	0
COG2258	13	32	47	52
COG4927	5	3	0	0
COG0395	259	123	745	811
COG2986	124	194	78	53
COG3066	34	21	1	2
COG1848	1	0	12	8
COG3616	55	21	74	49
COG2202	69	71	5	9
COG3160	26	13	0	1
COG1151	1	26	0	2
COG3008	51	61	2	3
COG0335	86	59	110	86
COG1391	242	238	220	153
COG2985	3	1	2	3
COG2353	61	80	65	62
COG1459	284	192	131	100
COG1101	0	7	1	0
COG1217	390	365	439	470
COG5426	5	0	20	30
COG5487	5	1	1	0
COG1965	15	7	8	3
COG4889	19	28	17	10
COG3852	134	96	87	49
COG4735	0	0	0	1
COG5186	0	0	2	0
COG1137	138	142	128	123
COG1158	276	286	307	350
COG1335	82	49	46	34
COG3118	211	296	179	161
COG0084	174	205	157	158
COG3095	0	0	1	0
COG4262	44	40	71	56
COG4795	24	13	20	12
COG1328	21	9	115	123
COG1485	180	136	152	132
COG3651	51	46	71	50
COG0810	96	98	70	35
COG1240	28	17	23	15
COG5404	3	0	2	0
COG0664	228	332	132	102
COG1261	19	24	34	9
COG3946	0	0	0	1
COG4813	1	0	2	3
COG5452	0	0	12	10
COG0137	242	176	350	325
COG5310	7	0	1	0
COG0804	59	136	138	186
COG2084	370	244	481	343
COG1788	105	148	53	59
COG4136	34	13	6	5
COG3471	0	1	0	1
COG1566	359	405	120	98
COG4111	9	5	9	7
COG2905	184	155	37	40
COG0440	49	115	108	113
COG1122	46	24	39	55
COG1776	17	21	0	1
COG2143	32	38	22	7
COG3526	0	11	4	20
COG0739	261	299	287	228
COG4985	44	32	5	6
COG1025	147	73	104	52
COG5199	1	0	1	0
COG4702	0	0	19	20
COG0769	203	246	201	168
COG1317	13	11	6	7
COG2267	178	186	182	130
COG5293	0	0	0	1
COG0352	69	61	66	71
COG5098	1	0	0	0
COG3584	0	0	1	0
COG2901	26	34	31	12
COG5564	11	1	0	1
COG4126	17	9	16	12
COG0470	103	76	61	80
COG0455	44	48	58	28
COG5290	0	0	0	1
COG0382	109	101	120	126
COG0627	84	53	80	66
COG0186	74	55	75	80
COG1145	1	0	1	0
COG3730	0	0	0	5
COG3247	3	1	24	26
COG3023	78	73	59	83
COG5044	3	0	2	2
COG4653	28	57	4	1
COG3802	5	0	0	1
COG0099	78	101	111	115
COG0744	245	263	178	150
COG2807	34	3	72	68
COG1374	0	0	1	0
COG3073	11	17	5	2
COG4760	11	7	52	50
COG3534	13	11	46	44
COG3397	13	1	36	34
COG2897	132	128	171	147
COG0056	397	303	430	453
COG1806	61	46	67	56
COG4590	97	84	21	16
COG3180	30	24	71	52
COG1257	71	151	49	21
COG1593	357	378	343	300
COG0346	117	63	67	41
COG5021	7	0	8	8
COG2072	184	101	303	196
COG2885	322	365	124	99
COG4681	30	49	1	1
COG5333	0	0	1	2
COG4858	0	1	0	0
COG2200	795	801	46	50
COG3302	7	26	13	8
COG1108	103	149	147	117
COG2963	69	96	4	3
COG5514	0	5	0	0
COG4648	0	1	0	0
COG2018	1	0	10	9
COG3899	40	19	20	25
COG2123	5	0	1	1
COG4654	5	5	0	0
COG0530	96	176	62	57
COG1412	0	1	0	0
COG4277	23	28	2	0
COG3757	5	38	0	2
COG3951	24	15	32	9
COG3116	13	11	19	5
COG5594	5	0	0	1
COG0208	228	317	326	360
COG2226	365	347	468	356
COG3779	5	1	0	0
COG5460	3	11	0	2
COG1677	26	23	31	19
COG2165	76	61	41	33
COG4223	13	0	5	2
COG2157	3	0	0	0
COG0038	124	126	62	44
COG0589	94	155	95	71
COG2075	0	0	0	1
COG2759	159	123	229	182
COG1003	226	301	286	310
COG3347	21	26	27	28
COG4953	21	69	4	2
COG0296	146	151	146	145
COG1452	161	121	126	78
COG2224	115	140	256	205
COG4499	0	1	1	0
COG0770	220	242	191	176
COG4313	3	7	1	0
COG3718	40	0	33	31
COG4152	34	74	41	31
COG5484	23	3	0	2
COG4288	0	3	15	19
COG4191	305	292	34	40
COG3809	11	21	7	4
COG5301	0	5	0	4
COG3303	3	3	0	0
COG2954	19	40	19	13
COG1999	109	174	71	57
COG1925	36	38	44	33
COG0838	30	30	62	55
COG1401	9	15	0	0
COG0129	668	563	705	684
COG3923	1	0	0	1
COG0361	67	69	76	78
COG0656	76	19	115	133
COG5536	1	1	0	0
COG2421	17	9	20	11
COG3681	1	1	0	0
COG1188	24	46	26	16
COG0513	868	1076	500	461
COG0696	293	307	154	107
COG5651	0	1	0	0
COG1010	9	11	14	15
COG2212	11	15	22	22
COG1930	0	1	0	0
COG0630	1	0	2	0
COG0451	447	511	538	489
COG1456	5	0	0	0
COG2508	0	0	4	9
COG2850	34	26	16	13
COG1932	219	163	194	150
COG2993	78	165	4	5
COG1605	32	59	42	43
COG3275	86	153	34	28
COG5038	5	1	1	2
COG4327	44	46	44	35
COG0424	172	207	181	126
COG1548	0	0	1	2
COG3878	1	0	0	0
COG5492	1	1	11	11
COG0211	61	67	73	80
COG5398	3	5	27	35
COG1482	36	48	41	24
COG0411	274	230	268	261
COG4968	48	51	36	27
COG5479	0	0	11	8
COG5047	3	0	2	2
COG4391	13	13	9	7
COG2033	0	1	1	0
COG2610	44	69	56	66
COG5053	5	1	4	2
COG3007	69	74	54	22
COG1765	94	96	55	41
COG1670	180	201	145	116
COG0473	267	242	460	424
COG4869	0	3	0	0
COG0370	144	224	80	55
COG3542	5	28	9	13
COG0085	772	745	878	941
COG4718	0	11	1	2
COG2061	0	1	1	1
COG0438	422	490	555	521
COG2135	55	57	88	94
COG3586	3	0	0	0
COG0520	372	378	301	311
COG3482	0	0	0	1
COG1626	17	42	3	3
COG4195	7	0	0	0
COG0180	188	205	226	292
COG1368	44	57	1	3
COG2367	0	5	0	5
COG2423	122	146	34	26
COG5342	11	15	4	9
COG3456	11	30	4	2
COG3103	19	21	17	8
COG2911	107	76	2	8
COG5082	1	3	1	2
COG1172	71	36	268	295
COG1408	49	59	45	42
COG5449	9	23	0	0
COG3770	23	49	3	3
COG0674	34	24	14	17
COG0218	122	92	63	58
COG1053	418	322	617	689
COG2932	11	23	4	3
COG3184	3	3	0	1
COG3867	7	19	0	7
COG5177	1	0	1	1
COG0596	393	553	552	395
COG5347	1	3	0	4
COG0847	215	149	133	102
COG3981	0	0	1	2
COG5647	1	0	2	2
COG2981	57	36	15	2
COG2860	74	92	26	32
COG3800	53	84	89	68
COG2965	11	13	0	0
COG1792	88	76	84	71
COG5665	0	1	4	6
COG2345	7	3	22	20
COG1138	261	192	240	207
COG3098	5	3	1	1
COG0766	215	199	372	353
COG0060	555	515	619	618
COG3885	1	0	0	0
COG3393	3	9	25	21
COG2194	109	180	5	5
COG4634	0	3	0	2
COG0225	209	207	204	188
COG1446	94	136	41	43
COG3840	36	24	7	11
COG4792	0	0	1	0
COG1135	19	17	48	53
COG2920	23	13	7	10
COG0174	474	405	737	642
COG1840	109	84	99	63
COG3610	5	5	15	7
COG4102	84	80	83	65
COG3964	9	7	7	1
COG0558	73	74	119	96
COG0379	94	88	183	191
COG3410	5	7	0	0
COG5490	0	0	1	1
COG3189	0	0	9	10
COG3411	7	7	2	2
COG0301	49	26	3	4
COG4402	0	5	22	22
COG4214	40	38	119	93
COG3137	38	23	2	1
COG0571	128	115	132	98
COG3195	53	21	27	16
COG3844	134	163	88	51
COG4890	7	1	0	0
COG4867	34	40	22	20
COG1415	3	1	5	1
COG1814	9	28	61	42
COG4594	0	0	11	10
COG1832	46	15	79	52
COG2893	13	21	10	5
COG2013	15	40	20	25
COG3570	0	0	1	4
COG5232	0	1	0	0
COG0373	109	140	97	92
COG4685	0	0	1	0
COG4123	78	69	22	24
COG0565	119	71	102	82
COG3786	28	26	28	23
COG4947	1	0	0	0
COG2376	15	0	65	58
COG0143	290	353	315	312
COG3148	48	36	3	1
COG3655	11	28	5	9
COG2943	101	36	1	4
COG3855	5	17	0	1
COG3167	24	32	3	5
COG2251	7	9	26	39
COG0167	186	188	175	171
COG3298	1	0	1	0
COG2046	57	53	23	20
COG0716	46	28	3	5
COG0010	197	292	144	156
COG1523	138	92	182	240
COG0251	197	196	166	139
COG0652	263	278	212	193
COG2409	11	3	195	235
COG0266	140	123	224	200
COG4186	1	7	4	4
COG5153	0	3	2	1
COG1780	3	0	19	27
COG3333	211	144	498	476
COG2207	253	271	88	94
COG1635	1	0	0	0
COG1290	151	130	242	288
COG3634	78	46	5	4
COG4248	0	0	0	1
COG1047	107	80	24	13
COG2608	53	98	33	38
COG3077	1	9	0	1
COG4322	3	1	0	0
COG4252	13	49	18	32
COG2113	84	40	138	142
COG3518	9	11	2	0
COG2844	278	269	237	174
COG0048	97	103	111	116
COG5457	21	88	2	4
COG1141	1	0	0	2
COG1468	3	0	0	0
COG3954	40	30	16	13
COG3292	113	117	21	11
COG1990	0	0	1	0
COG5597	1	0	1	0
COG0245	94	76	49	78
COG1440	0	0	0	1
COG4143	55	48	45	46
COG0322	368	297	455	338
COG3735	48	36	8	4
COG0444	217	265	288	323
COG3034	21	38	3	2
COG5260	1	0	3	3
COG1511	19	11	99	99
COG3736	15	9	0	0
COG3322	3	1	0	1
COG2169	23	21	19	24
COG1434	24	23	31	19
COG0284	146	103	92	75
COG1534	15	19	17	5
COG0154	501	413	684	612
COG3475	5	3	2	0
COG5280	1	1	0	0
COG4645	1	15	1	0
COG0789	230	238	158	125
COG1253	195	249	339	335
COG3671	1	5	0	0
COG3577	24	44	5	2
COG2039	11	3	17	12
COG3747	1	1	0	0
COG3162	0	0	13	21
COG0381	144	169	156	195
COG4257	17	3	14	6
COG2005	3	5	7	3
COG1722	28	26	37	17
COG2050	194	211	80	70
COG3619	5	11	0	4
COG5485	28	13	21	5
COG2995	59	57	4	3
COG0818	53	57	25	18
COG3277	1	0	0	0
COG0107	172	169	192	197
COG5097	0	0	1	0
COG3609	13	13	2	0
COG2808	30	67	10	4
COG5565	3	1	0	0
COG0648	7	1	44	32
COG1182	21	32	19	22
COG1338	97	105	77	75
COG2390	44	21	37	50
COG3910	1	1	0	1
COG4149	55	82	22	21
COG5215	3	0	0	0
COG0047	132	194	179	137
COG5013	63	48	127	166
COG2886	0	0	1	0
COG2208	53	51	286	227
COG0618	51	73	23	13
COG4502	5	9	1	2
COG4583	23	30	53	30
COG0153	67	26	84	75
COG1080	57	21	92	131
COG5386	1	0	0	0
COG2333	53	38	36	27
COG3420	9	3	0	1
COG4517	0	1	22	6
COG4307	9	3	6	5
COG0321	113	113	101	98
COG3600	7	1	0	1
COG5194	0	0	0	1
COG2122	3	7	3	0
COG0441	301	359	463	447
COG3531	19	23	5	3
COG2166	73	74	51	74
COG2836	36	65	1	4
COG3850	55	34	15	17
COG2837	21	15	2	2
COG5139	0	0	0	1
COG4171	32	21	1	10
COG1372	5	3	0	1
COG2324	1	3	4	0
COG1168	96	67	85	77
COG1647	15	26	9	4
COG4109	0	1	10	7
COG1472	270	209	455	335
COG0432	71	53	47	39
COG4508	0	0	2	0
COG1807	13	21	73	49
COG4338	26	11	29	25
COG1301	165	199	149	131
COG1222	21	13	36	43
COG0611	167	115	116	77
COG0311	7	0	14	29
COG1942	3	9	9	14
COG0355	63	32	112	103
COG1779	0	3	0	0
COG5467	3	7	5	5
COG3243	103	146	40	40
COG2884	103	142	80	71
COG3522	13	30	3	2
COG3720	7	3	0	2
COG1586	32	15	35	66
COG5184	34	7	14	27
COG5261	3	0	0	0
COG1260	5	5	79	63
COG2861	30	42	0	2
COG0803	67	98	71	92
COG3059	15	1	0	0
COG3746	30	46	2	1
COG3141	15	0	0	0
COG5425	0	1	1	2
COG3314	36	19	1	1
COG2829	40	46	1	1
COG0742	82	76	92	93
COG0497	215	230	202	123
COG0500	0	1	1	2
COG4233	44	36	24	19
COG5371	0	0	0	1
COG5648	0	0	3	2
COG5549	0	0	1	1
COG1494	24	26	54	90
COG5652	1	5	3	1
COG1845	136	140	195	171
COG1709	7	0	0	0
COG1104	270	226	193	178
COG5165	1	0	1	0
COG0185	74	59	88	103
COG0267	28	30	41	23
COG5096	1	0	5	6
COG1569	0	1	1	1
COG1910	3	5	4	5
COG5122	0	0	1	0
COG2859	28	26	1	2
COG1733	63	80	55	45
COG5587	11	51	15	6
COG0825	169	196	189	174
COG3211	61	94	77	87
COG1791	11	5	2	3
COG5416	0	0	7	10
COG3158	9	5	5	0
COG3394	1	0	15	17
COG3831	1	5	0	0
COG0749	547	1001	493	679
COG1964	17	1	0	2
COG0526	117	144	111	99
COG3860	1	0	4	0
COG5527	15	34	2	1
COG2947	69	32	53	68
COG0738	161	138	44	24
COG3123	36	23	8	5
COG0138	336	367	392	356
COG0077	170	188	179	170
COG3751	30	49	13	9
COG0131	121	119	155	144
COG0402	182	249	117	91
COG1636	5	5	16	11
COG0016	169	194	241	235
COG1292	322	222	250	149
COG2146	36	63	45	47
COG3707	15	24	45	33
COG1362	28	38	107	73
COG3436	147	96	0	2
COG4245	3	0	0	2
COG0635	276	407	167	115
COG1697	0	0	1	4
COG1572	0	0	1	0
COG3501	59	30	7	5
COG0583	1319	1084	437	387
COG0120	99	73	58	37
COG5610	0	0	0	1
COG0829	24	67	34	25
COG2815	9	19	51	60
COG4935	19	11	7	5
COG0680	5	9	0	0
COG3668	30	36	3	5
COG0103	97	92	86	93
COG2388	7	3	9	9
COG5437	15	17	2	5
COG1117	122	103	182	166
COG2234	146	176	53	60
COG3086	19	17	9	4
COG3948	9	1	0	0
COG3943	9	19	0	0
COG0536	184	196	245	226
COG5198	0	0	1	0
COG5071	3	0	0	2
COG4757	17	3	21	22
COG1654	21	7	3	3
COG5339	0	0	0	1
COG5061	0	0	1	2
COG5029	0	0	2	1
COG3026	32	34	19	3
COG0409	24	42	0	0
COG1179	36	49	15	13
COG4662	23	55	32	27
COG1062	186	203	127	93
COG1646	5	15	2	1
COG2929	11	17	2	0
COG5642	1	3	0	0
COG4394	1	1	0	0
COG0192	257	230	314	263
COG3493	11	0	1	0
COG3014	21	23	0	1
COG2849	42	63	22	14
COG5540	11	9	7	9
COG5607	0	3	0	1
COG3476	24	15	22	30
COG1084	1	0	0	0
COG3090	92	71	73	75
COG0686	220	224	233	241
COG3334	5	5	0	2
COG1695	26	28	90	68
COG4768	0	0	3	3
COG1343	3	0	0	0
COG4834	1	11	0	2
COG0209	655	857	665	768
COG5246	1	0	2	0
COG4088	0	0	4	0
COG3248	1	5	1	6
COG0593	297	299	383	335
COG1852	1	0	0	0
COG2232	0	0	2	1
COG3042	0	1	0	2
COG3976	0	3	3	3
COG2721	84	49	162	165
COG2912	23	17	5	4
COG1237	23	28	35	17
COG3232	23	26	3	1
COG3756	1	3	0	0
COG0020	111	149	189	141
COG1974	165	134	156	189
COG0053	88	92	45	40
COG2193	61	65	31	22
COG0025	94	82	55	46
COG0779	73	65	61	45
COG1955	0	1	0	0
COG1747	3	1	1	1
COG4988	105	38	77	72
COG3190	15	13	5	7
COG4605	1	7	1	3
COG2442	0	0	0	1
COG4717	9	9	3	1
COG1897	59	73	32	29
COG1161	63	65	6	6
COG1009	290	253	328	351
COG4118	1	1	13	9
COG1196	190	165	316	277
COG0492	244	317	411	388
COG2176	73	92	49	50
COG0328	59	80	113	108
COG0703	99	80	128	86
COG0780	34	21	24	25
COG3808	219	261	426	484
COG0195	124	90	175	145
COG1473	361	342	280	225
COG3622	57	53	76	38
COG1218	165	103	101	93
COG4239	49	80	16	22
COG3835	0	3	1	0
COG3132	19	19	2	1
COG1271	188	142	67	63
COG3018	5	11	13	10
COG1560	174	180	154	103
COG0850	15	15	6	4
COG5471	0	0	0	2
COG4135	57	32	46	36
COG4675	7	13	2	21
COG5617	0	1	0	0
COG5405	80	73	64	74
COG4168	11	13	0	1
COG3380	36	23	53	57
COG4063	0	1	0	0
COG0753	101	36	41	50
COG1227	61	98	7	13
COG3900	0	1	0	0
COG5623	0	1	0	0
COG1026	55	28	91	36
COG4096	147	101	11	21
COG1203	7	13	0	1
COG1704	44	38	13	12
COG1891	0	1	1	0
COG1882	23	48	53	72
COG0503	69	98	89	89
COG5361	17	26	13	27
COG0462	197	236	259	266
COG4725	5	0	2	7
COG1241	11	9	6	8
COG1142	3	5	18	6
COG4276	7	23	6	4
COG4542	0	1	0	2
COG5100	1	0	0	0
COG1559	103	121	122	99
COG3760	19	15	20	19
COG2821	34	26	6	3
COG1837	0	0	8	9
COG0437	69	101	66	44
COG4604	7	7	1	0
COG4392	17	19	21	13
COG5004	1	0	0	0
COG3558	5	7	3	7
COG5052	3	0	0	0
COG3212	0	5	0	0
COG4308	5	1	2	1
COG0572	61	80	29	24
COG1457	5	0	7	5
COG4341	44	21	66	37
COG0581	165	92	138	158
COG1781	0	0	0	1
COG3704	3	1	1	3
COG1011	165	167	148	116
COG1694	21	78	19	25
COG1933	0	0	0	1
COG0044	313	419	390	439
COG0139	67	94	87	65
COG1606	3	0	7	6
COG1969	0	1	0	0
COG0212	53	49	79	63
COG4965	13	30	20	14
COG4154	7	1	29	20
COG1349	92	128	57	31
COG3565	42	42	84	53
COG2996	55	73	7	8
COG3147	13	17	6	1
COG1116	157	188	166	178
COG2304	5	3	4	5
COG2104	13	23	22	17
COG3620	23	23	12	12
COG2114	132	115	150	128
COG1139	21	5	29	38
COG0117	90	73	87	89
COG4319	3	5	1	1
COG1060	53	30	33	20
COG4097	15	13	21	17
COG4196	9	24	1	3
COG4974	447	486	303	282
COG1254	3	3	9	10
COG4328	3	1	0	3
COG4451	1	0	5	4
COG0419	82	67	75	84
COG0842	13	5	78	57
COG0097	117	130	121	138
COG2073	5	1	5	6
COG0840	459	236	67	111
COG3429	1	0	35	25
COG4197	0	1	0	0
COG0412	117	55	61	48
COG0514	365	484	203	240
COG4745	0	0	0	2
COG4589	17	21	19	17
COG0219	69	69	89	64
COG1773	1	7	20	19
COG5329	9	0	0	3
COG2164	0	0	2	2
COG1678	59	86	74	65
COG4335	3	3	2	1
COG5142	1	0	1	0
COG1435	101	82	82	99
COG1187	343	353	157	140
COG1924	3	5	0	1
COG0037	172	167	82	98
COG2016	0	0	0	1
COG1392	26	32	17	22
COG3952	7	7	11	15
COG2227	180	161	174	137
COG3044	1	5	1	2
COG2099	30	11	18	9
COG2082	21	11	11	17
COG3194	40	34	12	8
COG0542	883	912	781	735
COG4898	13	21	24	15
COG4192	3	1	0	0
COG4582	5	28	2	2
COG0483	184	140	254	240
COG2109	84	59	20	23
COG0036	184	167	178	142
COG5436	0	0	0	1
COG2244	13	19	8	4
COG4386	7	11	0	0
COG3051	7	0	1	0
COG5516	0	0	0	1
COG4222	5	5	2	3
COG4705	3	3	0	0
COG1225	146	148	155	133
COG1889	1	0	0	0
COG1656	1	0	0	0
COG1090	119	90	88	61
COG2074	1	0	0	0
COG4902	9	5	0	0
COG3412	0	0	24	8
COG1986	5	11	0	0
COG5402	0	0	2	2
COG3304	0	0	0	2
COG2156	0	1	22	23
COG3778	1	0	0	0
COG5016	138	98	44	24
COG1813	15	11	4	5
COG2327	7	1	5	4
COG1311	1	1	1	0
COG0510	30	11	28	19
COG2318	7	17	0	5
COG2225	268	213	382	394
COG2914	13	11	15	3
COG2189	13	21	2	1
COG4289	0	0	0	1
COG0003	9	15	2	1
COG1123	205	201	242	203
COG0722	94	78	188	97
COG2339	5	19	11	16
COG2740	13	23	16	12
COG3530	17	24	0	3
COG1596	149	98	48	36
COG3654	13	7	21	11
COG1448	144	130	71	35
COG1264	0	0	17	16
COG2266	0	0	3	0
COG3682	34	74	1	1
COG0297	107	103	26	33
COG3079	15	11	12	3
COG1821	0	0	0	1
COG1451	78	80	26	33
COG0633	155	144	97	87
COG2008	149	132	105	86
COG4170	24	19	0	2
COG3227	34	9	2	3
COG0657	170	124	136	83
COG3510	3	9	4	2
COG0202	220	205	252	254
COG2250	1	0	0	2
COG0168	274	319	259	272
COG1522	318	399	154	130
COG4247	61	5	53	24
COG0341	170	169	204	158
COG3422	11	0	3	1
COG5163	1	0	0	2
COG1580	26	24	18	14
COG3973	1	3	116	90
COG0133	245	267	252	293
COG0811	215	232	199	168
COG3323	21	11	12	9
COG3781	17	19	14	6
COG2879	0	0	11	6
COG0443	587	513	543	525
COG4646	1	13	0	1
COG4251	67	124	102	73
COG2876	40	59	23	23
COG1899	36	38	64	87
COG4954	0	5	3	2
COG4570	19	5	0	3
COG0148	317	309	296	294
COG0653	516	474	606	549
COG2607	28	30	38	42
COG5192	1	1	2	0
COG1874	49	17	96	86
COG3926	19	24	11	30
COG3594	1	3	0	0
COG4626	73	71	11	12
COG1441	0	3	3	3
COG3618	94	19	66	39
COG3153	23	34	20	18
COG3603	19	15	9	7
COG1247	61	51	25	28
COG1749	84	101	121	83
COG0641	19	51	10	16
COG1512	7	34	15	7
COG2938	46	34	16	14
COG4775	270	367	256	242
COG4655	0	3	0	0
COG5110	3	0	0	0
COG5500	5	1	16	20
COG2366	186	292	197	139
COG0323	230	242	142	112
COG3520	17	19	9	2
COG4521	26	24	14	7
COG3261	0	1	2	1
COG3515	3	5	2	2
COG1422	0	1	1	2
COG3585	0	1	3	5
COG0285	207	222	202	162
COG5272	1	0	2	0
COG5281	5	11	3	2
COG0372	372	303	377	365
COG4825	0	0	37	29
COG3383	226	269	254	199
COG4185	0	11	0	0
COG0378	32	74	52	53
COG3202	7	7	8	6
COG2980	30	17	6	10
COG1540	82	74	96	83
COG3788	15	24	30	10
COG3193	38	23	26	13
COG3124	42	28	13	5
COG3435	19	17	14	8
COG1134	51	65	74	93
COG5624	1	0	1	2
COG3185	105	111	14	24
COG3165	24	24	16	10
COG0086	616	540	598	744
COG3117	21	21	5	6
COG5323	53	376	9	8
COG4261	7	5	0	0
COG2352	220	207	317	220
COG2344	3	3	32	33
COG3571	21	5	8	18
COG4134	51	19	41	24
COG1786	1	0	4	4
COG3295	13	5	0	1
COG1250	438	501	313	246
COG3097	0	1	1	0
COG3816	48	34	31	32
COG5223	1	0	1	0
COG2964	0	1	0	1
COG0178	833	807	778	752
COG5646	1	0	3	10
COG1462	28	36	20	15
COG0557	366	401	274	212
COG4674	24	46	81	74
COG3734	42	17	14	20
COG1793	92	88	177	150
COG0177	140	163	132	168
COG1052	268	194	332	276
COG4759	0	0	1	0
COG0171	144	157	165	164
COG0566	270	286	269	224
COG0300	449	463	497	381
COG1414	119	84	149	108
COG4403	3	3	0	1
COG4637	9	1	23	18
COG5032	15	1	2	3
COG5178	245	159	254	380
COG1729	90	88	57	62
COG3188	3	0	4	6
COG1284	13	17	3	2
COG4458	3	0	0	5
COG5201	1	1	0	0
COG3767	0	3	0	0
COG5635	3	3	1	0
COG3886	17	13	1	0
COG4868	5	0	0	0
COG2180	5	5	16	15
COG3963	9	7	0	3
COG5397	1	3	0	0
COG4213	30	1	68	64
COG4124	3	0	0	0
COG4866	1	1	0	0
COG2988	49	28	3	8
COG4371	0	0	11	11
COG3648	0	0	39	26
COG2944	13	15	1	0
COG3698	32	26	0	2
COG1817	3	0	2	0
COG1893	96	105	107	124
COG1757	209	155	63	41
COG4312	3	1	1	0
COG0697	7	11	19	11
COG0595	94	92	212	259
COG4948	249	167	305	267
COG0675	48	5	4	4
COG2894	49	44	19	14
COG5414	0	0	0	1
COG2377	178	161	181	149
COG5491	0	0	1	0
COG4538	5	5	10	9
COG1471	3	0	2	0
COG5069	1	0	0	2
COG0467	15	9	5	18
COG5572	7	7	4	2
COG0418	132	113	63	59
COG5450	0	1	6	6
COG4206	443	409	265	162
COG1846	149	186	190	182
COG3254	3	3	3	1
COG0802	67	74	61	60
COG0619	9	3	15	21
COG4121	80	88	57	23
COG3064	7	7	0	4
COG0498	192	222	225	233
COG1156	3	3	1	5
COG5424	9	30	18	21
COG2192	101	117	203	226
COG5468	0	9	1	2
COG0604	441	492	584	521
COG1483	1	3	0	3
COG3159	34	32	35	16
COG1859	13	0	2	1
COG3832	5	9	53	33
COG0317	553	399	465	440
COG2091	24	32	9	8
COG1105	13	21	35	14
COG1908	3	0	0	0
COG0688	134	136	100	79
COG4260	21	42	27	28
COG3608	96	113	6	10
COG4884	0	0	4	8
COG0162	219	247	266	236
COG2068	38	51	28	19
COG2816	61	69	52	60
COG0082	215	215	270	253
COG1732	3	3	29	30
COG0661	303	292	306	254
COG2261	9	5	14	12
COG5197	0	0	1	0
COG3905	3	1	0	0
COG2253	9	5	0	0
COG2878	38	36	31	6
COG1553	19	19	13	7
COG1319	90	86	64	69
COG3555	0	7	7	8
COG0625	486	463	354	251
COG0737	159	230	79	90
COG5350	0	1	11	8
COG3728	13	21	3	16
COG1589	40	44	42	27
COG5031	1	0	29	8
COG1297	7	9	1	3
COG0264	203	192	212	189
COG5234	1	0	2	0
COG4852	1	1	1	0
COG3523	46	44	6	7
COG3750	15	13	11	5
COG2948	26	13	0	0
COG2145	0	3	3	17
COG0401	5	11	1	1
COG0527	443	419	310	321
COG5140	0	1	2	1
COG1575	36	51	37	36
COG2851	1	0	1	0
COG3395	13	13	85	76
COG1120	140	165	107	121
COG0013	441	453	635	586
COG5486	11	13	13	8
COG1279	36	32	49	52
COG1637	3	1	23	27
COG5024	7	0	2	1
COG1774	36	28	3	12
COG1393	90	138	41	32
COG5269	0	0	1	0
COG0476	146	105	121	132
COG1027	1	7	78	82
COG0380	30	7	98	92
COG3345	51	26	35	3
COG1721	109	140	69	74
COG0459	372	484	457	508
COG0612	432	490	160	182
COG1337	0	1	0	1
COG4275	1	0	0	0
COG2269	65	44	41	13
COG5498	28	19	38	7
COG4464	15	13	7	1
COG0354	86	61	89	67
COG2121	9	3	15	13
COG2887	24	32	30	11
COG3235	13	7	7	0
COG1541	146	132	54	42
COG0310	0	0	6	8
COG1918	9	19	17	5
COG1242	5	13	0	1
COG3131	78	32	2	0
COG2211	172	130	283	189
COG5214	1	0	0	0
COG5640	5	7	3	4
COG1181	172	176	173	164
COG0533	188	192	253	214
COG4815	0	7	0	0
COG0046	368	378	443	460
COG5653	1	1	1	0
COG1610	107	90	74	66
COG1808	15	36	13	10
COG0634	57	71	35	36
COG0226	138	111	155	156
COG2916	11	7	5	1
COG3152	28	13	24	11
COG1302	0	0	3	1
COG3260	0	1	0	1
COG0425	46	38	35	14
COG2218	1	1	6	6
COG1684	55	65	66	63
COG1173	215	269	275	294
COG3790	0	1	0	0
COG1938	0	0	0	1
COG0654	436	482	260	157
COG1058	74	103	82	80
COG0812	119	161	159	165
COG2209	105	113	71	43
COG4559	26	15	13	17
COG1648	61	61	31	14
COG2177	107	80	62	45
COG1887	23	19	1	1
COG1129	178	69	411	394
COG4704	15	28	16	4
COG3249	23	15	4	4
COG5602	3	0	5	3
COG0778	176	186	169	106
COG1493	13	19	11	10
COG3071	48	36	16	6
COG0108	132	157	123	155
COG4776	3	3	15	5
COG5204	0	0	2	0
COG3768	40	32	1	3
COG3836	65	78	92	73
COG1238	74	90	55	50
COG1143	74	40	71	89
COG3043	1	0	0	0
COG4107	19	7	72	51
COG1867	0	0	3	7
COG1558	49	36	57	30
COG0078	178	180	200	202
COG1204	9	17	8	12
COG3621	1	1	14	11
COG1703	117	167	39	43
COG1943	42	34	2	1
COG4318	1	0	2	5
COG3721	0	0	0	1
COG5141	5	1	1	1
COG3637	9	3	3	0
COG0329	257	247	330	350
COG2848	1	19	0	0
COG1975	117	109	94	59
COG0449	338	372	459	438
COG2271	69	34	106	41
COG3313	40	32	50	34
COG3660	9	11	55	63
COG1270	44	23	28	18
COG1160	199	234	194	186
COG2127	67	36	54	67
COG1263	3	1	49	48
COG4782	15	34	1	0
COG0050	426	428	356	428
COG2514	21	46	22	26
COG2187	5	13	10	4
COG1210	195	134	115	90
COG5403	1	5	3	0
COG4100	3	3	6	10
COG4564	78	38	6	11
COG4758	3	1	0	1
COG3213	44	34	0	0
COG0509	101	80	87	99
COG2519	5	9	49	23
COG4311	49	30	83	62
COG2957	59	17	47	36
COG5459	1	0	0	0
COG3201	36	55	58	30
COG0054	94	107	74	67
COG2822	0	0	1	0
COG1902	384	397	200	142
COG0028	666	749	971	852
COG1195	130	148	168	125
COG3759	7	19	9	5
COG1625	0	0	2	10
COG5134	1	0	1	0
COG5309	32	30	25	14
COG1898	61	126	81	67
COG0723	74	42	118	123
COG1039	1	0	2	8
COG4269	19	30	23	8
COG1228	382	445	206	132
COG1353	0	1	0	0
COG5362	57	76	11	53
COG1278	153	196	186	178
COG5106	0	0	0	1
COG5611	0	3	0	1
COG2170	3	19	57	63
COG3667	49	59	3	1
COG0788	105	109	82	64
COG3502	7	15	19	20
COG0132	36	61	3	6
COG1492	109	96	41	29
COG2235	1	24	52	56
COG0191	155	247	154	133
COG1696	40	61	10	5
COG4552	0	0	24	21
COG0584	96	94	167	136
COG3944	11	24	28	22
COG2606	46	17	82	46
COG0431	61	98	57	40
COG3494	26	26	35	37
COG3346	44	55	83	57
COG1535	1	5	0	3
COG0142	341	407	393	341
COG2764	19	17	54	53
COG2319	103	46	40	36
COG1063	121	128	228	232
COG1743	3	0	6	4
COG3777	44	38	11	16
[truncated: 2,119 more rows]
