# Supplementary material for: Phylogenetic and Functional Metagenomic Profiling for Assessing Microbial Biodiversity in Environmental Monitoring
Source: PLoS One. 2012 Aug 27;7(8):e43630. doi: 10.1371/journal.pone.0043630 (PMC3428334; doi:10.1371/journal.pone.0043630)
Supplement: Data S2 — Description of the analysis workflow together with a collection of custom-written Perl scripts and example data files. (ZIP) [file pone.0043630.s002.zip › functions_cog.shotgun.stat.txt]

GeneFamily	Coefficient	AIC	P-value	Adjusted P-value (BH)	Annotation
246	COG3696	2.77739079992195	35.7341654784265	0	0	Putative silver efflux pump
991	COG2200	2.70659014654595	33.1491208856883	1.56531360112361e-318	3.22141539111239e-315	FOG: EAL domain
2934	COG2199	2.51147198857551	36.4363465756613	5.26983797076011e-296	7.23021769588287e-293	FOG: GGDEF domain
3287	COG1175	-1.69517426757831	81.7276515085341	6.97614517343559e-232	7.17845338346522e-229	ABC-type sugar transport systems, permease components
884	COG0395	-1.51147979952144	96.1500797782815	1.04701638450071e-195	8.61903887720985e-193	ABC-type sugar transport system, permease component
2148	COG0841	0.680364888321607	46.5203758005476	4.19767991351955e-144	2.87960842067441e-141	Cation/multidrug efflux pump
1384	COG0583	0.966406544994916	64.8234225711774	1.17423685586257e-143	6.90451271247191e-141	Transcriptional regulator
3701	COG0642	0.887668763706354	45.4299383744828	2.09446256155995e-133	1.07760098792259e-130	Signal transduction histidine kinase
2946	COG3706	2.23461289140848	31.311962673789	1.9847884986359e-124	9.07709940042816e-122	Response regulator containing a CheY-like receiver domain and a GGDEF domain
3452	COG2217	1.02791405185328	95.668889505648	6.49420294770984e-124	2.67301393327737e-121	Cation transport ATPase
2629	COG1653	-1.64198764942331	91.0287143682764	5.1581873696395e-123	1.9300999284942e-120	ABC-type sugar transport system, periplasmic component
1195	COG2409	-3.52546311062962	38.8079262264275	4.21708955315075e-118	1.44646171673071e-115	Predicted drug exporters of the RND superfamily
2062	COG2141	-1.28998210459738	91.2299494791295	1.23748766062318e-115	3.91807631625001e-113	Coenzyme F420-dependent N5,N10-methylene tetrahydromethanopterin reductase and related flavin-dependent oxidoreductases
229	COG1484	5.1826750629258	22.9102219076443	1.1949540782044e-107	3.51316498992094e-105	DNA replication protein
2288	COG3537	-1.59039873693097	68.548718461284	2.69195976902427e-104	7.38673760620261e-102	Putative alpha-1,2-mannosidase
847	COG2838	1.98099696621927	32.1550319465589	1.41034617741983e-99	3.62811554141251e-97	Monomeric isocitrate dehydrogenase
3629	COG2204	0.774523860895545	45.3500857810599	1.08622990724514e-96	2.62995429307118e-94	Response regulator containing CheY-like receiver, AAA-type ATPase, and DNA-binding domains
1715	COG5323	3.12518005355505	294.816024019159	4.45185982319772e-96	1.01799194623788e-93	Uncharacterized conserved protein
358	COG2902	2.56702008186146	34.3159773020209	1.44782540251624e-95	3.13644702987202e-93	NAD-specific glutamate dehydrogenase
1033	COG4191	1.98478849887157	31.6071207382551	1.17796020180016e-91	2.42424209530474e-89	Signal transduction histidine kinase regulating C4-dicarboxylate transport system
3339	COG3328	4.5852215713792	26.8022631872271	1.05425491242011e-86	2.06633962834341e-84	Transposase and inactivated derivatives
1108	COG1172	-1.76173653674788	47.0826122463231	2.30720729831407e-86	4.31657510902759e-84	Ribose/xylose/arabinose/galactoside ABC-type transport systems, permease components
4024	COG3278	3.1821349464838	71.8010051008481	6.46575661813284e-85	1.15708931479282e-82	Cbb3-type cytochrome oxidase, subunit 1
1904	COG1129	-1.28202989854381	84.5152447140729	1.7893625809828e-82	3.0687568263855e-80	ABC-type sugar transport system, ATPase component
485	COG2801	1.81761400225772	33.1361303601436	3.5105792688744e-82	5.77981770827481e-80	Transposase and inactivated derivatives
2439	COG0286	2.26334961321113	32.6282048338779	4.01050993026834e-82	6.34894572037864e-80	Type I restriction-modification system methyltransferase subunit
1200	COG3333	-1.113891535881	49.0016311675675	1.19064828264621e-81	1.81507715976733e-79	Uncharacterized protein conserved in bacteria
3492	COG2183	3.06941926342433	33.4940766891833	1.31064990869685e-79	1.92665536578437e-77	Transcriptional accessory protein
692	COG0531	-2.01491816595967	34.1330680762191	2.33644992309031e-77	3.31614754601369e-75	Amino acid transporters
1273	COG2208	-1.69894846735232	33.1271162340908	8.61079407790581e-76	1.18140094748868e-73	Serine phosphatase RsbU, regulator of sigma subunit
378	COG2195	3.56049812474281	81.3698676225425	1.48769167610072e-75	1.97527062542921e-73	Di- and tripeptidases
2642	COG0348	3.75062390709831	50.9440814201768	2.30028295808732e-70	2.95873895483982e-68	Polyferredoxin
2587	COG0765	-1.29351245309509	83.7492635269985	4.87750027360932e-69	6.08357306853817e-67	ABC-type amino acid transport system, permease component
3570	COG3459	-2.41187916408409	29.5547945535605	1.12479613163648e-68	1.36166496406346e-66	Cellobiose phosphorylase
844	COG2182	-2.84390354524207	26.5437534306554	5.38625094020276e-68	6.33423110567845e-66	Maltose-binding periplasmic proteins/domains
3195	COG1316	-3.51255970579371	27.1284604222325	2.5119649232436e-67	2.87201322890851e-65	Transcriptional regulator
1137	COG2194	3.35220108161557	41.3546506048049	4.3862651582008e-67	4.87942361923094e-65	Predicted membrane-associated, metal-dependent hydrolase
2368	COG4644	5.38173341214229	135.292539678488	7.29025662719518e-67	7.89649902040404e-65	Transposase and inactivated derivatives, TnpA family
1	COG3264	1.54771001517514	44.318842069059	3.23079130664651e-66	3.40972744055308e-64	Small-conductance mechanosensitive channel
1378	COG3436	4.69685074099439	34.3277625119046	1.61774986559096e-65	1.6646646116931e-63	Transposase and inactivated derivatives
3034	COG4584	4.3157770864772	26.7936145652721	1.72301141721703e-65	1.72973536421105e-63	Transposase and inactivated derivatives
2522	COG2252	-1.45272374925698	76.2433244865804	1.85057973545657e-65	1.81356814074744e-63	Permeases
2092	COG0610	2.1287850205854	34.8077526207061	1.57085344376714e-63	1.50363552896408e-61	Type I site-specific restriction-modification system, R (restriction) subunit and related helicases
1559	COG0840	1.27318050395002	120.286546671557	8.93104593338281e-63	8.35458751404629e-61	Methyl-accepting chemotaxis protein
1652	COG3973	-4.04464532876983	24.3943609810771	2.66344334738379e-61	2.43616284840704e-59	Superfamily I DNA and RNA helicases
2769	COG1615	-3.29946648647569	43.9344140065423	2.40268399887162e-59	2.14987985638165e-57	Uncharacterized conserved protein
933	COG1566	1.13118039941033	34.8305018028776	1.15708670934041e-57	1.01331253098832e-55	Multidrug resistance efflux pump
2461	COG1940	-1.41347318491175	42.9792671600794	4.87651343410071e-57	4.18161026974136e-55	Transcriptional regulator/sugar kinase
1062	COG2993	3.19277334468922	54.7044847289166	6.27047652575686e-56	5.26720028163577e-54	Cbb3-type cytochrome oxidase, cytochrome c subunit
1050	COG0513	0.603548388820082	56.8362903047179	1.0965943399806e-55	9.02716460672033e-54	Superfamily II DNA and RNA helicases
4018	COG3434	3.00842954251274	24.8309249710463	8.3354552911329e-55	6.72720274084373e-53	Predicted signal transduction protein containing EAL and modified HD-GYP domains
2244	COG0404	-0.524101285789013	58.4025170164904	1.43915047872981e-54	1.13914295585613e-52	Glycine cleavage system T protein (aminomethyltransferase)
3894	COG2216	-4.18060096460397	24.2500464435446	1.43061069254479e-53	1.1110176623612e-51	High-affinity K+ transport system, ATPase chain B
3736	COG0667	-0.73598094679725	39.4721510001811	2.32322559853403e-53	1.77081417843816e-51	Predicted oxidoreductases (related to aryl-alcohol dehydrogenases)
3704	COG2826	3.36267238135321	28.7163529222436	3.32964232086729e-53	2.4917832350345e-51	Transposase and inactivated derivatives, IS30 family
2583	COG0538	-1.19987238298582	40.3025309805071	1.47352956045898e-52	1.08304422693735e-50	Isocitrate dehydrogenases
3568	COG1131	-0.648588443770011	52.6740206458827	7.74446217353262e-52	5.59231689583513e-50	ABC-type multidrug transport system, ATPase component
3932	COG4585	-1.21110095044322	55.2581997572831	2.79180618931124e-51	1.98121970262156e-49	Signal transduction histidine kinase
1114	COG1053	-0.671544273841237	62.1676783702892	3.1247962763441e-50	2.17994262261565e-48	Succinate dehydrogenase/fumarate reductase, flavoprotein subunit
3493	COG2373	2.46188583451541	72.6914572535951	8.7234534388594e-50	5.98428905905755e-48	Large extracellular alpha-helical protein
2390	COG4176	-1.27290331927334	37.9339014873635	1.45288172988221e-49	9.80337901671337e-48	ABC-type proline/glycine betaine transport system, permease component
634	COG2375	-2.31723765696686	26.8635273386201	1.77941334268915e-49	1.17162902442431e-47	Siderophore-interacting protein
1859	COG0612	0.886499411663615	40.8909886590461	1.7933097312617e-49	1.17162902442431e-47	Predicted Zn-dependent peptidases
2028	COG0826	2.9970287675589	41.4452490888188	2.54403839202008e-49	1.63022615917079e-47	Collagenase and related proteases
2599	COG1884	1.01167814928113	70.1536342399738	2.57445822026485e-49	1.63022615917079e-47	Methylmalonyl-CoA mutase, N-terminal domain/subunit
2271	COG0784	1.41184821765548	34.1062009198489	1.19878953197717e-48	7.4760874448758e-47	FOG: CheY-like receiver
363	COG3547	3.7576661887485	32.6034335324047	7.08904663260673e-48	4.35500237907601e-46	Transposase and inactivated derivatives
915	COG1328	-2.16992628077241	32.8178923959055	2.14993271412098e-46	1.3013416251944e-44	Oxygen-sensitive ribonucleoside-triphosphate reductase
3821	COG0339	0.873924005878977	35.5729690259468	1.09684146973831e-45	6.54289781078682e-44	Zn-dependent oligopeptidases
987	COG2885	1.01918354548136	35.4241688636844	1.12416866751163e-45	6.61011176496837e-44	Outer membrane protein and related peptidoglycan-associated (lipo)proteins
2328	COG1230	1.22650485840225	40.5431858404929	9.23226734069894e-45	5.35211441891787e-43	Co/Zn/Cd efflux system component
325	COG1205	-1.96495481431901	29.4326882979884	1.85953085687442e-44	1.06303180651321e-42	Distinct helicase family with a unique C-terminal domain including a metal-binding cysteine cluster
2370	COG1126	-0.924712746076882	36.5444831816959	3.98825563457631e-44	2.24872057423508e-42	ABC-type polar amino acid transport system, ATPase component
226	COG2609	-0.739166724153027	46.8990901310358	4.28147217897802e-44	2.38142425522615e-42	Pyruvate dehydrogenase complex, dehydrogenase (E1) component
2506	COG3960	-5.02304444713741	22.0849653345773	4.60513749352627e-44	2.52729945644722e-42	Glyoxylate carboligase
664	COG2060	-3.98118497445071	25.4681788494637	2.0541745252822e-43	1.11249767711336e-41	K+-transporting ATPase, A chain
2859	COG0308	0.850114200367043	37.476706016158	2.4192638056845e-43	1.29320647067499e-41	Aminopeptidase N
490	COG3279	1.43155059931954	61.5772542865261	8.27933717806965e-43	4.36894254165829e-41	Response regulator of the LytR/AlgR family
790	COG4716	-3.11121831486941	30.9821130103139	1.13174683664124e-42	5.8965442779941e-41	Myosin-crossreactive antigen
3976	COG0588	-2.20625914900481	38.9178236746724	1.57724811389244e-42	8.1149415459766e-41	Phosphoglycerate mutase 1
144	COG3957	-2.12939523768219	48.6713414563505	2.00000200410211e-42	1.01629731467707e-40	Phosphoketolase
1854	COG1027	-3.09879579487081	27.9554718494815	4.60067594493746e-42	2.30931490114178e-40	Aspartate ammonia-lyase
1469	COG3808	-0.741622511592409	47.7016581610385	1.31717771431221e-41	6.53193189410732e-40	Inorganic pyrophosphatase
15	COG1133	-2.00604862565514	28.5528504165397	2.10318532171211e-41	1.03056080763893e-39	ABC-type long-chain fatty acid transport system, fused permease and ATPase components
2996	COG1961	1.44906704586092	72.8157530948725	9.7691387195269e-41	4.7305617611262e-39	Site-specific recombinases, DNA invertase Pin homologs
3543	COG1282	-0.906247765418541	38.513318385117	1.38505216433918e-40	6.62892407955823e-39	NAD/NADP transhydrogenase beta subunit
862	COG5108	1.96111054823261	224.641792421895	1.87465861878338e-40	8.86907456886481e-39	Mitochondrial DNA-directed RNA polymerase
1808	COG3608	2.46668200840809	27.3140231108183	1.98502531068544e-40	9.28450474861507e-39	Predicted deacylase
502	COG5185	-26.4831598811446	15.9131641195324	3.51797005563879e-40	1.62696233134935e-38	Protein involved in chromosome segregation, interacts with SMC proteins
1106	COG2911	2.79284841695491	34.1286354810443	1.10384937526177e-38	5.04827114286384e-37	Uncharacterized protein conserved in bacteria
2828	COG3129	3.56049812474514	37.7576721543748	1.13114640689725e-38	5.11626220965833e-37	Predicted SAM-dependent methyltransferase
1145	COG0174	-0.55349254741929	43.8554222137807	1.31897506137705e-38	5.90097973111731e-37	Glutamine synthetase
3927	COG1018	1.20593916550138	37.1216449962348	2.29389285451529e-38	1.01523257948225e-36	Flavodoxin reductases (ferredoxin-NADPH reductases) family 1
1494	COG4096	1.94462932204657	39.7716070037886	2.43741245900932e-38	1.06727549800876e-36	Type I site-specific restriction-modification system, R (restriction) subunit and related helicases
2035	COG0366	-0.73108203613669	42.6103521470322	5.02057669006636e-38	2.17523091119086e-36	Glycosidases
3255	COG3106	3.34374437159734	23.5244614467393	1.05397052312978e-37	4.51889861791894e-36	Predicted ATPase
1971	COG1228	0.793995848629401	49.1655936898619	1.1127023663269e-37	4.7215288039191e-36	Imidazolonepropionase and related amidohydrolases
994	COG2963	3.0569718035284	26.8629759742864	1.45175797798158e-37	6.09738350752265e-36	Transposase and inactivated derivatives
2519	COG0659	0.633999454571651	48.2949342288337	1.54687107565965e-37	6.4312336842577e-36	Sulfate permease and related transporters (MFS superfamily)
2485	COG2723	-1.21767615133142	90.3365872536594	3.80615823255169e-37	1.56661472851828e-35	Beta-glucosidase/6-phospho-beta-glucosidase/beta-galactosidase
3996	COG4292	-4.84799564966856	20.0341667688633	5.68328144297495e-37	2.31607786329553e-35	Predicted membrane protein
697	COG3839	-0.66980993500197	95.5808109159503	6.05226899486171e-37	2.44226854733831e-35	ABC-type sugar transport systems, ATPase components
2832	COG4773	1.68157848014249	57.8698910682833	7.07080465864245e-37	2.82271936118312e-35	Outer membrane receptor for ferric coprogen and ferric-rhodotorulic acid
3937	COG4913	-3.22395893782487	25.5879270338753	7.13223550930623e-37	2.82271936118312e-35	Uncharacterized protein conserved in bacteria
2016	COG1344	-0.80481907641341	56.1402082688646	8.62380223757951e-37	3.38053047713117e-35	Flagellin and related hook-associated proteins
478	COG1858	1.6923125883851	28.8826403275884	9.25208181508846e-37	3.59260082555699e-35	Cytochrome c peroxidase
2220	COG5517	3.31793648798609	186.214630670642	1.23322754635014e-36	4.74389213156744e-35	Small subunit of phenylpropionate dioxygenase
860	COG2021	-0.996433468999942	32.4208473752012	2.12640339210982e-36	8.10395959437411e-35	Homoserine acetyltransferase
1771	COG0595	-1.02791961604994	40.3836353880367	4.40282517348181e-36	1.66257141413313e-34	Predicted hydrolase of the metallo-beta-lactamase superfamily
578	COG3533	-2.784085050023	30.8884740936528	6.9140940525834e-36	2.58712828367575e-34	Uncharacterized protein conserved in bacteria
2626	COG3437	1.60517497588776	30.0015094639891	8.1409917006999e-36	3.01876773334061e-34	Response regulator containing a CheY-like receiver domain and an HD-GYP domain
935	COG2905	1.40544847255343	32.2995618194664	8.25438513563396e-36	3.03348653734548e-34	Predicted signal-transduction protein containing cAMP-binding and CBS domains
101	COG2937	1.82280587685498	29.743827278813	1.00740110896331e-35	3.66943625176369e-34	Glycerol-3-phosphate O-acyltransferase
3061	COG3829	1.07919879663817	37.3152653367681	1.19373422116367e-35	4.31000881956987e-34	Transcriptional regulator containing PAS, AAA-type ATPase, and DNA-binding domains
3029	COG3285	-3.53705072558529	22.3026714352534	1.75295253368927e-35	6.27404576405655e-34	Predicted eukaryotic-type DNA primase
1230	COG1511	-1.97486569821843	28.3006184201872	4.20349464726397e-35	1.49151585932228e-33	Predicted membrane protein
2673	COG2719	3.71830511660659	58.1172097024377	7.56079162357077e-35	2.65984771988182e-33	Uncharacterized conserved protein
1321	COG1260	-2.75630548592869	23.8578927805821	1.06320777878959e-34	3.70861289618471e-33	Myo-inositol-1-phosphate synthase
1646	COG1522	0.820244783215935	41.1494384719189	1.39998349846787e-34	4.84229586528886e-33	Transcriptional regulators
136	COG3846	-2.92889675807545	25.7947414154069	1.70730043816563e-34	5.8560405029081e-33	Type IV secretory pathway, TrbL components
786	COG1092	1.42363196404693	36.3125065422238	1.00830997787582e-33	3.42992055284041e-32	Predicted SAM-dependent methyltransferases
1085	COG0473	-0.659009580362868	36.00905194728	1.28913629835634e-33	4.34925000330711e-32	Isocitrate/isopropylmalate dehydrogenase
1896	COG0654	0.686488529906586	52.9019816824801	3.32841916836147e-33	1.1138027070712e-31	2-polyprenyl-6-methoxyphenol hydroxylase and related FAD-dependent oxidoreductases
321	COG2079	-1.02399463275999	33.7911897030037	3.44427839051674e-33	1.14327821414249e-31	Uncharacterized protein involved in propionate catabolism
2205	COG2081	1.05068952603004	35.1198853122047	5.31210864561877e-33	1.74917113482935e-31	Predicted flavoproteins
2011	COG3507	-1.48151470497573	30.9025585965401	1.01965250700331e-32	3.33086485621082e-31	Beta-xylosidase
2098	COG0591	1.04889474805654	45.9559437647506	1.18038975586179e-32	3.82557813789538e-31	Na+/proline symporter
3468	COG2308	-1.19286518030005	45.0228123841831	1.40719135051201e-32	4.52499968649018e-31	Uncharacterized conserved protein
3837	COG1979	3.65035445251062	24.73632225844	2.09148569849863e-32	6.67329855427934e-31	Uncharacterized oxidoreductases, Fe-dependent alcohol dehydrogenase family
1183	COG2943	3.20747947510235	56.4009604912883	2.24250258589089e-32	7.10010818732837e-31	Membrane glycosyltransferase
1201	COG2207	0.954421475919208	32.9344498558284	3.46741389603317e-32	1.08945615237195e-30	AraC-type DNA-binding domain-containing proteins
1219	COG3292	1.82482812223575	28.6074242963638	4.84648721441323e-32	1.5112228314034e-30	Predicted periplasmic ligand-binding sensor domain
1960	COG1902	0.728566010912615	38.7218738063549	2.21705313772866e-31	6.86119602623397e-30	NADH:flavin oxidoreductases, Old Yellow Enzyme family
3934	COG2509	1.99188220689894	32.2862059170409	3.04775360067221e-31	9.36160732863195e-30	Uncharacterized FAD-dependent dehydrogenases
1365	COG0738	1.38597599809487	34.7507986622673	4.81615195681786e-31	1.46839121883424e-29	Fucose permease
2497	COG4108	0.915076414128672	48.2469938800704	5.38389078956953e-31	1.62941871249031e-29	Peptide chain release factor RF-3
1380	COG0635	0.785076668920179	62.3197063309472	5.46821047339553e-31	1.64285797872234e-29	Coproporphyrinogen III oxidase and related Fe-S oxidoreductases
51	COG1115	0.765107962212494	72.0769592245797	6.53776381931946e-31	1.94995912176224e-29	Na+/alanine symporter
3662	COG3962	-1.26082348199532	131.064909794771	7.7165520751289e-31	2.28498765044824e-29	Acetolactate synthase
3900	COG0450	1.31924127732606	34.0254299817575	1.75863360332015e-30	5.17038279376125e-29	Peroxiredoxin
2345	COG4695	2.03164069903802	36.1484019973582	1.86114396676766e-30	5.43295643064942e-29	Phage-related protein
2944	COG2873	-0.631588722182273	35.5398435465597	1.95013455759411e-30	5.65264354863193e-29	O-acetylhomoserine sulfhydrylase
3958	COG3469	-4.64635830357532	19.1582449143572	3.28664061077897e-30	9.4600089188575e-29	Chitinase
2435	COG3200	-0.904424286517041	43.7822846702084	6.49630065061118e-30	1.8568592692997e-28	3-deoxy-D-arabino-heptulosonate 7-phosphate (DAHP) synthase
1855	COG0380	-1.73389262373228	41.5672450288562	1.08105616869838e-29	3.06870840714656e-28	Trehalose-6-phosphate synthase
561	COG2067	2.27648261281331	39.7181307277585	1.14568620643285e-29	3.22989344224495e-28	Long-chain fatty acid transport protein
3334	COG1233	-0.70181394292545	39.6781916805807	1.20874136290776e-29	3.38447581614173e-28	Phytoene dehydrogenase and related proteins
1768	COG1757	1.15385170227927	40.5566818504023	1.53595273370783e-29	4.27160908914961e-28	Na+/H+ antiporter
3970	COG0845	1.02140214618888	33.5160206126988	1.83466254539869e-29	5.06810136702082e-28	Membrane-fusion protein
2610	COG3508	1.9499912651897	27.8070368888292	2.09032104553783e-29	5.73584094895582e-28	Homogentisate 1,2-dioxygenase
1574	COG1187	0.748554000214853	33.1571083184508	2.4433008247334e-29	6.66001734741899e-28	16S rRNA uridine-516 pseudouridylate synthase and related pseudouridylate synthases
3064	COG3451	2.84137545784957	26.2151823828962	3.26231141397776e-29	8.8339959078503e-28	Type IV secretory pathway, VirB4 components
2508	COG1538	0.714618914994088	37.1321817567236	4.6801225352292e-29	1.25904472908519e-27	Outer membrane protein
1873	COG3131	3.90426966386256	41.2372579151939	7.00566056684472e-29	1.87242200604759e-27	Periplasmic glucans biosynthesis protein
2703	COG2206	1.95993929401981	29.7680223692962	1.16474206174038e-28	3.09295375878928e-27	HD-GYP domain
38	COG3772	2.01720001488323	121.005892447297	1.47677045356233e-28	3.89640204286061e-27	Phage-related lysozyme (muraminidase)
1711	COG3185	1.66129697372217	30.8940572459497	1.89760978815328e-28	4.97488018346428e-27	4-hydroxyphenylpyruvate dioxygenase and related hemolysins
1102	COG2423	1.39357889695252	30.2544667034225	2.29514615102042e-28	5.95741842845395e-27	Predicted ornithine cyclodeaminase, mu-crystallin homolog
2330	COG3182	2.61969282717504	27.2844570200579	2.3013351072016e-28	5.95741842845395e-27	Uncharacterized iron-regulated membrane protein
1632	COG3682	3.88592052525042	34.1173476452605	2.46858177391569e-28	6.35042661339812e-27	Predicted transcriptional regulator
1843	COG3395	-1.92014079852921	25.337049384058	2.74839970004427e-28	7.02634358098274e-27	Uncharacterized protein conserved in bacteria
1133	COG0766	-0.663369202346073	34.8671872860317	3.66755988275382e-28	9.31831881321897e-27	UDP-N-acetylglucosamine enolpyruvyl transferase
546	COG3325	-1.46678356039822	35.5947625397156	4.25025314272543e-28	1.07325410646981e-26	Chitinase
164	COG1166	1.36327354747657	45.9173112915166	4.3316848986447e-28	1.08714725870863e-26	Arginine decarboxylase (spermidine biosynthesis)
2825	COG5001	2.70029685825741	25.6828415030906	5.31935964703539e-28	1.32693844286046e-26	Predicted signal transduction protein containing a membrane domain, an EAL and a GGDEF domain
3093	COG4175	-0.947895289208818	48.4798466002811	5.95331090784631e-28	1.47613419859611e-26	ABC-type proline/glycine betaine transport system, ATPase component
31	COG2978	1.53701136058481	61.4209368338312	7.56205126615438e-28	1.86379658751446e-26	Putative p-aminobenzoyl-glutamate transporter
462	COG4581	-1.13010561748373	33.9500162855043	7.93401410703348e-28	1.9438334562232e-26	Superfamily II RNA helicase
625	COG3138	2.27515898591991	51.8041444438634	9.4354036927631e-28	2.29799536091201e-26	Arginine/ornithine N-succinyltransferase beta subunit
163	COG3280	-2.74212085093212	24.8002582704966	1.27533155878259e-27	3.08780276232302e-26	Maltooligosyl trehalose synthase
2562	COG4628	3.4988045558274	39.7299224971701	1.54317508738908e-27	3.71444950859266e-26	Uncharacterized conserved protein
2219	COG1376	1.65575179218753	52.2950965057516	1.77366532711153e-27	4.24442237580875e-26	Uncharacterized protein conserved in bacteria
450	COG1304	-0.707873240624943	36.7999108861769	3.10271881907881e-27	7.38195991868694e-26	L-lactate dehydrogenase (FMN-dependent) and related alpha-hydroxy acid dehydrogenases
1941	COG1263	-3.29148013835954	21.6136029328434	4.29990770613763e-27	1.01715058152083e-25	Phosphotransferase system IIC components, glucose/maltose/N-acetylglucosamine-specific
3112	COG3626	-1.56425918968631	39.4182970546973	4.53244001082208e-27	1.06602989054535e-25	Uncharacterized enzyme of phosphonate metabolism
3368	COG0249	0.59008365924308	48.9409597186347	6.12434457780693e-27	1.43226149330985e-25	Mismatch repair ATPase (MutS family)
3988	COG0064	-0.678594764558188	41.4000921921682	6.58906892355922e-27	1.53223772256326e-25	Asp-tRNAAsn/Glu-tRNAGln amidotransferase B subunit (PET112 homolog)
789	COG2766	3.04108875535407	43.7353823724903	7.99480814212313e-27	1.84868709623476e-25	Putative Ser protein kinase
2767	COG4977	0.811423783558139	49.4555757151408	9.77721885562766e-27	2.24821412345047e-25	Transcriptional regulator containing an amidase domain and an AraC-type DNA-binding HTH domain
1301	COG1472	-0.610515038128098	53.4221369491756	9.90954097713064e-27	2.26598170343721e-25	Beta-glucosidase-related glycosidases
133	COG0156	0.663187917571696	60.2260704544906	1.25776755228311e-26	2.8602051078438e-25	7-keto-8-aminopelargonate synthetase and related enzymes
3307	COG1274	-1.78946247486967	32.2812999878835	1.40026998665531e-26	3.16676443135894e-25	Phosphoenolpyruvate carboxykinase (GTP)
2360	COG0729	2.19283258352631	28.4561610516949	1.56376995260165e-26	3.51720061470404e-25	Outer membrane protein
286	COG0021	-0.534396600507253	56.5727403573659	2.11143556966143e-26	4.72318956778612e-25	Transketolase
2251	COG0043	1.30570369565508	37.2939006973082	2.45340767279584e-26	5.45850053039333e-25	3-polyprenyl-4-hydroxybenzoate decarboxylase and related decarboxylases
1237	COG0154	-0.455112396866816	46.5451861684373	2.54457868242355e-26	5.63090637465341e-25	Asp-tRNAAsn/Glu-tRNAGln amidotransferase A subunit and related amidases
3223	COG3283	2.87586163392074	37.4842918742317	2.58815498019638e-26	5.66640739281292e-25	Transcriptional regulator of aromatic amino acids metabolism
3650	COG0121	2.87586163391744	24.5087426632368	2.58815498019638e-26	5.66640739281292e-25	Predicted glutamine amidotransferase
1556	COG0842	-2.11053156328385	29.301869922239	2.79020576538113e-26	6.07644811127446e-25	ABC-type multidrug transport system, permease component
530	COG3583	-3.26006394225025	21.5569469296292	3.62970573487035e-26	7.86308884459282e-25	Uncharacterized protein conserved in bacteria
814	COG1350	-2.1825050629967	30.2902910354796	5.65991661448985e-26	1.21969721388692e-24	Predicted alternative tryptophan synthase beta-subunit (paralog of TrpB)
1978	COG3667	3.19277334461954	22.3150995806283	8.29383517410394e-26	1.77799091544853e-24	Uncharacterized protein involved in copper resistance
2674	COG3605	1.09892712180532	64.4347037655313	8.67255060029696e-26	1.84954498812551e-24	Signal transduction protein containing GAF and PtsI domains
892	COG3008	3.00599743754413	22.3805864578614	8.999971693e-26	1.90947853032928e-24	Paraquat-inducible protein B
2606	COG2055	-0.943237575954233	61.6836777434123	1.0866561695985e-25	2.29368040721406e-24	Malate/L-lactate dehydrogenases
662	COG0039	-0.689545979971664	35.7709258962592	1.46464475060522e-25	3.07575397627097e-24	Malate/lactate dehydrogenases
1490	COG1227	1.9701084073484	35.1357792545181	1.66205253490441e-25	3.47259301201348e-24	Inorganic pyrophosphatase/exopolyphosphatase
4106	COG4771	0.581330868133195	133.377995152687	2.04687152889343e-25	4.25501172369968e-24	Outer membrane receptor for ferrienterochelin and colicins
2916	COG4807	4.40779598516847	35.2984212653526	3.50314723549315e-25	7.24570553833659e-24	Uncharacterized protein conserved in bacteria
889	COG2202	2.19952157167671	25.242693718661	4.26656362712792e-25	8.78058794462927e-24	FOG: PAS/PAC domain
1204	COG3634	2.51999346695197	31.4776414562999	4.39616500203158e-25	9.00229609371242e-24	Alkyl hydroperoxide reductase, large subunit
160	COG2085	-2.76232355536643	29.2546527408035	5.74712123048588e-25	1.1710470784495e-23	Predicted dinucleotide-binding enzymes
921	COG0664	0.769552147054629	51.7783890116188	6.03334901266302e-25	1.22331352394685e-23	cAMP-binding proteins - catabolite gene activator and regulatory subunit of cAMP-dependent protein kinases
3190	COG3559	-25.9751551341836	14.8748949558963	7.62759138797776e-25	1.5389787329861e-23	Putative exporter of polyketide antibiotics
1255	COG2995	2.7046165206519	22.2001769170051	7.81376271163689e-25	1.56885108883402e-23	Uncharacterized paraquat-inducible protein A
2502	COG1879	-0.980303738319093	45.6810387507059	7.97076766963503e-25	1.59260581204941e-23	ABC-type sugar transport system, periplasmic component
1441	COG2721	-1.00267456399234	40.5814362155671	8.80159940866091e-25	1.7501151287946e-23	Altronate dehydratase
1179	COG2376	-2.19080385984458	41.5738718182575	9.96867164642934e-25	1.96502161575317e-23	Dihydroxyacetone kinase
1051	COG0696	0.733184502883755	37.3620350081386	9.97787943859116e-25	1.96502161575317e-23	Phosphoglyceromutase
2554	COG3288	-0.753977938253537	32.2802836914668	1.07878322957731e-24	2.11441512997152e-23	NAD/NADP transhydrogenase alpha subunit
463	COG1609	-0.456880639971604	45.5158422348896	1.200055261577e-24	2.34096087992936e-23	Transcriptional regulators
632	COG1114	4.38557284838457	81.803133050656	1.25426085834873e-24	2.43515928913366e-23	Branched-chain amino acid permeases
3056	COG2819	2.13764616795909	34.1766137827939	1.26737586716329e-24	2.44906998556061e-23	Predicted hydrolase of the alpha/beta superfamily
1203	COG1290	-0.735697283841418	42.8906404289396	1.30167026509828e-24	2.50358636034791e-23	Cytochrome b subunit of the bc complex
3883	COG0861	-1.20167580998154	43.7334422265359	1.31808545336599e-24	2.51486672564682e-23	Membrane protein TerC, possibly involved in tellurium resistance
1271	COG5013	-1.0737059290216	40.6371732812216	1.3197551329925e-24	2.51486672564682e-23	Nitrate reductase alpha subunit
374	COG4993	0.965012043469188	31.9169589984541	1.38783283579539e-24	2.63240550789578e-23	Glucose dehydrogenase
425	COG3396	1.80202463322932	26.7581242754815	1.55121258205456e-24	2.92880320538375e-23	Uncharacterized conserved protein
2986	COG5505	2.01051102591612	29.3560841298796	1.76313791527534e-24	3.31373317775037e-23	Predicted integral membrane protein
3977	COG1444	2.95093766062441	46.3809435774163	3.36563206992514e-24	6.29679163627812e-23	Predicted P-loop ATPase fused to an acetyltransferase
2240	COG1683	23.8874979739516	17.023934890268	3.5773098935737e-24	6.66253734024858e-23	Uncharacterized conserved protein
3750	COG2866	2.12336021071154	31.5797018660476	3.77913945388886e-24	7.00672882531827e-23	Predicted carboxypeptidase
3369	COG3181	-0.854677160376592	49.4785893666438	4.97077426788655e-24	9.17475645139956e-23	Uncharacterized protein conserved in bacteria
3914	COG1015	1.64068672872483	29.8682418435785	5.10572600272457e-24	9.38177153000639e-23	Phosphopentomutase
1617	COG2225	-0.577475299798527	43.831288098697	5.42774778511757e-24	9.92915994824174e-23	Malate synthase
1100	COG1368	3.12576263342927	23.2203503215041	5.97238484187526e-24	1.08771398270613e-22	Phosphoglycerol transferase and related proteins, alkaline phosphatase superfamily
659	COG0586	-1.46785167721579	31.5603345657862	6.86311353794849e-24	1.24443063093374e-22	Uncharacterized membrane-associated protein
1961	COG0028	-0.355319790966754	42.7956670174442	7.12494440807089e-24	1.28623996419385e-22	Thiamine pyrophosphate-requiring enzymes [acetolactate synthase, pyruvate dehydrogenase (cytochrome), glyoxylate carboligase, phosphonopyruvate decarboxylase]
1785	COG4206	0.583016492019988	53.783039745875	7.49521267938152e-24	1.3471744711063e-22	Outer membrane cobalamin receptor protein
376	COG4230	0.981905990947459	41.9958089708105	8.58874253025324e-24	1.53701148932706e-22	Delta 1-pyrroline-5-carboxylate dehydrogenase
1460	COG1161	2.26406009281461	23.3439415274123	1.12847728284977e-23	2.01074134035049e-22	Predicted GTPases
1951	COG3213	23.8621803032414	16.4293759191792	1.31039980775537e-23	2.3248300037591e-22	Uncharacterized protein involved in response to NO
259	COG2175	-0.838877146532502	119.727399308162	1.74621449093108e-23	3.08472911788512e-22	Probable taurine catabolism dioxygenase
1215	COG5457	2.77800584391699	63.3551636247563	1.82902295097526e-23	3.2172044727411e-22	Uncharacterized conserved small protein
865	COG2824	2.92222755447867	22.4781375865606	2.0482358446965e-23	3.58746329224289e-22	Uncharacterized Zn-ribbon-containing protein involved in phosphonate metabolism
616	COG3975	1.62415742677362	26.8444534380967	2.18911047305168e-23	3.8179570792715e-22	Predicted protease with the C-terminal PDZ domain
143	COG5282	-2.97096242160097	25.7900908882529	2.83790984983872e-23	4.92862318225156e-22	Uncharacterized conserved protein
1698	COG4825	-24.9021299989187	15.0754851052395	3.29518606760363e-23	5.69873355220862e-22	Uncharacterized membrane-anchored protein conserved in bacteria
3936	COG0065	-0.539468312959841	35.338159003481	3.69747838670061e-23	6.36770754797477e-22	3-isopropylmalate dehydratase large subunit
1925	COG1703	1.13919146958009	37.4904463916475	3.92170106591358e-23	6.72571732804179e-22	Putative periplasmic protein kinase ArgK and related GTPases of G3E family
3414	COG0374	20.836204889225	43.7018458948741	4.80162907266379e-23	8.20062459049135e-22	Ni,Fe-hydrogenase I large subunit
647	COG0371	-2.81111372241908	24.8147032965089	6.56334161519458e-23	1.11631049950995e-21	Glycerol dehydrogenase and related enzymes
2839	COG3293	3.08535309570507	55.8664914304836	6.83244175778772e-23	1.1572975421833e-21	Transposase and inactivated derivatives
1763	COG3648	-23.886862526939	16.2380907341243	7.00030485256267e-23	1.17605121523054e-21	Uricase (urate oxidase)
3119	COG3546	-23.8868625269864	15.6726397332223	7.00030485256272e-23	1.17605121523054e-21	Mn-containing catalase
3853	COG2315	3.68112611280156	39.2815780776733	7.07404081180123e-23	1.18360780412089e-21	Uncharacterized protein conserved in bacteria
3455	COG3220	2.12541359952346	29.0244256453485	1.03867050753339e-22	1.73083716963864e-21	Uncharacterized protein conserved in bacteria
3513	COG4147	-0.574160644383032	36.0195651040497	1.34907114196477e-22	2.23902291142217e-21	Predicted symporter
1252	COG2050	0.885237746533566	31.0488356875869	1.4339855630809e-22	2.37039541270722e-21	Uncharacterized protein, possibly involved in aromatic compounds catabolism
1064	COG3275	1.26252616644137	46.0722518214277	1.59854349166214e-22	2.63184200467255e-21	Putative regulator of cell autolysis
2249	COG2160	-2.00018350620274	30.0055040853544	1.62231731561041e-22	2.65287833785886e-21	L-arabinose isomerase
542	COG2256	0.803657759541137	37.2535701149941	1.62421122726053e-22	2.65287833785886e-21	ATPase related to the helicase subunit of the Holliday junction resolvase
141	COG4286	20.809536652989	37.9687139885559	1.76002189706145e-22	2.86333997166202e-21	Uncharacterized conserved protein related to MYG1 family
2340	COG4618	1.3496059087479	39.9372665803899	1.76765726066443e-22	2.86443987594283e-21	ABC-type protease/lipase transport system, ATPase and permease components
560	COG3627	-1.45545633076107	35.3224486016973	1.89195274652196e-22	3.0538343155625e-21	Uncharacterized enzyme of phosphonate metabolism
1206	COG1047	1.51712718289349	32.9373876044872	2.01253856441805e-22	3.23578466060339e-21	FKBP-type peptidyl-prolyl cis-trans isomerases 2
2896	COG0564	0.481637001535044	39.6208005804113	2.17602560605311e-22	3.48502777996677e-21	Pseudouridylate synthases, 23S RNA-specific
2617	COG2364	-1.92761281336774	26.1604259728759	2.23776494065424e-22	3.57001569602048e-21	Predicted membrane protein
1291	COG2836	2.88261841638362	32.270043062244	2.26347364498807e-22	3.59708784662968e-21	Uncharacterized conserved protein
1329	COG2829	3.65813659427993	19.5412962736917	2.47682009606034e-22	3.92099673668629e-21	Outer membrane phospholipase A
3791	COG2804	0.70048979010748	48.1345264215852	3.90469269515957e-22	6.15774526179188e-21	Type II secretory pathway, ATPase PulE/Tfp pilus assembly pathway, ATPase PilB
1795	COG2192	-0.780025377509561	36.3857295499267	3.96068358728392e-22	6.22220368139717e-21	Predicted carbamoyl transferase, NodU family
11	COG4631	1.0048511600088	30.2058897424671	4.74091211882692e-22	7.41961759737324e-21	Xanthine dehydrogenase, molybdopterin-binding subunit B
2846	COG3639	-1.01062057322226	32.9517218531811	4.77031699717119e-22	7.43735786377144e-21	ABC-type phosphate/phosphonate transport system, permease component
2938	COG0555	-2.77721217074339	23.7622314748815	5.1611958485802e-22	8.01640834443627e-21	ABC-type sulfate transport system, permease component
46	COG1185	-0.435039814000444	39.7856457600347	6.01006707252515e-22	9.29978799643365e-21	Polyribonucleotide nucleotidyltransferase (polynucleotide phosphorylase)
47	COG0068	2.72029752631006	37.8877995473884	6.41186301204884e-22	9.88435511520338e-21	Hydrogenase maturation factor
284	COG0585	2.00714967902973	26.2601028777216	7.7684299440983e-22	1.1930917033548e-20	Uncharacterized conserved protein
2797	COG2003	1.2378622347729	35.6767161939158	8.58282536920195e-22	1.31326800072993e-20	DNA repair proteins
2882	COG3741	1.72148577073418	27.3400196178843	1.086089299675e-21	1.65568279906011e-20	N-formylglutamate amidohydrolase
3782	COG0822	-1.23066334685823	31.9377131472697	1.14816631214961e-21	1.74385702612833e-20	NifU homolog involved in Fe-S cluster formation
1563	COG0514	0.547425894949346	56.3254859764122	1.20074818781019e-21	1.81701453714218e-20	Superfamily II DNA helicase
2182	COG1639	1.65232830374033	37.2024943010535	1.29515472179002e-21	1.95269481131418e-20	Predicted signal transduction protein
988	COG4681	4.25364530537008	22.1954063253632	1.39038136789442e-21	2.08861668257424e-20	Uncharacterized protein conserved in bacteria
3656	COG1804	-0.453511289318432	92.4127751668219	1.41548314035197e-21	2.11859222025044e-20	Predicted acyl-CoA transferases/carnitine dehydratase
1538	COG2996	2.04091654150054	26.1892619267333	1.46518869043877e-21	2.18369468247283e-20	Uncharacterized protein conserved in bacteria
2596	COG1866	0.73648236226602	45.2037133222626	1.46959044471568e-21	2.18369468247283e-20	Phosphoenolpyruvate carboxykinase (ATP)
558	COG3938	1.52337196750879	27.3899422662302	1.60014316611797e-21	2.36913283156171e-20	Proline racemase
1672	COG4626	1.82222734053571	24.7063837933704	1.66023653301596e-21	2.44929518634183e-20	Phage terminase-like protein, large subunit
3005	COG0427	1.99188220690406	24.9343068423193	2.25743775563212e-21	3.31843350077922e-20	Acetyl-CoA hydrolase
1845	COG0013	-0.414783220254058	36.4256258664211	2.29122727331053e-21	3.35611795620858e-20	Alanyl-tRNA synthetase
926	COG0137	-0.580812199704417	45.1042658984337	2.55670634766937e-21	3.73170330744933e-20	Argininosuccinate synthase
412	COG1174	-2.36482661977629	27.3195468210208	2.56984469727889e-21	3.73762571519431e-20	ABC-type proline/glycine betaine transport systems, permease component
1087	COG0370	0.899744638413636	49.2971029909931	3.08672269472859e-21	4.47357415897988e-20	Fe2+ transport system protein B
3516	COG3879	-4.29271826333172	18.4285669438637	3.28408517131216e-21	4.74291037372662e-20	Uncharacterized protein conserved in bacteria
2815	COG1384	-0.887325490451044	30.6772507134582	3.65470262550766e-21	5.25970489740893e-20	Lysyl-tRNA synthetase (class I)
2592	COG0116	1.09122397727567	29.6088606129703	3.97224463688791e-21	5.69678011339046e-20	Predicted N6-adenine-specific DNA methylase
1151	COG0379	-0.823312631656713	32.6599962397206	4.04692339919363e-21	5.7837280246809e-20	Quinolinate synthase
3329	COG4772	1.10090928300919	29.1296095818786	4.32709794977314e-21	6.16274573054196e-20	Outer membrane receptor for Fe3+-dicitrate
3624	COG3452	4.22766981896682	21.847144929487	4.96985561888256e-21	7.02994015790359e-20	Predicted periplasmic ligand-binding sensor domain
2282	COG1001	1.59560552484518	55.5518189624398	4.97014719618548e-21	7.02994015790359e-20	Adenine deaminase
3565	COG0158	1.13240795006844	30.2999478997017	5.38298980429838e-21	7.5878034364699e-20	Fructose-1,6-bisphosphatase
3816	COG4803	-4.27745079120493	20.1337375589154	6.87582587679811e-21	9.65901000303789e-20	Predicted membrane protein
980	COG4590	1.48956727280085	28.1600515595707	7.33762408478962e-21	1.02726737187055e-19	ABC-type uncharacterized transport system, permease component
1278	COG1080	-1.14903207631604	56.6738691832417	7.64982147665614e-21	1.06734458298023e-19	Phosphoenolpyruvate-protein kinase (PTS system EI component in bacteria)
3199	COG1219	-0.53163959530594	54.779020158705	7.7859580128806e-21	1.08266902638569e-19	ATP-dependent protease Clp, ATPase subunit
2135	COG3021	3.2409754465028	22.3916794188847	7.98260113171787e-21	1.10627563158757e-19	Uncharacterized protein conserved in bacteria
3140	COG2987	0.81087149686599	89.6177800038563	8.05223815934112e-21	1.11218161959222e-19	Urocanate hydratase
537	COG0067	-0.564409087819483	45.1648560467701	8.12366128518485e-21	1.1182939749104e-19	Glutamate synthase domain 1
1045	COG0656	-1.06261537588131	69.0123585697189	8.89959880618073e-21	1.221024956208e-19	Aldo/keto reductases, related to diketogulonate reductase
3	COG1894	-0.601480029805642	37.1971645747187	1.13959097143277e-20	1.55832439814527e-19	NADH:ubiquinone oxidoreductase, NADH-binding (51 kD) subunit
210	COG0573	-0.931648672771917	33.4244642474005	1.30145171336884e-20	1.77376663980998e-19	ABC-type phosphate transport system, permease component
1937	COG3660	-1.86950518256063	25.9598260756657	1.48002754962849e-20	2.01049286939633e-19	Predicted nucleoside-diphosphate-sugar epimerase
1463	COG1196	-0.612761749237246	35.5505156315105	1.5184314024738e-20	2.05587620150729e-19	Chromosome segregation ATPases
1997	COG1063	-0.712479808966522	32.9851717162715	1.68200734257088e-20	2.26988269574483e-19	Threonine dehydrogenase and related Zn-dependent dehydrogenases
2037	COG0795	0.797004375050402	39.0539911170589	1.78149874998474e-20	2.39629047546966e-19	Predicted permeases
1977	COG2170	-1.79951281074057	37.4198197164199	3.17042865760583e-20	4.25064636961094e-19	Uncharacterized conserved protein
1409	COG0409	22.6951262649214	19.317197629408	3.18895663266626e-20	4.26160568183582e-19	Hydrogenase maturation factor
2377	COG0556	-0.428344007325655	53.5532931967972	3.44136156188393e-20	4.5840272455386e-19	Helicase subunit of the DNA excision repair complex
3146	COG0745	0.320127309381001	46.9167944216244	3.60396998780394e-20	4.78514208703259e-19	Response regulators consisting of a CheY-like receiver domain and a winged-helix DNA-binding domain
874	COG3485	1.99290732231421	33.0261401876259	3.64150405939942e-20	4.81943109597685e-19	Protocatechuate 3,4-dioxygenase beta subunit
4052	COG1288	3.56049812434343	20.6549900447767	3.69357269420956e-20	4.87267474659184e-19	Predicted membrane protein
1396	COG2234	0.944100205515203	33.1929998523457	4.24640724614397e-20	5.58409336266089e-19	Predicted aminopeptidases
4111	COG0351	-0.991445465073944	34.7307292063767	4.53540508774127e-20	5.94513609590544e-19	Hydroxymethylpyrimidine/phosphomethylpyrimidine kinase
3670	COG1613	-2.83743102947047	25.4987689832019	5.89759089491715e-20	7.70618543602508e-19	ABC-type sulfate transport system, periplasmic component
2298	COG1735	-25.7378269474395	14.4531852608857	6.20403240667915e-20	8.08094853983904e-19	Predicted metal-dependent hydrolase with the TIM-barrel fold
1025	COG2224	-0.695198019122721	36.1679677909714	7.24605711235975e-20	9.40844513390307e-19	Isocitrate lyase
3690	COG0074	-0.624838159572526	46.3862086764	7.41019018924196e-20	9.59130277324526e-19	Succinyl-CoA synthetase, alpha subunit
825	COG0649	-0.743942273331057	36.9389337872127	9.17738980499624e-20	1.18414220806785e-18	NADH:ubiquinone oxidoreductase 49 kD subunit 7
986	COG2072	-0.661174418072742	72.5409391250602	9.50156325707314e-20	1.22213857394103e-18	Predicted flavoprotein involved in K+ transport
3206	COG1067	2.95329337405356	24.0502413648369	9.88396114331657e-20	1.26736398959162e-18	Predicted ATP-dependent protease
2932	COG2056	3.53452263794017	26.067543954372	1.28799296530422e-19	1.63622810036797e-18	Predicted permease
708	COG1944	3.53452263835647	44.9963837820894	1.28799296530423e-19	1.63622810036797e-18	Uncharacterized conserved protein
2387	COG3296	3.53452263794017	22.2275939303772	1.28799296530423e-19	1.63622810036797e-18	Uncharacterized protein conserved in bacteria
1611	COG5016	1.14126057853263	39.6363564441226	1.54081189671919e-19	1.95137900519882e-18	Pyruvate/oxaloacetate carboxyltransferase
3301	COG0814	2.76483538072724	53.2288819519401	1.61622882300018e-19	2.04061283296588e-18	Amino acid permeases
1181	COG3148	2.94145891633863	22.9123579473258	1.807827105576e-19	2.27554017325713e-18	Uncharacterized conserved protein
3263	COG0495	-0.379001777407976	40.2143424788261	1.87499277301918e-19	2.35288727248383e-18	Leucyl-tRNA synthetase
4097	COG1112	-1.35278234743095	30.5485544123027	1.92699920595555e-19	2.41079900659971e-18	Superfamily I DNA and RNA helicases and helicase subunits
2222	COG3226	-2.45443877848027	27.2014232149243	1.98363143607946e-19	2.47412939118274e-18	Uncharacterized protein conserved in bacteria
3124	COG1109	-0.395766524818745	36.3814100780675	2.02253222550222e-19	2.5150279879659e-18	Phosphomannomutase
727	COG0606	0.683079915917009	36.8275179633168	2.24046517749168e-19	2.77763694896258e-18	Predicted ATPase with chaperone activity
777	COG0855	-0.510506869437113	36.2652921557798	2.34620528279335e-19	2.8999942774707e-18	Polyphosphate kinase
2724	COG4445	1.40385882758814	27.7657855971742	2.37662955789122e-19	2.92880456894618e-18	Hydroxylase for synthesis of 2-methylthio-cis-ribozeatin in tRNA
1560	COG3429	-4.19740808352741	18.7950415031383	2.76170037076513e-19	3.38308295418728e-18	Glucose-6-P dehydrogenase subunit
3664	COG3231	-4.19740808353137	19.0705372597616	2.76170037076513e-19	3.38308295418728e-18	Aminoglycoside phosphotransferase
4025	COG3081	3.16777204105802	29.4912814191248	3.17875107947951e-19	3.88241526502602e-18	Nucleoid-associated protein
1022	COG4953	2.60498668106185	47.6521116390742	4.15607030405579e-19	5.06106076079694e-18	Membrane carboxypeptidase/penicillin-binding protein PbpC
3726	COG1366	-1.25386156315554	27.1156953488975	5.879945262906e-19	7.13919017761684e-18	Anti-anti-sigma regulatory factor (antagonist of anti-sigma factor)
1919	COG4107	-1.65715133849843	32.4576723705175	6.23338208597838e-19	7.54605901937854e-18	ABC-type phosphonate transport system, ATPase component
1192	COG1523	-0.709989526429681	55.1186833789742	6.51493969379751e-19	7.86378058054855e-18	Type II secretory pathway, pullulanase PulA and related glycosidases
3673	COG3222	2.29483175148151	25.6375289965041	6.96315279001344e-19	8.38021546306881e-18	Uncharacterized protein conserved in bacteria
971	COG2807	-1.48935788184917	63.4907671221946	7.06013767813394e-19	8.47216521376073e-18	Cyanate permease
260	COG2813	1.28323083980302	27.6172426306229	8.79243005395712e-19	1.05202447971185e-17	16S RNA G1207 methylase RsmC
550	COG4641	-2.26638654697662	29.3607732813486	8.8984606434904e-19	1.06162504372772e-17	Uncharacterized protein conserved in bacteria
1211	COG2113	-0.913993737530387	46.9754185973778	9.19796051679315e-19	1.09418512968557e-17	ABC-type proline/glycine betaine transport systems, periplasmic components
1758	COG4213	-1.55187823900424	57.8844611091881	9.25356250170657e-19	1.09762718319955e-17	ABC-type xylose transport system, periplasmic component
967	COG4653	2.73014982070646	31.6875069587318	9.6007153725427e-19	1.13553288716626e-17	Predicted phage phi-C31 gp36 major capsid-like protein
1158	COG4214	-1.0982128281258	29.6254485922227	1.00479867458549e-18	1.18502903856558e-17	ABC-type xylose transport system, permease component
819	COG0024	-0.595053979672781	34.0618459843183	1.05151632371946e-18	1.23658319669409e-17	Methionine aminopeptidase
1322	COG2861	3.48045541666989	22.223527944178	1.56173928001126e-18	1.83137289929525e-17	Uncharacterized protein conserved in bacteria
1869	COG1541	0.981262810083127	30.5197248778384	1.57258741572575e-18	1.83885505770659e-17	Coenzyme F390 synthetase
3658	COG1680	0.501672701899025	59.4033715800971	1.67058531764416e-18	1.94791194544571e-17	Beta-lactamase class C and other penicillin binding proteins
1325	COG3746	3.12905753030132	22.9548879685508	1.99640052567702e-18	2.31469987709486e-17	Phosphate-selective porin
1926	COG1943	3.12905753030131	20.7859913316237	1.99640052567705e-18	2.31469987709486e-17	Transposase and inactivated derivatives
2864	COG3464	2.8926687521692	22.8995005224383	2.01410208503437e-18	2.32866409606782e-17	Transposase and inactivated derivatives
3069	COG1429	-0.653677395056338	88.1089096881881	2.11380405414361e-18	2.43709173301264e-17	Cobalamin biosynthesis protein CobN and related Mg-chelatases
1981	COG0132	2.27442287984658	29.4772828451446	2.14288485478145e-18	2.46371901181019e-17	Dethiobiotin synthetase
3238	COG2020	1.81058576552015	26.810930610756	2.4259389513493e-18	2.78138293140772e-17	Putative protein-S-isoprenylcysteine methyltransferase
3926	COG1207	-0.628694260728563	32.503110064726	2.64512312629822e-18	3.02425744106764e-17	N-acetylglucosamine-1-phosphate uridyltransferase (contains nucleotidyltransferase and I-patch acetyltransferase domains)
1242	COG1253	-0.527248756782326	40.3133284180524	2.80268383233948e-18	3.19552538889454e-17	Hemolysins and related proteins containing CBS domains
3372	COG4325	21.5830090039449	24.8371680886987	3.03394110791954e-18	3.44964132602122e-17	Predicted membrane protein
3875	COG1928	-3.52079020493024	21.0223547056866	3.06247612270277e-18	3.47249358706463e-17	Dolichyl-phosphate-mannose--protein O-mannosyl transferase
3655	COG4964	2.70633917404566	27.0860621012042	3.14032679293965e-18	3.55098491201638e-17	Flp pilus assembly protein, secretin CpaC
3172	COG2356	1.77277906512173	26.3955301926413	3.2310413666089e-18	3.64122918276189e-17	Endonuclease I
1745	COG5178	-0.556216460210749	82.9532229312709	3.23782769895737e-18	3.64122918276189e-17	U5 snRNP spliceosome subunit
2904	COG3889	-0.532330136891355	46.7166066197684	3.50430034272667e-18	3.93016354513978e-17	Predicted solute binding protein
92	COG1283	2.06599017905279	33.8224255669111	3.57567121245568e-18	3.99931051914879e-17	Na+/phosphate symporter
79	COG1398	1.50637439111723	35.5732811217447	3.76469484901553e-18	4.19931815678805e-17	Fatty-acid desaturase
2389	COG1816	-1.03531810406466	48.00022591253	4.89887661434617e-18	5.44966922828347e-17	Adenosine deaminase
718	COG1623	-3.1633343153898	27.2663932810712	5.08814105226525e-18	5.629781873958e-17	Predicted nucleic-acid-binding protein (contains the HHH domain)
453	COG3049	-3.16333431557221	22.1477206397769	5.08814105226525e-18	5.629781873958e-17	Penicillin V acylase and related amidases
3580	COG2094	-4.12841521204045	17.8540031514686	5.28842037824325e-18	5.83569390800247e-17	3-methyladenine DNA glycosylase
3488	COG1113	-1.78016008222477	35.5774647253056	5.33134813471791e-18	5.86733393649704e-17	Gamma-aminobutyrate permease and related permeases
1314	COG3243	1.03236274047396	35.356983635151	5.8936560328525e-18	6.46887686165891e-17	Poly(3-hydroxyalkanoate) synthetase
2109	COG3590	0.784616676516025	34.5266505015806	6.75642277648883e-18	7.39612663511384e-17	Predicted metalloendopeptidase
3575	COG4219	2.54782826594539	25.7139759926265	7.70280722488557e-18	8.40974921422521e-17	Antirepressor regulating drug resistance, predicted signal transduction N-terminal membrane component
974	COG4760	-1.83766457670497	24.6126385143116	8.29711085217058e-18	9.03463181680797e-17	Predicted membrane protein
2274	COG3833	-1.99660568485486	27.8469049873466	8.95095831682162e-18	9.72088243589387e-17	ABC-type maltose transport systems, permease component
744	COG1506	0.537657861903229	43.3981821502671	9.35016385039075e-18	1.01277037916338e-16	Dipeptidyl aminopeptidases/acylaminoacyl-peptidases
3738	COG0638	-2.38033080632655	27.4131638252801	1.04061148727722e-17	1.12418815790894e-16	20S proteasome, alpha and beta subunits
2720	COG4425	-2.21931903611125	23.7696700580636	1.16468998227788e-17	1.25493821127114e-16	Predicted membrane protein
2304	COG4767	-26.6042955553097	14.1101825624361	1.22708719973174e-17	1.31871825433312e-16	Glycopeptide antibiotics resistance protein
1949	COG4564	1.81731332573434	40.1983998861953	1.39448868968989e-17	1.49471756426135e-16	Signal transduction histidine kinase
3270	COG2132	0.73694390580766	35.6891032377716	1.5671450790439e-17	1.67542055723239e-16	Putative multicopper oxidases
2405	COG1007	-0.74943463709974	33.6174320600478	1.63620804237083e-17	1.74472339440371e-16	NADH:ubiquinone oxidoreductase subunit 2 (chain N)
391	COG0183	0.328408495518323	43.6495710163293	1.67079122276551e-17	1.77699655630564e-16	Acetyl-CoA acetyltransferase
3153	COG2201	1.05245689962312	30.3223287322415	1.76263248793272e-17	1.86984415472451e-16	Chemotaxis response regulator containing a CheY-like receiver domain and a methylesterase domain
149	COG3563	2.15869957715693	26.3649207689747	2.02237707676789e-17	2.13987250590659e-16	Capsule polysaccharide export protein
610	COG3119	-0.336236188098215	183.211960902396	2.20691383271339e-17	2.32914290652521e-16	Arylsulfatase A and related enzymes
464	COG2057	1.00767012788359	32.0630967704396	2.23925171233705e-17	2.3572276337543e-16	Acyl CoA:acetate/3-ketoacid CoA transferase, beta subunit
3202	COG1621	1.41400107102549	55.0981065777035	2.24720815641452e-17	2.35956856423525e-16	Beta-fructosidases (levanase/invertase)
1633	COG0297	1.147275203567	29.3600722034601	2.26537451930368e-17	2.37259071792721e-16	Glycogen synthase
2572	COG0813	1.51349185888559	29.9466559616819	3.01573816153877e-17	3.15045133829786e-16	Purine-nucleoside phosphorylase
1263	COG0648	-2.35435531992329	26.9114637781042	3.86358857799108e-17	4.02595711063576e-16	Endonuclease IV
617	COG0160	0.73433326808763	54.580253375451	3.95603308496882e-17	4.1118768125585e-16	4-aminobutyrate aminotransferase and related aminotransferases
3867	COG3384	2.51189625671933	22.4622494237012	4.40532549080873e-17	4.56733494210799e-16	Uncharacterized conserved protein
3420	COG1486	-2.44761281052673	30.486866162945	4.73603649612655e-17	4.89787090905952e-16	Alpha-galactosidases/6-phospho-beta-glucosidases, family 4 of glycosyl hydrolases
497	COG0499	-0.468177333901464	43.8498146018248	5.8128542441856e-17	5.99528436454342e-16	S-adenosylhomocysteine hydrolase
2056	COG0502	1.23974572786329	26.7131385848261	5.82632105397805e-17	5.99528436454342e-16	Biotin synthase and related enzymes
1288	COG0441	-0.424268285793298	40.0472624646124	6.20073566282127e-17	6.35063072795018e-16	Threonyl-tRNA synthetase
220	COG1034	-0.613192038068492	36.2187945429912	6.20251106082598e-17	6.35063072795018e-16	NADH dehydrogenase/NADH:ubiquinone oxidoreductase 75 kD subunit (chain G)
2070	COG1883	1.36966334557534	33.2980425427303	6.32627807098768e-17	6.46128053106335e-16	Na+-transporting methylmalonyl-CoA/oxaloacetate decarboxylase, beta subunit
2254	COG0004	-0.392344826476688	38.9940018806061	7.23268047691231e-17	7.36874080271561e-16	Ammonia permease
128	COG2513	-0.83155006832212	36.7786253154566	7.28949165285016e-17	7.40828336867439e-16	PEP phosphonomutase and related enzymes
327	COG3287	2.81470720979642	31.430929177077	7.37888623625956e-17	7.46228396767674e-16	Uncharacterized conserved protein
3467	COG4667	2.81470721076741	21.6270505348358	7.37888623625956e-17	7.46228396767674e-16	Predicted esterase of the alpha-beta hydrolase superfamily
2303	COG3267	1.68869594791979	45.5499205880009	8.39757595557725e-17	8.47167221400882e-16	Type II secretory pathway, component ExeA (predicted ATPase)
1477	COG1271	0.822415636611696	37.6639351949688	8.47566149375985e-17	8.52954100447813e-16	Cytochrome bd-type quinol oxidase, subunit 1
2467	COG2956	1.47840053907394	34.0465551658547	8.62959127573321e-17	8.66326772949217e-16	Predicted N-acetylglucosaminyl transferase
3042	COG3968	1.19621946290416	65.5716599358458	8.74851501347452e-17	8.76128656823872e-16	Uncharacterized protein related to glutamine synthetase
4062	COG0422	1.10090928300433	36.5201445440721	9.44918979888016e-17	9.44001582820164e-16	Thiamine biosynthesis protein ThiC
1669	COG1874	-1.11741546596451	43.7956609255478	9.6151973598697e-17	9.58260347051421e-16	Beta-galactosidase
641	COG5438	-4.05430723988674	17.6049622251164	1.01046721494987e-16	1.00460943399363e-15	Predicted multitransmembrane protein
1627	COG1596	0.995548767351247	40.5457073842882	1.02025305220398e-16	1.01189435249918e-15	Periplasmic protein involved in polysaccharide export
1464	COG0492	-0.452941801638555	43.2562900477658	1.13244982553387e-16	1.12047199084073e-15	Thioredoxin reductase
1851	COG1393	1.03582266648919	37.9480356610633	1.20175461418792e-16	1.18619232422002e-15	Arsenate reductase and related proteins, glutaredoxin family
2358	COG2933	2.4872036390586	46.6573005439911	1.40383346034966e-16	1.37904022023848e-15	Predicted SAM-dependent methyltransferase
3192	COG3505	2.48720364412843	21.0605589318867	1.40383346034967e-16	1.37904022023848e-15	Type IV secretory pathway, VirD4 components
3515	COG3614	22.4757635113292	18.2497888472082	1.51372399957973e-16	1.48344951958814e-15	Predicted periplasmic ligand-binding sensor domain
2861	COG5598	0.579684952040743	37.5064160179267	1.52801788112782e-16	1.49390061727366e-15	Trimethylamine:corrinoid methyltransferase
3332	COG1783	2.05291809748507	27.0963027718541	1.70918999926672e-16	1.66706778127531e-15	Phage terminase large subunit
2126	COG0464	-0.968626729681362	31.1417953500438	1.85159619759256e-16	1.80169502347304e-15	ATPases of the AAA+ class
1825	COG0737	0.731397192309657	43.8526382797271	1.89052541771663e-16	1.83523646682114e-15	5'-nucleotidase/2',3'-cyclic phosphodiesterase and related esterases
1089	COG0085	-0.284615720496218	50.0118777734204	2.26549886307241e-16	2.19406901656613e-15	DNA-directed RNA polymerase, beta subunit/140 kD subunit
1377	COG1362	-1.10636563018065	32.5745258820547	2.32425608137563e-16	2.24568967862491e-15	Aspartyl aminopeptidase
1914	COG3768	2.78730823560407	22.0655728135159	2.43999835183337e-16	2.34650308788463e-15	Predicted membrane protein
61	COG1782	2.78730823560407	22.8791864288546	2.43999835183339e-16	2.34650308788463e-15	Predicted metal-dependent RNase, consists of a metallo-beta-lactamase domain and an RNA-binding KH domain
2172	COG3666	3.97447392258621	32.8008877258118	2.46898353882559e-16	2.36884294774035e-15	Transposase and inactivated derivatives
2003	COG2031	2.47462486192209	36.5640531240176	2.50321431111719e-16	2.3961000243159e-15	Short chain fatty acids transporter
1986	COG4552	-26.519137747249	13.9396163414734	2.52824249830451e-16	2.41444225592143e-15	Predicted acetyltransferase involved in intracellular survival and related acetyltransferases
3642	COG1023	-2.31408142078535	27.1587282207912	2.74087262935795e-16	2.6114425329716e-15	Predicted 6-phosphogluconate dehydrogenase
982	COG1257	1.04206878298513	63.9832475278224	3.0200852392759e-16	2.87082467548721e-15	Hydroxymethylglutaryl-CoA reductase
4109	COG4972	1.60991507005768	31.670862508423	3.35460893471648e-16	3.18146782840853e-15	Tfp pilus assembly protein, ATPase PilM
369	COG0701	1.35886825400864	28.1861501328348	3.491482054136e-16	3.30366439881006e-15	Predicted permeases
3830	COG4579	1.112703859527	66.8963382128842	3.53916298951251e-16	3.34109973964071e-15	Isocitrate dehydrogenase kinase/phosphatase
2331	COG3480	-2.51599667147977	24.6750923796368	4.06797737124003e-16	3.83153200458214e-15	Predicted secreted protein containing a PDZ domain
2162	COG3002	3.34692402451574	25.9164141474558	4.21711076378162e-16	3.96292874514273e-15	Uncharacterized protein conserved in bacteria
3598	COG3010	-4.01508652673345	18.2719447083243	4.41285388095536e-16	4.13742746560644e-15	Putative N-acetylmannosamine-6-phosphate epimerase
509	COG1847	-25.496664891735	13.9684084443653	5.38949365623923e-16	5.04162633842742e-15	Predicted RNA-binding protein
3787	COG0673	-0.37232886698222	114.270382180144	6.40006297387581e-16	5.97339210895076e-15	Predicted dehydrogenases and related proteins
3444	COG3000	0.793484731828088	34.7995963846104	7.27232815731538e-16	6.77214993111089e-15	Sterol desaturase
2809	COG2011	-2.50095879411524	23.2478794160733	7.94501053922284e-16	7.38186532267296e-15	ABC-type metal ion transport system, permease component
897	COG1459	0.628632329360315	53.3533268906448	8.22403008825767e-16	7.62389816289833e-15	Type II secretory pathway, component PulF
1983	COG2235	-1.5663189234348	49.2932212854121	8.56481283787888e-16	7.92197070577741e-15	Arginine deiminase
2638	COG3047	3.93998774648616	23.928230744959	8.79293665327233e-16	8.11473705490334e-15	Outer membrane protein W
1428	COG1695	-1.17667450777956	28.2143471312763	9.29996463377044e-16	8.56345736747185e-15	Predicted transcriptional regulators
2541	COG0214	-2.28630185667834	21.888454927621	1.00593907514831e-15	9.24206525292514e-15	Pyridoxine biosynthesis enzyme
2294	COG2148	0.748953555001982	38.4588883792669	1.02911650342487e-15	9.43394995121772e-15	Sugar transferases involved in lipopolysaccharide synthesis
3273	COG4447	1.56546330748723	31.1752497720918	1.0388550828824e-15	9.50206115809765e-15	Uncharacterized protein related to plant photosystem II stability/assembly factor
3594	COG1125	-1.90665744819192	30.1725626903519	1.16236936530685e-15	1.05847617424845e-14	ABC-type proline/glycine betaine transport systems, ATPase components
2503	COG1189	-1.90665744819192	30.6328099755865	1.16236936530685e-15	1.05847617424845e-14	Predicted rRNA methylase
2176	COG1082	-0.696532019686416	99.5085684576023	1.27844852837028e-15	1.1616101860424e-14	Sugar phosphate isomerases/epimerases
775	COG0488	0.281046674040235	41.7194613186578	1.28490149424113e-15	1.16490188332522e-14	ATPase components of ABC transporters with duplicated ATPase domains
863	COG4663	-0.543653265356306	48.1795698175593	1.40333282802342e-15	1.2694764659658e-14	TRAP-type mannitol/chloroaromatic compound transport system, periplasmic component
2185	COG0458	-0.348940198297542	39.4675963186075	1.53991235220347e-15	1.38997351790997e-14	Carbamoylphosphate synthase large subunit (split gene in MJ)
1718	COG2344	-2.48569132198542	20.850014080175	1.55002410349856e-15	1.39603921444203e-14	AT-rich DNA-binding protein
372	COG1574	0.5186246951825	138.606780168453	1.599936653881e-15	1.43784700161009e-14	Predicted metal-dependent hydrolase with the TIM-barrel fold
3928	COG4553	1.63740265352364	25.9127303094107	1.60968194405755e-15	1.4434533511418e-14	Poly-beta-hydroxyalkanoate depolymerase
2236	COG0623	-0.538549645679889	41.6347816195837	1.76289223594992e-15	1.57740531373258e-14	Enoyl-[acyl-carrier-protein] reductase (NADH)
2709	COG3587	2.56416468526561	28.4479737834506	2.03369281317364e-15	1.81576564403964e-14	Restriction endonuclease
816	COG1740	21.3972918500214	34.3289277385855	2.0582961910031e-15	1.83375478834822e-14	Ni,Fe-hydrogenase I small subunit
1801	COG3832	-1.89482299054489	26.2573155849936	2.12169484951133e-15	1.88615464375565e-14	Uncharacterized conserved protein
3531	COG4874	1.14418979138709	58.0048465737554	2.14053641372642e-15	1.89880342217628e-14	Uncharacterized protein conserved in bacteria containing a pentein-type domain
1985	COG1696	1.80400679442211	28.5209597967332	2.15547070560061e-15	1.90793923102196e-14	Predicted membrane protein involved in D-alanine export
3115	COG3604	0.834061297460131	33.8916326615346	2.2183850489973e-15	1.95941477718302e-14	Transcriptional regulator containing GAF, AAA-type ATPase, and DNA binding domains
626	COG4630	0.982303540601052	37.1997700628896	2.59321700227905e-15	2.2855848354134e-14	Xanthine dehydrogenase, iron-sulfur cluster and FAD-binding subunit A
2980	COG2718	2.73014982275328	79.0670359828107	2.64863295306018e-15	2.3294387253837e-14	Uncharacterized conserved protein
1874	COG2211	-0.577749006316218	51.2242006422113	3.05905489241836e-15	2.68316506104327e-14	Na+/melibiose symporter and related transporters
885	COG2986	0.78379053826216	47.2254645857607	3.06386680925738e-15	2.68316506104327e-14	Histidine ammonia-lyase
636	COG1752	1.08208922368222	27.4025079175296	3.57673667493672e-15	3.125657782174e-14	Predicted esterase of the alpha-beta hydrolase superfamily
2706	COG5422	-1.88284679949821	27.3244020943459	3.86673203376309e-15	3.37192140910358e-14	RhoGEF, Guanine nucleotide exchange factor for Rho/Rac/Cdc42-like GTPases
2960	COG5183	-3.3417419734351	18.362605304849	4.13981305189841e-15	3.60242505742365e-14	Protein involved in mRNA turnover and stability
1723	COG1250	0.413470287758011	41.8845106499362	4.27981968726126e-15	3.71640038665977e-14	3-hydroxyacyl-CoA dehydrogenase
1261	COG2808	1.83259012756894	38.8313412619725	4.44802096806047e-15	3.85432722200776e-14	Transcriptional regulator
2369	COG3344	2.40924209758888	38.521737025808	4.45888156114174e-15	3.85562111463433e-14	Retron-type reverse transcriptase
3363	COG4227	2.04869868188993	24.5144763356138	4.77589288860176e-15	4.12108493280604e-14	Antirestriction protein
1304	COG1807	-1.37249354229745	29.6041847330619	5.24698877591392e-15	4.51811836854847e-14	4-amino-4-deoxy-L-arabinose transferase and related glycosyltransferases of PMT family
3228	COG0532	-0.407691812108104	44.2848037483179	5.68714256625947e-15	4.87893394925605e-14	Translation initiation factor 2 (IF-2; GTPase)
2344	COG1070	-0.695000799877429	68.2130536959457	5.6897188912607e-15	4.87893394925605e-14	Sugar (pentulose and hexulose) kinases
3724	COG1273	-2.45443877848034	23.1158982771724	5.8797046957935e-15	5.03136476671228e-14	Uncharacterized conserved protein
1388	COG2815	-1.47133937693256	29.5051277262711	5.96461462877496e-15	5.09343440083771e-14	Uncharacterized protein conserved in bacteria
1311	COG0355	-0.919824657843249	39.0816559585595	6.07279962382261e-15	5.17508141856188e-14	F0F1-type ATP synthase, epsilon subunit (mitochondrial delta subunit)
3474	COG2961	1.92288933540801	26.9215935763709	6.38322234369026e-15	5.42837668732007e-14	Protein involved in catabolism of external DNA
2854	COG4177	-0.509403137557658	36.0269932682501	6.46263933593087e-15	5.48458216632814e-14	ABC-type branched-chain amino acid transport system, permease component
1629	COG1448	0.84662549095901	39.5534626557231	6.99703971943783e-15	5.92588795991895e-14	Aspartate/tyrosine/aromatic aminotransferase
2216	COG2818	0.909558319481176	29.4557266835203	7.05558723302004e-15	5.96320267989948e-14	3-methyladenine DNA glycosylase
1371	COG0402	0.640034589648475	42.4723905900692	7.41143523313318e-15	6.25112037286397e-14	Cytosine deaminase and related metal-dependent hydrolases
3567	COG1629	0.524512613491317	58.2103216774877	7.4958280856591e-15	6.30937186105784e-14	Outer membrane receptor proteins, mostly Fe transport
3986	COG4243	-3.93170491779837	17.671288823021	8.39861939760583e-15	7.0548402939889e-14	Predicted membrane protein
3706	COG1982	2.28175966991418	27.0062237333444	8.75390876864356e-15	7.33830722845965e-14	Arginine/lysine/ornithine decarboxylases
1765	COG3698	3.26423230820026	20.6827739805925	9.35176784504479e-15	7.82355212402528e-14	Predicted periplasmic protein
3591	COG1315	2.92545857505758	21.3402569436583	1.00467397028062e-14	8.38790681881345e-14	Predicted polymerase, most proteins contain PALM domain, HD hydrolase domain and Zn-ribbon domain
1834	COG3523	1.9118394992254	23.1888439773592	1.08096625493519e-14	9.0065933305936e-14	Uncharacterized protein conserved in bacteria
3896	COG3865	-2.4384384371339	23.0097664500664	1.14314046950847e-14	9.5053862070644e-14	Uncharacterized protein conserved in bacteria
3453	COG4796	1.25065466885207	39.0640445037895	1.24532115328867e-14	1.03341569897906e-13	Type II secretory pathway, component HofQ
1111	COG3770	2.38184312847309	29.9401551932654	1.4025997813999e-14	1.1615896781171e-13	Murein endopeptidase
2985	COG0835	1.3607890741493	39.1718781789798	1.47797432152766e-14	1.22155468020238e-13	Chemotaxis signal transduction protein
1156	COG0301	2.26851444316441	28.8390990868884	1.53756793676201e-14	1.26826245044338e-13	Thiamine biosynthesis ATP pyrophosphatase
3671	COG0732	2.17420376359511	24.1784876688189	1.57267894923941e-14	1.29462931101388e-13	Restriction endonuclease S subunits
1609	COG2156	-3.9097260110796	17.4774662432889	1.75336915149315e-14	1.44049250050814e-13	K+-transporting ATPase, c chain
3087	COG2385	-1.94889021127882	28.2669895963582	1.81645740881076e-14	1.48935033758269e-13	Sporulation protein and related proteins
2129	COG1226	1.59255208735608	28.2056810678295	1.82408127497526e-14	1.49262793793204e-13	Kef-type K+ transport systems, predicted NAD-binding component
1383	COG3501	1.90066619862799	32.6861268210878	1.82838945589809e-14	1.49318472231677e-13	Uncharacterized protein conserved in bacteria
861	COG0119	-0.35224404641407	48.0888260165646	1.83237170325279e-14	1.49347364962149e-13	Isopropylmalate/homocitrate/citramalate synthases
1159	COG3137	2.9091980541883	23.2812756296357	1.83988702120169e-14	1.49663537139647e-13	Putative salt-induced outer membrane protein
4056	COG0647	-0.812211043223233	38.2464066708301	1.88569490894556e-14	1.53087184323864e-13	Predicted sugar phosphatases of the HAD superfamily
1968	COG0723	-0.8342702637011	39.3612599149646	1.99267688440196e-14	1.61181276870858e-13	Rieske Fe-S protein
1196	COG0266	-0.593607638657419	33.2770939621835	1.9932281323437e-14	1.61181276870858e-13	Formamidopyrimidine-DNA glycosylase
3592	COG0365	-0.266905202330256	39.7369122337991	2.06242866321751e-14	1.66450125054966e-13	Acyl-coenzyme A synthetases/AMP-(fatty) acid ligases
945	COG4702	-25.3760369030824	13.8140936224567	2.381700380006e-14	1.91841071704593e-13	Uncharacterized conserved protein
4075	COG1418	1.33647535432181	30.0155591958758	2.41612482384942e-14	1.9423378466727e-13	Predicted HD superfamily hydrolase
1734	COG1793	-0.690850186219294	31.4960226220609	2.75691419327968e-14	2.21198027671328e-13	ATP-dependent DNA ligase
2000	COG3206	1.17167835389728	30.7134504573799	2.76501149389955e-14	2.21416095503707e-13	Uncharacterized protein involved in exopolysaccharide biosynthesis
281	COG0534	0.405932275765973	39.4138160562501	2.82377418985089e-14	2.25682612920899e-13	Na+-driven multidrug efflux pump
2933	COG4148	1.4010138754594	25.6986194982195	2.95684312338776e-14	2.35859811935349e-13	ABC-type molybdate transport system, ATPase component
1337	COG1494	-1.16085381546481	38.7646080311057	3.01663902324368e-14	2.40164143513946e-13	Fructose-1,6-bisphosphatase/sedoheptulose 1,7-bisphosphatase and related proteins
4087	COG4638	0.559546935383246	83.6345838121962	3.12619869165031e-14	2.48406058201403e-13	Phenylpropionate dioxygenase and related ring-hydroxylating dioxygenases, large terminal subunit
3138	COG3228	3.22914098885834	19.6007851205911	3.22176848854127e-14	2.55506726374487e-13	Uncharacterized protein conserved in bacteria
3099	COG1005	-0.659083476539233	43.7886221639613	3.69205529857878e-14	2.92240377095197e-13	NADH:ubiquinone oxidoreductase subunit 1 (chain H)
703	COG3564	-1.40234650544713	25.8658325581658	3.90571672125404e-14	3.08559117556269e-13	Uncharacterized protein conserved in bacteria
755	COG3203	3.82876211137594	18.1957605083377	3.95874221473061e-14	3.12149098770713e-13	Outer membrane protein (porin)
9	COG0676	2.14822827740066	38.1603078958382	4.75480502419589e-14	3.74202246263676e-13	Uncharacterized enzymes related to aldose 1-epimerase
332	COG0671	-1.67859988202206	26.7767959764115	4.97231889438454e-14	3.90573751322267e-13	Membrane-associated phospholipid phosphatase
4031	COG2264	0.826472437307312	30.5454613498311	5.24289394531724e-14	4.11042885312871e-13	Ribosomal protein L11 methylase
482	COG2716	1.69905873494673	26.6314283238521	5.82296990846073e-14	4.55652930479551e-13	Glycine cleavage system regulatory protein
1328	COG3314	3.21112248335597	23.8111977362128	5.97621024906066e-14	4.66756762526256e-13	Uncharacterized protein conserved in bacteria
1140	COG1446	0.904198988763017	35.7794891508361	6.04214500469238e-14	4.71012667411247e-13	Asparaginase
929	COG2084	-0.39807163386072	75.4372033582554	6.17838510836828e-14	4.80722743025403e-13	3-hydroxyisobutyrate dehydrogenase and related beta-hydroxyacid dehydrogenases
2196	COG3316	1.1897047817922	32.9508290414359	6.50178585662191e-14	5.04931143129354e-13	Transposase and inactivated derivatives
2242	COG5525	1.20064424879374	29.0883128686534	6.56495145434474e-14	5.08876463014745e-13	Bacteriophage tail assembly protein
3487	COG1595	0.371394458278785	38.6530207651219	7.04715752686283e-14	5.45227450762546e-13	DNA-directed RNA polymerase specialized sigma subunit, sigma24 homolog
1982	COG1492	0.971451215772184	29.8986956002954	7.07720085488058e-14	5.46524553821547e-13	Cobyric acid synthase
1589	COG0483	-0.529021149815147	39.859128244562	7.49575243979165e-14	5.77762491426638e-13	Archaeal fructose-1,6-bisphosphatase and related enzymes of inositol monophosphatase family
3252	COG3488	2.0564207280356	28.8870110774424	7.79878533904867e-14	5.99996270196717e-13	Predicted thiol oxidoreductase
3695	COG1099	-2.38884149599453	23.7385418017393	8.33846280332812e-14	6.40319270494376e-13	Predicted metal-dependent hydrolases with the TIM-barrel fold
4095	COG1487	-1.66703905967421	25.4474819982586	8.76210780415699e-14	6.71598430575608e-13	Predicted nucleic acid-binding protein, contains PIN domain
3181	COG1607	0.921116172568441	39.4596368875964	9.50251684115301e-14	7.2699552636033e-13	Acyl-CoA hydrolase
2824	COG3517	1.50637439111714	24.3300908997428	1.02239961720645e-13	7.80741525866742e-13	Uncharacterized protein conserved in bacteria
2697	COG1481	-22.3233931697203	17.0284246525105	1.08622406057577e-13	8.27944117283312e-13	Uncharacterized protein conserved in bacteria
119	COG1136	-0.371158460492962	39.8707815237642	1.25598776181005e-13	9.5557220473386e-13	ABC-type antimicrobial peptide transport system, ATPase component
1942	COG4782	3.78875677679111	24.5209460373258	1.40658348492679e-13	1.06817299335031e-12	Uncharacterized protein conserved in bacteria
1190	COG0716	2.12156003020741	26.6953772160684	1.43122546385078e-13	1.0848847162449e-12	Flavodoxins
1814	COG1732	-2.3717470626353	20.5105733256187	1.61290814467081e-13	1.22035476534284e-12	Periplasmic glycine betaine/choline-binding (lipo)protein of an ABC-type transport system (osmoprotectant binding protein)
2978	COG0126	-0.464511743964025	38.7309388135835	1.83537239812058e-13	1.38612711755308e-12	3-phosphoglycerate kinase
2830	COG3572	-0.796210701841869	30.5352412408785	1.90642468387496e-13	1.43715091553651e-12	Gamma-glutamylcysteine synthetase
227	COG2814	-0.463066255304838	37.4301232166259	1.94976846471011e-13	1.4671383913614e-12	Arabinose efflux permease
3032	COG3647	24.2431411574068	14.2133182893511	1.99758528036754e-13	1.50037609744394e-12	Predicted membrane protein
2316	COG3740	2.03044524163325	24.918137799812	2.30471487371875e-13	1.72790645177165e-12	Phage head maturation protease
2141	COG4774	0.798301560340909	62.9235023784633	2.45781217534327e-13	1.83933725703871e-12	Outer membrane receptor for monomeric catechols
1226	COG3735	1.84284662773838	25.2815495059933	2.48447064406264e-13	1.85591309817819e-12	Uncharacterized protein conserved in bacteria
3229	COG2198	1.74651551880002	24.9917322021572	2.65439812138833e-13	1.97925772964391e-12	FOG: HPt domain
254	COG0014	-0.530081187810762	47.4118647255259	2.7259772612627e-13	2.02895522737021e-12	Gamma-glutamyl phosphate reductase
685	COG0410	-0.427584005117639	45.6379065638528	3.11999630747538e-13	2.31596692344766e-12	ABC-type branched-chain amino acid transport systems, ATPase component
2378	COG3806	1.14318476615689	31.1889286069644	3.12284169706864e-13	2.31596692344766e-12	Anti-sigma factor
1072	COG5398	-2.15075636468211	23.3142303674097	3.27118545033607e-13	2.42161858157972e-12	Heme oxygenase
346	COG3019	1.06965673950497	28.7185555948632	3.33808122670984e-13	2.46670418835506e-12	Predicted metal-binding protein
870	COG4778	-1.23529242071351	35.8519014688625	3.39285585735706e-13	2.50268722381392e-12	ABC-type phosphonate transport system, ATPase component
3319	COG1469	1.41425910220943	25.6156263796253	3.50166161742651e-13	2.57832544138238e-12	Uncharacterized conserved protein
365	COG2010	0.969971925561591	36.1550005875445	3.99718291736114e-13	2.93792944426044e-12	Cytochrome c, mono- and diheme variants
3411	COG0834	-0.50852862942503	32.726901956444	4.48384312860476e-13	3.28975014569291e-12	ABC-type amino acid transport/signal transduction systems, periplasmic component/domain
3019	COG1705	1.33366169342992	31.9753444180517	4.49936250014097e-13	3.295262642452e-12	Muramidase (flagellum-specific)
3186	COG4597	-0.713404798192576	41.2760221223097	4.54137721637519e-13	3.32012586547074e-12	ABC-type amino acid transport system, permease component
831	COG0683	-0.442705332699356	57.4370142348472	4.55205576109147e-13	3.32203218309441e-12	ABC-type branched-chain amino acid transport systems, periplasmic component
3171	COG2908	-0.596267543733034	38.8474709882285	4.77866163848621e-13	3.48123385911668e-12	Uncharacterized protein conserved in bacteria
2239	COG3072	3.74708408036168	30.7997456838993	4.9942845869096e-13	3.63188610595758e-12	Adenylate cyclase
2989	COG1008	-0.527057769893732	51.5425469615319	5.03532539203759e-13	3.65527324755321e-12	NADH:ubiquinone oxidoreductase subunit 4 (chain M)
2354	COG2414	1.88106784055865	53.056939930512	5.05239544699762e-13	3.66120768659194e-12	Aldehyde:ferredoxin oxidoreductase
3740	COG0114	-0.485304176393657	47.6654536535603	5.84746926295169e-13	4.22990922430741e-12	Fumarase
3077	COG1960	0.195443234990928	122.804919385264	6.15558789480923e-13	4.44498241667277e-12	Acyl-CoA dehydrogenases
2726	COG2357	-2.13449584381033	23.7153929025063	6.17402390461576e-13	4.4504872839577e-12	Uncharacterized protein conserved in bacteria
3947	COG4731	2.41463295129412	20.4932154434017	6.75177086858982e-13	4.85844211453072e-12	Uncharacterized protein conserved in bacteria
886	COG3066	2.80565737524496	22.5963971189184	6.85055885487184e-13	4.9209249994158e-12	DNA mismatch repair protein
1003	COG4277	3.13561493079447	19.7978565751912	7.04385009056275e-13	5.05095591859866e-12	Predicted DNA-binding protein with the Helix-hairpin-helix motif
27	COG0567	-0.298341492568118	41.8742532413569	7.20666077466433e-13	5.15871578235102e-12	2-oxoglutarate dehydrogenase complex, dehydrogenase (E1) component, and related enzymes
2061	COG0017	0.758780050072717	37.0821514074592	7.36121253630746e-13	5.2601997915697e-12	Aspartyl/asparaginyl-tRNA synthetases
380	COG4263	25.1943507223123	13.8125007732315	7.39919279930571e-13	5.27817635388948e-12	Nitrous oxide reductase
2790	COG0740	-0.463241095823773	40.9139653653673	7.55152373166749e-13	5.37752105182412e-12	Protease subunit of ATP-dependent Clp proteases
3785	COG3670	-1.03259947983893	98.0258553295788	7.81762135813842e-13	5.55739715200306e-12	Lignostilbene-alpha,beta-dioxygenase and related enzymes
1848	COG1637	-2.62879216528431	20.9386200780367	8.22988010723251e-13	5.83032470247318e-12	Predicted nuclease of the RecB family
964	COG3247	-2.6287921652843	20.5330554473753	8.22988010723255e-13	5.83032470247318e-12	Uncharacterized conserved protein
2110	COG3336	-1.61941101068495	24.088219106382	8.29001571142262e-13	5.86283585364528e-12	Predicted membrane protein
1247	COG3162	-23.238835781703	15.9474853318036	1.06072672171464e-12	7.48876704387213e-12	Predicted membrane protein
3232	COG0543	1.28323083979748	31.2806698363229	1.14557148376939e-12	8.07392504656643e-12	2-polyprenylphenol hydroxylase and related flavodoxin oxidoreductases
125	COG0429	1.23811040452256	28.7305282921273	1.19848343929745e-12	8.43240655751844e-12	Predicted hydrolase of the alpha/beta-hydrolase fold
1349	COG2859	2.78730823657676	19.4281977191256	1.24887720051321e-12	8.75703331739754e-12	Uncharacterized protein conserved in bacteria
2097	COG2922	2.78730823657926	19.7254714412681	1.24887720051321e-12	8.75703331739754e-12	Uncharacterized protein conserved in bacteria
1124	COG2981	1.59632262778014	37.7500127530532	1.36142669125352e-12	9.52998683877465e-12	Uncharacterized protein involved in cysteine biosynthesis
3520	COG2515	0.940118962410819	35.5784181893788	1.38531109337465e-12	9.68071385455016e-12	1-aminocyclopropane-1-carboxylate deaminase
384	COG4845	22.1690331838682	17.7493194074273	1.42465808739298e-12	9.9219842431634e-12	Chloramphenicol O-acetyltransferase
1836	COG2948	22.1690332879511	18.1255700095143	1.424658087393e-12	9.9219842431634e-12	Type IV secretory pathway, VirB10 components
455	COG4850	-2.03297332620889	31.1291766356892	1.46712209679922e-12	1.02004637676108e-11	Uncharacterized conserved protein
2991	COG4623	0.973808780465594	42.383640757193	1.58449933369827e-12	1.09979751391266e-11	Predicted soluble lytic transglycosylase fused to an ABC-type amino acid-binding protein
1199	COG1780	-2.83309262851923	23.2867319728526	1.60265520646036e-12	1.11052673902202e-11	Protein involved in ribonucleotide reduction
788	COG3197	3.7035989684508	18.1909524835883	1.77196995081741e-12	1.22372958348397e-11	Uncharacterized protein, possibly involved in nitrogen fixation
2452	COG3256	3.70359896845081	39.6271922902634	1.77196995081741e-12	1.22372958348397e-11	Nitric oxide reductase large subunit
629	COG2942	-1.31346721597144	51.3743005568949	1.9357352055422e-12	1.33458728743915e-11	N-acyl-D-glucosamine 2-epimerase
2657	COG0479	-0.525681708639175	34.6184392806418	1.99853643010403e-12	1.37558126192445e-11	Succinate dehydrogenase/fumarate reductase, Fe-S protein subunit
1630	COG1264	-26.2089828176707	13.3066699982616	2.26900587345674e-12	1.55913659017495e-11	Phosphotransferase system IIB components
2411	COG0309	2.76861610356714	43.2310605511755	2.27505736749912e-12	1.5606893541044e-11	Hydrogenase maturation factor
1244	COG3577	2.1406810716485	26.4974357929288	2.33210486849944e-12	1.59716200311875e-11	Predicted aspartyl protease
1761	COG2988	1.84284662738571	30.7506564758497	2.41541648506049e-12	1.65147080606462e-11	Succinylglutamate desuccinylase
822	COG1464	-1.78660940052931	37.4349913150555	2.42269971567802e-12	1.65370348751753e-11	ABC-type metal ion transport system, periplasmic component/surface antigen
1953	COG2519	-1.74067231071801	30.8741417946661	2.54263297089583e-12	1.73269491857736e-11	tRNA(1-methyladenosine) methyltransferase and related methyltransferases
487	COG4264	-1.29128796860124	32.8989676380725	2.72999614179005e-12	1.85729985448063e-11	Siderophore synthetase component
2786	COG1127	0.776365617253057	29.4828416789045	2.89963065048005e-12	1.96945210517754e-11	ABC-type transport system involved in resistance to organic solvents, ATPase component
3987	COG1032	0.866767977485318	31.5843002454473	3.44567202157153e-12	2.33647216487453e-11	Fe-S oxidoreductase
1228	COG3034	2.3650360101548	24.8266378665982	3.7826253391791e-12	2.56073781185217e-11	Uncharacterized protein conserved in bacteria
3735	COG0252	0.869822878180923	33.9606024576723	3.80553085332452e-12	2.57201395604002e-11	L-asparaginase/archaeal Glu-tRNAGln amidotransferase subunit D
942	COG4985	1.82977454617109	24.3488875011919	4.05737723111573e-12	2.73773191529055e-11	ABC-type phosphate transport system, auxiliary component
975	COG3534	-1.42481936126472	24.1965795248338	4.71649454715387e-12	3.17726539379465e-11	Alpha-L-arabinofuranosidase
4033	COG4401	-25.1782111590036	13.4454390694434	4.85571378533461e-12	3.26037815674602e-11	Chorismate mutase
1605	COG3412	-22.1782111598793	20.0307795492586	4.85571382430834e-12	3.26037815674602e-11	Uncharacterized protein conserved in bacteria
3577	COG1726	0.627823987225767	31.2320125688542	4.98850252558422e-12	3.34408410346981e-11	Na+-transporting NADH:ubiquinone oxidoreductase, subunit NqrA
619	COG5271	-0.915474122700154	37.7022078622893	5.49381941077852e-12	3.67683913736007e-11	AAA ATPase containing von Willebrand factor type A (vWA) domain
3281	COG0095	-1.92761281336712	28.7917372988052	5.9680149937578e-12	3.98771910946544e-11	Lipoate-protein ligase A
702	COG3828	-1.16017607906482	60.6068744208187	6.21147343049337e-12	4.14366687842961e-11	Uncharacterized protein conserved in bacteria
627	COG2930	2.34794157679546	20.853804789014	6.70372892958083e-12	4.46481363659461e-11	Uncharacterized conserved protein
928	COG0804	-0.610807478536629	72.4482621117469	6.83226717465982e-12	4.54307135555732e-11	Urea amidohydrolase (urease) alpha subunit
3946	COG3272	2.10990940679213	29.6115368467293	7.02670131413897e-12	4.66482300145097e-11	Uncharacterized conserved protein
2471	COG1966	-0.80606299831982	33.1252699291788	7.46258653092717e-12	4.94621677315559e-11	Carbon starvation protein, predicted membrane protein
1590	COG2109	1.09858099324948	31.3160267806641	7.4812594785581e-12	4.95062122407478e-11	ATP:corrinoid adenosyltransferase
2997	COG0215	-0.415227923527837	42.0701707023962	7.61639889708531e-12	5.03195792301816e-11	Cysteinyl-tRNA synthetase
3389	COG3562	1.87101750576686	42.0714408513269	8.30029235873566e-12	5.47500053662756e-11	Capsule polysaccharide export protein
2351	COG1652	1.55235950435543	30.143099484583	9.32491987817831e-12	6.14101923497311e-11	Uncharacterized protein containing LysM domain
1931	COG0329	-0.39815852616256	37.8007990323436	9.65003605425612e-12	6.34497578263869e-11	Dihydrodipicolinate synthase/N-acetylneuraminate lyase
612	COG5373	-0.730613419390959	39.0536681069297	1.0368024171983e-11	6.80618620285198e-11	Predicted membrane protein
771	COG4119	-25.1464624613079	13.3511567301884	1.03960233763301e-11	6.81369939760746e-11	Predicted NTP pyrophosphohydrolase
900	COG5426	-2.38544590523339	27.0535107907936	1.05664693820408e-11	6.91440190405087e-11	Uncharacterized membrane protein
1391	COG3668	2.00714967902966	22.2957285358357	1.1188901484523e-11	7.31008230322167e-11	Plasmid stabilization system protein
1419	COG3014	3.63460609693498	17.2559689797787	1.18239220892325e-11	7.71272001890346e-11	Uncharacterized protein conserved in bacteria
1687	COG0323	0.516581197241715	33.5733555151496	1.21914334518183e-11	7.93986393792473e-11	DNA mismatch repair enzyme (predicted ATPase)
3549	COG4907	-0.707177079506461	51.4321556664359	1.25581557695573e-11	8.1600463098154e-11	Predicted membrane protein
2284	COG3588	-0.833951029803433	47.2632925576455	1.25691675423298e-11	8.1600463098154e-11	Fructose-1,6-bisphosphate aldolase
2558	COG2820	1.57869505267413	25.8038015635042	1.28681064709291e-11	8.34096476131404e-11	Uridine phosphorylase
1016	COG0038	0.756404874690593	30.4184685197087	1.29191018281476e-11	8.36085269255591e-11	Chloride channel protein EriC
1829	COG5031	-3.68658245976141	29.0534721592735	1.30712173551607e-11	8.44601736794999e-11	Uncharacterized protein involved in ubiquinone biosynthesis
1175	COG4123	1.05872766895341	27.2598366276571	1.39133348578008e-11	8.97606367942135e-11	Predicted O-methyltransferase
1536	COG1349	0.813227210557283	39.3684133432709	1.40827711943728e-11	9.07078181165255e-11	Transcriptional regulators of sugar metabolism
1001	COG0530	0.716234944570097	53.3727335650585	1.41171430882904e-11	9.07078181165255e-11	Ca2+/Na+ antiporter
1038	COG1999	0.699009241065406	45.2365577803894	1.41262661352509e-11	9.07078181165255e-11	Uncharacterized protein SCO1/SenC/PrrC, involved in biogenesis of respiratory and photosynthetic systems
1824	COG0625	0.348318375142028	45.3824176028214	1.4170267506659e-11	9.0848630930543e-11	Glutathione S-transferase
2661	COG1956	1.26583909709116	26.249480087849	1.41957000855125e-11	9.08701423825342e-11	GAF domain-containing protein
976	COG3397	-1.69811269628776	33.6144425354497	1.43275390757466e-11	9.15716627884673e-11	Uncharacterized protein conserved in bacteria
3248	COG0790	0.775800805038172	37.5501579681806	1.5850333743103e-11	1.01147246025755e-10	FOG: TPR repeat, SEL1 subfamily
1934	COG0449	-0.337443145897968	36.5694705537366	1.61269602612921e-11	1.02753201912505e-10	Glucosamine 6-phosphate synthetase, contains amidotransferase and phosphosugar isomerase domains
538	COG3719	2.48093403111536	37.9598390124237	1.82187536553861e-11	1.1590168476904e-10	Ribonuclease I
355	COG0055	-0.342230722099233	43.0929595067019	1.95191795049053e-11	1.23982936484862e-10	F0F1-type ATP synthase, beta subunit
1551	COG4974	0.351573503208161	35.4446240104098	2.01598987514244e-11	1.27855382528294e-10	Site-specific recombinase XerD
2139	COG4091	-1.18349349022044	65.7347017595456	2.05700363424059e-11	1.30255799362066e-10	Predicted homoserine dehydrogenase
4090	COG0823	0.416205162288998	37.514080038527	2.16944477868472e-11	1.37164895684582e-10	Periplasmic component of the Tol biopolymer transport system
1097	COG1626	2.18271445338807	30.8316925119986	2.18279944475664e-11	1.37797584580036e-10	Neutral trehalase
2994	COG5482	3.6105085453848	22.2971529037278	2.22502952336798e-11	1.3950846496498e-10	Uncharacterized conserved protein
3631	COG4943	3.61050854538498	43.0933856351223	2.22502952336799e-11	1.3950846496498e-10	Predicted signal transduction protein containing sensor and EAL domains
3644	COG3219	3.6105085453848	18.1087140356431	2.225029523368e-11	1.3950846496498e-10	Uncharacterized protein conserved in bacteria
2134	COG4320	-25.1136726384388	13.1682437473543	2.22684794060754e-11	1.3950846496498e-10	Uncharacterized protein conserved in bacteria
781	COG1945	-23.1136726387857	15.601223488173	2.22684794659843e-11	1.3950846496498e-10	Uncharacterized conserved protein
2297	COG0819	-1.77703995488483	31.1879772608451	2.38901792722779e-11	1.49440695873398e-10	Putative transcription activator
3162	COG3004	-0.56960494283413	35.1408881281046	2.40271301814935e-11	1.50069298675307e-10	Na+/H+ antiporter
753	COG4232	0.560378504829159	43.8136668014129	2.43854137534801e-11	1.52076307589885e-10	Thiol:disulfide interchange protein
2453	COG1028	-0.191616918660033	51.341495258359	2.45108569953518e-11	1.52627363680587e-10	Dehydrogenases with different specificities (related to short-chain alcohol dehydrogenases)
3222	COG0760	0.756760598889517	33.577816568952	2.45791531913399e-11	1.52821441896609e-10	Parvulin-like peptidyl-prolyl isomerase
3283	COG3916	2.69014448812561	19.0998623780059	2.48561382582302e-11	1.54078110046501e-10	N-acyl-L-homoserine lactone synthetase
1363	COG5527	2.69014448813182	26.0917667404967	2.48561382582305e-11	1.54078110046501e-10	Protein involved in initiation of plasmid replication
3550	COG0843	-0.30958218666144	59.7645486276758	2.50253506864578e-11	1.54893749511971e-10	Heme/copper-type cytochrome/quinol oxidases, subunit 1
2913	COG0369	1.02968177391817	61.6528996987791	2.61937571874575e-11	1.61882139014377e-10	Sulfite reductase, alpha subunit (flavoprotein)
2536	COG2365	-2.03095516486949	21.5255682955021	2.68990114098972e-11	1.65991500694358e-10	Protein tyrosine/serine phosphatase
773	COG2720	-3.65841158279471	17.1547341740104	2.7219398972888e-11	1.67466436730056e-10	Uncharacterized vancomycin resistance protein
2856	COG1799	-3.65841158279472	21.2327270864636	2.72193989728881e-11	1.67466436730056e-10	Uncharacterized protein conserved in bacteria
1772	COG4948	-0.426336538871349	50.3544832520933	2.77550328563614e-11	1.70507037666841e-10	L-alanine-DL-glutamate epimerase and related enzymes of enolase superfamily
3207	COG2152	3.01045178849803	29.6230231257393	2.80682539785515e-11	1.72174267325958e-10	Predicted glycosylase
562	COG3484	-1.02312073598646	35.6546867438309	2.82351586384335e-11	1.72940346660405e-10	Predicted proteasome-type protease
978	COG0056	-0.335308386877422	53.4371457572935	2.86764282600471e-11	1.75382137768728e-10	F0F1-type ATP synthase, alpha subunit
2851	COG3931	1.77570732490082	49.6926179943977	3.18146556286833e-11	1.93711719774648e-10	Predicted N-formylglutamate amidohydrolase
3952	COG3724	1.77570732490082	49.3519039422102	3.18146556286835e-11	1.93711719774648e-10	Succinylarginine dihydrolase
371	COG3332	1.77570732490084	27.2800633876231	3.18146556286837e-11	1.93711719774648e-10	Uncharacterized conserved protein
2800	COG1682	-0.901571217534636	30.8924142325293	3.42934366001065e-11	2.0849598972827e-10	ABC-type polysaccharide/polyol phosphate export systems, permease component
3336	COG0719	-0.346100613150646	51.7395854202391	3.5822201287798e-11	2.17469292773712e-10	ABC-type transport system involved in Fe-S cluster assembly, permease component
302	COG2236	-0.910814084615797	32.3288772518925	3.67235789248009e-11	2.22613035131783e-10	Predicted phosphoribosyltransferases
1125	COG2860	0.948481256493259	29.8572623071899	3.69784840627362e-11	2.23828588826797e-10	Predicted membrane protein
3007	COG1823	2.29483175148162	54.3348408324457	3.70565191298421e-11	2.23971560555698e-10	Predicted Na+/dicarboxylate symporter
3965	COG2323	22.0318322014534	17.3875853356496	3.78861367418911e-11	2.28650056934932e-10	Predicted membrane protein
3860	COG4651	1.08863919049505	53.4094862216293	3.8399904794751e-11	2.31411432115952e-10	Kef-type K+ transport system, predicted NAD-binding component
2836	COG1454	-0.495848344249122	36.7393721519011	3.89703673113008e-11	2.34505894522389e-10	Alcohol dehydrogenase, class IV
1995	COG2764	-1.18298367697103	25.428004618315	3.92129665281629e-11	2.3562127040864e-10	Uncharacterized protein conserved in bacteria
2326	COG0302	-0.519957325245993	32.9196330261499	4.03707665829112e-11	2.42224599497467e-10	GTP cyclohydrolase I
1162	COG3844	0.656194684355141	39.266412570071	4.33997276173991e-11	2.59686422243896e-10	Kynureninase
1474	COG4239	1.11916272331842	34.1235876715907	4.34072542526241e-11	2.59686422243896e-10	ABC-type uncharacterized transport system, permease component
3668	COG1725	-1.41874031522081	28.2295357810827	4.67429896492561e-11	2.79236785771173e-10	Predicted transcriptional regulators
2710	COG1692	-0.786058330412792	30.7528014545422	4.75318680326604e-11	2.83537925829609e-10	Uncharacterized protein conserved in bacteria
3294	COG1716	-1.23244746865173	27.8585503879852	4.95049590157787e-11	2.94880479463018e-10	FOG: FHA domain
3024	COG0474	-0.502536999701795	86.1033062344506	5.07543262999224e-11	3.01885559321504e-10	Cation transport ATPase
2625	COG4198	1.66272046151647	34.01279788374	5.18447665803394e-11	3.07926492416562e-10	Uncharacterized conserved protein
45	COG0377	-0.762634406343218	41.6340396778671	5.20567995921094e-11	3.08740327263865e-10	NADH:ubiquinone oxidoreductase 20 kD subunit and related Fe-S oxidoreductases
2866	COG1364	-0.559210115901173	33.4887176206486	5.56310269111699e-11	3.29463750742986e-10	N-acetylglutamate synthase (N-acetylornithine aminotransferase)
3320	COG4139	2.44246775028808	24.8178938537373	5.82588356881111e-11	3.44530700707278e-10	ABC-type cobalamin transport system, permease component
2746	COG0481	-0.317750362612852	43.0709012108873	6.14330013936235e-11	3.62780823150867e-10	Membrane GTPase LepA
3191	COG0436	-0.247555508237769	38.1767543600131	6.63994051422997e-11	3.91547208546856e-10	Aspartate/tyrosine/aromatic aminotransferase
1274	COG0618	1.13369910583206	30.9416054062058	6.89062126903447e-11	4.05748170863317e-10	Exopolyphosphatase-related proteins
1268	COG4149	1.0557172888177	30.9102135530608	7.45303722997196e-11	4.38238589122351e-10	ABC-type molybdate transport system, permease component
930	COG1788	0.71182709611556	36.8278903936023	7.63911887571795e-11	4.48539419293225e-10	Acyl CoA:acetate/3-ketoacid CoA transferase, alpha subunit
3597	COG3258	1.23012101448908	26.3397088823287	7.66757609502731e-11	4.49568991554593e-10	Cytochrome c
3154	COG0821	-0.460338885567842	49.9305933613041	7.8467420883863e-11	4.5941949410808e-10	Enzyme involved in the deoxyxylulose pathway of isoprenoid biosynthesis
2476	COG3567	3.56049812478126	33.5872749896267	7.87346969784267e-11	4.59676613848519e-10	Uncharacterized protein conserved in bacteria
890	COG3160	3.56049812478126	21.5986693096438	7.8734696978427e-11	4.59676613848519e-10	Regulator of sigma D
1732	COG4674	-0.897993396186561	33.790878704803	7.91054908627343e-11	4.61187252678491e-10	Uncharacterized ABC-type transport system, ATPase component
2708	COG0668	0.573644932899922	35.4529460914862	8.20831463282307e-11	4.77870198425739e-10	Small-conductance mechanosensitive channel
4108	COG3871	-1.99391389318911	25.0332627158242	9.32013966793871e-11	5.4183184849203e-10	Uncharacterized stress protein (general stress protein 26)
1004	COG3757	2.96498941334759	46.7434349154973	9.54132963970478e-11	5.52350390956752e-10	Lyzozyme M1 (1,4-beta-N-acetylmuramidase)
1639	COG4170	2.9649894133474	20.0311860976564	9.54132963970478e-11	5.52350390956752e-10	ABC-type antimicrobial peptide transport system, ATPase component
2470	COG3713	2.9649894133474	34.836692511658	9.54132963970482e-11	5.52350390956752e-10	Outer membrane protein V
2601	COG1236	0.952198326478385	27.2601829599698	9.5731566323527e-11	5.5341450419612e-10	Predicted exonuclease of the beta-lactamase fold involved in RNA processing
4004	COG0011	-2.69333068614406	21.3214463905053	1.02301595440545e-10	5.90565731883989e-10	Uncharacterized conserved protein
3505	COG3919	-2.18250506299669	20.0280722850164	1.08717841599997e-10	6.26726380988215e-10	Predicted ATP-grasp enzyme
2270	COG4656	0.935289575641507	43.7926097646306	1.14752638346946e-10	6.60590013197242e-10	Predicted NADH:ubiquinone oxidoreductase, subunit RnfC
3508	COG0288	0.826130615393197	30.2419181488379	1.18348696392002e-10	6.79833388992994e-10	Carbonic anhydrase
2855	COG1249	0.229868508849815	87.9177263021419	1.18425787149654e-10	6.79833388992994e-10	Pyruvate/2-oxoglutarate dehydrogenase complex, dihydrolipoamide dehydrogenase (E3) component, and related enzymes
3304	COG2360	0.737137077196626	29.1876337603935	1.19844479003487e-10	6.87019325318039e-10	Leu/Phe-tRNA-protein transferase
2081	COG0601	-0.34633108832829	38.6193243526648	1.25131768702095e-10	7.16331515963592e-10	ABC-type dipeptide/oligopeptide/nickel transport systems, permease components
2765	COG3419	1.51879691109321	33.0496404284963	1.40366587031133e-10	8.02428989194645e-10	Tfp pilus assembly protein, tip-associated adhesin PilY1
1110	COG5449	21.9712074695787	19.1704067159664	1.41104057792379e-10	8.05526077494357e-10	Uncharacterized conserved protein
2784	COG0391	-1.1818731826888	26.3233049007309	1.42666227194605e-10	8.13316054200823e-10	Uncharacterized conserved protein
172	COG2989	1.37420261800875	24.5137951972226	1.42937889074397e-10	8.13737692157978e-10	Uncharacterized protein conserved in bacteria
1623	COG0722	-0.608058224772104	54.1511002500633	1.45225736939697e-10	8.25620349784241e-10	3-deoxy-D-arabino-heptulosonate 7-phosphate (DAHP) synthase
30	COG4067	1.03272777059257	31.2666446732025	1.48966481822898e-10	8.45718674735236e-10	Uncharacterized protein conserved in archaea
1395	COG1117	-0.53916559884812	33.0085236950254	1.67987230816595e-10	9.5239041603458e-10	ABC-type phosphate transport system, ATPase component
2384	COG4826	-1.97486569821846	21.3058160634738	1.72934275999064e-10	9.79088693276679e-10	Serine protease inhibitor
148	COG4365	1.44921597727806	32.880003378852	1.76908059561979e-10	1.00021095213888e-09	Uncharacterized protein conserved in bacteria
296	COG4664	-0.346009699927253	65.8497484851653	1.84660490282364e-10	1.04260984636791e-09	TRAP-type mannitol/chloroaromatic compound transport system, large permease component
1444	COG3232	2.40246241560595	20.1015065557472	1.85451720682075e-10	1.04421242452452e-09	5-carboxymethyl-2-hydroxymuconate isomerase
2892	COG2865	2.40246241568493	27.0023839874975	1.85451720682076e-10	1.04421242452452e-09	Predicted transcriptional regulator containing an HTH domain and an uncharacterized domain shared with the mammalian protein Schlafen
633	COG0551	1.41840561817079	29.7960700557641	1.93833489602818e-10	1.08991617924208e-09	Zn-finger domain associated with topoisomerase type I
3102	COG1327	-0.704643508351318	29.0351367595877	2.02720088962945e-10	1.13776414387498e-09	Predicted transcriptional regulator, consists of a Zn-ribbon and ATP-cone domains
1713	COG0086	-0.254979563342709	73.7328500293804	2.02895743829989e-10	1.13776414387498e-09	DNA-directed RNA polymerase, beta' subunit/160 kD subunit
3518	COG4284	-2.16145165379887	22.4744726810017	2.06525123253053e-10	1.1565406902171e-09	UDP-glucose pyrophosphorylase
193	COG1388	1.03357616294048	28.332488596839	2.30140413518829e-10	1.28703524734171e-09	FOG: LysM repeat
2783	COG4785	1.33849351847808	26.2439854406049	2.35604121676338e-10	1.31580266596989e-09	Lipoprotein NlpI, contains TPR repeats
496	COG3524	1.71854891106087	27.016300648795	2.42985840894562e-10	1.35518932401357e-09	Capsule polysaccharide export protein
3375	COG3662	-3.56879942410503	19.3385774474057	2.45289838549573e-10	1.36434185874331e-09	Uncharacterized protein conserved in bacteria
1357	COG3394	-3.56879942410503	16.9916095244845	2.45289838549575e-10	1.36434185874331e-09	Uncharacterized protein conserved in bacteria
2959	COG3186	1.47044238189117	29.1301164351636	2.53407886900199e-10	1.40759360658734e-09	Phenylalanine-4-hydroxylase
2190	COG3164	0.784239673684041	37.8106339380497	2.59941522194822e-10	1.44193976462788e-09	Predicted membrane protein
2324	COG4268	20.9394587713439	22.9353330409133	2.72493020830487e-10	1.50953065106095e-09	McrBC 5-methylcytosine restriction system component
2376	COG4340	3.50785439129584	20.3929716634895	2.78316136123735e-10	1.5397166885555e-09	Uncharacterized protein conserved in bacteria
1157	COG4402	-2.27781524153504	24.2924213000741	2.83856685449614e-10	1.56826056014847e-09	Uncharacterized protein conserved in bacteria
1166	COG1814	-1.12687459625873	36.8220950688768	3.18584681312376e-10	1.75776749099429e-09	Uncharacterized membrane protein
430	COG3969	2.9173613648275	18.8092246301075	3.23454522230534e-10	1.77986472393167e-09	Predicted phosphoadenosine phosphosulfate sulfotransferase
341	COG5448	2.91736136477445	21.7099763170527	3.23454522230536e-10	1.77986472393167e-09	Uncharacterized conserved protein
3446	COG1076	1.37854101960514	26.0499764673593	3.28333979381971e-10	1.80430261566915e-09	DnaJ-domain-containing proteins 1
2091	COG2133	-0.434275782225783	48.817810415826	3.29968447500637e-10	1.8108668398835e-09	Glucose/sorbosone dehydrogenases
2504	COG3544	-1.28761823978543	28.0442513338404	3.43518513578158e-10	1.88271931010346e-09	Uncharacterized protein conserved in bacteria
3261	COG0465	-0.301412414018207	38.1114404246324	3.49640897191452e-10	1.9137259745213e-09	ATP-dependent Zn proteases
3579	COG0034	-0.376671866556742	35.4984344033196	3.51932800380094e-10	1.92371235904976e-09	Glutamine phosphoribosylpyrophosphate amidotransferase
2457	COG4274	-2.43034122656047	19.833818548637	3.59796152676982e-10	1.96408615970618e-09	Uncharacterized conserved protein
1019	COG2759	-0.479749664874986	39.1520463277217	3.65629190057035e-10	1.993284432152e-09	Formyltetrahydrofolate synthetase
1143	COG1135	-1.13466509973988	25.992835244568	3.86867843817019e-10	2.10512802327491e-09	ABC-type metal ion transport system, ATPase component
3413	COG5410	0.75205298718813	83.7684944996134	3.87167617497354e-10	2.10512802327491e-09	Uncharacterized protein conserved in bacteria
295	COG4804	-1.80781161355451	28.3625206167824	4.01093683694819e-10	2.17510092501698e-09	Uncharacterized conserved protein
3225	COG3764	-1.80781161355529	24.4868727316091	4.01093683694821e-10	2.17510092501698e-09	Sortase (surface protein transpeptidase)
2045	COG1086	0.446468147551929	38.2953566954078	4.18303494080267e-10	2.26544366004523e-09	Predicted nucleoside-diphosphate sugar epimerases
213	COG1017	2.58251382393075	18.9791742473219	4.83819440887947e-10	2.61682104953323e-09	Hemoglobin-like flavoprotein
1731	COG0557	0.357338373318388	38.5752874472055	4.86390102863661e-10	2.6272725241297e-09	Exoribonuclease R
3251	COG1760	0.689517556231266	42.0586874696885	5.20578585433831e-10	2.80825879114764e-09	L-serine deaminase
2431	COG3417	3.48045541710773	17.0870750950893	5.23044298071888e-10	2.81050957031842e-09	Collagen-binding surface adhesin SpaP (antigen I/II family)
4035	COG4633	3.48045541710772	17.8402109690254	5.23044298071888e-10	2.81050957031842e-09	Uncharacterized protein conserved in bacteria
938	COG1776	3.48045541710773	17.0291903870759	5.23044298071892e-10	2.81050957031842e-09	Chemotaxis protein CheC, inhibitor of MCP methylation
3752	COG5456	25.9066689610357	13.1156440680591	5.26475395202686e-10	2.82157913585992e-09	Predicted integral membrane protein linked to a cation pump
3775	COG5519	20.9066689539717	22.0137712671598	5.26475407274154e-10	2.82157913585992e-09	Superfamily II helicase and inactivated derivatives
1987	COG0584	-0.566466466532109	31.5298640154123	5.28277015224789e-10	2.82755291894049e-09	Glycerophosphoryl diester phosphodiesterase
395	COG4547	-0.571048986406363	30.6726876314652	5.58633447787665e-10	2.98614970271952e-09	Cobalamin biosynthesis protein CobT (nicotinate-mononucleotide:5, 6-dimethylbenzimidazole phosphoribosyltransferase)
1903	COG1887	2.89266875213945	17.8161121242263	5.9488865531781e-10	3.1758258174943e-09	Putative glycosyl/glycerophosphate transferases involved in teichoic acid biosynthesis TagF/TagB/EpsJ/RodC
97	COG4539	2.07546891793683	27.5499433145638	6.04570036384811e-10	3.22332936497394e-09	Predicted membrane protein
1797	COG0604	-0.274913778243273	38.6196649306268	6.21102386328938e-10	3.3071894206079e-09	NADPH:quinone reductase and related Zn-dependent oxidoreductases
3381	COG2348	-2.40564861397011	19.823604256213	7.01649321254519e-10	3.73125142930698e-09	Uncharacterized protein involved in methicillin resistance
2609	COG1561	0.698297243883312	31.850817449509	7.24955258914527e-10	3.85021399444154e-09	Uncharacterized stress-induced protein
1736	COG1052	-0.378717017903038	48.6828032057974	7.31020474449434e-10	3.87742303200241e-09	Lactate dehydrogenase and related dehydrogenases
3884	COG5008	0.913483814196519	38.206771787903	7.69498151076688e-10	4.07626047597381e-09	Tfp pilus assembly protein, ATPase PilU
3081	COG4235	0.941844588379384	27.7507986013038	7.74222272713837e-10	4.09601397749377e-09	Cytochrome c biogenesis factor
3050	COG0728	-0.434042399488025	35.7048188919658	7.95841164225961e-10	4.20498360969712e-09	Uncharacterized membrane protein, putative virulence factor
2821	COG3166	1.87793794754972	21.2859763240996	7.97816547328231e-10	4.21001654974743e-09	Tfp pilus assembly protein PilN
3614	COG4303	2.55952430570855	19.3452032858943	8.73367348003403e-10	4.60279129882459e-09	Ethanolamine ammonia-lyase, large subunit
3802	COG0758	0.586852638668333	32.0710865546008	9.35825736578969e-10	4.92565055212153e-09	Predicted Rossmann fold nucleotide-binding protein involved in DNA uptake
3788	COG1406	3.4522845401699	25.3239399484619	9.82666336305284e-10	5.16558702456264e-09	Predicted inhibitor of MCP methylation, homolog of CheC
7	COG0122	-0.739052288036863	30.8118050426042	9.87230116628762e-10	5.182958112301e-09	3-methyladenine DNA glycosylase/8-oxoguanine DNA glycosylase
3317	COG1146	-1.34275440824488	28.1060665346187	1.00967595992591e-09	5.29404617968794e-09	Ferredoxin
3386	COG4923	-21.9313510820132	16.6649307606757	1.01268727057898e-09	5.30307990547468e-09	Uncharacterized conserved protein
2603	COG0578	0.43158041538085	37.0961572580252	1.08340145063777e-09	5.66617582061634e-09	Glycerol-3-phosphate dehydrogenase
1535	COG4154	-1.91544227774759	25.9956887709012	1.08974583749997e-09	5.69212419689071e-09	Fucose dissimilation pathway protein FucU
3548	COG3930	2.86735094378349	23.6854742652281	1.09324737623311e-09	5.70317642658489e-09	Uncharacterized protein conserved in bacteria
1510	COG2821	1.79405646356895	23.0901648846867	1.096122092809e-09	5.7109348531669e-09	Membrane-bound lytic murein transglycosylase
3031	COG1252	-0.478223279929708	32.116552447473	1.13859163241746e-09	5.92470690142891e-09	NADH dehydrogenase, FAD-containing subunit
1186	COG2251	-1.50486206897273	26.5318156466439	1.15293444794886e-09	5.99176538858272e-09	Predicted nuclease (RecB family)
2902	COG1490	0.759424504564312	30.3668449861351	1.17538331617398e-09	6.1007285364087e-09	D-Tyr-tRNAtyr deacylase
147	COG1624	1.31832215961425	27.6043464088374	1.30764216737757e-09	6.77865889285403e-09	Uncharacterized conserved protein
3778	COG3329	1.03739587728677	34.6132495401331	1.31347069230303e-09	6.80030864090477e-09	Predicted permease
239	COG4823	-1.66120813936342	22.5530549078971	1.36777672265019e-09	7.07122164214069e-09	Abortive infection bacteriophage resistance protein
3227	COG0338	1.1643696369277	38.4500981598987	1.36923315082267e-09	7.07122164214069e-09	Site-specific DNA methylase
258	COG3407	1.21355091916391	29.9883521124609	1.42029220325747e-09	7.32571767995957e-09	Mevalonate pyrophosphate decarboxylase
447	COG4973	0.796878072555763	38.6786961293253	1.47339572104169e-09	7.59010862053518e-09	Site-specific recombinase XerC
2912	COG1819	-1.25168623055951	27.1020786528433	1.47989255699106e-09	7.61404720571899e-09	Glycosyl transferases, related to UDP-glucuronosyltransferase
109	COG0767	0.651202474299124	36.5001799626536	1.48963954270575e-09	7.65462716326699e-09	ABC-type transport system involved in resistance to organic solvents, permease component
3868	COG2871	0.507845561006108	35.2916243944011	1.62626983657457e-09	8.34629257773183e-09	Na+-transporting NADH:ubiquinone oxidoreductase, subunit NqrF
3746	COG0057	0.279221016826353	38.3606098648109	1.73437865383534e-09	8.89004052202525e-09	Glyceraldehyde-3-phosphate dehydrogenase/erythrose-4-phosphate dehydrogenase
2899	COG3308	2.0370026421794	31.2617674240726	1.80675202776715e-09	9.23800167240946e-09	Predicted membrane protein
2043	COG5429	2.03700264217942	23.6358049527522	1.80675202776716e-09	9.23800167240946e-09	Uncharacterized secreted protein
615	COG5278	3.42329700329665	20.6906860764304	1.84558575770369e-09	9.41317345564856e-09	Predicted periplasmic ligand-binding sensor domain
3813	COG3198	3.42329700329665	18.6267482924214	1.84558575770369e-09	9.41317345564856e-09	Uncharacterized protein conserved in bacteria
3355	COG2909	-1.17920295413289	26.7293205224559	1.89849361709195e-09	9.67103926726545e-09	ATP-dependent transcriptional regulator
1399	COG3943	21.8376759914507	16.352967014605	1.9683354848678e-09	9.98972731900847e-09	Virulence protein
3147	COG4302	21.8376760664775	16.6423905546719	1.9683354848678e-09	9.98972731900847e-09	Ethanolamine ammonia-lyase, small subunit
3975	COG3094	21.8376761431643	20.227452447208	1.9683354848678e-09	9.98972731900847e-09	Uncharacterized protein conserved in bacteria
1636	COG1451	0.869255042026951	28.3774286981604	2.01725408200243e-09	1.02253913811847e-08	Predicted metal-dependent hydrolase
2252	COG5552	-25.890529087221	12.7067618709643	2.17719119301937e-09	1.10225325344007e-08	Uncharacterized conserved protein
3763	COG1477	0.586699561258938	30.6017764420508	2.25322417378728e-09	1.13934529475534e-08	Membrane-associated lipoprotein involved in thiamine biosynthesis
1092	COG0438	-0.268429271960963	40.4330424060161	2.27366538008524e-09	1.14827076127986e-08	Glycosyltransferase
1185	COG3167	1.84284662773838	22.527871549448	2.27919900186628e-09	1.14965479064725e-08	Tfp pilus assembly protein PilO
3240	COG1509	0.903378307551586	27.3535252529093	2.5768492066753e-09	1.29820212174731e-08	Lysine 2,3-aminomutase
833	COG3947	1.55149482682718	40.151645044145	2.58037658540825e-09	1.29838997867242e-08	Response regulator containing CheY-like receiver and SARP domains
1134	COG0060	-0.248093966253349	41.0503707809989	2.63755691284279e-09	1.32554142286458e-08	Isoleucyl-tRNA synthetase
4012	COG2717	1.09177679944401	32.7687624419154	2.64880194848529e-09	1.32884370535516e-08	Predicted membrane protein
1662	COG1899	-0.816278264927617	32.98455783352	2.65156116788129e-09	1.32884370535516e-08	Deoxyhypusine synthase
3041	COG3824	-2.35435531958255	19.7891741075792	2.65381323081133e-09	1.32884370535516e-08	Uncharacterized protein conserved in bacteria
3616	COG0070	-0.417053545404648	37.324882517877	2.70254200685422e-09	1.35159938034167e-08	Glutamate synthase domain 3
2287	COG5285	-0.660334642265279	64.4270601482769	2.82524814653538e-09	1.41125259358491e-08	Protein involved in biosynthesis of mitomycin antibiotics/polyketide fumonisin
1626	COG3530	2.51189625529531	22.2167564348476	2.83616984203368e-09	1.4149909175528e-08	Uncharacterized protein conserved in bacteria
2929	COG4942	0.670845015887544	53.3547598468825	2.95375614404021e-09	1.47187170567428e-08	Membrane-bound metallopeptidase
981	COG3180	-0.92626383012501	28.4742904158207	2.96619333284081e-09	1.47628195380566e-08	Putative ammonia monooxygenase
2364	COG3039	2.29483175111995	22.4134100286056	3.27891310530256e-09	1.62995245669388e-08	Transposase and inactivated derivatives, IS5 family
368	COG3672	2.13764616592544	22.5206659544576	3.33867716602724e-09	1.65765925396479e-08	Predicted periplasmic protein
1880	COG0046	-0.291843178722609	38.5965916021357	3.37362882083452e-09	1.67299472609095e-08	Phosphoribosylformylglycinamidine (FGAM) synthase, synthetase domain
1666	COG0653	-0.255481098456999	38.9452918263778	3.47501123109573e-09	1.72119689857883e-08	Preprotein translocase subunit SecA (ATPase, RNA helicase)
3809	COG1633	2.81470721078012	23.4014658077985	3.6829733878866e-09	1.82200943083429e-08	Uncharacterized conserved protein
410	COG0475	0.758597243070502	35.7915667889609	3.81318092183587e-09	1.88415998490713e-08	Kef-type K+ transport systems, membrane components
3203	COG3199	1.39445647491325	24.6946625099983	3.98980785145393e-09	1.96907063748014e-08	Uncharacterized conserved protein
899	COG1217	-0.288690866254502	42.0194225809298	4.13007815483265e-09	2.03585648925643e-08	Predicted membrane GTPase involved in stress response
1576	COG0037	0.529979735173376	33.8873472849005	4.27657687083782e-09	2.10554909095317e-08	Predicted ATPase of the PP-loop superfamily implicated in cell cycle control
167	COG0051	-0.677869474746261	30.659149333794	4.35671813018016e-09	2.14244346760114e-08	Ribosomal protein S10
2283	COG0182	-0.84001332452937	50.5125707099038	4.53561090579479e-09	2.22775351888441e-08	Predicted translation initiation factor 2B subunit, eIF-2B alpha/beta/delta family
1282	COG4517	-3.43526803148448	24.3761006573263	4.57447683664401e-09	2.24149364995558e-08	Uncharacterized protein conserved in bacteria
3588	COG4420	-3.43526803148051	20.7975824897372	4.57447683664404e-09	2.24149364995558e-08	Predicted membrane protein
4008	COG3440	-1.40234650541519	38.36721757699	4.65316701982147e-09	2.27734071980799e-08	Predicted restriction endonuclease
2926	COG3856	-23.8479694732822	13.2617176126078	4.68446417980082e-09	2.28993522138482e-08	Uncharacterized conserved protein (small basic protein)
344	COG1345	-0.796210701876811	32.5505424676816	4.81529616010029e-09	2.35109833866818e-08	Flagellar capping protein
241	COG3653	-0.608279032192087	98.5549866635741	4.99235579122634e-09	2.43466071524735e-08	N-acyl-D-aspartate/D-glutamate deacylase
540	COG1510	1.99699730756565	20.7126580334091	5.36228878920831e-09	2.6058064529376e-08	Predicted transcriptional regulators
3417	COG3821	1.99699730756267	25.6156204311177	5.36228878920833e-09	2.6058064529376e-08	Predicted membrane protein
3920	COG3300	1.99699730756565	22.7695479698888	5.36228878920833e-09	2.6058064529376e-08	MHYT domain (predicted integral membrane sensor domain)
1008	COG0208	-0.333155354379509	53.3693188693668	5.5531620682217e-09	2.69537913594346e-08	Ribonucleotide reductase, beta subunit
282	COG0493	-0.310604145043298	38.0253419318966	5.74682592984988e-09	2.78609370167987e-08	NADPH-dependent glutamate synthase beta chain and related oxidoreductases
2805	COG1321	-0.771209399669689	39.0399052355939	6.02727056932744e-09	2.91861713686491e-08	Mn-dependent transcriptional regulator
3017	COG2185	0.819457760307927	31.3729270648058	6.04430664640459e-09	2.92342728044668e-08	Methylmalonyl-CoA mutase, C-terminal domain/subunit (cobalamin-binding)
1032	COG4288	-2.5308117568287	21.3286656645438	6.22729262861278e-09	3.00558701998723e-08	Uncharacterized protein conserved in bacteria
778	COG0741	0.631583390149834	29.1451587807385	6.22877970857412e-09	3.00558701998723e-08	Soluble lytic murein transglycosylase and related regulatory proteins (some contain LysM/invasin domains)
2146	COG4660	1.1108596138599	30.2961377788169	6.56615750999435e-09	3.16467263596449e-08	Predicted NADH:ubiquinone oxidoreductase, subunit RnfE
749	COG0519	-0.401918894369566	34.7645637244807	7.27711085167898e-09	3.50322669772055e-08	GMP synthase, PP-ATPase domain/subunit
2041	COG3057	22.7635680529099	15.353565879949	7.37611436223628e-09	3.54673910221548e-08	Negative regulator of replication initiationR
2755	COG4208	-1.71250143375018	28.4023164772661	7.53286277512294e-09	3.61788368522824e-08	ABC-type sulfate transport system, permease component
67	COG2115	-0.689781238984141	50.3433234539945	7.76882289996668e-09	3.72686189466933e-08	Xylose isomerase
406	COG2898	-1.38707903322859	27.8005574796991	7.80573870889447e-09	3.74021193548424e-08	Uncharacterized conserved protein
827	COG0052	-0.430123923754112	33.3294962947309	7.87848212382775e-09	3.77067818856686e-08	Ribosomal protein S2
3106	COG0063	0.798189333192751	29.3480024217714	8.14344389831298e-09	3.89296342455938e-08	Predicted sugar kinase
2683	COG0480	-0.224332282449388	40.9320881298098	8.32142220921861e-09	3.97343083679162e-08	Translation elongation factors (GTPases)
1168	COG1832	-0.859724106741473	46.4418761026806	8.6745216203857e-09	4.13723418186646e-08	Predicted CoA-binding protein
3675	COG2142	-1.04018834009386	27.0358693045317	8.68610269060831e-09	4.13796280955368e-08	Succinate dehydrogenase, hydrophobic anchor subunit
1470	COG0195	-0.502278609079857	37.6978876056034	8.9489283786632e-09	4.25824152677199e-08	Transcription elongation factor
707	COG5595	2.46188583621258	26.3837454586881	9.16486751592055e-09	4.35595781703568e-08	Zn-ribbon-containing, possibly nucleic-acid-binding protein
2375	COG2378	-0.758939307079572	27.6193107999067	9.42770178885532e-09	4.47571171429394e-08	Predicted transcriptional regulator
4061	COG3693	-1.44134866326599	32.6388278325496	9.75073489187118e-09	4.62373557775827e-08	Beta-1,4-xylanase
1520	COG0572	0.875404455509184	28.8508878865866	9.91052230687922e-09	4.69409779230321e-08	Uridine kinase
1762	COG4371	-25.8035177105821	12.5415642506897	1.0087752954675e-08	4.76707131717272e-08	Predicted membrane protein
925	COG5452	-24.8035177105323	12.5455884458415	1.00877529573796e-08	4.76707131717272e-08	Uncharacterized conserved protein
1773	COG0675	1.78778685055766	60.7164753708191	1.08459061964037e-08	5.11946673215567e-08	Transposase and inactivated derivatives
2879	COG1066	0.397805579626325	45.986301785331	1.08811084971e-08	5.13019960756742e-08	Predicted ATP-dependent serine protease
1309	COG0311	-1.9183534850719	34.0099070127741	1.09695631065992e-08	5.16598646988126e-08	Predicted glutamine amidotransferase involved in pyridoxine biosynthesis
839	COG0144	0.469226707515247	33.6235541038602	1.09954434087663e-08	5.17225657948365e-08	tRNA and rRNA cytosine-C5-methylases
1910	COG3071	1.23671082414535	29.221355015387	1.14820543274169e-08	5.39499264973152e-08	Uncharacterized enzyme of heme biosynthesis
2820	COG0166	0.361242086814234	49.7536101306152	1.22456993493592e-08	5.74724042439709e-08	Glucose-6-phosphate isomerase
2307	COG3979	-2.50095879349662	21.076532068638	1.22811772172935e-08	5.75732635835763e-08	Uncharacterized protein contain chitin-binding domain type 3
2483	COG3321	0.810047556347066	79.4007361146081	1.26733587004408e-08	5.93441915938731e-08	Polyketide synthase modules and related proteins
4115	COG3743	1.59338576775408	25.1618701360457	1.2943840303115e-08	6.05418712359336e-08	Uncharacterized conserved protein
1042	COG0129	-0.222379815405251	48.7551805671262	1.30213442296664e-08	6.0835247275036e-08	Dihydroxyacid dehydratase/phosphogluconate dehydratase
2464	COG4941	-1.69229872641907	22.603761070891	1.34298538108049e-08	6.26726511170895e-08	Predicted RNA polymerase sigma factor containing a TPR repeat domain
3170	COG3253	-2.13121176684915	25.1078467520049	1.38119993158613e-08	6.43830002084769e-08	Uncharacterized conserved protein
1099	COG0180	-0.378522861995236	47.3811422896335	1.38419166785874e-08	6.44494672500744e-08	Tryptophanyl-tRNA synthetase
1227	COG0444	-0.344374376586523	43.6054809700458	1.41630920515587e-08	6.58703806601308e-08	ABC-type dipeptide/oligopeptide/nickel transport system, ATPase component
2999	COG0849	0.470866108914313	32.6340948098219	1.51781896301716e-08	7.05117703361018e-08	Actin-like ATPase involved in cell division
2337	COG0188	-0.198373701121191	38.2344774552917	1.54292261103336e-08	7.15971755018412e-08	Type IIA topoisomerase (DNA gyrase/topo II, topoisomerase IV), A subunit
3558	COG2936	0.852447923710579	36.0038806362064	1.56674810129514e-08	7.26208917221934e-08	Predicted acyl esterases
2806	COG0007	0.56873053477251	34.5734815718262	1.59001887353984e-08	7.36166218615295e-08	Uroporphyrinogen-III methylase
1476	COG3132	2.43591034974137	18.4580852174728	1.64420938388442e-08	7.60400654389693e-08	Uncharacterized protein conserved in bacteria
445	COG4409	-1.42481936129919	22.8202987213609	1.65046032063937e-08	7.62434868658997e-08	Neuraminidase (sialidase)
1461	COG1009	-0.323625474299413	41.562501545815	1.71193413836567e-08	7.89946290752591e-08	NADH:ubiquinone oxidoreductase subunit 5 (chain L)/Multisubunit Na+/H+ antiporter, MnhA subunit
2292	COG1307	-2.00018350620274	24.7493345327336	1.73350858985788e-08	7.99005750935613e-08	Uncharacterized protein conserved in bacteria
1412	COG1062	0.466888275949218	34.5725296137517	1.78241382496985e-08	8.20628110019675e-08	Zn-dependent alcohol dehydrogenases, class III
3504	COG0761	-0.455039944513735	34.9215381192226	1.81244954607664e-08	8.33524282866083e-08	Penicillin tolerance protein
23	COG1758	-0.96326478653994	25.5201123683851	1.87935058613061e-08	8.63326675503748e-08	DNA-directed RNA polymerase, subunit K/omega
2260	COG1351	0.455933646283743	142.077549142507	1.90515847689376e-08	8.74206498427506e-08	Predicted alternative thymidylate synthase
19	COG0541	-0.327349277242424	39.7824242931799	1.98034521693258e-08	9.076949791642e-08	Signal recognition particle GTPase
760	COG0062	1.06811946018608	35.2548706844924	2.01459132038271e-08	9.22364613425499e-08	Uncharacterized conserved protein
3427	COG1554	-0.460143241616459	70.5836968900419	2.16274921837526e-08	9.8909730920362e-08	Trehalose and maltose hydrolases (possible phosphorylases)
1167	COG4594	-25.7569976943634	12.4085999517709	2.17436786259641e-08	9.93307227796541e-08	ABC-type Fe3+-citrate transport system, periplasmic component
2104	COG0012	-0.396559563634072	33.3667742246915	2.21303883748478e-08	1.00985231209394e-07	Predicted GTPase, probable translation factor
4029	COG3076	2.73014982268631	18.5834735699772	2.26163576674892e-08	1.03088514019253e-07	Uncharacterized protein conserved in bacteria
8	COG4125	3.29813386034264	16.9940186042815	2.28818641128641e-08	1.04068235014971e-07	Predicted membrane protein
1753	COG3886	3.29813386034264	16.9940186042815	2.28818641128641e-08	1.04068235014971e-07	Predicted HKD family nuclease
232	COG4665	-0.555048645059921	36.3501955082207	2.33141685885538e-08	1.05917348687072e-07	TRAP-type mannitol/chloroaromatic compound transport system, small permease component
1420	COG2849	1.0245363042245	29.4397975543819	2.46744121997309e-08	1.11973407512781e-07	Uncharacterized protein conserved in bacteria
4016	COG3291	-0.739769390523434	48.4357694156431	2.57004552798242e-08	1.16501182744225e-07	FOG: PKD repeat
3956	COG2077	1.28323084023471	42.4564861869093	2.58155266648283e-08	1.1689406793447e-07	Peroxiredoxin
1127	COG2965	24.6835253092378	12.8057383338088	2.77151590008448e-08	1.24536682967349e-07	Primosomal replication protein N
1041	COG1401	22.6835254319927	14.0411079609178	2.77151590761401e-08	1.24536682967349e-07	GTPase subunit of restriction endonuclease
1231	COG3736	22.683525441671	14.2147620849579	2.77151590761403e-08	1.24536682967349e-07	Type IV secretory pathway, component VirB8
2410	COG3109	22.683525441671	14.2147620849579	2.77151590761403e-08	1.24536682967349e-07	Activator of osmoprotectant transporter ProP
3082	COG3901	21.6835253511715	16.6414951579415	2.77151592257688e-08	1.24536682967349e-07	Regulator of nitric oxide reductase transcription
4014	COG3259	20.6835254232816	20.7778927159666	2.77151596325021e-08	1.24536682967349e-07	Coenzyme F420-reducing hydrogenase, alpha subunit
646	COG2715	19.6835254050652	35.6207226529222	2.77151607381175e-08	1.24536682967349e-07	Uncharacterized membrane protein, required for spore maturation in B.subtilis.
2223	COG3108	0.986498931753371	33.7831706977516	2.89262093417737e-08	1.29695291558542e-07	Uncharacterized protein conserved in bacteria
3348	COG5511	0.986498931821553	31.0269325568396	2.89262093417739e-08	1.29695291558542e-07	Bacteriophage capsid protein
3762	COG2502	2.40924210123523	31.1561396514266	2.94559749031323e-08	1.31783470327492e-07	Asparagine synthetase A
3573	COG3415	2.40924210265937	21.7937938073117	2.94559749031324e-08	1.31783470327492e-07	Transposase and inactivated derivatives
3419	COG0546	0.475970352475659	46.9672251317828	3.00584383951745e-08	1.34332825661822e-07	Predicted phosphatases
1640	COG3227	2.0486986819426	35.1777218794281	3.05005018192358e-08	1.35865871740234e-07	Zinc metalloprotease (elastase)
1316	COG3522	2.04869868195108	26.0554242452877	3.05005018192359e-08	1.35865871740234e-07	Uncharacterized protein conserved in bacteria
4078	COG1803	2.0486986819426	40.9600083493004	3.05005018192361e-08	1.35865871740234e-07	Methylglyoxal synthase
4017	COG0559	-0.32817751661837	66.5261790562843	3.17036973228465e-08	1.41072884519823e-07	Branched-chain amino acid ABC-type transport system, permease components
3441	COG1622	-0.436886749766497	31.9041810116718	3.30061744425939e-08	1.46709950330148e-07	Heme/copper-type cytochrome/quinol oxidases, subunit 2
2379	COG2982	1.39357889694112	34.105790226889	3.33376136524042e-08	1.48023320165368e-07	Uncharacterized protein involved in outer membrane biogenesis
2736	COG2311	1.09733146166119	29.3979397100263	3.42704995854451e-08	1.52001483075099e-07	Predicted membrane protein
3578	COG0628	-0.445631648247416	36.8340513486065	3.58462057905774e-08	1.58819142124883e-07	Predicted permease
270	COG0637	-0.527290905880548	30.4819546547675	3.61440323605557e-08	1.59966491608653e-07	Predicted phosphatase/phosphohexomutase
1783	COG0418	0.594173644515373	30.9647732427892	3.6455349066639e-08	1.61171016926194e-07	Dihydroorotase
312	COG3178	0.705152989027834	34.5263833654226	3.65168244563733e-08	1.61269580968275e-07	Predicted phosphotransferase related to Ser/Thr protein kinases
3757	COG1234	-0.554465724612044	29.9387129489773	3.98730376587443e-08	1.75902918545971e-07	Metal-dependent hydrolases of the beta-lactamase superfamily III
308	COG4832	-3.32193934617748	16.7726411159852	4.08439285552943e-08	1.79800652335392e-07	Uncharacterized conserved protein
3160	COG4819	-3.32193934617354	30.0704229020577	4.08439285552944e-08	1.79800652335392e-07	Ethanolamine utilization protein, possible chaperonin protecting lyase from inhibition
3532	COG3638	-0.71232921789611	30.5120663192066	4.14635534138926e-08	1.82333318217502e-07	ABC-type phosphate/phosphonate transport system, ATPase component
2798	COG5483	-22.7082075307622	13.5773645548612	4.69151565760621e-08	2.06086216080119e-07	Uncharacterized conserved protein
1989	COG2606	-0.811959058670786	47.9906471413414	4.85307372389167e-08	2.12955772361814e-07	Uncharacterized conserved protein
2988	COG3221	-0.646678967905846	29.4717034925733	4.88201362343939e-08	2.13997530075363e-07	ABC-type phosphate/phosphonate transport system, periplasmic component
2613	COG3541	-2.74212085088433	17.0283379045475	5.16909612644686e-08	2.26340421877184e-07	Predicted nucleotidyltransferase
3143	COG3921	2.3818431282882	22.9692326999618	5.26919723336611e-08	2.3047838270494e-07	Uncharacterized protein conserved in bacteria
4102	COG0206	-0.367634627887719	33.8016995702797	5.31864178334406e-08	2.32394156902804e-07	Cell division GTPase
294	COG2181	-1.4529902382658	23.0317881338586	5.82164209071994e-08	2.541026388696e-07	Nitrate reductase gamma subunit
739	COG1042	0.578107468196363	33.4061928896082	5.83027329442217e-08	2.5420979745595e-07	Acyl-CoA synthetase (NDP forming)
1901	COG1648	0.894295033645218	30.8961326984171	5.92015192010875e-08	2.57582931323128e-07	Siroheme synthase (precorrin-2 oxidase/ferrochelatase domain)
86	COG2847	0.894295033649769	26.651394683362	5.92015192010883e-08	2.57582931323128e-07	Uncharacterized protein conserved in bacteria
2910	COG2313	1.16816151001824	25.0553372776895	6.00471562171585e-08	2.60986372745327e-07	Uncharacterized enzyme involved in pigment biosynthesis
3827	COG3172	1.23193754541327	26.474191389584	6.15676733634215e-08	2.67312809666501e-07	Predicted ATPase/kinase involved in NAD metabolism
3566	COG1600	0.509042449239954	33.3439782692256	6.45749772130068e-08	2.8007440064145e-07	Uncharacterized Fe-S protein
1373	COG0016	-0.374078541281813	34.5023835651109	6.73729054170077e-08	2.91901977575162e-07	Phenylalanyl-tRNA synthetase alpha subunit
249	COG3386	-0.599500407630538	42.9930313965271	6.75486138651288e-08	2.92355514898917e-07	Gluconolactonase
24	COG2941	-0.670016099316142	31.8977936774661	7.09430959053434e-08	3.06724561708397e-07	Ubiquinone biosynthesis protein COQ7
848	COG3449	2.66952520092292	18.4305315762327	7.54486839617226e-08	3.25862311843075e-07	DNA gyrase inhibitor
3506	COG0587	-0.183479572283891	39.8101775492312	7.6805029043063e-08	3.31372641028561e-07	DNA polymerase III, alpha subunit
1764	COG2944	3.22914098885569	16.3912843107792	8.03717014582046e-08	3.45313072235878e-07	Predicted transcriptional regulator
2428	COG3758	3.22914098885569	19.6560677553858	8.03717014582048e-08	3.45313072235878e-07	Uncharacterized protein conserved in bacteria
2799	COG5518	3.22914098885834	51.8720339806627	8.03717014582048e-08	3.45313072235878e-07	Bacteriophage capsid portal protein
2873	COG1285	3.22914098885569	23.5305531879888	8.03717014582048e-08	3.45313072235878e-07	Uncharacterized membrane protein
3237	COG1643	0.354881391608741	46.941591489814	8.1364121902202e-08	3.49212435609451e-07	HrpA-like helicases
3376	COG0713	-0.839885765379473	27.449223180904	8.34543342705628e-08	3.57810458185038e-07	NADH:ubiquinone oxidoreductase subunit 11 or 4L (chain K)
10	COG3150	1.13772325613184	31.5108216851132	8.78172446380407e-08	3.76124639885719e-07	Predicted esterase
2886	COG4930	2.00107063295335	38.049495488307	9.1138619450614e-08	3.89944446630693e-07	Predicted ATP-dependent Lon-type protease
3006	COG2340	1.2692445978149	34.2612275264256	9.22235578764566e-08	3.9417670220093e-07	Uncharacterized protein with SCP/PR1 domains
2418	COG3290	-1.17350493301827	24.9634790747482	9.37662978848584e-08	4.00354856944063e-07	Signal transduction histidine kinase regulating citrate/malate metabolism
3471	COG3177	0.926555895864293	25.4863076720918	9.39866140539207e-08	4.00879692690091e-07	Uncharacterized conserved protein
3517	COG2255	0.427564729745306	34.4765315722199	9.5533607287462e-08	4.07056239746577e-07	Holliday junction resolvasome, helicase subunit
826	COG2317	0.806058721078678	55.7682057289611	9.6446167197242e-08	4.10519569993638e-07	Zn-dependent carboxypeptidase
203	COG0261	-0.599146863345651	36.9818496839537	9.85898456425812e-08	4.19210542009157e-07	Ribosomal protein L21
2306	COG2605	-1.43429810524262	37.3967473212102	9.89318116301238e-08	4.20230481599164e-07	Predicted kinase related to galactokinase and mevalonate kinase
1076	COG5479	-24.6569142356564	12.4440431542822	1.01339294993333e-07	4.29570070229206e-07	Uncharacterized protein potentially involved in peptidoglycan biosynthesis
1154	COG3189	-24.656914236256	12.3826988820553	1.01339294993333e-07	4.29570070229206e-07	Uncharacterized conserved protein
568	COG1723	23.5965139914903	13.1438577297626	1.04462474922061e-07	4.41898818049906e-07	Uncharacterized conserved protein
4082	COG3784	21.5965139412099	15.2268558594836	1.04462475695471e-07	4.41898818049906e-07	Uncharacterized protein conserved in bacteria
2433	COG3727	-1.9222219647428	25.2224104400831	1.11366825066513e-07	4.70622024613726e-07	DNA G:T-mismatch repair endonuclease
1225	COG0322	-0.277837872475437	52.5993821270263	1.18801678599608e-07	5.01525855503577e-07	Nuclease subunit of the excinuclease complex
1295	COG4171	1.56464329923875	30.7737603910854	1.25154973713375e-07	5.27805196520751e-07	ABC-type antimicrobial peptide transport system, permease component
2973	COG0262	-0.540685741064867	31.0106604449586	1.25954363377758e-07	5.30632712039765e-07	Dihydrofolate reductase
1850	COG1774	1.34776936094059	29.6267357957275	1.28902740746082e-07	5.41944515741451e-07	Uncharacterized homolog of PSP1
2751	COG5441	1.3477693609406	30.741303380599	1.28902740746084e-07	5.41944515741451e-07	Uncharacterized conserved protein
3784	COG1154	-0.267747936624714	62.7632519098785	1.30721060638166e-07	5.49028454680299e-07	Deoxyxylulose-5-phosphate synthase
2527	COG2967	0.957808439368399	26.0270197790045	1.32367801991183e-07	5.55378056060866e-07	Uncharacterized protein affecting Mg2+/Co2+ transport
3640	COG3367	1.01682616579853	28.5135863380278	1.3367719518834e-07	5.60071286325378e-07	Uncharacterized conserved protein
856	COG3149	1.86637712514864	22.533754783677	1.33758521491216e-07	5.60071286325378e-07	Type II secretory pathway, component PulM
2813	COG1916	2.63777650260937	39.0743786080018	1.37566551053037e-07	5.75430817209655e-07	Uncharacterized homolog of PrgY (pheromone shutdown protein)
3205	COG2939	1.28323083980302	30.1595160709702	1.39051659992168e-07	5.80720629764575e-07	Carboxypeptidase C (cathepsin A)
1466	COG0328	-0.562217134538535	32.2378498587982	1.39113348140882e-07	5.80720629764575e-07	Ribonuclease HI
1707	COG3124	1.25505996282166	28.7125160099645	1.4169046020778e-07	5.90879365972869e-07	Uncharacterized protein conserved in bacteria
1584	COG3194	1.20526929833331	24.2541321241667	1.42599182378434e-07	5.94067039139307e-07	Ureidoglycolate hydrolase
1191	COG0010	0.381418127109524	52.4383426281963	1.4333980660814e-07	5.9654867947331e-07	Arginase/agmatinase/formimionoglutamate hydrolase, arginase family
2924	COG1049	0.339694043753512	45.6863950127605	1.43681943634881e-07	5.97368565657749e-07	Aconitase B
553	COG1360	0.457262746222156	38.7863574227897	1.4424801017452e-07	5.99116861633022e-07	Flagellar motor protein
3527	COG1937	-1.15911619558529	24.0929429554999	1.49189243236269e-07	6.19015045524681e-07	Uncharacterized protein conserved in bacteria
2276	COG3083	1.45508109672571	25.5728587891827	1.62169599660545e-07	6.72195440284795e-07	Predicted hydrolase of alkaline phosphatase superfamily
1619	COG2189	2.32468471463115	19.9660301635388	1.67809543193485e-07	6.94174954557173e-07	Adenine specific DNA methylase Mod
3815	COG3045	2.32468471320717	21.2906116224927	1.67809543193486e-07	6.94174954557173e-07	Uncharacterized protein conserved in bacteria
2990	COG3820	-0.788113491644195	28.6032732974454	1.76684346183093e-07	7.30153382419287e-07	Uncharacterized protein conserved in bacteria
3475	COG0600	-0.408445170868046	39.4805112478433	1.77095861176918e-07	7.31119924377326e-07	ABC-type nitrate/sulfonate/bicarbonate transport system, permease component
1366	COG3123	1.40952456512732	25.371711929242	1.77708946898137e-07	7.32915857147026e-07	Uncharacterized protein conserved in bacteria
584	COG1809	-2.37174706201661	21.5556141052892	1.82159109042233e-07	7.50517410228059e-07	Uncharacterized conserved protein
393	COG0367	0.382181723897488	40.2136370894495	1.88268331493075e-07	7.74912452425497e-07	Asparagine synthase (glutamine-hydrolyzing)
3476	COG1419	0.948146528456661	26.5440285585998	1.89007116838486e-07	7.77176116790417e-07	Flagellar GTP-binding protein
1954	COG4311	-0.710349411270413	33.6269078323787	1.89749484137658e-07	7.79449976757085e-07	Sarcosine oxidase delta subunit
1436	COG0593	-0.287898694851139	34.9968757758125	1.90964190870305e-07	7.83657636712037e-07	ATPase involved in DNA replication initiation
3879	COG1674	-0.28033791638056	51.3920719868129	1.99665164035599e-07	8.18547624671836e-07	DNA segregation ATPase FtsK/SpoIIIE and related proteins
2535	COG0396	-0.441985238641182	32.5891698080458	2.00537699243164e-07	8.21306636900361e-07	ABC-type transport system involved in Fe-S cluster assembly, ATPase component
1685	COG5500	-1.89482299054492	22.7630228658656	2.05786439559562e-07	8.41965194062781e-07	Predicted integral membrane protein
1241	COG0789	0.387054472114444	33.7090545756121	2.07619911406336e-07	8.48224955467763e-07	Predicted transcriptional regulators
1369	COG3751	1.14969944717852	29.3100599082299	2.08182983978026e-07	8.48224955467763e-07	Predicted proline hydroxylase
3022	COG2229	-2.6680128787784	17.8128412703544	2.08329154485912e-07	8.48224955467763e-07	Predicted GTPase
389	COG4354	-2.66801287929035	23.4197681448494	2.08329154485913e-07	8.48224955467763e-07	Predicted bile acid beta-glucosidase
2923	COG4301	-0.990366716312328	29.6119103424798	2.08346800286178e-07	8.48224955467763e-07	Uncharacterized conserved protein
2150	COG4592	-23.6028470150637	12.5204468955068	2.19167814091213e-07	8.90517990717646e-07	ABC-type Fe2+-enterobactin transport system, periplasmic component
40	COG4762	-22.6028470151461	13.3273529209436	2.19167814527934e-07	8.90517990717646e-07	Uncharacterized protein conserved in bacteria
206	COG0863	0.516495302585585	41.7677121166928	2.30558102524177e-07	9.35874901370326e-07	DNA modification methylase
3744	COG1352	0.719075779434184	31.6202174776878	2.35311144749093e-07	9.54227262844597e-07	Methylase of chemotaxis methyl-accepting proteins
882	COG2258	-0.891520881655857	34.0715599427553	2.37477877320412e-07	9.62065888829543e-07	Uncharacterized protein conserved in bacteria
2181	COG1329	-0.779950181012001	27.9691939253413	2.50267898381973e-07	1.01027538250345e-06	Transcriptional regulators, similar to M. xanthus CarD
207	COG3255	2.6049866797323	23.27605256714	2.50514096748893e-07	1.01027538250345e-06	Putative sterol carrier protein
146	COG2856	2.6049866797323	20.3070803361031	2.50514096748894e-07	1.01027538250345e-06	Predicted Zn peptidase
2315	COG1871	2.604986679316	20.878616286854	2.50514096748894e-07	1.01027538250345e-06	Chemotaxis protein; stimulates methylation of MCP proteins
2571	COG3191	0.866337035871239	27.2374959820615	2.50605239440239e-07	1.01027538250345e-06	L-aminopeptidase/D-esterase
3210	COG0205	-0.437702576856418	43.3462357292384	2.55147034825645e-07	1.02757846902383e-06	6-phosphofructokinase
3876	COG0093	-0.504599351285138	36.4282965902542	2.58820545362944e-07	1.04135421770663e-06	Ribosomal protein L14
1717	COG2352	-0.332277602597105	44.1822371390512	2.66967068187247e-07	1.07308247329952e-06	Phosphoenolpyruvate carboxylase
2010	COG4805	0.351841312529527	42.165788685954	2.68955710609951e-07	1.08002117548347e-06	Uncharacterized protein conserved in bacteria
1496	COG1704	1.08477990109266	24.3887077197881	2.77071254608123e-07	1.11044331447618e-06	Uncharacterized conserved protein
274	COG2927	1.08477990107919	24.5932241913902	2.77071254608124e-07	1.11044331447618e-06	DNA polymerase III, chi subunit
3691	COG5569	1.3924301313351	25.5031818985388	2.808607695446e-07	1.12453592163966e-06	Uncharacterized conserved protein
3396	COG1528	3.15503301670197	16.7881385221865	2.81759910200297e-07	1.12703964080119e-06	Ferritin-like protein
2514	COG0577	-0.737370201853858	26.9441537371722	2.9740770562974e-07	1.18847584113787e-06	ABC-type antimicrobial peptide transport system, permease component
1293	COG2837	2.09416105601935	19.7753997577614	2.99446143733338e-07	1.19430264302948e-06	Predicted iron-dependent peroxidase
377	COG3593	2.09416105601938	21.3027192028479	2.99446143733339e-07	1.19430264302948e-06	Predicted ATP-dependent endonuclease of the OLD family
3571	COG4659	1.00659860353783	26.3088844166841	3.01062748839229e-07	1.19958787436812e-06	Predicted NADH:ubiquinone oxidoreductase, subunit RnfG
3602	COG4591	0.296272864849926	49.0472119996596	3.06108226768539e-07	1.21851205162409e-06	ABC-type transport system, involved in lipoprotein release, permease component
2517	COG1294	0.604825940980209	38.131723769451	3.15234881654224e-07	1.2536297322597e-06	Cytochrome bd-type quinol oxidase, subunit 2
1318	COG1586	-0.86803643644591	44.3204639096995	3.20307985845235e-07	1.27257497079053e-06	S-adenosylmethionine decarboxylase
3734	COG0775	0.834280619759505	47.643739266588	3.53519081862242e-07	1.40316734903085e-06	Nucleoside phosphorylase
3941	COG0506	0.59487983150657	31.0011325958493	3.54923470371539e-07	1.4073843969646e-06	Proline dehydrogenase
3761	COG3361	-3.19410597466362	15.9423821417938	3.62695613308679e-07	1.43681919574449e-06	Uncharacterized conserved protein
3754	COG3341	24.501203764653	12.5348563526638	3.95185144348113e-07	1.55653786355121e-06	Predicted double-stranded RNA/RNA-DNA hybrid binding protein
140	COG3789	24.5012039204304	12.4769716446505	3.95185144348114e-07	1.55653786355121e-06	Uncharacterized protein conserved in bacteria
289	COG3326	24.5012039204304	12.4769716446505	3.95185144348114e-07	1.55653786355121e-06	Predicted membrane protein
3131	COG3350	24.5012039204304	12.4769716446505	3.95185144348114e-07	1.55653786355121e-06	Uncharacterized conserved protein
81	COG3738	22.5012039463139	14.1391208424165	3.95185145427718e-07	1.55653786355121e-06	Uncharacterized protein conserved in bacteria
715	COG2384	21.5012038468923	17.4158813857753	3.95185147573132e-07	1.55653786355121e-06	Predicted SAM-dependent methyltransferase
3315	COG0706	-0.39074559374476	34.2428750192119	3.97974705968797e-07	1.56602666325771e-06	Preprotein translocase subunit YidC
460	COG4779	-1.06131845229006	25.5301615344423	4.03427980575529e-07	1.58596902392443e-06	ABC-type enterobactin transport system, permease component
2608	COG1201	-0.41611280764707	38.1007215523052	4.04550345400805e-07	1.58886376113522e-06	Lhr-like helicases
404	COG1180	-1.03259947994101	26.5682707518028	4.06398396832274e-07	1.59460038261357e-06	Pyruvate-formate lyase-activating enzyme
2023	COG2233	-0.480826026875693	34.3444929054208	4.14816125416716e-07	1.62607921163353e-06	Xanthine/uracil permeases
1924	COG3621	-2.62879216558705	16.8908746071067	4.1716171243819e-07	1.63371799086165e-06	Patatin
1567	COG1773	-1.68718362576663	24.4272997707492	4.22100013220597e-07	1.65148636351329e-06	Rubredoxin
1448	COG0053	0.647903230131906	27.8185008210055	4.43246604526022e-07	1.73257647125271e-06	Predicted Co/Zn/Cd cation transporters
2113	COG1972	0.468722802238812	36.2089862174543	4.53517937789513e-07	1.77104348381559e-06	Nucleoside permease
748	COG1044	0.373860550773443	54.4782228228972	4.58035083889448e-07	1.78698806188528e-06	UDP-3-O-[3-hydroxymyristoyl] glucosamine N-acyltransferase
1511	COG1837	-24.5456886010471	12.1663069777484	4.74643524641205e-07	1.84653379277703e-06	Predicted RNA-binding protein (contains KH domain)
1355	COG5416	-23.5456886012014	12.7825926411422	4.7464352498979e-07	1.84653379277703e-06	Uncharacterized integral membrane protein
1657	COG2879	-22.5456886013072	13.0065686550846	4.7464352593734e-07	1.84653379277703e-06	Uncharacterized small protein
465	COG3607	-1.37602919712978	21.8070267962132	4.75217836783517e-07	1.84702230047305e-06	Predicted lactoylglutathione lyase
115	COG2343	1.71222644532134	25.6104655938017	5.06003551555799e-07	1.96482133792799e-06	Uncharacterized protein conserved in bacteria
3632	COG4412	2.26406009281475	59.1789136779592	5.30734964270374e-07	2.05891151077932e-06	Uncharacterized protein conserved in bacteria
3349	COG1877	-1.15515579435008	30.9175074417098	5.5103867181846e-07	2.13566400490093e-06	Trehalose-6-phosphatase
132	COG0189	0.342292915818598	36.5008252935676	5.52167068564285e-07	2.13802413378231e-06	Glutathione synthase/Ribosomal protein S6 modification enzyme (glutaminyl transferase)
1040	COG0838	-0.77089289389252	26.343663667644	5.63988214003459e-07	2.18174388048706e-06	NADH:ubiquinone oxidoreductase subunit 3 (chain A)
1136	COG3393	-1.44679826767261	24.1438321651295	5.96179435519564e-07	2.30194611313183e-06	Predicted acetyltransferase
3016	COG1118	-1.44679826801796	22.3198434196135	5.96179435519564e-07	2.30194611313183e-06	ABC-type sulfate/molybdate transport systems, ATPase component
3770	COG3625	-1.07907348789237	27.5686899960097	6.12351225513402e-07	2.36217211266463e-06	Uncharacterized enzyme of phosphonate metabolism
3759	COG3022	0.464728927055803	39.3479347087768	6.26696726024145e-07	2.41524693287957e-06	Uncharacterized protein conserved in bacteria
1093	COG2135	-0.588571337106743	29.4812496402118	6.28547069330839e-07	2.41881755476018e-06	Uncharacterized conserved protein
2192	COG2827	0.98437546675315	31.12166381731	6.28798538287997e-07	2.41881755476018e-06	Predicted endonuclease containing a URI domain
4019	COG3168	1.79405646356901	21.8170890227021	6.47983753725887e-07	2.49029050451517e-06	Tfp pilus assembly protein PilP
338	COG0069	-0.226728926870402	41.1272285693142	6.58506518388276e-07	2.52837017694603e-06	Glutamate synthase domain 2
706	COG0090	-0.35405769339007	42.8300942277657	6.69880731557306e-07	2.56964500567555e-06	Ribosomal protein L2
309	COG3970	-1.83766457670497	19.691499305292	6.95701306861009e-07	2.66620724305392e-06	Fumarylacetoacetate (FAA) hydrolase family protein
1130	COG2345	-1.53814804659181	22.2830423380395	7.01877106267843e-07	2.68737318083576e-06	Predicted transcriptional regulator
1410	COG1179	1.00738322499825	25.967729178527	7.27414549263043e-07	2.78256346167908e-06	Dinucleotide-utilizing enzymes involved in molybdopterin and thiamine biosynthesis family 1
3051	COG5245	-1.74067230783445	27.2464996544139	7.40583311277347e-07	2.83030725089839e-06	Dynein, heavy chain
3438	COG3554	-3.14758595902875	16.0040623971142	7.49988844939973e-07	2.86359377158899e-06	Uncharacterized protein conserved in bacteria
3395	COG2969	1.19621946281344	28.4855186624104	7.68504395044336e-07	2.93157005560935e-06	Stringent starvation protein B
2211	COG2312	19.4499105407066	34.856722499159	7.69866282499259e-07	2.93404594330273e-06	Erythromycin esterase homolog
2434	COG0045	-0.292438650157484	34.4268983173579	7.91496589736226e-07	3.0136909929272e-06	Succinyl-CoA synthetase, beta subunit
3391	COG3155	1.89841647889326	27.2892163266061	7.92552302964599e-07	3.01492169963243e-06	Uncharacterized protein involved in an early stage of isoprenoid biosynthesis
138	COG3745	2.53599380829839	18.1458023153232	8.27388504082699e-07	3.13584814254551e-06	Flp pilus assembly protein CpaB
606	COG4167	2.53599380824535	18.3080907070149	8.27388504082703e-07	3.13584814254551e-06	ABC-type antimicrobial peptide transport system, ATPase component
1414	COG2929	2.53599380824535	19.3620981170944	8.27388504082704e-07	3.13584814254551e-06	Uncharacterized protein conserved in bacteria
3916	COG5343	2.53599380891871	24.2310637824532	8.27388504082707e-07	3.13584814254551e-06	Uncharacterized protein conserved in bacteria
2318	COG2303	-0.224518981224517	39.9572233679468	8.33233124293021e-07	3.15509433264956e-06	Choline dehydrogenase and related flavoproteins
4077	COG0798	0.546786853489777	48.2893667410652	8.37580378984193e-07	3.16864047784829e-06	Arsenite efflux pump ACR3 and related permeases
2007	COG0754	1.6886959478289	20.1114551549868	8.41748827813657e-07	3.18148592771443e-06	Glutathionylspermidine synthase
2566	COG0747	-0.247986688924274	36.5737589490711	8.74706533055195e-07	3.30302026610567e-06	ABC-type dipeptide transport system, periplasmic component
2073	COG3175	-0.535326822579754	32.2828542661714	9.1937024811711e-07	3.46849490490378e-06	Cytochrome oxidase assembly factor
2844	COG4658	0.757137743906223	31.5238958519416	9.33946288982682e-07	3.52025908924242e-06	Predicted NADH:ubiquinone oxidoreductase, subunit RnfD
3899	COG2949	-2.08406499018345	30.8360775097829	9.45556845779646e-07	3.55750637772306e-06	Uncharacterized membrane protein
94	COG2407	-2.08406498984268	21.4097372613044	9.45556845779648e-07	3.55750637772306e-06	L-fucose isomerase and related proteins
3392	COG4961	3.07499030899956	16.3367223577012	9.85601183286038e-07	3.69465798761871e-06	Flp pilus assembly protein TadG
1486	COG4168	3.07499030899956	16.2788376496878	9.85601183286041e-07	3.69465798761871e-06	ABC-type antimicrobial peptide transport system, permease component
2217	COG0390	3.07499030899956	16.2788376496878	9.85601183286041e-07	3.69465798761871e-06	ABC-type uncharacterized transport system, permease component
2977	COG4246	3.07499030902843	24.0809934282674	9.85601183286041e-07	3.69465798761871e-06	Uncharacterized protein conserved in bacteria
1774	COG2894	0.93302841036991	25.3801412961928	1.00752714978668e-06	3.77341378391445e-06	Septum formation inhibitor-activating ATPase
2238	COG5470	-0.549985343103375	34.7883340509637	1.00953799405437e-06	3.77750762138891e-06	Uncharacterized conserved protein
828	COG2456	-25.4850639795572	11.905173092089	1.02947988742403e-06	3.84513540633805e-06	Uncharacterized conserved protein
3678	COG4291	-24.4850639793379	11.9707406045742	1.02947988770275e-06	3.84513540633805e-06	Predicted membrane protein
3696	COG1671	0.813227210557289	30.5301276404203	1.03250269415457e-06	3.8529293645877e-06	Uncharacterized protein conserved in bacteria
1256	COG0818	0.836216728781989	26.2167241963004	1.03667794689225e-06	3.86500582373958e-06	Diacylglycerol kinase
1277	COG0153	-0.626709833423421	46.9784577725267	1.05367827037867e-06	3.92483236278605e-06	Galactokinase
1009	COG2226	-0.249923767921104	42.5535621987121	1.06011520532365e-06	3.9452388653817e-06	Methylase involved in ubiquinone/menaquinone biosynthesis
554	COG4946	1.76873865558517	24.1492094447622	1.09076258411256e-06	4.05196642256979e-06	Uncharacterized protein related to the periplasmic component of the Tol biopolymer transport system
1104	COG3456	1.76873865562707	27.2476954746088	1.09076258411257e-06	4.05196642256979e-06	Uncharacterized conserved protein, contains FHA domain
3612	COG1397	-0.891520881681136	28.0263277377899	1.10589724859453e-06	4.10448428784046e-06	ADP-ribosylglycohydrolase
3529	COG2272	-0.598233248010094	45.6001846288821	1.12591053487035e-06	4.17499798335709e-06	Carboxylesterase type B
1999	COG3777	1.00781885994305	25.9130831574087	1.13155843717397e-06	4.19216429109637e-06	Uncharacterized conserved protein
1339	COG1845	-0.385295989001084	31.8350468062267	1.16251520576135e-06	4.30265291113201e-06	Heme/copper-type cytochrome/quinol oxidase, subunit 3
2155	COG3712	1.26642372148664	25.4104256194995	1.16347247086733e-06	4.30265291113201e-06	Fe2+-dicitrate sensor, membrane component
1449	COG2193	0.762926472082491	27.1222042551764	1.180926480534e-06	4.36327952771807e-06	Bacterioferritin (cytochrome b1)
1292	COG3850	0.951585643930134	29.8791811973238	1.19663288680743e-06	4.41734615434922e-06	Signal transduction histidine kinase, nitrate/nitrite-specific
1743	COG4637	-1.51405049502634	27.5096268620431	1.21725233750935e-06	4.48943604049149e-06	Predicted ATPase
348	COG0605	-0.456027885859063	40.017727810711	1.24491707732241e-06	4.58640310001781e-06	Superoxide dismutase
1790	COG4121	0.63887382340494	39.8520311112018	1.24577227060736e-06	4.58640310001781e-06	Uncharacterized conserved protein
2644	COG1305	0.749415697812338	33.3575910881708	1.26104065570122e-06	4.63846589711011e-06	Transglutaminase-like enzymes, putative cysteine proteases
68	COG1690	-0.926263830123133	24.7512659331519	1.26836069379541e-06	4.66122554969812e-06	Uncharacterized conserved protein
2538	COG0580	-0.515497298749013	31.3285146878958	1.29907650357751e-06	4.7698473583631e-06	Glycerol uptake facilitator and related permeases (Major Intrinsic Protein Family)
1307	COG1222	-0.94615084916772	27.7113368435191	1.34015980379535e-06	4.91630815723855e-06	ATP-dependent 26S proteasome regulatory subunit
442	COG1805	0.424619219515105	31.7106898154273	1.34402042768036e-06	4.92608021400921e-06	Na+-transporting NADH:ubiquinone oxidoreductase, subunit NqrB
253	COG3460	1.87101750470514	20.2717008570712	1.35271092629304e-06	4.9535215058916e-06	Uncharacterized enzyme of phenylacetate metabolism
1899	COG2209	0.545233093077728	33.7292401040517	1.38900146744648e-06	5.08189336889753e-06	Na+-transporting NADH:ubiquinone oxidoreductase, subunit NqrE
1083	COG1765	0.590083659243077	29.4430392896958	1.42526485566806e-06	5.20993796263741e-06	Predicted redox protein, regulator of disulfide bond formation
424	COG2124	0.326724581931517	75.6089874967475	1.46258305763182e-06	5.34160768874231e-06	Cytochrome P450
1545	COG1139	-1.04965960268635	35.980154875003	1.4720489937849e-06	5.37141281774703e-06	Uncharacterized conserved protein containing a ferredoxin-like domain
891	COG1151	2.49962616384121	45.1776988938843	1.50034564119786e-06	5.45507811884076e-06	6Fe-6S prismane cluster-containing protein
2810	COG3915	25.3958433522546	12.1081674956403	1.50160431603683e-06	5.45507811884076e-06	Uncharacterized protein conserved in bacteria
3057	COG5534	25.3958433522546	12.1081674956403	1.50160431603683e-06	5.45507811884076e-06	Plasmid replication initiator protein
1594	COG4386	23.3958433730792	12.8979112831192	1.50160431755143e-06	5.45507811884076e-06	Mu-like prophage tail sheath protein gpL
1932	COG2848	20.3958433143349	27.6794656882858	1.50160435098314e-06	5.45507811884076e-06	Uncharacterized conserved protein
887	COG1848	-3.0987957948593	16.1771653679617	1.54956608641083e-06	5.62435098030599e-06	Predicted nucleic acid-binding protein, contains PIN domain
1550	COG4196	2.00714967813818	26.1515513768482	1.57499016093587e-06	5.70656646339088e-06	Uncharacterized protein conserved in bacteria
1588	COG4582	2.00714967902973	35.236209188796	1.57499016093587e-06	5.70656646339088e-06	Uncharacterized protein conserved in bacteria
3512	COG0561	-0.666335620455397	29.1761248058043	1.57701467455905e-06	5.7088763416755e-06	Predicted hydrolases of the HAD superfamily
468	COG1100	1.10090928300908	27.7556452617372	1.59736639822398e-06	5.77746932784703e-06	GTPase SAR1 and related small G proteins
3346	COG4339	-1.2623004318014	28.1782687553168	1.61410133794664e-06	5.83287191131551e-06	Uncharacterized protein conserved in bacteria
2885	COG0700	2.19952157168462	22.7527571853437	1.66563693573984e-06	6.00855532647255e-06	Uncharacterized membrane protein
2186	COG4963	2.19952157167464	18.6190684507744	1.66563693573984e-06	6.00855532647255e-06	Flp pilus assembly protein, ATPase CpaE
82	COG4137	0.940286088675934	28.250132997935	1.70885479703342e-06	6.15905984640065e-06	ABC-type uncharacterized transport system, permease component
2573	COG0773	0.248453448581599	35.0340037106214	1.79028158844748e-06	6.44689327913372e-06	UDP-N-acetylmuramate-alanine ligase
3967	COG1268	-0.786548790965076	29.4048109160477	1.83067549869608e-06	6.58659121733661e-06	Uncharacterized conserved protein
1858	COG0459	-0.222921246514107	57.703519489167	1.99918044175516e-06	7.18657353560196e-06	Chaperonin GroEL (HSP60 family)
2266	COG1739	0.960457447539922	26.6360828246627	2.02261179825658e-06	7.26445912881682e-06	Uncharacterized conserved protein
970	COG0744	0.333512977073295	33.4357819568495	2.07003868129027e-06	7.42831666276437e-06	Membrane carboxypeptidase (penicillin-binding protein)
373	COG1212	-0.390745593792926	35.4828780108087	2.07508892240681e-06	7.43995296570246e-06	CMP-2-keto-3-deoxyoctulosonic acid synthetase
3903	COG4158	-1.48935788243597	28.0180850508624	2.10242214481825e-06	7.53139212190766e-06	Predicted ABC-type sugar transport system, permease component
235	COG3876	0.848495349394717	28.9680434410194	2.19634058444109e-06	7.86098943092134e-06	Uncharacterized protein conserved in bacteria
3765	COG4721	-23.4205254580452	12.0871540697828	2.23669978147165e-06	7.99848505693946e-06	Predicted membrane protein
2871	COG2172	-1.06814441732786	27.5166543827817	2.2467634059617e-06	8.02749841921734e-06	Anti-sigma regulatory factor (Ser/Thr protein kinase)
3749	COG5433	1.84284662774287	47.7141035661469	2.30258617702294e-06	8.21981327374364e-06	Transposase
28	COG2945	-0.587809432299805	29.9274075544156	2.31014668292665e-06	8.23965662645241e-06	Predicted hydrolase of the alpha/beta superfamily
3715	COG0562	-0.714865062427389	27.435566217359	2.31480398241677e-06	8.24911964643066e-06	UDP-galactopyranose mutase
2042	COG2940	-1.68351389399451	27.8344997211024	2.39114526674642e-06	8.51380096706598e-06	Proteins containing SET domain
3384	COG0517	0.650708281059514	30.1472142977188	2.62331053614094e-06	9.3243058434855e-06	FOG: CBS domain
2853	COG1193	0.650708281059515	29.7858366901978	2.62331053614096e-06	9.3243058434855e-06	Mismatch repair ATPase (MutS family)
2296	COG3454	-0.544295853283663	33.8067550571483	2.65251899205205e-06	9.41998979403473e-06	Metal-dependent hydrolase involved in phosphonate metabolism
1031	COG5484	2.46188583567563	35.2701924837283	2.71630226165899e-06	9.613327694745e-06	Uncharacterized conserved protein
1260	COG3609	2.46188583609162	18.0525571634729	2.71630226165899e-06	9.613327694745e-06	Predicted transcriptional regulators containing the CopG/Arc/MetJ DNA-binding domain
3108	COG2064	2.46188583624972	22.1840429216977	2.71630226165899e-06	9.613327694745e-06	Flp pilus assembly protein TadC
2972	COG3439	2.46188583614467	26.7313283996724	2.716302261659e-06	9.613327694745e-06	Uncharacterized conserved protein
2551	COG5458	1.26521233430035	23.7189504494294	2.71882388590903e-06	9.61398549347213e-06	Uncharacterized conserved protein
838	COG2222	1.97637801938809	22.681165097447	2.7258455585273e-06	9.6222815770998e-06	Predicted phosphosugar isomerases
3058	COG3092	1.97637801774193	28.733749694039	2.7258455585273e-06	9.6222815770998e-06	Uncharacterized protein conserved in bacteria
515	COG3519	1.20188520034907	42.8224022972204	2.74294428258313e-06	9.67434333085874e-06	Uncharacterized protein conserved in bacteria
1289	COG3531	1.55516455528667	20.9197883651142	2.7603988966266e-06	9.7275700843451e-06	Predicted protein-disulfide isomerase
3702	COG0809	0.382119671835786	35.2286107047363	2.79395991254018e-06	9.83741573996184e-06	S-adenosylmethionine:tRNA-ribosyltransferase-isomerase (queuine synthetase)
3379	COG3038	0.711690791336159	38.8130864726987	2.84198877834797e-06	9.99797077921388e-06	Cytochrome B561
2982	COG0413	-0.366776403655652	37.4072504801372	2.85499312284342e-06	1.00351423515145e-05	Ketopantoate hydroxymethyltransferase
700	COG0173	-0.230741238690704	38.5854803079113	2.88447153838998e-06	1.01301065290215e-05	Aspartyl-tRNA synthetase
577	COG3478	19.338684872932	32.0027774606457	2.93276818011489e-06	1.02909410309914e-05	Predicted nucleic-acid-binding protein containing a Zn-ribbon domain
2878	COG4430	1.02294774153494	26.9356043180511	2.9353046105771e-06	1.02910679532669e-05	Uncharacterized protein conserved in bacteria
1207	COG2608	0.651536438456828	40.9339554157115	2.97622028772275e-06	1.04256363440569e-05	Copper chaperone
2353	COG2974	0.867294431827484	30.4617006413928	2.99492337935751e-06	1.04822318277513e-05	DNA recombination-dependent growth factor C
64	COG3516	1.7160949220993	34.1153857143459	3.06464314775373e-06	1.07080400646472e-05	Uncharacterized protein conserved in bacteria
3272	COG5614	1.71609491702894	29.0974911462204	3.06464314775373e-06	1.07080400646472e-05	Bacteriophage head-tail adaptor
3378	COG2017	-0.501411161655909	45.1448432433879	3.19472869942491e-06	1.11386899561396e-05	Galactose mutarotase and related enzymes
1826	COG5350	-3.04750250047572	15.8159186908584	3.19872000198177e-06	1.11386899561396e-05	Predicted protein tyrosine phosphatase
2632	COG2452	-3.04750250047573	15.5845758592828	3.19872000198177e-06	1.11386899561396e-05	Predicted site-specific integrase-resolvase
997	COG2018	-3.04750250047175	15.6135182132895	3.19872000198178e-06	1.11386899561396e-05	Uncharacterized distant relative of homeotic protein bithoraxoid
173	COG1679	-2.50095879411523	27.4357364115248	3.30999721075701e-06	1.15067132765843e-05	Uncharacterized conserved protein
1462	COG4118	-2.50095879411524	16.9004231211716	3.30999721075701e-06	1.15067132765843e-05	Antitoxin of toxin-antitoxin stability system
3720	COG1508	0.37094812932641	41.093870057472	3.3295169733527e-06	1.15648032593415e-05	DNA-directed RNA polymerase specialized sigma subunit, sigma54 homolog
446	COG1649	-1.08955851186427	29.6910624342539	3.40663173512803e-06	1.18226780959418e-05	Uncharacterized protein conserved in bacteria
2144	COG3566	2.98797893212124	36.2677147833655	3.43893187013619e-06	1.19046623864429e-05	Uncharacterized protein conserved in bacteria
1184	COG3855	2.98797893200994	22.378335347625	3.4389318701362e-06	1.19046623864429e-05	Uncharacterized protein conserved in bacteria
3783	COG3633	2.9879789320388	16.5627279009017	3.4389318701362e-06	1.19046623864429e-05	Na+/serine symporter
3371	COG4174	0.758706371677479	32.0490205519579	3.46418603495112e-06	1.19820081679486e-05	ABC-type uncharacterized transport system, permease component
2096	COG0336	-0.363273773104445	42.091385337384	3.47946740653251e-06	1.20247588961275e-05	tRNA-(guanine-N1)-methyltransferase
3316	COG1022	-0.242825463692024	47.3961906726596	3.51035346574609e-06	1.2121321195479e-05	Long-chain acyl-CoA synthetases (AMP-forming)
3484	COG1072	-0.830499775355444	40.5646293984767	3.60735720642386e-06	1.24458359276116e-05	Panthothenate kinase
1189	COG2046	0.799175457118561	26.1972957584317	3.73422200390524e-06	1.28727451993919e-05	ATP sulfurylase (sulfate adenylyltransferase)
2588	COG2089	-0.410141524116223	33.0581254059369	3.87200604360639e-06	1.33365496865974e-05	Sialic acid synthase
3359	COG2076	-0.602839308896271	31.2036556111712	3.90223099495407e-06	1.34294170361463e-05	Membrane transporters of cations and cationic drugs
1813	COG0082	-0.298859776694182	33.3019934686249	4.12791661358052e-06	1.419423958354e-05	Chorismate synthase
156	COG2240	-1.5789700411264	24.260832447789	4.15987921519362e-06	1.42922060515333e-05	Pyridoxal/pyridoxine/pyridoxamine kinase
2970	COG0112	-0.254381338059819	47.6913400851275	4.21119144827997e-06	1.445643369568e-05	Glycine/serine hydroxymethyltransferase
1498	COG1882	-0.66869738157656	39.9975853636334	4.23062839713099e-06	1.45110554021593e-05	Pyruvate-formate lyase
1400	COG0536	-0.315624963300536	32.9903478908477	4.40683356224135e-06	1.51028534073151e-05	Predicted GTPase
2124	COG0608	0.351249892219968	36.3063143336204	4.48608116737215e-06	1.53616556446787e-05	Single-stranded DNA-specific exonuclease
735	COG4969	1.5310670037076	21.3515642290408	4.49096284100735e-06	1.53655885732221e-05	Tfp pilus assembly protein, major pilin PilA
2033	COG0687	0.405750029335704	42.2694309751919	4.52977274544798e-06	1.54855021762989e-05	Spermidine/putrescine-binding periplasmic protein
2941	COG1778	0.608660044815962	35.9920300706043	4.54696754070494e-06	1.55313845622751e-05	Low specificity phosphatase (HAD superfamily)
3180	COG3145	0.834061297460131	26.5499346903355	4.70538894392983e-06	1.60591881369943e-05	Alkylated DNA repair protein
4001	COG2840	0.673782678119726	29.6571226899155	4.72451716873795e-06	1.61111123997725e-05	Uncharacterized protein conserved in bacteria
216	COG4329	-24.3515325869218	11.7375049601772	4.86892003510032e-06	1.65760752023033e-05	Predicted membrane protein
2612	COG3374	-22.3515325868147	13.0584308597073	4.86892004848997e-06	1.65760752023033e-05	Predicted membrane protein
2518	COG4549	-2.18250506256049	20.154230808008	5.02163890138658e-06	1.70818724943034e-05	Uncharacterized protein conserved in bacteria
2660	COG1354	-0.52478915029681	30.8902638968104	5.07254277619442e-06	1.72407812277591e-05	Uncharacterized conserved protein
356	COG3209	2.13052870019019	17.9621050139502	5.1821930757632e-06	1.75989329206612e-05	Rhs family protein
3925	COG0008	0.225729939377346	35.3982891965641	5.41996697702785e-06	1.8391248208942e-05	Glutamyl- and glutaminyl-tRNA synthetases
1501	COG0462	-0.293817477619063	37.9618951334864	5.70364951337222e-06	1.93379088937727e-05	Phosphoribosylpyrophosphate synthetase
3852	COG3107	0.793995848572523	35.7838385093169	5.73004549670351e-06	1.93854547191784e-05	Putative lipoprotein
2687	COG2168	24.2780603003383	12.1416283559174	5.73651209497841e-06	1.93854547191784e-05	Uncharacterized conserved protein involved in oxidation of intracellular sulfur
736	COG3112	22.2780602713468	14.1251345642211	5.73651211077726e-06	1.93854547191784e-05	Uncharacterized protein conserved in bacteria
1606	COG1986	22.2780601889299	13.951480440181	5.73651211077727e-06	1.93854547191784e-05	Uncharacterized conserved protein
2090	COG1597	-0.550831009115719	31.9153288801609	5.76078646868399e-06	1.9451515262595e-05	Sphingosine kinase and enzymes related to eukaryotic diacylglycerol kinase
931	COG4136	1.34918880770096	30.9781895596312	5.94781804510531e-06	2.00665730111913e-05	ABC-type uncharacterized transport system, ATPase component
2827	COG3101	1.14126057853264	36.5693964490596	6.15740065377167e-06	2.07486713849773e-05	Uncharacterized protein conserved in bacteria
908	COG1158	-0.259245689907783	41.9351618695259	6.1600768786303e-06	2.07486713849773e-05	Transcription termination factor
2002	COG3017	1.58861248934844	22.5325285074812	6.25876760870121e-06	2.10638491229879e-05	Outer membrane lipoprotein involved in outer membrane biogenesis
757	COG0793	0.247870466777922	38.1053991520356	6.2966214452709e-06	2.11739328992933e-05	Periplasmic protease
3698	COG3310	1.16739902427793	27.0447446564607	6.31175131474988e-06	2.12074844175596e-05	Uncharacterized protein conserved in bacteria
2971	COG4299	1.22817106262008	26.3243648741863	6.42971211471868e-06	2.15862113084683e-05	Uncharacterized conserved protein
1070	COG5492	-2.4544387784665	16.5787032173846	6.57239938503579e-06	2.2047266396746e-05	Bacterial surface proteins containing Ig-like domains
3448	COG1777	-2.99343527920544	16.0192342148574	6.59654692769282e-06	2.21102501257196e-05	Predicted transcriptional regulators
177	COG0643	0.451810674045974	33.6107986514503	6.84469672929797e-06	2.29233293228564e-05	Chemotaxis protein histidine kinase and related kinases
1359	COG0749	0.173454845670197	211.115239153034	7.08236023844148e-06	2.36999957247359e-05	DNA polymerase I - 3'-5' exonuclease and polymerase domains
1878	COG0533	-0.309221526265394	33.5411532889137	7.09746971055975e-06	2.37312634676393e-05	Metal-dependent proteases with possible chaperone activity
1487	COG3380	-0.707657304535364	29.5475081196809	7.40995096585346e-06	2.47559725450104e-05	Predicted NAD/FAD-dependent oxidoreductase
4039	COG3458	-1.71250143375096	31.6446553928804	7.60268485812898e-06	2.53792788938028e-05	Acetyl esterase (deacetylase)
1529	COG0044	-0.226296161740814	57.4531264912284	7.96476288127629e-06	2.65664214095083e-05	Dihydroorotase and related cyclic amidohydrolases
1459	COG1897	0.668864537096196	27.8633078265696	8.00155041715582e-06	2.66675153983914e-05	Homoserine trans-succinylase
170	COG0049	-0.408961033659971	49.5845476111825	8.06537043572583e-06	2.68584665966404e-05	Ribosomal protein S7
3440	COG2363	0.835206117272326	24.9782934698196	8.08952183114862e-06	2.69171154866675e-05	Uncharacterized small membrane protein
2620	COG0796	0.567355408165838	28.3274779388482	8.12337329507346e-06	2.70079196143153e-05	Glutamate racemase
87	COG0279	-0.57306715056186	41.438676708765	8.5829808304932e-06	2.85129532674011e-05	Phosphoheptose isomerase
3068	COG0516	-0.304205137437592	40.3097443589677	8.70950127843758e-06	2.89099252113299e-05	IMP dehydrogenase/GMP reductase
3681	COG1828	-0.863350004717237	37.2243510992937	8.84207025018816e-06	2.93263184123888e-05	Phosphoribosylformylglycinamidine (FGAM) synthase, PurS component
3971	COG4380	2.38184312800179	26.7429898992941	8.85660219858324e-06	2.93508652571406e-05	Uncharacterized protein conserved in bacteria
1141	COG3840	1.10090928300905	26.3693103169931	8.88415513127817e-06	2.93957353869086e-05	ABC-type thiamine transport system, ATPase component
2408	COG1410	0.268878894752655	42.276914298479	8.88442536960988e-06	2.93957353869086e-05	Methionine synthase I, cobalamin-binding domain
2679	COG0717	-0.437069665444835	30.9168783832595	9.11629671090755e-06	3.01386965960606e-05	Deoxycytidine deaminase
3709	COG0852	-0.62155201782842	32.3091869475328	9.52094612585282e-06	3.1451215292143e-05	NADH:ubiquinone oxidoreductase 27 kD subunit
2268	COG4129	-2.13994544814169	20.3691894290162	9.66090341148257e-06	3.18879538425519e-05	Predicted membrane protein
543	COG3576	1.24401012664975	22.1226484890426	9.81842158471745e-06	3.2381909649597e-05	Predicted flavin-nucleotide-binding protein structurally related to pyridoxine 5'-phosphate oxidase
2565	COG0224	-0.296489448837877	35.6911531356201	9.87466690780747e-06	3.25413362630389e-05	F0F1-type ATP synthase, gamma subunit
711	COG3509	-0.561521159565608	28.1114039106153	1.00653685898721e-05	3.31432456927307e-05	Poly(3-hydroxybutyrate) depolymerase
3968	COG1619	0.721111921649485	27.900966841384	1.01081067711531e-05	3.32573680815877e-05	Uncharacterized proteins, homologs of microcin C7 resistance protein MccF
1150	COG0558	-0.469217209210551	29.8441258184667	1.0133963387085e-05	3.331580934604e-05	Phosphatidylglycerophosphate synthase
1417	COG0192	-0.270907058928429	36.7093162016216	1.03024406748954e-05	3.3842654284014e-05	S-adenosylmethionine synthetase
3742	COG2812	-0.293482288343437	37.6999584940911	1.03594877083819e-05	3.4002911808373e-05	DNA polymerase III, gamma/tau subunits
2416	COG1280	0.343072626513138	33.5373585528883	1.05450590159991e-05	3.4584432597492e-05	Putative threonine efflux protein
1059	COG2508	-22.2774246146612	13.7413762127108	1.06220480777997e-05	3.47262516118309e-05	Regulator of polyketide synthase expression
1870	COG0310	-22.2774246145019	12.3958043235579	1.06220480777997e-05	3.47262516118309e-05	ABC-type Co2+ transport system, permease component
3015	COG1543	-20.2774246146018	27.5659355744167	1.06220482942894e-05	3.47262516118309e-05	Uncharacterized conserved protein
188	COG5322	-20.2774246145513	18.5125208023401	1.06220482942894e-05	3.47262516118309e-05	Predicted dehydrogenase
201	COG1912	0.890188251693565	32.2997660328438	1.07461947470963e-05	3.51042361738481e-05	Uncharacterized conserved protein
792	COG1862	-0.611386014864655	27.3610044573383	1.08528509650533e-05	3.54245317780804e-05	Preprotein translocase subunit YajC
251	COG3503	1.75323446904876	23.9228289010091	1.11592994936264e-05	3.63959403452981e-05	Predicted membrane protein
1326	COG3141	19.213521753383	29.5693052281978	1.12394276368617e-05	3.66282534863998e-05	Uncharacterized protein conserved in bacteria
589	COG1132	-0.165851615916783	40.6423115934445	1.1320210987771e-05	3.68623326152417e-05	ABC-type multidrug transport system, ATPase and permease components
3166	COG0644	-0.30230155177752	43.2705397177916	1.14244830683005e-05	3.71724682285572e-05	Dehydrogenases (flavoproteins)
297	COG1592	-0.744917407495546	26.1407611196904	1.16392282473305e-05	3.78412823586195e-05	Rubrerythrin
4088	COG1502	0.516701113309055	38.8644911810706	1.18831397547061e-05	3.86037910263381e-05	Phosphatidylserine/phosphatidylglycerophosphate/cardiolipin synthases and related enzymes
3959	COG3113	2.89266875220562	26.1670049794022	1.19636604807646e-05	3.87430578590303e-05	Predicted NTP binding protein (contains STAS domain)
3249	COG3068	2.89266875220561	16.0079556685428	1.19636604807647e-05	3.87430578590303e-05	Uncharacterized protein conserved in bacteria
334	COG4928	2.89266875220561	20.8889806859048	1.19636604807647e-05	3.87430578590303e-05	Predicted P-loop ATPase
1495	COG1203	2.89266875220561	17.438566028983	1.19636604807647e-05	3.87430578590303e-05	Predicted helicases
305	COG1861	-1.12471476876109	25.8870707623707	1.20889374811153e-05	3.91179769436091e-05	Spore coat polysaccharide biosynthesis protein F, CMP-KDO synthetase homolog
529	COG0423	-0.350721638393616	32.4592536796529	1.23694199091568e-05	3.99941338146815e-05	Glycyl-tRNA synthetase (class II)
2333	COG0141	-0.237583349321339	40.1707949214212	1.24600978794799e-05	4.02557008413966e-05	Histidinol dehydrogenase
3801	COG3773	0.546120535821963	98.6457558793979	1.2569699591806e-05	4.05779478587244e-05	Cell wall hydrolyses involved in spore germination
2744	COG5522	-1.52012954110344	24.3290963424282	1.27261769530019e-05	4.10508968170501e-05	Predicted integral membrane protein
2659	COG1140	-0.627312165414992	33.6067834351676	1.30596529827011e-05	4.20936035057146e-05	Nitrate reductase beta subunit
3428	COG4456	-1.7894624731271	23.3899748458822	1.32357217051554e-05	4.26277234259936e-05	Virulence-associated protein and related proteins
2922	COG1520	0.515975687089359	35.9258167388813	1.3482998090257e-05	4.33901642998419e-05	FOG: WD40-like repeat
4037	COG1040	0.56627301054936	28.858603545488	1.3551353265553e-05	4.35760703445438e-05	Predicted amidophosphoribosyltransferases
1300	COG4109	-2.9362768653655	15.6444724982557	1.35890602137722e-05	4.36632098672024e-05	Predicted transcriptional regulator containing CBS domains
2578	COG2320	-1.67859988209369	23.8002404339279	1.36776038474093e-05	4.39134301372361e-05	Uncharacterized conserved protein
1857	COG1721	0.450497757709852	33.2171966066797	1.37221413710063e-05	4.40220840865642e-05	Uncharacterized conserved protein (some members contain a von Willebrand factor type A (vWA) domain)
3924	COG2854	0.5718460716933	31.1370684737695	1.37515203728985e-05	4.4081976522469e-05	ABC-type transport system involved in resistance to organic solvents, auxiliary component
2928	COG4188	1.10677440246147	24.6023384216341	1.38104922747357e-05	4.42365651383753e-05	Predicted dienelactone hydrolase
1537	COG3565	-0.592227648301677	31.9335377513248	1.38904667410848e-05	4.44581346083242e-05	Predicted dioxygenase of extradiol dioxygenase family
2597	COG2833	0.980949967930092	24.1776695743942	1.40242721159336e-05	4.48515182821932e-05	Uncharacterized protein conserved in bacteria
2773	COG3263	0.69928295120819	26.2335972784265	1.40842019579163e-05	4.50082106046456e-05	NhaP-type Na+/H+ and K+/H+ antiporters with a unique C-terminal domain
3727	COG3031	1.30570369565508	22.7572851538475	1.45861521730732e-05	4.65761073268962e-05	Type II secretory pathway, component PulC
3623	COG0092	-0.340000394763411	35.4867374272316	1.47470837350033e-05	4.70534857777316e-05	Ribosomal protein S3
1408	COG3026	0.995548767351239	34.1487205507539	1.51250935843189e-05	4.81874252174977e-05	Negative regulator of sigma E activity
1681	COG2938	0.877765731694861	26.1512571136269	1.5125887604715e-05	4.81874252174977e-05	Uncharacterized conserved protein
3610	COG0463	0.287960902635417	34.3833543398747	1.5434083827073e-05	4.91312366838611e-05	Glycosyltransferases involved in cell wall biogenesis
2039	COG1085	-0.645729750938513	32.205622636028	1.54943214915236e-05	4.92848742342437e-05	Galactose-1-phosphate uridylyltransferase
880	COG0504	-0.236394573362399	36.8060386320552	1.57017835784463e-05	4.99062094277104e-05	CTP synthase (UTP-ammonia lyase)
3123	COG0277	-0.206963116334055	40.0771307499849	1.65354560895318e-05	5.25153836917539e-05	FAD/FMN-containing dehydrogenases
3357	COG3725	1.53454526808399	22.686094253427	1.67352068883525e-05	5.31087984213253e-05	Membrane protein required for beta-lactamase induction
1637	COG0633	0.398883020808104	31.0180415450679	1.77150576953577e-05	5.6175021166481e-05	Ferredoxin
2974	COG0529	0.4925586391092	35.5127687338248	1.8257817344152e-05	5.78515598064125e-05	Adenylylsulfate kinase and related kinases
357	COG1970	0.627823987614624	60.3297056243771	1.84506835027524e-05	5.84177025364068e-05	Large-conductance mechanosensitive channel
2451	COG0165	-0.260650630642709	34.2039601468184	1.86708972222332e-05	5.90694949782566e-05	Argininosuccinate lyase
3777	COG1864	1.72148577073418	28.8362666359172	1.87647847568601e-05	5.93209324571707e-05	DNA/RNA endonuclease G, NUC1
1906	COG3249	1.45508109672968	21.8982412781389	1.89467557623251e-05	5.98502277189025e-05	Uncharacterized protein conserved in bacteria
918	COG0810	0.510040951569363	38.1518615735456	1.909030546783e-05	6.02574365840401e-05	Periplasmic protein TonB, links inner and outer membranes
675	COG0155	0.346674410487436	34.1849281139212	1.98195623726639e-05	6.25113553455054e-05	Sulfite reductase, beta subunit (hemoprotein)
1893	COG1173	-0.263100033321385	42.0237508728673	2.026655045088e-05	6.38722217885315e-05	ABC-type dipeptide/oligopeptide/nickel transport systems, permease components
3834	COG2197	-0.207547557840526	41.3762098217593	2.05241379840309e-05	6.46345462450431e-05	Response regulator containing a CheY-like receiver domain and an HTH DNA-binding domain
1803	COG2091	1.08907482536207	23.3619433542929	2.05746938758e-05	6.4744220177976e-05	Phosphopantetheinyl transferase
1442	COG2912	1.38859135546085	21.4427871526718	2.06810265356001e-05	6.49730100814175e-05	Uncharacterized conserved protein
2086	COG4966	1.38859135545713	21.694493207109	2.06810265356002e-05	6.49730100814175e-05	Tfp pilus assembly protein PilW
3284	COG1363	0.583482975211726	31.354642427914	2.06947561265156e-05	6.49730100814175e-05	Cellulase M and related proteins
211	COG2035	0.5214551528538	42.1914197144008	2.09115281298124e-05	6.56035440413932e-05	Predicted membrane protein
1973	COG5362	0.628402523545212	62.2484700309062	2.09695420644355e-05	6.56854148685059e-05	Phage-related terminase
2373	COG3893	0.628402523545215	29.5505092808288	2.09695420644356e-05	6.56854148685059e-05	Inactivated superfamily I helicase
2712	COG0550	0.201083814161442	42.8082505512234	2.18343582153011e-05	6.8342371417627e-05	Topoisomerase IA
3198	COG3215	1.33202100397231	26.8505081042671	2.19297483243245e-05	6.84843732565764e-05	Tfp pilus assembly protein PilZ
791	COG3548	25.1445288671136	11.6158942169946	2.20627494663345e-05	6.84843732565764e-05	Predicted integral membrane protein
4089	COG4682	25.1445288671136	11.6158942169946	2.20627494663345e-05	6.84843732565764e-05	Predicted membrane protein
528	COG3060	22.1445288230878	12.7517719322673	2.20627495334847e-05	6.84843732565764e-05	Transcriptional regulator of met regulon
766	COG1971	22.1445288230878	12.7517719322673	2.20627495334847e-05	6.84843732565764e-05	Predicted membrane protein
1604	COG4902	22.1445288230878	12.7517719322673	2.20627495334847e-05	6.84843732565764e-05	Uncharacterized protein conserved in archaea
1819	COG2253	22.1445288230878	12.7517719322673	2.20627495334847e-05	6.84843732565764e-05	Uncharacterized conserved protein
1390	COG0680	22.14452882302	12.6360025162405	2.20627495334847e-05	6.84843732565764e-05	Ni,Fe-hydrogenase maturation factor
2850	COG3726	21.1445288958078	16.2191528352347	2.20627496549133e-05	6.84843732565764e-05	Uncharacterized membrane protein affecting hemolysin expression
3804	COG3528	20.1445289282686	22.4459223996908	2.20627499849903e-05	6.84843732565764e-05	Uncharacterized protein conserved in bacteria
1324	COG3059	20.1445288811158	22.7932306477711	2.20627499849904e-05	6.84843732565764e-05	Predicted membrane protein
420	COG1611	0.411391870478723	31.5755567677729	2.24174340064312e-05	6.95329000531053e-05	Predicted Rossmann fold nucleotide-binding protein
1809	COG4884	-22.1973819069955	12.9247514404222	2.32314373595077e-05	7.18411695700042e-05	Uncharacterized protein conserved in bacteria
3018	COG4496	-22.1973819069645	13.6966190761114	2.32314373595077e-05	7.18411695700042e-05	Uncharacterized protein conserved in bacteria
3677	COG2047	-22.1973819069645	13.6966190761114	2.32314373595077e-05	7.18411695700042e-05	Uncharacterized protein (ATP-grasp superfamily)
1964	COG1625	-21.197381906958	17.2945546106721	2.32314374872876e-05	7.18411695700042e-05	Fe-S oxidoreductase, related to NifB/MoaA family
3710	COG3320	1.84284662716434	26.0378222315047	2.37823512597675e-05	7.34344769581422e-05	Putative dehydrogenase domain of multifunctional non-ribosomal peptide synthetases and related enzymes
691	COG4671	1.84284662773845	29.9767428499345	2.37823512597676e-05	7.34344769581422e-05	Predicted glycosyl transferase
3666	COG1333	-0.714532670862539	28.6900131047085	2.50314748230573e-05	7.72335460057751e-05	ResB protein required for cytochrome c biosynthesis
2051	COG1061	0.290773548796179	45.0595746358057	2.52849525831406e-05	7.79572021215033e-05	DNA or RNA helicases of superfamily II
2752	COG1347	0.468193841634041	35.8567229612129	2.58752488523803e-05	7.97174582907165e-05	Na+-transporting NADH:ubiquinone oxidoreductase, subunit NqrD
1946	COG1210	0.369984250310097	44.349758412412	2.59161567746004e-05	7.97837705940577e-05	UDP-glucose pyrophosphorylase
2359	COG1479	-1.20167580998493	22.5250785208243	2.60623416478662e-05	8.01496853178928e-05	Uncharacterized conserved protein
3076	COG2890	-0.336228631092096	31.614999902468	2.60739622547761e-05	8.01496853178928e-05	Methylase of polypeptide chain release factors
910	COG3118	0.292549290348288	45.2253940461453	2.63524920760338e-05	8.09454159589218e-05	Thioredoxin domain-containing protein
3618	COG0435	0.489760937615209	33.955002845182	2.65712286550133e-05	8.15564333661706e-05	Predicted glutathione S-transferase
3654	COG3813	1.50637439111725	38.6760315092843	2.72169315088621e-05	8.34760730927543e-05	Uncharacterized protein conserved in bacteria
2492	COG2834	0.727867361605706	34.5965829080036	2.82335988908898e-05	8.65297788793019e-05	Outer membrane lipoprotein-sorting protein
417	COG2322	1.04961598862152	39.54390900835	2.88870469114177e-05	8.84665811662166e-05	Predicted membrane protein
3130	COG3898	0.951097004780412	24.0256414000252	2.91173517314264e-05	8.91055908747592e-05	Uncharacterized membrane-bound protein
3449	COG0398	0.790754354705228	26.682239926086	2.92622706673294e-05	8.94825453690401e-05	Uncharacterized conserved protein
3793	COG3473	-0.760704012978743	35.8481598195799	3.06385601181214e-05	9.36216135457963e-05	Maleate cis-trans isomerase
1643	COG0202	-0.273550620463903	34.9867168527037	3.13526158882997e-05	9.5732468098102e-05	DNA-directed RNA polymerase, alpha subunit/40 kD subunit
3466	COG3977	1.09463966998952	41.4452357075588	3.20669313522213e-05	9.78409855046278e-05	Alanine-alpha-ketoisovalerate (or valine-pyruvate) aminotransferase
1343	COG0185	-0.464987821141741	33.57222814121	3.23144339700981e-05	9.85231186821659e-05	Ribosomal protein S19
3401	COG2951	0.348123836129379	31.8637126976638	3.29753455682429e-05	0.000100463747119828	Membrane-bound lytic murein transglycosylase B
1996	COG2319	0.570149444351564	50.3128706685667	3.37836865352318e-05	0.000102850335635365	FOG: WD40 repeat
2758	COG2832	0.979548426004766	27.9159733541107	3.42836213482573e-05	0.000104218157658366	Uncharacterized protein conserved in bacteria
1351	COG5587	0.979548426004804	52.9059963959441	3.42836213482575e-05	0.000104218157658366	Uncharacterized conserved protein
3278	COG0405	0.212183067681558	46.2824894719625	3.44460712195117e-05	0.000104634707852037	Gamma-glutamyltransferase
3035	COG0295	0.700749227130601	28.6327565130035	3.49361782461893e-05	0.000106045213614539	Cytidine deaminase
2823	COG0721	-0.59261174663557	29.7196327346286	3.52549054996585e-05	0.000106921040458896	Asp-tRNAAsn/Glu-tRNAGln amidotransferase C subunit
124	COG2066	0.605121536596257	27.3490333068381	3.52766698112686e-05	0.000106921040458896	Glutaminase
1446	COG0020	-0.341474544761864	39.8202279914922	3.53655045537808e-05	0.000107111417765535	Undecaprenyl pyrophosphate synthase
3117	COG0507	0.406519094209527	37.1349254840956	3.57926580247577e-05	0.000108325426786693	ATP-dependent exoDNAse (exonuclease V), alpha subunit - helicase superfamily I member
1113	COG0218	0.462438098795819	33.2729958517233	3.59016442538018e-05	0.000108575435524356	Predicted GTPase
2455	COG1706	0.441514389253988	43.2913217886019	3.61771673012461e-05	0.000109328355809052	Flagellar basal-body P-ring protein
2012	COG0104	-0.239293970910551	49.7136961840126	3.69386242060678e-05	0.000111547598849725	Adenylosuccinate synthase
2837	COG2966	-0.739052288030029	25.361068046623	3.78303373215484e-05	0.000114156648398455	Uncharacterized conserved protein
2403	COG0235	-0.353447716972544	58.3276556405391	3.84078996419369e-05	0.000115814589689533	Ribulose-5-phosphate 4-epimerase and related epimerases and aldolases
818	COG0709	-0.672831680716306	29.7414692834817	3.87814291086294e-05	0.000116855316406383	Selenophosphate synthase
2531	COG2518	0.396990005484803	32.1422355577539	3.89940417199409e-05	0.000117410004183816	Protein-L-isoaspartate carboxylmethyltransferase
1376	COG3707	-0.783307297040902	27.2936265778121	3.92900016773651e-05	0.00011812830307088	Response regulator with putative antiterminator output domain
42	COG5352	-0.783307296998501	34.4639417168253	3.92900016773652e-05	0.00011812830307088	Uncharacterized protein conserved in bacteria
2891	COG5637	-1.85226337590939	18.5972208754494	4.13646796998263e-05	0.000124245067367811	Predicted integral membrane protein
824	COG3489	2.78730823654778	18.9374986674992	4.14753942087883e-05	0.000124245067367811	Predicted periplasmic lipoprotein
1872	COG1242	2.78730823654778	18.9374986674992	4.14753942087883e-05	0.000124245067367811	Predicted Fe-S oxidoreductase
467	COG3273	2.78730823654778	16.3710105975803	4.14753942087884e-05	0.000124245067367811	Uncharacterized conserved protein
1722	COG3295	2.78730823654778	19.1690374995528	4.14753942087884e-05	0.000124245067367811	Uncharacterized protein conserved in bacteria
2014	COG1957	-0.532793251483947	29.4592023890673	4.21840465027454e-05	0.000126276025749309	Inosine-uridine nucleoside N-ribohydrolase
2616	COG1409	0.759159989287015	25.9393665866008	4.31242955199102e-05	0.000128996802587173	Predicted phosphohydrolases
1677	COG1247	0.664191631396803	27.7098737402387	4.33062979803532e-05	0.000129447147775696	Sortase and related acyltransferases
2841	COG3733	-1.28868718229432	34.6869705025814	4.35425140955913e-05	0.000130058772146193	Cu2+-containing amine oxidase
1115	COG2932	1.47738685424526	23.7161708109871	4.40929609085663e-05	0.000131607416315924	Predicted transcriptional regulator
1679	COG0641	0.887335182807866	40.022934022677	4.47190947171536e-05	0.000133379560765075	Arylsulfatase regulator (Fe-S oxidoreductase)
2652	COG4765	-1.11466443299534	21.9550878647192	4.53578414250139e-05	0.000135186730851092	Uncharacterized protein conserved in bacteria
888	COG3616	-0.584514536291856	46.0893585093701	4.66826699969146e-05	0.000139034637993705	Predicted amino acid aldolase or racemase
221	COG5336	-1.01935425259762	27.8304359778661	4.71205346323213e-05	0.000140237252745217	Uncharacterized protein conserved in bacteria
614	COG1876	-0.737714495195205	27.9980188821151	4.79199434681803e-05	0.000142513357886582	D-alanyl-D-alanine carboxypeptidase
4053	COG0679	0.42926830767009	35.7185972046035	4.83835834910272e-05	0.000143788324656367	Predicted permeases
1839	COG0527	0.212060492645097	38.3103228954192	4.85314295555904e-05	0.000144123639286299	Aspartokinases
1621	COG0003	1.97637802036293	18.9150294153468	4.86411451855645e-05	0.000144241321025781	Oxyanion-translocating ATPase
1664	COG4570	1.97637801893895	28.5942287835656	4.86411451855645e-05	0.000144241321025781	Holliday junction resolvase
2880	COG2391	0.897568358991042	27.1449260655035	4.93261992564451e-05	0.00014616748462169	Predicted transporter component
1527	COG1694	0.707866694899466	60.4580030471329	5.0746273269927e-05	0.00015026738185541	Predicted pyrophosphatase
2605	COG4520	-24.1103705303452	11.3338895958474	5.0957964767386e-05	0.000150785753402272	Surface antigen
2651	COG2131	0.744234339103911	41.469417010932	5.18480999370452e-05	0.000153309467917298	Deoxycytidylate deaminase
2716	COG3665	-0.529582038622859	30.3722813082119	5.21645559490109e-05	0.000154134466824213	Uncharacterized conserved protein
2151	COG1748	0.550862946089798	27.3933378566825	5.36294638972506e-05	0.000158349263558883	Saccharopine dehydrogenase and related proteins
1714	COG3117	1.23671082416813	21.1167592580974	5.44558613845963e-05	0.00016067406842939	Uncharacterized protein conserved in bacteria
2663	COG0599	0.556635725175672	41.0818221928672	5.4692705437573e-05	0.000161257289098174	Uncharacterized homolog of gamma-carboxymuconolactone decarboxylase subunit
581	COG0839	-0.586490170894736	31.8228776371669	5.49946675670169e-05	0.000162031533075048	NADH:ubiquinone oxidoreductase subunit 6 (chain J)
3156	COG2314	-2.81111372240752	15.3253402210846	5.74552308166175e-05	0.000169160035794848	Predicted membrane protein
3145	COG5545	0.99554876735109	26.5830749619215	5.79422716051926e-05	0.00017047204426517	Predicted P-loop ATPase and inactivated derivatives
3312	COG0282	0.426699303468875	33.5421796466579	6.14751406108692e-05	0.000180736913395956	Acetate kinase
470	COG3914	-0.757989489056613	25.7064237013411	6.24112932079682e-05	0.000183358231865808	Predicted O-linked N-acetylglucosamine transferase, SPINDLY family
3907	COG0415	-0.1884338920982	36.9396950373499	6.29173204748006e-05	0.00018471304641532	Deoxyribodipyrimidine photolyase
307	COG0755	-0.426993384166326	30.5394588288492	6.3049989852017e-05	0.000184970604583679	ABC-type transport system involved in cytochrome c biogenesis, permease component
1121	COG0847	0.331753798803827	46.5562839808683	6.31318914214366e-05	0.000185078963739767	DNA polymerase III, epsilon subunit and related 3'-5' exonucleases
3175	COG0472	-0.262885609152812	36.1843619593604	6.34406888195996e-05	0.000185851868456564	UDP-N-acetylmuramyl pentapeptide phosphotransferase/UDP-N-acetylglucosamine-1-phosphate transferase
88	COG0091	-0.459738465255597	32.4301222681665	6.47922552069125e-05	0.000189541522694849	Ribosomal protein L22
3725	COG2220	-0.459738465255597	31.4936330083253	6.47922552069127e-05	0.000189541522694849	Predicted Zn-dependent hydrolases of the beta-lactamase fold
2119	COG4565	0.933028409762201	28.6897536999797	6.52973531753773e-05	0.00019088345573143	Response regulator of citrate/malate metabolism
4022	COG5277	-1.42481936129911	24.4241781806596	6.55965135832621e-05	0.000191621894896172	Actin and related proteins
2048	COG4992	-0.219421039973235	38.402336186823	6.57237084819735e-05	0.000191857293696314	Ornithine/acetylornithine aminotransferase
1837	COG2145	-2.00018350576657	30.8238373712577	6.7269873646758e-05	0.000196092634511372	Hydroxyethylthiazole kinase, sugar kinase family
53	COG4330	-2.00018350558412	21.7916547855308	6.72698736467585e-05	0.000196092634511372	Predicted membrane protein
3429	COG1576	0.501136173226585	30.3634102953623	6.75279307927171e-05	0.000196705564856917	Uncharacterized conserved protein
2863	COG3122	1.44753389123023	26.8687079812444	7.11438411520186e-05	0.000207091973254391	Uncharacterized protein conserved in bacteria
3134	COG1124	-1.09167491477065	22.1543597780281	7.16291594113972e-05	0.000208357328718947	ABC-type dipeptide/oligopeptide/nickel transport system, ATPase component
361	COG1526	0.532925245403134	34.9681992681494	7.35247105976618e-05	0.000213720133347441	Uncharacterized protein required for formate dehydrogenase activity
904	COG3852	0.422360901870275	43.8247130031672	7.42921891899076e-05	0.000215798624351207	Signal transduction histidine kinase, nitrogen specific
3769	COG3972	-1.56940059011038	18.8622409307526	7.73222159924326e-05	0.000224441636829938	Superfamily I DNA and RNA helicases
3767	COG0356	-0.318881032532679	32.9598425182012	8.0771377120717e-05	0.000234288222853327	F0F1-type ATP synthase, subunit a
1471	COG1473	0.228854195616058	36.8088389053147	8.25446303073338e-05	0.000239263167848581	Metal-dependent amidase/aminoacylase/carboxypeptidase
2385	COG3170	0.760429024990319	28.3063092299324	8.38592448134847e-05	0.000242902640149404	Tfp pilus assembly protein FimV
44	COG4383	22.9903781840054	11.6526495418813	8.55900478973057e-05	0.000245839944045292	Mu-like prophage protein gp29
1716	COG4261	22.9903781840054	11.6526495418813	8.55900478973057e-05	0.000245839944045292	Predicted acyltransferase
2443	COG1277	22.9903781840054	11.6526495418813	8.55900478973057e-05	0.000245839944045292	ABC-type transport system involved in multi-copper enzyme maturation, permease component
107	COG3082	22.9903782059169	11.5947648338679	8.55900478973058e-05	0.000245839944045292	Uncharacterized protein conserved in bacteria
1152	COG3410	22.9903782059169	11.5947648338679	8.55900478973058e-05	0.000245839944045292	Uncharacterized conserved protein
2975	COG4455	22.9903782059169	11.5947648338679	8.55900478973058e-05	0.000245839944045292	Protein of avirulence locus involved in temperature-dependent protein secretion
3341	COG4701	22.9903782059169	11.5947648338679	8.55900478973058e-05	0.000245839944045292	Uncharacterized protein conserved in bacteria
3651	COG5443	22.9903782059169	11.5947648338679	8.55900478973058e-05	0.000245839944045292	Flagellar biosynthesis regulator FlbT
729	COG1926	20.9903782350813	14.0987478311102	8.55900485463805e-05	0.000245839944045292	Predicted phosphoribosyltransferases
3267	COG5338	20.9903782350813	14.0987478311102	8.55900485463805e-05	0.000245839944045292	Uncharacterized protein conserved in bacteria
2310	COG5589	20.9903782027384	14.2724019551503	8.55900485463806e-05	0.000245839944045292	Uncharacterized conserved protein
4060	COG3978	20.9903782027384	14.2724019551503	8.55900485463806e-05	0.000245839944045292	Acetolactate synthase (isozyme II), small (regulatory) subunit
3328	COG3643	1.61970307642423	19.0470019014957	8.73028631889413e-05	0.000250410163683403	Glutamate formiminotransferase
1748	COG1284	1.61970307642424	18.8191186341337	8.73028631889415e-05	0.000250410163683403	Uncharacterized conserved protein
2831	COG2080	0.363556009944629	34.319301936564	8.83407226785441e-05	0.000253210595086969	Aerobic-type carbon monoxide dehydrogenase, small subunit CoxS/CutS homologs
532	COG1197	0.196607795551909	48.3285754824351	9.11994186078749e-05	0.00026122255183717	Transcription-repair coupling factor (superfamily II helicase)
575	COG0406	-0.318772094166974	33.876449509586	9.16205347074548e-05	0.000262161661525241	Fructose-2,6-bisphosphatase
2604	COG3405	2.19952157167719	26.6975170145179	9.18263093427381e-05	0.000262161661525241	Endoglucanase Y
1212	COG3518	2.19952157162414	17.6968787974164	9.18263093427384e-05	0.000262161661525241	Uncharacterized protein conserved in bacteria
2622	COG2102	2.19952157120783	19.5253709845673	9.18263093427384e-05	0.000262161661525241	Predicted ATPases of PP-loop superfamily
1385	COG0120	0.490554063896047	35.3176111861054	9.18457521670063e-05	0.000262161661525241	Ribose 5-phosphate isomerase
1709	COG1134	-0.467467142627253	33.8844184670467	9.42447014281546e-05	0.000268822724239975	ABC-type polysaccharide/polyol phosphate transport system, ATPase component
552	COG0768	-0.160853601075373	40.6196193607498	9.5621675688387e-05	0.000272561507710111	Cell division protein FtsI/penicillin-binding protein 2
2930	COG0320	-0.266980963533841	39.7318441121917	9.58233712437502e-05	0.000272947402103305	Lipoate synthase
3158	COG0184	-0.453265950749979	32.458666211677	9.5957365610927e-05	0.000273140053149776	Ribosomal protein S15P/S13E
3074	COG1478	-0.846641555503703	36.9312059641856	9.83850693043783e-05	0.000279856907572095	Uncharacterized conserved protein
1789	COG0619	-1.20167580944859	25.2994559454921	9.88319421829227e-05	0.000280933890901181	ABC-type cobalt transport system, permease component CbiQ and related transporters
3388	COG0246	0.446651195635846	33.5182287437501	9.90821749595467e-05	0.000281269017307199	Mannitol-1-phosphate/altronate dehydrogenases
2094	COG4987	0.607178092602485	37.1199580114794	9.91009809973445e-05	0.000281269017307199	ABC-type transport system involved in cytochrome bd biosynthesis, fused ATPase and permease components
4050	COG1914	0.515975687089357	31.8935576286709	9.91548455084416e-05	0.000281269017307199	Mn2+ and Fe2+ transporters of the NRAMP family
3841	COG0466	-0.181620799034886	36.7718406597066	0.000101103688397401	0.000286599711738087	ATP-dependent Lon protease, bacterial type
3626	COG3161	1.50637439111718	19.9750384848088	0.000102601456588551	0.000290645282393995	4-hydroxybenzoate synthetase (chorismate lyase)
2123	COG0111	-0.203353399525732	35.1904193012893	0.000104696420371211	0.000296375836484115	Phosphoglycerate dehydrogenase and related dehydrogenases
2521	COG1012	0.0913082040722761	46.1897185925951	0.000107505868724609	0.000304119694618895	NAD-dependent aldehyde dehydrogenases
693	COG4172	0.38149417563445	31.5796766341959	0.000110267916314422	0.000311718917273463	ABC-type uncharacterized transport system, duplicated ATPase component
2793	COG3920	0.637939680420721	32.7645749846193	0.000111344531978092	0.000314546392327953	Signal transduction histidine kinase
2520	COG1074	0.239222685169769	39.6695085113743	0.000111945708936838	0.000315551315249934	ATP-dependent exoDNAse (exonuclease V) beta subunit (contains helicase and exonuclease domains)
2942	COG2190	-1.39091780962355	22.3493978265664	0.000112064502541548	0.000315551315249934	Phosphotransferase system IIA components
525	COG5283	-23.0150603502432	11.5139071567236	0.000112160246177919	0.000315551315249934	Phage-related tail protein
587	COG3801	-22.0150603500674	12.8031372957941	0.000112160246406864	0.000315551315249934	Uncharacterized protein conserved in bacteria
1920	COG1867	-22.0150603500674	12.8031372957941	0.000112160246406864	0.000315551315249934	N2,N2-dimethylguanosine tRNA methyltransferase
2539	COG4678	-22.0150603500674	12.8031372957941	0.000112160246406864	0.000315551315249934	Muramidase (phage lambda lysozyme)
4054	COG1754	-0.415935842623344	30.8075888963749	0.000113218343659005	0.000318310589139662	Uncharacterized C-terminal domain of topoisomerase IA
3918	COG2350	0.748307664457974	27.168200628028	0.000113927250243672	0.000320085025257988	Uncharacterized protein conserved in bacteria
1394	COG5437	1.4167622322979	21.0259782538374	0.000114301735896281	0.000320918107059409	Predicted secreted protein
3699	COG0223	-0.260383775905686	34.7353701000195	0.000115393378160986	0.000323762198030416	Methionyl-tRNA formyltransferase
290	COG4372	-2.74212085092058	15.0412586248598	0.000117889096267352	0.000330539182722358	Uncharacterized protein conserved in bacteria with the myosin-like domain
1057	COG0451	-0.172612953273324	39.6029959590853	0.000120859025611404	0.000338635636090224	Nucleoside-diphosphate-sugar epimerases
3825	COG5007	0.95983068470235	27.5795813866544	0.000121735157398064	0.000340858440714578	Predicted transcriptional regulator, BolA superfamily
3794	COG3487	1.34385546161939	22.2543453157427	0.000122388263620771	0.000342454176113591	Uncharacterized iron-regulated protein
314	COG4231	0.356753262621877	45.7287275283531	0.00012264558674124	0.000342784009755765	Indolepyruvate ferredoxin oxidoreductase, alpha and beta subunits
1661	COG2876	0.663414932328629	28.8928746861357	0.000122672703199767	0.000342784009755765	3-deoxy-D-arabino-heptulosonate 7-phosphate (DAHP) synthase
3478	COG1755	-1.45299023617221	30.0737585260318	0.000125316852966042	0.000349934984266098	Uncharacterized protein conserved in bacteria
1935	COG2271	-0.498165842399077	59.1886925089536	0.000125468582978765	0.00035012114409532	Sugar phosphate permease
2031	COG4370	-1.94889021119658	24.4019377440227	0.000127365544584481	0.000355173835711194	Uncharacterized protein conserved in bacteria
3862	COG3143	1.18792065964592	24.386962892952	0.000128382795416034	0.000357768169216248	Chemotaxis protein
583	COG3238	-0.781395616091671	24.6389497884275	0.000129304363580226	0.000360092530782282	Uncharacterized protein conserved in bacteria
2691	COG0072	-0.209053759917376	35.746902695191	0.000130269396899591	0.000362534711047136	Phenylalanyl-tRNA synthetase beta subunit
936	COG0440	-0.392268823297135	56.7044431873796	0.000132165269772835	0.00036756233134121	Acetolactate synthase, small (regulatory) subunit
1902	COG2177	0.455216261075814	34.1233936009185	0.000134266540957559	0.000373154005794268	Cell division protein
108	COG4608	-0.369123129714549	33.0819335572997	0.00013439996311134	0.000373272772042022	ABC-type oligopeptide transport system, ATPase component
2381	COG1917	0.553179102307641	35.5896719959291	0.000134976616337761	0.000374621546086464	Uncharacterized conserved protein, contains double-stranded beta-helix domain
939	COG2143	0.813227210425875	30.1043842712787	0.000138130896485023	0.000382859777732225	Thioredoxin-related protein
36	COG4555	0.813227210557306	29.0095806284526	0.000138130896485023	0.000382859777732225	ABC-type Na+ transport system, ATPase component
1082	COG3007	0.529047768650333	38.4153302314853	0.000139704519571973	0.000386960836176475	Uncharacterized paraquat-inducible protein B
2178	COG1579	-1.26621433112177	29.0581937580802	0.000140323701874606	0.000388153465669274	Zn-ribbon protein, possibly nucleic acid-binding
2338	COG3631	-1.26621433112255	20.2125267696674	0.000140323701874606	0.000388153465669274	Ketosteroid isomerase-related protein
593	COG1413	-1.7612915979204	25.2013474285062	0.000140733356818061	0.000388764091720228	FOG: HEAT repeat
3731	COG4315	-1.76129159757959	18.4760932125875	0.000140733356818061	0.000388764091720228	Uncharacterized protein conserved in bacteria
3628	COG0471	0.348445525292706	34.3311038775699	0.000142432832264538	0.000393194860899289	Di- and tricarboxylate transporters
812	COG3504	2.6695252008914	21.7643660502323	0.000143185905132022	0.000393952664119921	Type IV secretory pathway, VirB9 components
1240	COG4645	2.66952520093694	28.3577553657822	0.000143185905132022	0.000393952664119921	Uncharacterized protein conserved in bacteria
4071	COG5579	2.6695252008914	21.4749425101654	0.000143185905132022	0.000393952664119921	Uncharacterized conserved protein
869	COG4688	2.6695252008914	17.5982338748278	0.000143185905132022	0.000393952664119921	Uncharacterized protein conserved in bacteria
2556	COG1941	2.66952520092027	21.3049439508167	0.000143185905132022	0.000393952664119921	Coenzyme F420-reducing hydrogenase, gamma subunit
2494	COG3012	0.757137743905978	27.574703535019	0.000145017621706489	0.000398725805573753	Uncharacterized protein conserved in bacteria
3780	COG3268	-0.524276986393169	67.6446942004951	0.000156170670677905	0.000429104459619665	Uncharacterized conserved protein
3499	COG3486	-0.812740003810592	30.0753635393544	0.000163384167035684	0.00044862523783781	Lysine/ornithine N-monooxygenase
2607	COG0824	0.291432555420723	34.9659954912979	0.000166953683357491	0.000458120907132954	Predicted thioesterase
1700	COG4185	19.9033668461628	23.341550646646	0.000169269975088086	0.000462933699310672	Uncharacterized protein conserved in bacteria
2158	COG3375	19.9033668461628	23.341550646646	0.000169269975088086	0.000462933699310672	Uncharacterized conserved protein
2299	COG2703	19.9033668461628	23.341550646646	0.000169269975088086	0.000462933699310672	Hemerythrin
2860	COG5502	19.9033668461628	23.341550646646	0.000169269975088086	0.000462933699310672	Uncharacterized conserved protein
4028	COG4994	19.9033668296546	23.6599165407196	0.000169269975088086	0.000462933699310672	Uncharacterized protein conserved in bacteria
1885	COG0226	-0.318951901749905	35.0569590215766	0.000170688225084704	0.000466502479713574	ABC-type phosphate transport system, periplasmic component
3843	COG1357	-0.603838809229357	25.9926087586581	0.000172804267167773	0.000471972371375285	Uncharacterized low-complexity proteins
1450	COG0025	0.462250287740388	29.4599908231135	0.000173330729533192	0.000473096341351868	NhaP-type Na+/H+ and K+/H+ antiporters
3667	COG3317	1.0645416388382	24.4722991498796	0.000173637494759158	0.000473619568209869	Uncharacterized lipoprotein
2202	COG0080	-0.346293831208812	32.9825701657183	0.000178977696977929	0.000487862384610036	Ribosomal protein L11
1697	COG0372	-0.199318816968225	43.9421987387693	0.00017963182226504	0.00048932136362866	Citrate synthase
2580	COG0059	-0.234754987021256	35.7977019134762	0.00018101934592785	0.000492774886136924	Ketol-acid reductoisomerase
574	COG1794	-0.543014805505036	27.4740757047094	0.000181957941280188	0.000495002568611536	Aspartate racemase
3528	COG3217	0.767014367401579	24.196352927564	0.000184270008667203	0.000500961265306611	Uncharacterized Fe-S protein
1370	COG0131	-0.322868171365563	31.0125239904823	0.000184504732626848	0.00050126830329512	Imidazoleglycerol-phosphate dehydratase
2701	COG0274	0.590083659242106	33.437702796203	0.000187961193779981	0.000510322080210027	Deoxyribose-phosphate aldolase
21	COG3911	1.12560189559937	23.0503704752228	0.000190234342501832	0.000516153298442676	Predicted ATPase
663	COG3695	0.836943737174606	26.0163828766097	0.000192746173605453	0.000522624012226643	Predicted methylated DNA-protein cysteine methyltransferase
1493	COG1026	-0.520504820480005	55.6766066878887	0.00019311922005104	0.00052329078981572	Predicted Zn-dependent peptidases, insulinase-like
1315	COG2884	0.380914852412939	35.3215007098855	0.000193755207000277	0.000524668705271804	Predicted ATPase involved in cell division
1020	COG1003	-0.222742292138147	47.6021156123553	0.000194071810004375	0.000525180519380676	Glycine cleavage system protein P (pyridoxal-binding), C-terminal domain
2939	COG2044	-2.18250506294894	15.905277798354	0.000194238871188662	0.000525287249548313	Predicted peroxiredoxins
3028	COG3630	1.68869594794334	18.098257022397	0.000196654817699521	0.000531122854101857	Na+-transporting methylmalonyl-CoA/oxaloacetate decarboxylase, gamma subunit
680	COG3455	1.68869594791748	18.0403723143837	0.000196654817699522	0.000531122854101857	Uncharacterized protein conserved in bacteria
3383	COG3967	-0.653894479721355	26.0378105912888	0.000197213312418534	0.000532281963222745	Short-chain dehydrogenase involved in D-alanine esterification of lipoteichoic acid and wall teichoic acid (D-alanine transfer protein)
2038	COG4728	1.20526929833337	43.2916701264687	0.000198669367029567	0.000535860494556815	Uncharacterized protein conserved in bacteria
893	COG0335	-0.404444438126807	35.7618935578446	0.000201436996821124	0.000542969665301734	Ribosomal protein L19
2935	COG4535	0.475014329458234	35.5827688328464	0.000204995553976183	0.000552200065553644	Putative Mg2+ and Co2+ transporter CorC
3398	COG3573	-0.584901608193406	38.9192399924982	0.000207332369810304	0.00055812951873068	Predicted oxidoreductase
3768	COG0313	0.293490006490736	36.8796343667864	0.00020790657603824	0.000559309455538167	Predicted methyltransferases
666	COG0525	-0.15942947929928	46.0179689331209	0.000208546175067858	0.000560663655505749	Valyl-tRNA synthetase
3323	COG0152	-0.291018895829076	38.6005187667034	0.000210039375580615	0.000564309445097787	Phosphoribosylaminoimidazolesuccinocarboxamide (SAICAR) synthase
526	COG0651	-0.412251798996918	30.0191188404916	0.000212458967251693	0.000570427968037656	Formate hydrogenlyase subunit 3/Multisubunit Na+/H+ antiporter, MnhD subunit
225	COG3791	-0.353802078576962	39.0354680290372	0.00021259390256797	0.000570427968037656	Uncharacterized conserved protein
323	COG0468	-0.242925870339028	40.4071349653901	0.000213071365740357	0.000571336639340266	RecA/RadA recombinase
676	COG0244	-0.387576019022309	31.1084184783365	0.000213477106089135	0.000572051932723228	Ribosomal protein L10
1862	COG2269	0.599300314079443	42.9614604739042	0.000215404869762821	0.000576842188642662	Truncated, possibly inactive, lysyl-tRNA synthetase (class II)
3817	COG0496	0.375886893918414	30.0747776488922	0.000217708766541541	0.000582632823852394	Predicted acid phosphatase
3648	COG0832	-0.685668827476988	41.4837089073753	0.000227486746716012	0.000608405100378886	Urea amidohydrolase (urease) beta subunit
2662	COG0106	-0.304766741395413	32.9913214228857	0.000228726554655019	0.000611323700623415	Phosphoribosylformimino-5-aminoimidazole carboxamide ribonucleotide (ProFAR) isomerase
640	COG3686	0.908537390360644	26.4992854623007	0.00022901607466088	0.000611700300651642	Predicted membrane protein
1755	COG2180	-1.23446563280797	20.1428904253029	0.000231398331713594	0.000617662472978697	Nitrate reductase delta subunit
1218	COG3954	0.778135890746021	25.5021930326168	0.000233646959164849	0.000622856790105259	Phosphoribulokinase
2366	COG3040	0.778135890746021	36.8385989212078	0.000233646959164849	0.000622856790105259	Bacterial lipocalin
3722	COG3402	-0.903841366069179	23.7071394407374	0.000238336246013897	0.000634711287704788	Uncharacterized conserved protein
2212	COG1720	1.54559510427078	21.2544995139102	0.000238402247519826	0.000634711287704788	Uncharacterized conserved protein
688	COG1519	0.298377436491576	36.9197371646065	0.000239110571868184	0.00063618559392983	3-deoxy-D-manno-octulosonic-acid transferase
1729	COG5646	-2.66801287876684	19.1447741211231	0.000241489893540874	0.000641686508595375	Uncharacterized conserved protein
3554	COG4244	-2.66801287876684	19.1447741211231	0.000241489893540874	0.000641686508595375	Predicted membrane protein
2243	COG2805	0.425003908883633	31.5983477873759	0.000243910243500803	0.000647699717580196	Tfp pilus assembly protein, pilus retraction ATPase PilT
544	COG4691	-23.909699834208	10.9589483679755	0.000247881718050543	0.000657397649159815	Plasmid stability protein
3839	COG0477	-23.909699834208	10.9589483679755	0.000247881718050543	0.000657397649159815	Permeases of the major facilitator superfamily
3013	COG1922	0.922789413068816	30.8314170991398	0.000251644390325604	0.000666946755041974	Teichoic acid biosynthesis proteins
2019	COG1762	0.690167117793973	30.460565979405	0.000256575064197916	0.000679577197064751	Phosphotransferase system mannitol/fructose-specific IIA domain (Ntr-type)
303	COG1507	-1.71250143353424	18.7205875628033	0.000257480786578545	0.00068109956141214	Uncharacterized conserved protein
3327	COG1300	-1.71250143353424	18.359968643846	0.000257480786578545	0.00068109956141214	Uncharacterized membrane protein
277	COG0227	-0.477112433191651	30.5329363652295	0.000258703075658099	0.000683893294417942	Ribosomal protein L28
913	COG4262	-0.508528629444752	28.2655216621964	0.000259389515927045	0.000685267809727674	Predicted spermidine synthase with an N-terminal membrane domain
2386	COG2062	-0.406918453028137	30.1720443000544	0.000261372672558782	0.000690064092528509	Phosphohistidine phosphatase SixA
2339	COG3785	-0.693556547627868	36.1507900277399	0.000263944880564303	0.000696068301051866	Uncharacterized conserved protein
2121	COG3794	-0.813910278974326	33.6336937012058	0.000263985086963548	0.000696068301051866	Plastocyanin
43	COG1875	0.311290534208546	40.8538349867372	0.000265624065152186	0.00069994151867247	Predicted ATPase related to phosphate starvation-inducible protein PhoH
3253	COG1896	0.731162257502987	26.1443582153957	0.000266710752288701	0.000702355378387903	Predicted hydrolases of HD superfamily
2678	COG5337	1.437381519641	19.1405927297918	0.000269844175990265	0.000709698804074077	Spore coat assembly protein
1404	COG1654	1.4373815202506	26.221976898988	0.000269844175990265	0.000709698804074077	Biotin operon repressor
1917	COG1143	-0.442038888156014	42.7488857176032	0.000275866654974382	0.000725074809626152	Formate hydrogenlyase subunit 6/NADH:ubiquinone oxidoreductase 23 kD subunit (chain I)
3938	COG1020	0.536430945750758	54.3857828817975	0.000280606622989923	0.000737062450686997	Non-ribosomal peptide synthetase modules and related proteins
407	COG2022	-0.413218449620704	32.1610640034138	0.000281562422626827	0.00073910135939542	Uncharacterized enzyme of thiazole biosynthesis
2721	COG1521	0.431335270138378	29.2741547986067	0.000282934830908707	0.000742230569802574	Putative transcriptional regulator, homolog of Bvg accessory factor
2501	COG0439	0.306758892160256	40.7814834281015	0.00028401640074866	0.000744593315593303	Biotin carboxylase
1013	COG2165	0.512852311307089	29.2072918338905	0.000284853970294108	0.000746313775767377	Type II secretory pathway, pseudopilin PulG
1539	COG3147	1.35222371128998	22.7826126289823	0.000291023761638237	0.000759364382647125	Uncharacterized protein conserved in bacteria
2895	COG2221	1.35222371128998	22.7826126289823	0.000291023761638237	0.000759364382647125	Dissimilatory sulfite reductase (desulfoviridin), alpha and beta subunits
1360	COG1964	2.09416105559764	33.7024475796267	0.00029112657818687	0.000759364382647125	Predicted Fe-S oxidoreductases
2594	COG4267	2.09416105606699	32.1461546591581	0.000291126578186871	0.000759364382647125	Predicted membrane protein
3409	COG4748	2.09416105555001	25.6691694293971	0.000291126578186871	0.000759364382647125	Uncharacterized conserved protein
795	COG3085	2.09416105555001	21.2558424551371	0.000291126578186871	0.000759364382647125	Uncharacterized protein conserved in bacteria
2849	COG4694	2.09416105555001	21.0243036230835	0.000291126578186871	0.000759364382647125	Uncharacterized protein conserved in bacteria
181	COG0247	-0.24452904161674	33.6453814210351	0.000294943879151616	0.000768834076369888	Fe-S oxidoreductase
977	COG2897	-0.301283664178644	31.7704039657377	0.000303896643144228	0.000791669989355471	Rhodanese-related sulfurtransferase
2195	COG2326	0.371098118139218	77.4945380404036	0.000305957891137686	0.000796535534422971	Uncharacterized conserved protein
2952	COG1450	0.359096930467842	38.9994093483475	0.000321429464570149	0.000836285509589591	Type II secretory pathway, component PulD
3362	COG1033	0.238617060411492	66.2603119368771	0.000330060975730379	0.000858200237590802	Predicted exporters of the RND superfamily
3351	COG1176	0.331943265891774	41.5970859918937	0.000330507555222757	0.000858818874556104	ABC-type spermidine/putrescine transport system, permease component I
304	COG0792	0.548925586749574	32.1765473527062	0.000334744574494092	0.000869279917108949	Predicted endonuclease distantly related to archaeal Holliday junction resolvase
1000	COG4654	24.8080566762969	10.9617322555913	0.000335886608363298	0.000869502699398904	Cytochrome c551/c552
4023	COG2841	24.8080566762969	10.9617322555913	0.000335886608363298	0.000869502699398904	Uncharacterized protein conserved in bacteria
262	COG3009	21.808056650559	12.3877222428306	0.000335886609403259	0.000869502699398904	Uncharacterized protein conserved in bacteria
336	COG4715	21.808056650559	12.3877222428306	0.000335886609403259	0.000869502699398904	Uncharacterized conserved protein
1398	COG3948	20.8080566513679	17.5311896769239	0.000335886611283833	0.000869502699398904	Phage-related baseplate assembly protein
796	COG0232	0.313296636196366	34.729159670969	0.000342647286986524	0.000886446406811147	dGTP triphosphohydrolase
1741	COG1414	-0.335034986754641	40.6403027677272	0.000343996575432726	0.000889378080704209	Transcriptional regulator
2425	COG4783	0.257949824220465	41.0396897065404	0.000349091327809665	0.000901983619124031	Putative Zn-dependent protease, contains TPR repeats
3796	COG0110	-0.379316897940865	50.8008635513625	0.00035706092133053	0.000921996707776952	Acetyltransferase (isoleucine patch superfamily)
186	COG2009	-0.585915293040447	25.8450792963589	0.000361452433540633	0.000932751232886048	Succinate dehydrogenase/fumarate reductase, cytochrome b subunit
2685	COG4106	-0.73558608005796	29.0543861677809	0.000368639300302921	0.000950701353412796	Trans-aconitate methyltransferase
350	COG0179	0.233045145040324	34.0020906432059	0.000389248115427398	0.00100322181784544	2-keto-4-pentenoate hydratase/2-oxohepta-3-ene-1,7-dioic acid hydratase (catechol pathway)
3023	COG0535	0.471565059402617	66.1309648325878	0.00040040224408235	0.00103132392781161	Predicted Fe-S oxidoreductases
1522	COG4341	-0.553649064702879	40.2280169673953	0.000402048178764227	0.00103491576222236	Predicted HD phosphohydrolase
3390	COG0428	0.527563302261801	38.4918623465932	0.000403119724689041	0.00103702549176256	Predicted divalent heavy-metal cations transporter
1299	COG1647	1.04555918792493	25.3814525733368	0.000405046736886985	0.00104133189820539	Esterase/lipase
3878	COG2910	-0.95036138165084	25.5839471547721	0.0004054885179138	0.0010418169411568	Putative NADH-flavin reductase
1686	COG2366	0.249436051211386	60.4080831633444	0.000423780399708528	0.00108813482545246	Protein related to penicillin acylase
2958	COG2992	-0.508528629425037	34.8773741202413	0.000431656486788579	0.00110766714440261	Uncharacterized FlgJ-related protein
2943	COG0015	-0.214289156411542	37.3290705715186	0.000432667519392005	0.00110893905981097	Adenylosuccinate lyase
174	COG4242	1.79405646214499	19.8881148003853	0.000433499258317746	0.00110893905981097	Cyanophycinase and related exopeptidases
3235	COG0478	1.79405646356897	17.4087778123651	0.000433499258317746	0.00110893905981097	RIO-like serine/threonine protein kinase fused to N-terminal HTH domain
1413	COG1646	1.79405646395218	22.0003792896601	0.000433499258317746	0.00110893905981097	Predicted phosphate-binding enzymes, TIM-barrel fold
415	COG5515	1.79405646356666	19.1830408561941	0.000433499258317747	0.00110893905981097	Uncharacterized conserved small protein
2474	COG1770	-0.20070199088078	47.4572311032603	0.000434736379775933	0.00111141300568804	Protease II
2001	COG3306	0.749148353872768	26.1577415174779	0.000436095180767856	0.00111358420944861	Glycosyltransferase involved in LPS biosynthesis
252	COG1298	-0.252440922356196	35.6217715582364	0.000436126760357423	0.00111358420944861	Flagellar biosynthesis pathway, component FlhA
4069	COG1281	0.422604675498899	29.5106607071943	0.000437085889427192	0.00111534130246889	Disulfide bond chaperones of the HSP33 family
3083	COG3223	-1.83766457608635	23.1581876621394	0.000449693955070756	0.00114680317166743	Predicted membrane protein
836	COG1952	0.503072282253365	34.7266158537895	0.000460693937255055	0.00117412770634168	Preprotein translocase subunit SecB
3945	COG2038	0.650708281059515	27.4749069088453	0.000461937579373769	0.00117656873558319	NaMN:DMB phosphoribosyltransferase
3844	COG0023	0.821885273242957	27.4488457049019	0.000467512108677464	0.00118929532714243	Translation initiation factor 1 (eIF-1/SUI1) and related proteins
3848	COG3550	0.821885273299194	25.760047279905	0.000467512108677465	0.00118929532714243	Uncharacterized protein related to capsule biosynthesis enzymes
3054	COG2246	-1.6612081390226	18.5115364145776	0.000468241048345295	0.00118967910801805	Predicted membrane protein
443	COG1106	-1.66120813914668	18.9636473846103	0.000468241048345297	0.00118967910801805	Predicted ATPases
4099	COG1905	-0.392568748330157	30.6909719942867	0.000471337562876235	0.00119680777840752	NADH:ubiquinone oxidoreductase 24 kD subunit
854	COG5385	2.53599380826687	15.0889935333952	0.000491799642485645	0.00124296717364069	Uncharacterized protein conserved in bacteria
2147	COG3404	2.53599380826688	16.1091018268472	0.000491799642485645	0.00124296717364069	Methenyl tetrahydrofolate cyclohydrolase
2948	COG4422	2.53599380826687	19.4607133033107	0.000491799642485645	0.00124296717364069	Bacteriophage protein gp37
3026	COG3656	2.53599380830685	26.0963313600719	0.000491799642485645	0.00124296717364069	Predicted periplasmic protein
1513	COG4604	2.53599380829575	14.9189949740465	0.000491799642485645	0.00124296717364069	ABC-type enterochelin transport system, ATPase component
1659	COG4646	2.5359938082741	25.9190216713403	0.000491799642485645	0.00124296717364069	DNA methylase
3831	COG0298	2.5359938082741	25.9190216713403	0.000491799642485645	0.00124296717364069	Hydrogenase maturation factor
2529	COG1797	-0.696838228063608	39.7160152699886	0.000491932343503566	0.00124296717364069	Cobyrinic acid a,c-diamide synthase
1784	COG5450	-2.58797017109729	14.7083212348873	0.000493753798484763	0.00124680407028422	Transcription regulator of the Arc/MetJ class
2491	COG1220	-0.274021319460504	47.7161204182253	0.000510703847162275	0.00128881485893312	ATP-dependent protease HslVU (ClpYQ), ATPase subunit
3217	COG5512	-22.7919167986985	10.8222394962741	0.00055056674864527	0.00138771141586535	Zn-ribbon-containing, possibly RNA-binding protein and truncated derivatives
257	COG1963	-21.7919167988364	12.7185295392911	0.000550566749783314	0.00138771141586535	Uncharacterized protein conserved in bacteria
2881	COG4258	1.60168457085363	19.1351927818139	0.00055156413537643	0.00138937452950391	Predicted exporter
2084	COG0759	-0.449586093802919	29.2789879083636	0.000552853298595074	0.00139091942360473	Uncharacterized conserved protein
1992	COG3346	-0.449586093791581	31.5869536347739	0.000552853298595078	0.00139091942360473	Uncharacterized conserved protein
1084	COG1670	0.275215446483481	33.6917418262958	0.000561688176132946	0.00141228377089994	Acetyltransferases, including N-acetylases of ribosomal proteins
501	COG0087	-0.275463782840762	37.6801112436134	0.000566969518402946	0.00142469263598689	Ribosomal protein L3
280	COG4166	0.330572463759124	31.2885876911515	0.00058347302337668	0.00146526843454449	ABC-type oligopeptide transport system, periplasmic component
817	COG2130	0.351295490781355	37.7602610799784	0.000593004106744869	0.00148829567278163	Putative NADP-dependent oxidoreductases
2516	COG0484	-0.173832592219515	40.4992643936877	0.000611135960554037	0.00153286752811725	DnaJ-class molecular chaperone with C-terminal Zn finger domain
3546	COG5495	-1.16777425831018	23.2533709951901	0.000616906355823733	0.00154639863615742	Uncharacterized conserved protein
3179	COG1950	-1.33520720051583	26.127384411824	0.000627825805692257	0.00157281254791803	Predicted membrane protein
3684	COG0175	0.269528841788282	33.1783261551889	0.000629868110562952	0.00157696906513206	3'-phosphoadenosine 5'-phosphosulfate sulfotransferase (PAPS reductase)/FAD synthetase and related enzymes
1616	COG2318	1.4655523927301	27.4875960861109	0.000638888813916261	0.00159567133378601	Uncharacterized protein conserved in bacteria
595	COG1245	1.46555239659698	26.9140207077155	0.000638888813916263	0.00159567133378601	Predicted ATPase, RNase L inhibitor (RLI) homolog
3118	COG1275	1.46555239659698	19.7720430355302	0.000638888813916265	0.00159567133378601	Tellurite resistance protein and related permeases
2194	COG3016	1.46555239659699	20.1156957189191	0.000638888813916266	0.00159567133378601	Uncharacterized iron-regulated protein
653	COG0233	-0.310414826176657	33.075366244927	0.000655136795935198	0.00163525958281945	Ribosome recycling factor
3771	COG1501	-0.387007271536999	61.6871948142672	0.0006634974063489	0.00165512443911035	Alpha-glucosidases, family 31 of glycosyl hydrolases
2415	COG1993	19.7026961397389	20.400492449772	0.000669175706020219	0.00166726828449107	Uncharacterized conserved protein
2118	COG5169	19.702696145587	20.6609736358322	0.000669175706020224	0.00166726828449107	Heat shock transcription factor
1688	COG3520	1.08256014434087	24.4664498396984	0.000674879044913641	0.00168046107009349	Uncharacterized protein conserved in bacteria
984	COG0346	0.407762102449326	49.7349643305254	0.000682529248024788	0.00169848269943774	Lactoylglutathione lyase and related lyases
1703	COG2980	0.931010246214596	28.3121473589188	0.00068375972786671	0.00170051664042259	Rare lipoprotein B
12	COG4104	1.36327354747656	21.5475107231402	0.000695915437894398	0.00172970286375202	Uncharacterized conserved protein
2547	COG4454	0.715246802197131	63.8336018565728	0.000706592716592465	0.00175518142516269	Uncharacterized copper-binding protein
973	COG3073	1.28323083979726	21.3224291435988	0.000726302778788278	0.00180091424833357	Negative regulator of sigma E activity
288	COG3857	1.16544780414664	20.2946927628468	0.00072631624203929	0.00180091424833357	ATP-dependent nuclease, subunit B
2505	COG2215	1.16544780414681	22.9651286082174	0.000726316242039294	0.00180091424833357	ABC-type uncharacterized transport system, permease component
4100	COG1064	-0.259957687089875	38.9706324357024	0.000729399591334643	0.00180747063090511	Zn-dependent alcohol dehydrogenases
127	COG0203	-0.337380373230413	30.8747380607351	0.000731453958523179	0.00181147081424874	Ribosomal protein L17
182	COG0860	0.344780809760161	32.7587025467256	0.000733657540619575	0.00181583550041502	N-acetylmuramoyl-L-alanine amidase
3063	COG4922	1.21869231985222	28.372933052031	0.000734831411865629	0.00181764789136955	Uncharacterized protein conserved in bacteria
969	COG0099	-0.336212714748396	33.2434453210717	0.000740145875256713	0.00182969394748146	Ribosomal protein S13
2342	COG1514	-1.20167580612765	30.0878233318872	0.000746733799933748	0.00184376503930853	2'-5' RNA ligase
3004	COG4337	-1.20167580612765	31.978450830495	0.000746733799933751	0.00184376503930853	Uncharacterized protein conserved in bacteria
872	COG5557	0.950086390145608	32.6974380996701	0.000747777094022124	0.00184523412409776	Polysulphide reductase
4066	COG0229	-0.283445213293031	31.6075565473166	0.000752547599000732	0.00185589329987239	Conserved domain frequently associated with peptide methionine sulfoxide reductase
214	COG0307	0.296092417615886	32.9947982593362	0.000774113039737491	0.00190793369554462	Riboflavin synthase alpha chain
566	COG0620	-0.398908904408467	28.8926900983202	0.000784307480885637	0.00193190280749568	Methionine synthase II (cobalamin-independent)
2154	COG0704	-0.342543491950763	40.649534937036	0.000791775010401693	0.00194913034857259	Phosphate uptake regulator
2065	COG4982	-1.48935788067675	23.9410355322091	0.00079642348908247	0.00195940172209411	3-oxoacyl-[acyl-carrier protein] reductase
2631	COG2915	0.779325658876837	26.4999153957562	0.000798097985029911	0.00196142798144179	Uncharacterized protein involved in purine metabolism
2175	COG3453	0.601383214502594	38.3874104476228	0.000798200162515791	0.00196142798144179	Uncharacterized protein conserved in bacteria
2269	COG2346	0.719295390722222	31.6088363527356	0.000801501852770463	0.00196836612530026	Truncated hemoglobins
1884	COG0634	0.486286865561435	28.3764787624677	0.000813076575769714	0.00199560118417898	Hypoxanthine-guanine phosphoribosyltransferase
76	COG0539	-0.191068158411766	38.6489336938383	0.000817828712200409	0.00200606852170255	Ribosomal protein S1
244	COG3908	-1.77703995426991	21.7706552168322	0.000837746469333295	0.00205247884986658	Uncharacterized protein conserved in bacteria
2684	COG5104	-1.77703995426992	20.7506638607401	0.000837746469333298	0.00205247884986658	Splicing factor
2546	COG1121	-0.284720846936676	32.5540811539498	0.000838698820050697	0.00205358973428237	ABC-type Mn/Zn transport systems, ATPase component
1403	COG4757	-0.868531363456426	32.7066370856339	0.000848622592836782	0.00207665314632354	Predicted alpha/beta hydrolase
3269	COG4536	0.299128261446332	35.5556991544573	0.000855613626173405	0.00209251674707649	Putative Mg2+ and Co2+ transporter CorB
3564	COG0066	-0.281471178789947	31.8644760455589	0.000863647241136066	0.00211090976515205	3-isopropylmalate dehydratase small subunit
4103	COG2960	0.677095036232709	26.8575254929568	0.000864262851802922	0.00211116077033877	Uncharacterized protein conserved in bacteria
1465	COG2176	0.417914473913143	30.2720801087847	0.000886457910957708	0.00216409297835227	DNA polymerase III, alpha subunit (gram-positive type)
2639	COG5434	0.892364531116014	21.959951074222	0.000889644512221964	0.00217058495098139	Endopolygalacturonase
3751	COG2334	0.338308295254542	35.8139062737923	0.000904224523881754	0.00220485079401499	Putative homoserine kinase type II (protein kinase fold)
112	COG1475	0.289979066805549	35.321297230132	0.000905341467225069	0.00220626730556447	Predicted transcriptional regulators
3630	COG5626	2.4618858400929	29.5531271558115	0.000909352037255265	0.00221351587103473	Uncharacterized conserved small protein
2336	COG3549	1.97637801989362	19.511384706372	0.000911004831276193	0.00221351587103473	Plasmid maintenance system killer protein
2789	COG3723	1.97637802036297	16.1452397069121	0.000911004831276194	0.00221351587103473	Recombinational DNA repair protein (RecE pathway)
2883	COG4677	1.97637802036297	16.0873549988987	0.000911004831276195	0.00221351587103473	Pectin methylesterase
1838	COG0401	1.97637802036611	17.9550917859034	0.000911004831276198	0.00221351587103473	Uncharacterized homolog of Blt101
279	COG0787	0.253611422609301	33.762853370938	0.000914449445377453	0.0022205745824033	Alanine racemase
3370	COG2110	-0.901571217575985	22.1318573781175	0.000921614297706159	0.00223665356683877	Predicted phosphatase homologous to the C-terminal domain of histone macroH2A1
113	COG1024	0.117282825376282	100.112307415077	0.000925859071426009	0.00224563107718883	Enoyl-CoA hydratase/carnithine racemase
1533	COG0212	-0.426850598421422	28.8059270211078	0.000935584051340631	0.00226788218805538	5-formyltetrahydrofolate cyclo-ligase
2814	COG3959	0.507391943396909	26.6143988231622	0.000939460647061502	0.00227593880123905	Transketolase, N-terminal subunit
2280	COG0330	-0.182616153018825	35.2202538751035	0.000962154967358945	0.00232954696802907	Membrane protease subunits, stomatin/prohibitin homologs
2462	COG0294	-0.252683155766689	34.5198162308865	0.000971607529245005	0.00235105031767927	Dihydropteroate synthase and related enzymes
3422	COG1014	0.679695817932768	27.953359798388	0.00098352226953224	0.00237848276227656	Pyruvate:ferredoxin oxidoreductase and related 2-oxoacid:ferredoxin oxidoreductases, gamma subunit
3030	COG0201	-0.186045716058087	35.8913346363158	0.000990749922501399	0.00239455471580491	Preprotein translocase subunit SecY
1345	COG5096	-2.50095879410368	14.7347074864303	0.00100737807788291	0.00243188748889504	Vesicle coat complex, various subunits
2656	COG3069	-2.50095879410765	14.7057651324236	0.00100737807788291	0.00243188748889504	C4-dicarboxylate transporter
2962	COG1075	0.844317797627879	22.4386412393616	0.00102015206855918	0.00246128130960703	Predicted acetyltransferases and hydrolases with the alpha/beta hydrolase fold
2737	COG0403	-0.200336410289038	61.4911903166957	0.00105551889330421	0.00254511761267728	Glycine cleavage system protein P (pyridoxal-binding), N-terminal domain
2272	COG0363	-0.339452299381096	37.9699280042029	0.00106213075688825	0.00255956100430446	6-phosphogluconolactonase/Glucosamine-6-phosphate isomerase/deaminase
315	COG4487	1.09085894715733	48.4240067306459	0.00106424241757087	0.00256314908760779	Uncharacterized protein conserved in bacteria
3020	COG0771	0.230471855637063	35.0873652	0.00109188603930187	0.00262818885249502	UDP-N-acetylmuramoylalanine-D-glutamate ligase
2906	COG0433	0.761933916342762	35.782176990636	0.00109630531484987	0.00263728385500998	Predicted ATPase
3397	COG1048	-0.155407665237747	44.1908532409125	0.00112414234030839	0.00270266931817134	Aconitase A
678	COG2071	0.645653510397891	24.7466680216058	0.00116939097315545	0.00280981508786213	Predicted glutamine amidotransferases
2893	COG4405	-0.907436332210658	41.5861553843278	0.0011709278068408	0.00281186630860953	Uncharacterized protein conserved in bacteria
3507	COG4598	0.707866695007584	37.568615701531	0.00122708752257231	0.00294501005417353	ABC-type histidine transport system, ATPase component
165	COG4279	-23.6583854063206	10.4985840520854	0.00123042803309427	0.00294958753561982	Uncharacterized conserved protein
737	COG3556	-21.6583854060716	11.6902338642338	0.00123042803660331	0.00294958753561982	Predicted membrane protein
3010	COG1420	-0.351390643418037	34.5124288786618	0.001238064612327	0.00296616644024328	Transcriptional regulator of heat shock gene
178	COG0598	0.392552683785597	29.8961312618321	0.00124963819219627	0.00299215287904587	Mg2+ and Co2+ transporters
638	COG4736	1.68869594790866	18.057600716778	0.00126214423341322	0.00302034050274931	Cbb3-type cytochrome oxidase, subunit 3
3194	COG3127	0.226722522405537	42.5079425447649	0.00128626669907502	0.00307627759058267	Predicted ABC-type transport system involved in lysophospholipase L1 biosynthesis, permease component
1847	COG1279	-0.498676332984957	27.0836390560055	0.00130527256889195	0.00311912887269058	Lysine efflux permease
4072	COG0303	0.232966335292708	40.9700159203109	0.00130569947707626	0.00311912887269058	Molybdopterin biosynthesis enzyme
651	COG2078	22.5849131138998	11.007153828625	0.0013396481112673	0.00317809318086663	Uncharacterized conserved protein
883	COG4927	22.5849131138998	11.007153828625	0.0013396481112673	0.00317809318086663	Predicted choloylglycine hydrolase
3084	COG5507	22.5849131138998	11.007153828625	0.0013396481112673	0.00317809318086663	Uncharacterized conserved protein
689	COG3875	22.5849131757762	10.9492691206116	0.0013396481112673	0.00317809318086663	Uncharacterized conserved protein
3302	COG5568	22.5849131757762	10.9492691206116	0.0013396481112673	0.00317809318086663	Uncharacterized small protein
3685	COG5316	22.5849131757762	10.9492691206116	0.0013396481112673	0.00317809318086663	Uncharacterized conserved protein
209	COG3685	20.5849130800063	14.9568588490806	0.0013396481216724	0.00317809318086663	Uncharacterized protein conserved in bacteria
1163	COG4890	20.5849130800063	14.9568588490806	0.0013396481216724	0.00317809318086663	Predicted outer membrane lipoprotein
2245	COG4957	20.5849131226617	14.7832047250404	0.0013396481216724	0.00317809318086663	Predicted transcriptional regulator
2273	COG5658	20.5849131226617	14.7832047250404	0.0013396481216724	0.00317809318086663	Predicted integral membrane protein
2954	COG4453	20.5849131226617	14.7832047250404	0.0013396481216724	0.00317809318086663	Uncharacterized protein conserved in bacteria
3109	COG5018	20.5849130800063	14.9568588490806	0.0013396481216724	0.00317809318086663	Inhibitor of the KinA pathway to sporulation, predicted exonuclease
3863	COG0540	-0.235870013583439	35.8821258639113	0.00135721437268325	0.00321791149652318	Aspartate carbamoyltransferase, catalytic chain
1447	COG1974	-0.252875799545524	42.3927153436677	0.00137183700954569	0.00325070876873348	SOS-response transcriptional repressors (RecA-mediated autopeptidases)
2847	COG0234	-0.297219535757824	40.3271570692475	0.00137890898197706	0.00326558651888238	Co-chaperonin GroES (HSP10)
2442	COG2268	-0.58364925988949	35.2513320962857	0.00139112468578783	0.0032926217404846	Uncharacterized protein conserved in bacteria
3243	COG0672	0.885547872136919	42.5304841654948	0.00140296835118997	0.00331874582384938	High-affinity Fe2+/Pb2+ permease
1806	COG0688	0.306139908897445	31.0070318694702	0.00140832075053048	0.00332949351475213	Phosphatidylserine decarboxylase
1374	COG1292	0.20943372025464	70.6317274680867	0.00142508394528517	0.00336719030929607	Choline-glycine betaine transporter
313	COG1830	-0.77515729267898	32.8798890806475	0.00144635467769309	0.00341548815455236	DhnA-type fructose-1,6-bisphosphate aldolase and related enzymes
2472	COG1505	-0.290722490705542	38.6807713318876	0.00145816700476769	0.00344140790804119	Serine proteases of the peptidase family S9A
1276	COG4583	-0.551612215561344	30.7624664987099	0.00146249052999281	0.00344963382318074	Sarcosine oxidase gamma subunit
1504	COG1142	-1.2016758101137	24.6464876343778	0.00147793331470356	0.0034840627281328	Fe-S-cluster-containing hydrogenase components 2
536	COG2843	1.506374390142	18.7504191088037	0.00151620747472545	0.00357224382711502	Putative enzyme of poly-gamma-glutamate biosynthesis (capsule formation)
2585	COG5243	-1.54998250400203	21.4803476273243	0.00151735991900398	0.00357291385962264	HRD ubiquitin ligase complex, ER membrane component
1258	COG0107	-0.234760387652484	33.4526025716979	0.00152914199627748	0.00359859831714013	Imidazoleglycerol-phosphate synthase
2567	COG1556	-1.71250143331475	20.0462785743745	0.00155048390110285	0.0036467381353939	Uncharacterized conserved protein
335	COG5473	0.784239673684035	23.691189605353	0.00157509130605408	0.00370038573956541	Predicted integral membrane protein
3094	COG2453	0.784239673712834	33.3172229888944	0.00157509130605408	0.00370038573956541	Predicted protein-tyrosine phosphatase
1372	COG1636	-1.09631529432715	20.3885819963974	0.00159791411874535	0.00375186224344316	Uncharacterized protein conserved in bacteria
3697	COG0393	-0.538381592574711	27.1646456523164	0.00161531455749274	0.00379055571188148	Uncharacterized conserved protein
1281	COG3420	2.38184312843962	17.7455012552798	0.00167839373974463	0.00392738410050535	Nitrous oxidase accessory protein
2509	COG2852	2.38184312843962	17.7455012552798	0.00167839373974463	0.00392738410050535	Uncharacterized protein conserved in bacteria
240	COG3755	2.38184312844198	23.331404216355	0.00167839373974463	0.00392738410050535	Uncharacterized protein conserved in bacteria
2788	COG4712	2.38184312843962	17.5718471312397	0.00167839373974463	0.00392738410050535	Uncharacterized protein conserved in bacteria
954	COG5564	2.38184312844332	23.6208277564219	0.00167839373974463	0.00392738410050535	Predicted TIM-barrel enzyme, possibly a dioxygenase
2496	COG4452	1.10090928233134	22.0701226938513	0.00168110358941695	0.00392925745260658	Inner membrane protein involved in colicin E2 resistance
1505	COG4276	1.10090928419576	28.980575022668	0.00168110358941696	0.00392925745260658	Uncharacterized conserved protein
1898	COG0812	-0.256185923418557	38.9518282586423	0.00169166713846616	0.00395170371278475	UDP-N-acetylmuramate dehydrogenase
2552	COG4566	0.750426309318262	23.6032719130622	0.00169734166914337	0.00396271032909478	Response regulator
1182	COG3655	0.921440795239457	29.9062362743144	0.00170927986676792	0.00398831968912515	Predicted transcriptional regulator
1864	COG4464	1.14969944717849	23.5201309348833	0.00174318694703155	0.00406513171330418	Capsular polysaccharide biosynthesis protein
135	COG1518	1.28323083979973	20.7809951274272	0.00175542444759225	0.00409135165701568	Uncharacterized protein predicted to be involved in DNA repair
1856	COG3345	0.603155740808678	60.9341766239068	0.00176629821456203	0.00411436528077948	Alpha-galactosidase
2693	COG5389	1.20912286764931	19.8678524000652	0.00177250953378805	0.00412416576657526	Uncharacterized protein conserved in bacteria
1117	COG3867	1.20912286145394	32.2997074221636	0.00177250953378806	0.00412416576657526	Arabinogalactan endo-1,4-beta-galactosidase
134	COG1403	-0.439535757938077	30.7217756611321	0.00180414339507169	0.00419539786108197	Restriction endonuclease
2826	COG0594	0.506313776177621	30.7646841637367	0.00186195038527675	0.00432737876103845	RNase P protein component
2053	COG0782	0.293351751307528	32.7953593889843	0.00187497373345854	0.00435518729509894	Transcription elongation factor
3360	COG2368	-0.690850186219039	30.1661294514503	0.00189339855166377	0.00439550391350709	Aromatic ring hydroxylase
275	COG0743	-0.256163228895415	33.0695487503155	0.00190110511774022	0.00441090680079974	1-deoxy-D-xylulose 5-phosphate reductoisomerase
3842	COG0260	-0.184236811360674	77.6108909215481	0.00192739709169378	0.00446691827690819	Leucyl aminopeptidase
3978	COG0150	-0.233931796530363	35.5681215037221	0.00192741663260178	0.00446691827690819	Phosphoribosylaminoimidazole (AIR) synthetase
2475	COG3853	-0.59035864767266	28.7384222280732	0.0019491505736786	0.00451474606711375	Uncharacterized protein involved in tellurite resistance
3622	COG3703	0.618254536209776	29.1503659244366	0.00201801564335721	0.00467162676493717	Uncharacterized protein involved in cation transport
1984	COG0191	0.237396756482303	51.9775587099058	0.00202946066707504	0.00469548066648727	Fructose/tagatose bisphosphate aldolase
2406	COG4178	-0.850277923147083	23.6368336306477	0.00204027993578483	0.00471786079533167	ABC-type uncharacterized transport system, permease and ATPase components
2419	COG4122	-0.371817583885879	28.9577332481221	0.00204840697349096	0.00473023851177817	Predicted O-methyltransferase
857	COG1657	-2.40564861429935	14.9147250458898	0.00205022971453165	0.00473023851177817	Squalene cyclase
1969	COG1039	-2.40564861429935	18.3356122464815	0.00205022971453165	0.00473023851177817	Ribonuclease HIII
3136	COG4587	-2.40564861429936	14.3800833729532	0.00205022971453165	0.00473023851177817	ABC-type uncharacterized transport system, permease component
1990	COG0431	0.391129702399983	37.6781856009421	0.00210511649234514	0.00485415097058408	Predicted flavoprotein
2395	COG5009	-0.164998358632764	35.9916731593271	0.00211148312446608	0.00486610556567884	Membrane carboxypeptidase/penicillin-binding protein
1689	COG4521	0.764437046387781	24.3547683727539	0.00217196608209743	0.00500269300163012	ABC-type taurine transport system, periplasmic component
1367	COG0138	-0.161090847885733	35.8848870777181	0.00218104792655542	0.00502080160274166	AICAR transformylase/IMP cyclohydrolase PurH (only IMP cyclohydrolase domain in Aful)
2731	COG4870	0.995548767415333	28.8191213712223	0.00221668960377932	0.00509999687487741	Cysteine protease
306	COG1232	-0.594184074003522	27.8989391287574	0.00230724393015217	0.00530537207626052	Protoporphyrinogen oxidase
1017	COG0589	0.302401586791305	45.7308176316294	0.00234243927041813	0.00538329426970465	Universal stress protein UspA and related nucleotide-binding proteins
1638	COG2008	0.283017719972825	32.265369662868	0.00236308928253302	0.00542772069581803	Threonine aldolase
2900	COG4635	-1.15911619556611	27.8094622028129	0.00242021113598204	0.00555582210580149	Flavodoxin
3111	COG3311	0.703412344550083	23.9787837345252	0.0024303613436479	0.00557601298241624	Predicted transcriptional regulator
3913	COG0124	-0.18597350628954	36.0576155821942	0.00245047314095469	0.00561902364800529	Histidyl-tRNA synthetase
1308	COG0611	0.281348177593467	45.4076784330642	0.00245311055441687	0.00562193933295091	Thiamine monophosphate kinase
620	COG0324	-0.230402943693465	38.8092045351596	0.00245856035235173	0.00563129349486906	tRNA delta(2)-isopentenylpyrophosphate transferase
2145	COG0115	0.163247530373352	54.755863854747	0.00248130588284958	0.00568023081969347	Branched-chain amino acid aminotransferase/4-amino-4-deoxychorismate lyase
603	COG0568	-0.143793132817315	40.939119766439	0.00250593347767735	0.00573341978550304	DNA-directed RNA polymerase, sigma subunit (sigma70/sigma32)
1922	COG0078	-0.218982623535388	33.2431583279743	0.00255484770083888	0.00584208507591824	Ornithine carbamoyltransferase
1792	COG0498	-0.204066731604481	36.2919921655707	0.00259764202979975	0.00593664330630527	Threonine synthase
1820	COG2878	0.590083659243076	40.362495112227	0.00262147818081507	0.00598779366938669	Predicted NADH:ubiquinone oxidoreductase, subunit RnfB
3324	COG1432	0.525545138105507	26.5481304836457	0.00266271929357792	0.00607862041728602	Uncharacterized conserved protein
3120	COG0806	0.361242086814233	32.8907096259027	0.0026803793129811	0.00611554393139146	RimM protein, required for 16S rRNA processing
3343	COG1544	0.458747657181994	28.452951529073	0.00268333240321924	0.0061188898457897	Ribosome-associated protein Y (PSrp-1)
1098	COG4195	19.451381697009	17.6133059202629	0.00269802942306695	0.00612187933039889	Phage-related replication protein
1340	COG1709	19.451381697009	17.6133059202629	0.00269802942306695	0.00612187933039889	Predicted transcriptional regulator
2332	COG3645	19.451381697009	17.6133059202629	0.00269802942306695	0.00612187933039889	Uncharacterized phage-encoded protein
2401	COG3075	19.451381697009	17.6133059202629	0.00269802942306695	0.00612187933039889	Anaerobic glycerol-3-phosphate dehydrogenase
2747	COG3895	19.451381697009	17.6133059202629	0.00269802942306695	0.00612187933039889	Predicted periplasmic protein
3178	COG2162	19.451381697009	17.6133059202629	0.00269802942306695	0.00612187933039889	Arylamine N-acetyltransferase
25	COG2048	19.4513817120347	17.4107094422161	0.00269802942306696	0.00612187933039889	Heterodisulfide reductase, subunit B
1879	COG4815	19.4513817120347	17.4107094422161	0.00269802942306696	0.00612187933039889	Uncharacterized protein conserved in bacteria
3373	COG2958	19.4513817120347	17.4107094422161	0.00269802942306696	0.00612187933039889	Uncharacterized protein conserved in bacteria
2008	COG3858	-1.48935788209595	17.9726663529055	0.002700328685261	0.00612372058872411	Predicted glycosyl hydrolase
1891	COG2218	-1.89482299049718	15.3365504040549	0.00271066112089716	0.00614028969289658	Formylmethanofuran dehydrogenase subunit C
1397	COG3086	0.915506059676719	22.5053591882604	0.00271211046202283	0.00614028969289658	Positive regulator of sigma E activity
2635	COG3749	0.915506059679556	21.0944188322499	0.00271211046202283	0.00614028969289658	Uncharacterized protein conserved in bacteria
1811	COG2068	0.534203200848623	28.3181027228786	0.00273739488194205	0.00619412717651099	Uncharacterized MobA-related protein
1429	COG4768	-24.5042347260959	9.99452446865799	0.00277154839753995	0.00625764850048035	Uncharacterized protein containing a divergent version of the methyl-accepting chemotaxis-like domain
3805	COG4742	-24.5042347260959	9.99452446865799	0.00277154839753995	0.00625764850048035	Predicted transcriptional regulator
337	COG5258	-22.504234726236	10.3998900561507	0.00277154840048	0.00625764850048035	GTPase
3345	COG3688	-22.504234726236	10.3998900561507	0.00277154840048	0.00625764850048035	Predicted RNA-binding protein containing a PIN domain
2510	COG0548	-0.227321277154003	33.6860281116286	0.00278837142192789	0.00629218024816623	Acetylglutamate kinase
1011	COG5460	1.8428466272691	21.547518258895	0.00280559378006243	0.00632410952833351	Uncharacterized conserved protein
158	COG4281	1.8428466276854	21.2075211401976	0.00280559378006244	0.00632410952833351	Acyl-CoA-binding protein
3953	COG0194	-0.266447877091067	36.5883090495597	0.00284172895765603	0.00640051544743955	Guanylate kinase
1562	COG0412	0.362299728375995	52.3744766946806	0.0028426001549853	0.00640051544743955	Dienelactone hydrolase and related enzymes
2278	COG0071	-0.281311752723182	38.6021341673612	0.00288746150518954	0.00649797241955174	Molecular chaperone (small heat shock protein)
2979	COG0035	0.339345101982982	31.5692320905889	0.0028991509792697	0.00652071335009514	Uracil phosphoribosyltransferase
2047	COG3028	0.659076530721906	28.7840792579465	0.00294219254976645	0.00661390744666231	Uncharacterized protein conserved in bacteria
456	COG3063	0.350501381585711	36.3882414895177	0.00297270914044382	0.00667885961903208	Tfp pilus assembly protein PilF
3116	COG0607	0.223839264288197	44.9057686523768	0.00297697045753416	0.00668478472624691	Rhodanese-related sulfurtransferase
3870	COG2923	0.938390353510532	29.0535322103832	0.00298026694758212	0.00668853803503162	Uncharacterized protein involved in the oxidation of intracellular sulfur
488	COG0665	-0.115148260565162	48.0847042667294	0.00305486478413443	0.00685221986457619	Glycine/D-amino acid oxidases (deaminating)
392	COG0646	0.238888181054637	33.6490229637607	0.00305798946412263	0.00685549272022262	Methionine synthase I (cobalamin-dependent), methyltransferase domain
1418	COG3493	2.29483175615914	26.9630172530204	0.00309146437326414	0.00692676503013348	Na+/citrate symporter
596	COG1079	-0.304803163967921	33.7291705921496	0.0031022683322636	0.00694719067225079	Uncharacterized ABC-type transport system, permease component
1235	COG0284	0.294337026954569	39.4168310295857	0.00311689936836693	0.00697236836967316	Orotidine-5'-phosphate decarboxylase
2399	COG2270	0.294337026954568	34.0676673141318	0.00311689936836701	0.00697236836967316	Permeases of the major facilitator superfamily
2426	COG1785	0.270058342071076	46.5942498722238	0.00315885950744409	0.00706239311930465	Alkaline phosphatase
2775	COG2828	0.359906082095367	76.6862360186223	0.00318746212182158	0.00711860775551711	Uncharacterized protein conserved in bacteria
3861	COG0241	0.359906081271489	34.2670473297091	0.00318746212182168	0.00711860775551711	Histidinol phosphatase and related phosphatases
3880	COG0670	-0.333375562104099	29.5020012735744	0.00321680294506227	0.00718023911164658	Integral membrane protein, interacts with FtsH
1034	COG3809	0.964777108684661	23.843015749983	0.00325620580826023	0.00726425100639518	Uncharacterized protein conserved in bacteria
655	COG3710	0.685393839134053	36.8215415011445	0.00327030635502206	0.00729175566482708	DNA-binding winged-HTH domains
2320	COG1453	-0.856835323693249	27.8324663420276	0.0033328993568055	0.00742729493915075	Predicted oxidoreductases of the aldo/keto reductase family
3583	COG5265	0.237262284631736	36.281195164151	0.00333705182788111	0.0074325245257352	ABC-type transport system involved in Fe-S cluster assembly, permease and ATPase components
624	COG4970	0.661542623268921	24.0244951712347	0.00335879328641116	0.007476902740329	Tfp pilus assembly protein FimT
58	COG2440	-0.749690686241921	23.0329337382007	0.00338558493178717	0.00753246896174919	Ferredoxin-like protein
959	COG0382	-0.275676263985608	32.1129231228852	0.0033919049979519	0.00754245325314425	4-hydroxybenzoate polyprenyltransferase and related prenyltransferases
779	COG3428	-0.561371110799198	29.0264834161886	0.00345437222610543	0.00767721170769436	Predicted membrane protein
3197	COG4949	0.522642378447548	25.9525238153304	0.00347096611101837	0.00770992796165765	Uncharacterized membrane-anchored protein conserved in bacteria
2156	COG2120	-0.356259417697479	33.6211232013237	0.00352482056782403	0.00782532980429542	Uncharacterized proteins, LmbE homologs
1480	COG0850	0.995548767351244	20.2895541035406	0.00353226001802877	0.00783055105167589	Septum formation inhibitor
1552	COG1254	-1.25574303130762	18.3667034138306	0.00353287981121529	0.00783055105167589	Acylphosphatases
1912	COG4776	-1.25574303130206	21.6616563618147	0.00353287981121529	0.00783055105167589	Exoribonuclease II
1523	COG0581	-0.248775332498195	55.8416894961869	0.00356301344861847	0.00789309114882326	ABC-type phosphate transport system, permease component
841	COG3179	-0.619754264535254	28.6159645769173	0.00357354441439397	0.00791216181261194	Predicted chitinase
1916	COG1238	0.362073918312133	29.4521169110383	0.00358676217963224	0.00793715759750876	Predicted membrane protein
877	COG0549	1.5709129122548	23.0457632133363	0.00359856308947092	0.00795044856482145	Carbamate kinase
1756	COG3963	1.57091291083078	19.5527715116522	0.00359856308947092	0.00795044856482145	Phospholipid N-methyltransferase
2232	COG3490	1.5709129122554	18.9954004539586	0.00359856308947093	0.00795044856482145	Uncharacterized protein conserved in bacteria
1331	COG0497	0.211185578519637	45.8650025024865	0.00364247440516761	0.00804314627235509	ATPase involved in DNA repair
3635	COG0362	0.27065288847672	40.1705497671749	0.00365769140398377	0.00807241706101726	6-phosphogluconate dehydrogenase
2981	COG1291	0.294033337120782	40.7024236150006	0.00374541128279501	0.00826158244372146	Flagellar motor component
475	COG0079	-0.171212154678537	40.7265965928538	0.00377842017318973	0.0083299289945629	Histidinol-phosphate/aromatic aminotransferase and cobyric acid decarboxylase
3581	COG4787	0.482663410618805	33.9659990515655	0.003782844651122	0.0083352187280611	Flagellar basal body rod protein
2456	COG1428	0.363220326826337	35.0951887425637	0.00380463519697495	0.00837874717536057	Deoxynucleoside kinases
2460	COG1923	0.563415412165888	25.0258113700315	0.00382221328534251	0.00841295715640095	Uncharacterized host factor I protein
2544	COG0265	-0.15901159524939	35.3153651172929	0.0038357965679845	0.00843834242320909	Trypsin-like serine proteases, typically periplasmic, contain C-terminal PDZ domain
3951	COG0763	0.238579654669774	33.7950100773812	0.00386794862060357	0.00850452805683989	Lipid A disaccharide synthetase
1029	COG3718	-0.573067150562599	76.1883890390131	0.00388184541592431	0.00852810364758926	Uncharacterized enzyme involved in inositol metabolism
1866	COG2121	-0.950361381167687	23.2686223201801	0.0038828149260404	0.00852810364758926	Uncharacterized protein conserved in bacteria
669	COG4967	1.07559147502498	22.5158024865819	0.00403347833844557	0.00885429164855572	Tfp pilus assembly protein PilV
545	COG2869	0.369540889629074	49.2729637932728	0.00404102415411221	0.00886612762170888	Na+-transporting NADH:ubiquinone oxidoreductase, subunit NqrC
1458	COG4717	1.40101387539148	17.9837331336044	0.0040710433120544	0.0089272318979307	Uncharacterized conserved protein
1129	COG5665	-2.3002880986455	15.3117526801168	0.00416065579007271	0.00910918044252089	CCR4-NOT transcriptional regulation complex, NOT5 subunit
1554	COG4451	-2.30028809864153	14.1897676992098	0.00416065579007271	0.00910918044252089	Ribulose bisphosphate carboxylase small subunit
4065	COG4875	-2.3002880999323	23.182337275718	0.00416065579007271	0.00910918044252089	Uncharacterized protein conserved in bacteria with a cystatin-like fold
231	COG0524	-0.157539924637891	35.6001075776757	0.00418952685722203	0.00916751331436782	Sugar kinases, ribokinase family
785	COG4569	0.693267895782201	36.4427339413134	0.00425011693434931	0.00929515478309339	Acetaldehyde dehydrogenase (acetylating)
714	COG3276	-0.662679309260857	30.5765048527355	0.00426078983765423	0.00931354804661966	Selenocysteine-specific translation elongation factor
4051	COG1476	0.480521456729485	34.4837505102336	0.00430977391314174	0.0094156207146982	Predicted transcriptional regulators
55	COG0145	0.232292020604272	36.8358325938027	0.00432819455780858	0.00945084816972951	N-methylhydantoinase A/acetone carboxylase, beta subunit
3470	COG5394	0.767764836465866	26.745224121727	0.00433168380858829	0.00945345204461793	Uncharacterized protein conserved in bacteria
2781	COG0736	-0.42629053118806	27.7998285452457	0.00434003077199424	0.00946664899710031	Phosphopantetheinyl transferase (holo-ACP synthase)
2133	COG1177	0.260058258736493	44.4557737722309	0.00437507583481208	0.00953803608902887	ABC-type spermidine/putrescine transport system, permease component II
1194	COG0652	0.186468690423076	33.4086457968318	0.00439226793487654	0.00957044723131385	Peptidyl-prolyl cis-trans isomerase (rotamase) - cyclophilin family
2355	COG2891	0.826472437307236	22.8759737530875	0.00444872809458562	0.00968834118376424	Cell shape-determining protein
3479	COG4642	0.449501708638812	26.8651077350018	0.00446986424828444	0.00972922329240547	Uncharacterized protein conserved in bacteria
1060	COG2850	0.62398521091876	24.8050764340521	0.00450364727397412	0.00979757514782107	Uncharacterized conserved protein
1622	COG1123	-0.194784643881509	33.8125888142489	0.004509703956531	0.00980556866618151	ATPase components of various ABC-type transport systems, contain duplicated ATPase
2858	COG0181	-0.212569734354398	42.3552598254968	0.00455958746982105	0.00990879726810107	Porphobilinogen deaminase
4055	COG0164	-0.242483056566612	33.8410602273534	0.0046455160913276	0.0100902080379443	Ribonuclease HII
3500	COG0521	0.358062433863419	29.6803200420977	0.00478952121670253	0.0103975049198036	Molybdopterin biosynthesis enzymes
3534	COG0621	0.125853974530596	58.4411417862674	0.0047952574969115	0.0104044701409002	2-methylthioadenine synthetase
2490	COG3709	-0.725593134542119	43.9272638933926	0.00481997064626546	0.0104525812328918	Uncharacterized component of phosphonate metabolism
740	COG0512	-0.232938602738277	48.4043263344539	0.00484138502451274	0.0104934917118981	Anthranilate/para-aminobenzoate synthases component II
283	COG0102	-0.294380641019398	32.4488576787644	0.00487746255421144	0.0105661241437549	Ribosomal protein L13
4105	COG4326	1.76873866049076	32.1861812728315	0.00488832232130919	0.0105840792606568	Sporulation control protein
506	COG2030	0.26186740346874	30.7604407961638	0.00490572072686039	0.0106161653584424	Acyl dehydratase
1213	COG2844	0.182792066608881	38.5930906543882	0.00494759758278072	0.0107011621916581	UTP:GlnB (protein PII) uridylyltransferase
3737	COG0711	-0.366174333038119	35.1624441304908	0.00496939084568894	0.0107426537399452	F0F1-type ATP synthase, subunit b
2362	COG2331	-0.673608379784208	26.086010491245	0.0049937935904118	0.0107897398520393	Uncharacterized protein conserved in bacteria
154	COG1346	0.670126366916617	23.4985017684746	0.00500180415281754	0.0108013776983195	Putative effector of murein hydrolase
1248	COG0381	-0.217646554242576	41.7227414789403	0.00506862887201359	0.0109399456933445	UDP-N-acetylglucosamine 2-epimerase
3574	COG2904	0.646173127443858	41.1135621641857	0.00510203927559973	0.0110005205125032	Uncharacterized protein conserved in bacteria
3208	COG2968	0.6461731260353	35.9561512048563	0.00510203927559975	0.0110005205125032	Uncharacterized conserved protein
2961	COG1013	0.590083659243083	29.2745496099714	0.00513769159065485	0.0110715908833169	Pyruvate:ferredoxin oxidoreductase and related 2-oxoacid:ferredoxin oxidoreductases, beta subunit
3404	COG2872	0.625174979054352	25.3007790606826	0.00515344292750075	0.0110997232284631	Predicted metal-dependent hydrolases related to alanyl-tRNA synthetase HxxxH domain
1333	COG4233	0.517762997663453	26.0224988184186	0.00517438381869559	0.0111389978021711	Uncharacterized protein predicted to be involved in C-type cytochrome biogenesis
408	COG3246	0.289329505223946	38.9420642164238	0.00518611133330037	0.0111584078661079	Uncharacterized conserved protein
3661	COG2151	-0.303734216790538	30.9486770817472	0.00518910295378787	0.0111590113677068	Predicted metal-sulfur cluster biosynthetic enzyme
1531	COG1606	-1.56940058949167	18.6747419345345	0.00519196077710399	0.0111593266624334	ATP-utilizing enzymes of the PP-loop superfamily
2532	COG2503	-0.865203573363685	22.5782538666799	0.00546269218424771	0.0116409713374087	Predicted secreted acid phosphatase
54	COG5005	24.297231012705	9.9840045329034	0.00547544225123815	0.0116409713374087	Mu-like prophage protein gpG
190	COG2210	24.297231012705	9.9840045329034	0.00547544225123815	0.0116409713374087	Uncharacterized conserved protein
1036	COG3303	24.297231012705	9.9840045329034	0.00547544225123815	0.0116409713374087	Formate-dependent nitrite reductase, periplasmic cytochrome c552 subunit
1598	COG4705	24.297231012705	9.9840045329034	0.00547544225123815	0.0116409713374087	Uncharacterized membrane-anchored protein conserved in bacteria
3214	COG3230	24.297231012705	9.9840045329034	0.00547544225123815	0.0116409713374087	Heme oxygenase
4057	COG4895	24.297231012705	9.9840045329034	0.00547544225123815	0.0116409713374087	Uncharacterized conserved protein
548	COG5263	20.2972309945173	12.334065449813	0.00547544230058876	0.0116409713374087	FOG: Glucan-binding domain (YG repeat)
810	COG5654	20.2972309945173	12.334065449813	0.00547544230058876	0.0116409713374087	Uncharacterized conserved protein
1243	COG3671	20.2972309945173	12.334065449813	0.00547544230058876	0.0116409713374087	Predicted membrane protein
1358	COG3831	20.2972309945173	12.334065449813	0.00547544230058876	0.0116409713374087	Uncharacterized conserved protein
2277	COG2731	20.2972309945173	12.334065449813	0.00547544230058876	0.0116409713374087	Beta-galactosidase, beta subunit
2998	COG5302	20.2972309945173	12.334065449813	0.00547544230058876	0.0116409713374087	Post-segregation antitoxin (ccd killing mechanism protein) encoded by the F plasmid
4101	COG3661	20.2972309945173	12.334065449813	0.00547544230058876	0.0116409713374087	Alpha-glucuronidase
6	COG3125	20.2972309995897	12.4498348658398	0.00547544230058876	0.0116409713374087	Heme/copper-type cytochrome/quinol oxidase, subunit 4
104	COG2842	20.2972309995897	12.4498348658398	0.00547544230058876	0.0116409713374087	Uncharacterized ATPase, putative transposase
1010	COG3779	20.2972309995897	12.4498348658398	0.00547544230058876	0.0116409713374087	Uncharacterized protein conserved in bacteria
2343	COG4551	20.2972309995897	12.4498348658398	0.00547544230058876	0.0116409713374087	Predicted protein tyrosine phosphatase
2801	COG4273	20.2972309995897	12.4498348658398	0.00547544230058876	0.0116409713374087	Uncharacterized conserved protein
3230	COG3099	20.2972309995897	12.4498348658398	0.00547544230058876	0.0116409713374087	Uncharacterized protein conserved in bacteria
3857	COG4983	20.2972309995897	12.4498348658398	0.00547544230058876	0.0116409713374087	Uncharacterized conserved protein
2321	COG0764	-0.230602731918612	37.5748880886324	0.00548122986912824	0.0116472597528817	3-hydroxymyristoyl/3-hydroxydecanoyl-(acyl carrier protein) dehydratases
3139	COG0614	-0.291464124175171	57.1233014348846	0.00563610969199695	0.0119701896244889	ABC-type Fe3+-hydroxamate transport system, periplasmic component
2127	COG1854	2.19952157164566	15.976590969464	0.00568078954367949	0.0120278445276671	LuxS protein involved in autoinducer AI2 synthesis
4098	COG3174	2.19952157167453	14.2648330126432	0.0056807895436795	0.0120278445276671	Predicted membrane protein
1208	COG3077	2.19952157164615	20.7727501449999	0.0056807895436795	0.0120278445276671	DNA-damage-inducible protein J
3095	COG3089	2.19952157167532	20.8342904177047	0.0056807895436795	0.0120278445276671	Uncharacterized protein conserved in bacteria
1028	COG4313	2.19952157167453	15.6908229940886	0.00568078954367951	0.0120278445276671	Protein involved in meta-pathway of phenol degradation
4005	COG3913	2.19952157164566	14.4348315719919	0.00568078954367951	0.0120278445276671	Uncharacterized protein conserved in bacteria
2058	COG3245	0.561096122369828	24.9987010408119	0.00572825328392131	0.0121221030933779	Cytochrome c5
1933	COG1975	0.287033556562985	35.2234243765713	0.00573638193700633	0.0121330668307904	Xanthine and CO dehydrogenases maturation factor, XdhC/CoxF family
1786	COG1846	-0.207826843764945	35.7768342916597	0.00574941776245152	0.0121543931742426	Transcriptional regulators
3212	COG1463	0.461829323719403	28.6017793425282	0.00584123280250182	0.0123421530878324	ABC-type transport system involved in resistance to organic solvents, periplasmic component
3716	COG5368	-1.20167580998497	24.7415576607462	0.00590376366113533	0.0124678764644602	Uncharacterized protein conserved in bacteria
1479	COG1560	0.224969846658483	38.4455010423458	0.00590702894608232	0.0124683749446538	Lauroyl/myristoyl acyltransferase
1653	COG0133	-0.169438590261738	41.7228123718658	0.00593836599408172	0.0125280955569658	Tryptophan synthase beta chain
2911	COG0693	0.489440133463393	28.8370098737029	0.00606901348634907	0.0127971616341254	Putative intracellular protease/amidase
2152	COG0289	-0.229994229910036	34.5605458805827	0.00616586980369327	0.0129947363604718	Dihydrodipicolinate reductase
1467	COG0703	-0.276969881185534	37.4055910060388	0.00617897674430728	0.013015695127722	Shikimate kinase
4007	COG3297	0.87776573169486	25.2703105150182	0.00620893499107008	0.0130654276192457	Type II secretory pathway, component PulL
2250	COG5078	0.877765731768288	27.0503481532779	0.0062089349910701	0.0130654276192457	Ubiquitin-protein ligase
871	COG1641	-0.978532258656392	21.522579077706	0.00626340420270507	0.0131733120584231	Uncharacterized conserved protein
1335	COG5648	-23.3219131694957	9.7309350815344	0.00630828637226644	0.0131935502719607	Chromatin-associated proteins containing the HMG domain
2371	COG2043	-23.3219131694957	9.7309350815344	0.00630828637226644	0.0131935502719607	Uncharacterized protein conserved in archaea
2582	COG1503	-23.3219131694957	9.7309350815344	0.00630828637226644	0.0131935502719607	Peptide chain release factor 1 (eRF1)
2591	COG5255	-23.3219131694957	9.7309350815344	0.00630828637226644	0.0131935502719607	Uncharacterized protein conserved in bacteria
3122	COG1582	-23.3219131694957	9.7309350815344	0.00630828637226644	0.0131935502719607	Uncharacterized protein, possibly involved in motility
324	COG2178	-22.3219131695383	9.90093364229979	0.00630828637723103	0.0131935502719607	Predicted RNA-binding protein of the translin family
3365	COG3694	-22.3219131695383	9.90093364229979	0.00630828637723103	0.0131935502719607	ABC-type uncharacterized transport system, permease component
1171	COG3570	-21.3219131695238	11.4572265666193	0.00630828639072618	0.0131935502719607	Streptomycin 6-kinase
1381	COG1697	-21.3219131695238	11.4572265666193	0.00630828639072618	0.0131935502719607	DNA topoisomerase VI, subunit A
2749	COG3599	-21.3219131695723	10.9472308885733	0.00630828639072618	0.0131935502719607	Cell division initiation protein
963	COG3730	-20.3219131695729	14.8461009613043	0.00630828642740979	0.0131935502719607	Phosphotransferase system sorbitol-specific component IIC
1810	COG0162	-0.175483988275611	34.7181677099108	0.00637523678877181	0.0133268027539791	Tyrosyl-tRNA synthetase
1341	COG1104	0.185968990273715	37.0222558729168	0.00662701097298632	0.0138460797790922	Cysteine sulfinate desulfinase/cysteine desulfurase and related enzymes
3890	COG2983	0.459244058284303	34.8513663924093	0.00664950347255203	0.0138860255165013	Uncharacterized conserved protein
493	COG0176	-0.238667453544227	31.8044493340636	0.00670339136567356	0.0139914598687182	Transaldolase
2398	COG4657	0.514097751181766	36.3932182813534	0.00676076707808684	0.0141040635040068	Predicted NADH:ubiquinone oxidoreductase, subunit RnfA
1593	COG2244	0.900238587527323	22.4582811822384	0.00689039871753902	0.0143526726322828	Membrane protein involved in the export of O-antigen and teichoic acid
3562	COG1334	0.900238587527322	22.5740505982651	0.00689039871753902	0.0143526726322828	Uncharacterized flagellar protein FlaG
1389	COG4935	0.900238587546946	22.9855489641334	0.00689039871753906	0.0143526726322828	Regulatory P domain of the subtilisin-like proprotein convertases and other proteases
180	COG0698	-0.338520332864423	37.553282029579	0.00691415799225649	0.0143948782479149	Ribose 5-phosphate isomerase RpiB
161	COG0505	-0.172479136412317	35.5788389956503	0.00695230843389295	0.0144669876207803	Carbamoylphosphate synthase small subunit
3247	COG1664	0.410742730587266	28.9943338882414	0.00700221721051896	0.014563479554571	Integral membrane protein CcmA involved in cell shape determination
2664	COG2273	-0.37660108638248	31.4229218490681	0.00708928921415664	0.0147371284876105	Beta-glucanase/Beta-glucan synthetase
2512	COG2730	-1.26621432936255	25.6219977136896	0.00709445582235023	0.0147404241114556	Endoglucanase
2402	COG2096	0.346106021026137	41.1877703838206	0.00712255156066203	0.0147913331098309	Uncharacterized conserved protein
2914	COG0442	-0.158827095832962	36.5149645948655	0.00714032572348902	0.0148207668572268	Prolyl-tRNA synthetase
3904	COG3658	0.534513806763885	39.7634378292481	0.00717629513963419	0.0148879187473459	Cytochrome b
3374	COG5002	0.200773991357159	32.6872475235534	0.00736832804927383	0.0152786086905849	Signal transduction histidine kinase
5	COG0239	0.413897091016376	34.0317640988676	0.00739173946574631	0.0153194358716072	Integral membrane protein possibly involved in chromosome condensation
4107	COG1231	-0.415094622777646	35.9802955981073	0.00743144171549249	0.015393967841453	Monoamine oxidase
1883	COG1808	0.653262561011938	33.4952014427336	0.00764050487937155	0.0158190734826425	Predicted membrane protein
1544	COG2114	-0.234019584162272	32.1622569446019	0.00766942787307287	0.0158709729138099	Adenylate cyclase, family 3 (some proteins contain HAMP domain)
3464	COG3598	0.761933916169364	33.3962410588261	0.00768716677562896	0.0158917018827167	RecA-family ATPase
3772	COG3409	0.76193391616974	26.0814561271654	0.00768716677562897	0.0158917018827167	Putative peptidoglycan-binding domain-containing protein
909	COG1335	0.37472224837093	35.9040239980942	0.00770705267962266	0.0159248136693408	Amidases related to nicotinamidase
403	COG1666	-0.432816807689334	27.9552464252352	0.00776865026495693	0.0160440363725854	Uncharacterized protein conserved in bacteria
3569	COG5276	-0.718249160365716	22.014406989048	0.00791976548848412	0.0163479211387165	Uncharacterized conserved protein
2640	COG0337	-0.193550744669791	35.155618495279	0.00797986470759223	0.0164637208704008	3-dehydroquinate synthetase
1245	COG2039	-0.831302021688077	25.7304752465361	0.00813141295612258	0.016767983831363	Pyrrolidone-carboxylate peptidase (N-terminal pyroglutamyl peptidase)
1512	COG0437	0.320420092293977	35.884087750847	0.00838054026601884	0.0172730614596562	Fe-S-cluster-containing hydrogenase components 1
613	COG4531	-0.265858655760467	33.7009746339177	0.008402116759769	0.0173088651567614	ABC-type Zn2+ transport system, periplasmic component/surface adhesin
1693	COG3585	-2.18250506298913	14.534112150131	0.00841476172983027	0.017308925177402	Molybdopterin-binding protein
[truncated: 2,117 more rows]
