# Supplementary material for: Phylogenetic and Functional Metagenomic Profiling for Assessing Microbial Biodiversity in Environmental Monitoring
Source: PLoS One. 2012 Aug 27;7(8):e43630. doi: 10.1371/journal.pone.0043630 (PMC3428334; doi:10.1371/journal.pone.0043630)
Supplement: Data S2 — Description of the analysis workflow together with a collection of custom-written Perl scripts and example data files. (ZIP) [file pone.0043630.s002.zip › functions_cog_pathways.shotgun.stat.txt]

Category size	Gene families found	Coefficient	AIC	P-value	Adjusted P-value (BH)	Category
59	229	213	-0.393201316328853	14749.1727197145	0	0	Carbohydrate transport and metabolism
72	152	141	0.486415645382494	11270.7142838084	0	0	Signal transduction mechanisms
5	15	15	-0.567637272968232	560.380120187375	6.96810380196685e-125	1.78847997583816e-123	NADH:Ubiquinone oxidreductase subunits
57	270	258	-0.122016893004874	18062.7017255718	1.3059244031051e-123	2.51390447597731e-122	Amino acid transport and metabolism
40	26	25	-0.250025445982404	1301.46297244103	5.60850300827246e-106	8.6370946327396e-105	Aminoacyl-tRNA synthetases and alternate systems
55	258	239	-0.129882479764416	15825.7659954248	2.45535153622834e-100	3.15103447149304e-99	Energy production and conversion
7	16	16	-0.261738188816956	1379.57067024518	2.37406214872822e-82	2.61146836360105e-81	TCA cycle
64	238	203	0.134901370783399	12143.1566104637	1.93006919995599e-81	1.85769160495764e-80	Replication, recombination and repair
74	46	45	0.257482316030541	3769.39165273233	5.93715357873218e-79	5.07956472847086e-78	Defense mechanisms
66	96	85	0.27759202694932	3535.33147927674	2.7366148514063e-65	2.10719343558285e-64	Cell motility
11	10	10	-0.284613770706581	670.002886299195	1.39864466927238e-64	9.79051268490669e-64	Leucine biosyntehsis
62	245	206	-0.103227684495433	8475.94948204691	2.17413375096461e-58	1.39506915686896e-57	Translation, ribosomal structure and biogenesis
18	18	18	-0.237876236585856	672.603756593056	1.64018256238763e-47	9.71492748491132e-47	Purine biosynthesis
71	1347	966	0.113927346218425	35665.6012465386	1.54658842009668e-44	8.50623631053175e-44	Function unknown
3	2	2	-0.619849607053321	79.4685609167866	7.09756871248009e-42	3.64341860573978e-41	Glyoxylate bypass
4	7	7	0.503552151738147	249.487549820889	4.78758818215718e-37	2.30402681266314e-36	NA+-transporting NADH:Ubiquinone oxireductase
68	212	207	0.100982942633797	15117.8320900565	8.41079928551684e-36	3.80959732343998e-35	Inorganic ion transport and metabolism
2	9	9	-0.325576952887479	349.829012208994	1.22868496253842e-34	5.25604122863656e-34	F0F1-type ATP synthase subunits
63	230	189	0.100982557593241	9843.60196378924	2.21215954430721e-34	8.9650676269292e-34	Transcription
17	6	6	-0.225845018273593	335.622863684648	1.58570138838119e-33	6.1049503452676e-33	Valine biosynthesis
42	32	28	-0.253685082280888	804.468893409965	7.30484575266473e-32	2.67844344264374e-31	Ribosomal proteins - small subunit
41	51	42	-0.220223309835593	1175.43280040918	8.74819657236948e-32	3.06186880032932e-31	Ribosomal proteins - large subunit
43	22	20	-0.197405509001819	740.084103116724	3.14282888835816e-30	1.0521644539286e-29	Translation factors and enzymes involved in
27	6	5	0.387498290979559	321.74004879568	1.374495222104e-29	4.40983883758365e-29	Biotin biosynthesis
16	17	16	-0.197935534934894	680.313659314783	4.02212712550188e-23	1.23881515465458e-22	Trypotophan biosynthesis
8	11	11	-0.183624814179649	669.557112074942	5.03435976115096e-21	1.49094500618701e-20	Arginine biosynthesis
53	25	22	-0.49729587756206	421.483582427235	2.15919173659919e-20	6.15769495252362e-20	RNA processing and modification
73	158	131	0.115761827333585	4719.51495449071	4.6644011622985e-20	1.28271031963209e-19	Intracellular trafficking, secretion, and
10	6	6	-0.184910461977542	369.79195557996	9.48405170715231e-20	2.51817924638182e-19	Isoleucine biosynthesis
58	95	91	-0.0810709704776824	4697.71539913084	7.55154775572731e-18	1.93823059063668e-17	Nucleotide transport and metabolism
65	188	176	0.0648044463842759	9541.378162094	8.37379065483355e-18	2.07994154974898e-17	Cell wall/membrane/envelope biogenesis
51	9	9	-0.208072986212339	339.25804829754	2.72752375965919e-17	6.56310404667992e-17	Preprotein translocase subunits
9	12	12	-0.197151127581992	422.40711783005	3.12913248595939e-17	7.30130913390525e-17	Histidine biosynthesis
46	69	67	0.111567281032735	4365.39791410653	1.94344438623501e-15	4.40132993353222e-15	Transcriptional regulators
26	9	9	-0.214916023990501	471.8898591514	4.36367129837947e-15	9.60007685643483e-15	Pentose phosphate pathway
20	14	14	-0.1444565607877	584.407053322887	1.09196622248732e-13	2.3355944203201e-13	Pyrimidine biosynthesis
22	9	8	-0.178749029686686	532.626114551015	4.17943338649846e-13	8.69773975028057e-13	Thymidylate biosynthesis
70	701	610	0.0419069901289202	26994.7616195391	4.81791925912244e-13	9.76262586716914e-13	General function prediction only
52	8	8	-0.299469817992559	218.300903979303	8.8949846657858e-12	1.75618928016797e-11	Multisubunit NA+/H+ antiporter
45	15	11	-0.126623197490758	577.557666556462	1.73919564121358e-11	3.34795160933614e-11	DNA-dependent RNA polymerase subunits
29	9	9	-0.19358616410071	331.75176684738	3.87531305668206e-11	7.2780269601102e-11	Coenzyme A biosynthesis
13	14	13	-0.151853685486298	549.614304281952	5.46344984129796e-11	1.00163247090463e-10	Phenylalanine/tyrosine biosynthesis
34	8	8	-0.194381679851653	379.310808195058	2.92929897185443e-10	5.24548885657653e-10	Pyridoxal phosphate biosynthesis
24	14	14	0.122587344307128	1087.7156199332	1.87513846794706e-09	3.28149231890735e-09	Gluconeogenesis
33	7	7	-0.212837777362438	280.379681352317	9.15407401350593e-09	1.56636377564435e-08	NAD biosynthesis
19	5	5	0.287853759635071	230.563922988781	7.40458176749937e-08	1.23946260021185e-07	Purine salvage
32	16	15	-0.10326370147968	585.079511584736	2.47313956560212e-07	4.05173928832687e-07	Menaquinone biosynthesis
23	4	4	-0.161263601917669	196.179226436381	4.00696645328231e-07	6.33407112941596e-07	Entner-Doudoroff pathway
31	14	14	0.113329467387614	748.986039854808	4.03077253690107e-07	6.33407112941596e-07	Heme biosynthesis
38	5	5	-0.178809495474826	215.367012103863	4.84244741182815e-07	7.45736901421534e-07	Deoxyxylulose pathway of terpenoid biosynthesis
44	11	9	-0.174499481192776	272.427714652148	1.15169969800929e-06	1.73884072052383e-06	Basal transription factors
77	12	11	-0.413525622100465	290.191643701624	3.15824380986752e-06	4.67663025691921e-06	Cytoskeleton
12	10	10	-0.090880404627258	683.59706468664	1.58483207362903e-05	2.30249188055538e-05	Methionine biosynthesis
48	8	7	-0.0907329088593982	343.341756479299	0.000259046391686149	0.000369380965922842	DNA polymerase III subunits
25	14	14	0.0738059547296247	1057.94501128712	0.000294017307981769	0.000411624231174477	Glycolysis
61	94	89	0.028813088329437	5418.30928634012	0.000556946147518269	0.00076580095283762	Lipid transport and metabolism
30	9	8	0.105129400076677	283.213981457539	0.000886691766880584	0.0011978116850843	FAD biosynthesis
49	9	9	0.0872691099053942	384.76659042802	0.00115207103924301	0.00152775857679315	Lipid A biosynthesis
21	10	10	0.0810174502162599	631.180959730299	0.00117062020819215	0.00152775857679315	Pyrimidine salvage
6	7	7	-0.0754119899863561	308.47877803095	0.00199226787156997	0.00255674376851479	Pyruvate decraboxylation
28	18	18	0.106896158297221	801.353981768915	0.007476830297241	0.00943796611291077	Cobalamin biosynthesis
37	15	14	-0.0561193814920542	783.281599350627	0.00860231851865325	0.0106835246118758	Ubiquinone biosynthesis
50	33	31	-0.0554297709920731	1295.05342117207	0.0113360946306196	0.0138552267707573	Flagellum structure and biogenesis
35	7	6	0.0926810558092295	210.513170962272	0.0162926861509869	0.0196021380254062	Riboflavin biosynthesis
39	13	13	0.0322160168895536	836.93143916654	0.0238021273938091	0.0281963662972816	Fatty acid biosyntheis
47	26	23	-0.025115820499721	1736.38620945189	0.0418358425455788	0.0488084829698419	Basal replication machinery
56	72	58	-0.0255456872933014	1964.33281392777	0.133347933396244	0.153250610022549	Cell cycle control, cell division, chromosome
69	88	80	0.0147354624125924	4764.51285871376	0.205589079524781	0.232799398873649	Secondary metabolites biosynthesis, transport and
15	5	5	0.0366118072260087	195.810783842056	0.230015460046721	0.256683919182573	Threonine biosynthesis
60	179	161	0.00577057429603121	8025.90421781867	0.458124415862129	0.503936857448342	Coenzyme transport and metabolism
36	10	10	-0.0242951861874073	577.370566819198	0.542774736412975	0.588643023997171	Thiamine biosynthesis
1	9	7	-0.0896405009847566	99.4380927209273	0.584418440034324	0.617915616968217	Archael/Vacuolar-type H+ ATPase subunits
67	203	176	0.00457929413436933	8202.22283436637	0.58581610439844	0.617915616968217	Posttranslational modification, protein turnover,
54	19	17	-0.0277140840750766	294.226832781632	0.66860440863039	0.695709992764055	Chromatin structure and dynamics
14	5	5	0.0125695842327569	396.956414775739	0.685212995083062	0.703485341618611	Proline biosynthesis
75	1	0	NA	NA	NA	NA	Extracellular structures
76	2	1	NA	NA	NA	NA	Nuclear structure
