# Supplementary material for: Phylogenetic and Functional Metagenomic Profiling for Assessing Microbial Biodiversity in Environmental Monitoring
Source: PLoS One. 2012 Aug 27;7(8):e43630. doi: 10.1371/journal.pone.0043630 (PMC3428334; doi:10.1371/journal.pone.0043630)
Supplement: Data S2 — Description of the analysis workflow together with a collection of custom-written Perl scripts and example data files. (ZIP) [file pone.0043630.s002.zip › functions_ko.shotgun.stat.txt]

GeneFamily	Coefficient	AIC	P-value	Adjusted P-value (BH)	Annotation
1	KO02010	-0.365358282	62.69593672	0	0	KO02010 microcin C transport system ATP-binding protein
91	KO00780	1.522966383	66.8562936	9.96E-178	1.29E-175	KO00780 BirA family transcriptional regulator, biotin operon
3	KO02020	0.311738324	226.4014428	9.08E-153	7.84E-151	KO02020 DSF synthase
25	KO00280	0.436563376	115.3840727	2.43E-112	1.57E-110	KO00280 methylglutaconyl-CoA hydratase [EC:4.2.1.18]
19	KO00290	-0.38908933	49.18040695	4.29E-109	2.22E-107	KO00290 alanine-synthesizing transaminase [EC:2.6.1.66 2.6.1.2]
88	KO00643	1.067826438	46.65339204	4.11E-105	1.78E-103	KO00643 2-hydroxymuconate-semialdehyde hydrolase [EC:3.7.1.9]
50	KO05016	-0.718653869	75.3216739	1.01E-101	3.75E-100	KO05016 AP-2 complex subunit mu-1
8	KO00330	0.289169757	71.4783912	4.17E-97	1.35E-95	KO00330 proline dehydrogenase / delta 1-pyrroline-5-carboxylate
10	KO00190	-0.310444279	141.696481	3.24E-96	9.31E-95	KO00190 NADH dehydrogenase I subunit C/D [EC:1.6.5.3]
40	KO00540	0.457751763	79.18141957	2.18E-85	5.64E-84	KO00540 ADP-L-glycero-D-manno-heptose 6-epimerase [EC:5.1.3.20]
125	KO04974	2.085233397	42.90429604	5.16E-85	1.21E-83	KO04974 solute carrier family 36 (proton-coupled amino acid
45	KO00940	-0.593372051	83.01522999	1.82E-84	3.94E-83	KO00940 peroxiredoxin 6, 1-Cys peroxiredoxin [EC:1.11.1.7 1.11.1.15
98	KO03450	-1.301133974	34.89836799	2.30E-80	4.58E-79	KO03450 DNA repair protein RAD50 [EC:3.6.-.-]
120	KO03050	-2.534535589	35.47610098	5.12E-77	9.48E-76	KO03050 proteasome-associated ATPase
78	KO02030	0.766202465	133.7295874	8.23E-75	1.42E-73	KO02030 two-component system, chemotaxis family, CheB/CheR fusion
82	KO05111	0.788725855	94.19414346	2.93E-74	4.74E-73	KO05111 two component system, response regulator FlrC
90	KO00920	0.752449481	55.31751134	2.20E-51	3.36E-50	KO00920 sulfite dehydrogenase [EC:1.8.2.1]
73	KO00360	0.593383087	84.98612375	9.65E-51	1.39E-49	KO00360 2-enoate reductase [EC:1.3.1.31]
7	KO00250	-0.211097668	62.68886243	1.36E-50	1.85E-49	KO00250 carbamoyl-phosphate synthase / aspartate
81	KO00460	0.624486922	48.46408994	2.05E-48	2.65E-47	KO00460 aspartate--ammonia ligase [EC:6.3.1.1]
36	KO00270	-0.347931517	42.83586121	3.98E-47	4.91E-46	KO00270 O-succinylhomoserine sulfhydrylase [EC:2.5.1.-]
131	KO00196	-2.535784808	105.7157817	1.87E-46	2.21E-45	KO00196 light-harvesting complex II chlorophyll a/b binding protein
65	KO00640	-0.543632642	76.60658268	2.31E-45	2.60E-44	KO00640 phosphotransacylase
115	KO00561	-1.390117315	48.36663818	5.04E-43	5.44E-42	KO00561 propionaldehyde dehydrogenase
83	KO00362	0.619322795	45.68349635	4.31E-41	4.46E-40	KO00362 4-oxalmesaconate hydratase [EC:4.2.1.83]
106	KO00410	-1.024943011	72.43324496	3.72E-40	3.70E-39	KO00410 aldehyde dehydrogenase family 7 member A1 [EC:1.2.1.31
157	KO00592	3.871610722	28.40255597	1.56E-36	1.50E-35	KO00592 alpha-dioxygenase [EC:1.-.-.-]
143	KO00591	1.952851561	57.33694552	8.79E-35	8.13E-34	KO00591 delta12-fatty acid dehydrogenase [EC:1.14.99.33]
104	KO00633	0.727727744	46.31576734	1.64E-33	1.46E-32	KO00633 sulfite reductase, dissimilatory-type beta subunit
2	KO00970	-0.115373249	55.48215874	2.16E-33	1.86E-32	KO00970 bifunctional glutamyl/prolyl-tRNA synthetase [EC:6.1.1.17
75	KO00040	-0.528129512	46.65732786	2.29E-33	1.91E-32	KO00040 L-gulonate 3-dehydrogenase [EC:1.1.1.45]
132	KO00440	1.354759166	40.06573753	5.71E-33	4.62E-32	KO00440 phosphonopyruvate decarboxylase [EC:4.1.1.82]
27	KO02040	0.240696918	129.4252316	1.36E-31	1.07E-30	KO02040 chemotaxis protein MotB
17	KO00860	0.186877591	107.3656213	2.51E-30	1.91E-29	KO00860 chlorophyll(ide) b reductase [EC:1.1.1.294]
56	KO00930	0.356642249	159.6239962	1.55E-29	1.15E-28	KO00930 enoyl-CoA hydratase / long-chain 3-hydroxyacyl-CoA
95	KO00562	-0.650874757	343.3883869	3.03E-28	2.18E-27	KO00562 6-phospho-5-dehydro-2-deoxy-D-gluconate aldolase
122	KO00627	0.977992476	41.98510523	8.80E-27	6.16E-26	KO00627 2,3-dihydroxybenzoate decarboxylase [EC:4.1.1.46]
42	KO00130	0.273076033	52.91977615	1.68E-25	1.14E-24	KO00130 1,4-dihydroxy-2-naphthoyl-CoA thioesterase [EC:3.1.2.-]
12	KO00230	0.151808609	47.16452737	1.72E-25	1.14E-24	KO00230 ADP-sugar pyrophosphatase [EC:3.6.1.13 3.6.1.-]
129	KO00621	1.061402153	101.6729609	2.00E-24	1.29E-23	KO00621 cis-2,3-dihydrobiphenyl-2,3-diol dehydrogenase [EC:1.3.1.56]
72	KO00626	0.398820327	84.99438268	2.03E-24	1.29E-23	KO00626 alcohol dehydrogenase [EC:1.1.1.1]
32	KO00480	0.216658979	70.49309242	2.97E-24	1.83E-23	KO00480 ribonucleoside-diphosphate reductase subunit M1
148	KO00232	-2.865277151	24.00544663	5.45E-23	3.28E-22	KO00232 urate oxidase [EC:1.7.3.3]
154	KO00120	-4.264419654	21.19175207	8.90E-23	5.24E-22	KO00120 choloylglycine hydrolase [EC:3.5.1.24]
41	KO00564	0.240838548	42.73113543	1.36E-22	7.81E-22	KO00564 S-adenosylmethionine-diacylgycerolhomoserine-N-methlytransfe
163	KO00364	4.406009515	93.1163188	1.64E-22	9.22E-22	KO00364 2-chlorobenzoate 1,2-dioxygenase [EC:1.14.12.13]
79	KO00100	-0.421450834	47.4718205	1.98E-20	1.09E-19	KO00650 trans-2-enoyl-CoA reductase (NAD+) [EC:1.3.1.44]
138	KO00650	-1.428326953	32.45368773	2.29E-20	1.24E-19	KO00100 delta24-sterol reductase [EC:1.3.1.72]
110	KO00600	-0.734617932	41.2371464	5.44E-20	2.88E-19	KO00600 neutral ceramidase [EC:3.5.1.23]
28	KO00760	-0.193389525	42.26166205	2.01E-19	1.04E-18	KO00760 maleamate amidohydrolase [EC:3.5.1.107]
14	KO03070	0.138120921	91.08103915	8.52E-19	4.33E-18	KO03070 secretion monitor
16	KO00550	0.142631539	89.50959807	1.21E-18	6.02E-18	KO00550 penicillin-binding protein 2X [EC:2.3.2.-]
15	KO03020	-0.144444663	64.99191718	1.94E-18	9.46E-18	KO03020 DNA-directed RNA polymerase subunit B [EC:2.7.7.6]
107	KO05120	0.596820858	52.10489254	4.58E-18	2.20E-17	KO05120 urease subunit gamma/beta [EC:3.5.1.5]
4	KO03010	-0.108126943	49.08158934	6.24E-18	2.94E-17	KO03010 small subunit ribosomal protein S9e
102	KO04910	0.50643547	54.47397944	2.69E-17	1.24E-16	KO04910 acetyl-CoA carboxylase / biotin carboxylase [EC:6.4.1.2
128	KO00053	-0.975649955	29.24714591	5.77E-17	2.62E-16	KO00053 GDP-L-galactose phosphorylase [EC:2.7.7.69]
119	KO00052	-0.80162541	67.62861571	6.61E-17	2.95E-16	KO00052 beta-galactosidase [EC:3.2.1.23]
29	KO00195	-0.178524279	74.06303745	1.08E-16	4.76E-16	KO00195 cytochrome c6
63	KO00965	0.272148645	41.1554	4.88E-16	2.10E-15	KO00740 riboflavin kinase / FMN adenylyltransferase [EC:2.7.1.26
152	KO00740	1.595489569	59.19669112	4.95E-16	2.10E-15	KO00965 aromatic-L-amino-acid decarboxylase [EC:4.1.1.28]
96	KO05211	-0.473742606	53.9864968	6.24E-16	2.61E-15	KO05211 hypoxia-inducible factor 1 beta
103	KO03013	0.481897276	35.68035577	9.12E-16	3.75E-15	KO03013 aladin
108	KO00642	0.549092558	45.44828644	2.69E-15	1.09E-14	KO00642 acetyl-CoA acyltransferase [EC:2.3.1.16]
26	KO00450	-0.161283602	51.28869003	9.02E-15	3.59E-14	KO00450 cystathione beta-lyase [EC:4.4.1.8]
49	KO04626	-0.227914745	85.55283772	3.75E-14	1.47E-13	KO04626 sulfotransferase
159	KO00622	1.833504804	32.44761815	4.59E-14	1.77E-13	KO00622 2,3-dihydroxy-p-cumate-3,4-dioxygenase [EC:1.13.11.-]
76	KO00620	0.305322951	39.82719678	6.39E-14	2.41E-13	KO05010 serine/threonine-protein kinase/endoribonuclease IRE1
43	KO05010	-0.203986521	61.08543053	6.42E-14	2.41E-13	KO00620 dihydrolipoamide dehydrogenase-binding protein of pyruvate
151	KO05146	1.431554638	27.18585427	7.01E-14	2.59E-13	KO05146 Ras-related protein Rab-7A
74	KO01051	-0.305773049	54.58441902	4.50E-13	1.64E-12	KO01051 transketolase [EC:2.2.1.1]
61	KO00430	-0.24985961	39.51555184	4.79E-13	1.72E-12	KO00430 taurine dehydrogenase large subunit [EC:1.4.2.-]
97	KO03060	0.392720446	42.49280789	1.05E-12	3.73E-12	KO03060 signal recognition particle receptor subunit alpha
33	KO03430	0.157826901	44.69264457	1.20E-12	4.19E-12	KO03430 DNA mismatch repair protein PMS2
64	KO00910	0.239024479	96.3631526	4.66E-12	1.61E-11	KO00910 ammonia monooxygenase subunit B [EC:1.13.12.-]
60	KO04122	0.226746063	42.84427312	6.66E-12	2.27E-11	KO04122 alkyl hydroperoxide reductase 1 [EC:1.11.1.15]
31	KO03420	-0.141380259	47.23581073	4.70E-11	1.58E-10	KO03420 DNA excision repair protein ERCC-1
144	KO00140	-1.144598236	27.62121097	6.60E-11	2.19E-10	KO00140 3-oxo-5-alpha-steroid 4-dehydrogenase 1 [EC:1.3.99.5]
116	KO00010	0.509187169	35.28087555	1.94E-10	6.37E-10	KO00010 alcohol dehydrogenase
46	KO00500	0.178771695	46.09556052	2.77E-10	8.97E-10	KO00500 glucose-1,6-bisphosphate synthase [EC:2.7.1.106]
85	KO00071	0.294175973	51.75605203	3.32E-10	1.06E-09	KO00071 3,2-trans-enoyl-CoA isomerase, mitochondrial [EC:5.3.3.8]
84	KO00906	-0.301700179	46.72045884	7.30E-10	2.31E-09	KO00906 4,4&#39;-diaponeurosporene oxidase [EC:1.-.-.-]
13	KO00260	-0.091551987	62.55636418	7.71E-10	2.41E-09	KO00260 L-2,4-diaminobutyrate decarboxylase [EC:4.1.1.86]
105	KO04964	-0.414272053	34.19868843	1.03E-09	3.18E-09	KO04964 phosphoenolpyruvate carboxykinase (GTP) [EC:4.1.1.32]
86	KO00051	-0.284373725	36.09791228	8.70E-09	2.65E-08	KO00051 L-rhamnonate dehydratase [EC:4.2.1.90]
34	KO00340	0.127771879	113.0038391	1.23E-08	3.72E-08	KO00340 phosphoribosyl-ATP pyrophosphohydrolase / phosphoribosyl-AMP
140	KO00473	0.73279262	35.16795484	1.62E-08	4.83E-08	KO00473 D-alanine transaminase [EC:2.6.1.21]
57	KO00790	0.180706536	44.46505529	2.08E-08	6.13E-08	KO00790 para-aminobenzoate synthetase [EC:2.6.1.85]
130	KO00524	-0.639433768	30.27705051	2.23E-08	6.50E-08	KO00524 glucokinase [EC:2.7.1.2]
5	KO03440	0.07362509	50.87098669	3.32E-08	9.57E-08	KO03440 ribonuclease HI / DNA polymerase III subunit epsilon
165	KO04210	1.507540545	21.87866136	3.62E-07	1.03E-06	KO04210 programmed cell death 8 (apoptosis-inducing factor)
70	KO00253	0.194545231	58.5820871	4.06E-07	1.14E-06	KO00253 FADH2 O2-dependent halogenase II [EC:1.14.14.-]
37	KO00630	-0.118944339	104.3456581	4.74E-07	1.32E-06	KO00630 (3S)-malyl-CoA thioesterase
55	KO04146	0.15956151	42.38831181	4.83E-07	1.33E-06	KO04146 peroxisomal membrane protein 2
9	KO00960	-0.070802667	58.47592846	1.01E-06	2.74E-06	KO00520 CDP-paratose 2-epimerase [EC:5.1.3.10]
155	KO00520	0.986621108	66.6223883	1.02E-06	2.75E-06	KO00960 tropine dehydrogenase [EC:1.1.1.206]
164	KO00830	1.377487417	39.73301933	1.22E-06	3.26E-06	KO00830 retinol dehydrogenase 11 [EC:1.1.1.-]
149	KO00020	0.850325374	33.12702567	1.37E-06	3.61E-06	KO00020 isocitrate dehydrogenase (NAD+) [EC:1.1.1.41]
24	KO00300	0.091995447	54.53251343	1.88E-06	4.93E-06	KO00300 N-succinyldiaminopimelate aminotransferase [EC:2.6.1.17]
23	KO00770	-0.087525854	54.32033556	3.22E-06	8.34E-06	KO00770 pantoate ligase / cytidylate kinase [EC:6.3.2.1 2.7.4.14]
101	KO00311	0.277094184	43.18494131	3.56E-06	9.14E-06	KO00311 isopenicillin-N N-acyltransferase [EC:2.3.1.164]
59	KO00401	0.152232396	56.27014358	3.64E-06	9.24E-06	KO00401 chorismate mutase / prephenate dehydrogenase [EC:5.4.99.5
99	KO04930	0.265607935	38.42294606	4.15E-06	1.04E-05	KO04930 FKBP12-rapamycin complex-associated protein
67	KO04940	-0.165073213	45.68359821	1.55E-05	3.85E-05	KO04940 protein tyrosine phosphatase, receptor type, N [EC:3.1.3.48]
69	KO00982	-0.165200006	52.68995603	2.65E-05	6.55E-05	KO00982 alcohol dehydrogenase, propanol-preferring [EC:1.1.1.1]
30	KO00710	-0.088828794	51.18569892	3.22E-05	7.87E-05	KO00710 fructose-1,6-bisphosphatase II /
100	KO02060	0.240542909	75.69392852	4.78E-05	0.000115619	KO02060 PTS system, 2-O-A-mannosyl-D-glycerate-specific IIC
121	KO00511	0.359564039	53.69505974	6.35E-05	0.000152167	KO00511 evolved beta-galactosidase subunit alpha [EC:3.2.1.23]
135	KO05014	0.426105365	82.86985947	0.000166858	0.000396479	KO05014 mitochondrial import receptor subunit TOM40
182	KO04722	-2.493713594	23.07480394	0.000502349	0.001182804	KO04722 ankyrin repeat-rich membrane spanning protein
68	KO00030	0.129259603	55.55017797	0.000574082	0.001339525	KO00030 gluconate 2-dehydrogenase gamma chain [EC:1.1.99.3]
35	KO00061	0.078256352	57.6795471	0.000604649	0.001398251	KO00061 malonate decarboxylase epsilon subunit [EC:2.3.1.39]
172	KO04614	1.19516586	35.21578698	0.00069489	0.001592714	KO04614 cathepsin A (carboxypeptidase C) [EC:3.4.16.5]
127	KO04011	0.328146177	40.93371038	0.000959866	0.002180749	KO04011 cell wall integrity and stress response component
54	KO00521	0.100309948	107.7231447	0.001408409	0.003171981	KO00521 L-glutamine:scyllo-inosose aminotransferase [EC:2.6.1.50]
187	KO04340	1.745212197	18.25673142	0.001710305	0.003818698	KO04340 casein kinase 1, alpha [EC:2.7.11.1]
166	KO05144	0.911397687	22.18589215	0.001745935	0.003862492	KO05144 thrombospondin-related anonymous protein
62	KO00625	0.105034693	66.62496896	0.001759746	0.003862492	KO00625 methanol dehydrogenase (cytochrome c) subunit 1 [EC:1.1.2.7]
192	KO03022	1.983623219	20.96145976	0.001923392	0.004186205	KO03022 transcription initiation factor TFIID subunit D6
20	KO00670	-0.050331898	45.76250937	0.003416453	0.007373845	KO00670 dihydrofolate reductase / thymidylate synthase [EC:1.5.1.3
38	KO00720	0.067892148	49.1867346	0.003487451	0.007464873	KO00720 succinyl-CoA:(S)- malate CoA transferase subunit B
113	KO00791	-0.231950496	45.81493612	0.003935454	0.008313844	KO00791 hydroxyatrazine ethylaminohydrolase [EC:3.5.99.3]
158	KO00980	-0.690525429	23.25690129	0.003948274	0.008313844	KO00980 microsomal epoxide hydrolase [EC:3.3.2.9]
58	KO03410	-0.095235207	42.13025526	0.004402122	0.009194754	KO03410 AraC family transcriptional regulator, regulatory protein of
80	KO00350	0.115853307	38.31056311	0.00734464	0.015218095	KO00350 5-oxopent-3-ene-1,2,5-tricarboxylate decarboxylase /
219	KO04075	21.27184998	9.976115893	0.009436987	0.019245509	KO04075 mitogen-activated protein kinase 6 [EC:2.7.11.24]
229	KO04730	21.27184998	9.976115893	0.009436987	0.019245509	KO04730 guanylate cyclase soluble subunit beta [EC:4.6.1.2]
170	KO05322	0.789700752	33.14235144	0.013589732	0.027497974	KO05322 histone H4
188	KO04720	1.29047604	16.44963403	0.017557325	0.035090863	KO04720 protein phosphatase 1, catalytic subunit [EC:3.1.3.16]
179	KO05110	1.04101518	20.1978277	0.017613175	0.035090863	KO05110 protein transport protein SEC61 subunit alpha
147	KO05142	0.371656861	36.03772544	0.022546009	0.044575697	KO05142 calreticulin
173	KO05130	0.758448208	39.9528824	0.028624686	0.056165103	KO05130 nucleolin
190	KO00563	1.19516586	22.41396584	0.031950601	0.062219591	KO00563 phosphatidylinositol glycan, class Z [EC:2.4.1.-]
210	KO00523	-20.71673223	10.35758433	0.033752499	0.064754795	KO00523 NDP-4-keto-2,6-dideoxyhexose 3-C-methyltransferase
211	KO00565	-20.71673223	10.35758433	0.033752499	0.064754795	KO00565 phospholipase C [EC:3.1.4.3]
196	KO04745	-1.800566414	13.99378066	0.035520723	0.067646082	KO04745 sn1-specific diacylglycerol lipase alpha [EC:3.1.1.-]
227	KO05223	-22.42905016	8.821456348	0.065976115	0.12031739	KO05223 3-phosphoinositide dependent protein kinase-1 [EC:2.7.11.1]
218	KO05410	-21.42905016	9.118639938	0.065976115	0.12031739	KO05410 5&#39;-AMP-activated protein kinase, catalytic alpha subunit
224	KO04020	-21.42905016	9.118639938	0.065976115	0.12031739	KO04020 calcium/calmodulin-dependent 3&#39;,5&#39;-cyclic nucleotide
225	KO04510	-19.42905016	10.72149735	0.065976115	0.12031739	KO04973 solute carrier family 5 (sodium/glucose cotransporter),
221	KO00514	-19.42905016	11.61304812	0.065976115	0.12031739	KO04510 tenascin
230	KO04973	-19.42905016	11.61304812	0.065976115	0.12031739	KO00514 alpha 1,2-mannosyltransferase [EC:2.4.1.-]
235	KO00534	23.57870282	8.000499653	0.066430065	0.12031739	KO00534 alpha-1,4-N-acetylglucosaminyltransferase EXTL3
142	KO04115	0.258255841	33.8006288	0.072627354	0.130628367	KO04115 ribonucleoside-diphosphate reductase subunit M2
184	KO04114	0.817871629	22.93113101	0.078580844	0.140361645	KO04114 protein phosphatase 2 (formerly 2A), regulatory subunit B&#39;
191	KO04010	-1.225202269	21.22608816	0.079298114	0.140672681	KO04010 Ras-specific guanine nucleotide-releasing factor 2
180	KO00590	0.764382944	20.95192979	0.083092743	0.1464015	KO00590 leukotriene-A4 hydrolase [EC:3.3.2.6]
66	KO01040	-0.063834135	45.31656896	0.085954099	0.150419673	KO01040 acyl-CoA thioesterase YciA [EC:3.1.2.-]
215	KO04920	1.665169489	13.51651685	0.090752547	0.156699397	KO04920 calcium/calmodulin-dependent protein kinase kinase
216	KO00351	1.665169489	13.21933326	0.090752547	0.156699397	KO00351 [EC:1.2.-.-]
145	KO03040	-0.256267803	47.20031288	0.097489375	0.167216874	KO03040 splicing factor, arginine/serine-rich 1/9
200	KO04975	-1.512884341	16.37402379	0.100114562	0.170589944	KO04975 aspartate aminotransferase, mitchondrial [EC:2.6.1.1]
112	KO00363	0.12136874	33.35859079	0.100931247	0.17085747	KO00363 esterase / lipase [EC:3.1.1.-]
141	KO04141	-0.224515517	27.95086103	0.107736309	0.181192884	KO04141 SEL1 protein
53	KO00380	0.049722272	46.45600078	0.113245546	0.189229654	KO00380 indolepyruvate decarboxylase [EC:4.1.1.74]
87	KO00624	0.075342545	57.98885344	0.115881927	0.192393713	KO00624 4-(2-carboxyphenyl)-2-oxobut-3-enoate aldolase [EC:4.1.2.34]
117	KO00903	0.130717384	32.07750381	0.121053071	0.199699016	KO00903 limonene-1,2-epoxide hydrolase [EC:3.3.2.8]
205	KO04740	1.19516586	16.1997525	0.129326302	0.211814444	KO04740 protein kinase, cGMP-dependent [EC:2.7.11.12]
237	KO05140	-20.02358505	9.100140398	0.13330407	0.211814444	KO05140 Janus kinase 2 [EC:2.7.10.2]
232	KO04950	-19.02358505	9.694507585	0.133304071	0.211814444	KO04950 class B basic helix-loop-helix protein 8
234	KO00905	-19.02358505	9.694507585	0.133304071	0.211814444	KO00905 probable steroid reductase DET2 [EC:1.3.99.-]
236	KO05213	-19.02358505	9.694507585	0.133304071	0.211814444	KO05213 DNA mismatch repair protein MLH1
238	KO04912	-19.02358505	9.694507585	0.133304071	0.211814444	KO04912 phospholipase D [EC:3.1.4.4]
167	KO05100	-0.488380025	21.69178925	0.135462995	0.213932412	KO05100 adhesin/invasin
134	KO00510	0.158857455	28.95510497	0.158931233	0.249473875	KO00510 beta-1,4-N-acetylglucosaminyltransferase [EC:2.4.1.141]
206	KO00660	-1.330562784	13.40122847	0.166762109	0.260189074	KO00660 methylaspartate mutase [EC:5.4.99.1]
197	KO04320	0.838490911	19.86166291	0.170510871	0.264445004	KO04320 c-ets proto-oncogene protein
52	KO05020	0.042149025	41.48391017	0.173140576	0.265615494	KO00750 glutamine amidotransferase [EC:2.6.-.-]
146	KO00750	-0.228372674	25.89639127	0.173316673	0.265615494	KO05020 heat shock 70kDa protein 5
22	KO00400	0.023647034	52.35517353	0.185002994	0.277058566	KO00400 chorismate mutase / prephenate dehydratase [EC:5.4.99.5
239	KO04971	19.88555563	7.354931737	0.194321008	0.277058566	KO04971 myosin-light-chain kinase [EC:2.7.11.18]
246	KO05214	19.88555563	7.354931737	0.194321008	0.277058566	KO05214 calcium/calmodulin-dependent protein kinase (CaM kinase) II
248	KO04514	19.88555563	7.354931737	0.194321008	0.277058566	KO04514 neuroligin
249	KO00512	19.88555563	7.354931737	0.194321008	0.277058566	KO00512 beta-1,3-galactosyl-O-glycosyl-glycoprotein
250	KO05216	19.88555564	7.41815665	0.194321008	0.277058566	KO04013 Ras GTPase-activating protein 3
251	KO04744	19.88555563	7.354931737	0.194321008	0.277058566	KO05216 nucleoprotein TPR
252	KO05200	19.88555564	7.41815665	0.194321008	0.277058566	KO00531 hyaluronoglucosaminidase [EC:3.2.1.35]
255	KO04621	19.88555564	7.41815665	0.194321008	0.277058566	KO05222 cyclin-dependent kinase 2 [EC:2.7.11.22]
256	KO04013	19.88555563	7.354931737	0.194321008	0.277058566	KO04744 rhodopsin kinase [EC:2.7.11.14]
257	KO00531	19.88555563	7.354931737	0.194321008	0.277058566	KO05200 fibroblast growth factor
258	KO05222	19.88555563	7.354931737	0.194321008	0.277058566	KO04621 hemolysin
217	KO04145	1.377487417	12.22908302	0.194689803	0.277058566	KO04145 macrophage receptor with collagenous structure
77	KO00310	-0.053235872	60.84445423	0.209424335	0.296398376	KO00310 glutarate semialdehyde dehydrogenase [EC:1.2.1.20]
92	KO04070	-0.064987773	36.0108955	0.223691409	0.313841565	KO04070 phospholipase C, delta [EC:3.1.4.11]
162	KO03015	0.311664951	40.0657392	0.224172546	0.313841565	KO03015 elongation factor 1 alpha-like protein
137	KO05219	0.145343735	45.78518699	0.234429899	0.326437333	KO05219 thymidine phosphorylase [EC:2.4.2.4]
11	KO03018	0.017307098	64.90403058	0.238526545	0.330365643	KO03018 ATP-dependent RNA helicase DHX36 [EC:3.6.4.13]
118	KO00361	0.101288108	31.98300463	0.241034305	0.332063218	KO00361 2,4-dichlorophenol 6-monooxygenase [EC:1.14.13.20]
209	KO04140	0.972022309	17.78562009	0.244644981	0.335014694	KO04140 GABA(A) receptor-associated protein (autophagy-related
185	KO04612	-0.596593609	19.08605235	0.245763675	0.335014694	KO04612 heat shock 70kDa protein 4
177	KO04622	0.421975972	32.16293781	0.264821894	0.359104034	KO04622 ATP-dependent RNA helicase [EC:3.6.4.13]
174	KO05416	-0.41427205	39.19626247	0.275201687	0.364443407	KO05416 myosin heavy chain
208	KO04380	-1.107419233	12.66762716	0.275789344	0.364443407	KO04380 tartrate-resistant acid phosphatase type 5 [EC:3.1.3.2]
194	KO04360	-0.701954125	22.86192259	0.277949939	0.364443407	KO04360 proto-oncogene tyrosine-protein kinase Fes/Fps [EC:2.7.10.2]
181	KO05150	0.479545823	18.2560866	0.284453618	0.364443407	KO05150 phosphatidylglycerol lysyltransferase [EC:2.3.2.3]
240	KO04270	-19.33043787	7.540400971	0.288459068	0.364443407	KO04150 calcium binding protein 39
241	KO00522	-19.33043787	7.540400971	0.288459068	0.364443407	KO04512 MFS transporter, VNT family, synaptic vesicle glycoprotein 2
242	KO04711	-19.33043787	7.540400971	0.288459068	0.364443407	KO00062 mitochondrial trans-2-enoyl-CoA reductase [EC:1.3.1.38]
243	KO04742	-19.33043787	7.243217383	0.288459068	0.364443407	KO04270 novel protein kinase C [EC:2.7.11.13]
244	KO04150	-19.33043787	7.243217383	0.288459068	0.364443407	KO00522 O-methyltransferase [EC:2.1.1.-]
245	KO04512	-19.33043787	7.540400971	0.288459068	0.364443407	KO04970 muscarinic acetylcholine receptor M3
247	KO00062	-19.33043787	7.243217383	0.288459068	0.364443407	KO04711 period circadian protein
253	KO04970	-19.33043787	7.540400971	0.288459068	0.364443407	KO05131 proto-oncogene tyrosine-protein kinase ABL1 [EC:2.7.10.2]
254	KO05131	-19.33043787	7.243217383	0.288459068	0.364443407	KO04742 guanine nucleotide binding protein (G protein), beta 1
259	KO05221	-19.33043787	7.540400971	0.288459068	0.364443407	KO05221 p70 ribosomal S6 kinase [EC:2.7.11.1]
186	KO05160	0.5665572	23.70102887	0.290831855	0.365657526	KO05160 eukaryotic translation initiation factor 2-alpha kinase
139	KO00603	-0.13706128	50.79561179	0.297673018	0.372450781	KO00603 alpha-galactosidase [EC:3.2.1.22]
48	KO00730	0.028415766	41.03754624	0.331449769	0.412718703	KO00730 hydroxymethylpyrimidine kinase / phosphomethylpyrimidine
89	KO05143	0.048603963	61.08137722	0.337872653	0.418703431	KO05143 procyclin
176	KO04111	0.343413649	28.89500699	0.339604547	0.418845608	KO04111 maintenance of ploidy protein MOB1 (MPS1 binder 1)
153	KO04976	0.171629598	27.33898175	0.365499316	0.44864608	KO04976 ATP-binding cassette, subfamily G (WHITE), member 2
226	KO04966	0.972022309	11.24371703	0.410686091	0.501734422	KO04966 solute carrier family 4 (anion exchanger), member 1
160	KO04120	0.19431774	30.41633379	0.41439224	0.5038854	KO04120 E3 ubiquitin-protein ligase HERC4 [EC:6.3.2.19]
18	KO00680	-0.013479295	87.15381607	0.418076082	0.505989277	KO00680 F420-non-reducing hydrogenase subunit A [EC:1.12.99.-]
93	KO05215	0.042321115	51.16360774	0.424976402	0.511948317	KO05215 3-oxo-5-alpha-steroid 4-dehydrogenase 2 [EC:1.3.99.5]
51	KO00623	0.023687382	48.23460753	0.443290241	0.531537835	KO00623 4-cresol dehydrogenase (hydroxylating) [EC:1.17.99.1]
213	KO00904	-0.819737161	12.17638808	0.451746275	0.533369321	KO04530 Ras-related protein Rab-13
212	KO04530	-0.819737161	14.07642907	0.451746275	0.533369321	KO05220 C-terminal binding protein
214	KO05220	-0.819737164	14.96797983	0.451746275	0.533369321	KO00904 momilactone-A synthase [EC:1.1.1.295]
207	KO04972	0.566557201	17.50693604	0.455114363	0.533369321	KO04972 Ras-related protein Rab-8A
204	KO05210	0.566557201	15.09475582	0.455114363	0.533369321	KO05210 DNA mismatch repair protein MSH6
111	KO04113	-0.05340032	34.57013726	0.474612294	0.553714344	KO04113 serine/threonine-protein kinase RIM15 [EC:2.7.11.1]
44	KO00983	0.019708226	40.38204093	0.483535857	0.561595458	KO00983 uridine monophosphate synthetase [EC:2.4.2.10 4.1.1.23]
178	KO04623	-0.28074066	18.70949859	0.521771351	0.603298125	KO04623 receptor-interacting serine/threonine-protein kinase 3
47	KO03320	-0.018362679	54.48849457	0.52536363	0.604751912	KO03320 ubiquitin C
168	KO04144	-0.191128501	32.33383144	0.558842991	0.640443959	KO04144 IQ motif and SEC7 domain-containing protein
39	KO00900	-0.0132067	42.56689569	0.57327173	0.654085366	KO00900 trans,polycis-decaprenyl diphosphate synthase [EC:2.5.1.86]
183	KO04666	-0.260121371	26.51573385	0.580603113	0.659544765	KO04666 myosin X
150	KO00941	0.096553571	28.97762211	0.597518834	0.675796411	KO00941 caffeoyl-CoA O-methyltransferase [EC:2.1.1.104]
161	KO05012	-0.12658998	23.46194669	0.602440349	0.678400219	KO05012 ubiquitin-conjugating enzyme E2 J1 [EC:6.3.2.19]
136	KO00072	-0.057597109	36.62111657	0.622306661	0.697737771	KO00072 acetoacetate decarboxylase [EC:4.1.1.4]
201	KO04062	-0.414272058	17.42785628	0.625562309	0.698364819	KO04062 G protein-coupled receptor kinase [EC:2.7.11.16]
94	KO04112	0.025123732	38.64267418	0.646621142	0.716504043	KO04142 sulfatase modifying factor 1
21	KO04142	-0.008091509	73.28551237	0.647343421	0.716504043	KO04112 diguanylate cyclase
109	KO00908	-0.032476689	43.86916545	0.65177158	0.718335486	KO00908 tRNA dimethylallyltransferase [EC:2.5.1.75]
195	KO05212	0.278875128	17.08268393	0.659771276	0.724071019	KO05212 Rho guanine nucleotide exchange factor 6
123	KO05145	0.040916491	36.22818345	0.664702677	0.726405035	KO05145 calcium-dependent protein kinase [EC:2.7.11.1]
133	KO01053	-0.043640897	51.61742583	0.700129468	0.761905598	KO01053 pyochelin synthetase
156	KO04712	0.080424189	40.63331067	0.703082875	0.761918262	KO04712 pseudo-response regulator 5
171	KO04962	-0.12658998	21.33085607	0.712628714	0.769045154	KO04962 dynein intermediate chain, cytosolic
124	KO00281	0.033980331	68.20209897	0.725237919	0.771769811	KO00281 isohexenylglutaconyl-CoA hydratase [EC:4.2.1.57]
228	KO05414	-0.414272053	11.36596135	0.730052524	0.771769811	KO00601 beta-1,4-galactosyltransferase 4 [EC:2.4.1.90 2.4.1.-]
222	KO04540	-0.414272053	12.51829704	0.730052524	0.771769811	KO05217 fused [EC:2.7.11.1]
223	KO05217	-0.414272054	13.0494393	0.730052524	0.771769811	KO05414 tropomyosin 1
220	KO00601	-0.414272054	13.11266421	0.730052524	0.771769811	KO04540 casein kinase 1, delta [EC:2.7.11.1]
126	KO05340	-0.030882896	30.97957214	0.760937581	0.80114973	KO05340 ATP-binding cassette, subfamily B (MDR/TAP), member 3
231	KO04310	0.278875128	10.66137402	0.843924276	0.881356401	KO04370 mitogen-activated protein kinase-activated protein kinase 3
233	KO04370	0.278875128	10.95855761	0.843924276	0.881356401	KO04310 transducin (beta)-like 1
169	KO04080	0.055731577	39.14668253	0.8681746	0.90304105	KO04080 coatomer protein complex, subunit alpha (xenin)
193	KO04710	0.096553571	18.79563471	0.873519561	0.904966265	KO04710 casein kinase 1, epsilon [EC:2.7.11.1]
175	KO04914	-0.046547272	22.78657886	0.898117259	0.92674251	KO04914 polo-like kinase 1 [EC:2.7.11.21]
71	KO03030	0.004292174	53.29255272	0.914746859	0.940156494	KO03030 ribonuclease H2 subunit A [EC:3.1.26.4]
189	KO04330	-0.057597109	19.19626218	0.921521956	0.943376232	KO04330 histone acetyltransferase [EC:2.3.1.48]
114	KO00785	0.007279193	33.20314635	0.92664324	0.944804133	KO00785 lipoyltransferase 1 [EC:6.-.-.-]
198	KO04110	0.055731577	22.38217094	0.933860456	0.944804133	KO00513 alpha-1,6-mannosyltransferase [EC:2.4.1.130]
199	KO00513	0.055731578	18.62426758	0.933860456	0.944804133	KO04110 cyclin H
6	KO00240	0.000825308	246.2871665	0.951631193	0.959036884	KO00240 UMP-CMP kinase [EC:2.7.4.- 2.7.4.14]
202	KO04810	-0.008806944	16.30611092	0.990797884	0.990797884	KO04130 synaptobrevin homolog YKT6
203	KO04130	-0.008806944	17.41422472	0.990797884	0.990797884	KO04810 IQ motif containing GTPase activating protein
