# Supplementary material for: Phylogenetic and Functional Metagenomic Profiling for Assessing Microbial Biodiversity in Environmental Monitoring
Source: PLoS One. 2012 Aug 27;7(8):e43630. doi: 10.1371/journal.pone.0043630 (PMC3428334; doi:10.1371/journal.pone.0043630)
Supplement: Data S2 — Description of the analysis workflow together with a collection of custom-written Perl scripts and example data files. (ZIP) [file pone.0043630.s002.zip › functions_ko_e5.tsv.list.shotgun.ko.annotation.txt]

GeneFamily	Annotation
KO02010	microcin C transport system ATP-binding protein
KO00970	bifunctional glutamyl/prolyl-tRNA synthetase [EC:6.1.1.17
KO02020	DSF synthase
KO03010	small subunit ribosomal protein S9e
KO03440	ribonuclease HI / DNA polymerase III subunit epsilon
KO00240	UMP-CMP kinase [EC:2.7.4.- 2.7.4.14]
KO00250	carbamoyl-phosphate synthase / aspartate
KO00330	proline dehydrogenase / delta 1-pyrroline-5-carboxylate
KO00520	CDP-paratose 2-epimerase [EC:5.1.3.10]
KO00190	NADH dehydrogenase I subunit C/D [EC:1.6.5.3]
KO03018	ATP-dependent RNA helicase DHX36 [EC:3.6.4.13]
KO00230	ADP-sugar pyrophosphatase [EC:3.6.1.13 3.6.1.-]
KO00260	L-2,4-diaminobutyrate decarboxylase [EC:4.1.1.86]
KO03070	secretion monitor
KO03020	DNA-directed RNA polymerase subunit B [EC:2.7.7.6]
KO00550	penicillin-binding protein 2X [EC:2.3.2.-]
KO00860	chlorophyll(ide) b reductase [EC:1.1.1.294]
KO00680	F420-non-reducing hydrogenase subunit A [EC:1.12.99.-]
KO00290	alanine-synthesizing transaminase [EC:2.6.1.66 2.6.1.2]
KO00670	dihydrofolate reductase / thymidylate synthase [EC:1.5.1.3
KO04112	diguanylate cyclase
KO00400	chorismate mutase / prephenate dehydratase [EC:5.4.99.5
KO00770	pantoate ligase / cytidylate kinase [EC:6.3.2.1 2.7.4.14]
KO00300	N-succinyldiaminopimelate aminotransferase [EC:2.6.1.17]
KO00280	methylglutaconyl-CoA hydratase [EC:4.2.1.18]
KO00450	cystathione beta-lyase [EC:4.4.1.8]
KO02040	chemotaxis protein MotB
KO00760	maleamate amidohydrolase [EC:3.5.1.107]
KO00195	cytochrome c6
KO00710	fructose-1,6-bisphosphatase II /
KO03420	DNA excision repair protein ERCC-1
KO00480	ribonucleoside-diphosphate reductase subunit M1
KO03430	DNA mismatch repair protein PMS2
KO00340	phosphoribosyl-ATP pyrophosphohydrolase / phosphoribosyl-AMP
KO00061	malonate decarboxylase epsilon subunit [EC:2.3.1.39]
KO00270	O-succinylhomoserine sulfhydrylase [EC:2.5.1.-]
KO00630	(3S)-malyl-CoA thioesterase
KO00720	succinyl-CoA:(S)- malate CoA transferase subunit B
KO00900	trans,polycis-decaprenyl diphosphate synthase [EC:2.5.1.86]
KO00540	ADP-L-glycero-D-manno-heptose 6-epimerase [EC:5.1.3.20]
KO00564	S-adenosylmethionine-diacylgycerolhomoserine-N-methlytransfe
KO00130	1,4-dihydroxy-2-naphthoyl-CoA thioesterase [EC:3.1.2.-]
KO00620	dihydrolipoamide dehydrogenase-binding protein of pyruvate
KO00983	uridine monophosphate synthetase [EC:2.4.2.10 4.1.1.23]
KO00940	peroxiredoxin 6, 1-Cys peroxiredoxin [EC:1.11.1.7 1.11.1.15
KO00500	glucose-1,6-bisphosphate synthase [EC:2.7.1.106]
KO03320	ubiquitin C
KO00730	hydroxymethylpyrimidine kinase / phosphomethylpyrimidine
KO04626	sulfotransferase
KO05016	AP-2 complex subunit mu-1
KO00623	4-cresol dehydrogenase (hydroxylating) [EC:1.17.99.1]
KO00750	glutamine amidotransferase [EC:2.6.-.-]
KO00380	indolepyruvate decarboxylase [EC:4.1.1.74]
KO00521	L-glutamine:scyllo-inosose aminotransferase [EC:2.6.1.50]
KO04146	peroxisomal membrane protein 2
KO00930	enoyl-CoA hydratase / long-chain 3-hydroxyacyl-CoA
KO00790	para-aminobenzoate synthetase [EC:2.6.1.85]
KO03410	AraC family transcriptional regulator, regulatory protein of
KO00401	chorismate mutase / prephenate dehydrogenase [EC:5.4.99.5
KO04122	alkyl hydroperoxide reductase 1 [EC:1.11.1.15]
KO00430	taurine dehydrogenase large subunit [EC:1.4.2.-]
KO00625	methanol dehydrogenase (cytochrome c) subunit 1 [EC:1.1.2.7]
KO00740	riboflavin kinase / FMN adenylyltransferase [EC:2.7.1.26
KO00910	ammonia monooxygenase subunit B [EC:1.13.12.-]
KO00640	phosphotransacylase
KO01040	acyl-CoA thioesterase YciA [EC:3.1.2.-]
KO04940	protein tyrosine phosphatase, receptor type, N [EC:3.1.3.48]
KO00030	gluconate 2-dehydrogenase gamma chain [EC:1.1.99.3]
KO00982	alcohol dehydrogenase, propanol-preferring [EC:1.1.1.1]
KO00253	FADH2 O2-dependent halogenase II [EC:1.14.14.-]
KO03030	ribonuclease H2 subunit A [EC:3.1.26.4]
KO00626	alcohol dehydrogenase [EC:1.1.1.1]
KO00360	2-enoate reductase [EC:1.3.1.31]
KO01051	transketolase [EC:2.2.1.1]
KO00040	L-gulonate 3-dehydrogenase [EC:1.1.1.45]
KO05010	serine/threonine-protein kinase/endoribonuclease IRE1
KO00310	glutarate semialdehyde dehydrogenase [EC:1.2.1.20]
KO02030	two-component system, chemotaxis family, CheB/CheR fusion
KO00650	trans-2-enoyl-CoA reductase (NAD+) [EC:1.3.1.44]
KO00350	5-oxopent-3-ene-1,2,5-tricarboxylate decarboxylase /
KO00460	aspartate--ammonia ligase [EC:6.3.1.1]
KO05111	two component system, response regulator FlrC
KO00362	4-oxalmesaconate hydratase [EC:4.2.1.83]
KO00906	4,4&#39;-diaponeurosporene oxidase [EC:1.-.-.-]
KO00071	3,2-trans-enoyl-CoA isomerase, mitochondrial [EC:5.3.3.8]
KO00051	L-rhamnonate dehydratase [EC:4.2.1.90]
KO00624	4-(2-carboxyphenyl)-2-oxobut-3-enoate aldolase [EC:4.1.2.34]
KO00643	2-hydroxymuconate-semialdehyde hydrolase [EC:3.7.1.9]
KO05143	procyclin
KO00920	sulfite dehydrogenase [EC:1.8.2.1]
KO00780	BirA family transcriptional regulator, biotin operon
KO04070	phospholipase C, delta [EC:3.1.4.11]
KO05215	3-oxo-5-alpha-steroid 4-dehydrogenase 2 [EC:1.3.99.5]
KO04142	sulfatase modifying factor 1
KO00562	6-phospho-5-dehydro-2-deoxy-D-gluconate aldolase
KO05211	hypoxia-inducible factor 1 beta
KO03060	signal recognition particle receptor subunit alpha
KO03450	DNA repair protein RAD50 [EC:3.6.-.-]
KO04930	FKBP12-rapamycin complex-associated protein
KO02060	PTS system, 2-O-A-mannosyl-D-glycerate-specific IIC
KO00311	isopenicillin-N N-acyltransferase [EC:2.3.1.164]
KO04910	acetyl-CoA carboxylase / biotin carboxylase [EC:6.4.1.2
KO03013	aladin
KO00633	sulfite reductase, dissimilatory-type beta subunit
KO04964	phosphoenolpyruvate carboxykinase (GTP) [EC:4.1.1.32]
KO00410	aldehyde dehydrogenase family 7 member A1 [EC:1.2.1.31
KO05120	urease subunit gamma/beta [EC:3.5.1.5]
KO00642	acetyl-CoA acyltransferase [EC:2.3.1.16]
KO00908	tRNA dimethylallyltransferase [EC:2.5.1.75]
KO00600	neutral ceramidase [EC:3.5.1.23]
KO04113	serine/threonine-protein kinase RIM15 [EC:2.7.11.1]
KO00363	esterase / lipase [EC:3.1.1.-]
KO00791	hydroxyatrazine ethylaminohydrolase [EC:3.5.99.3]
KO00785	lipoyltransferase 1 [EC:6.-.-.-]
KO00561	propionaldehyde dehydrogenase
KO00010	alcohol dehydrogenase
KO00903	limonene-1,2-epoxide hydrolase [EC:3.3.2.8]
KO00361	2,4-dichlorophenol 6-monooxygenase [EC:1.14.13.20]
KO00052	beta-galactosidase [EC:3.2.1.23]
KO03050	proteasome-associated ATPase
KO00511	evolved beta-galactosidase subunit alpha [EC:3.2.1.23]
KO00627	2,3-dihydroxybenzoate decarboxylase [EC:4.1.1.46]
KO05145	calcium-dependent protein kinase [EC:2.7.11.1]
KO00281	isohexenylglutaconyl-CoA hydratase [EC:4.2.1.57]
KO04974	solute carrier family 36 (proton-coupled amino acid
KO05340	ATP-binding cassette, subfamily B (MDR/TAP), member 3
KO04011	cell wall integrity and stress response component
KO00053	GDP-L-galactose phosphorylase [EC:2.7.7.69]
KO00621	cis-2,3-dihydrobiphenyl-2,3-diol dehydrogenase [EC:1.3.1.56]
KO00524	glucokinase [EC:2.7.1.2]
KO00196	light-harvesting complex II chlorophyll a/b binding protein
KO00440	phosphonopyruvate decarboxylase [EC:4.1.1.82]
KO01053	pyochelin synthetase
KO00510	beta-1,4-N-acetylglucosaminyltransferase [EC:2.4.1.141]
KO05014	mitochondrial import receptor subunit TOM40
KO00072	acetoacetate decarboxylase [EC:4.1.1.4]
KO05219	thymidine phosphorylase [EC:2.4.2.4]
KO00100	delta24-sterol reductase [EC:1.3.1.72]
KO00603	alpha-galactosidase [EC:3.2.1.22]
KO00473	D-alanine transaminase [EC:2.6.1.21]
KO04141	SEL1 protein
KO04115	ribonucleoside-diphosphate reductase subunit M2
KO00591	delta12-fatty acid dehydrogenase [EC:1.14.99.33]
KO00140	3-oxo-5-alpha-steroid 4-dehydrogenase 1 [EC:1.3.99.5]
KO03040	splicing factor, arginine/serine-rich 1/9
KO05020	heat shock 70kDa protein 5
KO05142	calreticulin
KO00232	urate oxidase [EC:1.7.3.3]
KO00020	isocitrate dehydrogenase (NAD+) [EC:1.1.1.41]
KO00941	caffeoyl-CoA O-methyltransferase [EC:2.1.1.104]
KO05146	Ras-related protein Rab-7A
KO00965	aromatic-L-amino-acid decarboxylase [EC:4.1.1.28]
KO04976	ATP-binding cassette, subfamily G (WHITE), member 2
KO00120	choloylglycine hydrolase [EC:3.5.1.24]
KO00960	tropine dehydrogenase [EC:1.1.1.206]
KO04712	pseudo-response regulator 5
KO00592	alpha-dioxygenase [EC:1.-.-.-]
KO00980	microsomal epoxide hydrolase [EC:3.3.2.9]
KO00622	2,3-dihydroxy-p-cumate-3,4-dioxygenase [EC:1.13.11.-]
KO04120	E3 ubiquitin-protein ligase HERC4 [EC:6.3.2.19]
KO05012	ubiquitin-conjugating enzyme E2 J1 [EC:6.3.2.19]
KO03015	elongation factor 1 alpha-like protein
KO00364	2-chlorobenzoate 1,2-dioxygenase [EC:1.14.12.13]
KO00830	retinol dehydrogenase 11 [EC:1.1.1.-]
KO04210	programmed cell death 8 (apoptosis-inducing factor)
KO05144	thrombospondin-related anonymous protein
KO05100	adhesin/invasin
KO04144	IQ motif and SEC7 domain-containing protein
KO04080	coatomer protein complex, subunit alpha (xenin)
KO05322	histone H4
KO04962	dynein intermediate chain, cytosolic
KO04614	cathepsin A (carboxypeptidase C) [EC:3.4.16.5]
KO05130	nucleolin
KO05416	myosin heavy chain
KO04914	polo-like kinase 1 [EC:2.7.11.21]
KO04111	maintenance of ploidy protein MOB1 (MPS1 binder 1)
KO04622	ATP-dependent RNA helicase [EC:3.6.4.13]
KO04623	receptor-interacting serine/threonine-protein kinase 3
KO05110	protein transport protein SEC61 subunit alpha
KO00590	leukotriene-A4 hydrolase [EC:3.3.2.6]
KO05150	phosphatidylglycerol lysyltransferase [EC:2.3.2.3]
KO04722	ankyrin repeat-rich membrane spanning protein
KO04666	myosin X
KO04114	protein phosphatase 2 (formerly 2A), regulatory subunit B&#39;
KO04612	heat shock 70kDa protein 4
KO05160	eukaryotic translation initiation factor 2-alpha kinase
KO04340	casein kinase 1, alpha [EC:2.7.11.1]
KO04720	protein phosphatase 1, catalytic subunit [EC:3.1.3.16]
KO04330	histone acetyltransferase [EC:2.3.1.48]
KO00563	phosphatidylinositol glycan, class Z [EC:2.4.1.-]
KO04010	Ras-specific guanine nucleotide-releasing factor 2
KO03022	transcription initiation factor TFIID subunit D6
KO04710	casein kinase 1, epsilon [EC:2.7.11.1]
KO04360	proto-oncogene tyrosine-protein kinase Fes/Fps [EC:2.7.10.2]
KO05212	Rho guanine nucleotide exchange factor 6
KO04745	sn1-specific diacylglycerol lipase alpha [EC:3.1.1.-]
KO04320	c-ets proto-oncogene protein
KO00513	alpha-1,6-mannosyltransferase [EC:2.4.1.130]
KO04110	cyclin H
KO04975	aspartate aminotransferase, mitchondrial [EC:2.6.1.1]
KO04062	G protein-coupled receptor kinase [EC:2.7.11.16]
KO04130	synaptobrevin homolog YKT6
KO04810	IQ motif containing GTPase activating protein
KO05210	DNA mismatch repair protein MSH6
KO04740	protein kinase, cGMP-dependent [EC:2.7.11.12]
KO00660	methylaspartate mutase [EC:5.4.99.1]
KO04972	Ras-related protein Rab-8A
KO04380	tartrate-resistant acid phosphatase type 5 [EC:3.1.3.2]
KO04140	GABA(A) receptor-associated protein (autophagy-related
KO00523	NDP-4-keto-2,6-dideoxyhexose 3-C-methyltransferase
KO00565	phospholipase C [EC:3.1.4.3]
KO05220	C-terminal binding protein
KO04530	Ras-related protein Rab-13
KO00904	momilactone-A synthase [EC:1.1.1.295]
KO04920	calcium/calmodulin-dependent protein kinase kinase
KO00351	[EC:1.2.-.-]
KO04145	macrophage receptor with collagenous structure
KO05410	5&#39;-AMP-activated protein kinase, catalytic alpha subunit
KO04075	mitogen-activated protein kinase 6 [EC:2.7.11.24]
KO04540	casein kinase 1, delta [EC:2.7.11.1]
KO04510	tenascin
KO05217	fused [EC:2.7.11.1]
KO05414	tropomyosin 1
KO04020	calcium/calmodulin-dependent 3&#39;,5&#39;-cyclic nucleotide
KO04973	solute carrier family 5 (sodium/glucose cotransporter),
KO04966	solute carrier family 4 (anion exchanger), member 1
KO05223	3-phosphoinositide dependent protein kinase-1 [EC:2.7.11.1]
KO00601	beta-1,4-galactosyltransferase 4 [EC:2.4.1.90 2.4.1.-]
KO04730	guanylate cyclase soluble subunit beta [EC:4.6.1.2]
KO00514	alpha 1,2-mannosyltransferase [EC:2.4.1.-]
KO04370	mitogen-activated protein kinase-activated protein kinase 3
KO04950	class B basic helix-loop-helix protein 8
KO04310	transducin (beta)-like 1
KO00905	probable steroid reductase DET2 [EC:1.3.99.-]
KO00534	alpha-1,4-N-acetylglucosaminyltransferase EXTL3
KO05213	DNA mismatch repair protein MLH1
KO05140	Janus kinase 2 [EC:2.7.10.2]
KO04912	phospholipase D [EC:3.1.4.4]
KO04971	myosin-light-chain kinase [EC:2.7.11.18]
KO04150	calcium binding protein 39
KO04512	MFS transporter, VNT family, synaptic vesicle glycoprotein 2
KO00062	mitochondrial trans-2-enoyl-CoA reductase [EC:1.3.1.38]
KO04270	novel protein kinase C [EC:2.7.11.13]
KO00522	O-methyltransferase [EC:2.1.1.-]
KO04970	muscarinic acetylcholine receptor M3
KO05214	calcium/calmodulin-dependent protein kinase (CaM kinase) II
KO04711	period circadian protein
KO04514	neuroligin
KO00512	beta-1,3-galactosyl-O-glycosyl-glycoprotein
KO04013	Ras GTPase-activating protein 3
KO05216	nucleoprotein TPR
KO00531	hyaluronoglucosaminidase [EC:3.2.1.35]
KO05131	proto-oncogene tyrosine-protein kinase ABL1 [EC:2.7.10.2]
KO04742	guanine nucleotide binding protein (G protein), beta 1
KO05222	cyclin-dependent kinase 2 [EC:2.7.11.22]
KO04744	rhodopsin kinase [EC:2.7.11.14]
KO05200	fibroblast growth factor
KO04621	hemolysin
KO05221	p70 ribosomal S6 kinase [EC:2.7.11.1]
