# Supplementary material for: Phylogenetic and Functional Metagenomic Profiling for Assessing Microbial Biodiversity in Environmental Monitoring
Source: PLoS One. 2012 Aug 27;7(8):e43630. doi: 10.1371/journal.pone.0043630 (PMC3428334; doi:10.1371/journal.pone.0043630)
Supplement: Data S2 — Description of the analysis workflow together with a collection of custom-written Perl scripts and example data files. (ZIP) [file pone.0043630.s002.zip › functions_ko_e5.tsv.list.shotgun.ko.ec.annotation.txt]

GeneFamily	Annotation
EC2.7.7.7	DNA polymerase sigma subunit [EC:2.7.7.7]
EC2.7.7.6	DNA-directed RNA polymerase subunit B [EC:2.7.7.6]
EC3.6.3.14	flagellum-specific ATP synthase [EC:3.6.3.14]
EC1.6.5.3	NADH dehydrogenase I subunit C/D [EC:1.6.5.3]
EC1.4.1.13	glutamate synthase (NADPH/NADH) small chain [EC:1.4.1.13
EC1.9.3.1	cytochrome c oxidase subunit III [EC:1.9.3.1]
EC6.3.5.5	carbamoyl-phosphate synthase small subunit [EC:6.3.5.5]
EC3.6.4.12	bloom syndrome protein [EC:3.6.4.12]
EC1.5.3.1	sarcosine oxidase, subunit gamma [EC:1.5.3.1]
EC6.3.1.2	glutamine synthetase [EC:6.3.1.2]
EC6.3.5.3	phosphoribosylformylglycinamidine synthase [EC:6.3.5.3]
EC4.2.1.3	aconitate hydratase 2 [EC:4.2.1.3]
EC1.3.99.1	fumarate reductase iron-sulfur protein [EC:1.3.99.1]
EC6.1.1.20	phenylalanyl-tRNA synthetase beta chain [EC:6.1.1.20]
EC2.2.1.6	acetolactate synthase II small subunit [EC:2.2.1.6]
EC6.1.1.5	isoleucyl-tRNA synthetase [EC:6.1.1.5]
EC4.2.1.9	dihydroxy-acid dehydratase [EC:4.2.1.9]
EC2.5.1.-	decaprenyl diphosphate synthase subunit 1 [EC:2.5.1.-]
EC1.2.1.3	aldehyde dehydrogenase (NAD+) [EC:1.2.1.3]
EC6.2.1.1	acetyl-CoA synthetase [EC:6.2.1.1]
EC6.1.1.9	valyl-tRNA synthetase [EC:6.1.1.9]
EC1.2.4.2	2-oxoglutarate dehydrogenase E1 component [EC:1.2.4.2]
EC6.1.1.4	leucyl-tRNA synthetase [EC:6.1.1.4]
EC3.2.1.21	beta-glucosidase [EC:3.2.1.21]
EC1.4.4.2	glycine dehydrogenase subunit 2 [EC:1.4.4.2]
EC2.7.7.8	polyribonucleotide nucleotidyltransferase [EC:2.7.7.8]
EC2.1.2.10	aminomethyltransferase [EC:2.1.2.10]
EC2.3.3.13	2-isopropylmalate synthase [EC:2.3.3.13]
EC6.1.1.7	alanyl-tRNA synthetase [EC:6.1.1.7]
EC3.6.1.1	pyrophosphatase PpaX [EC:3.6.1.1]
EC1.8.1.4	dihydrolipoamide dehydrogenase [EC:1.8.1.4]
EC6.1.1.14	glycyl-tRNA synthetase [EC:6.1.1.14]
EC4.2.1.17	enoyl-CoA hydratase [EC:4.2.1.17]
EC3.4.21.53	ATP-dependent Lon protease [EC:3.4.21.53]
EC6.2.1.3	long-chain acyl-CoA synthetase [EC:6.2.1.3]
EC6.2.1.5	succinyl-CoA synthetase beta subunit [EC:6.2.1.5]
EC3.1.-.-	ribonuclease J [EC:3.1.-.-]
EC2.3.1.9	acetyl-CoA C-acetyltransferase [EC:2.3.1.9]
EC6.1.1.3	threonyl-tRNA synthetase [EC:6.1.1.3]
EC2.2.1.1	transketolase [EC:2.2.1.1]
EC1.8.1.9	thioredoxin reductase (NADPH) [EC:1.8.1.9]
EC6.1.1.6	lysyl-tRNA synthetase, class II [EC:6.1.1.6]
EC4.2.1.20	tryptophan synthase beta chain [EC:4.2.1.20]
EC6.1.1.12	aspartyl-tRNA synthetase [EC:6.1.1.12]
EC1.1.1.100	3-oxoacyl-[acyl-carrier protein] reductase [EC:1.1.1.100]
EC2.3.3.9	malate synthase [EC:2.3.3.9]
EC1.6.1.2	NAD(P) transhydrogenase subunit beta [EC:1.6.1.2]
EC1.2.1.12	glyceraldehyde 3-phosphate dehydrogenase [EC:1.2.1.12]
EC3.6.5.3	elongation factor EF-1 alpha subunit [EC:3.6.5.3]
EC1.1.1.23	histidinol dehydrogenase [EC:1.1.1.23]
EC3.3.1.1	adenosylhomocysteinase [EC:3.3.1.1]
EC3.5.2.3	dihydroorotase [EC:3.5.2.3]
EC2.8.1.7	cysteine desulfurase / selenocysteine lyase [EC:2.8.1.7
EC1.2.4.1	pyruvate dehydrogenase E1 component [EC:1.2.4.1]
EC3.6.4.13	ATP-dependent RNA helicase DHX36 [EC:3.6.4.13]
EC1.3.99.-	citronellyl-CoA dehydrogenase [EC:1.3.99.-]
EC2.7.4.1	polyphosphate kinase [EC:2.7.4.1]
EC6.5.1.2	DNA ligase (NAD+) [EC:6.5.1.2]
EC6.3.5.2	GMP synthase (glutamine-hydrolysing) [EC:6.3.5.2]
EC6.1.1.10	methionyl-tRNA synthetase [EC:6.1.1.10]
EC6.3.4.2	CTP synthase [EC:6.3.4.2]
EC2.4.1.- 3.4.-.-	penicillin-binding protein 1A [EC:2.4.1.- 3.4.-.-]
EC1.11.1.6 1.11.1.7	catalase/peroxidase [EC:1.11.1.6 1.11.1.7]
EC4.1.3.27	anthranilate synthase [EC:4.1.3.27]
EC1.1.1.42	isocitrate dehydrogenase [EC:1.1.1.42]
EC1.1.1.95	D-3-phosphoglycerate dehydrogenase [EC:1.1.1.95]
EC2.4.2.14	amidophosphoribosyltransferase [EC:2.4.2.14]
EC2.7.6.5	GTP pyrophosphokinase [EC:2.7.6.5]
EC1.1.1.205	IMP dehydrogenase [EC:1.1.1.205]
EC4.2.1.2	fumarate hydratase, class II [EC:4.2.1.2]
EC1.2.1.2	formate dehydrogenase-N, beta subunit [EC:1.2.1.2]
EC6.3.4.5	argininosuccinate synthase [EC:6.3.4.5]
EC1.5.99.2	dimethylglycine dehydrogenase [EC:1.5.99.2]
EC5.4.2.8	phosphomannomutase [EC:5.4.2.8]
EC6.1.1.15	prolyl-tRNA synthetase [EC:6.1.1.15]
EC1.1.1.85	3-isopropylmalate dehydrogenase [EC:1.1.1.85]
EC2.1.2.1	glycine hydroxymethyltransferase [EC:2.1.2.1]
EC6.1.1.19	arginyl-tRNA synthetase [EC:6.1.1.19]
EC2.3.2.2	gamma-glutamyltranspeptidase [EC:2.3.2.2]
EC5.4.2.1	phosphoglycerate mutase [EC:5.4.2.1]
EC6.3.4.4	adenylosuccinate synthase [EC:6.3.4.4]
EC1.3.99.3	acyl-CoA dehydrogenase [EC:1.3.99.3]
EC2.5.1.49	O-acetylhomoserine (thiol)-lyase [EC:2.5.1.49]
EC4.2.1.11	enolase [EC:4.2.1.11]
EC4.1.1.31	phosphoenolpyruvate carboxylase [EC:4.1.1.31]
EC2.1.1.-	O-methyltransferase [EC:2.1.1.-]
EC6.6.1.2	cobaltochelatase CobT [EC:6.6.1.2]
EC2.5.1.6	S-adenosylmethionine synthetase [EC:2.5.1.6]
EC6.1.1.17	bifunctional glutamyl/prolyl-tRNA synthetase [EC:6.1.1.17
EC2.3.1.180	3-oxoacyl-[acyl-carrier-protein] synthase III [EC:2.3.1.180]
EC3.1.11.5	exodeoxyribonuclease V gamma subunit [EC:3.1.11.5]
EC2.7.2.4	aspartate kinase [EC:2.7.2.4]
EC2.6.1.42	branched-chain amino acid aminotransferase [EC:2.6.1.42]
EC2.7.2.3	phosphoglycerate kinase [EC:2.7.2.3]
EC3.4.11.1	leucyl aminopeptidase [EC:3.4.11.1]
EC2.6.1.1	aspartate aminotransferase, mitchondrial [EC:2.6.1.1]
EC4.2.1.52	dihydrodipicolinate synthase [EC:4.2.1.52]
EC3.4.21.83	oligopeptidase B [EC:3.4.21.83]
EC2.3.3.1	citrate synthase [EC:2.3.3.1]
EC1.1.1.86	ketol-acid reductoisomerase [EC:1.1.1.86]
EC5.3.1.9	glucose-6-phosphate isomerase [EC:5.3.1.9]
EC4.1.2.13	fructose-bisphosphate aldolase, class II [EC:4.1.2.13]
EC4.3.2.1	argininosuccinate lyase [EC:4.3.2.1]
EC6.1.1.1	tyrosyl-tRNA synthetase [EC:6.1.1.1]
EC4.1.1.20	diaminopimelate decarboxylase [EC:4.1.1.20]
EC6.1.1.16	cysteinyl-tRNA synthetase [EC:6.1.1.16]
EC3.1.3.5	5&#39;-nucleotidase / UDP-sugar diphosphatase [EC:3.1.3.5
EC1.1.1.35	3-hydroxyacyl-CoA dehydrogenase [EC:1.1.1.35]
EC1.1.1.22	UDPglucose 6-dehydrogenase [EC:1.1.1.22]
EC2.7.7.-	adenylyltransferase [EC:2.7.7.-]
EC6.4.1.3	propionyl-CoA carboxylase beta chain [EC:6.4.1.3]
EC2.7.1.30	glycerol kinase [EC:2.7.1.30]
EC6.1.1.21	histidyl-tRNA synthetase [EC:6.1.1.21]
EC2.6.1.9	histidinol-phosphate aminotransferase [EC:2.6.1.9]
EC2.7.6.1	ribose-phosphate pyrophosphokinase [EC:2.7.6.1]
EC4.3.2.2	adenylosuccinate lyase [EC:4.3.2.2]
EC6.3.4.13	phosphoribosylamine--glycine ligase [EC:6.3.4.13]
EC1.2.1.16	succinate-semialdehyde dehydrogenase (NADP+) [EC:1.2.1.16]
EC5.4.99.2	methylmalonyl-CoA mutase, N-terminal domain [EC:5.4.99.2]
EC3.1.26.12	ribonuclease E [EC:3.1.26.12]
EC1.1.1.37	malate dehydrogenase [EC:1.1.1.37]
EC6.1.1.2	tryptophanyl-tRNA synthetase [EC:6.1.1.2]
EC1.2.1.11	aspartate-semialdehyde dehydrogenase [EC:1.2.1.11]
EC6.1.1.11	seryl-tRNA synthetase [EC:6.1.1.11]
EC2.7.9.1	pyruvate,orthophosphate dikinase [EC:2.7.9.1]
EC1.1.99.1	choline dehydrogenase [EC:1.1.99.1]
EC3.4.21.92	ATP-dependent Clp protease, protease subunit [EC:3.4.21.92]
EC4.2.3.5	chorismate synthase [EC:4.2.3.5]
EC5.1.3.2	UDP-glucose 4-epimerase [EC:5.1.3.2]
EC6.5.1.1	DNA ligase 3 [EC:6.5.1.1]
EC1.14.99.-	phytoene dehydrogenase [EC:1.14.99.-]
EC4.99.1.1	ferrochelatase [EC:4.99.1.1]
EC6.3.2.8	UDP-N-acetylmuramate--alanine ligase [EC:6.3.2.8]
EC2.8.1.-	tRNA 2-thiouridine synthesizing protein E [EC:2.8.1.-]
EC1.7.99.4	nitrate reductase 2, alpha subunit [EC:1.7.99.4]
EC4.2.1.46	dTDP-glucose 4,6-dehydratase [EC:4.2.1.46]
EC3.2.2.-	TDG/mug DNA glycosylase family protein [EC:3.2.2.-]
EC3.1.26.4	ribonuclease H2 subunit A [EC:3.1.26.4]
EC2.7.7.4	3&#39;-phosphoadenosine 5&#39;-phosphosulfate synthase [EC:2.7.7.4
EC2.7.1.40	pyruvate kinase [EC:2.7.1.40]
EC4.3.1.19	threonine dehydratase [EC:4.3.1.19]
EC1.14.13.-	p-cymene monooxygenase [EC:1.14.13.-]
EC4.2.3.1	threonine synthase [EC:4.2.3.1]
EC2.3.1.179	3-oxoacyl-[acyl-carrier-protein] synthase II [EC:2.3.1.179]
EC3.4.11.2	aminopeptidase N [EC:3.4.11.2]
EC5.4.2.10	phosphoglucosamine mutase [EC:5.4.2.10]
EC6.2.1.17	propionyl-CoA synthetase [EC:6.2.1.17]
EC4.1.99.12	3,4-dihydroxy 2-butanone 4-phosphate synthase [EC:4.1.99.12]
EC1.3.1.9	enoyl-[acyl-carrier protein] reductase I [EC:1.3.1.9]
EC2.3.1.31	homoserine O-acetyltransferase [EC:2.3.1.31]
EC3.1.3.1	alkaline phosphatase D [EC:3.1.3.1]
EC2.5.1.47	cysteine synthase B [EC:2.5.1.47]
EC2.5.1.19	3-phosphoshikimate 1-carboxyvinyltransferase [EC:2.5.1.19]
EC3.2.1.20	alpha-glucosidase [EC:3.2.1.20]
EC2.7.7.59	[protein-PII] uridylyltransferase [EC:2.7.7.59]
EC1.4.1.1	alanine dehydrogenase [EC:1.4.1.1]
EC1.1.1.-	retinol dehydrogenase 11 [EC:1.1.1.-]
EC1.1.2.3	L-lactate dehydrogenase (cytochrome) [EC:1.1.2.3]
EC1.2.1.41	glutamate-5-semialdehyde dehydrogenase [EC:1.2.1.41]
EC3.2.1.52	hexosaminidase [EC:3.2.1.52]
EC2.3.3.15	sulfoacetaldehyde acetyltransferase [EC:2.3.3.15]
EC2.3.1.15	glycerol-3-phosphate acyltransferase PlsY [EC:2.3.1.15]
EC3.5.1.18	succinyl-diaminopimelate desuccinylase [EC:3.5.1.18]
EC1.6.99.3	NADH dehydrogenase [EC:1.6.99.3]
EC2.3.1.-	monolysocardiolipin acyltransferase [EC:2.3.1.-]
EC4.1.1.37	uroporphyrinogen decarboxylase [EC:4.1.1.37]
EC2.6.1.52	phosphoserine aminotransferase [EC:2.6.1.52]
EC1.3.3.1	dihydroorotate oxidase [EC:1.3.3.1]
EC2.5.1.18	glutathione S-transferase [EC:2.5.1.18]
EC6.3.2.9	UDP-N-acetylmuramoylalanine--D-glutamate ligase [EC:6.3.2.9]
EC3.1.11.2	exodeoxyribonuclease III [EC:3.1.11.2]
EC6.3.3.1	phosphoribosylformylglycinamidine cyclo-ligase [EC:6.3.3.1]
EC1.1.5.3	glycerol-3-phosphate dehydrogenase subunit C [EC:1.1.5.3]
EC2.7.2.11	glutamate 5-kinase [EC:2.7.2.11]
EC1.2.1.27	methylmalonate-semialdehyde dehydrogenase [EC:1.2.1.27]
EC6.4.1.1	pyruvate carboxylase subunit B [EC:6.4.1.1]
EC2.5.1.72	quinolinate synthase [EC:2.5.1.72]
EC4.2.1.24	porphobilinogen synthase [EC:4.2.1.24]
EC6.3.2.4	D-alanine-D-alanine ligase [EC:6.3.2.4]
EC3.5.1.11	penicillin amidase [EC:3.5.1.11]
EC4.1.3.-	isochorismate pyruvate-lyase [EC:4.1.3.-]
EC1.7.1.4	nitrite reductase (NAD(P)H) small subunit [EC:1.7.1.4]
EC2.3.1.41	3-oxoacyl-[acyl-carrier-protein] synthase I [EC:2.3.1.41]
EC4.4.1.8	cystathione beta-lyase [EC:4.4.1.8]
EC1.10.3.-	cytochrome o ubiquinol oxidase subunit III [EC:1.10.3.-]
EC5.4.3.8	glutamate-1-semialdehyde 2,1-aminomutase [EC:5.4.3.8]
EC2.4.2.18	anthranilate phosphoribosyltransferase [EC:2.4.2.18]
EC6.4.1.4	3-methylcrotonyl-CoA carboxylase beta subunit [EC:6.4.1.4]
EC6.6.1.1	magnesium chelatase subunit I [EC:6.6.1.1]
EC3.1.3.25	myo-inositol-1(or 4)-monophosphatase [EC:3.1.3.25]
EC3.5.3.11	agmatinase [EC:3.5.3.11]
EC3.4.24.-	regulator of sigma E protease [EC:3.4.24.-]
EC6.3.2.2	glutamate--cysteine ligase [EC:6.3.2.2]
EC6.3.5.4	asparagine synthase (glutamine-hydrolysing) [EC:6.3.5.4]
EC3.4.21.89	signal peptidase I [EC:3.4.21.89]
EC4.2.3.4	3-dehydroquinate synthase [EC:4.2.3.4]
EC1.1.1.31	3-hydroxyisobutyrate dehydrogenase [EC:1.1.1.31]
EC6.3.4.3	formate--tetrahydrofolate ligase [EC:6.3.4.3]
EC1.1.1.1	alcohol dehydrogenase [EC:1.1.1.1]
EC2.5.1.61	hydroxymethylbilane synthase [EC:2.5.1.61]
EC2.2.1.2	transaldolase [EC:2.2.1.2]
EC1.1.1.262	4-hydroxythreonine-4-phosphate dehydrogenase [EC:1.1.1.262]
EC2.7.1.11	6-phosphofructokinase [EC:2.7.1.11]
EC2.5.1.15	dihydropteroate synthase [EC:2.5.1.15]
EC2.7.2.8	acetylglutamate/acetylaminoadipate kinase [EC:2.7.2.8
EC4.2.1.-	3-vinyl bacteriochlorophyllide hydratase [EC:4.2.1.-]
EC5.1.1.7	diaminopimelate epimerase [EC:5.1.1.7]
EC2.3.1.16	acetyl-CoA acyltransferase [EC:2.3.1.16]
EC5.4.2.2	phosphoglucomutase [EC:5.4.2.2]
EC1.1.1.3	homoserine dehydrogenase [EC:1.1.1.3]
EC3.5.1.5	urease subunit gamma/beta [EC:3.5.1.5]
EC2.1.1.45	thymidylate synthase [EC:2.1.1.45]
EC1.1.1.94	glycerol-3-phosphate dehydrogenase (NAD(P)+) [EC:1.1.1.94]
EC4.1.1.49	phosphoenolpyruvate carboxykinase (ATP) [EC:4.1.1.49]
EC2.1.2.9	methionyl-tRNA formyltransferase [EC:2.1.2.9]
EC2.5.1.75	tRNA dimethylallyltransferase [EC:2.5.1.75]
EC2.3.1.51	1-acyl-sn-glycerol-3-phosphate acyltransferase [EC:2.3.1.51]
EC4.2.99.18	endonuclease III [EC:4.2.99.18]
EC2.3.1.39	malonate decarboxylase epsilon subunit [EC:2.3.1.39]
EC3.1.5.1	dGTPase [EC:3.1.5.1]
EC5.3.1.1	triosephosphate isomerase (TIM) [EC:5.3.1.1]
EC1.4.7.1	glutamate synthase (ferredoxin) [EC:1.4.7.1]
EC2.6.1.85	para-aminobenzoate synthetase [EC:2.6.1.85]
EC2.7.7.22	mannose-1-phosphate guanylyltransferase [EC:2.7.7.22]
EC3.6.1.27	undecaprenyl-diphosphatase [EC:3.6.1.27]
EC1.3.1.26	dihydrodipicolinate reductase [EC:1.3.1.26]
EC4.2.1.47	GDPmannose 4,6-dehydratase [EC:4.2.1.47]
EC4.2.1.49	urocanate hydratase [EC:4.2.1.49]
EC5.1.3.1	ribulose-phosphate 3-epimerase [EC:5.1.3.1]
EC2.7.7.24	glucose-1-phosphate thymidylyltransferase [EC:2.7.7.24]
EC1.1.2.4	D-lactate dehydrogenase (cytochrome) [EC:1.1.2.4]
EC1.4.99.1	D-amino-acid dehydrogenase [EC:1.4.99.1]
EC2.7.1.26	riboflavin kinase / FMN adenylyltransferase [EC:2.7.1.26
EC1.1.1.158	UDP-N-acetylmuramate dehydrogenase [EC:1.1.1.158]
EC3.4.-.-	putative protease [EC:3.4.-.-]
EC3.6.1.-	ADP-ribose diphosphatase [EC:3.6.1.-]
EC2.1.1.148	thymidylate synthase (FAD) [EC:2.1.1.148]
EC3.1.11.6	exodeoxyribonuclease VII small subunit [EC:3.1.11.6]
EC1.15.1.1	Cu/Zn superoxide dismutase [EC:1.15.1.1]
EC1.2.99.2	carbon-monoxide dehydrogenase large subunit [EC:1.2.99.2]
EC4.2.1.79	2-methylcitrate dehydratase [EC:4.2.1.79]
EC2.3.1.29	glycine C-acetyltransferase [EC:2.3.1.29]
EC6.1.1.18	glutaminyl-tRNA synthetase [EC:6.1.1.18]
EC2.6.99.2	pyridoxine 5-phosphate synthase [EC:2.6.99.2]
EC2.-.-.-	molybdopterin synthase catalytic subunit [EC:2.-.-.-]
EC1.8.99.2	adenylylsulfate reductase, subunit B [EC:1.8.99.2]
EC5.4.99.5	chorismate mutase / prephenate dehydrogenase [EC:5.4.99.5
EC6.3.1.5	NAD+ synthase [EC:6.3.1.5]
EC1.3.3.3	coproporphyrinogen III oxidase [EC:1.3.3.3]
EC3.6.3.27	phosphate transport system ATP-binding protein [EC:3.6.3.27]
EC3.5.4.13	dCTP deaminase [EC:3.5.4.13]
EC2.7.7.9	UTP--glucose-1-phosphate uridylyltransferase [EC:2.7.7.9]
EC2.4.1.182	lipid-A-disaccharide synthase [EC:2.4.1.182]
EC3.2.1.23	beta-galactosidase [EC:3.2.1.23]
EC2.7.4.22	uridylate kinase [EC:2.7.4.22]
EC2.5.1.31	undecaprenyl diphosphate synthase [EC:2.5.1.31]
EC2.6.1.18	beta-alanine--pyruvate transaminase [EC:2.6.1.18]
EC3.1.4.46	glycerophosphoryl diester phosphodiesterase [EC:3.1.4.46]
EC1.1.1.49	glucose-6-phosphate 1-dehydrogenase [EC:1.1.1.49]
EC5.1.3.14	UDP-N-acetylglucosamine 2-epimerase [EC:5.1.3.14]
EC1.5.1.20	methylenetetrahydrofolate reductase (NADPH) [EC:1.5.1.20]
EC6.2.1.16	acetoacetyl-CoA synthetase [EC:6.2.1.16]
EC3.5.1.32	hippurate hydrolase [EC:3.5.1.32]
EC2.7.1.23	NAD+ kinase [EC:2.7.1.23]
EC1.3.99.7	glutaryl-CoA dehydrogenase [EC:1.3.99.7]
EC1.17.1.4	xanthine dehydrogenase large subunit [EC:1.17.1.4]
EC4.1.1.23	orotidine-5&#39;-phosphate decarboxylase [EC:4.1.1.23]
EC2.4.2.10	orotate phosphoribosyltransferase [EC:2.4.2.10]
EC4.1.1.48	indole-3-glycerol phosphate synthase [EC:4.1.1.48]
EC1.4.3.16	L-aspartate oxidase [EC:1.4.3.16]
EC3.5.2.14	N-methylhydantoinase B [EC:3.5.2.14]
EC1.1.1.25	shikimate dehydrogenase [EC:1.1.1.25]
EC3.1.6.1	arylsulfatase [EC:3.1.6.1]
EC1.17.4.2	ribonucleoside-triphosphate reductase [EC:1.17.4.2]
EC2.3.1.8	phosphate acetyltransferase [EC:2.3.1.8]
EC4.1.1.19	arginine decarboxylase [EC:4.1.1.19]
EC2.8.1.1	thiosulfate/3-mercaptopyruvate sulfurtransferase [EC:2.8.1.1
EC4.2.1.51	prephenate dehydratase [EC:4.2.1.51]
EC5.3.1.8	mannose-6-phosphate isomerase [EC:5.3.1.8]
EC2.7.4.3	adenylate kinase [EC:2.7.4.3]
EC4.1.1.65	phosphatidylserine decarboxylase [EC:4.1.1.65]
EC2.7.1.4	fructokinase [EC:2.7.1.4]
EC2.8.3.5	3-oxoacid CoA-transferase subunit B [EC:2.8.3.5]
EC2.5.1.16	spermidine synthase [EC:2.5.1.16]
EC3.6.3.12	K+-transporting ATPase ATPase C chain [EC:3.6.3.12]
EC1.1.1.44	6-phosphogluconate dehydrogenase [EC:1.1.1.44]
EC2.7.7.19	poly(A) polymerase [EC:2.7.7.19]
EC3.5.1.16	acetylornithine deacetylase [EC:3.5.1.16]
EC2.4.2.-	glutamine amidotransferase [EC:2.4.2.-]
EC4.2.1.10	3-dehydroquinate dehydratase II [EC:4.2.1.10]
EC3.1.3.11	fructose-1,6-bisphosphatase III [EC:3.1.3.11]
EC2.4.1.7	sucrose phosphorylase [EC:2.4.1.7]
EC4.2.1.7	altronate hydrolase [EC:4.2.1.7]
EC5.3.1.6	ribose 5-phosphate isomerase B [EC:5.3.1.6]
EC6.3.2.3	glutathione synthase [EC:6.3.2.3]
EC3.7.1.3	kynureninase [EC:3.7.1.3]
EC2.3.1.30	serine O-acetyltransferase [EC:2.3.1.30]
EC2.7.7.3	pantetheine-phosphate adenylyltransferase [EC:2.7.7.3]
EC2.4.1.1	starch phosphorylase [EC:2.4.1.1]
EC2.7.4.14	cytidylate kinase [EC:2.7.4.14]
EC1.5.1.2	pyrroline-5-carboxylate reductase [EC:1.5.1.2]
EC1.4.1.4	glutamate dehydrogenase (NADP+) [EC:1.4.1.4]
EC2.5.1.56	N-acetylneuraminate synthase [EC:2.5.1.56]
EC3.1.2.6	hydroxyacylglutathione hydrolase [EC:3.1.2.6]
EC2.4.1.18	1,4-alpha-glucan branching enzyme [EC:2.4.1.18]
EC1.2.1.70	glutamyl-tRNA reductase [EC:1.2.1.70]
EC2.7.4.8	guanylate kinase [EC:2.7.4.8]
EC3.6.1.15	nucleoside-triphosphatase [EC:3.6.1.15]
EC1.1.3.15	(S)-2-hydroxy-acid oxidase [EC:1.1.3.15]
EC2.5.1.9	riboflavin synthase alpha chain [EC:2.5.1.9]
EC2.7.4.16	thiamine-monophosphate kinase [EC:2.7.4.16]
EC4.6.1.1	adenylate cyclase 9 [EC:4.6.1.1]
EC6.3.2.1	pantoate--beta-alanine ligase [EC:6.3.2.1]
EC2.1.1.72	modification methylase [EC:2.1.1.72]
EC2.1.2.2	phosphoribosylglycinamide formyltransferase 1 [EC:2.1.2.2]
EC4.3.1.3	histidine ammonia-lyase [EC:4.3.1.3]
EC2.6.1.11	acetylornithine/acetyl-lysine aminotransferase [EC:2.6.1.11
EC6.3.5.1	NAD+ synthase (glutamine-hydrolysing) [EC:6.3.5.1]
EC5.3.1.5	xylose isomerase [EC:5.3.1.5]
EC4.2.1.19	imidazoleglycerol-phosphate dehydratase [EC:4.2.1.19]
EC1.11.1.9	glutathione peroxidase [EC:1.11.1.9]
EC1.3.1.12	prephenate dehydrogenase [EC:1.3.1.12]
EC1.5.99.1	sarcosine dehydrogenase [EC:1.5.99.1]
EC6.1.1.22	asparaginyl-tRNA synthetase [EC:6.1.1.22]
EC1.8.1.7	glutathione reductase (NADPH) [EC:1.8.1.7]
EC4.1.2.5	threonine aldolase [EC:4.1.2.5]
EC2.3.1.181	lipoyl(octanoyl) transferase [EC:2.3.1.181]
EC3.5.4.4	adenosine deaminase [EC:3.5.4.4]
EC3.6.3.30	iron(III) transport system ATP-binding protein [EC:3.6.3.30]
EC2.7.1.39	homoserine kinase type II [EC:2.7.1.39]
EC2.1.1.37	DNA (cytosine-5-)-methyltransferase [EC:2.1.1.37]
EC3.1.2.-	1,4-dihydroxy-2-naphthoyl-CoA thioesterase [EC:3.1.2.-]
EC2.7.1.17	xylulokinase [EC:2.7.1.17]
EC4.1.3.30	methylisocitrate lyase [EC:4.1.3.30]
EC4.3.1.17	L-serine dehydratase [EC:4.3.1.17]
EC2.3.3.5	2-methylcitrate synthase [EC:2.3.3.5]
EC1.14.-.-	lycopene epsilon cyclase [EC:1.14.-.-]
EC3.6.1.23	dUTP pyrophosphatase [EC:3.6.1.23]
EC3.5.1.4	amidase [EC:3.5.1.4]
EC4.2.1.22	cystathionine beta-synthase [EC:4.2.1.22]
EC3.1.3.18	phosphoglycolate phosphatase [EC:3.1.3.18]
EC3.6.3.-	glutamine transport system ATP-binding protein [EC:3.6.3.-]
EC3.6.1.11	exopolyphosphatase [EC:3.6.1.11]
EC4.2.1.12	phosphogluconate dehydratase [EC:4.2.1.12]
EC1.2.1.8	betaine-aldehyde dehydrogenase [EC:1.2.1.8]
EC3.6.3.17	rhamnose transport system ATP-binding protein [EC:3.6.3.17]
EC3.1.3.3	phosphoserine / homoserine phosphotransferase [EC:3.1.3.3
EC3.6.1.19	nucleoside-triphosphate pyrophosphatase [EC:3.6.1.19]
EC4.1.1.3	oxaloacetate decarboxylase, gamma subunit [EC:4.1.1.3]
EC2.5.1.1	geranylgeranyl diphosphate synthase, type II [EC:2.5.1.1
EC2.7.4.6	nucleoside-diphosphate kinase [EC:2.7.4.6]
EC2.7.1.130	tetraacyldisaccharide 4&#39;-kinase [EC:2.7.1.130]
EC2.7.1.33	type II pantothenate kinase [EC:2.7.1.33]
EC1.1.99.-	[EC:1.1.99.-]
EC3.1.22.4	crossover junction endodeoxyribonuclease RuvC [EC:3.1.22.4]
EC2.7.1.21	thymidine kinase [EC:2.7.1.21]
EC1.1.1.60	2-hydroxy-3-oxopropionate reductase [EC:1.1.1.60]
EC2.7.7.72	tRNA nucleotidyltransferase (CCA-adding enzyme) [EC:2.7.7.72
EC2.3.1.37	5-aminolevulinate synthase [EC:2.3.1.37]
EC2.7.1.15	ribokinase [EC:2.7.1.15]
EC1.4.1.2	glutamate dehydrogenase [EC:1.4.1.2]
EC2.7.1.71	shikimate kinase / 3-dehydroquinate synthase [EC:2.7.1.71
EC1.1.1.133	dTDP-4-dehydrorhamnose reductase [EC:1.1.1.133]
EC2.6.1.13	ornithine--oxo-acid transaminase [EC:2.6.1.13]
EC1.14.11.17	taurine dioxygenase [EC:1.14.11.17]
EC2.5.1.48	cystathionine gamma-synthase [EC:2.5.1.48]
EC3.8.1.2	2-haloacid dehalogenase [EC:3.8.1.2]
EC1.1.1.169	2-dehydropantoate 2-reductase [EC:1.1.1.169]
EC3.2.2.21	DNA-3-methyladenine glycosylase [EC:3.2.2.21]
EC4.1.3.4	hydroxymethylglutaryl-CoA lyase [EC:4.1.3.4]
EC3.4.23.36	signal peptidase II [EC:3.4.23.36]
EC3.5.1.10	formyltetrahydrofolate deformylase [EC:3.5.1.10]
EC2.4.2.11	nicotinate phosphoribosyltransferase [EC:2.4.2.11]
EC1.4.1.3	glutamate dehydrogenase (NAD(P)+) [EC:1.4.1.3]
EC2.4.2.9	uracil phosphoribosyltransferase [EC:2.4.2.9]
EC2.4.2.7	adenine phosphoribosyltransferase [EC:2.4.2.7]
EC2.1.3.3	ornithine carbamoyltransferase [EC:2.1.3.3]
EC2.7.3.9	phosphotransferase system, enzyme I, PtsP [EC:2.7.3.9]
EC3.5.99.6	glucosamine-6-phosphate deaminase [EC:3.5.99.6]
EC2.7.1.24	dephospho-CoA kinase [EC:2.7.1.24]
EC3.5.1.1	L-asparaginase [EC:3.5.1.1]
EC3.4.14.5	dipeptidyl-peptidase 4 [EC:3.4.14.5]
EC5.3.1.24	phosphoribosylanthranilate isomerase [EC:5.3.1.24]
EC1.2.4.4	2-oxoisovalerate dehydrogenase E1 component [EC:1.2.4.4]
EC2.4.2.1	purine-nucleoside phosphorylase [EC:2.4.2.1]
EC4.2.1.75	uroporphyrinogen-III synthase [EC:4.2.1.75]
EC2.7.7.27	glucose-1-phosphate adenylyltransferase [EC:2.7.7.27]
EC2.7.9.2	pyruvate, water dikinase [EC:2.7.9.2]
EC2.7.7.41	phosphatidate cytidylyltransferase [EC:2.7.7.41]
EC5.3.1.23	methylthioribose-1-phosphate isomerase [EC:5.3.1.23]
EC1.1.1.271	GDP-L-fucose synthase [EC:1.1.1.271]
EC4.4.1.5	lactoylglutathione lyase [EC:4.4.1.5]
EC3.1.26.11	ribonuclease Z [EC:3.1.26.11]
EC2.7.8.8	phosphatidylserine synthase [EC:2.7.8.8]
EC4.1.1.17	ornithine decarboxylase [EC:4.1.1.17]
EC1.1.5.2	quinoprotein glucose dehydrogenase [EC:1.1.5.2]
EC2.7.1.2	glucokinase [EC:2.7.1.2]
EC2.1.4.1	glycine amidinotransferase [EC:2.1.4.1]
EC4.1.3.36	naphthoate synthase [EC:4.1.3.36]
EC4.2.1.1	carbonic anhydrase [EC:4.2.1.1]
EC2.5.1.1 2.5.1.10	farnesyl diphosphate synthase [EC:2.5.1.1 2.5.1.10]
EC3.4.11.5	proline iminopeptidase [EC:3.4.11.5]
EC5.1.3.13	dTDP-4-dehydrorhamnose 3,5-epimerase [EC:5.1.3.13]
EC2.7.4.9	dTMP kinase [EC:2.7.4.9]
EC2.3.1.1	amino-acid N-acetyltransferase [EC:2.3.1.1]
EC3.1.11.1	exodeoxyribonuclease I [EC:3.1.11.1]
EC3.5.1.14	aminoacylase [EC:3.5.1.14]
EC1.1.1.157	3-hydroxybutyryl-CoA dehydrogenase [EC:1.1.1.157]
EC1.5.1.12	1-pyrroline-5-carboxylate dehydrogenase [EC:1.5.1.12]
EC2.7.1.45	2-dehydro-3-deoxygluconokinase [EC:2.7.1.45]
EC4.1.1.15	glutamate decarboxylase [EC:4.1.1.15]
EC5.4.99.16	maltose alpha-D-glucosyltransferase [EC:5.4.99.16]
EC2.6.1.17	N-succinyldiaminopimelate aminotransferase [EC:2.6.1.17]
EC2.7.1.6	galactokinase [EC:2.7.1.6]
EC3.5.2.7	imidazolonepropionase [EC:3.5.2.7]
EC1.11.1.6	catalase [EC:1.11.1.6]
EC1.3.99.2	butyryl-CoA dehydrogenase [EC:1.3.99.2]
EC4.1.2.25	dihydroneopterin aldolase [EC:4.1.2.25]
EC2.4.1.21	starch synthase [EC:2.4.1.21]
EC4.1.1.32	phosphoenolpyruvate carboxykinase (GTP) [EC:4.1.1.32]
EC1.13.11.27	4-hydroxyphenylpyruvate dioxygenase [EC:1.13.11.27]
EC3.2.1.1	alpha-amylase [EC:3.2.1.1]
EC6.2.1.30	phenylacetate-CoA ligase [EC:6.2.1.30]
EC5.3.3.2	isopentenyl-diphosphate delta-isomerase [EC:5.3.3.2]
EC1.7.7.1	ferredoxin-nitrite reductase [EC:1.7.7.1]
EC2.7.7.4 2.7.1.25	bifunctional enzyme CysN/CysC [EC:2.7.7.4 2.7.1.25]
EC2.7.2.1	acetate kinase [EC:2.7.2.1]
EC2.7.9.3	selenide, water dikinase [EC:2.7.9.3]
EC1.3.3.6	acyl-CoA oxidase [EC:1.3.3.6]
EC1.3.99.10	isovaleryl-CoA dehydrogenase [EC:1.3.99.10]
EC5.3.1.22	hydroxypyruvate isomerase [EC:5.3.1.22]
EC4.1.1.9	malonyl-CoA decarboxylase [EC:4.1.1.9]
EC5.5.1.4	myo-inositol-1-phosphate synthase [EC:5.5.1.4]
EC2.7.7.18	nicotinate-nucleotide adenylyltransferase [EC:2.7.7.18]
EC2.4.1.25	4-alpha-glucanotransferase [EC:2.4.1.25]
EC2.4.1.83	dolichol-phosphate mannosyltransferase [EC:2.4.1.83]
EC1.1.1.30	3-hydroxybutyrate dehydrogenase [EC:1.1.1.30]
EC1.14.13.22	cyclohexanone monooxygenase [EC:1.14.13.22]
EC1.7.1.7	GMP reductase [EC:1.7.1.7]
EC4.2.1.44	inosose dehydratase [EC:4.2.1.44]
EC4.2.3.12	6-pyruvoyl tetrahydrobiopterin synthase [EC:4.2.3.12]
EC5.-.-.-	carotenoid isomerase [EC:5.-.-.-]
EC4.3.1.12	ornithine cyclodeaminase [EC:4.3.1.12]
EC4.1.2.-	2-dehydro-3-deoxy-L-rhamnonate aldolase [EC:4.1.2.-]
EC1.13.11.5	homogentisate 1,2-dioxygenase [EC:1.13.11.5]
EC2.5.1.3	thiamine-phosphate pyrophosphorylase [EC:2.5.1.3]
EC3.7.1.2	fumarylacetoacetase [EC:3.7.1.2]
EC6.3.3.2	5-formyltetrahydrofolate cyclo-ligase [EC:6.3.3.2]
EC3.2.2.20	DNA-3-methyladenine glycosylase I [EC:3.2.2.20]
EC1.8.4.8	phosphoadenosine phosphosulfate reductase [EC:1.8.4.8]
EC2.7.8.-	cardiolipin synthase [EC:2.7.8.-]
EC1.1.1.26	glyoxylate reductase [EC:1.1.1.26]
EC3.5.2.9	5-oxoprolinase (ATP-hydrolysing) [EC:3.5.2.9]
EC2.4.2.28	5&#39;-methylthioadenosine phosphorylase [EC:2.4.2.28]
EC2.7.1.-	dihydroxyacetone kinase, C-terminal domain [EC:2.7.1.-]
EC1.1.1.27	L-lactate dehydrogenase [EC:1.1.1.27]
EC4.2.1.42	galactarate dehydratase [EC:4.2.1.42]
EC3.5.99.3	hydroxyatrazine ethylaminohydrolase [EC:3.5.99.3]
EC4.1.1.11	aspartate 1-decarboxylase [EC:4.1.1.11]
EC1.2.1.9	glyceraldehyde-3-phosphate dehydrogenase (NADP) [EC:1.2.1.9]
EC2.4.2.4	thymidine phosphorylase [EC:2.4.2.4]
EC3.4.13.3	aminoacylhistidine dipeptidase [EC:3.4.13.3]
EC3.5.4.19	phosphoribosyl-AMP cyclohydrolase [EC:3.5.4.19]
EC2.4.1.-	UDP-glucose:glycoprotein glucosyltransferase [EC:2.4.1.-]
EC6.3.5.10	adenosylcobyric acid synthase [EC:6.3.5.10]
EC5.1.3.3	aldose 1-epimerase [EC:5.1.3.3]
EC2.7.1.69	PTS system, ascorbate-specific IIA component [EC:2.7.1.69]
EC5.1.1.13	aspartate racemase [EC:5.1.1.13]
EC2.5.1.17	cob(I)alamin adenosyltransferase [EC:2.5.1.17]
EC3.6.1.22	NAD+ diphosphatase [EC:3.6.1.22]
EC2.4.1.129 3.4.-.-	penicillin-binding protein 1B [EC:2.4.1.129 3.4.-.-]
EC1.1.2.8	alcohol dehydrogenase (cytochrome c) [EC:1.1.2.8]
EC1.2.5.1	pyruvate dehydrogenase (quinone) [EC:1.2.5.1]
EC6.4.1.5	geranyl-CoA carboxylase beta subunit [EC:6.4.1.5]
EC3.5.1.25	N-acetylgalactosamine-6-phosphate deacetylase [EC:3.5.1.25]
EC1.1.1.88	hydroxymethylglutaryl-CoA reductase [EC:1.1.1.88]
EC4.2.-.-	N-acetylmuramic acid 6-phosphate etherase [EC:4.2.-.-]
EC5.3.1.4	L-arabinose isomerase [EC:5.3.1.4]
EC4.1.3.6	citrate lyase subunit beta / citryl-CoA lyase [EC:4.1.3.6
EC1.1.5.4	malate dehydrogenase (quinone) [EC:1.1.5.4]
EC1.5.1.3	dihydrofolate reductase / thymidylate synthase [EC:1.5.1.3
EC5.4.4.2	menaquinone-specific isochorismate synthase [EC:5.4.4.2]
EC2.3.1.54	formate C-acetyltransferase [EC:2.3.1.54]
EC3.2.1.22	alpha-galactosidase [EC:3.2.1.22]
EC1.4.3.4	monoamine oxidase [EC:1.4.3.4]
EC4.1.2.22	fructose-6-phosphate phosphoketolase [EC:4.1.2.22]
EC2.7.1.48	uridine kinase [EC:2.7.1.48]
EC3.5.1.-	NAD-dependent deacetylase [EC:3.5.1.-]
EC1.6.1.1	NAD(P) transhydrogenase [EC:1.6.1.1]
EC2.8.1.6	biotin synthetase [EC:2.8.1.6]
EC3.5.3.6	arginine deiminase [EC:3.5.3.6]
EC2.6.1.21	D-alanine transaminase [EC:2.6.1.21]
EC4.3.1.1	aspartate ammonia-lyase [EC:4.3.1.1]
EC1.13.12.16	nitronate monooxygenase [EC:1.13.12.16]
EC2.7.1.36	mevalonate kinase [EC:2.7.1.36]
EC4.1.2.4	deoxyribose-phosphate aldolase [EC:4.1.2.4]
EC4.1.1.33	diphosphomevalonate decarboxylase [EC:4.1.1.33]
EC2.7.7.43	N-acylneuraminate cytidylyltransferase [EC:2.7.7.43]
EC2.3.1.182	D-citramalate synthase [EC:2.3.1.182]
EC3.1.1.45	carboxymethylenebutenolidase [EC:3.1.1.45]
EC4.4.1.11	methionine-gamma-lyase [EC:4.4.1.11]
EC1.14.19.1	stearoyl-CoA desaturase (delta-9 desaturase) [EC:1.14.19.1]
EC3.2.2.1	purine nucleosidase [EC:3.2.2.1]
EC1.4.3.19	glycine oxidase [EC:1.4.3.19]
EC1.18.1.3	ferredoxin--NAD+ reductase [EC:1.18.1.3]
EC3.5.1.53	N-carbamoylputrescine amidase [EC:3.5.1.53]
EC1.1.3.6	cholesterol oxidase [EC:1.1.3.6]
EC3.1.3.27	phosphatidylglycerophosphatase B [EC:3.1.3.27]
EC2.7.1.92	5-dehydro-2-deoxygluconokinase [EC:2.7.1.92]
EC4.1.1.44	4-carboxymuconolactone decarboxylase [EC:4.1.1.44]
EC2.6.1.-	putrescine aminotransferase [EC:2.6.1.-]
EC2.7.1.25	adenylylsulfate kinase [EC:2.7.1.25]
EC3.5.4.3	guanine deaminase [EC:3.5.4.3]
EC3.5.1.2	glutaminase [EC:3.5.1.2]
EC3.5.2.5	allantoinase [EC:3.5.2.5]
EC1.4.3.-	gamma-glutamylputrescine oxidase [EC:1.4.3.-]
EC3.4.25.1	proteasome beta subunit [EC:3.4.25.1]
EC4.2.1.18	methylglutaconyl-CoA hydratase [EC:4.2.1.18]
EC6.2.1.26	O-succinylbenzoic acid--CoA ligase [EC:6.2.1.26]
EC1.1.1.18	myo-inositol 2-dehydrogenase [EC:1.1.1.18]
EC1.1.1.81	hydroxypyruvate reductase [EC:1.1.1.81]
EC2.4.1.12	cellulose synthase (UDP-forming) [EC:2.4.1.12]
EC3.1.1.1	carboxylesterase type B [EC:3.1.1.1]
EC3.1.2.12	S-formylglutathione hydrolase [EC:3.1.2.12]
EC1.1.1.103	threonine 3-dehydrogenase [EC:1.1.1.103]
EC1.1.1.67	mannitol 2-dehydrogenase [EC:1.1.1.67]
EC3.1.1.31	6-phosphogluconolactonase [EC:3.1.1.31]
EC1.2.1.71	succinylglutamic semialdehyde dehydrogenase [EC:1.2.1.71]
EC2.3.1.46	homoserine O-succinyltransferase [EC:2.3.1.46]
EC1.3.1.-	enoyl-[acyl carrier protein] reductase III [EC:1.3.1.-]
EC1.4.1.9	leucine dehydrogenase [EC:1.4.1.9]
EC4.1.1.47	tartronate-semialdehyde synthase [EC:4.1.1.47]
EC3.5.4.5	cytidine deaminase [EC:3.5.4.5]
EC2.7.7.33	glucose-1-phosphate cytidylyltransferase [EC:2.7.7.33]
EC2.7.8.7	holo-[acyl-carrier protein] synthase [EC:2.7.8.7]
EC3.2.1.10	oligo-1,6-glucosidase [EC:3.2.1.10]
EC2.4.2.8	hypoxanthine phosphoribosyltransferase [EC:2.4.2.8]
EC2.3.1.47	8-amino-7-oxononanoate synthase [EC:2.3.1.47]
EC1.14.13.1	salicylate hydroxylase [EC:1.14.13.1]
EC2.1.1.107	uroporphyrin-III C-methyltransferase [EC:2.1.1.107]
EC1.1.1.79 1.1.1.81	gyoxylate/hydroxypyruvate reductase A [EC:1.1.1.79 1.1.1.81]
EC1.14.19.3	linoleoyl-CoA desaturase [EC:1.14.19.3]
EC2.7.1.107	diacylglycerol kinase [EC:2.7.1.107]
EC1.1.1.28	D-lactate dehydrogenase [EC:1.1.1.28]
EC1.5.99.8	proline dehydrogenase [EC:1.5.99.8]
EC2.1.1.80	chemotaxis protein methyltransferase CheR [EC:2.1.1.80]
EC4.1.1.50	S-adenosylmethionine decarboxylase [EC:4.1.1.50]
EC5.4.2.7	phosphopentomutase [EC:5.4.2.7]
EC4.2.2.3	poly(beta-D-mannuronate) lyase [EC:4.2.2.3]
EC1.14.13.7	phenol 2-monooxygenase [EC:1.14.13.7]
EC1.14.15.3	alkane 1-monooxygenase [EC:1.14.15.3]
EC2.6.1.57	aromatic-amino-acid transaminase [EC:2.6.1.57]
EC5.1.99.4	alpha-methylacyl-CoA racemase [EC:5.1.99.4]
EC3.2.1.55	alpha-N-arabinofuranosidase [EC:3.2.1.55]
EC1.2.1.-	[EC:1.2.1.-]
EC3.2.1.4	endoglucanase [EC:3.2.1.4]
EC3.6.3.29	molybdate transport system ATP-binding protein [EC:3.6.3.29]
EC3.1.21.2	deoxyribonuclease IV [EC:3.1.21.2]
EC3.5.4.2	adenine deaminase [EC:3.5.4.2]
EC1.1.1.36	acetoacetyl-CoA reductase [EC:1.1.1.36]
EC1.18.-.-	chlorophyllide reductase subunit Z [EC:1.18.-.-]
EC2.7.7.39	glycerol-3-phosphate cytidylyltransferase [EC:2.7.7.39]
EC3.5.2.2	dihydropyrimidinase [EC:3.5.2.2]
EC3.11.1.2	phosphonoacetate hydrolase [EC:3.11.1.2]
EC4.2.1.45	CDP-glucose 4,6-dehydratase [EC:4.2.1.45]
EC3.5.4.12	dCMP deaminase [EC:3.5.4.12]
EC3.5.99.7	1-aminocyclopropane-1-carboxylate deaminase [EC:3.5.99.7]
EC3.1.3.8	3-phytase [EC:3.1.3.8]
EC3.5.3.3	creatinase [EC:3.5.3.3]
EC3.1.2.- 3.1.1.5	acyl-CoA thioesterase I [EC:3.1.2.- 3.1.1.5]
EC2.4.1.129	peptidoglycan glycosyltransferase [EC:2.4.1.129]
EC3.6.1.13	ADP-ribose pyrophosphatase [EC:3.6.1.13]
EC1.1.1.6	glycerol dehydrogenase [EC:1.1.1.6]
EC1.2.1.72	D-erythrose 4-phosphate dehydrogenase [EC:1.2.1.72]
EC5.2.1.1	maleate isomerase [EC:5.2.1.1]
EC1.14.16.1	phenylalanine-4-hydroxylase [EC:1.14.16.1]
EC3.5.2.6	beta-lactamase [EC:3.5.2.6]
EC3.5.3.12	agmatine deiminase [EC:3.5.3.12]
EC1.1.1.53	3alpha(or 20beta)-hydroxysteroid dehydrogenase [EC:1.1.1.53]
EC2.5.1.30	heptaprenyl diphosphate synthase [EC:2.5.1.30]
EC3.2.1.18	sialidase-1 [EC:3.2.1.18]
EC1.-.-.-	N-ethylmaleimide reductase [EC:1.-.-.-]
EC2.7.7.13	mannose-1-phosphate guanylyltransferase [EC:2.7.7.13]
EC3.4.21.-	putative serine protease PepD [EC:3.4.21.-]
EC4.1.2.9	phosphoketolase [EC:4.1.2.9]
EC3.2.2.4	AMP nucleosidase [EC:3.2.2.4]
EC3.1.6.13	iduronate 2-sulfatase [EC:3.1.6.13]
EC3.5.1.19 3.5.1.-	nicotinamidase/pyrazinamidase [EC:3.5.1.19 3.5.1.-]
EC3.2.1.37	xylan 1,4-beta-xylosidase [EC:3.2.1.37]
EC2.1.3.11	N-succinyl-L-ornithine transcarbamylase [EC:2.1.3.11]
EC1.7.3.3	urate oxidase [EC:1.7.3.3]
EC6.3.1.10	adenosylcobinamide-phosphate synthase CobD [EC:6.3.1.10]
EC2.7.1.63	polyphosphate glucokinase [EC:2.7.1.63]
EC4.2.1.55	3-hydroxybutyryl-CoA dehydratase [EC:4.2.1.55]
EC1.3.1.83	geranylgeranyl reductase [EC:1.3.1.83]
EC2.4.-.-	heptosyltransferase III [EC:2.4.-.-]
EC2.3.1.109	arginine N-succinyltransferase [EC:2.3.1.109]
EC4.-.-.-	pyridoxine biosynthesis protein [EC:4.-.-.-]
EC4.1.1.86	L-2,4-diaminobutyrate decarboxylase [EC:4.1.1.86]
EC3.2.2.- 4.2.99.18	endonuclease VIII [EC:3.2.2.- 4.2.99.18]
EC1.14.11.1	gamma-butyrobetaine dioxygenase [EC:1.14.11.1]
EC2.4.2.3	uridine phosphorylase [EC:2.4.2.3]
EC3.5.4.1	cytosine deaminase [EC:3.5.4.1]
EC1.1.1.41	isocitrate dehydrogenase (NAD+) [EC:1.1.1.41]
EC2.7.7.63	lipoate-protein ligase A [EC:2.7.7.63]
EC1.14.13.40	anthraniloyl-CoA monooxygenase [EC:1.14.13.40]
EC1.14.13.2	p-hydroxybenzoate 3-monooxygenase [EC:1.14.13.2]
EC4.1.3.39	4-hydroxy 2-oxovalerate aldolase [EC:4.1.3.39]
EC3.1.3.-	[EC:3.1.3.-]
EC1.1.1.125	2-deoxy-D-gluconate 3-dehydrogenase [EC:1.1.1.125]
EC2.1.1.10	homocysteine S-methyltransferase [EC:2.1.1.10]
EC6.2.1.-	citronellyl-CoA synthetase [EC:6.2.1.-]
EC3.2.1.51	alpha-L-fucosidase [EC:3.2.1.51]
EC3.6.3.25	sulfate transport system ATP-binding protein [EC:3.6.3.25]
EC4.2.1.113	O-succinylbenzoate synthase [EC:4.2.1.113]
EC1.6.99.5	NADH dehydrogenase (quinone) [EC:1.6.99.5]
EC6.3.3.3	dethiobiotin synthetase [EC:6.3.3.3]
EC4.2.1.8	mannonate dehydratase [EC:4.2.1.8]
EC3.4.15.1	peptidyl-dipeptidase A [EC:3.4.15.1]
EC2.7.1.12	gluconokinase [EC:2.7.1.12]
EC3.6.3.41	heme exporter protein A [EC:3.6.3.41]
EC2.7.1.31	glycerate kinase [EC:2.7.1.31]
EC5.1.3.4	L-ribulose-5-phosphate 4-epimerase [EC:5.1.3.4]
EC3.5.3.8	formiminoglutamase [EC:3.5.3.8]
EC3.6.1.31	phosphoribosyl-ATP pyrophosphohydrolase [EC:3.6.1.31]
EC1.14.13.59	lysine N6-hydroxylase [EC:1.14.13.59]
EC4.1.1.28	aromatic-L-amino-acid decarboxylase [EC:4.1.1.28]
EC1.21.3.1	isopenicillin-N synthase [EC:1.21.3.1]
EC1.14.13.9	kynurenine 3-monooxygenase [EC:1.14.13.9]
EC6.3.5.9 6.3.1.-	cobyrinic acid a,c-diamide synthase [EC:6.3.5.9 6.3.1.-]
EC3.5.5.1	nitrilase [EC:3.5.5.1]
EC3.5.1.26	N4-(beta-N-acetylglucosaminyl)-L-asparaginase [EC:3.5.1.26]
EC3.2.1.45	glucosylceramidase [EC:3.2.1.45]
EC4.2.1.33	3-isopropylmalate dehydratase [EC:4.2.1.33]
EC3.5.1.24	choloylglycine hydrolase [EC:3.5.1.24]
EC1.18.1.-	chlorophyllide reductase subunit Y [EC:1.18.1.-]
EC2.7.1.35	pyridoxine kinase [EC:2.7.1.35]
EC3.4.16.4	D-alanyl-D-alanine carboxypeptidase [EC:3.4.16.4]
EC5.2.1.2	maleylacetoacetate isomerase [EC:5.2.1.2]
EC6.3.4.6	urea carboxylase [EC:6.3.4.6]
EC2.9.1.1	L-seryl-tRNA(Ser) seleniumtransferase [EC:2.9.1.1]
EC2.8.3.12	glutaconate CoA-transferase, subunit B [EC:2.8.3.12]
EC1.1.1.29	glycerate dehydrogenase [EC:1.1.1.29]
EC4.4.1.15	D-cysteine desulfhydrase [EC:4.4.1.15]
EC4.1.1.79	sulfopyruvate decarboxylase subunit beta [EC:4.1.1.79]
EC2.6.1.77	taurine-pyruvate aminotransferase [EC:2.6.1.77]
EC4.2.1.84	nitrile hydratase [EC:4.2.1.84]
EC3.5.2.17	5-hydroxyisourate hydrolase [EC:3.5.2.17]
EC5.1.3.9	N-acylglucosamine-6-phosphate 2-epimerase [EC:5.1.3.9]
EC3.8.1.3	haloacetate dehalogenase [EC:3.8.1.3]
EC1.1.1.290	erythronate-4-phosphate dehydrogenase [EC:1.1.1.290]
EC5.3.1.-	5-deoxy-glucuronate isomerase [EC:5.3.1.-]
EC3.1.1.17	gluconolactonase [EC:3.1.1.17]
EC4.4.1.1	cystathionine gamma-lyase [EC:4.4.1.1]
EC3.2.1.39	glucan endo-1,3-beta-D-glucosidase [EC:3.2.1.39]
EC2.5.1.68	short-chain Z-isoprenyl diphosphate synthase [EC:2.5.1.68]
EC3.1.6.8	arylsulfatase A [EC:3.1.6.8]
EC1.4.1.13 1.4.1.14	glutamate synthase (NADPH/NADH) [EC:1.4.1.13 1.4.1.14]
EC1.14.13.82	vanillate monooxygenase [EC:1.14.13.82]
EC3.1.1.-	sn1-specific diacylglycerol lipase alpha [EC:3.1.1.-]
EC3.5.99.2	thiaminase (transcriptional activator TenA) [EC:3.5.99.2]
EC4.1.2.27	sphinganine-1-phosphate aldolase [EC:4.1.2.27]
EC1.5.1.29	FMN reductase [EC:1.5.1.29]
EC3.1.1.5	lysophospholipase II [EC:3.1.1.5]
EC4.1.3.38	4-amino-4-deoxychorismate lyase [EC:4.1.3.38]
EC3.1.1.75	poly(3-hydroxybutyrate) depolymerase [EC:3.1.1.75]
EC2.7.1.19	phosphoribulokinase [EC:2.7.1.19]
EC5.1.99.1	methylmalonyl-CoA epimerase [EC:5.1.99.1]
EC3.1.1.32	phospholipase A1 [EC:3.1.1.32]
EC2.7.1.73	inosine kinase [EC:2.7.1.73]
EC4.1.1.39	ribulose-bisphosphate carboxylase small chain [EC:4.1.1.39]
EC2.6.1.66 2.6.1.2	alanine-synthesizing transaminase [EC:2.6.1.66 2.6.1.2]
EC3.1.1.24	3-oxoadipate enol-lactonase [EC:3.1.1.24]
EC6.2.1.4 6.2.1.5	succinyl-CoA synthetase beta subunit [EC:6.2.1.4 6.2.1.5]
EC1.13.11.2	catechol 2,3-dioxygenase [EC:1.13.11.2]
EC1.14.99.3	heme oxygenase [EC:1.14.99.3]
EC3.5.1.96	succinylglutamate desuccinylase [EC:3.5.1.96]
EC4.1.2.17	L-fuculose-phosphate aldolase [EC:4.1.2.17]
EC1.3.99.13	long-chain-acyl-CoA dehydrogenase [EC:1.3.99.13]
EC1.12.99.6	hydrogenase small subunit [EC:1.12.99.6]
EC2.3.1.74	chalcone synthase [EC:2.3.1.74]
EC3.5.1.56	N,N-dimethylformamidase [EC:3.5.1.56]
EC3.5.3.23	succinylarginine dihydrolase [EC:3.5.3.23]
EC3.3.2.9	microsomal epoxide hydrolase [EC:3.3.2.9]
EC4.1.2.21	2-dehydro-3-deoxyphosphogalactonate aldolase [EC:4.1.2.21]
EC1.3.5.2	dihydroorotate dehydrogenase [EC:1.3.5.2]
EC1.1.99.21	D-sorbitol dehydrogenase (acceptor) [EC:1.1.99.21]
EC5.5.1.2	3-carboxy-cis,cis-muconate cycloisomerase [EC:5.5.1.2]
EC1.2.1.10	acetaldehyde dehydrogenase [EC:1.2.1.10]
EC2.3.1.183	phosphinothricin acetyltransferase [EC:2.3.1.183]
EC5.3.1.12	glucuronate isomerase [EC:5.3.1.12]
EC1.7.99.6	nitrous-oxide reductase [EC:1.7.99.6]
EC2.1.1.133	precorrin-4 C11-methyltransferase [EC:2.1.1.133]
EC1.3.3.4	protoporphyrinogen oxidase [EC:1.3.3.4]
EC3.4.24.11	neprilysin [EC:3.4.24.11]
EC5.1.3.20	ADP-L-glycero-D-manno-heptose 6-epimerase [EC:5.1.3.20]
EC2.4.2.22	xanthine phosphoribosyltransferase [EC:2.4.2.22]
EC2.5.1.62	chlorophyll synthase [EC:2.5.1.62]
EC2.6.1.76	diaminobutyrate-2-oxoglutarate transaminase [EC:2.6.1.76]
EC2.7.1.113	deoxyguanosine kinase [EC:2.7.1.113]
EC1.1.1.219	dihydroflavonol-4-reductase [EC:1.1.1.219]
EC1.1.1.34	hydroxymethylglutaryl-CoA reductase (NADPH) [EC:1.1.1.34]
EC3.5.3.1	arginase [EC:3.5.3.1]
EC3.4.11.23	PepB aminopeptidase [EC:3.4.11.23]
EC5.4.3.2	lysine 2,3-aminomutase [EC:5.4.3.2]
EC3.5.3.19	ureidoglycolate hydrolase [EC:3.5.3.19]
EC3.1.1.3	triacylglycerol lipase [EC:3.1.1.3]
EC5.1.3.15	glucose-6-phosphate 1-epimerase [EC:5.1.3.15]
EC1.2.7.5	aldehyde:ferredoxin oxidoreductase [EC:1.2.7.5]
EC5.4.2.6	beta-phosphoglucomutase [EC:5.4.2.6]
EC1.14.19.2	acyl-[acyl-carrier-protein] desaturase [EC:1.14.19.2]
EC2.6.1.84	arginine:pyruvate transaminase [EC:2.6.1.84]
EC6.3.2.19	E3 ubiquitin-protein ligase MARCH6 [EC:6.3.2.19]
EC1.13.11.6	3-hydroxyanthranilate 3,4-dioxygenase [EC:1.13.11.6]
EC3.1.4.16	2&#39;,3&#39;-cyclic-nucleotide 2&#39;-phosphodiesterase [EC:3.1.4.16]
EC5.4.1.2	precorrin-8X methylmutase [EC:5.4.1.2]
EC2.1.1.5	betaine-homocysteine S-methyltransferase [EC:2.1.1.5]
EC3.2.1.28	alpha,alpha-trehalase [EC:3.2.1.28]
EC2.6.1.66	valine--pyruvate aminotransferase [EC:2.6.1.66]
EC1.2.1.32	aminomuconate-semialdehyde dehydrogenase [EC:1.2.1.32]
EC5.1.1.8	4-hydroxyproline epimerase [EC:5.1.1.8]
EC3.4.24.56	insulysin [EC:3.4.24.56]
EC3.2.1.3	glucoamylase [EC:3.2.1.3]
EC1.3.-.-	[EC:1.3.-.-]
EC5.3.3.10	5-carboxymethyl-2-hydroxymuconate isomerase [EC:5.3.3.10]
EC1.14.12.18	biphenyl 2,3-dioxygenase [EC:1.14.12.18]
EC6.2.1.9	malate-CoA ligase subunit beta [EC:6.2.1.9]
EC4.1.1.18	lysine decarboxylase [EC:4.1.1.18]
EC1.1.1.57	fructuronate reductase [EC:1.1.1.57]
EC2.7.11.1	serine/threonine-protein kinase SRK2 [EC:2.7.11.1]
EC4.3.1.7	ethanolamine ammonia-lyase small subunit [EC:4.3.1.7]
EC2.7.8.26	adenosylcobinamide-GDP ribazoletransferase [EC:2.7.8.26]
EC1.12.1.2	hydrogen dehydrogenase [EC:1.12.1.2]
EC1.13.11.3	protocatechuate 3,4-dioxygenase, beta subunit [EC:1.13.11.3]
EC2.3.1.57	diamine N-acetyltransferase [EC:2.3.1.57]
EC1.5.99.6	spermidine dehydrogenase [EC:1.5.99.6]
EC6.2.1.32	2-aminobenzoate-CoA ligase [EC:6.2.1.32]
EC4.1.1.-	carboxynorspermidine decarboxylase [EC:4.1.1.-]
EC1.7.99.7	nitric-oxide reductase NorQ protein [EC:1.7.99.7]
EC3.4.24.25	vibriolysin [EC:3.4.24.25]
EC3.1.3.70	mannosyl-3-phosphoglycerate phosphatase [EC:3.1.3.70]
EC3.1.1.41	cephalosporin-C deacetylase [EC:3.1.1.41]
EC3.1.3.12	trehalose-phosphatase [EC:3.1.3.12]
EC3.5.1.54	allophanate hydrolase [EC:3.5.1.54]
EC3.1.6.14	N-acetylglucosamine-6-sulfatase [EC:3.1.6.14]
EC1.3.1.54	precorrin-6X reductase [EC:1.3.1.54]
EC2.6.-.-	glutamine amidotransferase [EC:2.6.-.-]
EC2.1.1.11	magnesium-protoporphyrin O-methyltransferase [EC:2.1.1.11]
EC2.6.1.83	LL-diaminopimelate aminotransferase [EC:2.6.1.83]
EC1.3.1.2	dihydropyrimidine dehydrogenase (NADP+) [EC:1.3.1.2]
EC5.1.3.12	UDP-glucuronate 5&#39;-epimerase [EC:5.1.3.12]
EC1.8.7.1	sulfite reductase (ferredoxin) [EC:1.8.7.1]
EC3.6.3.21	histidine transport system ATP-binding protein [EC:3.6.3.21]
EC1.1.1.39	malate dehydrogenase (decarboxylating) [EC:1.1.1.39]
EC1.1.1.14	L-iditol 2-dehydrogenase [EC:1.1.1.14]
EC3.6.4.-	regulator of nonsense transcripts 1 [EC:3.6.4.-]
EC1.12.98.1	coenzyme F420 hydrogenase beta subunit [EC:1.12.98.1]
EC4.2.1.70	pseudouridylate synthase [EC:4.2.1.70]
EC2.1.1.104	caffeoyl-CoA O-methyltransferase [EC:2.1.1.104]
EC3.1.30.-	endonuclease [EC:3.1.30.-]
EC1.1.1.47	glucose 1-dehydrogenase [EC:1.1.1.47]
EC4.2.1.32	L(+)-tartrate dehydratase beta subunit [EC:4.2.1.32]
EC2.7.1.100	5-methylthioribose kinase [EC:2.7.1.100]
EC1.13.11.1	catechol 1,2-dioxygenase [EC:1.13.11.1]
EC3.4.21.107	serine protease Do [EC:3.4.21.107]
EC2.5.1.26	alkyldihydroxyacetonephosphate synthase [EC:2.5.1.26]
EC5.1.3.7	UDP-N-acetylglucosamine 4-epimerase [EC:5.1.3.7]
EC4.99.1.3	sirohydrochlorin cobaltochelatase [EC:4.99.1.3]
EC1.14.11.-	ectoine hydroxylase [EC:1.14.11.-]
EC4.2.3.3	methylglyoxal synthase [EC:4.2.3.3]
EC4.1.1.55	4,5-dihydroxyphthalate decarboxylase [EC:4.1.1.55]
EC1.3.1.33	protochlorophyllide reductase [EC:1.3.1.33]
EC1.8.2.1	sulfite dehydrogenase [EC:1.8.2.1]
EC4.1.1.77	4-oxalocrotonate decarboxylase [EC:4.1.1.77]
EC2.5.1.54	3-deoxy-7-phosphoheptulonate synthase [EC:2.5.1.54]
EC3.2.1.24	lysosomal alpha-mannosidase [EC:3.2.1.24]
EC2.1.3.9	N-acetylornithine carbamoyltransferase [EC:2.1.3.9]
EC1.1.1.58	tagaturonate reductase [EC:1.1.1.58]
EC3.5.1.49	formamidase [EC:3.5.1.49]
EC3.5.1.41	chitin deacetylase [EC:3.5.1.41]
EC4.2.1.108	L-ectoine synthase [EC:4.2.1.108]
EC1.1.1.122	D-threo-aldose 1-dehydrogenase [EC:1.1.1.122]
EC3.13.1.1	UDP-sulfoquinovose synthase [EC:3.13.1.1]
EC1.18.1.1	rubredoxin-NAD+ reductase [EC:1.18.1.1]
EC2.3.1.19	phosphate butyryltransferase [EC:2.3.1.19]
EC2.7.8.24	phosphatidylcholine synthase [EC:2.7.8.24]
EC3.2.1.25	beta-mannosidase [EC:3.2.1.25]
EC4.4.1.19	phosphosulfolactate synthase [EC:4.4.1.19]
EC3.4.24.15	thimet oligopeptidase [EC:3.4.24.15]
EC3.5.1.6	beta-ureidopropionase [EC:3.5.1.6]
EC3.6.1.7	acylphosphatase [EC:3.6.1.7]
EC3.2.1.31	beta-glucuronidase [EC:3.2.1.31]
EC1.13.11.39	biphenyl-2,3-diol 1,2-dioxygenase [EC:1.13.11.39]
EC2.7.1.58	2-dehydro-3-deoxygalactonokinase [EC:2.7.1.58]
EC1.14.14.1	cytochrome P450, family 3, subfamily A [EC:1.14.14.1]
EC3.3.2.1	isochorismatase [EC:3.3.2.1]
EC1.1.1.90	aryl-alcohol dehydrogenase [EC:1.1.1.90]
EC6.3.1.1	aspartate--ammonia ligase [EC:6.3.1.1]
EC3.5.4.-	[EC:3.5.4.-]
EC3.5.3.4	allantoicase [EC:3.5.3.4]
EC1.13.11.8	protocatechuate 4,5-dioxygenase, beta chain [EC:1.13.11.8]
EC2.7.6.2	thiamine pyrophosphokinase [EC:2.7.6.2]
EC2.7.1.67	phosphatidylinositol 4-kinase [EC:2.7.1.67]
EC1.7.7.2	ferredoxin-nitrate reductase [EC:1.7.7.2]
EC3.11.1.1	phosphonoacetaldehyde hydrolase [EC:3.11.1.1]
EC1.14.15.7	choline monooxygenase [EC:1.14.15.7]
EC4.1.3.17	4-hydroxy-4-methyl-2-oxoglutarate aldolase [EC:4.1.3.17]
EC1.3.99.23	all-trans-retinol 13,14-reductase [EC:1.3.99.23]
EC2.4.2.2	pyrimidine-nucleoside phosphorylase [EC:2.4.2.2]
EC4.1.3.24	malyl-CoA lyase [EC:4.1.3.24]
EC3.1.1.57	2-pyrone-4,6-dicarboxylate lactonase [EC:3.1.1.57]
EC1.14.11.2	prolyl 4-hydroxylase [EC:1.14.11.2]
EC2.7.1.16	L-ribulokinase [EC:2.7.1.16]
EC4.2.1.83	4-oxalmesaconate hydratase [EC:4.2.1.83]
EC1.1.1.215	gluconate 2-dehydrogenase [EC:1.1.1.215]
EC1.1.3.21	alpha-glycerophosphate oxidase [EC:1.1.3.21]
EC2.7.1.20	adenosine kinase [EC:2.7.1.20]
EC5.1.1.4	proline racemase [EC:5.1.1.4]
EC2.1.1.67	thiopurine S-methyltransferase [EC:2.1.1.67]
EC3.1.2.1	acetyl-CoA hydrolase [EC:3.1.2.1]
EC3.1.2.23	4-hydroxybenzoyl-CoA thioesterase [EC:3.1.2.23]
EC1.11.1.15	alkyl hydroperoxide reductase 1 [EC:1.11.1.15]
EC4.1.3.40	chorismate--pyruvate lyase [EC:4.1.3.40]
EC1.1.1.272	(R)-2-hydroxyacid dehydrogenase [EC:1.1.1.272]
EC2.6.1.37	2-aminoethylphosphonate-pyruvate transaminase [EC:2.6.1.37]
EC1.13.11.4	gentisate 1,2-dioxygenase [EC:1.13.11.4]
EC2.8.3.6	3-oxoadipate CoA-transferase, beta subunit [EC:2.8.3.6]
EC3.5.2.10	creatinine amidohydrolase [EC:3.5.2.10]
EC2.3.3.10	hydroxymethylglutaryl-CoA synthase [EC:2.3.3.10]
EC6.3.2.1 2.7.4.14	pantoate ligase / cytidylate kinase [EC:6.3.2.1 2.7.4.14]
EC2.6.1.19	4-aminobutyrate aminotransferase [EC:2.6.1.19]
EC2.7.1.106	glucose-1,6-bisphosphate synthase [EC:2.7.1.106]
EC3.1.3.2	tartrate-resistant acid phosphatase type 5 [EC:3.1.3.2]
EC5.1.3.10	CDP-paratose 2-epimerase [EC:5.1.3.10]
EC1.1.1.21	aldehyde reductase [EC:1.1.1.21]
EC3.1.3.16	serine/threonine protein phosphatase Stp1 [EC:3.1.3.16]
EC1.7.2.1	nitrite reductase (NO-forming) [EC:1.7.2.1]
EC1.4.3.21	primary-amine oxidase [EC:1.4.3.21]
EC3.1.6.12	arylsulfatase B [EC:3.1.6.12]
EC2.7.1.50	hydroxyethylthiazole kinase [EC:2.7.1.50]
EC4.2.1.90	L-rhamnonate dehydratase [EC:4.2.1.90]
EC2.7.1.56	1-phosphofructokinase [EC:2.7.1.56]
EC1.2.99.5	formylmethanofuran dehydrogenase subunit C [EC:1.2.99.5]
EC1.2.2.1	formate dehydrogenase (cytochrome) [EC:1.2.2.1]
EC1.1.1.9	D-xylulose reductase [EC:1.1.1.9]
EC3.5.3.13	formimidoylglutamate deiminase [EC:3.5.3.13]
EC2.4.1.8	maltose phosphorylase [EC:2.4.1.8]
EC2.1.1.152	precorrin-6A synthase [EC:2.1.1.152]
EC1.17.4.1	ribonucleotide reductase, class II [EC:1.17.4.1]
EC2.4.1.14	sucrose-phosphate synthase [EC:2.4.1.14]
EC1.3.1.43	cyclohexadienyl dehydrogenase [EC:1.3.1.43]
EC4.2.1.109	methylthioribulose-1-phosphate dehydratase [EC:4.2.1.109]
EC3.5.1.68	N-formylglutamate deformylase [EC:3.5.1.68]
EC1.3.1.44	trans-2-enoyl-CoA reductase (NAD+) [EC:1.3.1.44]
EC1.3.3.5	bilirubin oxidase [EC:1.3.3.5]
EC3.5.1.15	aspartoacylase [EC:3.5.1.15]
EC3.1.4.17	3&#39;,5&#39;-cyclic-nucleotide phosphodiesterase [EC:3.1.4.17]
EC2.1.1.131	precorrin-3B C17-methyltransferase [EC:2.1.1.131]
EC5.4.99.17	squalene-hopene cyclase [EC:5.4.99.17]
EC4.1.99.1	tryptophanase [EC:4.1.99.1]
EC3.8.1.-	[EC:3.8.1.-]
EC4.2.1.57	isohexenylglutaconyl-CoA hydratase [EC:4.2.1.57]
EC5.5.1.1	muconate cycloisomerase [EC:5.5.1.1]
EC3.1.13.-	5&#39;-3&#39; exoribonuclease 2 [EC:3.1.13.-]
EC1.1.99.2	2-hydroxyglutarate dehydrogenase [EC:1.1.99.2]
EC3.5.1.44	chemotaxis protein CheD [EC:3.5.1.44]
EC1.1.5.8	quinate dehydrogenase (quinone) [EC:1.1.5.8]
EC1.2.1.39	phenylacetaldehyde dehydrogenase [EC:1.2.1.39]
EC2.4.1.13	sucrose synthase [EC:2.4.1.13]
EC4.1.1.8	oxalyl-CoA decarboxylase [EC:4.1.1.8]
EC2.3.1.174	3-oxoadipyl-CoA thiolase [EC:2.3.1.174]
EC4.3.1.18	D-serine dehydratase [EC:4.3.1.18]
EC1.1.1.56	ribitol 2-dehydrogenase [EC:1.1.1.56]
EC1.8.3.1	sulfite oxidase [EC:1.8.3.1]
EC1.17.1.1	CDP-4-dehydro-6-deoxyglucose reductase [EC:1.17.1.1]
EC2.6.1.81	succinylornithine aminotransferase [EC:2.6.1.81]
EC1.13.99.1	inositol oxygenase [EC:1.13.99.1]
EC3.7.1.5	acylpyruvate hydrolase [EC:3.7.1.5]
EC3.1.3.77	enolase-phosphatase E1 [EC:3.1.3.77]
EC6.2.1.27	4-hydroxybenzoate-CoA ligase [EC:6.2.1.27]
EC1.16.3.1	ferritin [EC:1.16.3.1]
EC1.1.3.8	L-gulonolactone oxidase [EC:1.1.3.8]
EC1.2.1.20	glutarate semialdehyde dehydrogenase [EC:1.2.1.20]
EC3.1.2.4	3-hydroxyisobutyryl-CoA hydrolase [EC:3.1.2.4]
EC2.1.1.114	hexaprenyldihydroxybenzoate methyltransferase [EC:2.1.1.114]
EC1.1.-.-	dehydrogenase/reductase SDR family member 4 [EC:1.1.-.-]
EC6.1.1.24	nondiscriminating glutamyl-tRNA synthetase [EC:6.1.1.24]
EC1.14.13.83	precorrin-3B synthase [EC:1.14.13.83]
EC1.2.1.19	aminobutyraldehyde dehydrogenase [EC:1.2.1.19]
EC4.1.1.21	phosphoribosylaminoimidazole carboxylase [EC:4.1.1.21]
EC3.1.1.11	pectinesterase [EC:3.1.1.11]
EC2.7.1.68	1-phosphatidylinositol-4-phosphate 5-kinase [EC:2.7.1.68]
EC1.14.99.33	delta12-fatty acid dehydrogenase [EC:1.14.99.33]
EC1.4.1.21	aspartate dehydrogenase [EC:1.4.1.21]
EC1.18.1.2	ferredoxin--NADP+ reductase [EC:1.18.1.2]
EC4.2.1.6	galactonate dehydratase [EC:4.2.1.6]
EC3.2.1.26	beta-fructofuranosidase [EC:3.2.1.26]
EC2.8.3.-	[EC:2.8.3.-]
EC4.1.3.3	N-acetylneuraminate lyase [EC:4.1.3.3]
EC2.7.11.24	mitogen-activated protein kinase 6 [EC:2.7.11.24]
EC6.4.1.2	acetyl-CoA carboxylase / biotin carboxylase [EC:6.4.1.2
EC1.5.8.2	trimethylamine dehydrogenase [EC:1.5.8.2]
EC3.1.2.2	palmitoyl-CoA hydrolase [EC:3.1.2.2]
EC2.1.1.43	histone-lysine N-methyltransferase SUV420H [EC:2.1.1.43]
EC6.2.1.25	benzoate-CoA ligase [EC:6.2.1.25]
EC1.3.7.3	phycoerythrobilin:ferredoxin oxidoreductase [EC:1.3.7.3]
EC1.3.99.5	3-oxo-5-alpha-steroid 4-dehydrogenase 2 [EC:1.3.99.5]
EC2.4.1.157	1,2-diacylglycerol 3-glucosyltransferase [EC:2.4.1.157]
EC1.1.1.61	4-hydroxybutyrate dehydrogenase [EC:1.1.1.61]
EC3.5.1.78	glutathionylspermidine amidase/synthetase [EC:3.5.1.78
EC2.3.1.48	histone acetyltransferase [EC:2.3.1.48]
EC4.2.1.80	2-keto-4-pentenoate hydratase [EC:4.2.1.80]
EC1.10.3.3	L-ascorbate oxidase [EC:1.10.3.3]
EC2.7.1.59	N-acetylglucosamine kinase [EC:2.7.1.59]
EC2.7.11.11	protein kinase A [EC:2.7.11.11]
EC5.2.1.8	peptidyl-prolyl cis-trans isomerase-like 1 [EC:5.2.1.8]
EC2.4.1.4	amylosucrase [EC:2.4.1.4]
EC4.1.1.7	benzoylformate decarboxylase [EC:4.1.1.7]
EC3.6.1.3	adenosinetriphosphatase [EC:3.6.1.3]
EC1.13.11.52	indoleamine 2,3-dioxygenase [EC:1.13.11.52]
EC4.1.2.20	2-dehydro-3-deoxyglucarate aldolase [EC:4.1.2.20]
EC1.2.1.5	aldehyde dehydrogenase (NAD(P)+) [EC:1.2.1.5]
EC2.7.7.23	UDP-N-acetylglucosamine pyrophosphorylase [EC:2.7.7.23]
EC5.3.3.-	delta(3,5)-Delta(2,4)-dienoyl-CoA isomerase [EC:5.3.3.-]
EC1.14.99.30	zeta-carotene desaturase [EC:1.14.99.30]
EC2.7.2.2	carbamate kinase [EC:2.7.2.2]
EC1.17.1.4 1.17.3.2	xanthine dehydrogenase/oxidase [EC:1.17.1.4 1.17.3.2]
EC4.2.2.2	pectate lyase [EC:4.2.2.2]
EC1.2.1.36	retinal dehydrogenase [EC:1.2.1.36]
EC1.14.12.10	benzoate 1,2-dioxygenase beta subunit [EC:1.14.12.10]
EC2.3.1.178	L-2,4-diaminobutyric acid acetyltransferase [EC:2.3.1.178]
EC1.14.12.-	[EC:1.14.12.-]
EC3.5.5.7	aliphatic nitrilase [EC:3.5.5.7]
EC6.2.1.12	4-coumarate--CoA ligase [EC:6.2.1.12]
EC1.2.1.47	aldehyde dehydrogenase family 9 member A1 [EC:1.2.1.47
EC4.1.1.82	phosphonopyruvate decarboxylase [EC:4.1.1.82]
EC4.3.-.-	formaldehyde-activating enzyme [EC:4.3.-.-]
EC3.5.4.27	methenyltetrahydromethanopterin cyclohydrolase [EC:3.5.4.27]
EC1.1.1.11	D-arabinitol 4-dehydrogenase [EC:1.1.1.11]
EC1.14.11.18	phytanoyl-CoA hydroxylase [EC:1.14.11.18]
EC3.6.4.6	vesicle-fusing ATPase [EC:3.6.4.6]
EC1.5.1.6	formyltetrahydrofolate dehydrogenase [EC:1.5.1.6]
EC3.1.6.4	N-acetylgalactosamine-6-sulfatase [EC:3.1.6.4]
EC3.5.1.59	N-carbamoylsarcosine amidase [EC:3.5.1.59]
EC1.5.1.8 1.5.1.9	alpha-aminoadipic semialdehyde synthase [EC:1.5.1.8 1.5.1.9]
EC2.5.1.56 2.5.1.57	sialic acid synthase [EC:2.5.1.56 2.5.1.57]
EC1.14.13.20	2,4-dichlorophenol 6-monooxygenase [EC:1.14.13.20]
EC2.7.11.22	negative regulator of the PHO system [EC:2.7.11.22]
EC1.8.98.1	heterodisulfide reductase subunit C [EC:1.8.98.1]
EC3.1.3.71	2-phosphosulfolactate phosphatase [EC:3.1.3.71]
EC3.1.3.46	fructose-2,6-bisphosphatase [EC:3.1.3.46]
EC1.14.13.39	nitric-oxide synthase, bacterial [EC:1.14.13.39]
EC2.7.7.53	ATP adenylyltransferase [EC:2.7.7.53]
EC5.1.3.8	N-acylglucosamine 2-epimerase [EC:5.1.3.8]
EC1.10.99.1	cytochrome b6-f complex iron-sulfur subunit [EC:1.10.99.1]
EC3.3.2.6	leukotriene-A4 hydrolase [EC:3.3.2.6]
EC2.7.1.105	6-phosphofructo-2-kinase [EC:2.7.1.105]
EC2.1.1.17	phosphatidylethanolamine N-methyltransferase [EC:2.1.1.17]
EC2.5.1.84	all-trans-nonaprenyl-diphosphate synthase [EC:2.5.1.84
EC2.7.7.2	FAD synthetase [EC:2.7.7.2]
EC5.3.2.-	4-oxalocrotonate tautomerase [EC:5.3.2.-]
EC1.14.13.90	zeaxanthin epoxidase [EC:1.14.13.90]
EC5.1.3.18 5.1.3.-	GDP-D-mannose 3&#39;, 5&#39;-epimerase [EC:5.1.3.18 5.1.3.-]
EC3.1.6.-	arylsulfatase G [EC:3.1.6.-]
EC1.13.-.-	[EC:1.13.-.-]
EC1.1.1.184	carbonyl reductase (NADPH) [EC:1.1.1.184]
EC2.7.1.29	dihydroxyacetone kinase [EC:2.7.1.29]
EC3.6.3.6	H+-transporting ATPase [EC:3.6.3.6]
EC1.3.7.5	phycocyanobilin:ferredoxin oxidoreductase [EC:1.3.7.5]
EC3.3.2.10	soluble epoxide hydrolase [EC:3.3.2.10]
EC4.6.1.2	guanylate cyclase soluble subunit beta [EC:4.6.1.2]
EC3.4.11.7	glutamyl aminopeptidase [EC:3.4.11.7]
EC2.7.7.15	choline-phosphate cytidylyltransferase [EC:2.7.7.15]
EC3.2.1.91	cellulose 1,4-beta-cellobiosidase [EC:3.2.1.91]
EC3.1.6.2	steryl-sulfatase [EC:3.1.6.2]
EC2.4.2.12	nicotinamide phosphoribosyltransferase [EC:2.4.2.12]
EC3.1.3.6	3&#39;-nucleotidase [EC:3.1.3.6]
EC1.7.99.1	hydroxylamine reductase [EC:1.7.99.1]
EC2.7.8.20	phosphoglycerol transferase [EC:2.7.8.20]
EC4.4.1.21	S-ribosylhomocysteine lyase [EC:4.4.1.21]
EC2.3.1.176	sterol carrier protein 2 [EC:2.3.1.176]
EC3.6.5.5	dynamin GTPase [EC:3.6.5.5]
EC1.1.1.10	L-xylulose reductase [EC:1.1.1.10]
EC1.1.1.50	3-alpha-hydroxysteroid dehydrogenase [EC:1.1.1.50]
EC4.1.1.22	histidine decarboxylase [EC:4.1.1.22]
EC1.1.99.3	gluconate 2-dehydrogenase gamma chain [EC:1.1.99.3]
EC1.1.1.202	1,3-propanediol dehydrogenase [EC:1.1.1.202]
EC2.8.3.1	propionate CoA-transferase [EC:2.8.3.1]
EC4.1.1.74	indolepyruvate decarboxylase [EC:4.1.1.74]
EC3.1.4.11	phospholipase C, beta [EC:3.1.4.11]
EC1.7.1.1	nitrate reductase (NADH) [EC:1.7.1.1]
EC1.3.99.12	short/branched chain acyl-CoA dehydrogenase [EC:1.3.99.12]
EC3.1.1.23	acylglycerol lipase [EC:3.1.1.23]
EC1.2.1.24	succinate-semialdehyde dehydrogenase [EC:1.2.1.24]
EC3.4.18.1	cathepsin X [EC:3.4.18.1]
EC5.3.1.25	L-fucose isomerase [EC:5.3.1.25]
EC1.1.1.132	GDP-mannose 6-dehydrogenase [EC:1.1.1.132]
EC4.1.1.4	acetoacetate decarboxylase [EC:4.1.1.4]
EC2.1.2.5	glutamate formiminotransferase [EC:2.1.2.5]
EC1.1.1.45	L-gulonate 3-dehydrogenase [EC:1.1.1.45]
EC5.1.2.2	mandelate racemase [EC:5.1.2.2]
EC1.1.2.7	methanol dehydrogenase (cytochrome c) subunit 1 [EC:1.1.2.7]
EC3.4.22.15	cathepsin L [EC:3.4.22.15]
EC1.1.1.2	alcohol dehydrogenase (NADP+) [EC:1.1.1.2]
EC1.3.1.38	peroxisomal trans-2-enoyl-CoA reductase [EC:1.3.1.38]
EC2.7.1.5	rhamnulokinase [EC:2.7.1.5]
EC2.7.4.23	ribose 1,5-bisphosphokinase [EC:2.7.4.23]
EC1.13.11.15	3,4-dihydroxyphenylacetate 2,3-dioxygenase [EC:1.13.11.15]
EC3.5.1.107	maleamate amidohydrolase [EC:3.5.1.107]
EC1.7.3.4	hydroxylamine oxidase [EC:1.7.3.4]
EC2.4.2.30	poly [ADP-ribose] polymerase [EC:2.4.2.30]
EC2.7.1.51	L-fuculokinase [EC:2.7.1.51]
EC4.2.1.28	propanediol dehydratase medium subunit [EC:4.2.1.28]
EC3.5.1.98	histone deacetylase 1/2 [EC:3.5.1.98]
EC2.6.1.36	L-lysine 6-transaminase [EC:2.6.1.36]
EC2.7.1.144	tagatose 6-phosphate kinase [EC:2.7.1.144]
EC2.1.1.41	sterol 24-C-methyltransferase [EC:2.1.1.41]
EC2.3.1.20	diacylglycerol O-acyltransferase [EC:2.3.1.20]
EC3.1.3.7	3&#39;(2&#39;), 5&#39;-bisphosphate nucleotidase [EC:3.1.3.7]
EC1.5.1.-	methylene-tetrahydromethanopterin dehydrogenase [EC:1.5.1.-]
EC1.2.1.28	benzaldehyde dehydrogenase (NAD) [EC:1.2.1.28]
EC1.13.12.4	lactate 2-monooxygenase [EC:1.13.12.4]
EC4.2.1.25	L-arabonate dehydrase [EC:4.2.1.25]
EC4.1.1.41	methylmalonyl-CoA decarboxylase gamma chain [EC:4.1.1.41]
EC4.1.1.5	acetolactate decarboxylase [EC:4.1.1.5]
EC3.1.3.48	protein tyrosine phosphatase, receptor type, N [EC:3.1.3.48]
EC6.3.1.11	gamma-glutamylputrescine synthase [EC:6.3.1.11]
EC6.3.4.16	carbamoyl-phosphate synthase (ammonia) [EC:6.3.4.16]
EC2.7.11.26	glycogen synthase kinase 3 beta [EC:2.7.11.26]
EC4.1.1.46	2,3-dihydroxybenzoate decarboxylase [EC:4.1.1.46]
EC3.4.16.2	lysosomal Pro-X carboxypeptidase [EC:3.4.16.2]
EC4.2.1.76	UDP-glucose 4,6-dehydratase [EC:4.2.1.76]
EC2.4.2.10 4.1.1.23	uridine monophosphate synthetase [EC:2.4.2.10 4.1.1.23]
EC1.3.1.21	7-dehydrocholesterol reductase [EC:1.3.1.21]
EC2.7.12.2	mitogen-activated protein kinase kinase [EC:2.7.12.2]
EC1.1.1.51	3(or 17)beta-hydroxysteroid dehydrogenase [EC:1.1.1.51]
EC3.1.3.36	phosphatidylinositol-bisphosphatase [EC:3.1.3.36]
EC2.7.1.76	deoxyadenosine kinase [EC:2.7.1.76]
EC1.1.1.295	momilactone-A synthase [EC:1.1.1.295]
EC4.1.2.43	3-hexulose-6-phosphate synthase [EC:4.1.2.43]
EC5.1.1.18	serine racemase [EC:5.1.1.18]
EC3.1.3.15	histidinol-phosphatase (PHP family) [EC:3.1.3.15]
EC1.1.1.17	mannitol-1-phosphate 5-dehydrogenase [EC:1.1.1.17]
EC3.5.3.7	guanidinobutyrase [EC:3.5.3.7]
EC1.13.11.-	PAH dioxygenase large subunit [EC:1.13.11.-]
EC2.7.1.3	ketohexokinase [EC:2.7.1.3]
EC2.6.1.2	alanine transaminase [EC:2.6.1.2]
EC3.7.1.9	2-hydroxymuconate-semialdehyde hydrolase [EC:3.7.1.9]
EC5.3.3.1	steroid delta-isomerase [EC:5.3.3.1]
EC1.3.1.32	maleylacetate reductase [EC:1.3.1.32]
EC3.2.1.86	6-phospho-beta-glucosidase [EC:3.2.1.86]
EC2.7.2.15	propionate kinase [EC:2.7.2.15]
EC1.2.-.-	[EC:1.2.-.-]
EC2.1.1.6	catechol O-methyltransferase [EC:2.1.1.6]
EC1.14.21.6	lathosterol oxidase [EC:1.14.21.6]
EC3.6.-.-	DNA repair protein RAD50 [EC:3.6.-.-]
EC4.1.2.34	4-(2-carboxyphenyl)-2-oxobut-3-enoate aldolase [EC:4.1.2.34]
EC2.7.3.3	arginine kinase [EC:2.7.3.3]
EC6.2.1.2	medium-chain acyl-CoA synthetase [EC:6.2.1.2]
EC2.3.1.86	fatty acid synthase subunit beta, fungi type [EC:2.3.1.86]
EC2.7.7.14	ethanolamine-phosphate cytidylyltransferase [EC:2.7.7.14]
EC3.6.3.8	Ca2+ transporting ATPase, plasma membrane [EC:3.6.3.8]
EC4.4.1.16	selenocysteine lyase [EC:4.4.1.16]
EC2.7.1.53	L-xylulokinase [EC:2.7.1.53]
EC2.4.1.20	cellobiose phosphorylase [EC:2.4.1.20]
EC1.14.11.8	trimethyllysine dioxygenase [EC:1.14.11.8]
EC2.5.1.44	homospermidine synthase [EC:2.5.1.44]
EC2.7.7.64	UDP-sugar pyrophosphorylase [EC:2.7.7.64]
EC1.1.1.48	D-galactose 1-dehydrogenase [EC:1.1.1.48]
EC5.3.3.8	peroxisomal 3,2-trans-enoyl-CoA isomerase [EC:5.3.3.8]
EC1.4.1.20	phenylalanine dehydrogenase [EC:1.4.1.20]
EC1.14.12.7	phthalate 4,5-dioxygenase [EC:1.14.12.7]
EC3.2.1.93	trehalose-6-phosphate hydrolase [EC:3.2.1.93]
EC4.2.1.41	5-dehydro-4-deoxyglucarate dehydratase [EC:4.2.1.41]
EC2.4.2.- 4.1.3.-	glutamine amidotransferase / cyclase [EC:2.4.2.- 4.1.3.-]
EC4.2.3.4 4.2.1.10	pentafunctional AROM polypeptide [EC:4.2.3.4 4.2.1.10
EC2.3.1.164	isopenicillin-N N-acyltransferase [EC:2.3.1.164]
EC3.5.1.23	neutral ceramidase [EC:3.5.1.23]
EC3.1.1.47	1-alkyl-2-acetylglycerophosphocholine esterase [EC:3.1.1.47]
EC5.1.3.- 1.1.1.-	3,5-epimerase/4-reductase [EC:5.1.3.- 1.1.1.-]
EC2.1.1.125	protein arginine N-methyltransferase 5 [EC:2.1.1.125]
EC3.2.1.84	alpha 1,3-glucosidase [EC:3.2.1.84]
EC2.8.2.1	aryl sulfotransferase [EC:2.8.2.1]
EC2.7.10.2	proto-oncogene tyrosine-protein kinase Fes/Fps [EC:2.7.10.2]
EC4.2.1.36	homoaconitate hydratase [EC:4.2.1.36]
EC1.2.1.31	aldehyde dehydrogenase family 7 member A1 [EC:1.2.1.31
EC3.4.22.27	cathepsin S [EC:3.4.22.27]
EC6.3.2.6 6.3.4.13	fusion protein PurCD [EC:6.3.2.6 6.3.4.13]
EC1.3.99.20	4-hydroxybenzoyl-CoA reductase subunit alpha [EC:1.3.99.20]
EC2.4.1.130	alpha-1,6-mannosyltransferase [EC:2.4.1.130]
EC1.13.11.37	hydroxyquinol 1,2-dioxygenase [EC:1.13.11.37]
EC4.2.1.43	2-keto-3-deoxy-L-arabinonate dehydratase [EC:4.2.1.43]
EC2.7.11.21	polo-like kinase 1 [EC:2.7.11.21]
EC3.3.2.8	limonene-1,2-epoxide hydrolase [EC:3.3.2.8]
EC2.7.1.137	phosphatidylinositol 3-kinase [EC:2.7.1.137]
EC3.2.2.8	ribosylpyrimidine nucleosidase [EC:3.2.2.8]
EC1.4.3.10	putrescine oxidase [EC:1.4.3.10]
EC5.4.2.3	phosphoacetylglucosamine mutase [EC:5.4.2.3]
EC2.7.10.1	Eph receptor A2 [EC:2.7.10.1]
EC2.3.1.4	glucosamine-phosphate N-acetyltransferase [EC:2.3.1.4]
EC1.1.1.206	tropine dehydrogenase [EC:1.1.1.206]
EC6.3.2.-	mycobactin salicyl-AMP ligase [EC:6.3.2.-]
EC3.1.4.4	phospholipase D [EC:3.1.4.4]
EC2.3.3.8	ATP citrate (pro-S)-lyase [EC:2.3.3.8]
EC2.6.1.7	kynurenine/2-aminoadipate aminotransferase [EC:2.6.1.7
EC2.6.1.82	putrescine aminotransferase [EC:2.6.1.82]
EC4.2.1.40	glucarate dehydratase [EC:4.2.1.40]
EC2.5.1.82 2.5.1.83	hexaprenyl-diphosphate synthase [EC:2.5.1.82 2.5.1.83]
EC6.3.1.8	glutathionylspermidine synthase [EC:6.3.1.8]
EC2.7.7.7 4.2.99.-	DNA polymerase beta subunit [EC:2.7.7.7 4.2.99.-]
EC1.3.1.31	2-enoate reductase [EC:1.3.1.31]
EC5.4.99.7	lanosterol synthase [EC:5.4.99.7]
EC2.7.4.10	nucleoside-triphosphate--adenylate kinase [EC:2.7.4.10]
EC3.2.1.108 3.2.1.62	lactase-phlorizin hydrolase [EC:3.2.1.108 3.2.1.62]
EC2.3.2.3	phosphatidylglycerol lysyltransferase [EC:2.3.2.3]
EC5.1.3.6	UDP-glucuronate 4-epimerase [EC:5.1.3.6]
EC2.4.1.11	glycogen(starch) synthase [EC:2.4.1.11]
EC2.4.1.16	chitin synthase [EC:2.4.1.16]
EC3.5.3.9	allantoate deiminase [EC:3.5.3.9]
EC2.7.11.13	novel protein kinase C [EC:2.7.11.13]
EC4.1.1.35	UDP-glucuronate decarboxylase [EC:4.1.1.35]
EC3.2.1.46	galactosylceramidase [EC:3.2.1.46]
EC1.3.1.70	delta14-sterol reductase [EC:1.3.1.70]
EC1.3.1.56	cis-2,3-dihydrobiphenyl-2,3-diol dehydrogenase [EC:1.3.1.56]
EC5.3.4.1	protein disulfide-isomerase A4 [EC:5.3.4.1]
EC3.4.16.5	cathepsin A (carboxypeptidase C) [EC:3.4.16.5]
EC4.1.1.29	sulfinoalanine decarboxylase [EC:4.1.1.29]
EC1.1.1.82	malate dehydrogenase (NADP+) [EC:1.1.1.82]
EC3.5.4.6	AMP deaminase [EC:3.5.4.6]
EC2.3.3.14	homocitrate synthase [EC:2.3.3.14]
EC2.7.1.52	fucokinase [EC:2.7.1.52]
EC1.9.3.-	quinol oxidase polypeptide I [EC:1.9.3.-]
EC2.3.1.42	glyceronephosphate O-acyltransferase [EC:2.3.1.42]
EC2.7.4.- 2.7.4.14	UMP-CMP kinase [EC:2.7.4.- 2.7.4.14]
EC2.4.1.129 2.3.2.-	penicillin-binding protein 2A [EC:2.4.1.129 2.3.2.-]
EC5.4.99.8	cycloartenol synthase [EC:5.4.99.8]
EC3.6.1.17	bis(5&#39;-nucleosidyl)-tetraphosphatase [EC:3.6.1.17]
EC1.1.1.294	chlorophyll(ide) b reductase [EC:1.1.1.294]
EC1.18.6.1	nitrogenase iron protein NifH [EC:1.18.6.1]
EC2.3.1.89	tetrahydrodipicolinate N-acetyltransferase [EC:2.3.1.89]
EC2.7.7.48	RNA-directed RNA polymerase [EC:2.7.7.48]
EC3.1.1.15	L-arabinonolactonase [EC:3.1.1.15]
EC1.3.1.62	pimeloyl-CoA dehydrogenase [EC:1.3.1.62]
EC2.7.11.12	protein kinase, cGMP-dependent [EC:2.7.11.12]
EC1.1.1.87	homoisocitrate dehydrogenase [EC:1.1.1.87]
EC1.4.2.-	taurine dehydrogenase large subunit [EC:1.4.2.-]
EC3.2.1.50	alpha-N-acetylglucosaminidase [EC:3.2.1.50]
EC3.1.4.14	acyl carrier protein phosphodiesterase [EC:3.1.4.14]
EC3.1.2.15	ubiquitin carboxyl-terminal hydrolase 8 [EC:3.1.2.15]
EC4.1.1.36	phosphopantothenoylcysteine decarboxylase [EC:4.1.1.36]
EC2.7.1.60	N-acylmannosamine kinase [EC:2.7.1.60]
EC3.1.2.27	acyl-CoA thioesterase 8 [EC:3.1.2.27]
EC5.3.1.14	L-rhamnose isomerase [EC:5.3.1.14]
EC1.1.1.62	estradiol 17beta-dehydrogenase [EC:1.1.1.62]
EC1.1.1.65	pyridoxine 4-dehydrogenase [EC:1.1.1.65]
EC6.3.2.17	folylpolyglutamate synthase [EC:6.3.2.17]
EC2.7.1.47	D-ribulokinase [EC:2.7.1.47]
EC2.4.1.90 2.4.1.-	beta-1,4-galactosyltransferase 4 [EC:2.4.1.90 2.4.1.-]
EC2.7.1.1	hexokinase [EC:2.7.1.1]
EC3.1.3.37	sedoheptulose-bisphosphatase [EC:3.1.3.37]
EC1.17.99.1	4-cresol dehydrogenase (hydroxylating) [EC:1.17.99.1]
EC3.2.1.35	hyaluronoglucosaminidase [EC:3.2.1.35]
EC3.1.1.7	acetylcholinesterase [EC:3.1.1.7]
EC3.4.22.16	cathepsin H [EC:3.4.22.16]
EC2.1.1.56	mRNA (guanine-N7-)-methyltransferase [EC:2.1.1.56]
EC2.7.7.69	GDP-L-galactose phosphorylase [EC:2.7.7.69]
EC2.7.3.2	creatine kinase [EC:2.7.3.2]
EC3.1.4.50	glycosylphosphatidylinositol phospholipase D [EC:3.1.4.50]
EC3.4.23.15	renin [EC:3.4.23.15]
EC6.2.1.13	acetyl-CoA synthetase (ADP-forming) [EC:6.2.1.13]
EC4.1.99.2	tyrosine phenol-lyase [EC:4.1.99.2]
EC1.2.1.44	cinnamoyl-CoA reductase [EC:1.2.1.44]
EC3.1.1.4	phospholipase A2 [EC:3.1.1.4]
EC5.2.1.4	maleylpyruvate isomerase [EC:5.2.1.4]
EC3.2.1.147	myrosinase [EC:3.2.1.147]
EC4.3.1.2	methylaspartate ammonia-lyase [EC:4.3.1.2]
EC5.4.3.3	beta-lysine 5,6-aminomutase [EC:5.4.3.3]
EC3.2.1.49	alpha-N-acetylgalactosaminidase [EC:3.2.1.49]
EC2.7.11.18	myosin-light-chain kinase [EC:2.7.11.18]
EC3.1.4.3	phospholipase C [EC:3.1.4.3]
EC1.2.3.3	pyruvate oxidase [EC:1.2.3.3]
EC1.4.3.3	D-amino-acid oxidase [EC:1.4.3.3]
EC1.4.1.16	diaminopimelate dehydrogenase [EC:1.4.1.16]
EC3.4.22.-	cysteine peptidase B [EC:3.4.22.-]
EC3.6.5.-	GTP-binding protein SAR1 [EC:3.6.5.-]
EC3.2.1.58	glucan 1,3-beta-glucosidase [EC:3.2.1.58]
EC6.3.4.9 6.3.4.10 6.3.4.11	biotin--protein ligase [EC:6.3.4.9 6.3.4.10 6.3.4.11
EC1.14.12.13	2-chlorobenzoate 1,2-dioxygenase [EC:1.14.12.13]
EC1.6.2.2	cytochrome-b5 reductase [EC:1.6.2.2]
EC2.7.11.16	G protein-coupled receptor kinase [EC:2.7.11.16]
EC1.11.1.7 1.11.1.15	peroxiredoxin 6, 1-Cys peroxiredoxin [EC:1.11.1.7 1.11.1.15
EC2.1.3.1	methylmalonyl-CoA carboxyltransferase [EC:2.1.3.1]
EC1.2.1.26	alpha-ketoglutaric semialdehyde dehydrogenase [EC:1.2.1.26]
EC1.4.99.3	amine dehydrogenase [EC:1.4.99.3]
EC2.4.1.117	dolichyl-phosphate beta-glucosyltransferase [EC:2.4.1.117]
EC2.7.7.58	2,3-dihydroxybenzoate-AMP ligase [EC:2.7.7.58]
EC1.3.99.15	benzoyl-CoA reductase subunit [EC:1.3.99.15]
EC2.6.1.50	L-glutamine:scyllo-inosose aminotransferase [EC:2.6.1.50]
EC3.4.22.43	cathepsin V [EC:3.4.22.43]
EC3.6.1.13 3.6.1.-	ADP-sugar pyrophosphatase [EC:3.6.1.13 3.6.1.-]
EC2.4.1.90 2.4.1.38	beta-1,4-galactosyltransferase 3 [EC:2.4.1.90 2.4.1.38
EC1.5.1.15	methylenetetrahydrofolate dehydrogenase (NAD+) [EC:1.5.1.15]
EC1.1.1.77	lactaldehyde reductase [EC:1.1.1.77]
EC2.7.11.14	rhodopsin kinase [EC:2.7.11.14]
EC1.8.4.-	ERO1-like protein beta [EC:1.8.4.-]
EC2.7.8.27	shingomyelin synthase [EC:2.7.8.27]
EC3.6.4.1	myosin ATPase [EC:3.6.4.1]
EC2.7.1.151	inositol-polyphosphate multikinase [EC:2.7.1.151]
EC1.14.14.-	FADH2 O2-dependent halogenase II [EC:1.14.14.-]
EC3.1.3.39	streptomycin-6-phosphatase [EC:3.1.3.39]
EC4.1.1.81	threonine-phosphate decarboxylase [EC:4.1.1.81]
EC2.4.1.141	beta-1,4-N-acetylglucosaminyltransferase [EC:2.4.1.141]
EC1.14.16.4	tryptophan 5-monooxygenase [EC:1.14.16.4]
EC1.12.99.-	F420-non-reducing hydrogenase subunit A [EC:1.12.99.-]
EC1.3.1.72	delta24-sterol reductase [EC:1.3.1.72]
EC1.1.99.10	glucose dehydrogenase (acceptor) [EC:1.1.99.10]
EC4.4.1.17	cytochrome c heme-lyase [EC:4.4.1.17]
EC4.1.-.-	2-hydroxyacyl-CoA lyase 1 [EC:4.1.-.-]
EC2.3.2.-	penicillin-binding protein 2X [EC:2.3.2.-]
EC2.4.1.142	beta-1,4-mannosyltransferase [EC:2.4.1.142]
EC3.4.23.-	presenilin 1 [EC:3.4.23.-]
EC3.4.23.43 2.1.1.-	general secretion pathway protein O [EC:3.4.23.43 2.1.1.-]
EC3.4.22.41	cathepsin F [EC:3.4.22.41]
EC1.1.2.-	[EC:1.1.2.-]
EC1.13.12.3	tryptophan 2-monooxygenase [EC:1.13.12.3]
EC4.1.1.75	5-guanidino-2-oxopentanoate decarboxylase [EC:4.1.1.75]
EC2.8.2.11	galactosylceramide sulfotransferase [EC:2.8.2.11]
EC1.14.13.72	methylsterol monooxygenase [EC:1.14.13.72]
EC1.13.12.-	ammonia monooxygenase subunit B [EC:1.13.12.-]
EC1.13.11.51	9-cis-epoxycarotenoid dioxygenase [EC:1.13.11.51]
EC2.7.11.5	serine/threonine kinase 3 [EC:2.7.11.5]
EC2.7.8.25	triphosphoribosyl-dephospho-CoA synthase [EC:2.7.8.25]
EC3.4.22.34	legumain [EC:3.4.22.34]
EC6.2.1.22	[citrate (pro-3S)-lyase] ligase [EC:6.2.1.22]
EC6.-.-.-	lipoyltransferase 1 [EC:6.-.-.-]
EC2.4.1.241	digalactosyldiacylglycerol synthase [EC:2.4.1.241]
EC6.1.1.23	nondiscriminating aspartyl-tRNA synthetase [EC:6.1.1.23]
EC3.5.1.31	formylmethionine deformylase [EC:3.5.1.31]
EC5.4.99.1	methylaspartate mutase [EC:5.4.99.1]
EC4.1.1.12	aspartate 4-decarboxylase [EC:4.1.1.12]
EC3.6.1.29	bis(5&#39;-adenosyl)-triphosphatase [EC:3.6.1.29]
EC2.7.1.150	1-phosphatidylinositol-3-phosphate 5-kinase [EC:2.7.1.150]
EC1.5.-.-	hydroxyproline oxidase [EC:1.5.-.-]
EC2.5.1.86	trans,polycis-decaprenyl diphosphate synthase [EC:2.5.1.86]
EC2.4.1.10	levansucrase [EC:2.4.1.10]
EC1.10.99.3	violaxanthin de-epoxidase [EC:1.10.99.3]
EC3.1.4.53	cAMP-specific phosphodiesterase [EC:3.1.4.53]
EC1.2.3.14	abscisic-aldehyde oxidase [EC:1.2.3.14]
EC3.6.3.10	H+/K+-exchanging ATPase [EC:3.6.3.10]
EC1.3.1.42	12-oxophytodienoic acid reductase [EC:1.3.1.42]
EC1.10.2.2	ubiquinol-cytochrome c reductase subunit 6 [EC:1.10.2.2]
EC4.2.2.6	oligogalacturonide lyase [EC:4.2.2.6]
EC2.7.2.7	butyrate kinase [EC:2.7.2.7]
EC1.12.7.2	ferredoxin hydrogenase large subunit [EC:1.12.7.2]
EC4.3.1.4	formiminotetrahydrofolate cyclodeaminase [EC:4.3.1.4]
EC2.7.1.82	ethanolamine kinase [EC:2.7.1.82]
EC2.4.1.17	glucuronosyltransferase [EC:2.4.1.17]
EC3.4.14.1	cathepsin C [EC:3.4.14.1]
