# Supplementary material for: Phylogenetic and Functional Metagenomic Profiling for Assessing Microbial Biodiversity in Environmental Monitoring
Source: PLoS One. 2012 Aug 27;7(8):e43630. doi: 10.1371/journal.pone.0043630 (PMC3428334; doi:10.1371/journal.pone.0043630)
Supplement: Data S3 — Table describing sediment metal concentrations. (XLS) [file pone.0043630.s003.xls]

## Sheet: Sheet1
A. SEDIMENTS
Site	Date		V		Cr		Mn		Fe		Co		Ni		Cu		Zn		As		Mo		Cd		Pb
			in µg/g	RSD %	in µg/g	RSD %	in µg/g	RSD %	in µg/g	RSD %	in µg/g	RSD %	in µg/g	RSD %	in µg/g	RSD %	in µg/g	RSD %	in µg/g	RSD %	in µg/g	RSD %	in µg/g	RSD %	in µg/g	RSD %
PolS1	2009-03-12		64.3882	0.29465	103.078	0.31478	892.059	0.3731	21593	1.8735	9.84365	0.53867	56.4427	0.72134	132.461	0.28824	287.93	0.11284	11.6071	0.37079	0.55725	1.1486	0.112058	12.764	88.7439	0.35358
PolS2	2009-09-18		56.109	9.9192	310.334	2.223	869.689	2.3343	20602.6	2.457	11.6307	2.3841	345.535	2.9234	73.318	1.8919	165.911	1.7094	9.49874	1.6488	0.431365	2.825	0.0955694	5.5621	71.9161	1.3655
PriS1	2010-06-03		12.5287	0.30551	11.8092	1.6309	212.66	0.47751	8169.85	0.91589	2.76867	1.5927	6.46526	1.3927	12.6097	0.1436	49.4187	1.0349	4.64233	1.029	0.0958465	2.767	0.034938	13.789	65.0722	0.79285
PriS2	2010-08-26		12.425	1.3316	21.1906	1.1028	192.163	1.2352	10057.7	0.98132	2.13484	1.5874	21.1586	1.4197	8.91495	1.1034	46.3387	0.92501	4.36836	1.6371	0.0689816	2.2391	0.0173575	25.349	48.8205	0.97218
B. WATER COLUMN
Site	Date	Depth	V		Cr		Mn		Fe		Co		Ni		Cu		Zn		As		Mo		Cd		Pb
		m	in ng/g	RSD %	in ng/g	RSD %	in ng/g	RSD %	in ng/g	RSD %	in ng/g	RSD %	in ng/g	RSD %	in ng/g	RSD %	in ng/g	RSD %	in ng/g	RSD %	in ng/g	RSD %	in ng/g	RSD %	in ng/g	RSD %
PolS1	2009-03-12	Integral (0-8m)	1.58197	0.54502	2.46352	6.4831	1.16487	0.4485	2.97176	0.83893	0.939359	5.2888	5.4289	0.37881	133.012	5.1902	35.2143	2.4124	0.844391	15.484	12.7393	3.7253	0.0572251	22.023	0.32024	2.5909
PolS2	2009-09-18	Integral (0-8m)	2.04016	0.75547	0.0410532	3.148	1.81256	0.51994	1.55803	0.6431	0.926682	1.8603	2.44663	1.7003	198.029	0.21162	163.627	0.53012	0.916713	8.545	12.1358	0.9355	0.102943	12.8	12.2119	0.80067
PriS1	2010-06-03	0	1.89617	0.94192	0.248949	1.9705	0.284498	0.40658	2.25327	7.9393	0.922924	1.1599	0.380215	1.8647	155.425	1.6708	17.5777	0.85201	0.950117	8.0335	11.6736	1.496	0.0604569	12.907	-0.00279436	9.6251
PriS1	2010-06-03	10	2.29056	2.2457	7.03377	1.1656	0.272234	0.79477	9.63167	1.1478	1.19904	1.5399	5.38802	1.2403	197.32	1.1717	18.2109	0.45832	1.05953	6.2223	13.6588	1.7532	0.107049	16.282	0.0397626	4.9019
PriS1	2010-06-03	15	2.04097	1.1357	9.92896	5.8894	1.2811	0.41336	11.3641	1.0449	1.02313	3.9409	14.73	1.4273	158.655	1.3065	31.0723	1.6375	0.866241	2.8937	11.7328	2.3386	0.345604	11.994	0.101395	4.5395
PriS2	2010-08-26	0	1.82791	0.82741	1.42519	2.3117	0.719988	0.90043	3.59457	0.31321	0.894296	3.9379	3.26699	0.99963	158.12	0.80207	34.4366	1.7359	0.864313	7.8147	10.5356	0.64014	0.0822075	13.419	0.569951	2.1041
PriS2	2010-08-26	10	1.85665	0.70388	0.356286	1.0692	0.63523	0.85741	1.9862	0.99395	0.9014	0.29707	4.89651	0.79739	160.954	2.0766	60.3712	1.6816	0.857108	4.7366	10.3418	1.0285	0.163511	22.071	0.619195	2.4062
PriS2	2010-08-26	15	2.1112	1.4348	18.4667	0.8947	3.52049	1.2711	23.9989	0.32122	1.35662	1.179	27.2576	0.53775	185.34	0.94716	35.5957	1.1055	0.983768	10.198	14.2588	0.35035	0.325793	6.1814	0.302319	3.7735
