# Supplementary material for: Phylogenetic and Functional Metagenomic Profiling for Assessing Microbial Biodiversity in Environmental Monitoring
Source: PLoS One. 2012 Aug 27;7(8):e43630. doi: 10.1371/journal.pone.0043630 (PMC3428334; doi:10.1371/journal.pone.0043630)
Supplement: Data S4 — Complete GreenGenes OTU classification table. (XLS) [file pone.0043630.s004.xls]

## Sheet: All
			PolS1	PolS2	PriS1	PriS2	sum	percent total	cumulative	(ß) (α) (γ)	PolS1	PolS2	PriS1	PriS2	kingdom	phylum	class	order	family	genus	species
1	otu_702	otu_702: Cellulosimicrobium	1		218	248	467	15.8574	15.8574	otu_702: Cellulosimicrobium (Ac)	0.125	0	32.6347	29.0398	Bacteria	Actinobacteria	Actinobacteria (class)	Actinomycetales	Promicromonosporaceae	Cellulosimicrobium	Unclassified
2	otu_3440	otu_3440: Pseudoalteromonas	183	43	9	6	241	8.18336	24.0407	otu_3440: Pseudoalteromonas (γ)	22.875	6.90209	1.34731	0.702576	Bacteria	Proteobacteria	Gammaproteobacteria	Alteromonadales	Pseudoalteromonadaceae	Pseudoalteromonas	Unclassified
3	otu_1069	otu_1069: Unclass. Flavobacteriaceae	40	44	12	21	117	3.97284	28.0136	otu_1069: Unclass. Flavobacteriaceae (Fl)	5	7.0626	1.79641	2.45902	Bacteria	Bacteroidetes	Flavobacteria	Flavobacteriales	Flavobacteriaceae	Unclassified
4	otu_2666	otu_2666: Unclass. Rhodobacteraceae	30	59	5	7	101	3.42954	31.4431	otu_2666: Unclass. Rhodobacteraceae (α)	3.75	9.4703	0.748503	0.819672	Bacteria	Proteobacteria	Alphaproteobacteria	Rhodobacterales	Rhodobacteraceae	Unclassified
5	otu_3422	otu_3422: Colwellia	12	64		2	78	2.64856	34.0917	otu_3422: Colwellia (γ)	1.5	10.2729	0	0.234192	Bacteria	Proteobacteria	Gammaproteobacteria	Alteromonadales	Colwelliaceae	Colwellia	Unclassified
6	otu_3442	otu_3442: Pseudoalteromonas	42	28	1	1	72	2.44482	36.5365	otu_3442: Pseudoalteromonas (γ)	5.25	4.49438	0.149701	0.117096	Bacteria	Proteobacteria	Gammaproteobacteria	Alteromonadales	Pseudoalteromonadaceae	Pseudoalteromonas	Pseudoalteromonas haloplanktis
7	otu_1135	otu_1135: Polaribacter	11	52	1	1	65	2.20713	38.7436	otu_1135: Polaribacter (Fl)	1.375	8.34671	0.149701	0.117096	Bacteria	Bacteroidetes	Flavobacteria	Flavobacteriales	Flavobacteriaceae	Polaribacter	Unclassified
8	otu_3695	otu_3695: Cycloclasticus	2	48		1	51	1.73175	40.4754	otu_3695: Cycloclasticus (γ)	0.25	7.70465	0	0.117096	Bacteria	Proteobacteria	Gammaproteobacteria	Methylococcales	Piscirickettsiaceae	Cycloclasticus	Unclassified
9	otu_703	otu_703: Cellulosimicrobium			21	29	50	1.69779	42.1732	otu_703: Cellulosimicrobium (Ac)	0	0	3.14371	3.39578	Bacteria	Actinobacteria	Actinobacteria (class)	Actinomycetales	Promicromonosporaceae	Cellulosimicrobium	Cellulosimicrobium funkei
10	otu_1523	otu_1523: Prochlorococcus			21	29	50	1.69779	43.871	otu_1523: Prochlorococcus (Sy)	0	0	3.14371	3.39578	Bacteria	Cyanobacteria	Synechococcophycideae	Synechococcales	Synechococcaceae	Prochlorococcus
11	otu_2793	otu_2793: Unclass. Rhodobacteraceae	1		20	21	42	1.42615	45.2971	otu_2793: Unclass. Rhodobacteraceae (α)	0.125	0	2.99401	2.45902	Bacteria	Proteobacteria	Alphaproteobacteria	Rhodospirillales	Rhodobacteraceae	Unclassified
12	otu_3445	otu_3445: Pseudoalteromonas	39				39	1.32428	46.6214	otu_3445: Pseudoalteromonas (γ)	4.875	0	0	0	Bacteria	Proteobacteria	Gammaproteobacteria	Alteromonadales	Pseudoalteromonadaceae	Pseudoalteromonas	Pseudoalteromonas marina
13	otu_3776	otu_3776: Unclass. Oceanospirillaceae	24	7	1		32	1.08659	47.708	otu_3776: Unclass. Oceanospirillaceae (γ)	3	1.1236	0.149701	0	Bacteria	Proteobacteria	Gammaproteobacteria	Oceanospirillales	Oceanospirillaceae	Unclassified
14	otu_3423	otu_3423: Colwellia	13	18			31	1.05263	48.7606	otu_3423: Colwellia (γ)	1.625	2.88925	0	0	Bacteria	Proteobacteria	Gammaproteobacteria	Alteromonadales	Colwelliaceae	Colwellia	Colwellia psychrerythraea
15	otu_3812	otu_3812: SUP05 (fam)	3	1	13	13	30	1.01868	49.7793	otu_3812: SUP05 (fam) (γ)	0.375	0.160514	1.94611	1.52225	Bacteria	Proteobacteria	Gammaproteobacteria	Oceanospirillales	SUP05
16	otu_3909	otu_3909: Pseudomonas	3	5	13	9	30	1.01868	50.798	otu_3909: Pseudomonas (γ)	0.375	0.802568	1.94611	1.05386	Bacteria	Proteobacteria	Gammaproteobacteria	Pseudomonadales	Pseudomonadaceae	Pseudomonas	Unclassified
17	otu_2803	otu_2803: Magnetospirillum	4	1	12	11	28	0.950764	51.7487	otu_2803: Magnetospirillum (α)	0.5	0.160514	1.79641	1.28806	Bacteria	Proteobacteria	Alphaproteobacteria	Rhodospirillales	Rhodospirillaceae	Magnetospirillum	Magnetospirillum sp.
18	otu_3414	otu_3414: Glaciecola	22	2	2	2	28	0.950764	52.6995	otu_3414: Glaciecola (γ)	2.75	0.321027	0.299401	0.234192	Bacteria	Proteobacteria	Gammaproteobacteria	Alteromonadales	Alteromonadaceae	Glaciecola	Unclassified
19	otu_746	otu_746: Saccharopolyspora		1	11	10	22	0.747029	53.4465	otu_746: Saccharopolyspora (Ac)	0	0.160514	1.64671	1.17096	Bacteria	Actinobacteria	Actinobacteria (class)	Actinomycetales	Pseudonocardiaceae	Saccharopolyspora	Saccharopolyspora erythraea
20	otu_3783	otu_3783: Marinomonas	17	3	1		21	0.713073	54.1596	otu_3783: Marinomonas (γ)	2.125	0.481541	0.149701	0	Bacteria	Proteobacteria	Gammaproteobacteria	Oceanospirillales	Oceanospirillaceae	Marinomonas	Unclassified
21	otu_3443	otu_3443: Pseudoalteromonas	14	6			20	0.679117	54.8387	otu_3443: Pseudoalteromonas (γ)	1.75	0.963082	0	0	Bacteria	Proteobacteria	Gammaproteobacteria	Alteromonadales	Pseudoalteromonadaceae	Pseudoalteromonas	Pseudoalteromonas issachenkonii
22	otu_2748	otu_2748: Thalassobius	4	15		1	20	0.679117	55.5178	otu_2748: Thalassobius (α)	0.5	2.4077	0	0.117096	Bacteria	Proteobacteria	Alphaproteobacteria	Rhodobacterales	Rhodobacteraceae	Thalassobius	Unclassified
23	otu_1406	otu_1406: Stramenopiles (ord)	12	1	3	4	20	0.679117	56.1969	otu_1406: Stramenopiles (ord) (Chl)	1.5	0.160514	0.449102	0.468384	Bacteria	Cyanobacteria	Chloroplast	Stramenopiles
24	otu_2130	otu_2130: Roseburia	19				19	0.645161	56.8421	otu_2130: Roseburia (Clo)	2.375	0	0	0	Bacteria	Firmicutes	Clostridia	Clostridiales	Lachnospiraceae	Roseburia	Unclassified
25	otu_2612	otu_2612: Ensifer	2		8	9	19	0.645161	57.4873	otu_2612: Ensifer (α)	0.25	0	1.1976	1.05386	Bacteria	Proteobacteria	Alphaproteobacteria	Rhizobiales	Rhizobiaceae	Ensifer	Unclassified
26	otu_3801	otu_3801: Unclass. OM60 (fam)	5	1	9	4	19	0.645161	58.1324	otu_3801: Unclass. OM60 (fam) (γ)	0.625	0.160514	1.34731	0.468384	Bacteria	Proteobacteria	Gammaproteobacteria	Oceanospirillales	OM60	Unclassified
27	otu_1102	otu_1102: Flavobacterium	7	5	4	2	18	0.611205	58.7436	otu_1102: Flavobacterium (Fl)	0.875	0.802568	0.598802	0.234192	Bacteria	Bacteroidetes	Flavobacteria	Flavobacteriales	Flavobacteriaceae	Flavobacterium	Unclassified
28	otu_1154	otu_1154: Tenacibaculum		9	7	2	18	0.611205	59.3548	otu_1154: Tenacibaculum (Fl)	0	1.44462	1.0479	0.234192	Bacteria	Bacteroidetes	Flavobacteria	Flavobacteriales	Flavobacteriaceae	Tenacibaculum	Unclassified
29	otu_2743	otu_2743: Sulfitobacter	9	8			17	0.57725	59.9321	otu_2743: Sulfitobacter (α)	1.125	1.28411	0	0	Bacteria	Proteobacteria	Alphaproteobacteria	Rhodobacterales	Rhodobacteraceae	Sulfitobacter	Sulfitobacter pontiacus
30	otu_2504	otu_2504: Afipia			3	14	17	0.57725	60.5093	otu_2504: Afipia (α)	0	0	0.449102	1.63934	Bacteria	Proteobacteria	Alphaproteobacteria	Rhizobiales	Bradyrhizobiaceae	Afipia	Unclassified
31	otu_3806	otu_3806: Congregibacter	2		11	3	16	0.543294	61.0526	otu_3806: Congregibacter (γ)	0.25	0	1.64671	0.351288	Bacteria	Proteobacteria	Gammaproteobacteria	Oceanospirillales	OM60	Congregibacter	Congregibacter litoralis
32	otu_2680	otu_2680: Loktanella	6	7	1	1	15	0.509338	61.562	otu_2680: Loktanella (α)	0.75	1.1236	0.149701	0.117096	Bacteria	Proteobacteria	Alphaproteobacteria	Rhodobacterales	Rhodobacteraceae	Loktanella	Unclassified
33	otu_2713	otu_2713: Phaeobacter	3	10		1	14	0.475382	62.0374	otu_2713: Phaeobacter (α)	0.375	1.60514	0	0.117096	Bacteria	Proteobacteria	Alphaproteobacteria	Rhodobacterales	Rhodobacteraceae	Phaeobacter	Unclassified
34	otu_3754	otu_3754: Halomonas	1		8	5	14	0.475382	62.5127	otu_3754: Halomonas (γ)	0.125	0	1.1976	0.58548	Bacteria	Proteobacteria	Gammaproteobacteria	Oceanospirillales	Halomonadaceae	Halomonas	Unclassified
35	otu_2527	otu_2527: Unclassified		1	4	9	14	0.475382	62.9881	otu_2527: Unclassified (α)	0	0.160514	0.598802	1.05386	Bacteria	Proteobacteria	Alphaproteobacteria	Rhizobiales	Brucellaceae	Unclassified
36	otu_2529	otu_2529: Ochrobactrum		3		11	14	0.475382	63.4635	otu_2529: Ochrobactrum (α)	0	0.481541	0	1.28806	Bacteria	Proteobacteria	Alphaproteobacteria	Rhizobiales	Brucellaceae	Ochrobactrum	Unclassified
37	otu_2503	otu_2503: Unclassified			3	10	13	0.441426	63.9049	otu_2503: Unclassified (α)	0	0	0.449102	1.17096	Bacteria	Proteobacteria	Alphaproteobacteria	Rhizobiales	Bradyrhizobiaceae	Unclassified
38	otu_2601	otu_2601: Agrobacterium	1		4	8	13	0.441426	64.3463	otu_2601: Agrobacterium (α)	0.125	0	0.598802	0.936768	Bacteria	Proteobacteria	Alphaproteobacteria	Rhizobiales	Rhizobiaceae	Agrobacterium	Unclassified
39	otu_2744	otu_2744: Sulfitobacter	5	5	2	1	13	0.441426	64.7878	otu_2744: Sulfitobacter (α)	0.625	0.802568	0.299401	0.117096	Bacteria	Proteobacteria	Alphaproteobacteria	Rhodobacterales	Rhodobacteraceae	Sulfitobacter	Sulfitobacter sp. EE-36
40	otu_3716	otu_3716: Marinobacter	3	2	6	2	13	0.441426	65.2292	otu_3716: Marinobacter (γ)	0.375	0.321027	0.898204	0.234192	Bacteria	Proteobacteria	Gammaproteobacteria	Oceanospirillales	Alteromonadaceae	Marinobacter	Unclassified
41	otu_3714	otu_3714: HTCC2207	2	7	2	1	12	0.40747	65.6367	otu_3714: HTCC2207 (γ)	0.25	1.1236	0.299401	0.117096	Bacteria	Proteobacteria	Gammaproteobacteria	Oceanospirillales	Alteromonadaceae	HTCC2207
42	otu_3704	otu_3704: Alcanivorax	1	2	5	3	11	0.373514	66.0102	otu_3704: Alcanivorax (γ)	0.125	0.321027	0.748503	0.351288	Bacteria	Proteobacteria	Gammaproteobacteria	Oceanospirillales	Alcanivoracaceae	Alcanivorax	Unclassified
43	otu_2524	otu_2524: Rhodopseudomonas	1		8	2	11	0.373514	66.3837	otu_2524: Rhodopseudomonas (α)	0.125	0	1.1976	0.234192	Bacteria	Proteobacteria	Alphaproteobacteria	Rhizobiales	Bradyrhizobiaceae	Rhodopseudomonas	Unclassified
44	otu_2623	otu_2623: Rhizobium		1	1	8	10	0.339559	66.7233	otu_2623: Rhizobium (α)	0	0.160514	0.149701	0.936768	Bacteria	Proteobacteria	Alphaproteobacteria	Rhizobiales	Rhizobiaceae	Rhizobium	Rhizobium etli
45	otu_3406	otu_3406: Unclassified	8	2			10	0.339559	67.0628	otu_3406: Unclassified (γ)	1	0.321027	0	0	Bacteria	Proteobacteria	Gammaproteobacteria	Alteromonadales	Alteromonadaceae	Unclassified
46	otu_1073	otu_1073: Algibacter	4		5	1	10	0.339559	67.4024	otu_1073: Algibacter (Fl)	0.5	0	0.748503	0.117096	Bacteria	Bacteroidetes	Flavobacteria	Flavobacteriales	Flavobacteriaceae	Algibacter	Unclassified
47	otu_701	otu_701: Unclassified			3	7	10	0.339559	67.7419	otu_701: Unclass. Bradyrhizobiaceae (Ac)	0	0	0.449102	0.819672	Bacteria	Actinobacteria	Actinobacteria (class)	Actinomycetales	Promicromonosporaceae	Unclassified
48	otu_2910	otu_2910: Zymomonas	2		3	4	9	0.305603	68.0475	otu_2910: Zymomonas (α)	0.25	0	0.449102	0.468384	Bacteria	Proteobacteria	Alphaproteobacteria	Sphingomonadales	Sphingomonadaceae	Zymomonas	Zymomonas mobilis
49	otu_3787	otu_3787: Marinomonas	1	3	2	3	9	0.305603	68.3531	otu_3787: Marinomonas (γ)	0.125	0.481541	0.299401	0.351288	Bacteria	Proteobacteria	Gammaproteobacteria	Oceanospirillales	Oceanospirillaceae	Marinomonas	Marinomonas sp. MED121
50	otu_1401	otu_1401:	4		2	3	9	0.305603	68.6587	otu_1401: Cryptophyta (Chl)	0.5	0	0.299401	0.351288	Bacteria	Cyanobacteria	Chloroplast	Cryptophyta
51	otu_1167	otu_1167: Zhouia	2	5	2		9	0.305603	68.9643	otu_1167: Zhouia (Fl)	0.25	0.802568	0.299401	0	Bacteria	Bacteroidetes	Flavobacteria	Flavobacteriales	Flavobacteriaceae	Zhouia	Unclassified
52	otu_2740	otu_2740: Sulfitobacter		8	1		9	0.305603	69.2699	otu_2740: Sulfitobacter (α)	0	1.28411	0.149701	0	Bacteria	Proteobacteria	Alphaproteobacteria	Rhodobacterales	Rhodobacteraceae	Sulfitobacter	Unclassified
53	otu_2714	otu_2714: Phaeobacter	3	5	1		9	0.305603	69.5756	otu_2714: Phaeobacter (α)	0.375	0.802568	0.149701	0	Bacteria	Proteobacteria	Alphaproteobacteria	Rhodobacterales	Rhodobacteraceae	Phaeobacter	Phaeobacter gallaeciensis
54	otu_1127	otu_1127: Maribacter	3	5			8	0.271647	69.8472	otu_1127: Maribacter	0.375	0.802568	0	0	Bacteria	Bacteroidetes	Flavobacteria	Flavobacteriales	Flavobacteriaceae	Maribacter	Unclassified
55	otu_3416	otu_3416: Glaciecola	5	1	1	1	8	0.271647	70.1188	otu_3416: Glaciecola	0.625	0.160514	0.149701	0.117096	Bacteria	Proteobacteria	Gammaproteobacteria	Alteromonadales	Alteromonadaceae	Glaciecola	Pseudoalteromonas atlantica
56	otu_2895	otu_2895: Sphingomonas	2		1	5	8	0.271647	70.3905	otu_2895: Sphingomonas	0.25	0	0.149701	0.58548	Bacteria	Proteobacteria	Alphaproteobacteria	Sphingomonadales	Sphingomonadaceae	Sphingomonas	Unclassified
57	otu_3730	otu_3730: nsmpVI18	4		3	1	8	0.271647	70.6621	otu_3730: nsmpVI18	0.5	0	0.449102	0.117096	Bacteria	Proteobacteria	Gammaproteobacteria	Oceanospirillales	Alteromonadaceae	nsmpVI18
58	otu_530	otu_530: Kocuria			4	4	8	0.271647	70.9338	otu_530: Kocuria	0	0	0.598802	0.468384	Bacteria	Actinobacteria	Actinobacteria (class)	Actinomycetales	Micrococcaceae	Kocuria	Kocuria rosea
59	otu_2532	otu_2532: Pseudochrobactrum				8	8	0.271647	71.2054	otu_2532: Pseudochrobactrum	0	0	0	0.936768	Bacteria	Proteobacteria	Alphaproteobacteria	Rhizobiales	Brucellaceae	Pseudochrobactrum	Unclassified
60	otu_2664	otu_2664: Oceanicaulis			6	2	8	0.271647	71.4771	otu_2664: Oceanicaulis	0	0	0.898204	0.234192	Bacteria	Proteobacteria	Alphaproteobacteria	Rhodobacterales	Hyphomonadaceae	Oceanicaulis	Unclassified
61	otu_3483	otu_3483:		4	1	3	8	0.271647	71.7487	otu_3483:	0	0.642055	0.149701	0.351288	Bacteria	Proteobacteria	Gammaproteobacteria	Chromatiales			Unclassified
62	otu_2887	otu_2887: Sphingobium			3	4	7	0.237691	71.9864	otu_2887: Sphingobium	0	0	0.449102	0.468384	Bacteria	Proteobacteria	Alphaproteobacteria	Sphingomonadales	Sphingomonadaceae	Sphingobium	Unclassified
63	otu_3785	otu_3785: Marinomonas	7				7	0.237691	72.2241	otu_3785: Marinomonas	0.875	0	0	0	Bacteria	Proteobacteria	Gammaproteobacteria	Oceanospirillales	Oceanospirillaceae	Marinomonas	Marinomonas mediterranea
64	otu_2656	otu_2656: Unclassified	1	1	4	1	7	0.237691	72.4618	otu_2656: Unclassified	0.125	0.160514	0.598802	0.117096	Bacteria	Proteobacteria	Alphaproteobacteria	Rhodobacterales	Hyphomonadaceae	Unclassified
65	otu_709	otu_709: Xylanimicrobium			6	1	7	0.237691	72.6995	otu_709: Xylanimicrobium	0	0	0.898204	0.117096	Bacteria	Actinobacteria	Actinobacteria (class)	Actinomycetales	Promicromonosporaceae	Xylanimicrobium	Unclassified
66	otu_1136	otu_1136: Polaribacter	4	3			7	0.237691	72.9372	otu_1136: Polaribacter	0.5	0.481541	0	0	Bacteria	Bacteroidetes	Flavobacteria	Flavobacteriales	Flavobacteriaceae	Polaribacter	Polaribacter irgensii
67	otu_2745	otu_2745: Sulfitobacter	7				7	0.237691	73.1749	otu_2745: Sulfitobacter	0.875	0	0	0	Bacteria	Proteobacteria	Alphaproteobacteria	Rhodobacterales	Rhodobacteraceae	Sulfitobacter	Sulfitobacter sp. NAS-14.1
68	otu_2800	otu_2800: Inquilinus				7	7	0.237691	73.4126	otu_2800: Inquilinus	0	0	0	0.819672	Bacteria	Proteobacteria	Alphaproteobacteria	Rhodospirillales	Rhodospirillaceae	Inquilinus	Inquilinus limosus
69	otu_2733	otu_2733: Ruegeria	4	1	1	1	7	0.237691	73.6503	otu_2733: Ruegeria	0.5	0.160514	0.149701	0.117096	Bacteria	Proteobacteria	Alphaproteobacteria	Rhodobacterales	Rhodobacteraceae	Ruegeria	Unclassified
70	otu_2794	otu_2794: Azospirillum			3	4	7	0.237691	73.8879	otu_2794: Azospirillum	0	0	0.449102	0.468384	Bacteria	Proteobacteria	Alphaproteobacteria	Rhodospirillales	Rhodospirillaceae	Azospirillum	Unclassified
71	otu_2495	otu_2495: Unclassified	5			2	7	0.237691	74.1256	otu_2495: Unclassified	0.625	0	0	0.234192	Bacteria	Proteobacteria	Alphaproteobacteria	Rhizobiales	Beijerinckiaceae	Unclassified
72	otu_2481	otu_2481: Aurantimonas	2		2	3	7	0.237691	74.3633	otu_2481: Aurantimonas	0.25	0	0.299401	0.351288	Bacteria	Proteobacteria	Alphaproteobacteria	Rhizobiales	Aurantimonadaceae	Aurantimonas	Aurantimonas manganoxydans
73	otu_1134	otu_1134: Olleya	2	2	2	1	7	0.237691	74.601	otu_1134: Olleya	0.25	0.321027	0.299401	0.117096	Bacteria	Bacteroidetes	Flavobacteria	Flavobacteriales	Flavobacteriaceae	Olleya
74	otu_1179	otu_1179: Unclassified			5	1	6	0.203735	74.8048	otu_1179: Unclassified	0	0	0.748503	0.117096	Bacteria	Bacteroidetes	Sphingobacteria	Sphingobacteriales	Balneolaceae	Unclassified
75	otu_3803	otu_3803:	2		3	1	6	0.203735	75.0085	otu_3803:	0.25	0	0.449102	0.117096	Bacteria	Proteobacteria	Gammaproteobacteria	Oceanospirillales	OM60		marine gamma proteobacterium HTCC2080
76	otu_1139	otu_1139: Psychroserpens	1	3	2		6	0.203735	75.2122	otu_1139: Psychroserpens	0.125	0.481541	0.299401	0	Bacteria	Bacteroidetes	Flavobacteria	Flavobacteriales	Flavobacteriaceae	Psychroserpens	Unclassified
77	otu_1123	otu_1123: Lacinutrix	1	4		1	6	0.203735	75.416	otu_1123: Lacinutrix	0.125	0.642055	0	0.117096	Bacteria	Bacteroidetes	Flavobacteria	Flavobacteriales	Flavobacteriaceae	Lacinutrix
78	otu_2619	otu_2619: Martelella				6	6	0.203735	75.6197	otu_2619: Martelella	0	0	0	0.702576	Bacteria	Proteobacteria	Alphaproteobacteria	Rhizobiales	Rhizobiaceae	Martelella	Martelella mediterranea
79	otu_1056	otu_1056:	5			1	6	0.203735	75.8234	otu_1056:	0.625	0	0	0.117096	Bacteria	Bacteroidetes	Flavobacteria	Unclassified
80	otu_2903	otu_2903: Sphingopyxis	1		1	4	6	0.203735	76.0272	otu_2903: Sphingopyxis	0.125	0	0.149701	0.468384	Bacteria	Proteobacteria	Alphaproteobacteria	Sphingomonadales	Sphingomonadaceae	Sphingopyxis	Unclassified
81	otu_3731	otu_3731: Saccharophagus	4			1	5	0.169779	76.1969	otu_3731: Saccharophagus	0.5	0	0	0.117096	Bacteria	Proteobacteria	Gammaproteobacteria	Oceanospirillales	Alteromonadaceae	Saccharophagus	Saccharophagus degradans
82	otu_2629	otu_2629: Rhizobium		1	1	3	5	0.169779	76.3667	otu_2629: Rhizobium	0	0.160514	0.149701	0.351288	Bacteria	Proteobacteria	Alphaproteobacteria	Rhizobiales	Rhizobiaceae	Rhizobium	Rhizobium sullae
83	otu_675	otu_675: Kribbella	1			4	5	0.169779	76.5365	otu_675: Kribbella	0.125	0	0	0.468384	Bacteria	Actinobacteria	Actinobacteria (class)	Actinomycetales	Nocardioidaceae	Kribbella	Unclassified
84	otu_271	otu_271:			2	3	5	0.169779	76.7063	otu_271:	0	0	0.299401	0.351288	Bacteria	Actinobacteria	Actinobacteria (class)	Actinomycetales	Unclassified
85	otu_3138	otu_3138: Nitrosomonas		1		4	5	0.169779	76.8761	otu_3138: Nitrosomonas	0	0.160514	0	0.468384	Bacteria	Proteobacteria	Betaproteobacteria	Nitrosomonadales	Nitrosomonadaceae	Nitrosomonas	Nitrosomonas eutropha
86	otu_2877	otu_2877: Unclassified				5	5	0.169779	77.0458	otu_2877: Unclassified	0	0	0	0.58548	Bacteria	Proteobacteria	Alphaproteobacteria	Sphingomonadales	Sphingomonadaceae	Unclassified
87	otu_3425	otu_3425: Thalassomonas	5				5	0.169779	77.2156	otu_3425: Thalassomonas	0.625	0	0	0	Bacteria	Proteobacteria	Gammaproteobacteria	Alteromonadales	Colwelliaceae	Thalassomonas	Unclassified
88	otu_2643	otu_2643: Afifella				5	5	0.169779	77.3854	otu_2643: Afifella	0	0	0	0.58548	Bacteria	Proteobacteria	Alphaproteobacteria	Rhizobiales	Rhodobiaceae	Afifella	Afifella marina
89	otu_1138	otu_1138: Psychroflexus		3	1	1	5	0.169779	77.5552	otu_1138: Psychroflexus	0	0.481541	0.149701	0.117096	Bacteria	Bacteroidetes	Flavobacteria	Flavobacteriales	Flavobacteriaceae	Psychroflexus	Psychroflexus torquis
90	otu_2737	otu_2737: Ruegeria		2	1	2	5	0.169779	77.725	otu_2737: Ruegeria	0	0.321027	0.149701	0.234192	Bacteria	Proteobacteria	Alphaproteobacteria	Rhodobacterales	Rhodobacteraceae	Ruegeria	Ruegeria sp. TM1040
91	otu_3456	otu_3456: Shewanella	1	4			5	0.169779	77.8947	otu_3456: Shewanella	0.125	0.642055	0	0	Bacteria	Proteobacteria	Gammaproteobacteria	Alteromonadales	Shewanellaceae	Shewanella	Unclassified
92	otu_1169	otu_1169: Zobellia	4	1			5	0.169779	78.0645	otu_1169: Zobellia	0.5	0.160514	0	0	Bacteria	Bacteroidetes	Flavobacteria	Flavobacteriales	Flavobacteriaceae	Zobellia
93	otu_2443	otu_2443: Planctomyces	2		3		5	0.169779	78.2343	otu_2443: Planctomyces	0.25	0	0.449102	0	Bacteria	Planctomycetes	Planctomycea	Planctomycetales	Planctomycetaceae	Planctomyces	Planctomyces limnophilus
94	otu_3796	otu_3796: Oleibacter	3		1	1	5	0.169779	78.4041	otu_3796: Oleibacter	0.375	0	0.149701	0.117096	Bacteria	Proteobacteria	Gammaproteobacteria	Oceanospirillales	Oceanospirillaceae	Oleibacter	Unclassified
95	otu_461	otu_461: Curtobacterium			2	3	5	0.169779	78.5739	otu_461: Curtobacterium	0	0	0.299401	0.351288	Bacteria	Actinobacteria	Actinobacteria (class)	Actinomycetales	Microbacteriaceae	Curtobacterium	Unclassified
96	otu_3726	otu_3726: Microbulbifer	1		3	1	5	0.169779	78.7436	otu_3726: Microbulbifer	0.125	0	0.449102	0.117096	Bacteria	Proteobacteria	Gammaproteobacteria	Oceanospirillales	Alteromonadaceae	Microbulbifer	Microbulbifer elongatus
97	otu_3773	otu_3773:		4		1	5	0.169779	78.9134	otu_3773:	0	0.642055	0	0.117096	Bacteria	Proteobacteria	Gammaproteobacteria	Oceanospirillales	J115
98	otu_1085	otu_1085: Cellulophaga	1	4			5	0.169779	79.0832	otu_1085: Cellulophaga	0.125	0.642055	0	0	Bacteria	Bacteroidetes	Flavobacteria	Flavobacteriales	Flavobacteriaceae	Cellulophaga	Unclassified
99	otu_2435	otu_2435: Rhodopirellula	2	1	1	1	5	0.169779	79.253	otu_2435: Rhodopirellula	0.25	0.160514	0.149701	0.117096	Bacteria	Planctomycetes	Planctomycea	Pirellulales		Rhodopirellula	Unclassified
100	otu_1865	otu_1865: Lactobacillus			2	2	4	0.135823	79.3888	otu_1865: Lactobacillus	0	0	0.299401	0.234192	Bacteria	Firmicutes	Bacilli	Lactobacillales	Lactobacillaceae	Lactobacillus	Unclassified
101	otu_3421	otu_3421: Unclassified	3	1			4	0.135823	79.5246	otu_3421: Unclassified	0.375	0.160514	0	0	Bacteria	Proteobacteria	Gammaproteobacteria	Alteromonadales	Colwelliaceae	Unclassified
102	otu_2467	otu_2467: Unclassified	1		1	2	4	0.135823	79.6604	otu_2467: Unclassified	0.125	0	0.149701	0.234192	Bacteria	Proteobacteria	Alphaproteobacteria	Kiloniellales	Kiloniellaceae	Unclassified
103	otu_2626	otu_2626: Rhizobium			4		4	0.135823	79.7963	otu_2626: Rhizobium	0	0	0.598802	0	Bacteria	Proteobacteria	Alphaproteobacteria	Rhizobiales	Rhizobiaceae	Rhizobium	Rhizobium leguminosarum
104	otu_3072	otu_3072: Janthinobacterium			3	1	4	0.135823	79.9321	otu_3072: Janthinobacterium	0	0	0.449102	0.117096	Bacteria	Proteobacteria	Betaproteobacteria	Burkholderiales	Oxalobacteraceae	Janthinobacterium	Janthinobacterium lividum
105	otu_2159	otu_2159: Unclassified	2			2	4	0.135823	80.0679	otu_2159: Unclassified	0.25	0	0	0.234192	Bacteria	Firmicutes	Clostridia	Clostridiales	Ruminococcaceae	Unclassified
106	otu_2796	otu_2796: Azospirillum				4	4	0.135823	80.2037	otu_2796: Azospirillum	0	0	0	0.468384	Bacteria	Proteobacteria	Alphaproteobacteria	Rhodospirillales	Rhodospirillaceae	Azospirillum	Azospirillum brasilense
107	otu_3712	otu_3712: Cellvibrio	4				4	0.135823	80.3396	otu_3712: Cellvibrio	0.5	0	0	0	Bacteria	Proteobacteria	Gammaproteobacteria	Oceanospirillales	Alteromonadaceae	Cellvibrio	Cellvibrio japonicus
108	otu_1405	otu_1405:	2			2	4	0.135823	80.4754	otu_1405:	0.25	0	0	0.234192	Bacteria	Cyanobacteria	Chloroplast	Rhodophyta
109	otu_1404	otu_1404:			1	3	4	0.135823	80.6112	otu_1404:	0	0	0.149701	0.351288	Bacteria	Cyanobacteria	Chloroplast	Haptophyceae
110	otu_3314	otu_3314: Arcobacter	3	1			4	0.135823	80.747	otu_3314: Arcobacter	0.375	0.160514	0	0	Bacteria	Proteobacteria	Epsilonproteobacteria	Campylobacterales	Campylobacteraceae	Arcobacter	Unclassified
111	otu_1099	otu_1099: Dokdonia		4			4	0.135823	80.8829	otu_1099: Dokdonia	0	0.642055	0	0	Bacteria	Bacteroidetes	Flavobacteria	Flavobacteriales	Flavobacteriaceae	Dokdonia	Dokdonia donghaensis
112	otu_1162	otu_1162: Ulvibacter	3	1			4	0.135823	81.0187	otu_1162: Ulvibacter	0.375	0.160514	0	0	Bacteria	Bacteroidetes	Flavobacteria	Flavobacteriales	Flavobacteriaceae	Ulvibacter
113	otu_1120	otu_1120: Kordia		2	2		4	0.135823	81.1545	otu_1120: Kordia	0	0.321027	0.299401	0	Bacteria	Bacteroidetes	Flavobacteria	Flavobacteriales	Flavobacteriaceae	Kordia	Unclassified
114	otu_1234	otu_1234: Haliscomenobacter	4				4	0.135823	81.2903	otu_1234: Haliscomenobacter	0.5	0	0	0	Bacteria	Bacteroidetes	Sphingobacteria	Sphingobacteriales	Saprospiraceae	Haliscomenobacter	Unclassified
115	otu_2456	otu_2456: Brevundimonas				4	4	0.135823	81.4261	otu_2456: Brevundimonas	0	0	0	0.468384	Bacteria	Proteobacteria	Alphaproteobacteria	Caulobacterales	Caulobacteraceae	Brevundimonas	Unclassified
116	otu_2825	otu_2825: Caedibacter			1	3	4	0.135823	81.562	otu_2825: Caedibacter	0	0	0.149701	0.351288	Bacteria	Proteobacteria	Alphaproteobacteria	Rickettsiales		Caedibacter
117	otu_3973	otu_3973: Photobacterium	1			3	4	0.135823	81.6978	otu_3973: Photobacterium	0.125	0	0	0.351288	Bacteria	Proteobacteria	Gammaproteobacteria	Vibrionales	Vibrionaceae	Photobacterium	Unclassified
118	otu_905	otu_905: Bifidobacterium		4			4	0.135823	81.8336	otu_905: Bifidobacterium	0	0.642055	0	0	Bacteria	Actinobacteria	Actinobacteria (class)	Bifidobacteriales	Bifidobacteriaceae	Bifidobacterium	Bifidobacterium longum
119	otu_2687	otu_2687: Marivita	4				4	0.135823	81.9694	otu_2687: Marivita	0.5	0	0	0	Bacteria	Proteobacteria	Alphaproteobacteria	Rhodobacterales	Rhodobacteraceae	Marivita
120	otu_2820	otu_2820: Telmatospirillum				4	4	0.135823	82.1053	otu_2820: Telmatospirillum	0	0	0	0.468384	Bacteria	Proteobacteria	Alphaproteobacteria	Rhodospirillales	Rhodospirillaceae	Telmatospirillum	Telmatospirillum siberiense
121	otu_2474	otu_2474:			2	2	4	0.135823	82.2411	otu_2474:	0	0	0.299401	0.234192	Bacteria	Proteobacteria	Alphaproteobacteria	Rhizobiales	Unclassified
122	otu_1402	otu_1402:	1		2	1	4	0.135823	82.3769	otu_1402:	0.125	0	0.299401	0.117096	Bacteria	Cyanobacteria	Chloroplast	Euglenozoa
123	otu_4228	otu_4228: Candidatus Phytoplasma	1		1	2	4	0.135823	82.5127	otu_4228: Candidatus Phytoplasma	0.125	0	0.149701	0.234192	Bacteria	Tenericutes	Mollicutes	Acholeplasmatales	Acholeplasmataceae	Candidatus Phytoplasma	Unclassified
124	otu_2540	otu_2540: Devosia			1	3	4	0.135823	82.6486	otu_2540: Devosia	0	0	0.149701	0.351288	Bacteria	Proteobacteria	Alphaproteobacteria	Rhizobiales	Hyphomicrobiaceae	Devosia	Candidatus Devosia euplotis
125	otu_2578	otu_2578: Unclassified			4		4	0.135823	82.7844	otu_2578: Unclassified	0	0	0.598802	0	Bacteria	Proteobacteria	Alphaproteobacteria	Rhizobiales	Phyllobacteriaceae	Unclassified
126	otu_1071	otu_1071:	1	2	1		4	0.135823	82.9202	otu_1071:	0.125	0.321027	0.149701	0	Bacteria	Bacteroidetes	Flavobacteria	Flavobacteriales	Flavobacteriaceae		Flavobacteriales bacterium ALC-1
127	otu_2813	otu_2813: Rhodospirillum	1		2	1	4	0.135823	83.056	otu_2813: Rhodospirillum	0.125	0	0.299401	0.117096	Bacteria	Proteobacteria	Alphaproteobacteria	Rhodospirillales	Rhodospirillaceae	Rhodospirillum	Rhodospirillum rubrum
128	otu_2729	otu_2729: Roseovarius	1		1	1	3	0.101868	83.1579	otu_2729: Roseovarius	0.125	0	0.149701	0.117096	Bacteria	Proteobacteria	Alphaproteobacteria	Rhodobacterales	Rhodobacteraceae	Roseovarius	Unclassified
129	otu_1116	otu_1116: Gramella		1	2		3	0.101868	83.2598	otu_1116: Gramella	0	0.160514	0.299401	0	Bacteria	Bacteroidetes	Flavobacteria	Flavobacteriales	Flavobacteriaceae	Gramella	Gramella forsetii
130	otu_1300	otu_1300: Pelodictyon			1	2	3	0.101868	83.3616	otu_1300: Pelodictyon	0	0	0.149701	0.234192	Bacteria	Chlorobi	Chlorobia	Chlorobiales	Chlorobiaceae	Pelodictyon	Pelodictyon luteolum
131	otu_2463	otu_2463: Caulobacter			1	2	3	0.101868	83.4635	otu_2463: Caulobacter	0	0	0.149701	0.234192	Bacteria	Proteobacteria	Alphaproteobacteria	Caulobacterales	Caulobacteraceae	Caulobacter	Caulobacter sp. K31
132	otu_3516	otu_3516: Thioalkalivibrio	1		1	1	3	0.101868	83.5654	otu_3516: Thioalkalivibrio	0.125	0	0.149701	0.117096	Bacteria	Proteobacteria	Gammaproteobacteria	Chromatiales	Ectothiorhodospiraceae	Thioalkalivibrio	Thioalkalivibrio sp. HL-EbGR7
133	otu_3413	otu_3413: Alteromonas	2			1	3	0.101868	83.6672	otu_3413: Alteromonas	0.25	0	0	0.117096	Bacteria	Proteobacteria	Gammaproteobacteria	Alteromonadales	Alteromonadaceae	Alteromonas	Alteromonas marina
134	otu_2441	otu_2441: Planctomyces	2			1	3	0.101868	83.7691	otu_2441: Planctomyces	0.25	0	0	0.117096	Bacteria	Planctomycetes	Planctomycea	Planctomycetales	Planctomycetaceae	Planctomyces	Unclassified
135	otu_2808	otu_2808: Phaeospirillum			2	1	3	0.101868	83.871	otu_2808: Phaeospirillum	0	0	0.299401	0.117096	Bacteria	Proteobacteria	Alphaproteobacteria	Rhodospirillales	Rhodospirillaceae	Phaeospirillum	Phaeospirillum fulvum
136	otu_1772	otu_1772: Staphylococcus				3	3	0.101868	83.9728	otu_1772: Staphylococcus	0	0	0	0.351288	Bacteria	Firmicutes	Bacilli	Bacillales	Staphylococcaceae	Staphylococcus	Unclassified
137	otu_3089	otu_3089: Unclassified	1	2			3	0.101868	84.0747	otu_3089: Unclassified	0.125	0.321027	0	0	Bacteria	Proteobacteria	Betaproteobacteria	Methylophilales	Methylophilaceae	Unclassified
138	otu_2630	otu_2630: Shinella			2	1	3	0.101868	84.1766	otu_2630: Shinella	0	0	0.299401	0.117096	Bacteria	Proteobacteria	Alphaproteobacteria	Rhizobiales	Rhizobiaceae	Shinella	Unclassified
139	otu_2728	otu_2728: Roseobacter		3			3	0.101868	84.2784	otu_2728: Roseobacter	0	0.481541	0	0	Bacteria	Proteobacteria	Alphaproteobacteria	Rhodobacterales	Rhodobacteraceae	Roseobacter	Roseobacter denitrificans
140	otu_1126	otu_1126: Lutimonas	1		1	1	3	0.101868	84.3803	otu_1126: Lutimonas	0.125	0	0.149701	0.117096	Bacteria	Bacteroidetes	Flavobacteria	Flavobacteriales	Flavobacteriaceae	Lutimonas
141	otu_2608	otu_2608: Candidatus Liberibacter			2	1	3	0.101868	84.4822	otu_2608: Candidatus Liberibacter	0	0	0.299401	0.117096	Bacteria	Proteobacteria	Alphaproteobacteria	Rhizobiales	Rhizobiaceae	Candidatus Liberibacter	Candidatus Liberibacter africanus
142	otu_3935	otu_3935: Pseudomonas	1		1	1	3	0.101868	84.584	otu_3935: Pseudomonas	0.125	0	0.149701	0.117096	Bacteria	Proteobacteria	Gammaproteobacteria	Pseudomonadales	Pseudomonadaceae	Pseudomonas	Pseudomonas stutzeri
143	otu_2453	otu_2453: Unclassified			2	1	3	0.101868	84.6859	otu_2453: Unclassified	0	0	0.299401	0.117096	Bacteria	Proteobacteria	Alphaproteobacteria	Caulobacterales	Caulobacteraceae	Unclassified
144	otu_1075	otu_1075: Aquimarina	3				3	0.101868	84.7878	otu_1075: Aquimarina	0.375	0	0	0	Bacteria	Bacteroidetes	Flavobacteria	Flavobacteriales	Flavobacteriaceae	Aquimarina	Unclassified
145	otu_110	otu_110: Natrialba	3				3	0.101868	84.8896	otu_110: Natrialba	0.375	0	0	0	Archaea	Euryarchaeota	Halobacteria	Halobacteriales	Halobacteriaceae	Natrialba	Unclassified
146	otu_2571	otu_2571: Methylocystis				3	3	0.101868	84.9915	otu_2571: Methylocystis	0	0	0	0.351288	Bacteria	Proteobacteria	Alphaproteobacteria	Rhizobiales	Methylocystaceae	Methylocystis	Methylocystis parvus
147	otu_1079	otu_1079: Bizionia		3			3	0.101868	85.0934	otu_1079: Bizionia	0	0.481541	0	0	Bacteria	Bacteroidetes	Flavobacteria	Flavobacteriales	Flavobacteriaceae	Bizionia
148	otu_1057	otu_1057:	1	2			3	0.101868	85.1952	otu_1057:	0.125	0.321027	0	0	Bacteria	Bacteroidetes	Flavobacteria	Flavobacteriales	Unclassified
149	otu_3415	otu_3415: Glaciecola	2			1	3	0.101868	85.2971	otu_3415: Glaciecola	0.25	0	0	0.117096	Bacteria	Proteobacteria	Gammaproteobacteria	Alteromonadales	Alteromonadaceae	Glaciecola	Glaciecola punicea
150	otu_1089	otu_1089: Chryseobacterium	2	1			3	0.101868	85.399	otu_1089: Chryseobacterium	0.25	0.160514	0	0	Bacteria	Bacteroidetes	Flavobacteria	Flavobacteriales	Flavobacteriaceae	Chryseobacterium	Unclassified
151	otu_3928	otu_3928: Pseudomonas	2			1	3	0.101868	85.5008	otu_3928: Pseudomonas	0.25	0	0	0.117096	Bacteria	Proteobacteria	Gammaproteobacteria	Pseudomonadales	Pseudomonadaceae	Pseudomonas	Pseudomonas nitroreducens
152	otu_1995	otu_1995:			1	2	3	0.101868	85.6027	otu_1995:	0	0	0.149701	0.234192	Bacteria	Firmicutes	Clostridia	Clostridiales	Unclassified
153	otu_3706	otu_3706: Alcanivorax			2	1	3	0.101868	85.7046	otu_3706: Alcanivorax	0	0	0.299401	0.117096	Bacteria	Proteobacteria	Gammaproteobacteria	Oceanospirillales	Alcanivoracaceae	Alcanivorax	Alcanivorax dieselolei
154	otu_2862	otu_2862: Unclassified				3	3	0.101868	85.8065	otu_2862: Unclassified	0	0	0	0.351288	Bacteria	Proteobacteria	Alphaproteobacteria	Sphingomonadales	Erythrobacteraceae	Unclassified
155	otu_4396	otu_4396: Unclassified	1		1	1	3	0.101868	85.9083	otu_4396: Unclassified	0.125	0	0.149701	0.117096	Bacteria	Verrucomicrobia	Opitutae	Puniceicoccales	Puniceicoccaceae	Unclassified
156	otu_2646	otu_2646: Ancylobacter			1	2	3	0.101868	86.0102	otu_2646: Ancylobacter	0	0	0.149701	0.234192	Bacteria	Proteobacteria	Alphaproteobacteria	Rhizobiales	Xanthobacteraceae	Ancylobacter
157	otu_3482	otu_3482:	1	1	1		3	0.101868	86.1121	otu_3482:	0.125	0.160514	0.149701	0	Bacteria	Proteobacteria	Gammaproteobacteria	Chromatiales	Unclassified
158	otu_3427	otu_3427: Ferrimonas	2			1	3	0.101868	86.2139	otu_3427: Ferrimonas	0.25	0	0	0.117096	Bacteria	Proteobacteria	Gammaproteobacteria	Alteromonadales	Ferrimonadaceae	Ferrimonas	Unclassified
159	otu_3981	otu_3981: Vibrio		2		1	3	0.101868	86.3158	otu_3981: Vibrio	0	0.321027	0	0.117096	Bacteria	Proteobacteria	Gammaproteobacteria	Vibrionales	Vibrionaceae	Vibrio	Unclassified
160	otu_2658	otu_2658: Hyphomonas			1	2	3	0.101868	86.4177	otu_2658: Hyphomonas	0	0	0.149701	0.234192	Bacteria	Proteobacteria	Alphaproteobacteria	Rhodobacterales	Hyphomonadaceae	Hyphomonas	Unclassified
161	otu_3784	otu_3784: Marinomonas	3				3	0.101868	86.5195	otu_3784: Marinomonas	0.375	0	0	0	Bacteria	Proteobacteria	Gammaproteobacteria	Oceanospirillales	Oceanospirillaceae	Marinomonas	Marinomonas aquimarina
162	otu_3735	otu_3735: Teredinibacter	1	1	1		3	0.101868	86.6214	otu_3735: Teredinibacter	0.125	0.160514	0.149701	0	Bacteria	Proteobacteria	Gammaproteobacteria	Oceanospirillales	Alteromonadaceae	Teredinibacter	Teredinibacter turnerae
163	otu_3974	otu_3974: Photobacterium	1	1		1	3	0.101868	86.7233	otu_3974: Photobacterium	0.125	0.160514	0	0.117096	Bacteria	Proteobacteria	Gammaproteobacteria	Vibrionales	Vibrionaceae	Photobacterium	Photobacterium angustum
164	otu_2700	otu_2700: Paracoccus	1		1	1	3	0.101868	86.8251	otu_2700: Paracoccus	0.125	0	0.149701	0.117096	Bacteria	Proteobacteria	Alphaproteobacteria	Rhodobacterales	Rhodobacteraceae	Paracoccus	Unclassified
165	otu_2632	otu_2632: Shinella			1	2	3	0.101868	86.927	otu_2632: Shinella	0	0	0.149701	0.234192	Bacteria	Proteobacteria	Alphaproteobacteria	Rhizobiales	Rhizobiaceae	Shinella	Shinella zoogloeoides
166	otu_1130	otu_1130: Mesonia	1			2	3	0.101868	87.0289	otu_1130: Mesonia	0.125	0	0	0.234192	Bacteria	Bacteroidetes	Flavobacteria	Flavobacteriales	Flavobacteriaceae	Mesonia	Mesonia algae
167	otu_3711	otu_3711: Cellvibrio	1		1		2	0.0679117	87.0968	otu_3711: Cellvibrio	0.125	0	0.149701	0	Bacteria	Proteobacteria	Gammaproteobacteria	Oceanospirillales	Alteromonadaceae	Cellvibrio	Unclassified
168	otu_1161	otu_1161: Tenacibaculum		2			2	0.0679117	87.1647	otu_1161: Tenacibaculum	0	0.321027	0	0	Bacteria	Bacteroidetes	Flavobacteria	Flavobacteriales	Flavobacteriaceae	Tenacibaculum	Tenacibaculum soleae
169	otu_2485	otu_2485: Bartonella			1	1	2	0.0679117	87.2326	otu_2485: Bartonella	0	0	0.149701	0.117096	Bacteria	Proteobacteria	Alphaproteobacteria	Rhizobiales	Bartonellaceae	Bartonella	Bartonella bacilliformis
170	otu_3679	otu_3679:	1			1	2	0.0679117	87.3005	otu_3679:	0.125	0	0	0.117096	Bacteria	Proteobacteria	Gammaproteobacteria	Methylococcales	Unclassified
171	otu_2585	otu_2585: Mesorhizobium				2	2	0.0679117	87.3684	otu_2585: Mesorhizobium	0	0	0	0.234192	Bacteria	Proteobacteria	Alphaproteobacteria	Rhizobiales	Phyllobacteriaceae	Mesorhizobium	Unclassified
172	otu_2201	otu_2201: Unclassified				2	2	0.0679117	87.4363	otu_2201: Unclassified	0	0	0	0.234192	Bacteria	Firmicutes	Clostridia	Clostridiales	Veillonellaceae	Unclassified
173	otu_2681	otu_2681: Loktanella		2			2	0.0679117	87.5042	otu_2681: Loktanella	0	0.321027	0	0	Bacteria	Proteobacteria	Alphaproteobacteria	Rhodobacterales	Rhodobacteraceae	Loktanella	Loktanella salsilacus
174	otu_3798	otu_3798: Oleispira	2				2	0.0679117	87.5722	otu_3798: Oleispira	0.25	0	0	0	Bacteria	Proteobacteria	Gammaproteobacteria	Oceanospirillales	Oceanospirillaceae	Oleispira
175	otu_1201	otu_1201: Roseivirga		1	1		2	0.0679117	87.6401	otu_1201: Roseivirga	0	0.160514	0.149701	0	Bacteria	Bacteroidetes	Sphingobacteria	Sphingobacteriales	Flammeovirgaceae	Roseivirga
176	otu_1088	otu_1088: Cellulophaga		2			2	0.0679117	87.708	otu_1088: Cellulophaga	0	0.321027	0	0	Bacteria	Bacteroidetes	Flavobacteria	Flavobacteriales	Flavobacteriaceae	Cellulophaga	Cellulophaga pacifica
177	otu_2642	otu_2642: Afifella			1	1	2	0.0679117	87.7759	otu_2642: Afifella	0	0	0.149701	0.117096	Bacteria	Proteobacteria	Alphaproteobacteria	Rhizobiales	Rhodobiaceae	Afifella	Unclassified
178	otu_3865	otu_3865: Unclassified	1			1	2	0.0679117	87.8438	otu_3865: Unclassified	0.125	0	0	0.117096	Bacteria	Proteobacteria	Gammaproteobacteria	Pseudomonadales	Moraxellaceae	Unclassified
179	otu_3467	otu_3467: Shewanella	1			1	2	0.0679117	87.9117	otu_3467: Shewanella	0.125	0	0	0.117096	Bacteria	Proteobacteria	Gammaproteobacteria	Alteromonadales	Shewanellaceae	Shewanella	Shewanella loihica
180	otu_3772	otu_3772: HTCC		1		1	2	0.0679117	87.9796	otu_3772: HTCC	0	0.160514	0	0.117096	Bacteria	Proteobacteria	Gammaproteobacteria	Oceanospirillales	HTCC2188	HTCC
181	otu_2822	otu_2822: Tistrella			1	1	2	0.0679117	88.0475	otu_2822: Tistrella	0	0	0.149701	0.117096	Bacteria	Proteobacteria	Alphaproteobacteria	Rhodospirillales	Rhodospirillaceae	Tistrella	Tistrella mobilis
182	otu_3782	otu_3782: Marinobacterium	2				2	0.0679117	88.1154	otu_3782: Marinobacterium	0.25	0	0	0	Bacteria	Proteobacteria	Gammaproteobacteria	Oceanospirillales	Oceanospirillaceae	Marinobacterium
183	otu_2864	otu_2864: Erythrobacter			1	1	2	0.0679117	88.1834	otu_2864: Erythrobacter	0	0	0.149701	0.117096	Bacteria	Proteobacteria	Alphaproteobacteria	Sphingomonadales	Erythrobacteraceae	Erythrobacter	Unclassified
184	otu_2671	otu_2671: Dinoroseobacter	1			1	2	0.0679117	88.2513	otu_2671: Dinoroseobacter	0.125	0	0	0.117096	Bacteria	Proteobacteria	Alphaproteobacteria	Rhodobacterales	Rhodobacteraceae	Dinoroseobacter	Dinoroseobacter shibae
185	otu_2899	otu_2899: Sphingomonas			1	1	2	0.0679117	88.3192	otu_2899: Sphingomonas	0	0	0.149701	0.117096	Bacteria	Proteobacteria	Alphaproteobacteria	Sphingomonadales	Sphingomonadaceae	Sphingomonas	Sphingomonas echinoides
186	otu_2528	otu_2528: Brucella				2	2	0.0679117	88.3871	otu_2528: Brucella	0	0	0	0.234192	Bacteria	Proteobacteria	Alphaproteobacteria	Rhizobiales	Brucellaceae	Brucella
187	otu_3696	otu_3696: Cycloclasticus		2			2	0.0679117	88.455	otu_3696: Cycloclasticus	0	0.321027	0	0	Bacteria	Proteobacteria	Gammaproteobacteria	Methylococcales	Piscirickettsiaceae	Cycloclasticus	Cycloclasticus pugetii
188	otu_3675	otu_3675: Legionella	2				2	0.0679117	88.5229	otu_3675: Legionella	0.25	0	0	0	Bacteria	Proteobacteria	Gammaproteobacteria	Legionellales	Legionellaceae	Legionella	Legionella pneumophila
189	otu_335	otu_335: Cellulomonas			1	1	2	0.0679117	88.5908	otu_335: Cellulomonas	0	0	0.149701	0.117096	Bacteria	Actinobacteria	Actinobacteria (class)	Actinomycetales	Cellulomonadaceae	Cellulomonas	Cellulomonas uda
190	otu_2094	otu_2094: Blautia	1	1			2	0.0679117	88.6587	otu_2094: Blautia	0.125	0.160514	0	0	Bacteria	Firmicutes	Clostridia	Clostridiales	Lachnospiraceae	Blautia	Unclassified
191	otu_340	otu_340: Corynebacterium			1	1	2	0.0679117	88.7267	otu_340: Corynebacterium	0	0	0.149701	0.117096	Bacteria	Actinobacteria	Actinobacteria (class)	Actinomycetales	Corynebacteriaceae	Corynebacterium	Unclassified
192	otu_3804	otu_3804:			1	1	2	0.0679117	88.7946	otu_3804:	0	0	0.149701	0.117096	Bacteria	Proteobacteria	Gammaproteobacteria	Oceanospirillales	OM60		marine gamma proteobacterium HTCC2143
193	otu_2742	otu_2742: Sulfitobacter		1		1	2	0.0679117	88.8625	otu_2742: Sulfitobacter	0	0.160514	0	0.117096	Bacteria	Proteobacteria	Alphaproteobacteria	Rhodobacterales	Rhodobacteraceae	Sulfitobacter	Sulfitobacter delicatus
194	otu_3432	otu_3432: Idiomarina	2				2	0.0679117	88.9304	otu_3432: Idiomarina	0.25	0	0	0	Bacteria	Proteobacteria	Gammaproteobacteria	Alteromonadales	Idiomarinaceae	Idiomarina	Idiomarina loihiensis
195	otu_3515	otu_3515: Thioalkalivibrio		2			2	0.0679117	88.9983	otu_3515: Thioalkalivibrio	0	0.321027	0	0	Bacteria	Proteobacteria	Gammaproteobacteria	Chromatiales	Ectothiorhodospiraceae	Thioalkalivibrio	Unclassified
196	otu_1229	otu_1229: Unclassified	1	1			2	0.0679117	89.0662	otu_1229: Unclassified	0.125	0.160514	0	0	Bacteria	Bacteroidetes	Sphingobacteria	Sphingobacteriales	Saprospiraceae	Unclassified
197	otu_3447	otu_3447: Pseudoalteromonas	2				2	0.0679117	89.1341	otu_3447: Pseudoalteromonas	0.25	0	0	0	Bacteria	Proteobacteria	Gammaproteobacteria	Alteromonadales	Pseudoalteromonadaceae	Pseudoalteromonas	Pseudoalteromonas porphyrae
198	otu_3948	otu_3948: Francisella				2	2	0.0679117	89.202	otu_3948: Francisella	0	0	0	0.234192	Bacteria	Proteobacteria	Gammaproteobacteria	Thiotrichales	Francisellaceae	Francisella	Unclassified
199	otu_3316	otu_3316: Arcobacter	2				2	0.0679117	89.2699	otu_3316: Arcobacter	0.25	0	0	0	Bacteria	Proteobacteria	Epsilonproteobacteria	Campylobacterales	Campylobacteraceae	Arcobacter	Arcobacter cryaerophilus
200	otu_1850	otu_1850: Enterococcus	2				2	0.0679117	89.3379	otu_1850: Enterococcus	0.25	0	0	0	Bacteria	Firmicutes	Bacilli	Lactobacillales	Enterococcaceae	Enterococcus	Enterococcus hirae
201	otu_3092	otu_3092: Methylophilus	2				2	0.0679117	89.4058	otu_3092: Methylophilus	0.25	0	0	0	Bacteria	Proteobacteria	Betaproteobacteria	Methylophilales	Methylophilaceae	Methylophilus
202	otu_2087	otu_2087: Unclassified		1	1		2	0.0679117	89.4737	otu_2087: Unclassified	0	0.160514	0.149701	0	Bacteria	Firmicutes	Clostridia	Clostridiales	Lachnospiraceae	Unclassified
203	otu_3900	otu_3900: Psychrobacter	2				2	0.0679117	89.5416	otu_3900: Psychrobacter	0.25	0	0	0	Bacteria	Proteobacteria	Gammaproteobacteria	Pseudomonadales	Moraxellaceae	Psychrobacter	Psychrobacter sp. PRwf-1
204	otu_3724	otu_3724: Microbulbifer	1	1			2	0.0679117	89.6095	otu_3724: Microbulbifer	0.125	0.160514	0	0	Bacteria	Proteobacteria	Gammaproteobacteria	Oceanospirillales	Alteromonadaceae	Microbulbifer	Unclassified
205	otu_1114	otu_1114: Gillisia				2	2	0.0679117	89.6774	otu_1114: Gillisia	0	0	0	0.234192	Bacteria	Bacteroidetes	Flavobacteria	Flavobacteriales	Flavobacteriaceae	Gillisia
206	otu_2960	otu_2960: Burkholderia	1			1	2	0.0679117	89.7453	otu_2960: Burkholderia	0.125	0	0	0.117096	Bacteria	Proteobacteria	Betaproteobacteria	Burkholderiales	Burkholderiaceae	Burkholderia	Unclassified
207	otu_2464	otu_2464: Caulobacter				2	2	0.0679117	89.8132	otu_2464: Caulobacter	0	0	0	0.234192	Bacteria	Proteobacteria	Alphaproteobacteria	Caulobacterales	Caulobacteraceae	Caulobacter	Caulobacter vibrioides
208	otu_2444	otu_2444: Planctomyces				2	2	0.0679117	89.8812	otu_2444: Planctomyces	0	0	0	0.234192	Bacteria	Planctomycetes	Planctomycea	Planctomycetales	Planctomycetaceae	Planctomyces	Planctomyces maris
209	otu_3769	otu_3769:			2		2	0.0679117	89.9491	otu_3769:	0	0	0.299401	0	Bacteria	Proteobacteria	Gammaproteobacteria	Oceanospirillales	HOC21
210	otu_3891	otu_3891: Psychrobacter			1	1	2	0.0679117	90.017	otu_3891: Psychrobacter	0	0	0.149701	0.117096	Bacteria	Proteobacteria	Gammaproteobacteria	Pseudomonadales	Moraxellaceae	Psychrobacter	Unclassified
211	otu_2640	otu_2640: Pseudovibrio			2		2	0.0679117	90.0849	otu_2640: Pseudovibrio	0	0	0.299401	0	Bacteria	Proteobacteria	Alphaproteobacteria	Rhizobiales	Rhodobacteraceae	Pseudovibrio
212	otu_1902	otu_1902: Lactobacillus				2	2	0.0679117	90.1528	otu_1902: Lactobacillus	0	0	0	0.234192	Bacteria	Firmicutes	Bacilli	Lactobacillales	Lactobacillaceae	Lactobacillus	Lactobacillus paracollinoides
213	otu_2781	otu_2781: Gluconobacter			1	1	2	0.0679117	90.2207	otu_2781: Gluconobacter	0	0	0.149701	0.117096	Bacteria	Proteobacteria	Alphaproteobacteria	Rhodospirillales	Acetobacteraceae	Gluconobacter	Unclassified
214	otu_2660	otu_2660: Hyphomonas			1	1	2	0.0679117	90.2886	otu_2660: Hyphomonas	0	0	0.149701	0.117096	Bacteria	Proteobacteria	Alphaproteobacteria	Rhodobacterales	Hyphomonadaceae	Hyphomonas	Hyphomonas neptunium
215	otu_1884	otu_1884: Lactobacillus			1	1	2	0.0679117	90.3565	otu_1884: Lactobacillus	0	0	0.149701	0.117096	Bacteria	Firmicutes	Bacilli	Lactobacillales	Lactobacillaceae	Lactobacillus	Lactobacillus helveticus
216	otu_1230	otu_1230: Aureispira	1			1	2	0.0679117	90.4244	otu_1230: Aureispira	0.125	0	0	0.117096	Bacteria	Bacteroidetes	Sphingobacteria	Sphingobacteriales	Saprospiraceae	Aureispira	Unclassified
217	otu_2145	otu_2145: Desulfotomaculum			1	1	2	0.0679117	90.4924	otu_2145: Desulfotomaculum	0	0	0.149701	0.117096	Bacteria	Firmicutes	Clostridia	Clostridiales	Peptococcaceae	Desulfotomaculum	Desulfotomaculum aeronauticum
218	otu_2511	otu_2511: Bosea	1			1	2	0.0679117	90.5603	otu_2511: Bosea	0.125	0	0	0.117096	Bacteria	Proteobacteria	Alphaproteobacteria	Rhizobiales	Bradyrhizobiaceae	Bosea	Unclassified
219	otu_2861	otu_2861:				2	2	0.0679117	90.6282	otu_2861:	0	0	0	0.234192	Bacteria	Proteobacteria	Alphaproteobacteria	Sphingomonadales	Unclassified
220	otu_3424	otu_3424: Colwellia		1		1	2	0.0679117	90.6961	otu_3424: Colwellia	0	0.160514	0	0.117096	Bacteria	Proteobacteria	Gammaproteobacteria	Alteromonadales	Colwelliaceae	Colwellia	Colwellia rossensis
221	otu_3136	otu_3136: Nitrosomonas	1			1	2	0.0679117	90.764	otu_3136: Nitrosomonas	0.125	0	0	0.117096	Bacteria	Proteobacteria	Betaproteobacteria	Nitrosomonadales	Nitrosomonadaceae	Nitrosomonas	Unclassified
222	otu_635	otu_635: Nocardia			1	1	2	0.0679117	90.8319	otu_635: Nocardia	0	0	0.149701	0.117096	Bacteria	Actinobacteria	Actinobacteria (class)	Actinomycetales	Nocardiaceae	Nocardia	Nocardia cyriacigeorgica
223	otu_1165	otu_1165: Winogradskyella	2				2	0.0679117	90.8998	otu_1165: Winogradskyella	0.25	0	0	0	Bacteria	Bacteroidetes	Flavobacteria	Flavobacteriales	Flavobacteriaceae	Winogradskyella	Unclassified
224	otu_3177	otu_3177: Unclassified			1	1	2	0.0679117	90.9677	otu_3177: Unclassified	0	0	0.149701	0.117096	Bacteria	Proteobacteria	Deltaproteobacteria	Desulfobacterales	Desulfobulbaceae	Unclassified
225	otu_1100	otu_1100: Elizabethkingia	1	1			2	0.0679117	91.0357	otu_1100: Elizabethkingia	0.125	0.160514	0	0	Bacteria	Bacteroidetes	Flavobacteria	Flavobacteriales	Flavobacteriaceae	Elizabethkingia	Elizabethkingia meningoseptica
226	otu_3738	otu_3738: Endozoicimonas			1	1	2	0.0679117	91.1036	otu_3738: Endozoicimonas	0	0	0.149701	0.117096	Bacteria	Proteobacteria	Gammaproteobacteria	Oceanospirillales	Endozoicimonaceae	Endozoicimonas
227	otu_3450	otu_3450: Pseudoalteromonas				2	2	0.0679117	91.1715	otu_3450: Pseudoalteromonas	0	0	0	0.234192	Bacteria	Proteobacteria	Gammaproteobacteria	Alteromonadales	Pseudoalteromonadaceae	Pseudoalteromonas	Pseudoalteromonas tunicata
228	otu_3430	otu_3430: Idiomarina	1			1	2	0.0679117	91.2394	otu_3430: Idiomarina	0.125	0	0	0.117096	Bacteria	Proteobacteria	Gammaproteobacteria	Alteromonadales	Idiomarinaceae	Idiomarina	Unclassified
229	otu_3705	otu_3705: Alcanivorax			1	1	2	0.0679117	91.3073	otu_3705: Alcanivorax	0	0	0.149701	0.117096	Bacteria	Proteobacteria	Gammaproteobacteria	Oceanospirillales	Alcanivoracaceae	Alcanivorax	Alcanivorax borkumensis
230	otu_375	otu_375: Brachybacterium			2		2	0.0679117	91.3752	otu_375: Brachybacterium	0	0	0.299401	0	Bacteria	Actinobacteria	Actinobacteria (class)	Actinomycetales	Dermabacteraceae	Brachybacterium	Unclassified
231	otu_3201	otu_3201: Desulfovibrio	1	1			2	0.0679117	91.4431	otu_3201: Desulfovibrio	0.125	0.160514	0	0	Bacteria	Proteobacteria	Deltaproteobacteria	Desulfovibrionales	Desulfovibrionaceae	Desulfovibrio	Unclassified
232	otu_3529	otu_3529: Unclassified	1			1	2	0.0679117	91.511	otu_3529: Unclassified	0.125	0	0	0.117096	Bacteria	Proteobacteria	Gammaproteobacteria	Enterobacteriales	Enterobacteriaceae	Unclassified
233	otu_2541	otu_2541: Hyphomicrobium			2		2	0.0679117	91.5789	otu_2541: Hyphomicrobium	0	0	0.299401	0	Bacteria	Proteobacteria	Alphaproteobacteria	Rhizobiales	Hyphomicrobiaceae	Hyphomicrobium	Unclassified
234	otu_2066	otu_2066: Unclassified	1		1		2	0.0679117	91.6469	otu_2066: Unclassified	0.125	0	0.149701	0	Bacteria	Firmicutes	Clostridia	Clostridiales	Clostridiales Family XIII. Incertae Sedis	Unclassified
235	otu_1949	otu_1949: Streptococcus				2	2	0.0679117	91.7148	otu_1949: Streptococcus	0	0	0	0.234192	Bacteria	Firmicutes	Bacilli	Lactobacillales	Streptococcaceae	Streptococcus	Unclassified
236	otu_3476	otu_3476: Shewanella			2		2	0.0679117	91.7827	otu_3476: Shewanella	0	0	0.299401	0	Bacteria	Proteobacteria	Gammaproteobacteria	Alteromonadales	Shewanellaceae	Shewanella	Shewanella woodyi
237	otu_453	otu_453: Candidatus Rhodoluna	1			1	2	0.0679117	91.8506	otu_453: Candidatus Rhodoluna	0.125	0	0	0.117096	Bacteria	Actinobacteria	Actinobacteria (class)	Actinomycetales	Microbacteriaceae	Candidatus Rhodoluna	Unclassified
238	otu_3793	otu_3793: Nitrincola	1				1	0.0339559	91.8846	otu_3793: Nitrincola	0.125	0	0	0	Bacteria	Proteobacteria	Gammaproteobacteria	Oceanospirillales	Oceanospirillaceae	Nitrincola
239	otu_2768	otu_2768: Acidocella				1	1	0.0339559	91.9185	otu_2768: Acidocella	0	0	0	0.117096	Bacteria	Proteobacteria	Alphaproteobacteria	Rhodospirillales	Acetobacteraceae	Acidocella
240	otu_2577	otu_2577: Pleomorphomonas				1	1	0.0339559	91.9525	otu_2577: Pleomorphomonas	0	0	0	0.117096	Bacteria	Proteobacteria	Alphaproteobacteria	Rhizobiales	Methylocystaceae	Pleomorphomonas	Pleomorphomonas oryzae
241	otu_2679	otu_2679: Leisingera		1			1	0.0339559	91.9864	otu_2679: Leisingera	0	0.160514	0	0	Bacteria	Proteobacteria	Alphaproteobacteria	Rhodobacterales	Rhodobacteraceae	Leisingera
242	otu_2752	otu_2752: Unclassified		1			1	0.0339559	92.0204	otu_2752: Unclassified	0	0.160514	0	0	Bacteria	Proteobacteria	Alphaproteobacteria	Rhodospirillales	Acetobacteraceae	Unclassified
243	otu_2873	otu_2873: Porphyrobacter				1	1	0.0339559	92.0543	otu_2873: Porphyrobacter	0	0	0	0.117096	Bacteria	Proteobacteria	Alphaproteobacteria	Sphingomonadales	Erythrobacteraceae	Porphyrobacter	Unclassified
244	otu_3866	otu_3866: Acinetobacter	1				1	0.0339559	92.0883	otu_3866: Acinetobacter	0.125	0	0	0	Bacteria	Proteobacteria	Gammaproteobacteria	Pseudomonadales	Moraxellaceae	Acinetobacter	Unclassified
245	otu_3655	otu_3655: Yersinia			1		1	0.0339559	92.1222	otu_3655: Yersinia	0	0	0.149701	0	Bacteria	Proteobacteria	Gammaproteobacteria	Enterobacteriales	Enterobacteriaceae	Yersinia	Unclassified
246	otu_74	otu_74: Unclassified	1				1	0.0339559	92.1562	otu_74: Unclassified	0.125	0	0	0	Archaea	Euryarchaeota	Halobacteria	Halobacteriales	Halobacteriaceae	Unclassified
247	otu_1070	otu_1070:	1				1	0.0339559	92.1902	otu_1070:	0.125	0	0	0	Bacteria	Bacteroidetes	Flavobacteria	Flavobacteriales	Flavobacteriaceae		Unclassified
248	otu_2802	otu_2802: Magnetospirillum				1	1	0.0339559	92.2241	otu_2802: Magnetospirillum	0	0	0	0.117096	Bacteria	Proteobacteria	Alphaproteobacteria	Rhodospirillales	Rhodospirillaceae	Magnetospirillum	Unclassified
249	otu_2821	otu_2821: Tistrella			1		1	0.0339559	92.2581	otu_2821: Tistrella	0	0	0.149701	0	Bacteria	Proteobacteria	Alphaproteobacteria	Rhodospirillales	Rhodospirillaceae	Tistrella	Unclassified
250	otu_4346	otu_4346:				1	1	0.0339559	92.292	otu_4346:	0	0	0	0.117096	Bacteria	Thermodesulfobacteria	Thermodesulfobacteria (class)	Thermodesulfobacteriales	Unclassified
251	otu_3061	otu_3061: Unclassified	1				1	0.0339559	92.326	otu_3061: Unclassified	0.125	0	0	0	Bacteria	Proteobacteria	Betaproteobacteria	Burkholderiales	Oxalobacteraceae	Unclassified
252	otu_2894	otu_2894: Sphingobium				1	1	0.0339559	92.3599	otu_2894: Sphingobium	0	0	0	0.117096	Bacteria	Proteobacteria	Alphaproteobacteria	Sphingomonadales	Sphingomonadaceae	Sphingobium	Sphingomonas sp. SKA58
253	otu_1055	otu_1055: Alistipes			1		1	0.0339559	92.3939	otu_1055: Alistipes	0	0	0.149701	0	Bacteria	Bacteroidetes	Bacteroidia	Bacteroidales	Rikenellaceae	Alistipes	Alistipes putredinis
254	otu_2823	otu_2823:				1	1	0.0339559	92.4278	otu_2823:	0	0	0	0.117096	Bacteria	Proteobacteria	Alphaproteobacteria	Rickettsiales	Unclassified
255	otu_3530	otu_3530:				1	1	0.0339559	92.4618	otu_3530:	0	0	0	0.117096	Bacteria	Proteobacteria	Gammaproteobacteria	Enterobacteriales	Enterobacteriaceae		Unclassified
256	otu_3429	otu_3429: Unclassified	1				1	0.0339559	92.4958	otu_3429: Unclassified	0.125	0	0	0	Bacteria	Proteobacteria	Gammaproteobacteria	Alteromonadales	Idiomarinaceae	Unclassified
257	otu_4252	otu_4252: Candidatus Phytoplasma				1	1	0.0339559	92.5297	otu_4252: Candidatus Phytoplasma	0	0	0	0.117096	Bacteria	Tenericutes	Mollicutes	Acholeplasmatales	Acholeplasmataceae	Candidatus Phytoplasma	Rubus stunt phytoplasma
258	otu_3319	otu_3319: Campylobacter				1	1	0.0339559	92.5637	otu_3319: Campylobacter	0	0	0	0.117096	Bacteria	Proteobacteria	Epsilonproteobacteria	Campylobacterales	Campylobacteraceae	Campylobacter	Bacteroides ureolyticus
259	otu_1166	otu_1166: Winogradskyella		1			1	0.0339559	92.5976	otu_1166: Winogradskyella	0	0.160514	0	0	Bacteria	Bacteroidetes	Flavobacteria	Flavobacteriales	Flavobacteriaceae	Winogradskyella	Winogradskyella thalassocola
260	otu_4026	otu_4026: Ignatzschineria			1		1	0.0339559	92.6316	otu_4026: Ignatzschineria	0	0	0.149701	0	Bacteria	Proteobacteria	Gammaproteobacteria	Xanthomonadales	Xanthomonadaceae	Ignatzschineria	Unclassified
261	otu_2668	otu_2668: Antarctobacter	1				1	0.0339559	92.6655	otu_2668: Antarctobacter	0.125	0	0	0	Bacteria	Proteobacteria	Alphaproteobacteria	Rhodobacterales	Rhodobacteraceae	Antarctobacter	Antarctobacter heliothermus
262	otu_705	otu_705: Isoptericola				1	1	0.0339559	92.6995	otu_705: Isoptericola	0	0	0	0.117096	Bacteria	Actinobacteria	Actinobacteria (class)	Actinomycetales	Promicromonosporaceae	Isoptericola	Isoptericola variabilis
263	otu_3454	otu_3454: Psychromonas				1	1	0.0339559	92.7334	otu_3454: Psychromonas	0	0	0	0.117096	Bacteria	Proteobacteria	Gammaproteobacteria	Alteromonadales	Psychromonadaceae	Psychromonas	Psychromonas ingrahamii
264	otu_3680	otu_3680: Unclassified			1		1	0.0339559	92.7674	otu_3680: Unclassified	0	0	0.149701	0	Bacteria	Proteobacteria	Gammaproteobacteria	Methylococcales	Crenotrichaceae	Unclassified
265	otu_1074	otu_1074: Algibacter	1				1	0.0339559	92.8014	otu_1074: Algibacter	0.125	0	0	0	Bacteria	Bacteroidetes	Flavobacteria	Flavobacteriales	Flavobacteriaceae	Algibacter	Algibacter lectus
266	otu_1214	otu_1214: Hymenobacter		1			1	0.0339559	92.8353	otu_1214: Hymenobacter	0	0.160514	0	0	Bacteria	Bacteroidetes	Sphingobacteria	Sphingobacteriales	Flexibacteraceae	Hymenobacter
267	otu_1112	otu_1112: Gelidibacter	1				1	0.0339559	92.8693	otu_1112: Gelidibacter	0.125	0	0	0	Bacteria	Bacteroidetes	Flavobacteria	Flavobacteriales	Flavobacteriaceae	Gelidibacter	Unclassified
268	otu_3715	otu_3715: Marinimicrobium		1			1	0.0339559	92.9032	otu_3715: Marinimicrobium	0	0.160514	0	0	Bacteria	Proteobacteria	Gammaproteobacteria	Oceanospirillales	Alteromonadaceae	Marinimicrobium
269	otu_1158	otu_1158: Tenacibaculum		1			1	0.0339559	92.9372	otu_1158: Tenacibaculum	0	0.160514	0	0	Bacteria	Bacteroidetes	Flavobacteria	Flavobacteriales	Flavobacteriaceae	Tenacibaculum	Tenacibaculum maritimum
270	otu_3995	otu_3995: Vibrio	1				1	0.0339559	92.9711	otu_3995: Vibrio	0.125	0	0	0	Bacteria	Proteobacteria	Gammaproteobacteria	Vibrionales	Vibrionaceae	Vibrio	Vibrio orientalis
271	otu_2610	otu_2610: Candidatus Liberibacter			1		1	0.0339559	93.0051	otu_2610: Candidatus Liberibacter	0	0	0.149701	0	Bacteria	Proteobacteria	Alphaproteobacteria	Rhizobiales	Rhizobiaceae	Candidatus Liberibacter	Candidatus Liberibacter asiaticus
272	otu_464	otu_464: Curtobacterium			1		1	0.0339559	93.039	otu_464: Curtobacterium	0	0	0.149701	0	Bacteria	Actinobacteria	Actinobacteria (class)	Actinomycetales	Microbacteriaceae	Curtobacterium	Curtobacterium flaccumfaciens
273	otu_2221	otu_2221: Phascolarctobacterium		1			1	0.0339559	93.073	otu_2221: Phascolarctobacterium	0	0.160514	0	0	Bacteria	Firmicutes	Clostridia	Clostridiales	Veillonellaceae	Phascolarctobacterium
274	otu_3294	otu_3294: Desulfobacca	1				1	0.0339559	93.107	otu_3294: Desulfobacca	0.125	0	0	0	Bacteria	Proteobacteria	Deltaproteobacteria	Syntrophobacterales	Syntrophaceae	Desulfobacca
275	otu_2549	otu_2549: Rhodoplanes				1	1	0.0339559	93.1409	otu_2549: Rhodoplanes	0	0	0	0.117096	Bacteria	Proteobacteria	Alphaproteobacteria	Rhizobiales	Hyphomicrobiaceae	Rhodoplanes	Unclassified
276	otu_4395	otu_4395: Opitutus				1	1	0.0339559	93.1749	otu_4395: Opitutus	0	0	0	0.117096	Bacteria	Verrucomicrobia	Opitutae	Opitutales	Opitutaceae	Opitutus	Opitutus terrae
277	otu_3749	otu_3749: Chromohalobacter		1			1	0.0339559	93.2088	otu_3749: Chromohalobacter	0	0.160514	0	0	Bacteria	Proteobacteria	Gammaproteobacteria	Oceanospirillales	Halomonadaceae	Chromohalobacter	Chromohalobacter salexigens
278	otu_2882	otu_2882: Novosphingobium		1			1	0.0339559	93.2428	otu_2882: Novosphingobium	0	0.160514	0	0	Bacteria	Proteobacteria	Alphaproteobacteria	Sphingomonadales	Sphingomonadaceae	Novosphingobium	Novosphingobium aromaticivorans
279	otu_3381	otu_3381: Acidithiobacillus		1			1	0.0339559	93.2767	otu_3381: Acidithiobacillus	0	0.160514	0	0	Bacteria	Proteobacteria	Gammaproteobacteria	Acidithiobacillales	Acidithiobacillaceae	Acidithiobacillus	Acidithiobacillus ferrooxidans
280	otu_575	otu_575: Solwaraspora				1	1	0.0339559	93.3107	otu_575: Solwaraspora	0	0	0	0.117096	Bacteria	Actinobacteria	Actinobacteria (class)	Actinomycetales	Micromonosporaceae	Solwaraspora
281	otu_1115	otu_1115: Gramella		1			1	0.0339559	93.3447	otu_1115: Gramella	0	0.160514	0	0	Bacteria	Bacteroidetes	Flavobacteria	Flavobacteriales	Flavobacteriaceae	Gramella	Unclassified
282	otu_2715	otu_2715: Pseudoruegeria	1				1	0.0339559	93.3786	otu_2715: Pseudoruegeria	0.125	0	0	0	Bacteria	Proteobacteria	Alphaproteobacteria	Rhodobacterales	Rhodobacteraceae	Pseudoruegeria
283	otu_2760	otu_2760: Acetobacter				1	1	0.0339559	93.4126	otu_2760: Acetobacter	0	0	0	0.117096	Bacteria	Proteobacteria	Alphaproteobacteria	Rhodospirillales	Acetobacteraceae	Acetobacter	Acetobacter orientalis
284	otu_3235	otu_3235: Geobacter				1	1	0.0339559	93.4465	otu_3235: Geobacter	0	0	0	0.117096	Bacteria	Proteobacteria	Deltaproteobacteria	Desulfuromonadales	Geobacteraceae	Geobacter	Geobacter metallireducens
285	otu_1688	otu_1688: Paenibacillus		1			1	0.0339559	93.4805	otu_1688: Paenibacillus	0	0.160514	0	0	Bacteria	Firmicutes	Bacilli	Bacillales	Paenibacillaceae	Paenibacillus	Unclassified
286	otu_2208	otu_2208: Desulfosporomusa			1		1	0.0339559	93.5144	otu_2208: Desulfosporomusa	0	0	0.149701	0	Bacteria	Firmicutes	Clostridia	Clostridiales	Veillonellaceae	Desulfosporomusa	Unclassified
287	otu_1131	otu_1131: Muricauda	1				1	0.0339559	93.5484	otu_1131: Muricauda	0.125	0	0	0	Bacteria	Bacteroidetes	Flavobacteria	Flavobacteriales	Flavobacteriaceae	Muricauda
288	otu_2699	otu_2699: Octadecabacter		1			1	0.0339559	93.5823	otu_2699: Octadecabacter	0	0.160514	0	0	Bacteria	Proteobacteria	Alphaproteobacteria	Rhodobacterales	Rhodobacteraceae	Octadecabacter	Octadecabacter antarcticus
289	otu_2570	otu_2570: Methylocystis				1	1	0.0339559	93.6163	otu_2570: Methylocystis	0	0	0	0.117096	Bacteria	Proteobacteria	Alphaproteobacteria	Rhizobiales	Methylocystaceae	Methylocystis	Unclassified
290	otu_2662	otu_2662: Maricaulis		1			1	0.0339559	93.6503	otu_2662: Maricaulis	0	0.160514	0	0	Bacteria	Proteobacteria	Alphaproteobacteria	Rhodobacterales	Hyphomonadaceae	Maricaulis	Maricaulis maris
291	otu_3431	otu_3431: Idiomarina	1				1	0.0339559	93.6842	otu_3431: Idiomarina	0.125	0	0	0	Bacteria	Proteobacteria	Gammaproteobacteria	Alteromonadales	Idiomarinaceae	Idiomarina	Idiomarina baltica
292	otu_1317	otu_1317:			1		1	0.0339559	93.7182	otu_1317:	0	0	0.149701	0	Bacteria	Chloroflexi	Anaerolineae	A4b
293	otu_3692	otu_3692: Methylosarcina		1			1	0.0339559	93.7521	otu_3692: Methylosarcina	0	0.160514	0	0	Bacteria	Proteobacteria	Gammaproteobacteria	Methylococcales	Methylococcaceae	Methylosarcina
294	otu_3950	otu_3950: Francisella				1	1	0.0339559	93.7861	otu_3950: Francisella	0	0	0	0.117096	Bacteria	Proteobacteria	Gammaproteobacteria	Thiotrichales	Francisellaceae	Francisella	Francisella noatunensis
295	otu_3779	otu_3779:	1				1	0.0339559	93.82	otu_3779:	0.125	0	0	0	Bacteria	Proteobacteria	Gammaproteobacteria	Oceanospirillales	Oceanospirillaceae		proteobacterium symbiont of Osedax sp. MB3
296	otu_3713	otu_3713: HB2-32-21		1			1	0.0339559	93.854	otu_3713: HB2-32-21	0	0.160514	0	0	Bacteria	Proteobacteria	Gammaproteobacteria	Oceanospirillales	Alteromonadaceae	HB2-32-21
297	otu_3983	otu_3983: Vibrio				1	1	0.0339559	93.8879	otu_3983: Vibrio	0	0	0	0.117096	Bacteria	Proteobacteria	Gammaproteobacteria	Vibrionales	Vibrionaceae	Vibrio	Vibrio agarivorans
298	otu_2920	otu_2920: Methylibium	1				1	0.0339559	93.9219	otu_2920: Methylibium	0.125	0	0	0	Bacteria	Proteobacteria	Betaproteobacteria	Burkholderiales		Methylibium	Unclassified
299	otu_3242	otu_3242: Pelobacter			1		1	0.0339559	93.9559	otu_3242: Pelobacter	0	0	0.149701	0	Bacteria	Proteobacteria	Deltaproteobacteria	Desulfuromonadales	Pelobacteraceae	Pelobacter	Unclassified
300	otu_3980	otu_3980: Salinivibrio				1	1	0.0339559	93.9898	otu_3980: Salinivibrio	0	0	0	0.117096	Bacteria	Proteobacteria	Gammaproteobacteria	Vibrionales	Vibrionaceae	Salinivibrio	Salinivibrio costicola
301	otu_1098	otu_1098: Dokdonia		1			1	0.0339559	94.0238	otu_1098: Dokdonia	0	0.160514	0	0	Bacteria	Bacteroidetes	Flavobacteria	Flavobacteriales	Flavobacteriaceae	Dokdonia	Unclassified
302	otu_3238	otu_3238: Geobacter				1	1	0.0339559	94.0577	otu_3238: Geobacter	0	0	0	0.117096	Bacteria	Proteobacteria	Deltaproteobacteria	Desulfuromonadales	Geobacteraceae	Geobacter	Geobacter sp. M21
303	otu_3688	otu_3688: Methylomicrobium		1			1	0.0339559	94.0917	otu_3688: Methylomicrobium	0	0.160514	0	0	Bacteria	Proteobacteria	Gammaproteobacteria	Methylococcales	Methylococcaceae	Methylomicrobium	Unclassified
304	otu_3969	otu_3969: Aliivibrio				1	1	0.0339559	94.1256	otu_3969: Aliivibrio	0	0	0	0.117096	Bacteria	Proteobacteria	Gammaproteobacteria	Vibrionales	Vibrionaceae	Aliivibrio	Unclassified
305	otu_3426	otu_3426: Thalassomonas				1	1	0.0339559	94.1596	otu_3426: Thalassomonas	0	0	0	0.117096	Bacteria	Proteobacteria	Gammaproteobacteria	Alteromonadales	Colwelliaceae	Thalassomonas	Thalassomonas agarivorans
306	otu_1029	otu_1029: Porphyromonas				1	1	0.0339559	94.1935	otu_1029: Porphyromonas	0	0	0	0.117096	Bacteria	Bacteroidetes	Bacteroidia	Bacteroidales	Porphyromonadaceae	Porphyromonas	Porphyromonas gingivalis
307	otu_2811	otu_2811: Rhodospirillum				1	1	0.0339559	94.2275	otu_2811: Rhodospirillum	0	0	0	0.117096	Bacteria	Proteobacteria	Alphaproteobacteria	Rhodospirillales	Rhodospirillaceae	Rhodospirillum	Unclassified
308	otu_2710	otu_2710: Paracoccus	1				1	0.0339559	94.2615	otu_2710: Paracoccus	0.125	0	0	0	Bacteria	Proteobacteria	Alphaproteobacteria	Rhodobacterales	Rhodobacteraceae	Paracoccus	Paracoccus zeaxanthinifaciens
309	otu_2881	otu_2881: Novosphingobium				1	1	0.0339559	94.2954	otu_2881: Novosphingobium	0	0	0	0.117096	Bacteria	Proteobacteria	Alphaproteobacteria	Sphingomonadales	Sphingomonadaceae	Novosphingobium	Unclassified
310	otu_2718	otu_2718: Rhodobacter	1				1	0.0339559	94.3294	otu_2718: Rhodobacter	0.125	0	0	0	Bacteria	Proteobacteria	Alphaproteobacteria	Rhodobacterales	Rhodobacteraceae	Rhodobacter	Unclassified
311	otu_2703	otu_2703: Paracoccus		1			1	0.0339559	94.3633	otu_2703: Paracoccus	0	0.160514	0	0	Bacteria	Proteobacteria	Alphaproteobacteria	Rhodobacterales	Rhodobacteraceae	Paracoccus	Paracoccus aminovorans
312	otu_4306	otu_4306: Mycoplasma		1			1	0.0339559	94.3973	otu_4306: Mycoplasma	0	0.160514	0	0	Bacteria	Tenericutes	Mollicutes	Mycoplasmatales	Mycoplasmataceae	Mycoplasma	Mycoplasma pneumoniae
313	otu_1927	otu_1927: Pediococcus				1	1	0.0339559	94.4312	otu_1927: Pediococcus	0	0	0	0.117096	Bacteria	Firmicutes	Bacilli	Lactobacillales	Lactobacillaceae	Pediococcus	Pediococcus parvulus
314	otu_1407	otu_1407:	1				1	0.0339559	94.4652	otu_1407:	0.125	0	0	0	Bacteria	Cyanobacteria	Chloroplast	Streptophyta
315	otu_4361	otu_4361: Petrotoga	1				1	0.0339559	94.4992	otu_4361: Petrotoga	0.125	0	0	0	Bacteria	Thermotogae	Thermotogae (class)	Thermotogales	Thermotogaceae	Petrotoga	Petrotoga mobilis
316	otu_2468	otu_2468: Kiloniella				1	1	0.0339559	94.5331	otu_2468: Kiloniella	0	0	0	0.117096	Bacteria	Proteobacteria	Alphaproteobacteria	Kiloniellales	Kiloniellaceae	Kiloniella
317	otu_894	otu_894: Unclassified	1				1	0.0339559	94.5671	otu_894: Unclassified	0.125	0	0	0	Bacteria	Actinobacteria	Actinobacteria (class)	Bifidobacteriales	Bifidobacteriaceae	Unclassified
318	otu_3546	otu_3546: Buchnera				1	1	0.0339559	94.601	otu_3546: Buchnera	0	0	0	0.117096	Bacteria	Proteobacteria	Gammaproteobacteria	Enterobacteriales	Enterobacteriaceae	Buchnera	Unclassified
319	otu_751	otu_751: Unclassified				1	1	0.0339559	94.635	otu_751: Unclassified	0	0	0	0.117096	Bacteria	Actinobacteria	Actinobacteria (class)	Actinomycetales	Sanguibacteraceae	Unclassified
320	otu_991	otu_991:			1		1	0.0339559	94.6689	otu_991:	0	0	0.149701	0	Bacteria	Bacteroidetes	Bacteroidia	Bacteroidales	Unclassified
321	otu_338	otu_338: Oerskovia				1	1	0.0339559	94.7029	otu_338: Oerskovia	0	0	0	0.117096	Bacteria	Actinobacteria	Actinobacteria (class)	Actinomycetales	Cellulomonadaceae	Oerskovia
322	otu_2896	otu_2896: Sphingomonas				1	1	0.0339559	94.7368	otu_2896: Sphingomonas	0	0	0	0.117096	Bacteria	Proteobacteria	Alphaproteobacteria	Sphingomonadales	Sphingomonadaceae	Sphingomonas	Caulobacter leidyia
323	otu_3069	otu_3069: Herminiimonas			1		1	0.0339559	94.7708	otu_3069: Herminiimonas	0	0	0.149701	0	Bacteria	Proteobacteria	Betaproteobacteria	Burkholderiales	Oxalobacteraceae	Herminiimonas	Herminiimonas arsenicoxydans
324	otu_3813	otu_3813:	1				1	0.0339559	94.8048	otu_3813:	0.125	0	0	0	Bacteria	Proteobacteria	Gammaproteobacteria	Oceanospirillales	ZA3412c
325	otu_559	otu_559: Luedemannella				1	1	0.0339559	94.8387	otu_559: Luedemannella	0	0	0	0.117096	Bacteria	Actinobacteria	Actinobacteria (class)	Actinomycetales	Micromonosporaceae	Luedemannella
326	otu_3926	otu_3926: Pseudomonas	1				1	0.0339559	94.8727	otu_3926: Pseudomonas	0.125	0	0	0	Bacteria	Proteobacteria	Gammaproteobacteria	Pseudomonadales	Pseudomonadaceae	Pseudomonas	Pseudomonas mendocina
327	otu_2565	otu_2565: Methylobacterium				1	1	0.0339559	94.9066	otu_2565: Methylobacterium	0	0	0	0.117096	Bacteria	Proteobacteria	Alphaproteobacteria	Rhizobiales	Methylobacteriaceae	Methylobacterium	Methylobacterium radiotolerans
328	otu_331	otu_331: Cellulomonas			1		1	0.0339559	94.9406	otu_331: Cellulomonas	0	0	0.149701	0	Bacteria	Actinobacteria	Actinobacteria (class)	Actinomycetales	Cellulomonadaceae	Cellulomonas	Unclassified
329	otu_4230	otu_4230: Candidatus Phytoplasma				1	1	0.0339559	94.9745	otu_4230: Candidatus Phytoplasma	0	0	0	0.117096	Bacteria	Tenericutes	Mollicutes	Acholeplasmatales	Acholeplasmataceae	Candidatus Phytoplasma	Aster yellows witches-broom phytoplasma
330	otu_3736	otu_3736: Umboniibacter				1	1	0.0339559	95.0085	otu_3736: Umboniibacter	0	0	0	0.117096	Bacteria	Proteobacteria	Gammaproteobacteria	Oceanospirillales	Alteromonadaceae	Umboniibacter
331	otu_884	otu_884: Tsukamurella				1	1	0.0339559	95.0424	otu_884: Tsukamurella	0	0	0	0.117096	Bacteria	Actinobacteria	Actinobacteria (class)	Actinomycetales	Tsukamurellaceae	Tsukamurella	Unclassified
332	otu_1109	otu_1109: Flavobacterium		1			1	0.0339559	95.0764	otu_1109: Flavobacterium	0	0.160514	0	0	Bacteria	Bacteroidetes	Flavobacteria	Flavobacteriales	Flavobacteriaceae	Flavobacterium	Flavobacterium succinicans
333	otu_3243	otu_3243: Pelobacter	1				1	0.0339559	95.1104	otu_3243: Pelobacter	0.125	0	0	0	Bacteria	Proteobacteria	Deltaproteobacteria	Desulfuromonadales	Pelobacteraceae	Pelobacter	Pelobacter carbinolicus
334	otu_3436	otu_3436: Moritella				1	1	0.0339559	95.1443	otu_3436: Moritella	0	0	0	0.117096	Bacteria	Proteobacteria	Gammaproteobacteria	Alteromonadales	Moritellaceae	Moritella	Unclassified
335	otu_4397	otu_4397: Pelagicoccus				1	1	0.0339559	95.1783	otu_4397: Pelagicoccus	0	0	0	0.117096	Bacteria	Verrucomicrobia	Opitutae	Puniceicoccales	Puniceicoccaceae	Pelagicoccus
336	otu_3781	otu_3781: Amphritea				1	1	0.0339559	95.2122	otu_3781: Amphritea	0	0	0	0.117096	Bacteria	Proteobacteria	Gammaproteobacteria	Oceanospirillales	Oceanospirillaceae	Amphritea
337	otu_2753	otu_2753: Acetobacter				1	1	0.0339559	95.2462	otu_2753: Acetobacter	0	0	0	0.117096	Bacteria	Proteobacteria	Alphaproteobacteria	Rhodospirillales	Acetobacteraceae	Acetobacter	Unclassified
338	otu_300	otu_300: Actinopolyspora			1		1	0.0339559	95.2801	otu_300: Actinopolyspora	0	0	0.149701	0	Bacteria	Actinobacteria	Actinobacteria (class)	Actinomycetales	Actinopolysporaceae	Actinopolyspora
339	otu_1103	otu_1103: Flavobacterium	1				1	0.0339559	95.3141	otu_1103: Flavobacterium	0.125	0	0	0	Bacteria	Bacteroidetes	Flavobacteria	Flavobacteriales	Flavobacteriaceae	Flavobacterium	Flavobacterium columnare
340	otu_2506	otu_2506: Afipia				1	1	0.0339559	95.348	otu_2506: Afipia	0	0	0	0.117096	Bacteria	Proteobacteria	Alphaproteobacteria	Rhizobiales	Bradyrhizobiaceae	Afipia	Afipia felis
341	otu_1034	otu_1034: Prevotella			1		1	0.0339559	95.382	otu_1034: Prevotella	0	0	0.149701	0	Bacteria	Bacteroidetes	Bacteroidia	Bacteroidales	Prevotellaceae	Prevotella	Unclassified
342	otu_3752	otu_3752: Haererehalobacter			1		1	0.0339559	95.416	otu_3752: Haererehalobacter	0	0	0.149701	0	Bacteria	Proteobacteria	Gammaproteobacteria	Oceanospirillales	Halomonadaceae	Haererehalobacter	Unclassified
343	otu_3987	otu_3987: Vibrio				1	1	0.0339559	95.4499	otu_3987: Vibrio	0	0	0	0.117096	Bacteria	Proteobacteria	Gammaproteobacteria	Vibrionales	Vibrionaceae	Vibrio	Vibrio fortis
344	otu_2605	otu_2605: Agrobacterium			1		1	0.0339559	95.4839	otu_2605: Agrobacterium	0	0	0.149701	0	Bacteria	Proteobacteria	Alphaproteobacteria	Rhizobiales	Rhizobiaceae	Agrobacterium	Rhizobium sp. IRBG 74
345	otu_3340	otu_3340: Helicobacter			1		1	0.0339559	95.5178	otu_3340: Helicobacter	0	0	0.149701	0	Bacteria	Proteobacteria	Epsilonproteobacteria	Campylobacterales	Helicobacteraceae	Helicobacter	Unclassified
346	otu_4415	otu_4415: Prosthecobacter	1				1	0.0339559	95.5518	otu_4415: Prosthecobacter	0.125	0	0	0	Bacteria	Verrucomicrobia	Verrucomicrobiae	Verrucomicrobiales	Verrucomicrobiaceae	Prosthecobacter	Prosthecobacter debontii
347	otu_2804	otu_2804: Nisaea				1	1	0.0339559	95.5857	otu_2804: Nisaea	0	0	0	0.117096	Bacteria	Proteobacteria	Alphaproteobacteria	Rhodospirillales	Rhodospirillaceae	Nisaea
348	otu_764	otu_764: Streptacidiphilus				1	1	0.0339559	95.6197	otu_764: Streptacidiphilus	0	0	0	0.117096	Bacteria	Actinobacteria	Actinobacteria (class)	Actinomycetales	Streptomycetaceae	Streptacidiphilus	Unclassified
349	otu_1170	otu_1170:				1	1	0.0339559	95.6537	otu_1170:	0	0	0	0.117096	Bacteria	Bacteroidetes	Sphingobacteria	Sphingobacteriales	Unclassified
350	otu_1197	otu_1197: Fulvivirga		1			1	0.0339559	95.6876	otu_1197: Fulvivirga	0	0.160514	0	0	Bacteria	Bacteroidetes	Sphingobacteria	Sphingobacteriales	Flammeovirgaceae	Fulvivirga
351	otu_2653	otu_2653: Xanthobacter			1		1	0.0339559	95.7216	otu_2653: Xanthobacter	0	0	0.149701	0	Bacteria	Proteobacteria	Alphaproteobacteria	Rhizobiales	Xanthobacteraceae	Xanthobacter	Xanthobacter autotrophicus
352	otu_2712	otu_2712: Pelagibaca	1				1	0.0339559	95.7555	otu_2712: Pelagibaca	0.125	0	0	0	Bacteria	Proteobacteria	Alphaproteobacteria	Rhodobacterales	Rhodobacteraceae	Pelagibaca	Roseovarius sp. HTCC2601
353	otu_2819	otu_2819: Telmatospirillum				1	1	0.0339559	95.7895	otu_2819: Telmatospirillum	0	0	0	0.117096	Bacteria	Proteobacteria	Alphaproteobacteria	Rhodospirillales	Rhodospirillaceae	Telmatospirillum	Unclassified
354	otu_3725	otu_3725: Microbulbifer			1		1	0.0339559	95.8234	otu_3725: Microbulbifer	0	0	0.149701	0	Bacteria	Proteobacteria	Gammaproteobacteria	Oceanospirillales	Alteromonadaceae	Microbulbifer	Microbulbifer agarilyticus
355	otu_1287	otu_1287:			1		1	0.0339559	95.8574	otu_1287:	0	0	0.149701	0	Bacteria	Chlamydiae	Chlamydiae (class)	Chlamydiales	Simkaniaceae
356	otu_1159	otu_1159: Tenacibaculum		1			1	0.0339559	95.8913	otu_1159: Tenacibaculum	0	0.160514	0	0	Bacteria	Bacteroidetes	Flavobacteria	Flavobacteriales	Flavobacteriaceae	Tenacibaculum	Tenacibaculum mesophilum
357	otu_2847	otu_2847: Rickettsia				1	1	0.0339559	95.9253	otu_2847: Rickettsia	0	0	0	0.117096	Bacteria	Proteobacteria	Alphaproteobacteria	Rickettsiales	Rickettsiaceae	Rickettsia	Unclassified
358	otu_2885	otu_2885: Novosphingobium				1	1	0.0339559	95.9593	otu_2885: Novosphingobium	0	0	0	0.117096	Bacteria	Proteobacteria	Alphaproteobacteria	Sphingomonadales	Sphingomonadaceae	Novosphingobium	Novosphingobium resinovorum
359	otu_2635	otu_2635: Unclassified				1	1	0.0339559	95.9932	otu_2635: Unclassified	0	0	0	0.117096	Bacteria	Proteobacteria	Alphaproteobacteria	Rhizobiales	Rhodobacteraceae	Unclassified
360	otu_1491	otu_1491: Phormidium			1		1	0.0339559	96.0272	otu_1491: Phormidium	0	0	0.149701	0	Bacteria	Cyanobacteria	Oscillatoriophycideae	Oscillatoriales	Phormidiaceae	Phormidium	Phormidium animale
361	otu_2795	otu_2795: Azospirillum				1	1	0.0339559	96.0611	otu_2795: Azospirillum	0	0	0	0.117096	Bacteria	Proteobacteria	Alphaproteobacteria	Rhodospirillales	Rhodospirillaceae	Azospirillum	Azospirillum amazonense
362	otu_2011	otu_2011: Clostridium				1	1	0.0339559	96.0951	otu_2011: Clostridium	0	0	0	0.117096	Bacteria	Firmicutes	Clostridia	Clostridiales	Clostridiaceae	Clostridium	Clostridium cellulolyticum
363	otu_2938	otu_2938: Alcaligenes			1		1	0.0339559	96.129	otu_2938: Alcaligenes	0	0	0.149701	0	Bacteria	Proteobacteria	Betaproteobacteria	Burkholderiales	Alcaligenaceae	Alcaligenes	Unclassified
364	otu_3944	otu_3944:				1	1	0.0339559	96.163	otu_3944:	0	0	0	0.117096	Bacteria	Proteobacteria	Gammaproteobacteria	Thiotrichales	Unclassified
365	otu_2801	otu_2801: Insolitispirillum				1	1	0.0339559	96.1969	otu_2801: Insolitispirillum	0	0	0	0.117096	Bacteria	Proteobacteria	Alphaproteobacteria	Rhodospirillales	Rhodospirillaceae	Insolitispirillum	Insolitospirillum peregrinum
366	otu_3702	otu_3702:			1		1	0.0339559	96.2309	otu_3702:	0	0	0.149701	0	Bacteria	Proteobacteria	Gammaproteobacteria	Oceanospirillales	211ds20
367	otu_2686	otu_2686: Marinovum	1				1	0.0339559	96.2649	otu_2686: Marinovum	0.125	0	0	0	Bacteria	Proteobacteria	Alphaproteobacteria	Rhodobacterales	Rhodobacteraceae	Marinovum	Marinovum algicola
368	otu_3196	otu_3196: Desulfomicrobium				1	1	0.0339559	96.2988	otu_3196: Desulfomicrobium	0	0	0	0.117096	Bacteria	Proteobacteria	Deltaproteobacteria	Desulfovibrionales	Desulfomicrobiaceae	Desulfomicrobium	Desulfomicrobium terraneus
369	otu_459	otu_459: Cryocola				1	1	0.0339559	96.3328	otu_459: Cryocola	0	0	0	0.117096	Bacteria	Actinobacteria	Actinobacteria (class)	Actinomycetales	Microbacteriaceae	Cryocola	Unclassified
370	otu_1403	otu_1403:				1	1	0.0339559	96.3667	otu_1403:	0	0	0	0.117096	Bacteria	Cyanobacteria	Chloroplast	Glaucocystophyceae
371	otu_2600	otu_2600: Unclassified				1	1	0.0339559	96.4007	otu_2600: Unclassified	0	0	0	0.117096	Bacteria	Proteobacteria	Alphaproteobacteria	Rhizobiales	Rhizobiaceae	Unclassified
372	otu_4390	otu_4390:				1	1	0.0339559	96.4346	otu_4390:	0	0	0	0.117096	Bacteria	Verrucomicrobia	Opitutae	Unclassified
373	otu_3088	otu_3088:	1				1	0.0339559	96.4686	otu_3088:	0.125	0	0	0	Bacteria	Proteobacteria	Betaproteobacteria	Methylophilales	Unclassified
374	otu_3912	otu_3912: Pseudomonas	1				1	0.0339559	96.5025	otu_3912: Pseudomonas	0.125	0	0	0	Bacteria	Proteobacteria	Gammaproteobacteria	Pseudomonadales	Pseudomonadaceae	Pseudomonas	Pseudomonas balearica
375	otu_2440	otu_2440: Pirellula		1			1	0.0339559	96.5365	otu_2440: Pirellula	0	0.160514	0	0	Bacteria	Planctomycetes	Planctomycea	Pirellulales	Pirellulaceae	Pirellula	Pirellula staleyi
376	otu_1106	otu_1106: Flavobacterium	1				1	0.0339559	96.5705	otu_1106: Flavobacterium	0.125	0	0	0	Bacteria	Bacteroidetes	Flavobacteria	Flavobacteriales	Flavobacteriaceae	Flavobacterium	Flavobacterium gelidilacus
377	otu_1172	otu_1172: Chitinophaga	1				1	0.0339559	96.6044	otu_1172: Chitinophaga	0.125	0	0	0	Bacteria	Bacteroidetes	Sphingobacteria	Sphingobacteriales		Chitinophaga	Unclassified
378	otu_1072	otu_1072: Aequorivita	1				1	0.0339559	96.6384	otu_1072: Aequorivita	0.125	0	0	0	Bacteria	Bacteroidetes	Flavobacteria	Flavobacteriales	Flavobacteriaceae	Aequorivita
379	otu_2566	otu_2566: Methylobacterium			1		1	0.0339559	96.6723	otu_2566: Methylobacterium	0	0	0.149701	0	Bacteria	Proteobacteria	Alphaproteobacteria	Rhizobiales	Methylobacteriaceae	Methylobacterium	Methylobacterium sp. 4-46
380	otu_2759	otu_2759: Acetobacter				1	1	0.0339559	96.7063	otu_2759: Acetobacter	0	0	0	0.117096	Bacteria	Proteobacteria	Alphaproteobacteria	Rhodospirillales	Acetobacteraceae	Acetobacter	Acetobacter lovaniensis
381	otu_3288	otu_3288: Desulfococcus			1		1	0.0339559	96.7402	otu_3288: Desulfococcus	0	0	0.149701	0	Bacteria	Proteobacteria	Deltaproteobacteria	Syntrophobacterales	Desulfobacteraceae	Desulfococcus	Desulfococcus oleovorans
382	otu_3728	otu_3728: Microbulbifer			1		1	0.0339559	96.7742	otu_3728: Microbulbifer	0	0	0.149701	0	Bacteria	Proteobacteria	Gammaproteobacteria	Oceanospirillales	Alteromonadaceae	Microbulbifer	Microbulbifer variabilis
383	otu_3279	otu_3279: Unclassified				1	1	0.0339559	96.8081	otu_3279: Unclassified	0	0	0	0.117096	Bacteria	Proteobacteria	Deltaproteobacteria	Syntrophobacterales	Desulfobacteraceae	Unclassified
384	otu_1269	otu_1269:			1		1	0.0339559	96.8421	otu_1269:	0	0	0.149701	0	Bacteria	Chlamydiae	Chlamydiae (class)	Chlamydiales	Unclassified
385	otu_3370	otu_3370:			1		1	0.0339559	96.8761	otu_3370:	0	0	0.149701	0	Bacteria	Proteobacteria	Gammaproteobacteria	Unclassified
386	otu_81	otu_81: Halobacterium				1	1	0.0339559	96.91	otu_81: Halobacterium	0	0	0	0.117096	Archaea	Euryarchaeota	Halobacteria	Halobacteriales	Halobacteriaceae	Halobacterium	Halobacterium salinarum
387	otu_337	otu_337: Demequina			1		1	0.0339559	96.944	otu_337: Demequina	0	0	0.149701	0	Bacteria	Actinobacteria	Actinobacteria (class)	Actinomycetales	Cellulomonadaceae	Demequina
388	otu_2622	otu_2622: Rhizobium			1		1	0.0339559	96.9779	otu_2622: Rhizobium	0	0	0.149701	0	Bacteria	Proteobacteria	Alphaproteobacteria	Rhizobiales	Rhizobiaceae	Rhizobium	Unclassified
389	otu_2624	otu_2624: Rhizobium			1		1	0.0339559	97.0119	otu_2624: Rhizobium	0	0	0.149701	0	Bacteria	Proteobacteria	Alphaproteobacteria	Rhizobiales	Rhizobiaceae	Rhizobium	Rhizobium galegae
390	otu_2779	otu_2779: Gluconacetobacter			1		1	0.0339559	97.0458	otu_2779: Gluconacetobacter	0	0	0.149701	0	Bacteria	Proteobacteria	Alphaproteobacteria	Rhodospirillales	Acetobacteraceae	Gluconacetobacter	Gluconacetobacter liquefaciens
391	otu_3411	otu_3411: Alteromonas				1	1	0.0339559	97.0798	otu_3411: Alteromonas	0	0	0	0.117096	Bacteria	Proteobacteria	Gammaproteobacteria	Alteromonadales	Alteromonadaceae	Alteromonas	Unclassified
392	otu_2427	otu_2427: Unclassified		1			1	0.0339559	97.1138	otu_2427: Unclassified	0	0.160514	0	0	Bacteria	Planctomycetes	Planctomycea	Gemmatales	Isosphaeraceae	Unclassified
393	otu_2151	otu_2151: Pelotomaculum	1				1	0.0339559	97.1477	otu_2151: Pelotomaculum	0.125	0	0	0	Bacteria	Firmicutes	Clostridia	Clostridiales	Peptococcaceae	Pelotomaculum	Unclassified
394	otu_1110	otu_1110: Flavobacterium		1			1	0.0339559	97.1817	otu_1110: Flavobacterium	0	0.160514	0	0	Bacteria	Bacteroidetes	Flavobacteria	Flavobacteriales	Flavobacteriaceae	Flavobacterium	Flavobacterium xanthum
395	otu_2609	otu_2609: Candidatus Liberibacter				1	1	0.0339559	97.2156	otu_2609: Candidatus Liberibacter	0	0	0	0.117096	Bacteria	Proteobacteria	Alphaproteobacteria	Rhizobiales	Rhizobiaceae	Candidatus Liberibacter	Candidatus Liberibacter americanus
396	otu_3523	otu_3523: Unclassified			1		1	0.0339559	97.2496	otu_3523: Unclassified	0	0	0.149701	0	Bacteria	Proteobacteria	Gammaproteobacteria	Chromatiales	Sinobacteraceae	Unclassified
397	otu_3994	otu_3994: Vibrio	1				1	0.0339559	97.2835	otu_3994: Vibrio	0.125	0	0	0	Bacteria	Proteobacteria	Gammaproteobacteria	Vibrionales	Vibrionaceae	Vibrio	Vibrio metschnikovii
398	otu_3956	otu_3956: Unclassified			1		1	0.0339559	97.3175	otu_3956: Unclassified	0	0	0.149701	0	Bacteria	Proteobacteria	Gammaproteobacteria	Thiotrichales	Thiotrichaceae	Unclassified
399	otu_3710	otu_3710: Candidatus Endobugula	1				1	0.0339559	97.3514	otu_3710: Candidatus Endobugula	0.125	0	0	0	Bacteria	Proteobacteria	Gammaproteobacteria	Oceanospirillales	Alteromonadaceae	Candidatus Endobugula
400	otu_2484	otu_2484: Bartonella			1		1	0.0339559	97.3854	otu_2484: Bartonella	0	0	0.149701	0	Bacteria	Proteobacteria	Alphaproteobacteria	Rhizobiales	Bartonellaceae	Bartonella	Unclassified
401	otu_1168	otu_1168: Zhouia			1		1	0.0339559	97.4194	otu_1168: Zhouia	0	0	0.149701	0	Bacteria	Bacteroidetes	Flavobacteria	Flavobacteriales	Flavobacteriaceae	Zhouia	Zhouia amylolytica
402	otu_3788	otu_3788: Marinomonas				1	1	0.0339559	97.4533	otu_3788: Marinomonas	0	0	0	0.117096	Bacteria	Proteobacteria	Gammaproteobacteria	Oceanospirillales	Oceanospirillaceae	Marinomonas	Marinomonas sp. MWYL1
403	otu_1198	otu_1198: Persicobacter	1				1	0.0339559	97.4873	otu_1198: Persicobacter	0.125	0	0	0	Bacteria	Bacteroidetes	Sphingobacteria	Sphingobacteriales	Flammeovirgaceae	Persicobacter	Persicobacter diffluens
404	otu_2806	otu_2806: Novispirillum				1	1	0.0339559	97.5212	otu_2806: Novispirillum	0	0	0	0.117096	Bacteria	Proteobacteria	Alphaproteobacteria	Rhodospirillales	Rhodospirillaceae	Novispirillum	Novospirillum itersonii
405	otu_3727	otu_3727: Microbulbifer			1		1	0.0339559	97.5552	otu_3727: Microbulbifer	0	0	0.149701	0	Bacteria	Proteobacteria	Gammaproteobacteria	Oceanospirillales	Alteromonadaceae	Microbulbifer	Microbulbifer thermotolerans
406	otu_2472	otu_2472: Unclassified				1	1	0.0339559	97.5891	otu_2472: Unclassified	0	0	0	0.117096	Bacteria	Proteobacteria	Alphaproteobacteria	Kordiimonadales	Kordiimonadaceae	Unclassified
407	otu_2223	otu_2223: Selenomonas	1				1	0.0339559	97.6231	otu_2223: Selenomonas	0.125	0	0	0	Bacteria	Firmicutes	Clostridia	Clostridiales	Veillonellaceae	Selenomonas	Unclassified
408	otu_3228	otu_3228: Desulfuromonas				1	1	0.0339559	97.657	otu_3228: Desulfuromonas	0	0	0	0.117096	Bacteria	Proteobacteria	Deltaproteobacteria	Desulfuromonadales	Desulfuromonadaceae	Desulfuromonas	Unclassified
409	otu_3888	otu_3888: Moraxella	1				1	0.0339559	97.691	otu_3888: Moraxella	0.125	0	0	0	Bacteria	Proteobacteria	Gammaproteobacteria	Pseudomonadales	Moraxellaceae	Moraxella	Moraxella lacunata
410	otu_1261	otu_1261:	1				1	0.0339559	97.725	otu_1261:	0.125	0	0	0	Bacteria	Caldiserica	OP5	LF045	062DZ04
411	otu_3188	otu_3188: Unclassified			1		1	0.0339559	97.7589	otu_3188: Unclassified	0	0	0.149701	0	Bacteria	Proteobacteria	Deltaproteobacteria	Desulfovibrionales	Desulfohalobiaceae	Unclassified
412	otu_2826	otu_2826: Candidatus Odyssella				1	1	0.0339559	97.7929	otu_2826: Candidatus Odyssella	0	0	0	0.117096	Bacteria	Proteobacteria	Alphaproteobacteria	Rickettsiales		Candidatus Odyssella
413	otu_3805	otu_3805: Congregibacter			1		1	0.0339559	97.8268	otu_3805: Congregibacter	0	0	0.149701	0	Bacteria	Proteobacteria	Gammaproteobacteria	Oceanospirillales	OM60	Congregibacter	Unclassified
414	otu_3910	otu_3910: Pseudomonas	1				1	0.0339559	97.8608	otu_3910: Pseudomonas	0.125	0	0	0	Bacteria	Proteobacteria	Gammaproteobacteria	Pseudomonadales	Pseudomonadaceae	Pseudomonas	Pseudomonas alcaligenes
415	otu_2645	otu_2645: Unclassified				1	1	0.0339559	97.8947	otu_2645: Unclassified	0	0	0	0.117096	Bacteria	Proteobacteria	Alphaproteobacteria	Rhizobiales	Xanthobacteraceae	Unclassified
416	otu_2539	otu_2539: Devosia			1		1	0.0339559	97.9287	otu_2539: Devosia	0	0	0.149701	0	Bacteria	Proteobacteria	Alphaproteobacteria	Rhizobiales	Hyphomicrobiaceae	Devosia	Unclassified
417	otu_3551	otu_3551: Candidatus Blochmannia				1	1	0.0339559	97.9626	otu_3551: Candidatus Blochmannia	0	0	0	0.117096	Bacteria	Proteobacteria	Gammaproteobacteria	Enterobacteriales	Enterobacteriaceae	Candidatus Blochmannia	Candidatus Blochmannia floridanus
418	otu_220	otu_220:			1		1	0.0339559	97.9966	otu_220:	0	0	0.149701	0	Bacteria	Acidobacteria	Unclassified
419	otu_3709	otu_3709: BD2-13	1				1	0.0339559	98.0306	otu_3709: BD2-13	0.125	0	0	0	Bacteria	Proteobacteria	Gammaproteobacteria	Oceanospirillales	Alteromonadaceae	BD2-13
420	otu_3949	otu_3949: Francisella			1		1	0.0339559	98.0645	otu_3949: Francisella	0	0	0.149701	0	Bacteria	Proteobacteria	Gammaproteobacteria	Thiotrichales	Francisellaceae	Francisella	Francisella endosymbiont of Dermacentor variabilis
421	otu_2466	otu_2466: Phenylobacterium				1	1	0.0339559	98.0985	otu_2466: Phenylobacterium	0	0	0	0.117096	Bacteria	Proteobacteria	Alphaproteobacteria	Caulobacterales	Caulobacteraceae	Phenylobacterium
422	otu_2872	otu_2872: Lutibacterium				1	1	0.0339559	98.1324	otu_2872: Lutibacterium	0	0	0	0.117096	Bacteria	Proteobacteria	Alphaproteobacteria	Sphingomonadales	Erythrobacteraceae	Lutibacterium
423	otu_3581	otu_3581: Escherichia				1	1	0.0339559	98.1664	otu_3581: Escherichia	0	0	0	0.117096	Bacteria	Proteobacteria	Gammaproteobacteria	Enterobacteriales	Enterobacteriaceae	Escherichia	Unclassified
424	otu_2131	otu_2131: Roseburia		1			1	0.0339559	98.2003	otu_2131: Roseburia	0	0.160514	0	0	Bacteria	Firmicutes	Clostridia	Clostridiales	Lachnospiraceae	Roseburia	Eubacterium rectale
425	otu_3802	otu_3802:				1	1	0.0339559	98.2343	otu_3802:	0	0	0	0.117096	Bacteria	Proteobacteria	Gammaproteobacteria	Oceanospirillales	OM60		Unclassified
426	otu_4163	otu_4163: Dethiosulfovibrio	1				1	0.0339559	98.2683	otu_4163: Dethiosulfovibrio	0.125	0	0	0	Bacteria	Synergistetes	Synergistia	Synergistales	Dethiosulfovibrionaceae	Dethiosulfovibrio
427	otu_1922	otu_1922: Pediococcus		1			1	0.0339559	98.3022	otu_1922: Pediococcus	0	0.160514	0	0	Bacteria	Firmicutes	Bacilli	Lactobacillales	Lactobacillaceae	Pediococcus	Unclassified
428	otu_2846	otu_2846: Orientia			1		1	0.0339559	98.3362	otu_2846: Orientia	0	0	0.149701	0	Bacteria	Proteobacteria	Alphaproteobacteria	Rickettsiales	Rickettsiaceae	Orientia	Orientia tsutsugamushi
429	otu_2763	otu_2763: Acetobacter			1		1	0.0339559	98.3701	otu_2763: Acetobacter	0	0	0.149701	0	Bacteria	Proteobacteria	Alphaproteobacteria	Rhodospirillales	Acetobacteraceae	Acetobacter	Acetobacter tropicalis
430	otu_1155	otu_1155: Tenacibaculum			1		1	0.0339559	98.4041	otu_1155: Tenacibaculum	0	0	0.149701	0	Bacteria	Bacteroidetes	Flavobacteria	Flavobacteriales	Flavobacteriaceae	Tenacibaculum	Flexibacter echinicida
431	otu_3093	otu_3093: Methylotenera		1			1	0.0339559	98.438	otu_3093: Methylotenera	0	0.160514	0	0	Bacteria	Proteobacteria	Betaproteobacteria	Methylophilales	Methylophilaceae	Methylotenera	Unclassified
432	otu_3331	otu_3331: Campylobacter		1			1	0.0339559	98.472	otu_3331: Campylobacter	0	0.160514	0	0	Bacteria	Proteobacteria	Epsilonproteobacteria	Campylobacterales	Campylobacteraceae	Campylobacter	Campylobacter sputorum
433	otu_1240	otu_1240: Unclassified	1				1	0.0339559	98.5059	otu_1240: Unclassified	0.125	0	0	0	Bacteria	Bacteroidetes	Sphingobacteria	Sphingobacteriales	Sphingobacteriaceae	Unclassified
434	otu_2751	otu_2751: Thioclava	1				1	0.0339559	98.5399	otu_2751: Thioclava	0.125	0	0	0	Bacteria	Proteobacteria	Alphaproteobacteria	Rhodobacterales	Rhodobacteraceae	Thioclava
435	otu_181	otu_181: Methanosarcina		1			1	0.0339559	98.5739	otu_181: Methanosarcina	0	0.160514	0	0	Archaea	Euryarchaeota	Methanomicrobia	Methanosarcinales	Methanosarcinaceae	Methanosarcina	Unclassified
436	otu_489	otu_489: Mycetocola				1	1	0.0339559	98.6078	otu_489: Mycetocola	0	0	0	0.117096	Bacteria	Actinobacteria	Actinobacteria (class)	Actinomycetales	Microbacteriaceae	Mycetocola	Unclassified
437	otu_3871	otu_3871: Acinetobacter		1			1	0.0339559	98.6418	otu_3871: Acinetobacter	0	0.160514	0	0	Bacteria	Proteobacteria	Gammaproteobacteria	Pseudomonadales	Moraxellaceae	Acinetobacter	Acinetobacter johnsonii
438	otu_3226	otu_3226:				1	1	0.0339559	98.6757	otu_3226:	0	0	0	0.117096	Bacteria	Proteobacteria	Deltaproteobacteria	Desulfuromonadales	Unclassified
439	otu_2593	otu_2593: Parvibaculum				1	1	0.0339559	98.7097	otu_2593: Parvibaculum	0	0	0	0.117096	Bacteria	Proteobacteria	Alphaproteobacteria	Rhizobiales	Phyllobacteriaceae	Parvibaculum
440	otu_1243	otu_1243: Pedobacter		1			1	0.0339559	98.7436	otu_1243: Pedobacter	0	0.160514	0	0	Bacteria	Bacteroidetes	Sphingobacteria	Sphingobacteriales	Sphingobacteriaceae	Pedobacter	Unclassified
441	otu_1157	otu_1157: Tenacibaculum				1	1	0.0339559	98.7776	otu_1157: Tenacibaculum	0	0	0	0.117096	Bacteria	Bacteroidetes	Flavobacteria	Flavobacteriales	Flavobacteriaceae	Tenacibaculum	Tenacibaculum lutimaris
442	otu_2536	otu_2536: Unclassified				1	1	0.0339559	98.8115	otu_2536: Unclassified	0	0	0	0.117096	Bacteria	Proteobacteria	Alphaproteobacteria	Rhizobiales	Hyphomicrobiaceae	Unclassified
443	otu_1122	otu_1122: Krokinobacter		1			1	0.0339559	98.8455	otu_1122: Krokinobacter	0	0.160514	0	0	Bacteria	Bacteroidetes	Flavobacteria	Flavobacteriales	Flavobacteriaceae	Krokinobacter	Krokinobacter genikus
444	otu_2287	otu_2287: Fusobacterium		1			1	0.0339559	98.8795	otu_2287: Fusobacterium	0	0.160514	0	0	Bacteria	Fusobacteria	Fusobacteria (class)	Fusobacteriales	Fusobacteriaceae	Fusobacterium	Unclassified
445	otu_2469	otu_2469: Thalassospira			1		1	0.0339559	98.9134	otu_2469: Thalassospira	0	0	0.149701	0	Bacteria	Proteobacteria	Alphaproteobacteria	Kiloniellales	Kiloniellaceae	Thalassospira	Unclassified
446	otu_579	otu_579: Mycobacterium			1		1	0.0339559	98.9474	otu_579: Mycobacterium	0	0	0.149701	0	Bacteria	Actinobacteria	Actinobacteria (class)	Actinomycetales	Mycobacteriaceae	Mycobacterium	Mycobacterium abscessus
447	otu_3745	otu_3745: Candidatus Portiera	1				1	0.0339559	98.9813	otu_3745: Candidatus Portiera	0.125	0	0	0	Bacteria	Proteobacteria	Gammaproteobacteria	Oceanospirillales	Halomonadaceae	Candidatus Portiera	Candidatus Portiera aleyrodidarum
448	otu_3420	otu_3420: Rheinheimera		1			1	0.0339559	99.0153	otu_3420: Rheinheimera	0	0.160514	0	0	Bacteria	Proteobacteria	Gammaproteobacteria	Alteromonadales	Chromatiaceae	Rheinheimera	Rheinheimera aquimaris
449	otu_3905	otu_3905: Azorhizophilus				1	1	0.0339559	99.0492	otu_3905: Azorhizophilus	0	0	0	0.117096	Bacteria	Proteobacteria	Gammaproteobacteria	Pseudomonadales	Pseudomonadaceae	Azorhizophilus	Unclassified
450	otu_2682	otu_2682: Loktanella		1			1	0.0339559	99.0832	otu_2682: Loktanella	0	0.160514	0	0	Bacteria	Proteobacteria	Alphaproteobacteria	Rhodobacterales	Rhodobacteraceae	Loktanella	Loktanella tamlensis
451	otu_2659	otu_2659: Hyphomonas	1				1	0.0339559	99.1171	otu_2659: Hyphomonas	0.125	0	0	0	Bacteria	Proteobacteria	Alphaproteobacteria	Rhodobacterales	Hyphomonadaceae	Hyphomonas	Hyphomonas jannaschiana
452	otu_2065	otu_2065: Fusibacter				1	1	0.0339559	99.1511	otu_2065: Fusibacter	0	0	0	0.117096	Bacteria	Firmicutes	Clostridia	Clostridiales	Clostridiales Family XII. Incertae Sedis	Fusibacter
453	otu_2828	otu_2828: Candidatus Pelagibacter				1	1	0.0339559	99.1851	otu_2828: Candidatus Pelagibacter	0	0	0	0.117096	Bacteria	Proteobacteria	Alphaproteobacteria	Rickettsiales		Candidatus Pelagibacter	Candidatus Pelagibacter ubique
454	otu_3107	otu_3107: Deefgea	1				1	0.0339559	99.219	otu_3107: Deefgea	0.125	0	0	0	Bacteria	Proteobacteria	Betaproteobacteria	Neisseriales	Neisseriaceae	Deefgea
455	otu_1478	otu_1478: Unclassified				1	1	0.0339559	99.253	otu_1478: Unclassified	0	0	0	0.117096	Bacteria	Cyanobacteria	Oscillatoriophycideae	Oscillatoriales	Phormidiaceae	Unclassified
456	otu_3938	otu_3938: Pseudomonas		1			1	0.0339559	99.2869	otu_3938: Pseudomonas	0	0.160514	0	0	Bacteria	Proteobacteria	Gammaproteobacteria	Pseudomonadales	Pseudomonadaceae	Pseudomonas	Pseudomonas umsongensis
457	otu_3770	otu_3770:			1		1	0.0339559	99.3209	otu_3770:	0	0	0.149701	0	Bacteria	Proteobacteria	Gammaproteobacteria	Oceanospirillales	HTCC2089
458	otu_4374	otu_4374:			1		1	0.0339559	99.3548	otu_4374:	0	0	0.149701	0	Bacteria	TM6	SJA-4
459	otu_3750	otu_3750: Cobetia		1			1	0.0339559	99.3888	otu_3750: Cobetia	0	0.160514	0	0	Bacteria	Proteobacteria	Gammaproteobacteria	Oceanospirillales	Halomonadaceae	Cobetia	Unclassified
460	otu_2574	otu_2574: Methylosinus			1		1	0.0339559	99.4228	otu_2574: Methylosinus	0	0	0.149701	0	Bacteria	Proteobacteria	Alphaproteobacteria	Rhizobiales	Methylocystaceae	Methylosinus	Methylosinus sporium
461	otu_418	otu_418: Unclassified				1	1	0.0339559	99.4567	otu_418: Unclassified	0	0	0	0.117096	Bacteria	Actinobacteria	Actinobacteria (class)	Actinomycetales	Intrasporangiaceae	Unclassified
462	otu_1148	otu_1148: Sandarakinotalea		1			1	0.0339559	99.4907	otu_1148: Sandarakinotalea	0	0.160514	0	0	Bacteria	Bacteroidetes	Flavobacteria	Flavobacteriales	Flavobacteriaceae	Sandarakinotalea
463	otu_1327	otu_1327: WCHB1-05				1	1	0.0339559	99.5246	otu_1327: WCHB1-05	0	0	0	0.117096	Bacteria	Chloroflexi	Anaerolineae	Anaerolineales	Anaerolinaceae	WCHB1-05
464	otu_3746	otu_3746: Chromohalobacter				1	1	0.0339559	99.5586	otu_3746: Chromohalobacter	0	0	0	0.117096	Bacteria	Proteobacteria	Gammaproteobacteria	Oceanospirillales	Halomonadaceae	Chromohalobacter	Unclassified
465	otu_1125	otu_1125: Leeuwenhoekiella	1				1	0.0339559	99.5925	otu_1125: Leeuwenhoekiella	0.125	0	0	0	Bacteria	Bacteroidetes	Flavobacteria	Flavobacteriales	Flavobacteriaceae	Leeuwenhoekiella	Leeuwenhoekiella marinoflava
466	otu_2730	otu_2730: Roseovarius		1			1	0.0339559	99.6265	otu_2730: Roseovarius	0	0.160514	0	0	Bacteria	Proteobacteria	Alphaproteobacteria	Rhodobacterales	Rhodobacteraceae	Roseovarius	Roseovarius nubinhibens
467	otu_1087	otu_1087: Cellulophaga		1			1	0.0339559	99.6604	otu_1087: Cellulophaga	0	0.160514	0	0	Bacteria	Bacteroidetes	Flavobacteria	Flavobacteriales	Flavobacteriaceae	Cellulophaga	Cellulophaga lytica
468	otu_2935	otu_2935: Achromobacter				1	1	0.0339559	99.6944	otu_2935: Achromobacter	0	0	0	0.117096	Bacteria	Proteobacteria	Betaproteobacteria	Burkholderiales	Alcaligenaceae	Achromobacter	Unclassified
469	otu_1142	otu_1142: Riemerella				1	1	0.0339559	99.7284	otu_1142: Riemerella	0	0	0	0.117096	Bacteria	Bacteroidetes	Flavobacteria	Flavobacteriales	Flavobacteriaceae	Riemerella	Riemerella anatipestifer
470	otu_2582	otu_2582: Chelativorans			1		1	0.0339559	99.7623	otu_2582: Chelativorans	0	0	0.149701	0	Bacteria	Proteobacteria	Alphaproteobacteria	Rhizobiales	Phyllobacteriaceae	Chelativorans	Unclassified
471	otu_2879	otu_2879: Blastomonas				1	1	0.0339559	99.7963	otu_2879: Blastomonas	0	0	0	0.117096	Bacteria	Proteobacteria	Alphaproteobacteria	Sphingomonadales	Sphingomonadaceae	Blastomonas	Blastomonas natatoria
472	otu_3673	otu_3673: Legionella		1			1	0.0339559	99.8302	otu_3673: Legionella	0	0.160514	0	0	Bacteria	Proteobacteria	Gammaproteobacteria	Legionellales	Legionellaceae	Legionella	Unclassified
473	otu_2746	otu_2746: Thalassobacter		1			1	0.0339559	99.8642	otu_2746: Thalassobacter	0	0.160514	0	0	Bacteria	Proteobacteria	Alphaproteobacteria	Rhodobacterales	Rhodobacteraceae	Thalassobacter	Unclassified
474	otu_2615	otu_2615: Ensifer				1	1	0.0339559	99.8981	otu_2615: Ensifer	0	0	0	0.117096	Bacteria	Proteobacteria	Alphaproteobacteria	Rhizobiales	Rhizobiaceae	Ensifer	Sinorhizobium terangae
475	otu_724	otu_724: Unclassified				1	1	0.0339559	99.9321	otu_724: Unclassified	0	0	0	0.117096	Bacteria	Actinobacteria	Actinobacteria (class)	Actinomycetales	Pseudonocardiaceae	Unclassified
476	otu_4401	otu_4401: Chthoniobacter	1				1	0.0339559	99.966	otu_4401: Chthoniobacter	0.125	0	0	0	Bacteria	Verrucomicrobia	Spartobacteria	Spartobacteriales	Spartobacteriaceae	Chthoniobacter	Chthoniobacter flavus
477	otu_2519	otu_2519: Nitrobacter				1	1	0.0339559	100	otu_2519: Nitrobacter	0	0	0	0.117096	Bacteria	Proteobacteria	Alphaproteobacteria	Rhizobiales	Bradyrhizobiaceae	Nitrobacter	Unclassified
		sum:	800	623	668	854
