# Supplementary material for: Phylogenetic and Functional Metagenomic Profiling for Assessing Microbial Biodiversity in Environmental Monitoring
Source: PLoS One. 2012 Aug 27;7(8):e43630. doi: 10.1371/journal.pone.0043630 (PMC3428334; doi:10.1371/journal.pone.0043630)
Supplement: Data S5 — Complete table describing sample differences by functional annotation against COG, Pfam, SEED and KEGG (ShotgunFunctionalizeR analysis). (XLS) [file pone.0043630.s005.xls]

## Sheet: KEGG KO (Enzymes)
ID	Coefficient	AIC	P-value	Adjusted P-value (BH)	PolS1	PolS2	PriS1	PriS2	Annotation	PolS1	PolS2	PriS1	PriS2
EC1.6.5.3	-0.756987	135.154	2.05655e-229	2.58715e-226	1190	1035	3032	3290	NADH dehydrogenase I subunit C/D [EC:1.6.5.3]	0.361702	0.31459	0.921581	1
EC1.5.3.1	-0.959345	85.5509	2.1678e-154	1.36354e-151	496	346	1697	1232	sarcosine oxidase, subunit gamma [EC:1.5.3.1]	0.29228	0.203889	1	0.725987
EC5.4.99.2	1.38858	143.36	6.40243e-141	2.68475e-138	398	724	233	140	methylmalonyl-CoA mutase, N-terminal domain [EC:5.4.99.2]	0.549724	1	0.321823	0.19337
EC3.2.1.21	-1.04617	201.019	1.71e-140	5.37795e-138	434	183	1443	898	beta-glucosidase [EC:3.2.1.21]	0.300762	0.126819	1	0.622315
EC1.4.1.2	2.77428	50.079	1.3307e-127	3.34803e-125	285	196	14	26	glutamate dehydrogenase [EC:1.4.1.2]	1	0.687719	0.0491228	0.0912281
EC3.4.-.-	1.74973	32.9345	4.01204e-115	8.4119e-113	328	354	83	75	putative protease [EC:3.4.-.-]	0.926554	1	0.234463	0.211864
EC3.6.3.12	-3.60267	33.723	1.30232e-113	2.34046e-111	10	1	294	244	K+-transporting ATPase ATPase C chain [EC:3.6.3.12]	0.0340136	0.00340136	1	0.829932
EC3.4.13.3	4.04182	61.1946	2.32834e-99	3.66132e-97	98	201	5	2	aminoacylhistidine dipeptidase [EC:3.4.13.3]	0.487562	1	0.0248756	0.00995025
EC3.6.4.13	0.920823	87.8932	3.74951e-97	5.24098e-95	581	819	442	301	ATP-dependent RNA helicase DHX36 [EC:3.6.4.13]	0.709402	1	0.539683	0.367521
EC3.7.1.2	3.28925	30.4087	1.6337e-96	2.0552e-94	149	173	12	4	fumarylacetoacetase [EC:3.7.1.2]	0.861272	1	0.0693642	0.0231214
EC3.4.14.5	2.34486	43.8934	4.50443e-94	5.15144e-92	243	164	26	26	dipeptidyl-peptidase 4 [EC:3.4.14.5]	1	0.674897	0.106996	0.106996
EC2.3.3.13	-0.819203	55.1526	4.03259e-85	4.2275e-83	373	301	1020	1018	2-isopropylmalate synthase [EC:2.3.3.13]	0.365686	0.295098	1	0.998039
EC4.2.1.79	-2.0855	64.1584	3.8621e-84	3.73732e-82	38	17	254	336	2-methylcitrate dehydratase [EC:4.2.1.79]	0.113095	0.0505952	0.755952	1
EC1.13.11.5	2.75929	31.9688	4.55241e-82	4.09066e-80	143	165	9	17	homogentisate 1,2-dioxygenase [EC:1.13.11.5]	0.866667	1	0.0545455	0.10303
EC1.8.99.2	-2.00678	50.8363	2.25762e-80	1.89339e-78	38	21	265	320	adenylylsulfate reductase, subunit B [EC:1.8.99.2]	0.11875	0.065625	0.828125	1
EC1.6.1.2	-0.900649	43.0253	5.67108e-80	4.45889e-78	274	229	849	801	NAD(P) transhydrogenase subunit beta [EC:1.6.1.2]	0.322733	0.269729	1	0.943463
EC2.3.1.29	1.40799	54.0333	5.03949e-77	3.72922e-75	244	351	115	79	glycine C-acetyltransferase [EC:2.3.1.29]	0.695157	1	0.327635	0.225071
EC1.6.1.1	3.1322	31.7962	2.0413e-75	1.42664e-73	109	149	7	8	NAD(P) transhydrogenase [EC:1.6.1.1]	0.731544	1	0.0469799	0.0536913
EC6.5.1.1	-1.24021	35.7361	4.13738e-75	2.73938e-73	115	96	538	434	DNA ligase 3 [EC:6.5.1.1]	0.213755	0.178439	1	0.806691
EC4.1.1.19	1.45696	46.1131	4.38126e-75	2.75581e-73	319	235	102	70	arginine decarboxylase [EC:4.1.1.19]	1	0.736677	0.319749	0.219436
EC1.2.1.71	3.76192	73.2275	2.81779e-73	1.68799e-71	165	61	5	2	succinylglutamic semialdehyde dehydrogenase [EC:1.2.1.71]	1	0.369697	0.030303	0.0121212
EC1.7.7.1	-5.33673	20.9384	6.7759e-67	3.87458e-65	1	0	150	127	ferredoxin-nitrite reductase [EC:1.7.7.1]	0.00666667	0	1	0.846667
EC4.1.1.3	1.56299	48.271	1.73547e-62	9.49224e-61	244	175	77	40	oxaloacetate decarboxylase, gamma subunit [EC:4.1.1.3]	1	0.717213	0.315574	0.163934
EC1.3.99.-	0.727119	76.6058	4.14283e-61	2.17153e-59	585	688	520	300	citronellyl-CoA dehydrogenase [EC:1.3.99.-]	0.850291	1	0.755814	0.436047
EC2.6.1.18	-1.61464	46.7935	1.41701e-60	7.13041e-59	60	23	298	258	beta-alanine--pyruvate transaminase [EC:2.6.1.18]	0.201342	0.0771812	1	0.865772
EC1.17.1.4	1.26251	40.0224	7.50552e-60	3.63152e-58	274	259	88	113	xanthine dehydrogenase large subunit [EC:1.17.1.4]	1	0.945255	0.321168	0.412409
EC1.10.3.-	1.06491	86.171	1.38326e-59	6.44495e-58	434	245	161	151	cytochrome o ubiquinol oxidase subunit III [EC:1.10.3.-]	1	0.564516	0.370968	0.347926
EC2.3.1.31	-1.14709	34.3159	1.79564e-59	8.06753e-58	110	93	465	387	homoserine O-acetyltransferase [EC:2.3.1.31]	0.236559	0.2	1	0.832258
EC4.4.1.11	2.70321	30.4048	2.94834e-59	1.27897e-57	101	123	7	13	methionine-gamma-lyase [EC:4.4.1.11]	0.821138	1	0.0569106	0.105691
EC1.2.4.4	1.63639	59.4077	2.07325e-54	8.69383e-53	123	220	41	48	2-oxoisovalerate dehydrogenase E1 component [EC:1.2.4.4]	0.559091	1	0.186364	0.218182
EC4.3.1.12	1.97224	33.3785	3.5533e-54	1.44195e-52	118	157	27	24	ornithine cyclodeaminase [EC:4.3.1.12]	0.751592	1	0.171975	0.152866
EC2.1.2.10	-0.624971	68.3007	5.42783e-54	2.13381e-52	465	331	1131	851	aminomethyltransferase [EC:2.1.2.10]	0.411141	0.292661	1	0.752431
EC2.3.3.15	-1.13241	36.4822	2.20301e-52	8.39813e-51	98	86	383	378	sulfoacetaldehyde acetyltransferase [EC:2.3.3.15]	0.255875	0.224543	1	0.986945
EC2.3.1.-	0.935987	37.5607	5.20942e-51	1.92749e-49	327	377	203	165	monolysocardiolipin acyltransferase [EC:2.3.1.-]	0.867374	1	0.538462	0.437666
EC5.4.99.16	-2.65363	29.7656	1.0111e-50	3.63419e-49	6	9	169	115	maltose alpha-D-glucosyltransferase [EC:5.4.99.16]	0.035503	0.0532544	1	0.680473
EC1.13.11.27	1.75592	41.6938	2.16178e-50	7.55421e-49	169	122	26	41	4-hydroxyphenylpyruvate dioxygenase [EC:1.13.11.27]	1	0.721893	0.153846	0.242604
EC3.11.1.2	3.20806	33.8488	3.39899e-50	1.15566e-48	63	104	4	5	phosphonoacetate hydrolase [EC:3.11.1.2]	0.605769	1	0.0384615	0.0480769
EC5.5.1.4	-2.89076	33.6863	3.60411e-50	1.19315e-48	6	5	166	98	myo-inositol-1-phosphate synthase [EC:5.5.1.4]	0.0361446	0.0301205	1	0.590361
EC6.1.1.18	1.09406	44.0928	1.21978e-49	3.93457e-48	272	268	156	85	glutaminyl-tRNA synthetase [EC:6.1.1.18]	1	0.985294	0.573529	0.3125
EC1.14.19.3	2.68519	48.561	1.05695e-46	3.32411e-45	57	119	6	10	linoleoyl-CoA desaturase [EC:1.14.19.3]	0.478992	1	0.0504202	0.0840336
EC2.7.9.2	1.48519	43.7823	2.69522e-46	8.26972e-45	191	137	65	34	pyruvate, water dikinase [EC:2.7.9.2]	1	0.717277	0.340314	0.17801
EC2.4.1.21	1.65607	32.5423	7.59851e-46	2.27594e-44	126	157	42	30	starch synthase [EC:2.4.1.21]	0.802548	1	0.267516	0.191083
EC1.2.5.1	-3.31458	51.9067	1.2108e-45	3.5423e-44	0	6	153	67	pyruvate dehydrogenase (quinone) [EC:1.2.5.1]	0	0.0392157	1	0.437908
EC2.7.7.6	-0.259431	92.9743	1.07787e-43	3.08173e-42	2301	2115	3812	3817	DNA-directed RNA polymerase subunit B [EC:2.7.7.6]	0.602829	0.5541	0.99869	1
EC6.2.1.16	-1.27753	39.1876	4.21613e-43	1.17864e-41	68	42	301	225	acetoacetyl-CoA synthetase [EC:6.2.1.16]	0.225914	0.139535	1	0.747508
EC1.4.1.13	-0.380875	58.5724	4.47954e-43	1.22506e-41	1048	857	1995	1721	glutamate synthase (NADPH/NADH) small chain [EC:1.4.1.13	0.525313	0.429574	1	0.862657
EC1.2.4.1	-0.659869	65.8036	4.78901e-43	1.28183e-41	338	217	806	625	pyruvate dehydrogenase E1 component [EC:1.2.4.1]	0.419355	0.269231	1	0.775434
EC2.5.1.49	-0.749273	45.3433	8.29718e-43	2.17455e-41	238	172	629	527	O-acetylhomoserine (thiol)-lyase [EC:2.5.1.49]	0.378378	0.27345	1	0.837838
EC4.1.1.32	-2.30047	28.9849	1.66174e-42	4.26627e-41	14	6	140	126	phosphoenolpyruvate carboxykinase (GTP) [EC:4.1.1.32]	0.1	0.0428571	1	0.9
EC4.1.1.49	0.935213	55.0715	5.01878e-41	1.26273e-39	264	298	196	98	phosphoenolpyruvate carboxykinase (ATP) [EC:4.1.1.49]	0.885906	1	0.657718	0.328859
EC1.1.1.27	-2.53324	30.522	7.91836e-41	1.9532e-39	10	4	140	95	L-lactate dehydrogenase [EC:1.1.1.27]	0.0714286	0.0285714	1	0.678571
EC3.5.99.7	2.5773	29.1092	9.13018e-41	2.2088e-39	66	92	10	6	1-aminocyclopropane-1-carboxylate deaminase [EC:3.5.99.7]	0.717391	1	0.108696	0.0652174
EC3.5.1.1	1.34608	40.834	7.11901e-40	1.68976e-38	133	187	67	44	L-asparaginase [EC:3.5.1.1]	0.71123	1	0.358289	0.235294
EC4.1.2.22	-2.95139	34.1715	1.08572e-39	2.52933e-38	0	8	99	105	fructose-6-phosphate phosphoketolase [EC:4.1.2.22]	0	0.0761905	0.942857	1
EC2.3.1.109	2.7722	64.7779	1.82707e-39	4.17901e-38	109	35	4	8	arginine N-succinyltransferase [EC:2.3.1.109]	1	0.321101	0.0366972	0.0733945
EC1.1.1.88	1.77795	95.6062	2.08963e-39	4.69421e-38	54	168	36	14	hydroxymethylglutaryl-CoA reductase [EC:1.1.1.88]	0.321429	1	0.214286	0.0833333
EC2.4.1.129 3.4.-.-	1.70868	48.6873	2.70809e-39	5.89962e-38	141	91	42	14	penicillin-binding protein 1B [EC:2.4.1.129 3.4.-.-]	1	0.64539	0.297872	0.0992908
EC4.1.1.47	-4.80646	21.6585	2.72001e-39	5.89962e-38	0	1	79	84	tartronate-semialdehyde synthase [EC:4.1.1.47]	0	0.0119048	0.940476	1
EC2.8.3.5	1.04439	35.6034	3.75986e-39	8.01679e-38	205	247	115	97	3-oxoacid CoA-transferase subunit B [EC:2.8.3.5]	0.82996	1	0.465587	0.392713
EC3.5.4.2	2.41803	57.5237	4.05504e-39	8.50207e-38	49	111	4	15	adenine deaminase [EC:3.5.4.2]	0.441441	1	0.036036	0.135135
EC1.14.13.9	3.48187	25.7473	6.90969e-39	1.42498e-37	59	63	5	0	kynurenine 3-monooxygenase [EC:1.14.13.9]	0.936508	1	0.0793651	0
EC1.1.1.157	1.43646	35.5072	1.14076e-38	2.31464e-37	127	157	57	33	3-hydroxybutyryl-CoA dehydrogenase [EC:1.1.1.157]	0.808917	1	0.363057	0.210191
EC5.3.1.4	-2.66192	26.7275	4.76763e-38	9.52012e-37	3	8	108	102	L-arabinose isomerase [EC:5.3.1.4]	0.0277778	0.0740741	1	0.944444
EC1.14.19.1	1.89172	36.6348	5.49177e-38	1.07948e-36	107	92	12	28	stearoyl-CoA desaturase (delta-9 desaturase) [EC:1.14.19.1]	1	0.859813	0.11215	0.261682
EC3.1.-.-	0.498479	56.3616	2.60612e-37	5.04385e-36	651	804	659	519	ribonuclease J [EC:3.1.-.-]	0.809701	1	0.819652	0.645522
EC2.3.3.9	-0.572501	85.7206	3.81724e-37	7.27589e-36	412	247	779	778	malate synthase [EC:2.3.3.9]	0.528883	0.317073	1	0.998716
EC4.2.1.49	0.912335	114.639	4.78438e-37	8.9832e-36	165	360	128	153	urocanate hydratase [EC:4.2.1.49]	0.458333	1	0.355556	0.425
EC3.2.2.21	-1.62301	29.1594	5.42708e-37	1.00401e-35	21	28	174	157	DNA-3-methyladenine glycosylase [EC:3.2.2.21]	0.12069	0.16092	1	0.902299
EC4.2.1.55	2.6496	48.5587	1.29016e-36	2.35221e-35	49	89	13	0	3-hydroxybutyryl-CoA dehydratase [EC:4.2.1.55]	0.550562	1	0.146067	0
EC1.3.3.6	-1.97755	42.1085	3.39473e-36	6.10082e-35	15	12	171	89	acyl-CoA oxidase [EC:1.3.3.6]	0.0877193	0.0701754	1	0.520468
EC1.12.99.6	21.4158	46.356	9.0758e-36	1.60808e-34	20	72	0	0	hydrogenase small subunit [EC:1.12.99.6]	0.277778	1	0	0
EC6.2.1.30	1.42863	31.3193	1.08675e-35	1.89879e-34	143	120	41	43	phenylacetate-CoA ligase [EC:6.2.1.30]	1	0.839161	0.286713	0.300699
EC2.7.3.9	1.23716	77.213	1.92197e-35	3.31211e-34	218	100	76	47	phosphotransferase system, enzyme I, PtsP [EC:2.7.3.9]	1	0.458716	0.348624	0.215596
EC3.1.1.32	4.20926	25.7711	2.80263e-35	4.76447e-34	62	39	2	0	phospholipase A1 [EC:3.1.1.32]	1	0.629032	0.0322581	0
EC2.7.1.-	-2.14193	27.4831	2.66812e-34	4.47532e-33	7	13	118	109	dihydroxyacetone kinase, C-terminal domain [EC:2.7.1.-]	0.059322	0.110169	1	0.923729
EC3.5.1.96	4.17911	29.0817	3.40654e-34	5.63873e-33	63	35	0	2	succinylglutamate desuccinylase [EC:3.5.1.96]	1	0.555556	0	0.031746
EC1.7.99.6	23.3599	18.5986	6.4456e-34	1.05306e-32	35	52	0	0	nitrous-oxide reductase [EC:1.7.99.6]	0.673077	1	0	0
EC2.7.1.73	3.8038	46.8391	6.81426e-34	1.09902e-32	76	25	2	1	inosine kinase [EC:2.7.1.73]	1	0.328947	0.0263158	0.0131579
EC2.4.2.3	2.58215	28.7089	1.19473e-33	1.90249e-32	52	77	6	7	uridine phosphorylase [EC:2.4.2.3]	0.675325	1	0.0779221	0.0909091
EC4.3.1.1	-2.49566	24.503	1.29334e-33	2.03377e-32	6	6	100	94	aspartate ammonia-lyase [EC:4.3.1.1]	0.06	0.06	1	0.94
EC6.1.1.22	1.01876	50.3459	1.52112e-33	2.36244e-32	230	169	125	67	asparaginyl-tRNA synthetase [EC:6.1.1.22]	1	0.734783	0.543478	0.291304
EC1.17.4.2	0.949394	392.956	1.66083e-33	2.54795e-32	38	406	106	123	ribonucleoside-triphosphate reductase [EC:1.17.4.2]	0.0935961	1	0.261084	0.302956
EC2.8.1.6	1.62618	28.4155	3.94493e-33	5.97919e-32	98	108	26	28	biotin synthetase [EC:2.8.1.6]	0.907407	1	0.240741	0.259259
EC6.3.4.5	-0.617566	46.2527	4.46138e-32	6.68145e-31	274	201	639	535	argininosuccinate synthase [EC:6.3.4.5]	0.428795	0.314554	1	0.837246
EC6.3.3.3	2.59818	28.4641	8.00711e-32	1.18505e-30	54	67	3	9	dethiobiotin synthetase [EC:6.3.3.3]	0.80597	1	0.0447761	0.134328
EC1.14.16.1	2.21881	35.2669	1.8453e-31	2.69928e-30	57	81	5	15	phenylalanine-4-hydroxylase [EC:1.14.16.1]	0.703704	1	0.0617284	0.185185
EC6.6.1.2	-0.627626	42.5593	1.05497e-30	1.52547e-29	247	190	573	518	cobaltochelatase CobT [EC:6.6.1.2]	0.431065	0.331588	1	0.904014
EC3.5.2.7	1.28637	68.6891	1.29505e-30	1.85134e-29	105	153	77	18	imidazolonepropionase [EC:3.5.2.7]	0.686275	1	0.503268	0.117647
EC2.6.1.77	2.78141	26.3045	2.33004e-30	3.29347e-29	51	58	2	7	taurine-pyruvate aminotransferase [EC:2.6.1.77]	0.87931	1	0.0344828	0.12069
EC1.14.19.2	21.2378	61.6983	3.26743e-30	4.56714e-29	10	67	0	0	acyl-[acyl-carrier-protein] desaturase [EC:1.14.19.2]	0.149254	1	0	0
EC3.4.25.1	-2.54592	34.8009	4.0434e-30	5.58967e-29	10	0	88	82	proteasome beta subunit [EC:3.4.25.1]	0.113636	0	1	0.931818
EC2.7.4.1	-0.554673	41.529	6.23254e-30	8.52233e-29	281	283	659	650	polyphosphate kinase [EC:2.7.4.1]	0.426404	0.429439	1	0.986343
EC2.5.1.72	-0.826158	34.7907	6.58495e-30	8.90739e-29	123	100	361	318	quinolinate synthase [EC:2.5.1.72]	0.34072	0.277008	1	0.880886
EC6.4.1.4	0.745236	44.6274	9.18039e-30	1.22861e-28	257	320	216	149	3-methylcrotonyl-CoA carboxylase beta subunit [EC:6.4.1.4]	0.803125	1	0.675	0.465625
EC2.7.7.72	1.05201	33.4659	1.35838e-29	1.79878e-28	183	150	82	73	tRNA nucleotidyltransferase (CCA-adding enzyme) [EC:2.7.7.72	1	0.819672	0.448087	0.398907
EC5.4.2.7	1.84703	36.1871	1.45229e-29	1.90311e-28	90	67	10	23	phosphopentomutase [EC:5.4.2.7]	1	0.744444	0.111111	0.255556
EC1.1.2.3	-0.771633	37.6359	2.52158e-29	3.27025e-28	141	116	419	322	L-lactate dehydrogenase (cytochrome) [EC:1.1.2.3]	0.336516	0.27685	1	0.768496
EC2.3.1.182	1.59562	116.244	2.88759e-29	3.70672e-28	31	154	25	25	D-citramalate synthase [EC:2.3.1.182]	0.201299	1	0.162338	0.162338
EC3.5.2.6	2.07178	31.2173	2.92322e-29	3.71455e-28	76	61	7	16	beta-lactamase [EC:3.5.2.6]	1	0.802632	0.0921053	0.210526
EC3.5.2.5	-2.45061	28.4571	3.02687e-29	3.8078e-28	9	2	87	83	allantoinase [EC:3.5.2.5]	0.103448	0.0229885	1	0.954023
EC3.5.3.6	-2.13699	45.1306	3.28453e-29	4.09103e-28	0	17	104	88	arginine deiminase [EC:3.5.3.6]	0	0.163462	1	0.846154
EC1.5.1.12	1.23285	47.3193	3.77306e-29	4.65345e-28	96	164	52	49	1-pyrroline-5-carboxylate dehydrogenase [EC:1.5.1.12]	0.585366	1	0.317073	0.29878
EC3.6.1.1	-0.442969	75.731	1.6348e-28	1.99668e-27	426	460	857	982	pyrophosphatase PpaX [EC:3.6.1.1]	0.433809	0.468432	0.872709	1
EC3.4.21.-	-4.48339	30.6656	2.03182e-28	2.45772e-27	1	0	45	73	putative serine protease PepD [EC:3.4.21.-]	0.0136986	0	0.616438	1
EC5.3.1.5	-1.1113	61.3507	3.14536e-28	3.76844e-27	76	25	197	212	xylose isomerase [EC:5.3.1.5]	0.358491	0.117925	0.929245	1
EC3.3.1.1	-0.511771	50.5018	4.86026e-28	5.76812e-27	305	326	684	719	adenosylhomocysteinase [EC:3.3.1.1]	0.4242	0.453408	0.951321	1
EC4.1.3.30	-1.15249	42.0309	6.31974e-28	7.43012e-27	62	29	199	185	methylisocitrate lyase [EC:4.1.3.30]	0.311558	0.145729	1	0.929648
EC2.6.1.66 2.6.1.2	2.90573	65.9919	8.9185e-28	1.03884e-26	79	17	2	5	alanine-synthesizing transaminase [EC:2.6.1.66 2.6.1.2]	1	0.21519	0.0253165	0.0632911
EC3.2.1.3	4.60478	44.137	2.19474e-27	2.53301e-26	59	16	0	1	glucoamylase [EC:3.2.1.3]	1	0.271186	0	0.0169492
EC1.1.3.6	-2.22115	47.8632	2.9626e-27	3.38814e-26	0	14	110	62	cholesterol oxidase [EC:1.1.3.6]	0	0.127273	1	0.563636
EC1.14.13.82	2.78256	22.1778	3.30209e-27	3.74237e-26	49	48	5	3	vanillate monooxygenase [EC:1.14.13.82]	1	0.979592	0.102041	0.0612245
EC1.1.1.6	-3.44241	31.4065	3.55021e-27	3.98764e-26	3	0	51	74	glycerol dehydrogenase [EC:1.1.1.6]	0.0405405	0	0.689189	1
EC4.2.1.42	-1.73904	26.2367	4.20547e-27	4.68184e-26	15	14	116	104	galactarate dehydratase [EC:4.2.1.42]	0.12931	0.12069	1	0.896552
EC2.7.7.4	0.616805	38.5427	4.6904e-27	5.1759e-26	386	330	272	243	3&#39;-phosphoadenosine 5&#39;-phosphosulfate synthase [EC:2.7.7.4	1	0.854922	0.704663	0.629534
EC3.4.11.23	3.58313	39.0795	9.15512e-27	1.00149e-25	60	21	2	1	PepB aminopeptidase [EC:3.4.11.23]	1	0.35	0.0333333	0.0166667
EC3.7.1.3	0.867643	55.4638	1.06712e-26	1.15727e-25	174	228	151	74	kynureninase [EC:3.7.1.3]	0.763158	1	0.662281	0.324561
EC1.5.99.8	1.74258	45.3432	1.41224e-26	1.51846e-25	49	101	22	13	proline dehydrogenase [EC:1.5.99.8]	0.485149	1	0.217822	0.128713
EC1.14.12.18	20.0987	103.182	1.67007e-26	1.78046e-25	0	67	0	0	biphenyl 2,3-dioxygenase [EC:1.14.12.18]	0	1	0	0
EC2.3.1.47	1.67359	37.5554	2.3947e-26	2.53154e-25	57	99	21	18	8-amino-7-oxononanoate synthase [EC:2.3.1.47]	0.575758	1	0.212121	0.181818
EC1.4.1.9	1.5907	28.9269	9.71046e-26	1.01798e-24	76	86	19	25	leucine dehydrogenase [EC:1.4.1.9]	0.883721	1	0.22093	0.290698
EC2.4.1.7	0.836519	44.6156	1.42007e-25	1.4764e-24	238	169	136	99	sucrose phosphorylase [EC:2.4.1.7]	1	0.710084	0.571429	0.415966
EC1.1.1.85	-0.542645	37.868	2.0539e-25	2.11788e-24	257	241	639	503	3-isopropylmalate dehydrogenase [EC:1.1.1.85]	0.402191	0.377152	1	0.787167
EC3.1.21.2	-2.57491	41.2803	2.62264e-25	2.68235e-24	6	2	99	41	deoxyribonuclease IV [EC:3.1.21.2]	0.0606061	0.020202	1	0.414141
EC3.5.4.4	-1.0472	54.6798	3.30134e-25	3.34926e-24	77	27	217	178	adenosine deaminase [EC:3.5.4.4]	0.354839	0.124424	1	0.820276
EC2.4.2.1	1.03843	33.2418	5.08544e-25	5.11799e-24	130	154	65	69	purine-nucleoside phosphorylase [EC:2.4.2.1]	0.844156	1	0.422078	0.448052
EC2.3.1.1	1.09438	52.391	8.64465e-25	8.63093e-24	144	116	86	30	amino-acid N-acetyltransferase [EC:2.3.1.1]	1	0.805556	0.597222	0.208333
EC4.3.1.17	0.903052	56.9414	9.55853e-25	9.46822e-24	127	221	104	84	L-serine dehydratase [EC:4.3.1.17]	0.574661	1	0.470588	0.38009
EC1.2.7.5	3.50617	42.8026	1.22865e-24	1.20754e-23	18	57	3	0	aldehyde:ferredoxin oxidoreductase [EC:1.2.7.5]	0.315789	1	0.0526316	0
EC6.3.5.10	1.2633	32.9692	2.61925e-24	2.55427e-23	119	88	45	33	adenosylcobyric acid synthase [EC:6.3.5.10]	1	0.739496	0.378151	0.277311
EC5.1.3.15	3.0473	48.1054	7.05482e-24	6.8269e-23	60	19	0	5	glucose-6-phosphate 1-epimerase [EC:5.1.3.15]	1	0.316667	0	0.0833333
EC2.4.1.-	1.2487	48.1733	1.28581e-23	1.23477e-22	73	131	50	28	UDP-glucose:glycoprotein glucosyltransferase [EC:2.4.1.-]	0.557252	1	0.381679	0.21374
EC4.-.-.-	-3.30544	21.3907	1.98458e-23	1.89136e-22	1	2	54	55	pyridoxine biosynthesis protein [EC:4.-.-.-]	0.0181818	0.0363636	0.981818	1
EC1.12.1.2	4.44617	61.6618	2.26891e-23	2.14608e-22	7	57	1	0	hydrogen dehydrogenase [EC:1.12.1.2]	0.122807	1	0.0175439	0
EC1.13.11.6	3.20506	21.5315	3.61256e-23	3.39149e-22	32	42	2	2	3-hydroxyanthranilate 3,4-dioxygenase [EC:1.13.11.6]	0.761905	1	0.047619	0.047619
EC2.7.7.63	-3.28693	23.912	5.81699e-23	5.42058e-22	3	0	63	44	lipoate-protein ligase A [EC:2.7.7.63]	0.047619	0	1	0.698413
EC2.7.9.1	-0.591133	59.5405	7.36965e-23	6.81693e-22	191	175	399	482	pyruvate,orthophosphate dikinase [EC:2.7.9.1]	0.396266	0.363071	0.827801	1
EC1.7.3.3	-2.85686	24.0923	8.12228e-23	7.45827e-22	4	1	68	48	urate oxidase [EC:1.7.3.3]	0.0588235	0.0147059	1	0.705882
EC3.5.1.24	-4.256	21.1698	1.24792e-22	1.13138e-21	0	1	58	36	choloylglycine hydrolase [EC:3.5.1.24]	0	0.0172414	1	0.62069
EC1.1.1.79 1.1.1.81	1.54005	26.6083	1.25009e-22	1.13138e-21	73	74	25	17	gyoxylate/hydroxypyruvate reductase A [EC:1.1.1.79 1.1.1.81]	0.986486	1	0.337838	0.22973
EC2.7.7.59	0.574472	85.7817	1.57077e-22	1.41145e-21	401	264	322	177	[protein-PII] uridylyltransferase [EC:2.7.7.59]	1	0.658354	0.802993	0.441397
EC2.3.1.15	0.600263	67.2415	1.92573e-22	1.71813e-21	370	244	211	238	glycerol-3-phosphate acyltransferase PlsY [EC:2.3.1.15]	1	0.659459	0.57027	0.643243
EC1.3.99.2	1.08252	33.5937	2.11544e-22	1.87357e-21	113	124	68	39	butyryl-CoA dehydrogenase [EC:1.3.99.2]	0.91129	1	0.548387	0.314516
EC4.2.1.7	-0.908959	46.4595	2.12973e-22	1.87357e-21	87	43	220	210	altronate hydrolase [EC:4.2.1.7]	0.395455	0.195455	1	0.954545
EC6.2.1.1	-0.354943	42.2244	2.51042e-22	2.19313e-21	584	524	1157	949	acetyl-CoA synthetase [EC:6.2.1.1]	0.504754	0.452895	1	0.820225
EC2.5.1.30	-2.69163	30.1597	2.81392e-22	2.44132e-21	6	0	55	63	heptaprenyl diphosphate synthase [EC:2.5.1.30]	0.0952381	0	0.873016	1
EC3.1.4.16	2.96831	20.5756	8.13462e-22	7.00915e-21	37	36	3	2	2&#39;,3&#39;-cyclic-nucleotide 2&#39;-phosphodiesterase [EC:3.1.4.16]	1	0.972973	0.0810811	0.0540541
EC2.5.1.68	-23.7289	17.5185	9.56786e-22	8.188e-21	0	0	37	45	short-chain Z-isoprenyl diphosphate synthase [EC:2.5.1.68]	0	0	0.822222	1
EC4.3.1.7	3.37833	28.1999	1.85732e-21	1.57872e-20	45	21	2	1	ethanolamine ammonia-lyase small subunit [EC:4.3.1.7]	1	0.466667	0.0444444	0.0222222
EC3.2.1.39	2.13312	27.1604	2.25269e-21	1.90193e-20	57	38	7	8	glucan endo-1,3-beta-D-glucosidase [EC:3.2.1.39]	1	0.666667	0.122807	0.140351
EC2.4.1.129	-2.43729	31.877	2.34154e-21	1.96377e-20	7	1	53	69	peptidoglycan glycosyltransferase [EC:2.4.1.129]	0.101449	0.0144928	0.768116	1
EC3.2.2.- 4.2.99.18	-2.79462	21.9082	3.13143e-21	2.60883e-20	3	2	62	47	endonuclease VIII [EC:3.2.2.- 4.2.99.18]	0.0483871	0.0322581	1	0.758065
EC5.1.3.9	-4.19005	20.1151	3.4794e-21	2.87966e-20	1	0	53	35	N-acylglucosamine-6-phosphate 2-epimerase [EC:5.1.3.9]	0.0188679	0	1	0.660377
EC3.6.3.-	-0.975134	29.883	3.51432e-21	2.88956e-20	51	52	200	164	glutamine transport system ATP-binding protein [EC:3.6.3.-]	0.255	0.26	1	0.82
EC1.1.1.-	0.57231	42.9561	3.82693e-21	3.12615e-20	278	347	240	230	retinol dehydrogenase 11 [EC:1.1.1.-]	0.801153	1	0.691643	0.662824
EC6.3.5.5	-0.267862	45.2191	6.02491e-21	4.8899e-20	989	904	1732	1566	carbamoyl-phosphate synthase small subunit [EC:6.3.5.5]	0.571016	0.52194	1	0.904157
EC2.6.1.76	2.65887	32.746	1.05164e-20	8.48052e-20	24	51	2	5	diaminobutyrate-2-oxoglutarate transaminase [EC:2.6.1.76]	0.470588	1	0.0392157	0.0980392
EC3.6.3.17	-0.968269	33.9797	1.17919e-20	9.44851e-20	60	42	203	155	rhamnose transport system ATP-binding protein [EC:3.6.3.17]	0.295567	0.206897	1	0.763547
EC3.1.3.18	0.816135	47.0041	1.26426e-20	1.00661e-19	205	131	104	94	phosphoglycolate phosphatase [EC:3.1.3.18]	1	0.639024	0.507317	0.458537
EC2.7.7.8	-0.358375	38.4252	1.50828e-20	1.19335e-19	490	502	997	895	polyribonucleotide nucleotidyltransferase [EC:2.7.7.8]	0.491474	0.503511	1	0.897693
EC3.5.1.-	1.21463	36.9149	1.73109e-20	1.36107e-19	71	111	36	36	NAD-dependent deacetylase [EC:3.5.1.-]	0.63964	1	0.324324	0.324324
EC1.2.1.12	0.389256	38.4978	3.68645e-20	2.88046e-19	581	595	591	471	glyceraldehyde 3-phosphate dehydrogenase [EC:1.2.1.12]	0.976471	1	0.993277	0.791597
EC1.13.11.2	2.29612	43.7718	5.9733e-20	4.63853e-19	21	61	4	7	catechol 2,3-dioxygenase [EC:1.13.11.2]	0.344262	1	0.0655738	0.114754
EC6.3.5.4	0.610518	40.688	6.05831e-20	4.67567e-19	292	233	193	187	asparagine synthase (glutamine-hydrolysing) [EC:6.3.5.4]	1	0.797945	0.660959	0.640411
EC3.5.4.5	1.3661	29.3371	6.28042e-20	4.81754e-19	68	82	23	28	cytidine deaminase [EC:3.5.4.5]	0.829268	1	0.280488	0.341463
EC4.2.1.9	-0.329192	52.0215	8.49018e-20	6.47312e-19	599	546	1060	1061	dihydroxy-acid dehydratase [EC:4.2.1.9]	0.564562	0.514609	0.999057	1
EC3.2.1.28	2.88255	22.2241	9.12923e-20	6.91842e-19	28	39	3	2	alpha,alpha-trehalase [EC:3.2.1.28]	0.717949	1	0.0769231	0.0512821
EC4.1.3.6	-1.45421	31.4047	9.37367e-20	7.06113e-19	21	13	117	77	citrate lyase subunit beta / citryl-CoA lyase [EC:4.1.3.6	0.179487	0.111111	1	0.65812
EC3.5.3.1	2.61805	28.3837	1.0431e-19	7.81084e-19	26	46	2	5	arginase [EC:3.5.3.1]	0.565217	1	0.0434783	0.108696
EC1.2.4.2	-0.336166	41.016	1.65023e-19	1.2284e-18	518	559	1051	958	2-oxoglutarate dehydrogenase E1 component [EC:1.2.4.2]	0.492864	0.531874	1	0.911513
EC4.2.1.108	21.7652	31.1587	1.92056e-19	1.42121e-18	10	38	0	0	L-ectoine synthase [EC:4.2.1.108]	0.263158	1	0	0
EC4.2.2.3	1.4151	66.9962	2.0877e-19	1.53586e-18	42	97	38	7	poly(beta-D-mannuronate) lyase [EC:4.2.2.3]	0.43299	1	0.391753	0.0721649
EC2.3.2.2	0.432708	43.9739	2.20063e-19	1.60953e-18	464	467	473	332	gamma-glutamyltranspeptidase [EC:2.3.2.2]	0.980973	0.987315	1	0.701903
EC3.1.1.45	1.2184	33.701	2.5537e-19	1.85697e-18	101	69	39	28	carboxymethylenebutenolidase [EC:3.1.1.45]	1	0.683168	0.386139	0.277228
EC1.8.1.9	-0.385369	51.7208	2.9905e-19	2.1621e-18	344	445	804	742	thioredoxin reductase (NADPH) [EC:1.8.1.9]	0.427861	0.553483	1	0.922886
EC1.3.99.1	-0.312031	49.1652	3.12345e-19	2.24532e-18	637	608	1141	1126	fumarate reductase iron-sulfur protein [EC:1.3.99.1]	0.558282	0.532866	1	0.986854
EC3.5.2.14	0.686677	36.7594	4.46717e-19	3.19301e-18	185	225	140	135	N-methylhydantoinase B [EC:3.5.2.14]	0.822222	1	0.622222	0.6
EC1.1.1.1	-0.663486	37.5335	7.19413e-19	5.11311e-18	123	105	341	249	alcohol dehydrogenase [EC:1.1.1.1]	0.360704	0.307918	1	0.730205
EC1.5.1.29	-4.06942	18.609	8.8784e-19	6.27473e-18	1	0	44	34	FMN reductase [EC:1.5.1.29]	0.0227273	0	1	0.772727
EC6.3.1.2	-0.302035	42.1026	9.67675e-19	6.80076e-18	623	675	1285	1055	glutamine synthetase [EC:6.3.1.2]	0.484825	0.525292	1	0.821012
EC3.1.1.5	2.03359	35.2732	1.24569e-18	8.70601e-18	54	32	3	12	lysophospholipase II [EC:3.1.1.5]	1	0.592593	0.0555556	0.222222
EC4.2.1.18	1.24919	29.5635	1.49682e-18	1.04033e-17	71	86	28	32	methylglutaconyl-CoA hydratase [EC:4.2.1.18]	0.825581	1	0.325581	0.372093
EC4.1.2.9	-2.23398	29.5735	2.14569e-18	1.48312e-17	3	6	47	65	phosphoketolase [EC:4.1.2.9]	0.0461538	0.0923077	0.723077	1
EC4.1.3.4	0.851446	65.6383	2.53668e-18	1.7438e-17	90	186	77	80	hydroxymethylglutaryl-CoA lyase [EC:4.1.3.4]	0.483871	1	0.413978	0.430108
EC4.2.1.1	0.910371	42.9277	2.65357e-18	1.81424e-17	96	152	76	57	carbonic anhydrase [EC:4.2.1.1]	0.631579	1	0.5	0.375
EC3.6.3.25	-2.52612	28.0073	2.82573e-18	1.92149e-17	6	0	50	50	sulfate transport system ATP-binding protein [EC:3.6.3.25]	0.12	0	1	1
EC4.1.1.28	1.77096	53.1283	4.63302e-18	3.13351e-17	28	69	4	18	aromatic-L-amino-acid decarboxylase [EC:4.1.1.28]	0.405797	1	0.057971	0.26087
EC2.7.1.36	1.17118	56.1463	4.801e-18	3.22977e-17	51	116	44	25	mevalonate kinase [EC:2.7.1.36]	0.439655	1	0.37931	0.215517
EC1.-.-.-	1.50263	25.4297	5.95317e-18	3.98356e-17	60	58	20	15	N-ethylmaleimide reductase [EC:1.-.-.-]	1	0.966667	0.333333	0.25
EC4.1.3.38	1.99808	25.3911	9.94553e-18	6.61983e-17	43	40	5	10	4-amino-4-deoxychorismate lyase [EC:4.1.3.38]	1	0.930233	0.116279	0.232558
EC3.5.4.3	1.2004	30.9369	1.28724e-17	8.52288e-17	77	80	26	37	guanine deaminase [EC:3.5.4.3]	0.9625	1	0.325	0.4625
EC1.1.1.90	20.6552	61.8473	1.4e-17	9.22095e-17	1	42	0	0	aryl-alcohol dehydrogenase [EC:1.1.1.90]	0.0238095	1	0	0
EC3.5.3.23	2.07905	72.491	2.09088e-17	1.36997e-16	68	10	4	9	succinylarginine dihydrolase [EC:3.5.3.23]	1	0.147059	0.0588235	0.132353
EC4.2.1.19	-0.811321	30.4361	2.79001e-17	1.81856e-16	62	67	207	180	imidazoleglycerol-phosphate dehydratase [EC:4.2.1.19]	0.299517	0.323671	1	0.869565
EC3.5.1.26	1.73954	47.5236	3.23961e-17	2.10073e-16	24	70	13	9	N4-(beta-N-acetylglucosaminyl)-L-asparaginase [EC:3.5.1.26]	0.342857	1	0.185714	0.128571
EC2.3.1.57	2.62267	33.4361	3.2817e-17	2.11712e-16	42	20	6	0	diamine N-acetyltransferase [EC:2.3.1.57]	1	0.47619	0.142857	0
EC6.3.5.1	-0.798614	45.043	4.73272e-17	3.03764e-16	88	44	213	178	NAD+ synthase (glutamine-hydrolysing) [EC:6.3.5.1]	0.413146	0.206573	1	0.835681
EC3.6.1.11	0.742888	31.2637	5.42395e-17	3.46362e-16	165	152	106	95	exopolyphosphatase [EC:3.6.1.11]	1	0.921212	0.642424	0.575758
EC5.2.1.2	1.72885	24.2317	6.17178e-17	3.92126e-16	49	44	11	11	maleylacetoacetate isomerase [EC:5.2.1.2]	1	0.897959	0.22449	0.22449
EC2.7.7.24	0.595654	47.0169	7.22578e-17	4.56785e-16	188	268	176	159	glucose-1-phosphate thymidylyltransferase [EC:2.7.7.24]	0.701493	1	0.656716	0.593284
EC4.2.1.44	-1.15509	57.4388	9.99956e-17	6.28973e-16	43	9	99	121	inosose dehydratase [EC:4.2.1.44]	0.355372	0.0743802	0.818182	1
EC6.3.2.9	0.521092	42.3893	1.25937e-16	7.88203e-16	249	317	248	200	UDP-N-acetylmuramoylalanine--D-glutamate ligase [EC:6.3.2.9]	0.785489	1	0.782334	0.630915
EC2.6.1.84	2.29476	31.5344	1.41029e-16	8.78291e-16	23	44	2	7	arginine:pyruvate transaminase [EC:2.6.1.84]	0.522727	1	0.0454545	0.159091
EC4.3.1.3	0.688455	41.5908	1.72056e-16	1.06624e-15	168	180	149	84	histidine ammonia-lyase [EC:4.3.1.3]	0.933333	1	0.827778	0.466667
EC1.7.99.7	2.7209	56.263	2.21436e-16	1.36552e-15	7	50	2	3	nitric-oxide reductase NorQ protein [EC:1.7.99.7]	0.14	1	0.04	0.06
EC3.6.3.14	-0.175894	46.1417	2.48081e-16	1.52237e-15	1801	1694	2943	2611	flagellum-specific ATP synthase [EC:3.6.3.14]	0.611961	0.575603	1	0.88719
EC3.5.1.32	0.615126	39.293	2.80202e-16	1.71114e-15	235	180	157	142	hippurate hydrolase [EC:3.5.1.32]	1	0.765957	0.668085	0.604255
EC4.1.2.27	-2.97081	22.1456	3.08823e-16	1.87681e-15	3	0	42	36	sphinganine-1-phosphate aldolase [EC:4.1.2.27]	0.0714286	0	1	0.857143
EC2.7.2.3	-0.440731	40.1951	5.5559e-16	3.36025e-15	215	264	541	451	phosphoglycerate kinase [EC:2.7.2.3]	0.397412	0.487985	1	0.833641
EC2.1.1.80	1.23389	42.7696	8.26431e-16	4.95071e-15	90	44	25	27	chemotaxis protein methyltransferase CheR [EC:2.1.1.80]	1	0.488889	0.277778	0.3
EC1.1.1.28	1.23389	35.1335	8.26431e-16	4.95071e-15	84	50	30	22	D-lactate dehydrogenase [EC:1.1.1.28]	1	0.595238	0.357143	0.261905
EC1.1.2.8	1.00291	57.3661	1.1382e-15	6.78602e-15	62	118	63	25	alcohol dehydrogenase (cytochrome c) [EC:1.1.2.8]	0.525424	1	0.533898	0.211864
EC2.4.1.12	-1.44075	33.8381	1.20265e-15	7.1365e-15	21	6	79	73	cellulose synthase (UDP-forming) [EC:2.4.1.12]	0.265823	0.0759494	1	0.924051
EC3.6.1.-	0.57348	37.3357	1.39197e-15	8.22111e-15	236	210	197	138	ADP-ribose diphosphatase [EC:3.6.1.-]	1	0.889831	0.834746	0.584746
EC1.1.1.60	-0.83923	58.9912	1.44719e-15	8.50733e-15	77	29	200	127	2-hydroxy-3-oxopropionate reductase [EC:1.1.1.60]	0.385	0.145	1	0.635
EC3.4.24.25	2.41892	31.3922	1.91598e-15	1.12107e-14	42	17	4	3	vibriolysin [EC:3.4.24.25]	1	0.404762	0.0952381	0.0714286
EC2.7.1.35	-2.38686	28.2509	1.99205e-15	1.16019e-14	0	6	42	45	pyridoxine kinase [EC:2.7.1.35]	0	0.133333	0.933333	1
EC3.4.24.11	-3.87159	18.0123	2.05336e-15	1.19038e-14	0	1	34	30	neprilysin [EC:3.4.24.11]	0	0.0294118	1	0.882353
EC2.3.1.16	0.546105	43.3474	2.29013e-15	1.32155e-14	218	260	223	146	acetyl-CoA acyltransferase [EC:2.3.1.16]	0.838462	1	0.857692	0.561538
EC1.14.99.-	-0.472301	43.5807	2.36199e-15	1.3568e-14	224	169	472	368	phytoene dehydrogenase [EC:1.14.99.-]	0.474576	0.358051	1	0.779661
EC1.3.1.9	-0.502774	42.1423	3.06353e-15	1.75178e-14	168	171	361	386	enoyl-[acyl-carrier protein] reductase I [EC:1.3.1.9]	0.435233	0.443005	0.935233	1
EC3.4.21.92	-0.469917	46.7541	3.37423e-15	1.92072e-14	210	183	402	436	ATP-dependent Clp protease, protease subunit [EC:3.4.21.92]	0.481651	0.419725	0.922018	1
EC2.6.1.57	1.21124	29.52	3.97932e-15	2.25495e-14	76	55	28	24	aromatic-amino-acid transaminase [EC:2.6.1.57]	1	0.723684	0.368421	0.315789
EC4.1.1.9	-1.03556	38.9688	4.74358e-15	2.67597e-14	37	24	145	84	malonyl-CoA decarboxylase [EC:4.1.1.9]	0.255172	0.165517	1	0.57931
EC1.2.1.70	0.646432	38.6005	5.50019e-15	3.08895e-14	154	194	143	100	glutamyl-tRNA reductase [EC:1.2.1.70]	0.793814	1	0.737113	0.515464
EC4.1.2.4	1.05213	42.6486	5.86355e-15	3.27838e-14	81	78	23	51	deoxyribose-phosphate aldolase [EC:4.1.2.4]	1	0.962963	0.283951	0.62963
EC4.2.3.3	2.81302	33.1739	6.7556e-15	3.76042e-14	38	12	2	2	methylglyoxal synthase [EC:4.2.3.3]	1	0.315789	0.0526316	0.0526316
EC4.1.2.25	0.862139	35.0395	7.11313e-15	3.94199e-14	93	122	57	64	dihydroneopterin aldolase [EC:4.1.2.25]	0.762295	1	0.467213	0.52459
EC1.14.99.3	-2.89076	22.7374	7.35927e-15	4.06051e-14	3	0	35	37	heme oxygenase [EC:1.14.99.3]	0.0810811	0	0.945946	1
EC6.3.1.1	3.37833	32.9613	8.02985e-15	4.41116e-14	34	10	0	2	aspartate--ammonia ligase [EC:6.3.1.1]	1	0.294118	0	0.0588235
EC2.5.1.18	0.486178	34.1402	9.496e-15	5.1939e-14	271	289	247	212	glutathione S-transferase [EC:2.5.1.18]	0.937716	1	0.854671	0.733564
EC5.1.1.8	2.20094	22.0002	1.10111e-14	5.99654e-14	28	33	4	5	4-hydroxyproline epimerase [EC:5.1.1.8]	0.848485	1	0.121212	0.151515
EC1.1.3.21	3.97617	23.5746	1.23356e-14	6.6889e-14	28	12	0	1	alpha-glycerophosphate oxidase [EC:1.1.3.21]	1	0.428571	0	0.0357143
EC5.3.1.23	-0.909247	72.4916	1.49897e-14	8.09314e-14	52	29	94	174	methylthioribose-1-phosphate isomerase [EC:5.3.1.23]	0.298851	0.166667	0.54023	1
EC1.1.1.53	-1.72316	24.0318	1.96642e-14	1.05716e-13	9	6	60	52	3alpha(or 20beta)-hydroxysteroid dehydrogenase [EC:1.1.1.53]	0.15	0.1	1	0.866667
EC5.3.1.9	0.396343	46.6137	2.29324e-14	1.22762e-13	348	436	362	341	glucose-6-phosphate isomerase [EC:5.3.1.9]	0.798165	1	0.830275	0.78211
EC6.3.4.3	-0.560582	43.9656	2.39442e-14	1.27635e-13	140	108	344	235	formate--tetrahydrofolate ligase [EC:6.3.4.3]	0.406977	0.313953	1	0.68314
EC4.1.1.33	1.02605	45.8151	2.69253e-14	1.4292e-13	52	105	42	33	diphosphomevalonate decarboxylase [EC:4.1.1.33]	0.495238	1	0.4	0.314286
EC3.1.2.1	3.95085	44.062	2.84497e-14	1.50377e-13	35	4	1	0	acetyl-CoA hydrolase [EC:3.1.2.1]	1	0.114286	0.0285714	0
EC1.7.2.1	26.4203	13.3619	3.21051e-14	1.68988e-13	17	17	0	0	nitrite reductase (NO-forming) [EC:1.7.2.1]	1	1	0	0
EC3.1.1.41	-23.254	16.6116	4.14649e-14	2.17345e-13	0	0	33	18	cephalosporin-C deacetylase [EC:3.1.1.41]	0	0	1	0.545455
EC3.1.1.75	1.66101	30.9278	5.34816e-14	2.79169e-13	51	28	13	7	poly(3-hydroxybutyrate) depolymerase [EC:3.1.1.75]	1	0.54902	0.254902	0.137255
EC2.-.-.-	0.549181	59.6562	7.81167e-14	4.06078e-13	163	258	195	129	molybdopterin synthase catalytic subunit [EC:2.-.-.-]	0.631783	1	0.755814	0.5
EC5.4.99.5	0.54751	41.8783	1.03814e-13	5.37441e-13	180	239	183	140	chorismate mutase / prephenate dehydrogenase [EC:5.4.99.5	0.753138	1	0.76569	0.585774
EC1.2.1.27	-0.513487	50.0756	1.1817e-13	6.09256e-13	172	114	312	325	methylmalonate-semialdehyde dehydrogenase [EC:1.2.1.27]	0.529231	0.350769	0.96	1
EC1.5.99.1	-0.697053	36.6245	1.21481e-13	6.23767e-13	85	57	213	167	sarcosine dehydrogenase [EC:1.5.99.1]	0.399061	0.267606	1	0.784038
EC1.2.1.41	-0.486376	60.3219	1.2809e-13	6.5503e-13	202	120	408	290	glutamate-5-semialdehyde dehydrogenase [EC:1.2.1.41]	0.495098	0.294118	1	0.710784
EC2.7.4.16	0.612714	38.3588	1.33829e-13	6.81608e-13	188	154	148	99	thiamine-monophosphate kinase [EC:2.7.4.16]	1	0.819149	0.787234	0.526596
EC4.1.3.40	3.89821	19.9607	1.51199e-13	7.66969e-13	24	13	1	0	chorismate--pyruvate lyase [EC:4.1.3.40]	1	0.541667	0.0416667	0
EC5.1.3.4	-1.93191	29.3311	1.54819e-13	7.82179e-13	1	9	53	39	L-ribulose-5-phosphate 4-epimerase [EC:5.1.3.4]	0.0188679	0.169811	1	0.735849
EC3.1.6.1	-0.626775	42.3258	1.56548e-13	7.8775e-13	102	78	271	178	arylsulfatase [EC:3.1.6.1]	0.376384	0.287823	1	0.656827
EC1.14.13.7	1.14531	75.0136	1.7035e-13	8.53787e-13	28	97	39	14	phenol 2-monooxygenase [EC:1.14.13.7]	0.28866	1	0.402062	0.14433
EC4.1.1.18	2.06224	49.5113	1.95961e-13	9.77959e-13	49	10	4	6	lysine decarboxylase [EC:4.1.1.18]	1	0.204082	0.0816327	0.122449
EC2.7.1.17	-0.709272	104.517	1.9668e-13	9.77959e-13	107	27	241	122	xylulokinase [EC:2.7.1.17]	0.443983	0.112033	1	0.506224
EC2.3.1.46	1.05455	27.05	2.16523e-13	1.07239e-12	70	70	33	32	homoserine O-succinyltransferase [EC:2.3.1.46]	1	1	0.471429	0.457143
EC1.1.1.3	-0.550924	38.7611	2.65176e-13	1.3082e-12	130	107	319	229	homoserine dehydrogenase [EC:1.1.1.3]	0.407524	0.335423	1	0.717868
EC3.2.2.20	0.853439	33.6512	2.98044e-13	1.46461e-12	84	108	51	58	DNA-3-methyladenine glycosylase I [EC:3.2.2.20]	0.777778	1	0.472222	0.537037
EC1.2.1.32	2.04515	29.9258	3.95305e-13	1.93499e-12	18	40	5	5	aminomuconate-semialdehyde dehydrogenase [EC:1.2.1.32]	0.45	1	0.125	0.125
EC1.9.3.1	0.198435	118.56	3.99517e-13	1.94803e-12	1067	1505	1474	1337	cytochrome c oxidase subunit III [EC:1.9.3.1]	0.70897	1	0.979402	0.888372
EC2.3.1.179	0.41948	39.83	4.2412e-13	2.06001e-12	291	347	309	250	3-oxoacyl-[acyl-carrier-protein] synthase II [EC:2.3.1.179]	0.838617	1	0.89049	0.720461
EC6.3.1.10	1.24655	41.2607	4.30329e-13	2.08213e-12	74	33	23	18	adenosylcobinamide-phosphate synthase CobD [EC:6.3.1.10]	1	0.445946	0.310811	0.243243
EC2.1.1.107	1.10613	27.7886	4.42773e-13	2.13413e-12	57	70	29	27	uroporphyrin-III C-methyltransferase [EC:2.1.1.107]	0.814286	1	0.414286	0.385714
EC4.2.1.-	0.498223	48.6487	4.63142e-13	2.22379e-12	193	275	193	186	3-vinyl bacteriochlorophyllide hydratase [EC:4.2.1.-]	0.701818	1	0.701818	0.676364
EC3.5.3.3	1.18604	53.7255	6.6262e-13	3.16949e-12	29	84	26	20	creatinase [EC:3.5.3.3]	0.345238	1	0.309524	0.238095
EC2.7.1.69	0.872808	31.2789	1.1572e-12	5.51426e-12	96	80	46	52	PTS system, ascorbate-specific IIA component [EC:2.7.1.69]	1	0.833333	0.479167	0.541667
EC3.1.5.1	0.496641	32.6234	1.49102e-12	7.07814e-12	224	226	197	168	dGTPase [EC:3.1.5.1]	0.99115	1	0.871681	0.743363
EC1.13.11.3	2.07905	34.4458	1.62985e-12	7.70809e-12	14	40	6	3	protocatechuate 3,4-dioxygenase, beta subunit [EC:1.13.11.3]	0.35	1	0.15	0.075
EC1.7.99.4	-0.428963	39.0838	1.82847e-12	8.61505e-12	193	192	391	397	nitrate reductase 2, alpha subunit [EC:1.7.99.4]	0.486146	0.483627	0.984887	1
EC2.2.1.1	-0.297357	56.7969	1.94865e-12	9.14701e-12	470	381	755	772	transketolase [EC:2.2.1.1]	0.608808	0.493523	0.977979	1
EC3.5.1.44	24.2613	13.865	2.39509e-12	1.12008e-11	17	12	0	0	chemotaxis protein CheD [EC:3.5.1.44]	1	0.705882	0	0
EC2.5.1.17	0.855615	35.0212	3.94942e-12	1.84013e-11	104	69	53	45	cob(I)alamin adenosyltransferase [EC:2.5.1.17]	1	0.663462	0.509615	0.432692
EC1.1.1.103	0.987764	28.138	4.90977e-12	2.27915e-11	63	74	39	29	threonine 3-dehydrogenase [EC:1.1.1.103]	0.851351	1	0.527027	0.391892
EC2.5.1.9	0.571993	34.0419	4.98897e-12	2.3074e-11	183	152	134	118	riboflavin synthase alpha chain [EC:2.5.1.9]	1	0.830601	0.73224	0.644809
EC1.2.1.9	0.834346	35.8914	5.25976e-12	2.42373e-11	79	99	67	36	glyceraldehyde-3-phosphate dehydrogenase (NADP) [EC:1.2.1.9]	0.79798	1	0.676768	0.363636
EC3.4.11.2	0.396003	40.8355	7.78219e-12	3.57299e-11	299	332	330	236	aminopeptidase N [EC:3.4.11.2]	0.900602	1	0.993976	0.710843
EC3.6.3.27	-0.550906	37.5988	1.0514e-11	4.80967e-11	116	89	237	237	phosphate transport system ATP-binding protein [EC:3.6.3.27]	0.489451	0.375527	1	1
EC3.2.2.4	1.14407	51.8381	1.18828e-11	5.41612e-11	77	29	31	14	AMP nucleosidase [EC:3.2.2.4]	1	0.376623	0.402597	0.181818
EC6.1.1.3	-0.281825	42.0568	1.29125e-11	5.86425e-11	409	474	846	714	threonyl-tRNA synthetase [EC:6.1.1.3]	0.483452	0.560284	1	0.843972
EC1.4.3.4	-1.01199	29.6515	1.45701e-11	6.59325e-11	20	28	103	73	monoamine oxidase [EC:1.4.3.4]	0.194175	0.271845	1	0.708738
EC1.14.15.3	1.04003	33.0137	1.46414e-11	6.60175e-11	48	73	26	31	alkane 1-monooxygenase [EC:1.14.15.3]	0.657534	1	0.356164	0.424658
EC5.4.2.6	1.74258	40.5212	1.49844e-11	6.73227e-11	14	46	6	8	beta-phosphoglucomutase [EC:5.4.2.6]	0.304348	1	0.130435	0.173913
EC1.14.11.17	-0.711238	104.819	1.55836e-11	6.97657e-11	87	25	217	87	taurine dioxygenase [EC:1.14.11.17]	0.400922	0.115207	1	0.400922
EC4.2.1.33	-1.75746	25.8166	1.56717e-11	6.99113e-11	7	4	38	47	3-isopropylmalate dehydratase [EC:4.2.1.33]	0.148936	0.0851064	0.808511	1
EC1.3.3.4	-2.42076	51.638	3.24165e-11	1.44099e-10	4	0	12	48	protoporphyrinogen oxidase [EC:1.3.3.4]	0.0833333	0	0.25	1
EC2.1.3.9	-22.9857	15.2812	3.90058e-11	1.72779e-10	0	0	25	14	N-acetylornithine carbamoyltransferase [EC:2.1.3.9]	0	0	1	0.56
EC1.1.1.36	1.04324	34.6415	4.19081e-11	1.84984e-10	42	73	28	26	acetoacetyl-CoA reductase [EC:1.1.1.36]	0.575342	1	0.383562	0.356164
EC4.1.1.23	0.501362	36.3876	4.38025e-11	1.9267e-10	213	171	167	143	orotidine-5&#39;-phosphate decarboxylase [EC:4.1.1.23]	1	0.802817	0.784038	0.671362
EC3.1.3.11	0.528453	40.9848	4.41481e-11	1.93513e-10	186	164	124	151	fructose-1,6-bisphosphatase III [EC:3.1.3.11]	1	0.88172	0.666667	0.811828
EC2.7.1.107	0.996968	28.7407	5.18997e-11	2.26701e-10	56	66	37	23	diacylglycerol kinase [EC:2.7.1.107]	0.848485	1	0.560606	0.348485
EC5.2.1.1	-1.3046	54.4119	9.82133e-11	4.27517e-10	23	0	68	45	maleate isomerase [EC:5.2.1.1]	0.338235	0	1	0.661765
EC1.3.99.23	2.74403	33.2783	1.08419e-10	4.70192e-10	7	28	3	0	all-trans-retinol 13,14-reductase [EC:1.3.99.23]	0.25	1	0.107143	0
EC1.14.11.1	-1.42751	32.6985	1.08765e-10	4.70192e-10	12	6	67	33	gamma-butyrobetaine dioxygenase [EC:1.14.11.1]	0.179104	0.0895522	1	0.492537
EC6.2.1.4 6.2.1.5	-1.98631	33.531	1.20176e-10	5.17743e-10	7	0	27	41	succinyl-CoA synthetase beta subunit [EC:6.2.1.4 6.2.1.5]	0.170732	0	0.658537	1
EC2.8.1.-	0.363884	38.7696	1.23149e-10	5.2874e-10	350	301	312	291	tRNA 2-thiouridine synthesizing protein E [EC:2.8.1.-]	1	0.86	0.891429	0.831429
EC3.5.99.2	-1.81955	31.478	1.43207e-10	6.12772e-10	9	0	41	33	thiaminase (transcriptional activator TenA) [EC:3.5.99.2]	0.219512	0	1	0.804878
EC2.4.-.-	1.12433	43.0843	1.50011e-10	6.39709e-10	28	69	23	19	heptosyltransferase III [EC:2.4.-.-]	0.405797	1	0.333333	0.275362
EC6.2.1.5	-0.258744	54.8809	2.14918e-10	9.13401e-10	475	457	780	829	succinyl-CoA synthetase beta subunit [EC:6.2.1.5]	0.572979	0.551267	0.940893	1
EC6.1.1.7	-0.245262	38.5224	2.41847e-10	1.02439e-09	514	524	970	798	alanyl-tRNA synthetase [EC:6.1.1.7]	0.529897	0.540206	1	0.82268
EC6.1.1.4	-0.233079	40.2413	2.83973e-10	1.19879e-09	551	596	1052	878	leucyl-tRNA synthetase [EC:6.1.1.4]	0.523764	0.56654	1	0.834601
EC1.16.3.1	23.0295	13.6572	4.31377e-10	1.81496e-09	9	14	0	0	ferritin [EC:1.16.3.1]	0.642857	1	0	0
EC1.3.1.-	0.898608	28.8723	4.69405e-10	1.96837e-09	59	70	42	28	enoyl-[acyl carrier protein] reductase III [EC:1.3.1.-]	0.842857	1	0.6	0.4
EC1.14.13.-	0.357672	35.3889	6.73226e-10	2.81368e-09	297	321	315	261	p-cymene monooxygenase [EC:1.14.13.-]	0.925234	1	0.981308	0.813084
EC3.4.21.89	0.413585	33.8077	7.51335e-10	3.12973e-09	236	236	214	202	signal peptidase I [EC:3.4.21.89]	1	1	0.90678	0.855932
EC2.7.1.48	0.78327	34.8996	8.41967e-10	3.49569e-09	65	91	59	36	uridine kinase [EC:2.7.1.48]	0.714286	1	0.648352	0.395604
EC2.5.1.-	0.211126	65.0587	8.953e-10	3.70489e-09	718	912	980	779	decaprenyl diphosphate synthase subunit 1 [EC:2.5.1.-]	0.732653	0.930612	1	0.794898
EC1.1.1.205	-0.305251	40.4084	1.00661e-09	4.15183e-09	327	279	569	527	IMP dehydrogenase [EC:1.1.1.205]	0.574692	0.490334	1	0.926186
EC2.1.1.67	2.65441	28.5022	1.12461e-09	4.6234e-09	7	25	2	1	thiopurine S-methyltransferase [EC:2.1.1.67]	0.28	1	0.08	0.04
EC3.1.3.25	-0.430376	37.6009	1.42173e-09	5.82584e-09	160	122	313	265	myo-inositol-1(or 4)-monophosphatase [EC:3.1.3.25]	0.511182	0.389776	1	0.846645
EC5.1.1.13	-0.83872	30.8423	1.96787e-09	8.0376e-09	35	25	109	76	aspartate racemase [EC:5.1.1.13]	0.321101	0.229358	1	0.697248
EC4.2.1.17	0.227982	136.666	2.24096e-09	9.1234e-09	718	624	944	480	enoyl-CoA hydratase [EC:4.2.1.17]	0.760593	0.661017	1	0.508475
EC2.3.1.9	0.235119	47.2705	2.78787e-09	1.13134e-08	624	627	765	553	acetyl-CoA C-acetyltransferase [EC:2.3.1.9]	0.815686	0.819608	1	0.722876
EC5.1.3.20	1.45736	56.3141	2.96585e-09	1.19969e-08	10	48	4	14	ADP-L-glycero-D-manno-heptose 6-epimerase [EC:5.1.3.20]	0.208333	1	0.0833333	0.291667
EC2.3.3.5	-0.568896	32.6031	3.41991e-09	1.37893e-08	74	70	168	171	2-methylcitrate synthase [EC:2.3.3.5]	0.432749	0.409357	0.982456	1
EC2.4.1.182	0.438888	32.5777	3.44312e-09	1.38385e-08	190	201	183	153	lipid-A-disaccharide synthase [EC:2.4.1.182]	0.945274	1	0.910448	0.761194
EC2.7.1.15	-0.604707	61.6243	3.56148e-09	1.42686e-08	93	32	174	131	ribokinase [EC:2.7.1.15]	0.534483	0.183908	1	0.752874
EC2.1.4.1	-0.67779	63.4836	3.6103e-09	1.44183e-08	76	20	141	111	glycine amidinotransferase [EC:2.1.4.1]	0.539007	0.141844	1	0.787234
EC2.7.6.2	2.2332	35.3886	3.74602e-09	1.49129e-08	6	29	2	3	thiamine pyrophosphokinase [EC:2.7.6.2]	0.206897	1	0.0689655	0.103448
EC2.7.8.24	2.00494	33.3576	3.89738e-09	1.54666e-08	29	10	1	6	phosphatidylcholine synthase [EC:2.7.8.24]	1	0.344828	0.0344828	0.206897
EC2.3.1.183	1.3699	64.5669	3.93584e-09	1.55701e-08	45	17	0	21	phosphinothricin acetyltransferase [EC:2.3.1.183]	1	0.377778	0	0.466667
EC1.1.99.1	-0.34238	77.7757	4.02279e-09	1.58642e-08	275	164	499	325	choline dehydrogenase [EC:1.1.99.1]	0.551102	0.328657	1	0.651303
EC1.2.1.72	0.943397	73.4409	4.48838e-09	1.76449e-08	71	35	50	5	D-erythrose 4-phosphate dehydrogenase [EC:1.2.1.72]	1	0.492958	0.704225	0.0704225
EC1.14.13.40	1.06432	60.5164	5.71754e-09	2.24071e-08	17	70	18	22	anthraniloyl-CoA monooxygenase [EC:1.14.13.40]	0.242857	1	0.257143	0.314286
EC6.3.1.5	0.428447	32.4525	6.16466e-09	2.40843e-08	194	201	187	156	NAD+ synthase [EC:6.3.1.5]	0.965174	1	0.930348	0.776119
EC2.7.1.6	-0.709969	35.7749	6.95227e-09	2.70773e-08	54	29	119	106	galactokinase [EC:2.7.1.6]	0.453782	0.243697	1	0.890756
EC6.3.4.2	-0.277004	42.0343	7.06606e-09	2.74355e-08	331	339	590	588	CTP synthase [EC:6.3.4.2]	0.561017	0.574576	1	0.99661
EC1.1.1.290	1.15229	31.4401	7.81872e-09	3.02645e-08	49	27	20	12	erythronate-4-phosphate dehydrogenase [EC:1.1.1.290]	1	0.55102	0.408163	0.244898
EC1.1.1.37	-0.328895	50.104	8.39754e-09	3.24052e-08	211	248	508	342	malate dehydrogenase [EC:1.1.1.37]	0.415354	0.488189	1	0.673228
EC4.2.1.3	0.189115	40.936	8.63058e-09	3.32027e-08	908	866	1077	880	aconitate hydratase 2 [EC:4.2.1.3]	0.843083	0.804085	1	0.817084
EC2.2.1.6	-0.198918	42.3301	1.07126e-08	4.10868e-08	624	692	1137	1003	acetolactate synthase II small subunit [EC:2.2.1.6]	0.548813	0.608619	1	0.882146
EC2.6.1.21	0.741209	34.3484	1.1081e-08	4.23706e-08	60	88	45	49	D-alanine transaminase [EC:2.6.1.21]	0.681818	1	0.511364	0.556818
EC1.13.11.1	1.80364	31.5573	1.25689e-08	4.79142e-08	10	31	5	4	catechol 1,2-dioxygenase [EC:1.13.11.1]	0.322581	1	0.16129	0.129032
EC3.5.2.9	-0.761059	30.0879	1.27599e-08	4.83092e-08	40	28	109	85	5-oxoprolinase (ATP-hydrolysing) [EC:3.5.2.9]	0.366972	0.256881	1	0.779817
EC5.4.3.2	1.3859	22.6203	1.27877e-08	4.83092e-08	29	28	10	9	lysine 2,3-aminomutase [EC:5.4.3.2]	1	0.965517	0.344828	0.310345
EC3.5.3.19	1.3859	23.7234	1.27877e-08	4.83092e-08	32	25	9	10	ureidoglycolate hydrolase [EC:3.5.3.19]	1	0.78125	0.28125	0.3125
EC4.2.1.12	0.501701	85.1891	1.3374e-08	5.03727e-08	188	97	161	69	phosphogluconate dehydratase [EC:4.2.1.12]	1	0.515957	0.856383	0.367021
EC3.5.1.5	-0.427447	104.641	1.35432e-08	5.08579e-08	66	186	236	279	urease subunit gamma/beta [EC:3.5.1.5]	0.236559	0.666667	0.845878	1
EC1.14.13.22	-0.720761	56.8987	1.36049e-08	5.09374e-08	56	21	139	72	cyclohexanone monooxygenase [EC:1.14.13.22]	0.402878	0.151079	1	0.517986
EC2.6.1.17	-0.690592	63.8489	1.38657e-08	5.17599e-08	23	62	152	74	N-succinyldiaminopimelate aminotransferase [EC:2.6.1.17]	0.151316	0.407895	1	0.486842
EC1.1.1.262	0.386429	62.4405	1.90887e-08	7.10461e-08	166	279	211	192	4-hydroxythreonine-4-phosphate dehydrogenase [EC:1.1.1.262]	0.594982	1	0.756272	0.688172
EC5.4.2.8	-0.28246	35.9219	2.05009e-08	7.60772e-08	303	300	585	481	phosphomannomutase [EC:5.4.2.8]	0.517949	0.512821	1	0.822222
EC3.5.99.6	-0.60694	33.3441	2.67811e-08	9.90902e-08	48	62	157	112	glucosamine-6-phosphate deaminase [EC:3.5.99.6]	0.305732	0.394904	1	0.713376
EC1.3.99.10	0.616383	32.1433	3.18507e-08	1.17502e-07	104	85	80	56	isovaleryl-CoA dehydrogenase [EC:1.3.99.10]	1	0.817308	0.769231	0.538462
EC3.5.1.78	22.7844	14.0101	3.34783e-08	1.23145e-07	12	6	0	0	glutathionylspermidine amidase/synthetase [EC:3.5.1.78	1	0.5	0	0
EC2.7.1.2	-0.631018	30.6116	3.45017e-08	1.2654e-07	56	43	130	118	glucokinase [EC:2.7.1.2]	0.430769	0.330769	1	0.907692
EC1.8.4.8	0.642326	28.626	3.87974e-08	1.41881e-07	85	89	65	57	phosphoadenosine phosphosulfate reductase [EC:1.8.4.8]	0.955056	1	0.730337	0.640449
EC1.5.99.6	-1.99509	46.6375	4.29381e-08	1.56568e-07	0	5	42	7	spermidine dehydrogenase [EC:1.5.99.6]	0	0.119048	1	0.166667
EC2.3.1.54	-0.793621	41.0442	4.39179e-08	1.59679e-07	18	39	74	94	formate C-acetyltransferase [EC:2.3.1.54]	0.191489	0.414894	0.787234	1
EC3.5.4.13	-0.436763	38.9974	4.47723e-08	1.62316e-07	127	96	228	232	dCTP deaminase [EC:3.5.4.13]	0.547414	0.413793	0.982759	1
EC6.4.1.3	0.287291	40.963	4.84973e-08	1.75315e-07	344	380	416	308	propionyl-CoA carboxylase beta chain [EC:6.4.1.3]	0.826923	0.913462	1	0.740385
EC4.1.1.65	0.430839	32.4317	5.00218e-08	1.80308e-07	169	175	167	131	phosphatidylserine decarboxylase [EC:4.1.1.65]	0.965714	1	0.954286	0.748571
EC4.2.1.2	-0.272558	43.6977	5.24085e-08	1.88371e-07	327	286	537	536	fumarate hydratase, class II [EC:4.2.1.2]	0.608939	0.532588	1	0.998138
EC1.11.1.6	0.592305	97.5025	6.10563e-08	2.18829e-07	146	48	52	91	catalase [EC:1.11.1.6]	1	0.328767	0.356164	0.623288
EC2.7.1.106	-25.5802	12.8257	6.84279e-08	2.4437e-07	0	0	14	12	glucose-1,6-bisphosphate synthase [EC:2.7.1.106]	0	0	1	0.857143
EC2.7.1.20	2.11184	38.4027	6.85712e-08	2.4437e-07	4	27	4	1	adenosine kinase [EC:2.7.1.20]	0.148148	1	0.148148	0.037037
EC3.5.1.2	0.743648	31.4401	7.05681e-08	2.50776e-07	77	54	42	41	glutaminase [EC:3.5.1.2]	1	0.701299	0.545455	0.532468
EC2.3.1.37	-0.54999	47.077	7.30596e-08	2.58898e-07	70	59	125	173	5-aminolevulinate synthase [EC:2.3.1.37]	0.404624	0.34104	0.722543	1
EC1.4.1.4	0.443541	35.5877	7.47345e-08	2.6409e-07	141	177	144	128	glutamate dehydrogenase (NADP+) [EC:1.4.1.4]	0.79661	1	0.813559	0.723164
EC1.1.2.4	-0.407886	39.0475	9.85712e-08	3.47346e-07	105	141	279	214	D-lactate dehydrogenase (cytochrome) [EC:1.1.2.4]	0.376344	0.505376	1	0.767025
EC3.1.30.-	1.60297	21.7861	1.14458e-07	4.02201e-07	18	23	5	6	endonuclease [EC:3.1.30.-]	0.782609	1	0.217391	0.26087
EC2.7.1.56	-21.541	17.7626	1.21997e-07	4.2631e-07	0	0	19	6	1-phosphofructokinase [EC:2.7.1.56]	0	0	1	0.315789
EC1.2.2.1	-20.541	22.4479	1.21997e-07	4.2631e-07	0	0	21	4	formate dehydrogenase (cytochrome) [EC:1.2.2.1]	0	0	1	0.190476
EC3.5.1.18	-0.346137	44.4294	1.30999e-07	4.56501e-07	199	146	372	278	succinyl-diaminopimelate desuccinylase [EC:3.5.1.18]	0.534946	0.392473	1	0.747312
EC1.1.5.3	0.335982	35.4213	1.37704e-07	4.7854e-07	238	267	264	217	glycerol-3-phosphate dehydrogenase subunit C [EC:1.1.5.3]	0.891386	1	0.988764	0.812734
EC3.2.1.18	-1.04184	24.7857	1.51052e-07	5.23481e-07	14	13	52	50	sialidase-1 [EC:3.2.1.18]	0.269231	0.25	1	0.961538
EC6.1.1.12	-0.222374	41.1591	1.95685e-07	6.76295e-07	401	461	764	671	aspartyl-tRNA synthetase [EC:6.1.1.12]	0.524869	0.603403	1	0.878272
EC1.6.99.3	-0.343668	33.3547	2.00767e-07	6.9196e-07	172	168	338	301	NADH dehydrogenase [EC:1.6.99.3]	0.508876	0.497041	1	0.890533
EC5.5.1.2	1.18677	23.8789	2.04209e-07	7.01897e-07	28	31	11	13	3-carboxy-cis,cis-muconate cycloisomerase [EC:5.5.1.2]	0.903226	1	0.354839	0.419355
EC2.5.1.26	1.57828	34.1158	2.14366e-07	7.34802e-07	15	25	11	0	alkyldihydroxyacetonephosphate synthase [EC:2.5.1.26]	0.6	1	0.44	0
EC1.1.1.9	-22.5002	14.0401	2.17656e-07	7.44052e-07	0	0	10	14	D-xylulose reductase [EC:1.1.1.9]	0	0	0.714286	1
EC1.3.-.-	1.3459	32.3802	2.32855e-07	7.93852e-07	17	32	14	3	[EC:1.3.-.-]	0.53125	1	0.4375	0.09375
EC3.5.4.12	0.832018	46.2393	2.48286e-07	8.44174e-07	28	72	29	29	dCMP deaminase [EC:3.5.4.12]	0.388889	1	0.402778	0.402778
EC3.11.1.1	-3.11391	16.6687	2.7104e-07	9.19051e-07	0	1	15	15	phosphonoacetaldehyde hydrolase [EC:3.11.1.1]	0	0.0666667	1	1
EC2.6.1.19	2.04515	34.3871	2.8731e-07	9.71603e-07	23	6	0	5	4-aminobutyrate aminotransferase [EC:2.6.1.19]	1	0.26087	0	0.217391
EC3.5.5.1	0.980438	25.1495	3.12054e-07	1.05245e-06	38	38	18	20	nitrilase [EC:3.5.5.1]	1	1	0.473684	0.526316
EC5.1.3.2	0.28421	35.5336	3.20857e-07	1.07925e-06	324	324	336	314	UDP-glucose 4-epimerase [EC:5.1.3.2]	0.964286	0.964286	1	0.934524
EC2.7.1.58	1.67359	29.1391	3.36284e-07	1.12812e-06	20	16	9	0	2-dehydro-3-deoxygalactonokinase [EC:2.7.1.58]	1	0.8	0.45	0
EC3.5.3.8	0.967535	64.2882	3.44348e-07	1.1521e-06	12	65	21	18	formiminoglutamase [EC:3.5.3.8]	0.184615	1	0.323077	0.276923
EC2.6.-.-	-2.03999	32.3534	4.02467e-07	1.34298e-06	4	0	12	29	glutamine amidotransferase [EC:2.6.-.-]	0.137931	0	0.413793	1
EC1.14.14.1	1.73421	20.7867	4.07827e-07	1.35727e-06	18	16	3	5	cytochrome P450, family 3, subfamily A [EC:1.14.14.1]	1	0.888889	0.166667	0.277778
EC5.3.3.10	1.32528	24.362	4.10146e-07	1.36138e-06	28	20	7	10	5-carboxymethyl-2-hydroxymuconate isomerase [EC:5.3.3.10]	1	0.714286	0.25	0.357143
EC1.1.1.42	0.236276	44.2742	4.21227e-07	1.39448e-06	484	414	480	465	isocitrate dehydrogenase [EC:1.1.1.42]	1	0.855372	0.991736	0.960744
EC1.1.1.39	1.46001	32.9684	4.29971e-07	1.41969e-06	15	27	12	1	malate dehydrogenase (decarboxylating) [EC:1.1.1.39]	0.555556	1	0.444444	0.037037
EC2.3.1.178	21.602	17.1451	4.62972e-07	1.52068e-06	3	12	0	0	L-2,4-diaminobutyric acid acetyltransferase [EC:2.3.1.178]	0.25	1	0	0
EC2.4.1.4	20.602	23.9848	4.62972e-07	1.52068e-06	1	14	0	0	amylosucrase [EC:2.4.1.4]	0.0714286	1	0	0
EC4.1.1.31	-0.258802	64.8795	4.84609e-07	1.5876e-06	278	307	626	384	phosphoenolpyruvate carboxylase [EC:4.1.1.31]	0.444089	0.490415	1	0.613419
EC2.7.7.18	0.571235	38.8488	4.95184e-07	1.61803e-06	68	110	72	62	nicotinate-nucleotide adenylyltransferase [EC:2.7.7.18]	0.618182	1	0.654545	0.563636
EC2.7.8.8	0.512785	34.1473	5.53663e-07	1.80442e-06	93	120	98	72	phosphatidylserine synthase [EC:2.7.8.8]	0.775	1	0.816667	0.6
EC3.5.1.16	0.398694	46.4222	5.91985e-07	1.92433e-06	138	194	179	118	acetylornithine deacetylase [EC:3.5.1.16]	0.71134	1	0.92268	0.608247
EC2.7.7.33	-0.834852	27.879	5.95963e-07	1.93227e-06	18	24	63	66	glucose-1-phosphate cytidylyltransferase [EC:2.7.7.33]	0.272727	0.363636	0.954545	1
EC1.17.4.1	-19.4132	36.3372	6.94452e-07	2.24581e-06	0	0	1	21	ribonucleotide reductase, class II [EC:1.17.4.1]	0	0	0.047619	1
EC1.11.1.15	-3.04491	17.5631	8.06481e-07	2.60142e-06	1	0	18	10	alkyl hydroperoxide reductase 1 [EC:1.11.1.15]	0.0555556	0	1	0.555556
EC3.1.26.12	-0.278309	49.2291	9.37919e-07	3.01765e-06	280	196	442	396	ribonuclease E [EC:3.1.26.12]	0.633484	0.443439	1	0.895928
EC1.1.1.41	0.858742	33.858	1.0716e-06	3.43895e-06	56	29	27	21	isocitrate dehydrogenase (NAD+) [EC:1.1.1.41]	1	0.517857	0.482143	0.375
EC2.8.3.6	1.86283	20.7534	1.08132e-06	3.46132e-06	17	12	2	4	3-oxoadipate CoA-transferase, beta subunit [EC:2.8.3.6]	1	0.705882	0.117647	0.235294
EC1.8.98.1	22.533	14.0567	1.11529e-06	3.552e-06	10	4	0	0	heterodisulfide reductase subunit C [EC:1.8.98.1]	1	0.4	0	0
EC1.14.12.10	20.533	27.9502	1.11529e-06	3.552e-06	0	14	0	0	benzoate 1,2-dioxygenase beta subunit [EC:1.14.12.10]	0	1	0	0
EC3.5.1.11	0.31469	46.3789	1.29702e-06	4.12033e-06	211	270	277	191	penicillin amidase [EC:3.5.1.11]	0.761733	0.974729	1	0.689531
EC2.7.1.19	1.02923	28.3704	1.34224e-06	4.25325e-06	40	23	15	15	phosphoribulokinase [EC:2.7.1.19]	1	0.575	0.375	0.375
EC2.6.1.66	1.20358	51.9433	1.35674e-06	4.28838e-06	38	12	19	1	valine--pyruvate aminotransferase [EC:2.6.1.66]	1	0.315789	0.5	0.0263158
EC2.7.1.130	0.44274	32.3492	1.37776e-06	4.34391e-06	126	131	128	92	tetraacyldisaccharide 4&#39;-kinase [EC:2.7.1.130]	0.961832	1	0.977099	0.70229
EC1.14.13.2	0.855984	38.5046	1.52479e-06	4.79548e-06	37	46	37	10	p-hydroxybenzoate 3-monooxygenase [EC:1.14.13.2]	0.804348	1	0.804348	0.217391
EC5.4.2.10	-0.294703	45.4372	1.56296e-06	4.90325e-06	236	168	379	344	phosphoglucosamine mutase [EC:5.4.2.10]	0.622691	0.443272	1	0.907652
EC2.7.1.31	-1.03156	55.6062	1.69344e-06	5.29938e-06	23	0	55	31	glycerate kinase [EC:2.7.1.31]	0.418182	0	1	0.563636
EC3.5.3.11	0.318474	38.3332	1.88741e-06	5.89173e-06	249	207	224	218	agmatinase [EC:3.5.3.11]	1	0.831325	0.899598	0.875502
EC1.1.1.100	-0.202515	46.1102	2.01644e-06	6.27892e-06	461	414	817	611	3-oxoacyl-[acyl-carrier protein] reductase [EC:1.1.1.100]	0.564259	0.506732	1	0.747858
EC2.5.1.6	-0.248313	41.7813	2.16446e-06	6.72318e-06	314	252	512	455	S-adenosylmethionine synthetase [EC:2.5.1.6]	0.613281	0.492188	1	0.888672
EC4.1.1.8	-23.3179	12.5972	2.22375e-06	6.87342e-06	0	0	12	8	oxalyl-CoA decarboxylase [EC:4.1.1.8]	0	0	1	0.666667
EC2.4.1.13	-22.3179	14.3618	2.22375e-06	6.87342e-06	0	0	14	6	sucrose synthase [EC:2.4.1.13]	0	0	1	0.428571
EC3.5.4.19	-0.637415	34.2293	2.28256e-06	7.03788e-06	29	42	110	69	phosphoribosyl-AMP cyclohydrolase [EC:3.5.4.19]	0.263636	0.381818	1	0.627273
EC2.6.1.1	0.242664	40.7841	2.29657e-06	7.06377e-06	341	404	414	365	aspartate aminotransferase, mitchondrial [EC:2.6.1.1]	0.823671	0.975845	1	0.881643
EC4.4.1.19	-2.14046	20.5055	2.30313e-06	7.06668e-06	3	0	18	16	phosphosulfolactate synthase [EC:4.4.1.19]	0.166667	0	1	0.888889
EC2.7.1.40	0.273891	38.4306	2.32227e-06	7.10806e-06	274	319	333	268	pyruvate kinase [EC:2.7.1.40]	0.822823	0.957958	1	0.804805
EC2.8.3.12	-1.07369	43.9454	2.68224e-06	8.18994e-06	12	8	61	17	glutaconate CoA-transferase, subunit B [EC:2.8.3.12]	0.196721	0.131148	1	0.278689
EC3.6.1.13	0.763631	41.837	2.72193e-06	8.29102e-06	66	29	27	32	ADP-ribose pyrophosphatase [EC:3.6.1.13]	1	0.439394	0.409091	0.484848
EC4.2.1.70	-1.79215	20.6878	2.9351e-06	8.91875e-06	3	2	25	15	pseudouridylate synthase [EC:4.2.1.70]	0.12	0.08	1	0.6
EC2.7.4.14	0.380692	51.5684	3.20559e-06	9.71718e-06	160	154	191	95	cytidylate kinase [EC:2.7.4.14]	0.837696	0.806283	1	0.497382
EC2.7.2.1	0.520315	36.1371	3.55541e-06	1.07517e-05	82	96	61	80	acetate kinase [EC:2.7.2.1]	0.854167	1	0.635417	0.833333
EC2.5.1.47	-0.28855	35.4726	3.63089e-06	1.09536e-05	186	207	386	313	cysteine synthase B [EC:2.5.1.47]	0.481865	0.536269	1	0.810881
EC2.6.1.81	-21.2666	15.1789	3.98559e-06	1.19949e-05	0	0	14	5	succinylornithine aminotransferase [EC:2.6.1.81]	0	0	1	0.357143
EC3.5.1.10	0.447256	45.2253	4.04278e-06	1.2138e-05	119	111	132	64	formyltetrahydrofolate deformylase [EC:3.5.1.10]	0.901515	0.840909	1	0.484848
EC3.2.1.37	-0.896479	24.7293	4.25207e-06	1.2736e-05	14	16	52	46	xylan 1,4-beta-xylosidase [EC:3.2.1.37]	0.269231	0.307692	1	0.884615
EC1.7.1.7	-0.584104	61.1671	4.31212e-06	1.28852e-05	24	58	75	121	GMP reductase [EC:1.7.1.7]	0.198347	0.479339	0.619835	1
EC3.5.3.12	-0.883892	28.616	4.32568e-06	1.2895e-05	21	10	52	48	agmatine deiminase [EC:3.5.3.12]	0.403846	0.192308	1	0.923077
EC3.6.4.12	0.1284	51.5272	4.48838e-06	1.33484e-05	1107	1268	1497	1287	bloom syndrome protein [EC:3.6.4.12]	0.739479	0.847027	1	0.859719
EC6.1.1.16	-0.250425	39.3178	4.51461e-06	1.33948e-05	285	236	472	420	cysteinyl-tRNA synthetase [EC:6.1.1.16]	0.603814	0.5	1	0.889831
EC2.1.3.11	0.775644	32.5701	4.8178e-06	1.42607e-05	37	51	37	17	N-succinyl-L-ornithine transcarbamylase [EC:2.1.3.11]	0.72549	1	0.72549	0.333333
EC1.3.99.13	0.997533	27.6962	4.93197e-06	1.45644e-05	31	28	21	8	long-chain-acyl-CoA dehydrogenase [EC:1.3.99.13]	1	0.903226	0.677419	0.258065
EC4.99.1.1	-0.267209	40.8993	5.21412e-06	1.53615e-05	252	196	418	362	ferrochelatase [EC:4.99.1.1]	0.602871	0.4689	1	0.866029
EC6.1.1.6	-0.190811	38.6487	5.47845e-06	1.61025e-05	475	432	786	677	lysyl-tRNA synthetase, class II [EC:6.1.1.6]	0.604326	0.549618	1	0.861323
EC4.1.1.77	1.3859	23.5655	6.15304e-06	1.80432e-05	23	13	7	5	4-oxalocrotonate decarboxylase [EC:4.1.1.77]	1	0.565217	0.304348	0.217391
EC1.21.3.1	0.843579	43.7379	6.25872e-06	1.83104e-05	56	19	25	18	isopenicillin-N synthase [EC:1.21.3.1]	1	0.339286	0.446429	0.321429
EC4.2.1.113	-0.94818	31.467	6.93067e-06	2.02292e-05	6	19	50	36	O-succinylbenzoate synthase [EC:4.2.1.113]	0.12	0.38	1	0.72
EC1.3.5.2	-1.2253	24.0747	7.44035e-06	2.16666e-05	9	4	34	25	dihydroorotate dehydrogenase [EC:1.3.5.2]	0.264706	0.117647	1	0.735294
EC1.2.1.16	-0.249695	56.0989	7.82375e-06	2.27304e-05	300	198	443	409	succinate-semialdehyde dehydrogenase (NADP+) [EC:1.2.1.16]	0.677201	0.446953	1	0.923251
EC2.7.4.3	0.352837	39.6485	8.14968e-06	2.36228e-05	141	190	173	137	adenylate kinase [EC:2.7.4.3]	0.742105	1	0.910526	0.721053
EC3.2.2.1	-0.675189	27.6029	8.71899e-06	2.52149e-05	26	29	83	61	purine nucleosidase [EC:3.2.2.1]	0.313253	0.349398	1	0.73494
EC1.2.1.10	1.01818	38.4559	9.06099e-06	2.61439e-05	14	40	18	8	acetaldehyde dehydrogenase [EC:1.2.1.10]	0.35	1	0.45	0.2
EC3.1.1.24	0.947649	32.5149	9.50884e-06	2.73733e-05	37	23	10	21	3-oxoadipate enol-lactonase [EC:3.1.1.24]	1	0.621622	0.27027	0.567568
EC4.1.1.79	0.881066	104.416	9.87534e-06	2.83634e-05	1	66	21	16	sulfopyruvate decarboxylase subunit beta [EC:4.1.1.79]	0.0151515	1	0.318182	0.242424
EC2.3.1.8	-0.3613	35.3623	1.10903e-05	3.17804e-05	123	95	217	200	phosphate acetyltransferase [EC:2.3.1.8]	0.56682	0.437788	1	0.921659
EC3.4.24.15	-1.85277	60.4471	1.13583e-05	3.24745e-05	4	0	34	0	thimet oligopeptidase [EC:3.4.24.15]	0.117647	0	1	0
EC4.1.3.39	0.793852	42.216	1.14954e-05	3.2792e-05	21	57	26	21	4-hydroxy 2-oxovalerate aldolase [EC:4.1.3.39]	0.368421	1	0.45614	0.368421
EC4.1.1.55	-1.71419	28.0602	1.1571e-05	3.29329e-05	1	4	28	9	4,5-dihydroxyphthalate decarboxylase [EC:4.1.1.55]	0.0357143	0.142857	1	0.321429
EC2.7.1.11	-0.317887	38.6558	1.21113e-05	3.43928e-05	133	152	255	267	6-phosphofructokinase [EC:2.7.1.11]	0.498127	0.569288	0.955056	1
EC1.10.3.3	2.99534	20.6851	1.27306e-05	3.60701e-05	3	12	0	1	L-ascorbate oxidase [EC:1.10.3.3]	0.25	1	0	0.0833333
EC1.1.1.133	0.412454	46.433	1.30189e-05	3.67857e-05	96	142	132	78	dTDP-4-dehydrorhamnose reductase [EC:1.1.1.133]	0.676056	1	0.929577	0.549296
EC1.13.11.4	1.63722	23.6156	1.30417e-05	3.67857e-05	15	12	1	6	gentisate 1,2-dioxygenase [EC:1.13.11.4]	1	0.8	0.0666667	0.4
EC1.8.1.7	0.366755	37.0908	1.6237e-05	4.5696e-05	165	123	141	125	glutathione reductase (NADPH) [EC:1.8.1.7]	1	0.745455	0.854545	0.757576
EC3.5.1.53	-0.646391	83.0605	1.67766e-05	4.71094e-05	49	8	107	38	N-carbamoylputrescine amidase [EC:3.5.1.53]	0.457944	0.0747664	1	0.35514
EC1.1.1.26	-0.556429	34.0973	1.74119e-05	4.87843e-05	51	29	96	90	glyoxylate reductase [EC:1.1.1.26]	0.53125	0.302083	1	0.9375
EC3.1.2.12	0.606814	32.1417	1.75534e-05	4.90716e-05	66	51	54	31	S-formylglutathione hydrolase [EC:3.1.2.12]	1	0.772727	0.818182	0.469697
EC3.1.4.46	-0.338512	44.6853	1.87759e-05	5.23727e-05	137	101	268	177	glycerophosphoryl diester phosphodiesterase [EC:3.1.4.46]	0.511194	0.376866	1	0.660448
EC1.15.1.1	-0.330821	45.6577	1.95956e-05	5.45381e-05	119	130	209	253	Cu/Zn superoxide dismutase [EC:1.15.1.1]	0.470356	0.513834	0.826087	1
EC1.4.1.3	-0.447927	32.2893	2.02446e-05	5.62201e-05	63	65	157	110	glutamate dehydrogenase (NAD(P)+) [EC:1.4.1.3]	0.401274	0.414013	1	0.700637
EC5.5.1.1	1.94552	26.4219	2.12717e-05	5.89424e-05	4	17	3	1	muconate cycloisomerase [EC:5.5.1.1]	0.235294	1	0.176471	0.0588235
EC6.2.1.32	1.13459	52.8023	2.20587e-05	6.09886e-05	4	38	10	8	2-aminobenzoate-CoA ligase [EC:6.2.1.32]	0.105263	1	0.263158	0.210526
EC2.3.1.41	-0.289807	55.6625	2.39077e-05	6.5956e-05	205	119	306	271	3-oxoacyl-[acyl-carrier-protein] synthase I [EC:2.3.1.41]	0.669935	0.388889	1	0.885621
EC4.1.1.15	-0.490413	41.9134	2.57486e-05	7.08791e-05	66	36	135	87	glutamate decarboxylase [EC:4.1.1.15]	0.488889	0.266667	1	0.644444
EC2.7.4.22	0.315304	40.3635	2.59265e-05	7.1213e-05	208	154	183	169	uridylate kinase [EC:2.7.4.22]	1	0.740385	0.879808	0.8125
EC4.1.1.48	-0.343118	41.5344	2.74726e-05	7.52952e-05	88	134	230	187	indole-3-glycerol phosphate synthase [EC:4.1.1.48]	0.382609	0.582609	1	0.813043
EC6.1.1.10	0.190492	40.6781	3.15027e-05	8.60659e-05	428	487	529	479	methionyl-tRNA synthetase [EC:6.1.1.10]	0.809074	0.920605	1	0.905482
EC4.2.1.45	-0.755751	31.2148	3.15393e-05	8.60659e-05	17	20	44	61	CDP-glucose 4,6-dehydratase [EC:4.2.1.45]	0.278689	0.327869	0.721311	1
EC1.1.1.94	0.292242	65.7958	3.37352e-05	9.1859e-05	146	259	226	177	glycerol-3-phosphate dehydrogenase (NAD(P)+) [EC:1.1.1.94]	0.563707	1	0.872587	0.683398
EC3.1.2.-	0.359156	33.6983	3.70039e-05	0.000100542	151	123	135	120	1,4-dihydroxy-2-naphthoyl-CoA thioesterase [EC:3.1.2.-]	1	0.81457	0.89404	0.794702
EC2.7.2.8	-0.299333	39.9489	3.84894e-05	0.000104068	123	164	263	253	acetylglutamate/acetylaminoadipate kinase [EC:2.7.2.8	0.467681	0.623574	1	0.961977
EC2.7.8.20	21.1966	17.3845	3.85497e-05	0.000104068	9	1	0	0	phosphoglycerol transferase [EC:2.7.8.20]	1	0.111111	0	0
EC1.1.99.3	21.1966	17.3845	3.85497e-05	0.000104068	9	1	0	0	gluconate 2-dehydrogenase gamma chain [EC:1.1.99.3]	1	0.111111	0	0
EC2.3.1.181	0.353983	33.1248	3.99105e-05	0.00010751	130	149	133	128	lipoyl(octanoyl) transferase [EC:2.3.1.181]	0.872483	1	0.892617	0.85906
EC1.14.99.33	-21.0302	18.5268	4.16758e-05	0.000112026	0	0	3	12	delta12-fatty acid dehydrogenase [EC:1.14.99.33]	0	0	0.25	1
EC1.3.1.33	-1.62963	20.4021	4.4594e-05	0.000119615	3	2	15	19	protochlorophyllide reductase [EC:1.3.1.33]	0.157895	0.105263	0.789474	1
EC2.1.1.72	-0.366635	73.5204	4.50353e-05	0.000120541	93	89	127	223	modification methylase [EC:2.1.1.72]	0.41704	0.399103	0.569507	1
EC3.2.1.55	-0.696441	26.4406	4.576e-05	0.000122221	20	23	66	49	alpha-N-arabinofuranosidase [EC:3.2.1.55]	0.30303	0.348485	1	0.742424
EC3.4.23.36	0.396146	53.6667	4.72028e-05	0.000125807	79	144	122	78	signal peptidase II [EC:3.4.23.36]	0.548611	1	0.847222	0.541667
EC2.6.1.83	-1.43036	34.9583	5.44165e-05	0.000144727	3	4	9	30	LL-diaminopimelate aminotransferase [EC:2.6.1.83]	0.1	0.133333	0.3	1
EC4.2.2.2	2.85224	15.0782	6.54312e-05	0.000173655	7	6	0	1	pectate lyase [EC:4.2.2.2]	1	0.857143	0	0.142857
EC4.2.1.22	0.354114	60.4125	6.61237e-05	0.000175123	88	175	135	111	cystathionine beta-synthase [EC:4.2.1.22]	0.502857	1	0.771429	0.634286
EC6.1.1.5	-0.13896	49.7001	6.67444e-05	0.000176396	727	622	1066	1000	isoleucyl-tRNA synthetase [EC:6.1.1.5]	0.681989	0.58349	1	0.938086
EC5.3.1.6	0.32378	31.6562	7.18815e-05	0.000189574	158	149	160	136	ribose 5-phosphate isomerase B [EC:5.3.1.6]	0.9875	0.93125	1	0.85
EC1.1.5.8	1.72238	25.8637	7.35108e-05	0.000193466	15	6	5	0	quinate dehydrogenase (quinone) [EC:1.1.5.8]	1	0.4	0.333333	0
EC1.18.1.2	-21.9612	13.3627	7.52542e-05	0.000197229	0	0	5	9	ferredoxin--NADP+ reductase [EC:1.18.1.2]	0	0	0.555556	1
EC3.1.2.2	-20.9612	14.994	7.52542e-05	0.000197229	0	0	11	3	palmitoyl-CoA hydrolase [EC:3.1.2.2]	0	0	1	0.272727
EC5.4.4.2	-0.541988	47.0108	7.62672e-05	0.000199468	40	32	116	49	menaquinone-specific isochorismate synthase [EC:5.4.4.2]	0.344828	0.275862	1	0.422414
EC3.6.3.41	0.727603	28.4627	7.76178e-05	0.000202579	31	42	30	17	heme exporter protein A [EC:3.6.3.41]	0.738095	1	0.714286	0.404762
EC6.6.1.1	0.261032	104.294	8.22832e-05	0.000214311	313	138	265	198	magnesium chelatase subunit I [EC:6.6.1.1]	1	0.440895	0.846645	0.632588
EC3.1.3.12	-1.27668	25.3792	8.37095e-05	0.000217575	7	2	28	15	trehalose-phosphatase [EC:3.1.3.12]	0.25	0.0714286	1	0.535714
EC3.6.1.22	0.487962	28.9518	8.60528e-05	0.000223205	77	66	61	56	NAD+ diphosphatase [EC:3.6.1.22]	1	0.857143	0.792208	0.727273
EC2.4.2.11	-0.409637	30.065	8.77308e-05	0.000227089	70	62	145	120	nicotinate phosphoribosyltransferase [EC:2.4.2.11]	0.482759	0.427586	1	0.827586
EC1.1.1.18	-0.603215	63.6317	9.4303e-05	0.000242125	46	9	53	81	myo-inositol 2-dehydrogenase [EC:1.1.1.18]	0.567901	0.111111	0.654321	1
EC3.1.3.6	22.0912	11.6801	9.43094e-05	0.000242125	3	6	0	0	3&#39;-nucleotidase [EC:3.1.3.6]	0.5	1	0	0
EC1.7.99.1	22.0912	11.6801	9.43094e-05	0.000242125	3	6	0	0	hydroxylamine reductase [EC:1.7.99.1]	0.5	1	0	0
EC4.1.1.22	20.0912	20.5645	9.43094e-05	0.000242125	0	9	0	0	histidine decarboxylase [EC:4.1.1.22]	0	1	0	0
EC4.3.2.2	-0.216492	50.8882	9.52092e-05	0.000243937	300	213	436	413	adenylosuccinate lyase [EC:4.3.2.2]	0.688073	0.488532	1	0.947248
EC6.2.1.9	-1.21679	27.4225	9.84258e-05	0.000251666	9	1	23	22	malate-CoA ligase subunit beta [EC:6.2.1.9]	0.391304	0.0434783	1	0.956522
EC1.5.99.2	0.186453	47.1135	0.000113158	0.000288748	363	457	496	411	dimethylglycine dehydrogenase [EC:1.5.99.2]	0.731855	0.921371	1	0.828629
EC6.1.1.2	-0.219007	53.3712	0.000118708	0.000302298	229	258	375	433	tryptophanyl-tRNA synthetase [EC:6.1.1.2]	0.528868	0.595843	0.866051	1
EC4.1.2.21	-1.00056	38.0413	0.000121205	0.000308033	12	4	44	14	2-dehydro-3-deoxyphosphogalactonate aldolase [EC:4.1.2.21]	0.272727	0.0909091	1	0.318182
EC2.7.6.5	0.183243	60.0106	0.000122704	0.000311213	489	350	480	451	GTP pyrophosphokinase [EC:2.7.6.5]	1	0.715746	0.981595	0.92229
EC4.3.1.19	0.222214	48.9531	0.000124713	0.000315527	313	267	374	245	threonine dehydratase [EC:4.3.1.19]	0.836898	0.713904	1	0.65508
EC3.1.3.1	0.226561	88.2151	0.000124907	0.000315527	338	221	385	209	alkaline phosphatase D [EC:3.1.3.1]	0.877922	0.574026	1	0.542857
EC1.1.1.58	1.18808	32.3037	0.000128525	0.000324017	7	25	9	4	tagaturonate reductase [EC:1.1.1.58]	0.28	1	0.36	0.16
EC2.5.1.48	-0.391363	33.6385	0.000128872	0.000324241	81	58	143	131	cystathionine gamma-synthase [EC:2.5.1.48]	0.566434	0.405594	1	0.916084
EC6.2.1.3	-0.154043	61.2864	0.000129577	0.000325366	426	578	824	737	long-chain acyl-CoA synthetase [EC:6.2.1.3]	0.51699	0.701456	1	0.894417
EC2.7.7.43	0.506506	37.1095	0.000131092	0.00032851	81	46	54	48	N-acylneuraminate cytidylyltransferase [EC:2.7.7.43]	1	0.567901	0.666667	0.592593
EC3.5.2.17	0.757295	26.7867	0.000131352	0.00032851	26	38	23	17	5-hydroxyisourate hydrolase [EC:3.5.2.17]	0.684211	1	0.605263	0.447368
EC1.8.1.4	-0.150199	85.0101	0.000132454	0.00033061	459	596	768	866	dihydrolipoamide dehydrogenase [EC:1.8.1.4]	0.530023	0.688222	0.886836	1
EC1.3.7.3	-20.8871	16.2341	0.000136173	0.000339219	0	0	3	10	phycoerythrobilin:ferredoxin oxidoreductase [EC:1.3.7.3]	0	0	0.3	1
EC1.1.1.23	-0.16959	54.0679	0.000138767	0.000344999	364	451	640	647	histidinol dehydrogenase [EC:1.1.1.23]	0.562597	0.697063	0.989181	1
EC4.1.99.12	0.224879	36.8447	0.000139342	0.000345744	267	292	304	291	3,4-dihydroxy 2-butanone 4-phosphate synthase [EC:4.1.99.12]	0.878289	0.960526	1	0.957237
EC1.1.1.57	0.980438	26.2888	0.000142835	0.000353715	17	25	15	6	fructuronate reductase [EC:1.1.1.57]	0.68	1	0.6	0.24
EC2.7.9.3	-0.455617	40.3706	0.000144458	0.000357031	63	35	125	81	selenide, water dikinase [EC:2.7.9.3]	0.504	0.28	1	0.648
EC2.3.1.180	0.19247	41.2525	0.000150359	0.000370887	345	399	459	359	3-oxoacyl-[acyl-carrier-protein] synthase III [EC:2.3.1.180]	0.751634	0.869281	1	0.782135
EC2.7.1.50	-2.1106	32.6414	0.000160007	0.000393911	0	2	3	19	hydroxyethylthiazole kinase [EC:2.7.1.50]	0	0.105263	0.157895	1
EC2.1.1.5	-1.14345	28.2261	0.00016293	0.000400324	9	2	19	27	betaine-homocysteine S-methyltransferase [EC:2.1.1.5]	0.333333	0.0740741	0.703704	1
EC3.5.1.54	1.00641	22.1708	0.000184895	0.000453408	20	19	9	10	allophanate hydrolase [EC:3.5.1.54]	1	0.95	0.45	0.5
EC3.2.1.4	0.568194	34.0595	0.000204236	0.000499863	60	38	47	27	endoglucanase [EC:3.2.1.4]	1	0.633333	0.783333	0.45
EC6.1.1.20	-0.127707	41.4119	0.00020508	0.000500952	687	705	1094	1014	phenylalanyl-tRNA synthetase beta chain [EC:6.1.1.20]	0.627971	0.644424	1	0.926874
EC3.4.24.-	0.249041	37.1533	0.000211946	0.00051672	238	198	252	201	regulator of sigma E protease [EC:3.4.24.-]	0.944444	0.785714	1	0.797619
EC3.1.22.4	0.343705	51.0245	0.000228462	0.00055591	84	153	123	101	crossover junction endodeoxyribonuclease RuvC [EC:3.1.22.4]	0.54902	1	0.803922	0.660131
EC1.13.11.15	22.9734	10.9854	0.000231897	0.000562092	3	5	0	0	3,4-dihydroxyphenylacetate 2,3-dioxygenase [EC:1.13.11.15]	0.6	1	0	0
EC4.1.1.4	19.9734	19.0589	0.000231897	0.000562092	0	8	0	0	acetoacetate decarboxylase [EC:4.1.1.4]	0	1	0	0
EC2.7.6.1	-0.204322	39.8039	0.000233608	0.000565151	247	268	422	420	ribose-phosphate pyrophosphokinase [EC:2.7.6.1]	0.585308	0.635071	1	0.995261
EC5.3.1.24	0.367334	44.3995	0.000243414	0.000587745	77	131	107	85	phosphoribosylanthranilate isomerase [EC:5.3.1.24]	0.587786	1	0.816794	0.648855
EC1.2.1.47	-21.8071	13.3617	0.000246999	0.000595259	0	0	9	3	aldehyde dehydrogenase family 9 member A1 [EC:1.2.1.47	0	0	1	0.333333
EC5.3.3.2	0.405074	29.7078	0.00027715	0.000666643	87	84	87	65	isopentenyl-diphosphate delta-isomerase [EC:5.3.3.2]	1	0.965517	1	0.747126
EC4.2.1.109	1.43242	36.1738	0.000302686	0.000726678	18	4	0	7	methylthioribulose-1-phosphate dehydratase [EC:4.2.1.109]	1	0.222222	0	0.388889
EC2.1.1.37	0.314164	44.0173	0.000343177	0.000822318	130	134	109	148	DNA (cytosine-5-)-methyltransferase [EC:2.1.1.37]	0.878378	0.905405	0.736486	1
EC2.6.1.42	0.181656	48.8314	0.000391857	0.00093718	317	410	417	391	branched-chain amino acid aminotransferase [EC:2.6.1.42]	0.760192	0.983213	1	0.93765
EC1.1.1.25	0.272343	33.0431	0.000439126	0.00104824	165	167	191	146	shikimate dehydrogenase [EC:1.1.1.25]	0.863874	0.874346	1	0.764398
EC3.2.1.10	-0.568375	37.8101	0.000442195	0.00105356	15	36	55	65	oligo-1,6-glucosidase [EC:3.2.1.10]	0.230769	0.553846	0.846154	1
EC1.14.99.30	-20.72	14.0895	0.000449277	0.00106841	0	0	3	8	zeta-carotene desaturase [EC:1.14.99.30]	0	0	0.375	1
EC1.4.99.1	-0.263886	41.0654	0.000459949	0.00109173	116	156	272	200	D-amino-acid dehydrogenase [EC:1.4.99.1]	0.426471	0.573529	1	0.735294
EC3.3.2.9	-0.904847	22.7061	0.00046331	0.00109764	9	8	28	28	microsomal epoxide hydrolase [EC:3.3.2.9]	0.321429	0.285714	1	1
EC1.3.99.3	0.171917	37.979	0.000474399	0.00112179	398	387	496	385	acyl-CoA dehydrogenase [EC:1.3.99.3]	0.802419	0.780242	1	0.77621
EC3.5.1.25	-0.467988	49.313	0.000477866	0.00112787	46	32	117	49	N-acetylgalactosamine-6-phosphate deacetylase [EC:3.5.1.25]	0.393162	0.273504	1	0.418803
EC4.1.2.5	0.29822	31.4629	0.000486261	0.00114554	138	138	152	121	threonine aldolase [EC:4.1.2.5]	0.907895	0.907895	1	0.796053
EC2.7.7.22	0.246984	56.8045	0.000517037	0.00121576	188	201	266	139	mannose-1-phosphate guanylyltransferase [EC:2.7.7.22]	0.706767	0.755639	1	0.522556
EC6.2.1.27	1.56823	23.583	0.000529856	0.00124126	14	4	2	3	4-hydroxybenzoate-CoA ligase [EC:6.2.1.27]	1	0.285714	0.142857	0.214286
EC1.17.1.1	1.56823	20.0382	0.000529856	0.00124126	6	12	2	3	CDP-4-dehydro-6-deoxyglucose reductase [EC:1.17.1.1]	0.5	1	0.166667	0.25
EC1.1.3.8	-2.4853	22.9263	0.000531777	0.00124345	0	1	14	2	L-gulonolactone oxidase [EC:1.1.3.8]	0	0.0714286	1	0.142857
EC6.1.1.15	-0.171918	41.784	0.000546647	0.00127585	350	302	582	450	prolyl-tRNA synthetase [EC:6.1.1.15]	0.601375	0.5189	1	0.773196
EC3.5.3.13	1.3859	21.2892	0.000554353	0.00129144	7	14	3	4	formimidoylglutamate deiminase [EC:3.5.3.13]	0.5	1	0.214286	0.285714
EC2.3.1.20	23.8399	10.4048	0.00057382	0.00133186	3	4	0	0	diacylglycerol O-acyltransferase [EC:2.3.1.20]	0.75	1	0	0
EC4.1.1.41	20.8399	13.6008	0.00057382	0.00133186	6	1	0	0	methylmalonyl-CoA decarboxylase gamma chain [EC:4.1.1.41]	1	0.166667	0	0
EC1.14.13.59	-0.73436	44.7441	0.000588036	0.00136234	21	6	25	50	lysine N6-hydroxylase [EC:1.14.13.59]	0.42	0.12	0.5	1
EC6.3.5.2	-0.160847	35.9129	0.000620487	0.00143488	366	368	614	535	GMP synthase (glutamine-hydrolysing) [EC:6.3.5.2]	0.596091	0.599349	1	0.871336
EC6.3.2.8	0.194276	34.5469	0.000626066	0.00144512	303	292	354	299	UDP-N-acetylmuramate--alanine ligase [EC:6.3.2.8]	0.855932	0.824859	1	0.844633
EC3.1.3.-	-0.685441	29.3724	0.000680195	0.00156719	10	21	49	33	[EC:3.1.3.-]	0.204082	0.428571	1	0.673469
EC4.2.3.5	-0.195649	36.0373	0.000687415	0.00158093	255	225	415	363	chorismate synthase [EC:4.2.3.5]	0.614458	0.542169	1	0.874699
EC3.1.2.- 3.1.1.5	0.548507	26.5535	0.000689493	0.00158282	45	42	39	28	acyl-CoA thioesterase I [EC:3.1.2.- 3.1.1.5]	1	0.933333	0.866667	0.622222
EC2.1.3.3	-0.356132	41.9125	0.000693641	0.00158944	87	47	143	112	ornithine carbamoyltransferase [EC:2.1.3.3]	0.608392	0.328671	1	0.783217
EC2.3.1.39	0.239842	33.8949	0.000709744	0.00162338	185	206	224	186	malonate decarboxylase epsilon subunit [EC:2.3.1.39]	0.825893	0.919643	1	0.830357
EC1.4.4.2	-0.1239	51.2745	0.000758008	0.00173062	573	646	924	915	glycine dehydrogenase subunit 2 [EC:1.4.4.2]	0.62013	0.699134	1	0.99026
EC3.6.1.19	0.303552	34.3594	0.00077552	0.0017674	132	116	118	126	nucleoside-triphosphate pyrophosphatase [EC:3.6.1.19]	1	0.878788	0.893939	0.954545
EC3.4.11.5	0.353614	36.4255	0.000779532	0.00177333	76	111	98	77	proline iminopeptidase [EC:3.4.11.5]	0.684685	1	0.882883	0.693694
EC2.7.7.39	-0.582479	31.0634	0.000791348	0.00179696	15	29	51	54	glycerol-3-phosphate cytidylyltransferase [EC:2.7.7.39]	0.277778	0.537037	0.944444	1
EC5.1.3.13	0.353983	60.645	0.000796047	0.00180437	57	129	104	70	dTDP-4-dehydrorhamnose 3,5-epimerase [EC:5.1.3.13]	0.44186	1	0.806202	0.542636
EC2.5.1.56 2.5.1.57	-23.6247	11.0161	0.000819886	0.00185174	0	0	5	5	sialic acid synthase [EC:2.5.1.56 2.5.1.57]	0	0	1	1
EC1.5.1.6	-21.6247	13.0927	0.000819886	0.00185174	0	0	3	7	formyltetrahydrofolate dehydrogenase [EC:1.5.1.6]	0	0	0.428571	1
EC3.2.1.23	-0.259457	103.097	0.000824545	0.00185892	191	66	269	175	beta-galactosidase [EC:3.2.1.23]	0.710037	0.245353	1	0.650558
EC1.1.1.125	-0.665813	36.3477	0.000846205	0.00190434	15	17	60	23	2-deoxy-D-gluconate 3-dehydrogenase [EC:1.1.1.125]	0.25	0.283333	1	0.383333
EC5.-.-.-	-0.411161	42.0107	0.000889291	0.00199773	65	29	102	87	carotenoid isomerase [EC:5.-.-.-]	0.637255	0.284314	1	0.852941
EC4.1.3.36	0.347916	48.4479	0.000931935	0.00208979	65	122	87	89	naphthoate synthase [EC:4.1.3.36]	0.532787	1	0.713115	0.729508
EC3.4.15.1	0.603961	36.4911	0.000939797	0.00210367	45	25	36	15	peptidyl-dipeptidase A [EC:3.4.15.1]	1	0.555556	0.8	0.333333
EC3.5.1.68	1.33711	19.6526	0.00100584	0.0022475	12	8	3	4	N-formylglutamate deformylase [EC:3.5.1.68]	1	0.666667	0.25	0.333333
EC2.7.7.7	0.0588343	51.773	0.0010805	0.00241005	2682	2874	3788	3194	DNA polymerase sigma subunit [EC:2.7.7.7]	0.708025	0.758712	1	0.843189
EC2.4.2.9	0.321193	33.1869	0.00111725	0.00248417	118	92	112	91	uracil phosphoribosyltransferase [EC:2.4.2.9]	1	0.779661	0.949153	0.771186
EC2.7.7.-	0.172801	44.1656	0.00111768	0.00248417	302	374	423	335	adenylyltransferase [EC:2.7.7.-]	0.713948	0.884161	1	0.791962
EC1.1.1.95	0.15376	46.5366	0.00116485	0.00258446	375	465	502	458	D-3-phosphoglycerate dehydrogenase [EC:1.1.1.95]	0.747012	0.926295	1	0.912351
EC1.1.1.47	-1.099	31.4226	0.00118376	0.00262178	9	0	23	13	glucose 1-dehydrogenase [EC:1.1.1.47]	0.391304	0	1	0.565217
EC2.7.1.30	-0.175744	82.2102	0.00128707	0.00284559	345	195	425	433	glycerol kinase [EC:2.7.1.30]	0.796767	0.450346	0.981524	1
EC3.1.1.11	1.60905	22.3945	0.00130624	0.0028829	3	12	2	2	pectinesterase [EC:3.1.1.11]	0.25	1	0.166667	0.166667
EC4.1.3.24	-1.36137	20.6003	0.00141383	0.00311488	4	1	12	14	malyl-CoA lyase [EC:4.1.3.24]	0.285714	0.0714286	0.857143	1
EC1.7.3.4	20.6857	12.4069	0.0014314	0.00314259	1	5	0	0	hydroxylamine oxidase [EC:1.7.3.4]	0.2	1	0	0
EC2.7.3.3	19.6857	15.9524	0.0014314	0.00314259	6	0	0	0	arginine kinase [EC:2.7.3.3]	1	0	0	0
EC2.8.1.1	-0.261081	32.4249	0.00144801	0.00317351	118	112	223	175	thiosulfate/3-mercaptopyruvate sulfurtransferase [EC:2.8.1.1	0.529148	0.502242	1	0.784753
EC1.1.1.67	0.44604	66.5185	0.00154922	0.00338942	84	25	62	31	mannitol 2-dehydrogenase [EC:1.1.1.67]	1	0.297619	0.738095	0.369048
EC5.1.3.14	-0.25001	44.1494	0.00165615	0.00361708	109	137	195	226	UDP-N-acetylglucosamine 2-epimerase [EC:5.1.3.14]	0.482301	0.606195	0.862832	1
EC5.1.3.10	-1.46191	19.5666	0.00167583	0.00365371	3	1	10	13	CDP-paratose 2-epimerase [EC:5.1.3.10]	0.230769	0.0769231	0.769231	1
EC1.13.-.-	2.48452	14.1051	0.0016843	0.00366583	4	5	1	0	[EC:1.13.-.-]	0.8	1	0.2	0
EC2.7.1.100	0.893427	39.8917	0.00171149	0.00371857	28	5	7	11	5-methylthioribose kinase [EC:2.7.1.100]	1	0.178571	0.25	0.392857
EC6.3.5.3	-0.105412	38.8618	0.00172059	0.00373189	747	725	1177	1003	phosphoribosylformylglycinamidine synthase [EC:6.3.5.3]	0.634664	0.615973	1	0.852167
EC1.3.1.44	1.28582	19.2837	0.00180674	0.00391201	9	10	5	2	trans-2-enoyl-CoA reductase (NAD+) [EC:1.3.1.44]	0.9	1	0.5	0.2
EC1.1.1.49	0.235998	42.6264	0.00181687	0.00392719	200	142	184	176	glucose-6-phosphate 1-dehydrogenase [EC:1.1.1.49]	1	0.71	0.92	0.88
EC1.14.13.20	1.99204	18.4082	0.00183031	0.00394946	3	8	2	0	2,4-dichlorophenol 6-monooxygenase [EC:1.14.13.20]	0.375	1	0.25	0
EC4.1.2.17	-0.760028	25.9761	0.00206665	0.00445179	14	6	29	28	L-fuculose-phosphate aldolase [EC:4.1.2.17]	0.482759	0.206897	1	0.965517
EC1.2.1.8	0.275267	54.9127	0.00214942	0.00462218	162	86	127	124	betaine-aldehyde dehydrogenase [EC:1.2.1.8]	1	0.530864	0.783951	0.765432
EC4.1.1.86	-0.579128	43.33	0.00223455	0.00479703	29	8	59	29	L-2,4-diaminobutyrate decarboxylase [EC:4.1.1.86]	0.491525	0.135593	1	0.491525
EC2.4.2.8	0.44981	29.0191	0.00225289	0.00482816	43	57	43	42	hypoxanthine phosphoribosyltransferase [EC:2.4.2.8]	0.754386	1	0.754386	0.736842
EC4.1.1.37	0.192358	33.6239	0.00229428	0.00490851	241	241	289	241	uroporphyrinogen decarboxylase [EC:4.1.1.37]	0.83391	0.83391	1	0.83391
EC1.13.12.16	0.398995	35.6853	0.00235267	0.00502488	71	52	71	39	nitronate monooxygenase [EC:1.13.12.16]	1	0.732394	1	0.549296
EC4.1.1.11	0.368517	45.7677	0.00244737	0.00521829	46	95	68	62	aspartate 1-decarboxylase [EC:4.1.1.11]	0.484211	1	0.715789	0.652632
EC4.1.3.3	1.54005	22.1036	0.00251874	0.00536138	9	5	0	4	N-acetylneuraminate lyase [EC:4.1.3.3]	1	0.555556	0	0.444444
EC1.2.1.-	0.467417	30.0736	0.00256646	0.00545374	40	51	34	42	[EC:1.2.1.-]	0.784314	1	0.666667	0.823529
EC3.5.2.2	0.476533	50.1329	0.00270547	0.00573942	63	24	28	44	dihydropyrimidinase [EC:3.5.2.2]	1	0.380952	0.444444	0.698413
EC2.5.1.84	-20.4016	15.8026	0.00276479	0.0058554	0	0	1	7	all-trans-nonaprenyl-diphosphate synthase [EC:2.5.1.84	0	0	0.142857	1
EC3.1.6.13	-0.542431	57.6886	0.00280907	0.00593917	37	4	59	35	iduronate 2-sulfatase [EC:3.1.6.13]	0.627119	0.0677966	1	0.59322
EC3.6.1.7	-1.13409	19.496	0.00291645	0.00615587	3	4	15	14	acylphosphatase [EC:3.6.1.7]	0.2	0.266667	1	0.933333
EC5.1.3.3	-0.388051	29.6697	0.00301448	0.00635212	49	36	91	76	aldose 1-epimerase [EC:5.1.3.3]	0.538462	0.395604	1	0.835165
EC2.3.1.19	0.944071	31.1343	0.00305916	0.00643549	10	17	2	12	phosphate butyryltransferase [EC:2.3.1.19]	0.588235	1	0.117647	0.705882
EC4.1.2.43	23.5034	9.80312	0.00360903	0.00752089	3	2	0	0	3-hexulose-6-phosphate synthase [EC:4.1.2.43]	1	0.666667	0	0
EC5.1.1.18	21.5034	11.1818	0.00360903	0.00752089	4	1	0	0	serine racemase [EC:5.1.1.18]	1	0.25	0	0
EC1.14.21.6	21.5034	11.2046	0.00360903	0.00752089	1	4	0	0	lathosterol oxidase [EC:1.14.21.6]	0.25	1	0	0
EC4.1.2.34	20.5034	14.4311	0.00360903	0.00752089	0	5	0	0	4-(2-carboxyphenyl)-2-oxobut-3-enoate aldolase [EC:4.1.2.34]	0	1	0	0
EC2.7.7.14	20.5034	14.4311	0.00360903	0.00752089	0	5	0	0	ethanolamine-phosphate cytidylyltransferase [EC:2.7.7.14]	0	1	0	0
EC1.8.2.1	0.881998	25.7122	0.00361098	0.00752089	9	20	7	9	sulfite dehydrogenase [EC:1.8.2.1]	0.45	1	0.35	0.45
EC4.2.1.20	-0.12135	40.0583	0.00374007	0.00777688	472	471	728	691	tryptophan synthase beta chain [EC:4.2.1.20]	0.648352	0.646978	1	0.949176
EC4.4.1.21	2.36673	15.8889	0.00376507	0.00779022	6	2	0	1	S-ribosylhomocysteine lyase [EC:4.4.1.21]	1	0.333333	0	0.166667
EC4.6.1.2	2.36673	14.229	0.00376507	0.00779022	3	5	1	0	guanylate cyclase soluble subunit beta [EC:4.6.1.2]	0.6	1	0.2	0
EC2.7.7.15	2.36673	14.229	0.00376507	0.00779022	3	5	1	0	choline-phosphate cytidylyltransferase [EC:2.7.7.15]	0.6	1	0.2	0
EC4.2.1.83	-1.17905	35.3488	0.00377569	0.00779937	6	0	22	4	4-oxalmesaconate hydratase [EC:4.2.1.83]	0.272727	0	1	0.181818
EC1.4.1.13 1.4.1.14	-0.652716	27.0533	0.00394373	0.00810946	15	10	41	23	glutamate synthase (NADPH/NADH) [EC:1.4.1.13 1.4.1.14]	0.365854	0.243902	1	0.560976
EC2.7.1.24	0.287291	36.7162	0.00394784	0.00810946	95	107	126	76	dephospho-CoA kinase [EC:2.7.1.24]	0.753968	0.849206	1	0.603175
EC4.2.1.90	-1.37094	31.4458	0.00395578	0.00810946	4	0	4	17	L-rhamnonate dehydratase [EC:4.2.1.90]	0.235294	0	0.235294	1
EC1.4.3.21	-1.37094	28.7019	0.00395578	0.00810946	4	0	5	16	primary-amine oxidase [EC:1.4.3.21]	0.25	0	0.3125	1
EC6.3.2.1	0.241749	37.413	0.00395804	0.00810946	152	127	174	118	pantoate--beta-alanine ligase [EC:6.3.2.1]	0.873563	0.729885	1	0.678161
EC2.7.1.63	-0.541031	47.0787	0.00412925	0.00844649	7	31	35	52	polyphosphate glucokinase [EC:2.7.1.63]	0.134615	0.596154	0.673077	1
EC1.13.11.8	-1.099	26.9771	0.00423842	0.00865574	7	0	17	11	protocatechuate 4,5-dioxygenase, beta chain [EC:1.13.11.8]	0.411765	0	1	0.647059
EC2.6.1.11	-0.251286	45.8861	0.00444517	0.00906325	77	122	203	138	acetylornithine/acetyl-lysine aminotransferase [EC:2.6.1.11	0.37931	0.600985	1	0.679803
EC2.3.1.48	-2.19762	16.7442	0.00448053	0.00910582	1	0	9	3	histone acetyltransferase [EC:2.3.1.48]	0.111111	0	1	0.333333
EC1.3.99.5	-2.19762	15.3678	0.00448053	0.00910582	1	0	5	7	3-oxo-5-alpha-steroid 4-dehydrogenase 2 [EC:1.3.99.5]	0.142857	0	0.714286	1
EC4.1.2.-	-0.352367	44.287	0.00453687	0.00920545	29	67	92	90	2-dehydro-3-deoxy-L-rhamnonate aldolase [EC:4.1.2.-]	0.315217	0.728261	1	0.978261
EC3.1.3.16	1.0858	22.2367	0.00458755	0.0092933	7	13	3	6	serine/threonine protein phosphatase Stp1 [EC:3.1.3.16]	0.538462	1	0.230769	0.461538
EC6.2.1.25	1.46595	22.6995	0.00480345	0.00971503	9	4	0	4	benzoate-CoA ligase [EC:6.2.1.25]	1	0.444444	0	0.444444
EC3.3.2.10	-24.2681	10.2912	0.00511884	0.0103197	0	0	4	3	soluble epoxide hydrolase [EC:3.3.2.10]	0	0	1	0.75
EC1.3.7.5	-21.2681	11.9055	0.00511884	0.0103197	0	0	2	5	phycocyanobilin:ferredoxin oxidoreductase [EC:1.3.7.5]	0	0	0.4	1
EC2.5.1.56	-0.241639	35.223	0.00526685	0.0106011	119	89	188	165	N-acetylneuraminate synthase [EC:2.5.1.56]	0.632979	0.473404	1	0.87766
EC2.7.8.7	-0.431389	28.7495	0.00591884	0.0118944	34	24	59	60	holo-[acyl-carrier protein] synthase [EC:2.7.8.7]	0.566667	0.4	0.983333	1
EC6.3.4.6	0.526964	33.609	0.00606677	0.0121722	42	19	28	20	urea carboxylase [EC:6.3.4.6]	1	0.452381	0.666667	0.47619
EC4.1.3.17	-1.06264	27.2696	0.00612635	0.0122722	7	0	17	10	4-hydroxy-4-methyl-2-oxoglutarate aldolase [EC:4.1.3.17]	0.411765	0	1	0.588235
EC2.5.1.1 2.5.1.10	0.287291	30.4848	0.00622112	0.0124422	98	84	96	86	farnesyl diphosphate synthase [EC:2.5.1.1 2.5.1.10]	1	0.857143	0.979592	0.877551
EC6.2.1.12	1.58657	18.837	0.00635739	0.0126946	6	5	0	3	4-coumarate--CoA ligase [EC:6.2.1.12]	1	0.833333	0	0.5
EC1.14.13.83	1.31691	23.8009	0.00646743	0.0128939	4	10	5	0	precorrin-3B synthase [EC:1.14.13.83]	0.4	1	0.5	0
EC1.5.1.20	0.206556	68.4607	0.00668059	0.0132934	127	206	233	128	methylenetetrahydrofolate reductase (NADPH) [EC:1.5.1.20]	0.545064	0.88412	1	0.549356
EC2.1.1.131	1.09822	20.781	0.00668897	0.0132934	6	12	5	3	precorrin-3B C17-methyltransferase [EC:2.1.1.131]	0.5	1	0.416667	0.25
EC3.1.3.27	0.372651	28.0587	0.00686284	0.0136174	59	51	57	44	phosphatidylglycerophosphatase B [EC:3.1.3.27]	1	0.864407	0.966102	0.745763
EC1.5.1.3	0.34445	32.0181	0.00709357	0.0140531	52	74	61	58	dihydrofolate reductase / thymidylate synthase [EC:1.5.1.3	0.702703	1	0.824324	0.783784
EC1.13.11.52	-2.1106	17.472	0.00760029	0.0150097	1	0	3	8	indoleamine 2,3-dioxygenase [EC:1.13.11.52]	0.125	0	0.375	1
EC2.7.1.59	-2.1106	14.8276	0.00760029	0.0150097	0	1	5	6	N-acetylglucosamine kinase [EC:2.7.1.59]	0	0.166667	0.833333	1
EC1.14.13.90	1.79137	26.1897	0.00790262	0.0155823	9	0	0	2	zeaxanthin epoxidase [EC:1.14.13.90]	1	0	0	0.222222
EC1.1.5.2	0.276422	31.0893	0.00813435	0.0160141	87	96	92	93	quinoprotein glucose dehydrogenase [EC:1.1.5.2]	0.90625	1	0.958333	0.96875
EC3.3.2.1	0.837338	24.5376	0.00819209	0.0161026	18	8	9	6	isochorismatase [EC:3.3.2.1]	1	0.444444	0.5	0.333333
EC2.7.1.113	-0.680293	25.402	0.00837515	0.0164367	9	10	33	17	deoxyguanosine kinase [EC:2.7.1.113]	0.272727	0.30303	1	0.515152
EC3.1.26.4	-0.15802	40.9534	0.00844254	0.0165432	207	244	352	352	ribonuclease H2 subunit A [EC:3.1.26.4]	0.588068	0.693182	1	1
EC3.2.1.20	0.157099	40.3302	0.00876931	0.0171568	292	233	319	279	alpha-glucosidase [EC:3.2.1.20]	0.915361	0.730408	1	0.874608
EC1.7.7.2	-1.0249	27.6462	0.00880461	0.0171991	7	0	11	15	ferredoxin-nitrate reductase [EC:1.7.7.2]	0.466667	0	0.733333	1
EC2.4.2.7	-0.271325	29.9171	0.00889076	0.0173404	70	73	130	120	adenine phosphoribosyltransferase [EC:2.4.2.7]	0.538462	0.561538	1	0.923077
EC1.5.8.2	1.3859	17.8277	0.00904798	0.0176198	4	8	2	2	trimethylamine dehydrogenase [EC:1.5.8.2]	0.5	1	0.25	0.25
EC1.1.1.81	0.365763	31.7052	0.00907967	0.0176541	62	44	59	39	hydroxypyruvate reductase [EC:1.1.1.81]	1	0.709677	0.951613	0.629032
EC2.7.1.53	21.2803	10.0308	0.00923608	0.0177389	3	1	0	0	L-xylulokinase [EC:2.7.1.53]	1	0.333333	0	0
EC1.1.1.48	21.2803	10.0308	0.00923608	0.0177389	3	1	0	0	D-galactose 1-dehydrogenase [EC:1.1.1.48]	1	0.333333	0	0
EC1.14.12.7	21.2803	10.0308	0.00923608	0.0177389	3	1	0	0	phthalate 4,5-dioxygenase [EC:1.14.12.7]	1	0.333333	0	0
EC2.3.1.164	21.2803	10.0308	0.00923608	0.0177389	3	1	0	0	isopenicillin-N N-acyltransferase [EC:2.3.1.164]	1	0.333333	0	0
EC4.4.1.16	20.2803	12.8262	0.00923608	0.0177389	0	4	0	0	selenocysteine lyase [EC:4.4.1.16]	0	1	0	0
EC3.5.1.23	20.2803	12.8262	0.00923608	0.0177389	0	4	0	0	neutral ceramidase [EC:3.5.1.23]	0	1	0	0
EC2.5.1.44	20.2803	12.7957	0.00923608	0.0177389	4	0	0	0	homospermidine synthase [EC:2.5.1.44]	1	0	0	0
EC2.8.2.1	20.2803	12.7957	0.00923608	0.0177389	4	0	0	0	aryl sulfotransferase [EC:2.8.2.1]	1	0	0	0
EC1.3.99.12	-24.1139	10.0166	0.00954767	0.0182261	0	0	3	3	short/branched chain acyl-CoA dehydrogenase [EC:1.3.99.12]	0	0	1	1
EC5.1.2.2	-24.1139	10.0166	0.00954767	0.0182261	0	0	3	3	mandelate racemase [EC:5.1.2.2]	0	0	1	1
EC3.1.4.11	-20.1139	13.0173	0.00954767	0.0182261	0	0	1	5	phospholipase C, beta [EC:3.1.4.11]	0	0	0.2	1
EC5.3.1.25	-19.1139	16.8972	0.00954767	0.0182261	0	0	0	6	L-fucose isomerase [EC:5.3.1.25]	0	0	0	1
EC2.3.1.174	1.11397	27.7686	0.00977087	0.0186239	14	2	3	4	3-oxoadipyl-CoA thiolase [EC:2.3.1.174]	1	0.142857	0.214286	0.285714
EC2.7.7.41	0.261316	30.8043	0.0105154	0.0200127	93	97	112	83	phosphatidate cytidylyltransferase [EC:2.7.7.41]	0.830357	0.866071	1	0.741071
EC6.1.1.17	0.129953	41.5487	0.0108247	0.0205703	336	380	423	415	bifunctional glutamyl/prolyl-tRNA synthetase [EC:6.1.1.17	0.794326	0.898345	1	0.981087
EC6.2.1.17	-0.153892	47.6476	0.0113714	0.0215765	241	199	326	358	propionyl-CoA synthetase [EC:6.2.1.17]	0.673184	0.555866	0.910615	1
EC2.4.1.- 3.4.-.-	0.116779	39.8157	0.0115255	0.021836	405	461	553	474	penicillin-binding protein 1A [EC:2.4.1.- 3.4.-.-]	0.732369	0.833635	1	0.857143
EC2.7.7.27	0.256361	36.0826	0.0117535	0.0222345	96	95	88	109	glucose-1-phosphate adenylyltransferase [EC:2.7.7.27]	0.880734	0.87156	0.807339	1
EC2.7.1.12	-0.503836	31.2749	0.0122767	0.0231894	10	24	45	30	gluconokinase [EC:2.7.1.12]	0.222222	0.533333	1	0.666667
EC2.7.2.2	1.49126	22.5635	0.0123851	0.0233591	1	9	1	2	carbamate kinase [EC:2.7.2.2]	0.111111	1	0.111111	0.222222
EC2.7.1.33	0.231602	32.054	0.0125583	0.0236501	115	112	119	121	type II pantothenate kinase [EC:2.7.1.33]	0.950413	0.92562	0.983471	1
EC1.2.1.36	-2.01529	15.2973	0.0128632	0.0241883	0	1	7	3	retinal dehydrogenase [EC:1.2.1.36]	0	0.142857	1	0.428571
EC3.6.3.29	0.383752	26.3954	0.0135369	0.025417	43	44	44	35	molybdate transport system ATP-binding protein [EC:3.6.3.29]	0.977273	1	1	0.795455
EC6.2.1.26	0.346715	77.1151	0.0138606	0.025986	23	81	72	26	O-succinylbenzoic acid--CoA ligase [EC:6.2.1.26]	0.283951	1	0.888889	0.320988
EC4.1.1.39	-0.577706	24.6729	0.0140764	0.0263148	15	9	29	28	ribulose-bisphosphate carboxylase small chain [EC:4.1.1.39]	0.517241	0.310345	1	0.965517
EC1.3.1.12	-0.217546	52.5091	0.0140778	0.0263148	71	130	197	136	prephenate dehydrogenase [EC:1.3.1.12]	0.360406	0.659898	1	0.690355
EC3.5.2.10	0.885128	24.6697	0.0153661	0.0286804	15	5	5	6	creatinine amidohydrolase [EC:3.5.2.10]	1	0.333333	0.333333	0.4
EC2.7.1.4	0.194425	37.6648	0.0154289	0.0287549	135	163	159	168	fructokinase [EC:2.7.1.4]	0.803571	0.970238	0.946429	1
EC2.6.1.-	0.335147	39.9163	0.015543	0.0288606	46	61	71	31	putrescine aminotransferase [EC:2.6.1.-]	0.647887	0.859155	1	0.43662
EC2.7.1.25	0.335147	30.3028	0.015543	0.0288606	59	48	62	40	adenylylsulfate kinase [EC:2.7.1.25]	0.951613	0.774194	1	0.645161
EC3.1.11.1	0.258799	46.5943	0.0155544	0.0288606	101	72	119	59	exodeoxyribonuclease I [EC:3.1.11.1]	0.848739	0.605042	1	0.495798
EC1.2.99.5	-1.099	22.7493	0.0156484	0.0289922	0	5	11	9	formylmethanofuran dehydrogenase subunit C [EC:1.2.99.5]	0	0.454545	1	0.818182
EC3.1.26.11	-0.260439	30.8156	0.01571	0.0290636	66	67	133	97	ribonuclease Z [EC:3.1.26.11]	0.496241	0.503759	1	0.729323
EC4.4.1.8	-0.163657	34.9714	0.0159659	0.0294935	188	163	303	248	cystathione beta-lyase [EC:4.4.1.8]	0.620462	0.537954	1	0.818482
EC4.1.1.-	0.635598	23.0966	0.016041	0.0295887	15	19	11	13	carboxynorspermidine decarboxylase [EC:4.1.1.-]	0.789474	1	0.578947	0.684211
EC2.1.1.17	1.67359	16.3599	0.0161701	0.0297834	6	2	1	1	phosphatidylethanolamine N-methyltransferase [EC:2.1.1.17]	1	0.333333	0.166667	0.166667
EC5.2.1.8	1.29889	17.6545	0.0168067	0.0309105	7	4	3	1	peptidyl-prolyl cis-trans isomerase-like 1 [EC:5.2.1.8]	1	0.571429	0.428571	0.142857
EC3.1.2.4	-1.32215	19.0921	0.0173983	0.0319053	3	0	9	6	3-hydroxyisobutyryl-CoA hydrolase [EC:3.1.2.4]	0.333333	0	1	0.666667
EC2.1.1.114	-1.32215	34.3503	0.0173983	0.0319053	3	0	15	0	hexaprenyldihydroxybenzoate methyltransferase [EC:2.1.1.114]	0.2	0	1	0
EC1.1.3.15	-0.207053	64.0206	0.017728	0.0324627	126	82	138	203	(S)-2-hydroxy-acid oxidase [EC:1.1.3.15]	0.62069	0.403941	0.679803	1
EC1.5.1.-	-21.9316	9.98251	0.0179827	0.0327859	0	0	2	3	methylene-tetrahydromethanopterin dehydrogenase [EC:1.5.1.-]	0	0	0.666667	1
EC2.6.1.36	-20.9316	11.6652	0.0179827	0.0327859	0	0	1	4	L-lysine 6-transaminase [EC:2.6.1.36]	0	0	0.25	1
EC2.7.1.51	-18.9316	15.1804	0.0179827	0.0327859	0	0	0	5	L-fuculokinase [EC:2.7.1.51]	0	0	0	1
EC3.1.3.48	2.07905	19.4923	0.0185565	0.0337343	6	0	0	1	protein tyrosine phosphatase, receptor type, N [EC:3.1.3.48]	1	0	0	0.166667
EC1.3.1.38	2.07905	15.9468	0.0185565	0.0337343	1	5	0	1	peroxisomal trans-2-enoyl-CoA reductase [EC:1.3.1.38]	0.2	1	0	0.2
EC3.8.1.-	0.980438	19.4375	0.0189055	0.034319	7	9	3	5	[EC:3.8.1.-]	0.777778	1	0.333333	0.555556
EC2.6.1.13	0.218614	50.6324	0.022693	0.0411351	73	138	122	104	ornithine--oxo-acid transaminase [EC:2.6.1.13]	0.528986	1	0.884058	0.753623
EC3.2.2.-	0.131589	36.6895	0.0235257	0.0425831	281	271	366	279	TDG/mug DNA glycosylase family protein [EC:3.2.2.-]	0.76776	0.740437	1	0.762295
EC4.1.1.44	0.316562	31.253	0.023634	0.0427177	52	52	44	57	4-carboxymuconolactone decarboxylase [EC:4.1.1.44]	0.912281	0.912281	0.77193	1
EC5.3.1.22	-0.265869	44.6118	0.0240895	0.0430664	68	43	126	67	hydroxypyruvate isomerase [EC:5.3.1.22]	0.539683	0.34127	1	0.531746
EC2.6.1.82	19.9926	11.1393	0.0241692	0.0430664	3	0	0	0	putrescine aminotransferase [EC:2.6.1.82]	1	0	0	0
EC2.7.1.52	19.9926	11.1393	0.0241692	0.0430664	3	0	0	0	fucokinase [EC:2.7.1.52]	1	0	0	0
EC2.4.1.129 2.3.2.-	19.9926	11.1393	0.0241692	0.0430664	3	0	0	0	penicillin-binding protein 2A [EC:2.4.1.129 2.3.2.-]	1	0	0	0
EC1.1.1.294	19.9926	11.1393	0.0241692	0.0430664	3	0	0	0	chlorophyll(ide) b reductase [EC:1.1.1.294]	1	0	0	0
EC2.3.1.89	19.9926	11.1393	0.0241692	0.0430664	3	0	0	0	tetrahydrodipicolinate N-acetyltransferase [EC:2.3.1.89]	1	0	0	0
EC2.7.11.12	19.9926	11.1393	0.0241692	0.0430664	3	0	0	0	protein kinase, cGMP-dependent [EC:2.7.11.12]	1	0	0	0
EC3.1.4.14	19.9926	11.1393	0.0241692	0.0430664	3	0	0	0	acyl carrier protein phosphodiesterase [EC:3.1.4.14]	1	0	0	0
EC2.7.1.47	19.9926	11.1393	0.0241692	0.0430664	3	0	0	0	D-ribulokinase [EC:2.7.1.47]	1	0	0	0
EC3.1.3.37	19.9926	11.1393	0.0241692	0.0430664	3	0	0	0	sedoheptulose-bisphosphatase [EC:3.1.3.37]	1	0	0	0
EC6.3.2.1 2.7.4.14	-0.965472	18.9741	0.0243201	0.043274	4	2	11	10	pantoate ligase / cytidylate kinase [EC:6.3.2.1 2.7.4.14]	0.363636	0.181818	1	0.909091
EC4.2.1.51	-0.18428	35.0685	0.0244483	0.0434406	105	134	207	176	prephenate dehydratase [EC:4.2.1.51]	0.507246	0.647343	1	0.850242
EC1.1.1.86	-0.119331	39.2051	0.0259371	0.046021	308	268	445	420	ketol-acid reductoisomerase [EC:1.1.1.86]	0.692135	0.602247	1	0.94382
EC1.4.3.19	0.306339	27.8336	0.0266713	0.047257	56	50	53	51	glycine oxidase [EC:1.4.3.19]	1	0.892857	0.946429	0.910714
EC5.1.1.4	0.766864	24.7884	0.0268939	0.0475845	15	6	9	4	proline racemase [EC:5.1.1.4]	1	0.4	0.6	0.266667
EC4.4.1.5	0.224443	43.9735	0.0287122	0.0507303	116	69	117	80	lactoylglutathione lyase [EC:4.4.1.5]	0.991453	0.589744	1	0.683761
EC3.2.1.25	0.692756	32.3087	0.0296114	0.0522457	4	20	7	9	beta-mannosidase [EC:3.2.1.25]	0.2	1	0.35	0.45
EC1.8.3.1	-1.099	29.3003	0.0306303	0.0539676	3	1	15	1	sulfite oxidase [EC:1.8.3.1]	0.2	0.0666667	1	0.0666667
EC1.18.1.1	0.655016	25.6986	0.0307692	0.0541367	17	9	13	5	rubredoxin-NAD+ reductase [EC:1.18.1.1]	1	0.529412	0.764706	0.294118
EC1.1.1.56	0.9159	30.4614	0.0310788	0.0546049	14	1	4	4	ribitol 2-dehydrogenase [EC:1.1.1.56]	1	0.0714286	0.285714	0.285714
EC1.1.1.50	1.54005	15.5057	0.0326609	0.0573047	3	4	2	0	3-alpha-hydroxysteroid dehydrogenase [EC:1.1.1.50]	0.75	1	0.5	0
EC1.4.1.1	0.130839	34.7371	0.0327624	0.0574026	238	258	307	273	alanine dehydrogenase [EC:1.4.1.1]	0.775244	0.840391	1	0.889251
EC1.3.99.7	0.163968	56.509	0.0329915	0.0577237	118	202	208	154	glutaryl-CoA dehydrogenase [EC:1.3.99.7]	0.567308	0.971154	1	0.740385
EC1.3.3.5	-0.993643	19.4106	0.0331508	0.0579219	1	4	9	9	bilirubin oxidase [EC:1.3.3.5]	0.111111	0.444444	1	1
EC2.1.1.45	0.149481	36.19	0.0337762	0.0589326	193	186	253	182	thymidylate synthase [EC:2.1.1.45]	0.762846	0.735178	1	0.719368
EC3.2.1.31	-0.742328	32.1627	0.0341343	0.0591579	10	0	18	10	beta-glucuronidase [EC:3.2.1.31]	0.555556	0	1	0.555556
EC3.4.16.2	-23.7084	9.24935	0.0343285	0.0591579	0	0	2	2	lysosomal Pro-X carboxypeptidase [EC:3.4.16.2]	0	0	1	1
EC2.4.2.10 4.1.1.23	-21.7084	9.76391	0.0343285	0.0591579	0	0	3	1	uridine monophosphate synthetase [EC:2.4.2.10 4.1.1.23]	0	0	1	0.333333
EC4.1.1.46	-20.7084	10.3566	0.0343285	0.0591579	0	0	1	3	2,3-dihydroxybenzoate decarboxylase [EC:4.1.1.46]	0	0	0.333333	1
EC1.3.1.21	-20.7084	10.3566	0.0343285	0.0591579	0	0	1	3	7-dehydrocholesterol reductase [EC:1.3.1.21]	0	0	0.333333	1
EC2.3.1.86	-20.7084	10.3566	0.0343285	0.0591579	0	0	1	3	fatty acid synthase subunit beta, fungi type [EC:2.3.1.86]	0	0	0.333333	1
EC4.2.1.76	-19.7084	13.4256	0.0343285	0.0591579	0	0	0	4	UDP-glucose 4,6-dehydratase [EC:4.2.1.76]	0	0	0	1
EC2.1.1.6	-19.7084	13.4256	0.0343285	0.0591579	0	0	0	4	catechol O-methyltransferase [EC:2.1.1.6]	0	0	0	1
EC3.6.-.-	-19.7084	12.2401	0.0343285	0.0591579	0	0	4	0	DNA repair protein RAD50 [EC:3.6.-.-]	0	0	1	0
EC2.4.1.8	0.81792	22.6678	0.0358975	0.0617465	12	5	7	3	maltose phosphorylase [EC:2.4.1.8]	1	0.416667	0.583333	0.25
EC3.1.1.17	-0.454646	27.227	0.0359288	0.0617465	20	10	36	27	gluconolactonase [EC:3.1.1.17]	0.555556	0.277778	1	0.75
EC3.1.3.71	-1.79215	16.3908	0.0365404	0.0626265	0	1	2	6	2-phosphosulfolactate phosphatase [EC:3.1.3.71]	0	0.166667	0.333333	1
EC2.7.7.53	-1.79215	16.3832	0.0365404	0.0626265	1	0	2	6	ATP adenylyltransferase [EC:2.7.7.53]	0.166667	0	0.333333	1
EC3.2.1.45	0.396491	34.1283	0.0378185	0.0647288	20	38	35	17	glucosylceramidase [EC:3.2.1.45]	0.526316	1	0.921053	0.447368
EC2.5.1.62	-0.513487	38.5971	0.0396276	0.0677331	20	2	27	22	chlorophyll synthase [EC:2.5.1.62]	0.740741	0.0740741	1	0.814815
EC3.4.21.83	0.106178	63.7161	0.039827	0.0679816	415	275	433	394	oligopeptidase B [EC:3.4.21.83]	0.95843	0.635104	1	0.909931
EC4.1.1.21	-1.17905	19.7725	0.0405594	0.0691378	3	0	5	8	phosphoribosylaminoimidazole carboxylase [EC:4.1.1.21]	0.375	0	0.625	1
EC1.3.3.3	0.153012	37.3804	0.0415418	0.0707167	185	149	193	189	coproporphyrinogen III oxidase [EC:1.3.3.3]	0.958549	0.772021	1	0.979275
EC3.5.1.6	0.632132	24.7584	0.0440371	0.0748631	14	10	13	4	beta-ureidopropionase [EC:3.5.1.6]	1	0.714286	0.928571	0.285714
EC1.8.7.1	0.563545	30.4196	0.0448678	0.0760875	10	19	6	16	sulfite reductase (ferredoxin) [EC:1.8.7.1]	0.526316	1	0.315789	0.842105
EC3.1.1.3	-0.523639	29.9181	0.0449091	0.0760875	6	14	17	28	triacylglycerol lipase [EC:3.1.1.3]	0.214286	0.5	0.607143	1
EC3.3.2.6	1.26812	19.0715	0.0449388	0.0760875	6	2	3	0	leukotriene-A4 hydrolase [EC:3.3.2.6]	1	0.333333	0.5	0
EC6.3.4.13	-0.109025	37.0671	0.0475161	0.0803431	285	264	457	359	phosphoribosylamine--glycine ligase [EC:6.3.4.13]	0.623632	0.577681	1	0.785558
EC3.1.2.6	-0.170076	33.01	0.0475825	0.0803473	115	104	197	149	hydroxyacylglutathione hydrolase [EC:3.1.2.6]	0.583756	0.527919	1	0.756345
EC6.1.1.19	0.0965199	37.5579	0.0484602	0.0817197	373	393	516	411	arginyl-tRNA synthetase [EC:6.1.1.19]	0.722868	0.761628	1	0.796512
EC2.4.2.22	-0.492867	23.5656	0.0493824	0.0831633	10	12	29	19	xanthine phosphoribosyltransferase [EC:2.4.2.22]	0.344828	0.413793	1	0.655172
EC4.1.3.-	-0.131854	36.9078	0.0500629	0.0841967	165	198	286	266	isochorismate pyruvate-lyase [EC:4.1.3.-]	0.576923	0.692308	1	0.93007
EC3.5.1.14	0.206322	30.7267	0.0557497	0.0936356	90	76	101	79	aminoacylase [EC:3.5.1.14]	0.891089	0.752475	1	0.782178
EC3.4.16.4	0.362799	26.1569	0.0621194	0.104195	23	32	29	22	D-alanyl-D-alanine carboxypeptidase [EC:3.4.16.4]	0.71875	1	0.90625	0.6875
EC2.8.1.7	0.0814392	39.071	0.0634565	0.106296	493	452	606	555	cysteine desulfurase / selenocysteine lyase [EC:2.8.1.7	0.813531	0.745875	1	0.915842
EC1.1.1.14	-0.570159	23.6403	0.0646842	0.108208	9	5	14	19	L-iditol 2-dehydrogenase [EC:1.1.1.14]	0.473684	0.263158	0.736842	1
EC1.3.1.56	23.5871	8.00001	0.0656607	0.108374	1	1	0	0	cis-2,3-dihydrobiphenyl-2,3-diol dehydrogenase [EC:1.3.1.56]	1	1	0	0
EC3.4.16.5	23.5871	8.00001	0.0656607	0.108374	1	1	0	0	cathepsin A (carboxypeptidase C) [EC:3.4.16.5]	1	1	0	0
EC2.7.4.- 2.7.4.14	23.5871	8.00001	0.0656607	0.108374	1	1	0	0	UMP-CMP kinase [EC:2.7.4.- 2.7.4.14]	1	1	0	0
EC1.18.6.1	23.5871	8.00001	0.0656607	0.108374	1	1	0	0	nitrogenase iron protein NifH [EC:1.18.6.1]	1	1	0	0
EC3.1.2.15	23.5871	8.00001	0.0656607	0.108374	1	1	0	0	ubiquitin carboxyl-terminal hydrolase 8 [EC:3.1.2.15]	1	1	0	0
EC2.3.3.8	19.5871	9.39391	0.0656607	0.108374	0	2	0	0	ATP citrate (pro-S)-lyase [EC:2.3.3.8]	0	1	0	0
EC6.3.1.8	19.5871	9.39391	0.0656607	0.108374	0	2	0	0	glutathionylspermidine synthase [EC:6.3.1.8]	0	1	0	0
EC1.4.2.-	19.5871	9.39391	0.0656607	0.108374	0	2	0	0	taurine dehydrogenase large subunit [EC:1.4.2.-]	0	1	0	0
EC1.1.1.65	19.5871	9.39391	0.0656607	0.108374	0	2	0	0	pyridoxine 4-dehydrogenase [EC:1.1.1.65]	0	1	0	0
EC1.17.99.1	19.5871	9.39391	0.0656607	0.108374	0	2	0	0	4-cresol dehydrogenase (hydroxylating) [EC:1.17.99.1]	0	1	0	0
EC2.6.1.85	0.131563	35.9086	0.0666973	0.108374	199	163	226	197	para-aminobenzoate synthetase [EC:2.6.1.85]	0.880531	0.721239	1	0.871681
EC3.2.1.84	-22.4208	8.82177	0.0668508	0.108374	0	0	2	1	alpha 1,3-glucosidase [EC:3.2.1.84]	0	0	1	0.5
EC1.4.1.20	-21.4208	9.11814	0.0668508	0.108374	0	0	1	2	phenylalanine dehydrogenase [EC:1.4.1.20]	0	0	0.5	1
EC2.7.10.2	-21.4208	9.11814	0.0668508	0.108374	0	0	1	2	proto-oncogene tyrosine-protein kinase Fes/Fps [EC:2.7.10.2]	0	0	0.5	1
EC3.4.22.27	-21.4208	9.11814	0.0668508	0.108374	0	0	1	2	cathepsin S [EC:3.4.22.27]	0	0	0.5	1
EC1.14.11.8	-19.4208	10.7226	0.0668508	0.108374	0	0	3	0	trimethyllysine dioxygenase [EC:1.14.11.8]	0	0	1	0
EC2.7.7.64	-19.4208	10.7226	0.0668508	0.108374	0	0	3	0	UDP-sugar pyrophosphorylase [EC:2.7.7.64]	0	0	1	0
EC2.4.2.- 4.1.3.-	-19.4208	10.7226	0.0668508	0.108374	0	0	3	0	glutamine amidotransferase / cyclase [EC:2.4.2.- 4.1.3.-]	0	0	1	0
EC4.2.3.4 4.2.1.10	-19.4208	11.6117	0.0668508	0.108374	0	0	0	3	pentafunctional AROM polypeptide [EC:4.2.3.4 4.2.1.10	0	0	0	1
EC3.1.1.47	-19.4208	11.6117	0.0668508	0.108374	0	0	0	3	1-alkyl-2-acetylglycerophosphocholine esterase [EC:3.1.1.47]	0	0	0	1
EC5.1.3.- 1.1.1.-	-19.4208	11.6117	0.0668508	0.108374	0	0	0	3	3,5-epimerase/4-reductase [EC:5.1.3.- 1.1.1.-]	0	0	0	1
EC6.3.2.6 6.3.4.13	-19.4208	11.6117	0.0668508	0.108374	0	0	0	3	fusion protein PurCD [EC:6.3.2.6 6.3.4.13]	0	0	0	1
EC3.3.2.8	-19.4208	10.7226	0.0668508	0.108374	0	0	3	0	limonene-1,2-epoxide hydrolase [EC:3.3.2.8]	0	0	1	0
EC3.2.2.8	-19.4208	10.7226	0.0668508	0.108374	0	0	3	0	ribosylpyrimidine nucleosidase [EC:3.2.2.8]	0	0	1	0
EC3.1.6.12	-0.762531	21.919	0.0673187	0.108992	6	1	11	9	arylsulfatase B [EC:3.1.6.12]	0.545455	0.0909091	1	0.818182
EC2.2.1.2	-0.129257	38.9144	0.0676192	0.109338	179	150	246	253	transaldolase [EC:2.2.1.2]	0.70751	0.592885	0.972332	1
EC6.3.4.4	-0.0914113	46.3554	0.06778	0.109457	367	302	490	487	adenylosuccinate synthase [EC:6.3.4.4]	0.74898	0.616327	1	0.993878
EC1.2.1.2	0.0882515	68.9909	0.067935	0.109567	370	411	597	356	formate dehydrogenase-N, beta subunit [EC:1.2.1.2]	0.619765	0.688442	1	0.596315
EC4.2.1.8	0.339477	33.9627	0.0690716	0.111213	32	27	19	37	mannonate dehydratase [EC:4.2.1.8]	0.864865	0.72973	0.513514	1
EC2.3.1.51	0.129266	45.0053	0.0691323	0.111213	157	211	253	178	1-acyl-sn-glycerol-3-phosphate acyltransferase [EC:2.3.1.51]	0.620553	0.833992	1	0.703557
EC3.6.5.3	-0.07973	49.0863	0.069242	0.111247	468	407	626	637	elongation factor EF-1 alpha subunit [EC:3.6.5.3]	0.734694	0.638932	0.982732	1
EC3.1.3.8	0.287291	96.2962	0.0714656	0.114673	73	6	52	27	3-phytase [EC:3.1.3.8]	1	0.0821918	0.712329	0.369863
EC3.2.1.24	-0.595098	27.5417	0.0725117	0.116203	4	8	9	20	lysosomal alpha-mannosidase [EC:3.2.1.24]	0.2	0.4	0.45	1
EC3.5.1.4	0.158458	46.2019	0.0739662	0.118384	143	97	168	105	amidase [EC:3.5.1.4]	0.85119	0.577381	1	0.625
EC5.4.1.2	0.436823	26.92	0.0741947	0.118598	24	12	15	16	precorrin-8X methylmutase [EC:5.4.1.2]	1	0.5	0.625	0.666667
EC3.8.1.3	-0.375084	29.3824	0.0749204	0.119607	23	10	37	27	haloacetate dehalogenase [EC:3.8.1.3]	0.621622	0.27027	1	0.72973
EC2.1.1.10	-0.341317	25.6817	0.0767392	0.122355	21	19	36	39	homocysteine S-methyltransferase [EC:2.1.1.10]	0.538462	0.487179	0.923077	1
EC1.11.1.9	0.150387	54.8341	0.0775562	0.123501	166	93	175	122	glutathione peroxidase [EC:1.11.1.9]	0.948571	0.531429	1	0.697143
EC1.1.1.158	0.129421	49.571	0.0780896	0.124193	135	210	209	195	UDP-N-acetylmuramate dehydrogenase [EC:1.1.1.158]	0.642857	1	0.995238	0.928571
EC2.4.1.18	0.147692	31.3637	0.0782196	0.124243	137	130	165	142	1,4-alpha-glucan branching enzyme [EC:2.4.1.18]	0.830303	0.787879	1	0.860606
EC3.5.4.-	-0.628999	20.1147	0.0806485	0.127939	4	6	13	12	[EC:3.5.4.-]	0.307692	0.461538	1	0.923077
EC2.7.1.29	1.13459	25.0968	0.083241	0.131886	7	0	0	3	dihydroxyacetone kinase [EC:2.7.1.29]	1	0	0	0.428571
EC1.4.3.16	0.134529	53.3913	0.0834296	0.132018	194	115	205	155	L-aspartate oxidase [EC:1.4.3.16]	0.946341	0.560976	1	0.756098
EC3.4.21.53	-0.0682668	43.7782	0.0855117	0.135143	563	512	783	751	ATP-dependent Lon protease [EC:3.4.21.53]	0.719029	0.653895	1	0.959132
EC2.7.1.92	-0.247251	118.635	0.0860348	0.135799	74	1	62	66	5-dehydro-2-deoxygluconokinase [EC:2.7.1.92]	1	0.0135135	0.837838	0.891892
EC3.5.1.41	0.510435	27.7968	0.0875683	0.138046	17	8	15	5	chitin deacetylase [EC:3.5.1.41]	1	0.470588	0.882353	0.294118
EC5.3.1.8	0.13606	59.0671	0.0877871	0.138218	118	176	220	122	mannose-6-phosphate isomerase [EC:5.3.1.8]	0.536364	0.8	1	0.554545
EC1.13.11.-	1.67359	16.3661	0.0890127	0.13893	0	4	0	1	PAH dioxygenase large subunit [EC:1.13.11.-]	0	1	0	0.25
EC2.7.1.3	1.67359	16.3661	0.0890127	0.13893	0	4	0	1	ketohexokinase [EC:2.7.1.3]	0	1	0	0.25
EC2.7.2.15	1.67359	16.3661	0.0890127	0.13893	0	4	0	1	propionate kinase [EC:2.7.2.15]	0	1	0	0.25
EC5.3.3.1	1.67359	13.5707	0.0890127	0.13893	3	1	0	1	steroid delta-isomerase [EC:5.3.3.1]	1	0.333333	0	0.333333
EC3.2.1.86	1.67359	13.5707	0.0890127	0.13893	3	1	0	1	6-phospho-beta-glucosidase [EC:3.2.1.86]	1	0.333333	0	0.333333
EC3.7.1.9	1.67359	16.0697	0.0890127	0.13893	0	4	1	0	2-hydroxymuconate-semialdehyde hydrolase [EC:3.7.1.9]	0	1	0.25	0
EC1.2.-.-	1.67359	13.2743	0.0890127	0.13893	3	1	1	0	[EC:1.2.-.-]	1	0.333333	0.333333	0
EC1.4.7.1	0.122394	47.6523	0.0895472	0.139592	143	214	217	204	glutamate synthase (ferredoxin) [EC:1.4.7.1]	0.658986	0.986175	1	0.940092
EC3.8.1.2	0.165074	32.3384	0.0897798	0.139781	99	101	110	116	2-haloacid dehalogenase [EC:3.8.1.2]	0.853448	0.87069	0.948276	1
EC3.1.3.3	0.153217	46.5379	0.0903701	0.140427	119	111	173	90	phosphoserine / homoserine phosphotransferase [EC:3.1.3.3	0.687861	0.641618	1	0.520231
EC5.4.3.8	0.113522	50.54	0.090418	0.140427	166	245	247	242	glutamate-1-semialdehyde 2,1-aminomutase [EC:5.4.3.8]	0.672065	0.991903	1	0.979757
EC2.4.1.157	-1.01199	19.5462	0.0914055	0.141786	3	0	4	7	1,2-diacylglycerol 3-glucosyltransferase [EC:2.4.1.157]	0.428571	0	0.571429	1
EC6.3.2.4	-0.111932	33.387	0.0924442	0.14322	193	182	302	257	D-alanine-D-alanine ligase [EC:6.3.2.4]	0.639073	0.602649	1	0.850993
EC2.7.2.11	-0.11031	39.9629	0.0938937	0.145287	208	175	282	288	glutamate 5-kinase [EC:2.7.2.11]	0.722222	0.607639	0.979167	1
EC4.2.1.46	0.0970356	75.5605	0.0945963	0.146194	199	345	339	319	dTDP-glucose 4,6-dehydratase [EC:4.2.1.46]	0.576812	1	0.982609	0.924638
EC1.2.1.20	-0.891364	20.2608	0.0954037	0.147261	4	0	7	6	glutarate semialdehyde dehydrogenase [EC:1.2.1.20]	0.571429	0	1	0.857143
EC1.2.1.39	-0.811321	23.273	0.0959959	0.147994	0	5	6	9	phenylacetaldehyde dehydrogenase [EC:1.2.1.39]	0	0.555556	0.666667	1
EC3.1.6.4	0.980438	16.8882	0.0969436	0.149272	4	4	1	3	N-acetylgalactosamine-6-sulfatase [EC:3.1.6.4]	1	1	0.25	0.75
EC3.2.1.1	0.186577	50.3727	0.0973821	0.149764	48	103	96	71	alpha-amylase [EC:3.2.1.1]	0.466019	1	0.932039	0.68932
EC1.12.98.1	-0.501166	39.8547	0.098255	0.150922	15	0	21	12	coenzyme F420 hydrogenase beta subunit [EC:1.12.98.1]	0.714286	0	1	0.571429
EC3.5.99.3	-0.20573	29.7254	0.0990672	0.151984	51	51	98	69	hydroxyatrazine ethylaminohydrolase [EC:3.5.99.3]	0.520408	0.520408	1	0.704082
EC3.4.11.7	-1.50447	20.2797	0.102261	0.156502	1	0	0	6	glutamyl aminopeptidase [EC:3.4.11.7]	0.166667	0	0	1
EC3.1.6.2	-1.50447	14.2708	0.102261	0.156502	1	0	2	4	steryl-sulfatase [EC:3.1.6.2]	0.25	0	0.5	1
EC3.5.2.3	-0.0719505	50.8746	0.10552	0.161293	380	476	626	600	dihydroorotase [EC:3.5.2.3]	0.607029	0.760383	1	0.958466
EC3.1.11.6	0.118215	34.9939	0.108143	0.165102	185	157	225	180	exodeoxyribonuclease VII small subunit [EC:3.1.11.6]	0.822222	0.697778	1	0.8
EC4.2.3.12	0.186195	38.8855	0.109884	0.167557	63	78	102	54	6-pyruvoyl tetrahydrobiopterin synthase [EC:4.2.3.12]	0.617647	0.764706	1	0.529412
EC6.3.5.9 6.3.1.-	-0.321299	44.5593	0.11076	0.168688	31	6	30	38	cobyrinic acid a,c-diamide synthase [EC:6.3.5.9 6.3.1.-]	0.815789	0.157895	0.789474	1
EC1.1.1.272	-0.606527	36.1818	0.111948	0.170085	9	0	18	4	(R)-2-hydroxyacid dehydrogenase [EC:1.1.1.272]	0.5	0	1	0.222222
EC2.7.1.16	-0.606527	29.0647	0.111948	0.170085	0	9	12	10	L-ribulokinase [EC:2.7.1.16]	0	0.75	1	0.833333
EC3.6.1.27	0.113385	60.478	0.114473	0.173712	155	203	276	150	undecaprenyl-diphosphatase [EC:3.6.1.27]	0.561594	0.735507	1	0.543478
EC6.4.1.1	-0.104114	50.3503	0.114861	0.174091	225	157	276	289	pyruvate carboxylase subunit B [EC:6.4.1.1]	0.778547	0.543253	0.955017	1
EC2.7.7.19	-0.129133	39.2505	0.117388	0.177706	143	99	199	168	poly(A) polymerase [EC:2.7.7.19]	0.718593	0.497487	1	0.844221
EC2.6.1.37	-0.628999	22.0355	0.118169	0.178673	3	5	7	13	2-aminoethylphosphonate-pyruvate transaminase [EC:2.6.1.37]	0.230769	0.384615	0.538462	1
EC1.1.-.-	0.739276	25.3261	0.120127	0.181417	1	10	3	4	dehydrogenase/reductase SDR family member 4 [EC:1.1.-.-]	0.1	1	0.3	0.4
EC3.1.3.5	-0.0830825	35.7857	0.122921	0.185414	302	278	456	384	5&#39;-nucleotidase / UDP-sugar diphosphatase [EC:3.1.3.5	0.662281	0.609649	1	0.842105
EC1.3.3.1	-0.0994817	36.713	0.125465	0.189024	180	216	311	272	dihydroorotate oxidase [EC:1.3.3.1]	0.578778	0.694534	1	0.874598
EC2.7.4.6	-0.145423	33.2616	0.125782	0.1891	101	80	143	136	nucleoside-diphosphate kinase [EC:2.7.4.6]	0.706294	0.559441	1	0.951049
EC3.5.1.59	-1.099	14.5754	0.12635	0.1891	1	1	4	4	N-carbamoylsarcosine amidase [EC:3.5.1.59]	0.25	0.25	1	1
EC3.5.4.27	-1.099	17.2091	0.12635	0.1891	0	2	6	2	methenyltetrahydromethanopterin cyclohydrolase [EC:3.5.4.27]	0	0.333333	1	0.333333
EC2.1.2.5	1.20358	15.1928	0.126568	0.1891	4	1	1	1	glutamate formiminotransferase [EC:2.1.2.5]	1	0.25	0.25	0.25
EC1.1.1.132	1.20358	14.904	0.126568	0.1891	3	2	2	0	GDP-mannose 6-dehydrogenase [EC:1.1.1.132]	1	0.666667	0.666667	0
EC1.1.2.7	1.20358	16.8754	0.126568	0.1891	4	1	0	2	methanol dehydrogenase (cytochrome c) subunit 1 [EC:1.1.2.7]	1	0.25	0	0.5
EC1.1.1.2	1.20358	16.8754	0.126568	0.1891	4	1	0	2	alcohol dehydrogenase (NADP+) [EC:1.1.1.2]	1	0.25	0	0.5
EC1.1.1.271	0.155869	32.8445	0.129874	0.193675	79	99	116	87	GDP-L-fucose synthase [EC:1.1.1.271]	0.681034	0.853448	1	0.75
EC2.5.1.3	-0.183869	33.3917	0.131302	0.193675	54	54	78	95	thiamine-phosphate pyrophosphorylase [EC:2.5.1.3]	0.568421	0.568421	0.821053	1
EC1.14.11.-	-0.474849	23.6601	0.132596	0.193675	4	10	18	12	ectoine hydroxylase [EC:1.14.11.-]	0.222222	0.555556	1	0.666667
EC6.1.1.11	-0.0844664	40.8986	0.132599	0.193675	244	289	437	336	seryl-tRNA synthetase [EC:6.1.1.11]	0.558352	0.661327	1	0.768879
EC1.4.3.10	-23.0153	8.01097	0.134556	0.193675	0	0	1	1	putrescine oxidase [EC:1.4.3.10]	0	0	1	1
EC5.4.2.3	-23.0153	8.01097	0.134556	0.193675	0	0	1	1	phosphoacetylglucosamine mutase [EC:5.4.2.3]	0	0	1	1
EC1.1.1.206	-23.0153	8.01097	0.134556	0.193675	0	0	1	1	tropine dehydrogenase [EC:1.1.1.206]	0	0	1	1
EC2.4.1.11	-23.0153	8.01097	0.134556	0.193675	0	0	1	1	glycogen(starch) synthase [EC:2.4.1.11]	0	0	1	1
EC3.5.3.9	-23.0153	8.01097	0.134556	0.193675	0	0	1	1	allantoate deiminase [EC:3.5.3.9]	0	0	1	1
EC1.1.1.82	-23.0153	8.01097	0.134556	0.193675	0	0	1	1	malate dehydrogenase (NADP+) [EC:1.1.1.82]	0	0	1	1
EC2.7.7.48	-23.0153	8.01097	0.134556	0.193675	0	0	1	1	RNA-directed RNA polymerase [EC:2.7.7.48]	0	0	1	1
EC3.2.1.50	-23.0153	8.01097	0.134556	0.193675	0	0	1	1	alpha-N-acetylglucosaminidase [EC:3.2.1.50]	0	0	1	1
EC3.1.2.27	-23.0153	8.01097	0.134556	0.193675	0	0	1	1	acyl-CoA thioesterase 8 [EC:3.1.2.27]	0	0	1	1
EC2.3.1.4	-20.0153	9.1009	0.134556	0.193675	0	0	2	0	glucosamine-phosphate N-acetyltransferase [EC:2.3.1.4]	0	0	1	0
EC2.7.4.10	-20.0153	9.1009	0.134556	0.193675	0	0	2	0	nucleoside-triphosphate--adenylate kinase [EC:2.7.4.10]	0	0	1	0
EC3.2.1.108 3.2.1.62	-20.0153	9.1009	0.134556	0.193675	0	0	2	0	lactase-phlorizin hydrolase [EC:3.2.1.108 3.2.1.62]	0	0	1	0
EC2.7.11.13	-20.0153	9.1009	0.134556	0.193675	0	0	2	0	novel protein kinase C [EC:2.7.11.13]	0	0	1	0
EC4.1.1.35	-20.0153	9.1009	0.134556	0.193675	0	0	2	0	UDP-glucuronate decarboxylase [EC:4.1.1.35]	0	0	1	0
EC3.2.1.46	-20.0153	9.1009	0.134556	0.193675	0	0	2	0	galactosylceramidase [EC:3.2.1.46]	0	0	1	0
EC1.1.1.87	-20.0153	9.1009	0.134556	0.193675	0	0	2	0	homoisocitrate dehydrogenase [EC:1.1.1.87]	0	0	1	0
EC4.1.1.36	-20.0153	9.1009	0.134556	0.193675	0	0	2	0	phosphopantothenoylcysteine decarboxylase [EC:4.1.1.36]	0	0	1	0
EC1.1.1.62	-20.0153	9.1009	0.134556	0.193675	0	0	2	0	estradiol 17beta-dehydrogenase [EC:1.1.1.62]	0	0	1	0
EC3.1.4.4	-19.0153	9.69363	0.134556	0.193675	0	0	0	2	phospholipase D [EC:3.1.4.4]	0	0	0	1
EC2.5.1.82 2.5.1.83	-19.0153	9.69363	0.134556	0.193675	0	0	0	2	hexaprenyl-diphosphate synthase [EC:2.5.1.82 2.5.1.83]	0	0	0	1
EC2.3.2.3	-19.0153	9.69363	0.134556	0.193675	0	0	0	2	phosphatidylglycerol lysyltransferase [EC:2.3.2.3]	0	0	0	1
EC5.1.3.6	-19.0153	9.69363	0.134556	0.193675	0	0	0	2	UDP-glucuronate 4-epimerase [EC:5.1.3.6]	0	0	0	1
EC2.3.3.14	-19.0153	9.69363	0.134556	0.193675	0	0	0	2	homocitrate synthase [EC:2.3.3.14]	0	0	0	1
EC1.9.3.-	-19.0153	9.69363	0.134556	0.193675	0	0	0	2	quinol oxidase polypeptide I [EC:1.9.3.-]	0	0	0	1
EC2.3.1.42	-19.0153	9.69363	0.134556	0.193675	0	0	0	2	glyceronephosphate O-acyltransferase [EC:2.3.1.42]	0	0	0	1
EC5.4.99.8	-19.0153	9.69363	0.134556	0.193675	0	0	0	2	cycloartenol synthase [EC:5.4.99.8]	0	0	0	1
EC6.3.2.17	-19.0153	9.69363	0.134556	0.193675	0	0	0	2	folylpolyglutamate synthase [EC:6.3.2.17]	0	0	0	1
EC2.7.1.1	-19.0153	9.69363	0.134556	0.193675	0	0	0	2	hexokinase [EC:2.7.1.1]	0	0	0	1
EC3.6.1.3	-0.916682	18.8164	0.135108	0.194247	3	0	4	6	adenosinetriphosphatase [EC:3.6.1.3]	0.5	0	0.666667	1
EC2.7.8.26	0.392652	60.3352	0.138733	0.19923	17	13	0	27	adenosylcobinamide-GDP ribazoletransferase [EC:2.7.8.26]	0.62963	0.481481	0	1
EC2.5.1.31	0.1112	46.0877	0.141871	0.203505	155	167	242	142	undecaprenyl diphosphate synthase [EC:2.5.1.31]	0.640496	0.690083	1	0.586777
EC3.1.2.23	-0.560007	19.2842	0.146686	0.210172	4	5	11	10	4-hydroxybenzoyl-CoA thioesterase [EC:3.1.2.23]	0.363636	0.454545	1	0.909091
EC5.3.2.-	0.980438	23.6097	0.150583	0.21551	0	6	0	3	4-oxalocrotonate tautomerase [EC:5.3.2.-]	0	1	0	0.5
EC1.2.99.2	0.10497	63.1958	0.156667	0.223962	211	124	245	157	carbon-monoxide dehydrogenase large subunit [EC:1.2.99.2]	0.861224	0.506122	1	0.640816
EC6.4.1.5	0.176943	79.1969	0.16012	0.228639	46	74	109	25	geranyl-CoA carboxylase beta subunit [EC:6.4.1.5]	0.422018	0.678899	1	0.229358
EC4.6.1.1	0.118736	43.5647	0.16273	0.232102	104	152	147	156	adenylate cyclase 9 [EC:4.6.1.1]	0.666667	0.974359	0.942308	1
EC1.14.13.1	0.209039	34.0912	0.163274	0.232614	38	48	62	31	salicylate hydroxylase [EC:1.14.13.1]	0.612903	0.774194	1	0.5
EC3.1.6.14	-0.405856	26.7283	0.163522	0.232634	12	5	23	11	N-acetylglucosamine-6-sulfatase [EC:3.1.6.14]	0.521739	0.217391	1	0.478261
EC6.1.1.9	-0.050156	40.457	0.163658	0.232634	632	686	987	860	valyl-tRNA synthetase [EC:6.1.1.9]	0.640324	0.695035	1	0.871327
EC1.2.1.24	-1.32215	13.365	0.169739	0.239906	1	0	2	3	succinate-semialdehyde dehydrogenase [EC:1.2.1.24]	0.333333	0	0.666667	1
EC3.4.22.15	-1.32215	13.0686	0.169739	0.239906	1	0	3	2	cathepsin L [EC:3.4.22.15]	0.333333	0	1	0.666667
EC2.7.1.5	-1.32215	18.5629	0.169739	0.239906	1	0	0	5	rhamnulokinase [EC:2.7.1.5]	0.2	0	0	1
EC2.7.4.23	-1.32215	18.5705	0.169739	0.239906	0	1	0	5	ribose 1,5-bisphosphokinase [EC:2.7.4.23]	0	0.2	0	1
EC5.4.2.2	0.0964704	38.694	0.16987	0.239906	179	192	266	183	phosphoglucomutase [EC:5.4.2.2]	0.672932	0.721805	1	0.68797
EC2.1.1.133	0.313267	46.7248	0.169918	0.239906	34	5	19	19	precorrin-4 C11-methyltransferase [EC:2.1.1.133]	1	0.147059	0.558824	0.558824
EC4.2.3.1	-0.0820688	42.4544	0.170255	0.240113	211	259	341	339	threonine synthase [EC:4.2.3.1]	0.618768	0.759531	1	0.994135
EC2.1.2.1	-0.0677765	62.227	0.172998	0.243709	355	330	445	532	glycine hydroxymethyltransferase [EC:2.1.2.1]	0.667293	0.620301	0.836466	1
EC2.4.2.28	0.162588	45.405	0.181027	0.254733	63	65	53	92	5&#39;-methylthioadenosine phosphorylase [EC:2.4.2.28]	0.684783	0.706522	0.576087	1
EC1.5.1.2	0.111279	54.8181	0.182387	0.256185	104	161	199	117	pyrroline-5-carboxylate reductase [EC:1.5.1.2]	0.522613	0.809045	1	0.58794
EC5.4.2.1	0.0652178	37.2883	0.18436	0.256185	375	373	522	412	phosphoglycerate mutase [EC:5.4.2.1]	0.718391	0.714559	1	0.789272
EC1.13.99.1	0.574973	33.0892	0.189211	0.256185	12	0	3	6	inositol oxygenase [EC:1.13.99.1]	1	0	0.25	0.5
EC2.4.1.130	1.3859	14.3829	0.191853	0.256185	3	0	1	0	alpha-1,6-mannosyltransferase [EC:2.4.1.130]	1	0	0.333333	0
EC2.7.1.137	1.3859	14.3829	0.191853	0.256185	3	0	1	0	phosphatidylinositol 3-kinase [EC:2.7.1.137]	1	0	0.333333	0
EC4.2.1.41	1.3859	14.6793	0.191853	0.256185	3	0	0	1	5-dehydro-4-deoxyglucarate dehydratase [EC:4.2.1.41]	1	0	0	0.333333
EC2.7.11.24	-0.72431	21.2026	0.193025	0.256185	4	0	4	7	mitogen-activated protein kinase 6 [EC:2.7.11.24]	0.571429	0	0.571429	1
EC4.2.1.6	-0.72431	19.9369	0.193025	0.256185	4	0	6	5	galactonate dehydratase [EC:4.2.1.6]	0.666667	0	1	0.833333
EC3.2.1.35	19.894	7.3901	0.193055	0.256185	0	1	0	0	hyaluronoglucosaminidase [EC:3.2.1.35]	0	1	0	0
EC3.1.4.50	19.894	7.3901	0.193055	0.256185	0	1	0	0	glycosylphosphatidylinositol phospholipase D [EC:3.1.4.50]	0	1	0	0
EC6.2.1.13	19.894	7.3901	0.193055	0.256185	0	1	0	0	acetyl-CoA synthetase (ADP-forming) [EC:6.2.1.13]	0	1	0	0
EC5.2.1.4	19.894	7.3901	0.193055	0.256185	0	1	0	0	maleylpyruvate isomerase [EC:5.2.1.4]	0	1	0	0
EC1.4.1.16	19.894	7.3901	0.193055	0.256185	0	1	0	0	diaminopimelate dehydrogenase [EC:1.4.1.16]	0	1	0	0
EC3.6.5.-	19.894	7.3901	0.193055	0.256185	0	1	0	0	GTP-binding protein SAR1 [EC:3.6.5.-]	0	1	0	0
EC2.4.1.117	19.894	7.3901	0.193055	0.256185	0	1	0	0	dolichyl-phosphate beta-glucosyltransferase [EC:2.4.1.117]	0	1	0	0
EC1.3.99.15	19.894	7.3901	0.193055	0.256185	0	1	0	0	benzoyl-CoA reductase subunit [EC:1.3.99.15]	0	1	0	0
EC3.4.22.43	19.894	7.3901	0.193055	0.256185	0	1	0	0	cathepsin V [EC:3.4.22.43]	0	1	0	0
EC1.1.1.77	19.894	7.3901	0.193055	0.256185	0	1	0	0	lactaldehyde reductase [EC:1.1.1.77]	0	1	0	0
EC3.6.4.1	19.894	7.3901	0.193055	0.256185	0	1	0	0	myosin ATPase [EC:3.6.4.1]	0	1	0	0
EC4.1.1.81	19.894	7.3901	0.193055	0.256185	0	1	0	0	threonine-phosphate decarboxylase [EC:4.1.1.81]	0	1	0	0
EC1.12.99.-	19.894	7.3901	0.193055	0.256185	0	1	0	0	F420-non-reducing hydrogenase subunit A [EC:1.12.99.-]	0	1	0	0
EC1.3.1.72	19.894	7.3901	0.193055	0.256185	0	1	0	0	delta24-sterol reductase [EC:1.3.1.72]	0	1	0	0
EC4.4.1.17	19.894	7.3901	0.193055	0.256185	0	1	0	0	cytochrome c heme-lyase [EC:4.4.1.17]	0	1	0	0
EC4.1.-.-	19.894	7.3901	0.193055	0.256185	0	1	0	0	2-hydroxyacyl-CoA lyase 1 [EC:4.1.-.-]	0	1	0	0
EC1.13.12.-	19.894	7.3901	0.193055	0.256185	0	1	0	0	ammonia monooxygenase subunit B [EC:1.13.12.-]	0	1	0	0
EC2.7.8.25	19.894	7.3901	0.193055	0.256185	0	1	0	0	triphosphoribosyl-dephospho-CoA synthase [EC:2.7.8.25]	0	1	0	0
EC3.6.1.29	19.894	7.3901	0.193055	0.256185	0	1	0	0	bis(5&#39;-adenosyl)-triphosphatase [EC:3.6.1.29]	0	1	0	0
EC2.7.2.7	19.894	7.3901	0.193055	0.256185	0	1	0	0	butyrate kinase [EC:2.7.2.7]	0	1	0	0
EC2.7.1.82	19.894	7.3901	0.193055	0.256185	0	1	0	0	ethanolamine kinase [EC:2.7.1.82]	0	1	0	0
EC3.4.22.16	19.894	7.3825	0.193055	0.256185	1	0	0	0	cathepsin H [EC:3.4.22.16]	1	0	0	0
EC2.1.1.56	19.894	7.3825	0.193055	0.256185	1	0	0	0	mRNA (guanine-N7-)-methyltransferase [EC:2.1.1.56]	1	0	0	0
EC4.1.99.2	19.894	7.3825	0.193055	0.256185	1	0	0	0	tyrosine phenol-lyase [EC:4.1.99.2]	1	0	0	0
EC1.2.1.44	19.894	7.3825	0.193055	0.256185	1	0	0	0	cinnamoyl-CoA reductase [EC:1.2.1.44]	1	0	0	0
EC2.7.11.18	19.894	7.3825	0.193055	0.256185	1	0	0	0	myosin-light-chain kinase [EC:2.7.11.18]	1	0	0	0
EC2.7.11.16	19.894	7.3825	0.193055	0.256185	1	0	0	0	G protein-coupled receptor kinase [EC:2.7.11.16]	1	0	0	0
EC1.4.99.3	19.894	7.3825	0.193055	0.256185	1	0	0	0	amine dehydrogenase [EC:1.4.99.3]	1	0	0	0
EC2.7.7.58	19.894	7.3825	0.193055	0.256185	1	0	0	0	2,3-dihydroxybenzoate-AMP ligase [EC:2.7.7.58]	1	0	0	0
EC3.6.1.13 3.6.1.-	19.894	7.3825	0.193055	0.256185	1	0	0	0	ADP-sugar pyrophosphatase [EC:3.6.1.13 3.6.1.-]	1	0	0	0
EC2.7.11.14	19.894	7.3825	0.193055	0.256185	1	0	0	0	rhodopsin kinase [EC:2.7.11.14]	1	0	0	0
EC2.7.1.151	19.894	7.3825	0.193055	0.256185	1	0	0	0	inositol-polyphosphate multikinase [EC:2.7.1.151]	1	0	0	0
EC1.1.99.10	19.894	7.3825	0.193055	0.256185	1	0	0	0	glucose dehydrogenase (acceptor) [EC:1.1.99.10]	1	0	0	0
EC2.4.1.142	19.894	7.3825	0.193055	0.256185	1	0	0	0	beta-1,4-mannosyltransferase [EC:2.4.1.142]	1	0	0	0
EC3.4.23.-	19.894	7.3825	0.193055	0.256185	1	0	0	0	presenilin 1 [EC:3.4.23.-]	1	0	0	0
EC3.4.23.43 2.1.1.-	19.894	7.3825	0.193055	0.256185	1	0	0	0	general secretion pathway protein O [EC:3.4.23.43 2.1.1.-]	1	0	0	0
EC1.1.2.-	19.894	7.3825	0.193055	0.256185	1	0	0	0	[EC:1.1.2.-]	1	0	0	0
EC1.13.12.3	19.894	7.3825	0.193055	0.256185	1	0	0	0	tryptophan 2-monooxygenase [EC:1.13.12.3]	1	0	0	0
EC2.8.2.11	19.894	7.3825	0.193055	0.256185	1	0	0	0	galactosylceramide sulfotransferase [EC:2.8.2.11]	1	0	0	0
EC6.1.1.23	19.894	7.3825	0.193055	0.256185	1	0	0	0	nondiscriminating aspartyl-tRNA synthetase [EC:6.1.1.23]	1	0	0	0
EC3.5.1.31	19.894	7.3825	0.193055	0.256185	1	0	0	0	formylmethionine deformylase [EC:3.5.1.31]	1	0	0	0
EC2.4.1.10	19.894	7.3825	0.193055	0.256185	1	0	0	0	levansucrase [EC:2.4.1.10]	1	0	0	0
EC3.1.4.53	19.894	7.3825	0.193055	0.256185	1	0	0	0	cAMP-specific phosphodiesterase [EC:3.1.4.53]	1	0	0	0
EC3.6.3.10	19.894	7.3825	0.193055	0.256185	1	0	0	0	H+/K+-exchanging ATPase [EC:3.6.3.10]	1	0	0	0
EC1.12.7.2	19.894	7.3825	0.193055	0.256185	1	0	0	0	ferredoxin hydrogenase large subunit [EC:1.12.7.2]	1	0	0	0
EC4.3.1.4	19.894	7.3825	0.193055	0.256185	1	0	0	0	formiminotetrahydrofolate cyclodeaminase [EC:4.3.1.4]	1	0	0	0
EC6.3.2.19	0.317144	29.9764	0.194928	0.258398	18	16	10	23	E3 ubiquitin-protein ligase MARCH6 [EC:6.3.2.19]	0.782609	0.695652	0.434783	1
EC1.14.12.-	-0.811321	18.4128	0.197266	0.261221	3	0	6	3	[EC:1.14.12.-]	0.5	0	1	0.5
EC2.7.1.23	-0.100868	38.9359	0.197747	0.261583	119	153	232	169	NAD+ kinase [EC:2.7.1.23]	0.512931	0.659483	1	0.728448
EC2.5.1.61	0.0885262	43.341	0.200354	0.264753	222	160	241	225	hydroxymethylbilane synthase [EC:2.5.1.61]	0.921162	0.6639	1	0.93361
EC4.2.1.47	-0.0940763	47.928	0.201873	0.266481	133	175	209	242	GDPmannose 4,6-dehydratase [EC:4.2.1.47]	0.549587	0.72314	0.863636	1
EC2.4.1.83	0.147529	28.684	0.202701	0.267294	70	70	85	76	dolichol-phosphate mannosyltransferase [EC:2.4.1.83]	0.823529	0.823529	1	0.894118
EC1.1.1.21	-0.523639	21.5522	0.204658	0.269556	4	4	6	12	aldehyde reductase [EC:1.1.1.21]	0.333333	0.333333	0.5	1
EC3.4.21.107	0.374303	35.7593	0.204845	0.269556	3	21	11	11	serine protease Do [EC:3.4.21.107]	0.142857	1	0.52381	0.52381
EC2.4.2.4	0.15376	46.2184	0.208503	0.274082	71	55	101	43	thymidine phosphorylase [EC:2.4.2.4]	0.70297	0.544554	1	0.425743
EC1.7.1.4	0.0831218	40.6627	0.209537	0.275154	186	229	254	255	nitrite reductase (NAD(P)H) small subunit [EC:1.7.1.4]	0.729412	0.898039	0.996078	1
EC3.2.1.52	0.0785679	42.4865	0.210768	0.276481	263	198	303	265	hexosaminidase [EC:3.2.1.52]	0.867987	0.653465	1	0.874587
EC3.1.13.-	-0.539387	36.7546	0.21991	0.287874	7	0	15	1	5&#39;-3&#39; exoribonuclease 2 [EC:3.1.13.-]	0.466667	0	1	0.0666667
EC5.4.99.17	-0.539387	26.9907	0.21991	0.287874	7	0	6	10	squalene-hopene cyclase [EC:5.4.99.17]	0.7	0	0.6	1
EC2.7.1.39	-0.110011	31.3982	0.221641	0.289838	98	107	159	146	homoserine kinase type II [EC:2.7.1.39]	0.616352	0.672956	1	0.918239
EC1.1.1.122	-0.405856	22.7304	0.223062	0.291393	4	9	12	14	D-threo-aldose 1-dehydrogenase [EC:1.1.1.122]	0.285714	0.642857	0.857143	1
EC1.1.5.4	-0.159847	74.5323	0.223652	0.291861	73	21	54	93	malate dehydrogenase (quinone) [EC:1.1.5.4]	0.784946	0.225806	0.580645	1
EC2.4.1.1	0.0980493	37.2345	0.239438	0.312137	123	141	152	167	starch phosphorylase [EC:2.4.1.1]	0.736527	0.844311	0.91018	1
EC2.4.2.30	0.980438	18.5198	0.240517	0.31225	0	4	0	2	poly [ADP-ribose] polymerase [EC:2.4.2.30]	0	1	0	0.5
EC2.7.1.144	0.980438	18.4894	0.240517	0.31225	4	0	0	2	tagatose 6-phosphate kinase [EC:2.7.1.144]	1	0	0	0.5
EC1.2.1.28	0.980438	17.8966	0.240517	0.31225	4	0	2	0	benzaldehyde dehydrogenase (NAD) [EC:1.2.1.28]	1	0	0.5	0
EC3.5.1.107	0.980438	14.0417	0.240517	0.31225	3	1	1	1	maleamate amidohydrolase [EC:3.5.1.107]	1	0.333333	0.333333	0.333333
EC6.1.1.1	0.0619795	41.6188	0.241049	0.312619	311	334	468	340	tyrosyl-tRNA synthetase [EC:6.1.1.1]	0.66453	0.713675	1	0.726496
EC3.6.1.23	0.103509	39.9226	0.249066	0.322683	113	115	122	152	dUTP pyrophosphatase [EC:3.6.1.23]	0.743421	0.756579	0.802632	1
EC1.4.3.-	0.160292	34.0273	0.253179	0.327675	46	50	72	37	gamma-glutamylputrescine oxidase [EC:1.4.3.-]	0.638889	0.694444	1	0.513889
EC2.4.2.12	0.798117	16.3228	0.264618	0.341425	1	4	1	2	nicotinamide phosphoribosyltransferase [EC:2.4.2.12]	0.25	1	0.25	0.5
EC3.2.1.91	0.798117	14.6249	0.264618	0.341425	3	2	2	1	cellulose 1,4-beta-cellobiosidase [EC:3.2.1.91]	1	0.666667	0.666667	0.333333
EC3.6.3.6	0.798117	18.8164	0.264618	0.341425	1	4	0	3	H+-transporting ATPase [EC:3.6.3.6]	0.25	1	0	0.75
EC3.1.3.77	0.487962	25.6124	0.2761	0.350803	9	2	2	7	enolase-phosphatase E1 [EC:3.1.3.77]	1	0.222222	0.222222	0.777778
EC3.7.1.5	0.487962	23.6215	0.2761	0.350803	9	2	3	6	acylpyruvate hydrolase [EC:3.7.1.5]	1	0.222222	0.333333	0.666667
EC1.1.99.-	-0.103575	30.6184	0.276383	0.350803	95	89	150	122	[EC:1.1.99.-]	0.633333	0.593333	1	0.813333
EC3.5.1.98	-1.099	15.6226	0.279732	0.350803	1	0	4	0	histone deacetylase 1/2 [EC:3.5.1.98]	0.25	0	1	0
EC3.1.3.7	-1.099	12.6318	0.279732	0.350803	1	0	2	2	3&#39;(2&#39;), 5&#39;-bisphosphate nucleotidase [EC:3.1.3.7]	0.5	0	1	1
EC4.1.1.5	-1.099	12.6394	0.279732	0.350803	0	1	2	2	acetolactate decarboxylase [EC:4.1.1.5]	0	0.5	1	1
EC6.3.4.16	-1.099	13.7391	0.279732	0.350803	1	0	1	3	carbamoyl-phosphate synthase (ammonia) [EC:6.3.4.16]	0.333333	0	0.333333	1
EC1.13.12.4	-1.099	16.8157	0.279732	0.350803	0	1	0	4	lactate 2-monooxygenase [EC:1.13.12.4]	0	0.25	0	1
EC1.1.1.11	0.623764	24.2611	0.282247	0.350803	7	0	4	1	D-arabinitol 4-dehydrogenase [EC:1.1.1.11]	1	0	0.571429	0.142857
EC1.3.1.54	0.287291	64.9295	0.283224	0.350803	23	5	28	0	precorrin-6X reductase [EC:1.3.1.54]	0.821429	0.178571	1	0
EC2.7.11.11	0.574973	21.3662	0.283724	0.350803	6	2	1	5	protein kinase A [EC:2.7.11.11]	1	0.333333	0.166667	0.833333
EC4.3.-.-	-0.693538	20.14	0.283963	0.350803	3	0	2	6	formaldehyde-activating enzyme [EC:4.3.-.-]	0.5	0	0.333333	1
EC5.3.1.-	-0.223534	60.2664	0.284973	0.350803	34	2	25	35	5-deoxy-glucuronate isomerase [EC:5.3.1.-]	0.971429	0.0571429	0.714286	1
EC1.2.1.3	0.0375159	50.3464	0.285362	0.350803	662	783	1023	832	aldehyde dehydrogenase (NAD+) [EC:1.2.1.3]	0.647116	0.765396	1	0.813294
EC3.1.1.7	-19.3221	7.2436	0.290012	0.350803	0	0	1	0	acetylcholinesterase [EC:3.1.1.7]	0	0	1	0
EC2.7.7.69	-19.3221	7.53996	0.290012	0.350803	0	0	0	1	GDP-L-galactose phosphorylase [EC:2.7.7.69]	0	0	0	1
EC2.7.3.2	-19.3221	7.53996	0.290012	0.350803	0	0	0	1	creatine kinase [EC:2.7.3.2]	0	0	0	1
EC3.4.23.15	-19.3221	7.53996	0.290012	0.350803	0	0	0	1	renin [EC:3.4.23.15]	0	0	0	1
EC3.1.1.4	-19.3221	7.53996	0.290012	0.350803	0	0	0	1	phospholipase A2 [EC:3.1.1.4]	0	0	0	1
EC3.2.1.147	-19.3221	7.2436	0.290012	0.350803	0	0	1	0	myrosinase [EC:3.2.1.147]	0	0	1	0
EC4.3.1.2	-19.3221	7.2436	0.290012	0.350803	0	0	1	0	methylaspartate ammonia-lyase [EC:4.3.1.2]	0	0	1	0
EC5.4.3.3	-19.3221	7.53996	0.290012	0.350803	0	0	0	1	beta-lysine 5,6-aminomutase [EC:5.4.3.3]	0	0	0	1
EC3.2.1.49	-19.3221	7.2436	0.290012	0.350803	0	0	1	0	alpha-N-acetylgalactosaminidase [EC:3.2.1.49]	0	0	1	0
EC3.1.4.3	-19.3221	7.2436	0.290012	0.350803	0	0	1	0	phospholipase C [EC:3.1.4.3]	0	0	1	0
EC1.2.3.3	-19.3221	7.53996	0.290012	0.350803	0	0	0	1	pyruvate oxidase [EC:1.2.3.3]	0	0	0	1
EC1.4.3.3	-19.3221	7.53996	0.290012	0.350803	0	0	0	1	D-amino-acid oxidase [EC:1.4.3.3]	0	0	0	1
EC3.4.22.-	-19.3221	7.53996	0.290012	0.350803	0	0	0	1	cysteine peptidase B [EC:3.4.22.-]	0	0	0	1
EC3.2.1.58	-19.3221	7.2436	0.290012	0.350803	0	0	1	0	glucan 1,3-beta-glucosidase [EC:3.2.1.58]	0	0	1	0
EC6.3.4.9 6.3.4.10 6.3.4.11	-19.3221	7.2436	0.290012	0.350803	0	0	1	0	biotin--protein ligase [EC:6.3.4.9 6.3.4.10 6.3.4.11	0	0	1	0
EC1.14.12.13	-19.3221	7.53996	0.290012	0.350803	0	0	0	1	2-chlorobenzoate 1,2-dioxygenase [EC:1.14.12.13]	0	0	0	1
EC1.6.2.2	-19.3221	7.53996	0.290012	0.350803	0	0	0	1	cytochrome-b5 reductase [EC:1.6.2.2]	0	0	0	1
EC1.11.1.7 1.11.1.15	-19.3221	7.53996	0.290012	0.350803	0	0	0	1	peroxiredoxin 6, 1-Cys peroxiredoxin [EC:1.11.1.7 1.11.1.15	0	0	0	1
EC2.1.3.1	-19.3221	7.53996	0.290012	0.350803	0	0	0	1	methylmalonyl-CoA carboxyltransferase [EC:2.1.3.1]	0	0	0	1
EC1.2.1.26	-19.3221	7.2436	0.290012	0.350803	0	0	1	0	alpha-ketoglutaric semialdehyde dehydrogenase [EC:1.2.1.26]	0	0	1	0
EC2.6.1.50	-19.3221	7.2436	0.290012	0.350803	0	0	1	0	L-glutamine:scyllo-inosose aminotransferase [EC:2.6.1.50]	0	0	1	0
EC2.4.1.90 2.4.1.38	-19.3221	7.53996	0.290012	0.350803	0	0	0	1	beta-1,4-galactosyltransferase 3 [EC:2.4.1.90 2.4.1.38	0	0	0	1
EC1.5.1.15	-19.3221	7.2436	0.290012	0.350803	0	0	1	0	methylenetetrahydrofolate dehydrogenase (NAD+) [EC:1.5.1.15]	0	0	1	0
EC1.8.4.-	-19.3221	7.2436	0.290012	0.350803	0	0	1	0	ERO1-like protein beta [EC:1.8.4.-]	0	0	1	0
EC2.7.8.27	-19.3221	7.53996	0.290012	0.350803	0	0	0	1	shingomyelin synthase [EC:2.7.8.27]	0	0	0	1
EC1.14.14.-	-19.3221	7.2436	0.290012	0.350803	0	0	1	0	FADH2 O2-dependent halogenase II [EC:1.14.14.-]	0	0	1	0
EC3.1.3.39	-19.3221	7.53996	0.290012	0.350803	0	0	0	1	streptomycin-6-phosphatase [EC:3.1.3.39]	0	0	0	1
EC2.4.1.141	-19.3221	7.2436	0.290012	0.350803	0	0	1	0	beta-1,4-N-acetylglucosaminyltransferase [EC:2.4.1.141]	0	0	1	0
EC1.14.16.4	-19.3221	7.53996	0.290012	0.350803	0	0	0	1	tryptophan 5-monooxygenase [EC:1.14.16.4]	0	0	0	1
EC2.3.2.-	-19.3221	7.2436	0.290012	0.350803	0	0	1	0	penicillin-binding protein 2X [EC:2.3.2.-]	0	0	1	0
EC3.4.22.41	-19.3221	7.53996	0.290012	0.350803	0	0	0	1	cathepsin F [EC:3.4.22.41]	0	0	0	1
EC4.1.1.75	-19.3221	7.2436	0.290012	0.350803	0	0	1	0	5-guanidino-2-oxopentanoate decarboxylase [EC:4.1.1.75]	0	0	1	0
EC1.14.13.72	-19.3221	7.53996	0.290012	0.350803	0	0	0	1	methylsterol monooxygenase [EC:1.14.13.72]	0	0	0	1
EC1.13.11.51	-19.3221	7.53996	0.290012	0.350803	0	0	0	1	9-cis-epoxycarotenoid dioxygenase [EC:1.13.11.51]	0	0	0	1
EC2.7.11.5	-19.3221	7.53996	0.290012	0.350803	0	0	0	1	serine/threonine kinase 3 [EC:2.7.11.5]	0	0	0	1
EC3.4.22.34	-19.3221	7.53996	0.290012	0.350803	0	0	0	1	legumain [EC:3.4.22.34]	0	0	0	1
EC6.2.1.22	-19.3221	7.53996	0.290012	0.350803	0	0	0	1	[citrate (pro-3S)-lyase] ligase [EC:6.2.1.22]	0	0	0	1
EC6.-.-.-	-19.3221	7.53996	0.290012	0.350803	0	0	0	1	lipoyltransferase 1 [EC:6.-.-.-]	0	0	0	1
EC2.4.1.241	-19.3221	7.53996	0.290012	0.350803	0	0	0	1	digalactosyldiacylglycerol synthase [EC:2.4.1.241]	0	0	0	1
EC5.4.99.1	-19.3221	7.53996	0.290012	0.350803	0	0	0	1	methylaspartate mutase [EC:5.4.99.1]	0	0	0	1
EC4.1.1.12	-19.3221	7.2436	0.290012	0.350803	0	0	1	0	aspartate 4-decarboxylase [EC:4.1.1.12]	0	0	1	0
EC2.7.1.150	-19.3221	7.53996	0.290012	0.350803	0	0	0	1	1-phosphatidylinositol-3-phosphate 5-kinase [EC:2.7.1.150]	0	0	0	1
EC1.5.-.-	-19.3221	7.53996	0.290012	0.350803	0	0	0	1	hydroxyproline oxidase [EC:1.5.-.-]	0	0	0	1
EC2.5.1.86	-19.3221	7.2436	0.290012	0.350803	0	0	1	0	trans,polycis-decaprenyl diphosphate synthase [EC:2.5.1.86]	0	0	1	0
EC1.10.99.3	-19.3221	7.53996	0.290012	0.350803	0	0	0	1	violaxanthin de-epoxidase [EC:1.10.99.3]	0	0	0	1
EC1.2.3.14	-19.3221	7.53996	0.290012	0.350803	0	0	0	1	abscisic-aldehyde oxidase [EC:1.2.3.14]	0	0	0	1
EC1.3.1.42	-19.3221	7.53996	0.290012	0.350803	0	0	0	1	12-oxophytodienoic acid reductase [EC:1.3.1.42]	0	0	0	1
EC1.10.2.2	-19.3221	7.53996	0.290012	0.350803	0	0	0	1	ubiquinol-cytochrome c reductase subunit 6 [EC:1.10.2.2]	0	0	0	1
EC4.2.2.6	-19.3221	7.2436	0.290012	0.350803	0	0	1	0	oligogalacturonide lyase [EC:4.2.2.6]	0	0	1	0
EC2.4.1.17	-19.3221	7.2436	0.290012	0.350803	0	0	1	0	glucuronosyltransferase [EC:2.4.1.17]	0	0	1	0
EC3.4.14.1	-19.3221	7.53996	0.290012	0.350803	0	0	0	1	cathepsin C [EC:3.4.14.1]	0	0	0	1
EC2.7.7.2	-0.811321	14.0166	0.292444	0.353066	1	1	3	3	FAD synthetase [EC:2.7.7.2]	0.333333	0.333333	1	1
EC5.1.3.18 5.1.3.-	-0.811321	15.4105	0.292444	0.353066	0	2	3	3	GDP-D-mannose 3&#39;, 5&#39;-epimerase [EC:5.1.3.18 5.1.3.-]	0	0.666667	1	1
EC4.2.1.84	0.20882	25.9368	0.293125	0.353548	29	20	28	25	nitrile hydratase [EC:4.2.1.84]	1	0.689655	0.965517	0.862069
EC1.1.99.21	0.235998	35.1513	0.29855	0.359748	29	9	18	22	D-sorbitol dehydrogenase (acceptor) [EC:1.1.99.21]	1	0.310345	0.62069	0.758621
EC4.1.3.27	0.0478793	40.4132	0.306445	0.368907	436	381	541	497	anthranilate synthase [EC:4.1.3.27]	0.805915	0.704251	1	0.918669
EC4.2.1.11	0.0492179	45.4879	0.324507	0.390278	352	366	442	469	enolase [EC:4.2.1.11]	0.750533	0.780384	0.942431	1
EC3.2.1.22	-0.128645	52.0831	0.328445	0.394636	71	24	82	62	alpha-galactosidase [EC:3.2.1.22]	0.865854	0.292683	1	0.756098
EC4.2.3.4	-0.0671276	47.5765	0.331344	0.39774	211	144	289	217	3-dehydroquinate synthase [EC:4.2.3.4]	0.730104	0.49827	1	0.750865
EC1.1.1.30	-0.115321	32.6407	0.332491	0.398736	48	69	90	85	3-hydroxybutyrate dehydrogenase [EC:1.1.1.30]	0.533333	0.766667	1	0.944444
EC2.7.7.3	-0.0807594	40.3228	0.339085	0.406257	110	126	157	184	pantetheine-phosphate adenylyltransferase [EC:2.7.7.3]	0.597826	0.684783	0.853261	1
EC2.8.3.-	-0.501166	29.1123	0.339792	0.406716	4	1	11	0	[EC:2.8.3.-]	0.363636	0.0909091	1	0
EC3.4.11.1	0.0486988	111.471	0.347009	0.41496	436	232	401	447	leucyl aminopeptidase [EC:3.4.11.1]	0.975391	0.519016	0.897092	1
EC3.1.3.70	0.250924	57.9428	0.353212	0.421976	0	27	11	17	mannosyl-3-phosphoglycerate phosphatase [EC:3.1.3.70]	0	1	0.407407	0.62963
EC2.7.1.71	0.0884404	42.6084	0.354607	0.423241	104	96	158	86	shikimate kinase / 3-dehydroquinate synthase [EC:2.7.1.71	0.658228	0.607595	1	0.544304
EC2.7.1.26	0.0665034	33.9211	0.361596	0.431173	176	164	239	185	riboflavin kinase / FMN adenylyltransferase [EC:2.7.1.26	0.736402	0.686192	1	0.774059
EC3.1.1.31	0.131537	38.2109	0.363326	0.432825	60	29	52	52	6-phosphogluconolactonase [EC:3.1.1.31]	1	0.483333	0.866667	0.866667
EC2.7.7.4 2.7.1.25	-0.104751	40.1901	0.364093	0.43333	81	44	94	91	bifunctional enzyme CysN/CysC [EC:2.7.7.4 2.7.1.25]	0.861702	0.468085	1	0.968085
EC2.7.4.9	0.0976129	29.3505	0.364871	0.433845	81	77	101	90	dTMP kinase [EC:2.7.4.9]	0.80198	0.762376	1	0.891089
EC4.1.2.20	-0.523639	20.1843	0.369778	0.43885	3	1	2	7	2-dehydro-3-deoxyglucarate aldolase [EC:4.1.2.20]	0.428571	0.142857	0.285714	1
EC4.1.1.7	-0.523639	20.0996	0.369778	0.43885	0	4	6	3	benzoylformate decarboxylase [EC:4.1.1.7]	0	0.666667	1	0.5
EC2.5.1.15	-0.0629112	35.9758	0.372733	0.44194	185	156	271	213	dihydropteroate synthase [EC:2.5.1.15]	0.682657	0.575646	1	0.785978
EC1.3.1.83	0.15376	107.932	0.373829	0.442822	63	0	39	33	geranylgeranyl reductase [EC:1.3.1.83]	1	0	0.619048	0.52381
EC1.13.11.39	-0.292527	24.7399	0.375057	0.443859	9	5	18	7	biphenyl-2,3-diol 1,2-dioxygenase [EC:1.13.11.39]	0.5	0.277778	1	0.388889
EC1.3.1.2	0.248071	21.622	0.376818	0.445524	12	13	14	12	dihydropyrimidine dehydrogenase (NADP+) [EC:1.3.1.2]	0.857143	0.928571	1	0.857143
EC2.7.1.45	0.095085	29.8326	0.387917	0.458215	73	78	93	90	2-dehydro-3-deoxygluconokinase [EC:2.7.1.45]	0.784946	0.83871	1	0.967742
EC2.4.1.25	-0.101367	59.9223	0.389881	0.460103	84	36	72	105	4-alpha-glucanotransferase [EC:2.4.1.25]	0.8	0.342857	0.685714	1
EC1.10.99.1	-0.560007	21.5385	0.40207	0.474043	3	0	1	6	cytochrome b6-f complex iron-sulfur subunit [EC:1.10.99.1]	0.5	0	0.166667	1
EC6.4.1.2	0.405074	27.2214	0.404223	0.47582	9	0	5	3	acetyl-CoA carboxylase / biotin carboxylase [EC:6.4.1.2	1	0	0.555556	0.333333
EC6.3.2.2	0.05692	43.4574	0.404334	0.47582	225	161	266	220	glutamate--cysteine ligase [EC:6.3.2.2]	0.845865	0.605263	1	0.827068
EC3.5.1.19 3.5.1.-	0.142109	26.3631	0.406123	0.47668	29	35	42	32	nicotinamidase/pyrazinamidase [EC:3.5.1.19 3.5.1.-]	0.690476	0.833333	1	0.761905
EC2.9.1.1	-0.166964	32.4589	0.406226	0.47668	21	19	45	18	L-seryl-tRNA(Ser) seleniumtransferase [EC:2.9.1.1]	0.466667	0.422222	1	0.4
EC2.4.1.20	0.980438	11.54	0.40658	0.47668	1	1	0	1	cellobiose phosphorylase [EC:2.4.1.20]	1	1	0	1
EC1.3.99.20	0.980438	11.54	0.40658	0.47668	1	1	0	1	4-hydroxybenzoyl-CoA reductase subunit alpha [EC:1.3.99.20]	1	1	0	1
EC5.3.1.12	-0.201061	37.5253	0.407428	0.47723	7	20	14	30	glucuronate isomerase [EC:5.3.1.12]	0.233333	0.666667	0.466667	1
EC6.1.1.24	-0.405856	25.174	0.407807	0.47723	6	0	4	8	nondiscriminating glutamyl-tRNA synthetase [EC:6.1.1.24]	0.75	0	0.5	1
EC3.5.1.49	-0.262755	21.745	0.412848	0.482679	6	9	12	14	formamidase [EC:3.5.1.49]	0.428571	0.642857	0.857143	1
EC1.1.1.61	0.420823	17.548	0.415693	0.485142	4	4	5	2	4-hydroxybutyrate dehydrogenase [EC:1.1.1.61]	0.8	0.8	1	0.4
EC3.1.6.8	-0.172241	45.2658	0.415726	0.485142	31	5	35	22	arylsulfatase A [EC:3.1.6.8]	0.885714	0.142857	1	0.628571
EC4.2.1.10	0.0663642	34.039	0.416314	0.485379	149	122	180	158	3-dehydroquinate dehydratase II [EC:4.2.1.10]	0.827778	0.677778	1	0.877778
EC3.1.11.2	0.0521272	37.9329	0.419688	0.488859	200	230	274	270	exodeoxyribonuclease III [EC:3.1.11.2]	0.729927	0.839416	1	0.985401
EC3.1.3.2	0.287291	21.2705	0.4322	0.502967	10	5	9	6	tartrate-resistant acid phosphatase type 5 [EC:3.1.3.2]	1	0.5	0.9	0.6
EC1.1.1.202	-0.628999	15.0801	0.434653	0.504456	0	2	3	2	1,3-propanediol dehydrogenase [EC:1.1.1.202]	0	0.666667	1	0.666667
EC1.1.1.10	-0.628999	19.0925	0.434653	0.504456	0	2	5	0	L-xylulose reductase [EC:1.1.1.10]	0	0.4	1	0
EC4.2.99.18	-0.0566486	36.3529	0.434682	0.504456	155	169	226	231	endonuclease III [EC:4.2.99.18]	0.670996	0.731602	0.978355	1
EC1.14.13.39	0.469613	22.7284	0.436857	0.506046	6	0	4	1	nitric-oxide synthase, bacterial [EC:1.14.13.39]	1	0	0.666667	0.166667
EC4.1.1.82	0.469613	17.3275	0.436857	0.506046	4	2	4	1	phosphonopyruvate decarboxylase [EC:4.1.1.82]	1	0.5	1	0.25
EC1.1.1.51	0.692756	16.2402	0.441854	0.510424	3	0	2	0	3(or 17)beta-hydroxysteroid dehydrogenase [EC:1.1.1.51]	1	0	0.666667	0
EC3.5.3.7	0.692756	15.1503	0.441854	0.510424	3	0	1	1	guanidinobutyrase [EC:3.5.3.7]	1	0	0.333333	0.333333
EC3.6.3.8	0.692756	16.2402	0.441854	0.510424	3	0	2	0	Ca2+ transporting ATPase, plasma membrane [EC:3.6.3.8]	1	0	0.666667	0
EC4.1.1.74	0.574973	20.4379	0.448444	0.517087	0	4	0	3	indolepyruvate decarboxylase [EC:4.1.1.74]	0	1	0	0.75
EC3.4.18.1	0.574973	20.4075	0.448444	0.517087	4	0	0	3	cathepsin X [EC:3.4.18.1]	1	0	0	0.75
EC3.6.4.-	-0.223534	28.0535	0.449619	0.517968	12	6	10	20	regulator of nonsense transcripts 1 [EC:3.6.4.-]	0.6	0.3	0.5	1
EC1.2.1.11	-0.0419346	39.953	0.451123	0.519225	305	249	414	356	aspartate-semialdehyde dehydrogenase [EC:1.2.1.11]	0.736715	0.601449	1	0.859903
EC3.1.1.1	-0.10959	37.3833	0.452697	0.52056	51	27	72	44	carboxylesterase type B [EC:3.1.1.1]	0.708333	0.375	1	0.611111
EC6.1.1.14	0.0289632	37.7233	0.454387	0.521733	602	582	828	705	glycyl-tRNA synthetase [EC:6.1.1.14]	0.727053	0.702899	1	0.851449
EC3.1.3.36	-0.811321	14.9942	0.45662	0.521733	1	0	0	3	phosphatidylinositol-bisphosphatase [EC:3.1.3.36]	0.333333	0	0	1
EC1.1.1.295	-0.811321	14.9942	0.45662	0.521733	1	0	0	3	momilactone-A synthase [EC:1.1.1.295]	0.333333	0	0	1
EC2.7.11.26	-0.811321	12.5082	0.45662	0.521733	0	1	1	2	glycogen synthase kinase 3 beta [EC:2.7.11.26]	0	0.5	0.5	1
EC6.2.1.2	-0.811321	12.2119	0.45662	0.521733	0	1	2	1	medium-chain acyl-CoA synthetase [EC:6.2.1.2]	0	0.5	1	0.5
EC1.1.1.17	-0.811321	12.5006	0.45662	0.521733	1	0	1	2	mannitol-1-phosphate 5-dehydrogenase [EC:1.1.1.17]	0.5	0	0.5	1
EC2.6.1.2	-0.811321	14.1051	0.45662	0.521733	1	0	3	0	alanine transaminase [EC:2.6.1.2]	0.333333	0	1	0
EC3.6.3.21	0.207249	29.5402	0.465092	0.53093	7	17	19	7	histidine transport system ATP-binding protein [EC:3.6.3.21]	0.368421	0.894737	1	0.368421
EC2.7.7.9	0.0540721	72.5752	0.473221	0.539233	211	105	236	163	UTP--glucose-1-phosphate uridylyltransferase [EC:2.7.7.9]	0.894068	0.444915	1	0.690678
EC2.4.2.14	-0.0345964	40.906	0.473222	0.539233	345	395	569	452	amidophosphoribosyltransferase [EC:2.4.2.14]	0.606327	0.6942	1	0.794376
EC2.7.1.21	0.0661299	33.0149	0.484348	0.551412	113	89	136	116	thymidine kinase [EC:2.7.1.21]	0.830882	0.654412	1	0.852941
EC2.7.4.8	-0.059506	50.1495	0.485266	0.551957	118	116	217	114	guanylate kinase [EC:2.7.4.8]	0.543779	0.534562	1	0.525346
EC4.99.1.3	-0.2117	31.5045	0.487752	0.554284	15	2	14	14	sirohydrochlorin cobaltochelatase [EC:4.99.1.3]	1	0.133333	0.933333	0.933333
EC1.17.1.4 1.17.3.2	-0.405856	19.5515	0.499128	0.566189	0	4	5	3	xanthine dehydrogenase/oxidase [EC:1.17.1.4 1.17.3.2]	0	0.8	1	0.6
EC3.5.5.7	-0.405856	20.611	0.499128	0.566189	4	0	6	2	aliphatic nitrilase [EC:3.5.5.7]	0.666667	0	1	0.333333
EC6.3.3.2	0.0767265	34.2849	0.519407	0.588661	52	76	92	66	5-formyltetrahydrofolate cyclo-ligase [EC:6.3.3.2]	0.565217	0.826087	1	0.717391
EC1.2.1.19	-0.318845	23.3899	0.524169	0.592989	6	0	5	6	aminobutyraldehyde dehydrogenase [EC:1.2.1.19]	1	0	0.833333	1
EC2.7.1.68	-0.318845	26.0419	0.524169	0.592989	6	0	3	8	1-phosphatidylinositol-4-phosphate 5-kinase [EC:2.7.1.68]	0.75	0	0.375	1
EC2.7.8.-	-0.0783523	50.1035	0.524963	0.593355	34	77	72	88	cardiolipin synthase [EC:2.7.8.-]	0.386364	0.875	0.818182	1
EC2.1.1.11	0.173963	46.6877	0.528179	0.596454	24	1	17	11	magnesium-protoporphyrin O-methyltransferase [EC:2.1.1.11]	1	0.0416667	0.708333	0.458333
EC1.1.1.34	-0.154541	29.6537	0.528869	0.596587	14	13	31	11	hydroxymethylglutaryl-CoA reductase (NADPH) [EC:1.1.1.34]	0.451613	0.419355	1	0.354839
EC4.1.2.13	0.0333473	41.0215	0.529246	0.596587	286	347	436	380	fructose-bisphosphate aldolase, class II [EC:4.1.2.13]	0.655963	0.795872	1	0.87156
EC1.1.1.31	-0.0432108	44.3678	0.531237	0.598295	210	150	284	217	3-hydroxyisobutyrate dehydrogenase [EC:1.1.1.31]	0.739437	0.528169	1	0.764085
EC1.1.99.2	-0.272325	18.7869	0.534448	0.601374	4	4	6	8	2-hydroxyglutarate dehydrogenase [EC:1.1.99.2]	0.5	0.5	0.75	1
EC2.3.3.10	0.222753	37.6147	0.5363	0.602918	15	0	10	6	hydroxymethylglutaryl-CoA synthase [EC:2.3.3.10]	1	0	0.666667	0.4
EC2.4.2.2	-0.223534	24.0475	0.537029	0.603199	6	6	6	14	pyrimidine-nucleoside phosphorylase [EC:2.4.2.2]	0.428571	0.428571	0.428571	1
EC3.1.6.-	-0.405856	18.0277	0.558337	0.626573	3	0	2	4	arylsulfatase G [EC:3.1.6.-]	0.75	0	0.5	1
EC1.18.-.-	0.0915467	123.616	0.560283	0.628196	73	1	62	28	chlorophyllide reductase subunit Z [EC:1.18.-.-]	1	0.0136986	0.849315	0.383562
EC2.5.1.1	0.0526753	45.4337	0.570667	0.639069	96	112	171	92	geranylgeranyl diphosphate synthase, type II [EC:2.5.1.1	0.561404	0.654971	1	0.538012
EC3.6.1.15	0.0481474	38.1481	0.570997	0.639069	104	144	175	140	nucleoside-triphosphatase [EC:3.6.1.15]	0.594286	0.822857	1	0.8
EC2.7.11.1	0.149141	25.5213	0.571849	0.639454	17	10	13	18	serine/threonine-protein kinase SRK2 [EC:2.7.11.1]	0.944444	0.555556	0.722222	1
EC5.1.99.1	0.122212	28.0825	0.575247	0.642682	15	24	30	16	methylmalonyl-CoA epimerase [EC:5.1.99.1]	0.5	0.8	1	0.533333
EC5.3.1.1	-0.0403509	33.1922	0.57879	0.646068	157	168	249	202	triosephosphate isomerase (TIM) [EC:5.3.1.1]	0.630522	0.674699	1	0.811245
EC2.3.3.1	-0.0289922	35.5462	0.579981	0.646823	324	305	467	396	citrate synthase [EC:2.3.3.1]	0.69379	0.653105	1	0.847966
EC4.1.1.50	0.0854251	35.3186	0.58124	0.647653	49	27	42	51	S-adenosylmethionine decarboxylase [EC:4.1.1.50]	0.960784	0.529412	0.823529	1
EC3.1.1.57	-0.192282	30.1958	0.583289	0.649361	12	1	13	8	2-pyrone-4,6-dicarboxylate lactonase [EC:3.1.1.57]	0.923077	0.0769231	1	0.615385
EC2.1.1.43	-0.300495	16.8584	0.585352	0.651082	3	2	4	5	histone-lysine N-methyltransferase SUV420H [EC:2.1.1.43]	0.6	0.4	0.8	1
EC5.1.3.7	0.159458	30.6641	0.586256	0.65151	18	4	12	13	UDP-N-acetylglucosamine 4-epimerase [EC:5.1.3.7]	1	0.222222	0.666667	0.722222
EC3.5.1.15	-0.223534	30.656	0.592921	0.658336	9	0	5	10	aspartoacylase [EC:3.5.1.15]	0.9	0	0.5	1
EC1.1.1.169	-0.0508217	34.2947	0.608029	0.674515	90	84	115	129	2-dehydropantoate 2-reductase [EC:1.1.1.169]	0.697674	0.651163	0.891473	1
EC2.3.1.30	0.042001	36.8922	0.612971	0.678891	144	115	192	139	serine O-acetyltransferase [EC:2.3.1.30]	0.75	0.598958	1	0.723958
EC4.1.1.17	-0.0539316	32.7915	0.613053	0.678891	73	77	100	111	ornithine decarboxylase [EC:4.1.1.17]	0.657658	0.693694	0.900901	1
EC6.3.3.1	0.0323405	45.3049	0.61619	0.681765	205	222	335	216	phosphoribosylformylglycinamidine cyclo-ligase [EC:6.3.3.1]	0.61194	0.662687	1	0.644776
EC3.13.1.1	-0.158996	34.8855	0.617588	0.682712	15	1	11	14	UDP-sulfoquinovose synthase [EC:3.13.1.1]	1	0.0666667	0.733333	0.933333
EC4.3.2.1	-0.0262404	35.0078	0.62177	0.686731	310	301	452	384	argininosuccinate lyase [EC:4.3.2.1]	0.685841	0.665929	1	0.849558
EC3.6.3.30	0.0427336	47.1174	0.626995	0.691894	146	85	163	132	iron(III) transport system ATP-binding protein [EC:3.6.3.30]	0.895706	0.521472	1	0.809816
EC5.1.99.4	0.0747298	45.7852	0.628566	0.69302	45	31	70	24	alpha-methylacyl-CoA racemase [EC:5.1.99.4]	0.642857	0.442857	1	0.342857
EC1.18.1.-	-0.0946433	72.4034	0.631372	0.695504	42	1	36	27	chlorophyllide reductase subunit Y [EC:1.18.1.-]	1	0.0238095	0.857143	0.642857
EC6.5.1.2	0.0218257	41.3099	0.633915	0.697695	391	451	604	494	DNA ligase (NAD+) [EC:6.5.1.2]	0.647351	0.746689	1	0.817881
EC3.1.3.46	0.287291	20.8804	0.65021	0.71438	4	1	5	0	fructose-2,6-bisphosphatase [EC:3.1.3.46]	0.8	0.2	1	0
EC2.7.1.105	0.287291	20.8804	0.65021	0.71438	4	1	5	0	6-phosphofructo-2-kinase [EC:2.7.1.105]	0.8	0.2	1	0
EC2.1.1.104	0.126949	30.6323	0.655244	0.718655	18	5	18	9	caffeoyl-CoA O-methyltransferase [EC:2.1.1.104]	1	0.277778	1	0.5
EC5.1.3.12	0.126949	21.9181	0.655244	0.718655	10	13	14	13	UDP-glucuronate 5&#39;-epimerase [EC:5.1.3.12]	0.714286	0.928571	1	0.928571
EC4.2.1.52	-0.0230746	38.9593	0.659297	0.72186	313	319	434	428	dihydrodipicolinate synthase [EC:4.2.1.52]	0.721198	0.735023	1	0.986175
EC3.6.4.6	-0.272325	20.7013	0.660461	0.72186	4	0	2	5	vesicle-fusing ATPase [EC:3.6.4.6]	0.8	0	0.4	1
EC1.5.1.8 1.5.1.9	-0.272325	19.8122	0.660461	0.72186	4	0	5	2	alpha-aminoadipic semialdehyde synthase [EC:1.5.1.8 1.5.1.9]	0.8	0	1	0.4
EC1.14.11.18	-0.272325	16.3219	0.660461	0.72186	3	1	4	3	phytanoyl-CoA hydroxylase [EC:1.14.11.18]	0.75	0.25	1	0.75
EC2.6.99.2	0.0327972	38.0831	0.662933	0.723932	176	138	205	200	pyridoxine 5-phosphate synthase [EC:2.6.99.2]	0.858537	0.673171	1	0.97561
EC3.2.1.51	-0.0820688	29.1024	0.664528	0.725044	20	27	29	39	alpha-L-fucosidase [EC:3.2.1.51]	0.512821	0.692308	0.74359	1
EC2.3.1.176	0.287291	21.0663	0.68504	0.745767	0	4	4	0	sterol carrier protein 2 [EC:2.3.1.176]	0	1	1	0
EC3.6.5.5	0.287291	18.5596	0.68504	0.745767	4	0	3	1	dynamin GTPase [EC:3.6.5.5]	1	0	0.75	0.25
EC2.1.2.9	-0.0289956	46.9832	0.685827	0.745767	202	134	258	203	methionyl-tRNA formyltransferase [EC:2.1.2.9]	0.782946	0.51938	1	0.786822
EC2.4.2.-	-0.0333076	38.8781	0.685892	0.745767	135	119	164	186	glutamine amidotransferase [EC:2.4.2.-]	0.725806	0.639785	0.88172	1
EC2.1.1.-	0.019362	47.3083	0.69931	0.759699	373	330	540	379	O-methyltransferase [EC:2.1.1.-]	0.690741	0.611111	1	0.701852
EC3.5.3.4	0.124772	23.1845	0.705822	0.766112	12	5	10	10	allantoicase [EC:3.5.3.4]	1	0.416667	0.833333	0.833333
EC1.1.1.44	0.0301459	33.8174	0.712147	0.772311	124	142	175	169	6-phosphogluconate dehydrogenase [EC:1.1.1.44]	0.708571	0.811429	1	0.965714
EC2.6.1.52	0.023344	47.7437	0.713757	0.77339	236	201	346	223	phosphoserine aminotransferase [EC:2.6.1.52]	0.682081	0.580925	1	0.644509
EC4.2.1.57	-0.154541	22.674	0.716174	0.775342	3	6	11	3	isohexenylglutaconyl-CoA hydratase [EC:4.2.1.57]	0.272727	0.545455	1	0.272727
EC4.2.1.25	0.287291	15.9611	0.725396	0.78465	3	0	2	1	L-arabonate dehydrase [EC:4.2.1.25]	1	0	0.666667	0.333333
EC1.18.1.3	-0.049181	27.0756	0.728767	0.787364	42	43	63	56	ferredoxin--NAD+ reductase [EC:1.18.1.3]	0.666667	0.68254	1	0.888889
EC2.5.1.54	0.10497	23.1052	0.729287	0.787364	12	8	10	14	3-deoxy-7-phosphoheptulonate synthase [EC:2.5.1.54]	0.857143	0.571429	0.714286	1
EC1.6.99.5	0.0641477	40.2602	0.730586	0.787364	14	38	43	22	NADH dehydrogenase (quinone) [EC:1.6.99.5]	0.325581	0.883721	1	0.511628
EC1.14.15.7	-0.118174	23.4367	0.731028	0.787364	10	4	9	12	choline monooxygenase [EC:1.14.15.7]	0.833333	0.333333	0.75	1
EC1.13.11.37	-0.405856	13.0761	0.735415	0.787364	1	0	0	2	hydroxyquinol 1,2-dioxygenase [EC:1.13.11.37]	0.5	0	0	1
EC2.1.1.125	-0.405856	11.3935	0.735415	0.787364	1	0	1	1	protein arginine N-methyltransferase 5 [EC:2.1.1.125]	1	0	1	1
EC4.2.1.36	-0.405856	12.4834	0.735415	0.787364	1	0	2	0	homoaconitate hydratase [EC:4.2.1.36]	0.5	0	1	0
EC4.2.1.43	-0.405856	11.3935	0.735415	0.787364	1	0	1	1	2-keto-3-deoxy-L-arabinonate dehydratase [EC:4.2.1.43]	1	0	1	1
EC5.3.3.8	-0.405856	13.0837	0.735415	0.787364	0	1	0	2	peroxisomal 3,2-trans-enoyl-CoA isomerase [EC:5.3.3.8]	0	0.5	0	1
EC3.2.1.93	-0.405856	13.0837	0.735415	0.787364	0	1	0	2	trehalose-6-phosphate hydrolase [EC:3.2.1.93]	0	0.5	0	1
EC1.2.1.31	-0.405856	13.0837	0.735415	0.787364	0	1	0	2	aldehyde dehydrogenase family 7 member A1 [EC:1.2.1.31	0	0.5	0	1
EC2.7.11.21	-0.405856	12.491	0.735415	0.787364	0	1	2	0	polo-like kinase 1 [EC:2.7.11.21]	0	0.5	1	0
EC4.2.1.24	-0.02203	36.6873	0.737787	0.788968	183	217	301	244	porphobilinogen synthase [EC:4.2.1.24]	0.607973	0.72093	1	0.810631
EC2.5.1.75	-0.0240605	42.2934	0.738168	0.788968	140	194	255	201	tRNA dimethylallyltransferase [EC:2.5.1.75]	0.54902	0.760784	1	0.788235
EC1.3.1.26	-0.0241013	45.785	0.741937	0.791733	146	177	203	238	dihydrodipicolinate reductase [EC:1.3.1.26]	0.613445	0.743697	0.852941	1
EC3.5.1.56	-0.0756142	29.8209	0.742014	0.791733	9	23	27	19	N,N-dimethylformamidase [EC:3.5.1.56]	0.333333	0.851852	1	0.703704
EC2.6.1.9	-0.0175568	40.3288	0.745756	0.795052	269	323	441	362	histidinol-phosphate aminotransferase [EC:2.6.1.9]	0.609977	0.732426	1	0.820862
EC4.4.1.15	-0.0623825	43.0386	0.753651	0.802788	20	23	49	12	D-cysteine desulfhydrase [EC:4.4.1.15]	0.408163	0.469388	1	0.244898
EC2.8.3.1	-0.223534	16.8255	0.757583	0.806294	3	0	3	2	propionate CoA-transferase [EC:2.8.3.1]	1	0	1	0.666667
EC2.7.2.4	0.0156462	43.7182	0.762121	0.810438	322	338	423	443	aspartate kinase [EC:2.7.2.4]	0.726862	0.76298	0.954853	1
EC1.1.1.215	0.10497	21.7786	0.764399	0.812174	10	5	11	7	gluconate 2-dehydrogenase [EC:1.1.1.215]	0.909091	0.454545	1	0.636364
EC3.4.24.56	-0.0773518	25.8241	0.765877	0.813057	12	13	25	11	insulysin [EC:3.4.24.56]	0.48	0.52	1	0.44
EC2.1.1.152	-0.118174	20.0116	0.771412	0.818243	4	6	10	5	precorrin-6A synthase [EC:2.1.1.152]	0.4	0.6	1	0.5
EC2.7.12.2	0.287291	15.0875	0.774266	0.81851	0	2	0	2	mitogen-activated protein kinase kinase [EC:2.7.12.2]	0	1	0	1
EC2.7.1.76	0.287291	13.4049	0.774266	0.81851	0	2	1	1	deoxyadenosine kinase [EC:2.7.1.76]	0	1	0.5	0.5
EC3.1.3.15	0.287291	13.6936	0.774266	0.81851	1	1	0	2	histidinol-phosphatase (PHP family) [EC:3.1.3.15]	0.5	0.5	0	1
EC1.3.1.32	0.287291	14.4948	0.774266	0.81851	0	2	2	0	maleylacetate reductase [EC:1.3.1.32]	0	1	1	0
EC2.1.1.148	-0.0213424	84.5663	0.776337	0.82001	113	194	168	250	thymidylate synthase (FAD) [EC:2.1.1.148]	0.452	0.776	0.672	1
EC4.3.1.18	-0.118174	21.5705	0.794975	0.838992	6	2	4	8	D-serine dehydratase [EC:4.3.1.18]	0.75	0.25	0.5	1
EC4.2.1.75	0.0253877	32.3719	0.805302	0.849178	74	93	111	106	uroporphyrinogen-III synthase [EC:4.2.1.75]	0.666667	0.837838	1	0.954955
EC1.1.1.219	0.0577168	23.1736	0.810652	0.853303	17	14	20	19	dihydroflavonol-4-reductase [EC:1.1.1.219]	0.85	0.7	1	0.95
EC4.2.1.80	0.133141	24.9153	0.811248	0.853303	0	6	6	1	2-keto-4-pentenoate hydratase [EC:4.2.1.80]	0	1	1	0.166667
EC5.3.3.-	0.133141	24.8697	0.811248	0.853303	6	0	6	1	delta(3,5)-Delta(2,4)-dienoyl-CoA isomerase [EC:5.3.3.-]	1	0	1	0.166667
EC3.5.4.1	0.0421688	28.6122	0.816627	0.858243	21	33	41	28	cytosine deaminase [EC:3.5.4.1]	0.512195	0.804878	1	0.682927
EC2.4.2.10	-0.0180904	39.0182	0.81825	0.858537	123	157	221	159	orotate phosphoribosyltransferase [EC:2.4.2.10]	0.556561	0.710407	1	0.719457
EC1.1.1.29	-0.0458532	34.6606	0.818272	0.858537	29	14	41	19	glycerate dehydrogenase [EC:1.1.1.29]	0.707317	0.341463	1	0.463415
EC3.1.11.5	-0.0109093	151.698	0.831549	0.866145	468	194	493	399	exodeoxyribonuclease V gamma subunit [EC:3.1.11.5]	0.94929	0.393509	1	0.809331
EC6.3.2.3	-0.0172479	36.3318	0.836023	0.866145	143	107	181	158	glutathione synthase [EC:6.3.2.3]	0.790055	0.59116	1	0.872928
EC6.3.2.-	0.287291	10.6337	0.839293	0.866145	0	1	1	0	mycobactin salicyl-AMP ligase [EC:6.3.2.-]	0	1	1	0
EC2.6.1.7	0.287291	10.6261	0.839293	0.866145	1	0	1	0	kynurenine/2-aminoadipate aminotransferase [EC:2.6.1.7	1	0	1	0
EC1.3.1.31	0.287291	10.6261	0.839293	0.866145	1	0	1	0	2-enoate reductase [EC:1.3.1.31]	1	0	1	0
EC2.4.1.16	0.287291	10.6261	0.839293	0.866145	1	0	1	0	chitin synthase [EC:2.4.1.16]	1	0	1	0
EC5.3.4.1	0.287291	10.6261	0.839293	0.866145	1	0	1	0	protein disulfide-isomerase A4 [EC:5.3.4.1]	1	0	1	0
EC1.3.1.62	0.287291	10.6337	0.839293	0.866145	0	1	1	0	pimeloyl-CoA dehydrogenase [EC:1.3.1.62]	0	1	1	0
EC2.7.1.60	0.287291	10.6337	0.839293	0.866145	0	1	1	0	N-acylmannosamine kinase [EC:2.7.1.60]	0	1	1	0
EC5.3.1.14	0.287291	10.6261	0.839293	0.866145	1	0	1	0	L-rhamnose isomerase [EC:5.3.1.14]	1	0	1	0
EC2.4.1.90 2.4.1.-	0.287291	10.6261	0.839293	0.866145	1	0	1	0	beta-1,4-galactosyltransferase 4 [EC:2.4.1.90 2.4.1.-]	1	0	1	0
EC2.7.10.1	0.287291	10.9225	0.839293	0.866145	1	0	0	1	Eph receptor A2 [EC:2.7.10.1]	1	0	0	1
EC4.2.1.40	0.287291	10.9301	0.839293	0.866145	0	1	0	1	glucarate dehydratase [EC:4.2.1.40]	0	1	0	1
EC2.7.7.7 4.2.99.-	0.287291	10.9301	0.839293	0.866145	0	1	0	1	DNA polymerase beta subunit [EC:2.7.7.7 4.2.99.-]	0	1	0	1
EC5.4.99.7	0.287291	10.9225	0.839293	0.866145	1	0	0	1	lanosterol synthase [EC:5.4.99.7]	1	0	0	1
EC1.3.1.70	0.287291	10.9301	0.839293	0.866145	0	1	0	1	delta14-sterol reductase [EC:1.3.1.70]	0	1	0	1
EC4.1.1.29	0.287291	10.9225	0.839293	0.866145	1	0	0	1	sulfinoalanine decarboxylase [EC:4.1.1.29]	1	0	0	1
EC3.5.4.6	0.287291	10.9225	0.839293	0.866145	1	0	0	1	AMP deaminase [EC:3.5.4.6]	1	0	0	1
EC3.6.1.17	0.287291	10.9225	0.839293	0.866145	1	0	0	1	bis(5&#39;-nucleosidyl)-tetraphosphatase [EC:3.6.1.17]	1	0	0	1
EC3.1.1.15	0.287291	10.9225	0.839293	0.866145	1	0	0	1	L-arabinonolactonase [EC:3.1.1.15]	1	0	0	1
EC2.4.2.18	0.0131622	54.9915	0.844721	0.871032	168	222	318	195	anthranilate phosphoribosyltransferase [EC:2.4.2.18]	0.528302	0.698113	1	0.613208
EC5.1.3.8	-0.118174	18.8123	0.854213	0.880098	4	0	3	3	N-acylglucosamine 2-epimerase [EC:5.1.3.8]	1	0	0.75	0.75
EC2.7.11.22	0.10497	16.0987	0.862622	0.888035	3	2	4	2	negative regulator of the PHO system [EC:2.7.11.22]	0.75	0.5	1	0.5
EC1.1.1.35	-0.00821138	68.5792	0.878427	0.903566	232	373	442	371	3-hydroxyacyl-CoA dehydrogenase [EC:1.1.1.35]	0.524887	0.843891	1	0.839367
EC2.7.1.67	-0.049181	21.2337	0.884181	0.908742	9	6	13	8	phosphatidylinositol 4-kinase [EC:2.7.1.67]	0.692308	0.461538	1	0.615385
EC2.3.1.74	-0.0311625	43.2809	0.893215	0.917277	4	28	21	23	chalcone synthase [EC:2.3.1.74]	0.142857	1	0.75	0.821429
EC6.3.1.11	-0.118174	14.2157	0.896623	0.918528	0	2	2	1	gamma-glutamylputrescine synthase [EC:6.3.1.11]	0	1	1	0.5
EC4.2.1.28	-0.118174	17.0056	0.896623	0.918528	0	2	0	3	propanediol dehydratase medium subunit [EC:4.2.1.28]	0	0.666667	0	1
EC2.1.1.41	-0.118174	14.7226	0.896623	0.918528	1	1	3	0	sterol 24-C-methyltransferase [EC:2.1.1.41]	0.333333	0.333333	1	0
EC5.1.3.1	-0.00874	35.5817	0.904567	0.925912	174	154	252	189	ribulose-phosphate 3-epimerase [EC:5.1.3.1]	0.690476	0.611111	1	0.75
EC3.1.1.-	0.024927	26.7988	0.905704	0.926322	21	19	34	18	sn1-specific diacylglycerol lipase alpha [EC:3.1.1.-]	0.617647	0.558824	1	0.529412
EC1.1.1.22	-0.00614031	49.5736	0.908829	0.926615	260	347	457	357	UDPglucose 6-dehydrogenase [EC:1.1.1.22]	0.568928	0.7593	1	0.781182
EC3.1.4.17	0.0461292	19.4025	0.908937	0.926615	6	5	9	5	3&#39;,5&#39;-cyclic-nucleotide phosphodiesterase [EC:3.1.4.17]	0.666667	0.555556	1	0.555556
EC1.3.1.43	0.0461292	19.4806	0.908937	0.926615	6	5	6	8	cyclohexadienyl dehydrogenase [EC:1.3.1.43]	0.75	0.625	0.75	1
EC2.4.1.14	0.0461292	32.3644	0.908937	0.926615	7	4	1	13	sucrose-phosphate synthase [EC:2.4.1.14]	0.538462	0.307692	0.0769231	1
EC1.1.1.184	0.0641477	15.7169	0.923914	0.940421	3	1	3	2	carbonyl reductase (NADPH) [EC:1.1.1.184]	1	0.333333	1	0.666667
EC1.11.1.6 1.11.1.7	-0.00447565	47.5909	0.923975	0.940421	364	430	531	532	catalase/peroxidase [EC:1.11.1.6 1.11.1.7]	0.684211	0.808271	0.99812	1
EC2.7.7.23	-0.049181	24.3904	0.932974	0.948047	3	2	0	7	UDP-N-acetylglucosamine pyrophosphorylase [EC:2.7.7.23]	0.428571	0.285714	0	1
EC1.2.1.5	-0.049181	21.5809	0.932974	0.948047	4	1	1	6	aldehyde dehydrogenase (NAD(P)+) [EC:1.2.1.5]	0.666667	0.166667	0.166667	1
EC6.2.1.-	0.0144243	26.8563	0.93815	0.952281	23	28	41	26	citronellyl-CoA synthetase [EC:6.2.1.-]	0.560976	0.682927	1	0.634146
EC4.2.-.-	-0.00996025	32.7639	0.938656	0.952281	42	62	69	71	N-acetylmuramic acid 6-phosphate etherase [EC:4.2.-.-]	0.591549	0.873239	0.971831	1
EC1.4.1.21	0.0359768	28.318	0.943132	0.954659	3	4	0	9	aspartate dehydrogenase [EC:1.4.1.21]	0.333333	0.444444	0	1
EC3.2.1.26	0.0359768	24.5403	0.943132	0.954659	7	0	4	5	beta-fructofuranosidase [EC:3.2.1.26]	1	0	0.571429	0.714286
EC2.7.7.13	0.012188	36.972	0.943276	0.954659	43	17	41	38	mannose-1-phosphate guanylyltransferase [EC:2.7.7.13]	1	0.395349	0.953488	0.883721
EC2.5.1.16	0.00524301	44.6327	0.948432	0.959106	163	104	195	159	spermidine synthase [EC:2.5.1.16]	0.835897	0.533333	1	0.815385
EC4.1.99.1	0.024927	26.4625	0.952769	0.962718	4	6	2	11	tryptophanase [EC:4.1.99.1]	0.363636	0.545455	0.181818	1
EC5.1.1.7	-0.00393565	34.9691	0.955449	0.964651	180	172	269	202	diaminopimelate epimerase [EC:5.1.1.7]	0.669145	0.639405	1	0.750929
EC2.5.1.19	0.00275881	44.6441	0.963698	0.972199	213	264	369	265	3-phosphoshikimate 1-carboxyvinyltransferase [EC:2.5.1.19]	0.577236	0.715447	1	0.718157
EC4.2.1.32	-0.0128133	29.0913	0.965346	0.973081	15	5	10	17	L(+)-tartrate dehydratase beta subunit [EC:4.2.1.32]	0.882353	0.294118	0.588235	1
EC6.1.1.21	0.00209986	35.2503	0.968925	0.975907	299	304	440	362	histidyl-tRNA synthetase [EC:6.1.1.21]	0.679545	0.690909	1	0.822727
EC4.4.1.1	0.00587881	43.1908	0.977611	0.983867	9	31	19	34	cystathionine gamma-lyase [EC:4.4.1.1]	0.264706	0.911765	0.558824	1
EC2.1.2.2	-0.00143628	33.4431	0.986605	0.992125	129	110	180	139	phosphoribosylglycinamide formyltransferase 1 [EC:2.1.2.2]	0.716667	0.611111	1	0.772222
EC4.1.1.20	-0.000390803	47.7016	0.994169	0.998933	277	335	400	416	diaminopimelate decarboxylase [EC:4.1.1.20]	0.665865	0.805288	0.961538	1
EC1.14.-.-	-0.000390803	32.5794	0.996536	0.999592	98	118	155	133	lycopene epsilon cyclase [EC:1.14.-.-]	0.632258	0.76129	1	0.858065
EC3.6.1.31	-0.000390803	27.3972	0.998367	0.999592	24	24	41	23	phosphoribosyl-ATP pyrophosphohydrolase [EC:3.6.1.31]	0.585366	0.585366	1	0.560976
EC1.14.11.2	-0.000390798	37.6127	0.999087	0.999592	15	0	11	9	prolyl 4-hydroxylase [EC:1.14.11.2]	1	0	0.733333	0.6
EC1.7.1.1	-0.000390802	16.3887	0.999592	0.999592	3	0	2	2	nitrate reductase (NADH) [EC:1.7.1.1]	1	0	0.666667	0.666667
EC3.1.1.23	-0.000390802	16.9032	0.999592	0.999592	3	0	3	1	acylglycerol lipase [EC:3.1.1.23]	1	0	1	0.333333
EC1.1.1.45	-0.000390802	17.496	0.999592	0.999592	3	0	1	3	L-gulonate 3-dehydrogenase [EC:1.1.1.45]	1	0	0.333333	1

## Sheet: SEED Functional Level (Enzymes)
ID	Coefficient	AIC	P-value	Adjusted P-value (BH)	PolS1	PolS2	PriS1	PriS2	Annotation	PolS1	PolS2	PriS1	PriS2
EC1.5.3.1	-0.916394	216.417	0	0	2243	1668	6245	4552	Choline and Betaine Uptake and Betaine Biosynthesis Sarcosine oxidase gamma subunit (EC 1.5.3.1)	0.359167	0.267094	1	0.728903
EC1.3.99.2	0.775501	97.0448	0	0	4139	5050	2519	2153	Anaerobic respiratory reductases Butyryl-CoA dehydrogenase (EC 1.3.99.2)	0.819604	1	0.498812	0.426337
EC3.6.3.4	1.34594	223.71	0	0	2748	4002	1016	924	Copper homeostasis Copper-translocating P-type ATPase (EC 3.6.3.4)	0.686657	1	0.253873	0.230885
EC1.2.4.4	1.38468	330.978	0	0	2173	3538	764	815	Dehydrogenase complexes Branched-chain alpha-keto acid dehydrogenase, E1 component, beta subunit (EC 1.2.4.4)	0.614189	1	0.215941	0.230356
EC5.4.99.2	1.28011	287.091	0	0	1302	2275	674	424	G3E family of P-loop GTPases (metallocenter biosynthesis) Methylmalonyl-CoA mutase, small subunit (EC 5.4.99.2)	0.572308	1	0.296264	0.186374
EC1.2.1.10	-2.27904	68.9752	0	0	87	108	1270	833	Cinnamic Acid Degradation Acetaldehyde dehydrogenase (EC 1.2.1.10)	0.0685039	0.0850394	1	0.655906
EC1.13.11.27	1.78982	80.7264	0	0	1166	960	175	217	COG3146 experimental 4-hydroxyphenylpyruvate dioxygenase (EC 1.13.11.27)	1	0.823328	0.150086	0.186106
EC3.1.21.3	2.30228	80.8564	0	0	1093	1089	79	162	- Type I restriction-modification system, specificity subunit S (EC 3.1.21.3)	1	0.99634	0.0722781	0.148216
EC3.7.1.2	2.36555	87.6449	0	0	872	1086	153	50	COG3146 experimental Fumarylacetoacetase (EC 3.7.1.2)	0.802947	1	0.140884	0.0460405
EC1.4.1.2	1.46655	86.1946	1.7010983394728e-310	1.89499e-308	1434	1145	339	318	Proline, 4-hydroxyproline uptake and utilization NAD-specific glutamate dehydrogenase (EC 1.4.1.2), large	1	0.798466	0.236402	0.221757
EC1.13.11.5	2.70251	86.8844	0	8.9066e-307	542	809	36	64	COG3146 experimental Homogentisate 1,2-dioxygenase (EC 1.13.11.5)	0.669963	1	0.0444994	0.07911
EC1.14.16.1	2.20691	209.015	4.04538e-301	4.08246e-299	531	1041	66	125	Experimental-PTPS Phenylalanine-4-hydroxylase (EC 1.14.16.1) - Long	0.510086	1	0.0634006	0.120077
EC1.4.1.13	-0.54535	74.962	8.16715e-271	7.60802e-269	3168	2889	6189	5349	- Glutamate synthase [NADPH] small chain (EC 1.4.1.13)	0.511876	0.466796	1	0.864275
EC2.4.2.1	1.42811	171.914	4.94468e-253	4.27714e-251	807	1365	265	310	pyrimidine conversions Purine nucleoside phosphorylase (EC 2.4.2.1)	0.591209	1	0.194139	0.227106
EC2.8.3.5	1.14481	44.9709	1.29616e-251	1.04643e-249	1361	1567	560	469	eukaryotic rRNA modification and related functions Succinyl-CoA:3-ketoacid-coenzyme A transferase subunit A (EC 2.8.3.5)	0.868539	1	0.357371	0.299298
EC6.3.1.2	-0.609563	50.7556	1.56992e-247	1.18823e-245	2044	2246	4617	4097	- Glutamine synthetase type III, GlnN (EC 6.3.1.2)	0.442712	0.486463	1	0.887373
EC1.6.5.3	-0.729823	120.375	5.09216e-234	3.62742e-232	1367	1298	2975	3130	Respiratory Complex I NADH-ubiquinone oxidoreductase chain N (EC 1.6.5.3)	0.436741	0.414696	0.950479	1
EC2.1.1.72	2.09335	45.7061	1.49164e-231	1.00354e-229	607	664	71	102	- Type I restriction-modification system, DNA-methyltransferase subunit M (EC 2.1.1.72)	0.914157	1	0.106928	0.153614
EC6.5.1.1	-1.34487	46.7704	1.04138e-216	6.63742e-215	280	255	1293	974	DNA replication, archaeal ATP-dependent DNA ligase (EC 6.5.1.1)	0.216551	0.197216	1	0.753287
EC4.2.1.70	0.469736	59.5573	6.23836e-210	3.77733e-208	5007	5396	4039	3142	tRNA processing tRNA pseudouridine synthase B (EC 4.2.1.70)	0.92791	1	0.748517	0.582283
EC1.2.4.1	-0.559018	44.2739	1.46137e-178	8.42725e-177	1872	1888	3947	3314	5-FCL-like protein Pyruvate dehydrogenase E1 component (EC 1.2.4.1)	0.474284	0.478338	1	0.839625
EC5.1.2.3	0.772436	69.6777	8.57259e-170	4.71882e-168	1869	1733	1081	756	n-Phenylalkanoic acid degradation 3-hydroxybutyryl-CoA epimerase (EC 5.1.2.3)	1	0.927234	0.578384	0.404494
EC6.2.1.16	-1.10262	56.1565	8.76807e-160	4.61658e-158	372	288	1237	958	- Acetoacetyl-CoA synthetase (EC 6.2.1.16)	0.300728	0.232821	1	0.774454
EC2.3.1.31	-1.37451	50.496	1.89325e-159	9.55301e-158	218	152	885	730	PROSC Homoserine O-acetyltransferase (EC 2.3.1.31)	0.246328	0.171751	1	0.824859
EC1.3.99.22	2.32499	166.344	1.51793e-157	7.35283e-156	222	556	53	31	- Similar to coproporphyrinogen III oxidase, oxygen-independent (EC 1.3.99.22)	0.399281	1	0.0953237	0.0557554
EC1.8.99.2	-2.19603	70.7022	2.13742e-157	9.95546e-156	56	38	415	518	Inorganic Sulfur Assimilation Adenylylsulfate reductase beta-subunit (EC 1.8.99.2)	0.108108	0.0733591	0.801158	1
EC2.3.1.9	0.304732	207.979	4.52165e-156	2.02804e-154	7895	8992	8113	5635	MLST Acetyl-CoA acetyltransferase (EC 2.3.1.9)	0.878003	1	0.902246	0.626668
EC2.6.1.18	-1.51036	81.4151	4.8298e-156	2.08889e-154	191	89	797	603	GABA and putrescine metabolism from cluters Omega-amino acid--pyruvate aminotransferase (EC 2.6.1.18)	0.239649	0.111669	1	0.756587
EC6.3.5.6	-0.757269	39.9907	2.73499e-151	1.14209e-149	775	796	1993	1706	tRNA aminoacylation, Asp and Asn Aspartyl-tRNA(Asn) amidotransferase subunit C (EC 6.3.5.6)	0.388861	0.399398	1	0.855996
EC6.3.5.7	-0.754632	39.8976	1.57229e-150	6.3468e-149	775	801	1995	1706	tRNA aminoacylation, Glu and Gln Glutamyl-tRNA(Gln) amidotransferase subunit C (EC 6.3.5.7)	0.388471	0.401504	1	0.855138
EC5.2.1.8	0.696967	65.5655	1.7184e-148	6.71284e-147	1766	1956	1215	832	Periplasmic Stress Response Survival protein SurA precursor (Peptidyl-prolyl cis-trans isomerase SurA) (EC 5.2.1.8)	0.902863	1	0.621166	0.425358
EC2.7.4.1	-0.745685	58.8971	6.11997e-147	2.31603e-145	841	741	1912	1770	- Polyphosphate kinase (EC 2.7.4.1)	0.439854	0.387552	1	0.925732
EC1.1.1.1	-0.627742	110.921	7.14091e-147	2.6205e-145	1355	1010	2700	2192	Glycerolipid and Glycerophospholipid Metabolism in Bacteria Alcohol dehydrogenase (EC 1.1.1.1)	0.501852	0.374074	1	0.811852
EC3.5.2.6	2.11659	68.2284	4.20863e-142	1.49902e-140	458	309	51	51	BlaR1 Family Regulatory Sensor-transducer Disambiguation Beta-lactamase (EC 3.5.2.6)	1	0.674672	0.111354	0.111354
EC3.2.1.23	-0.800375	368.404	1.62637e-134	5.62724e-133	891	331	1792	1212	- Beta-galactosidase (EC 3.2.1.23)	0.49721	0.18471	1	0.676339
EC2.7.9.2	1.47716	54.1419	9.14967e-134	3.07785e-132	598	493	167	108	Pyruvate metabolism I: anaplerotic reactions, PEP Phosphoenolpyruvate synthase (EC 2.7.9.2)	1	0.824415	0.279264	0.180602
EC4.2.1.17	0.273335	298.106	1.1584e-130	3.79142e-129	8441	8818	8798	5701	- Phenylacetate degradation enoyl-CoA hydratase PaaB (EC 4.2.1.17)	0.957247	1	0.997732	0.646518
EC1.3.99.1	-0.436381	77.6106	1.58671e-130	5.05659e-129	2355	2416	4153	3997	Succinate dehydrogenase Succinate dehydrogenase iron-sulfur protein (EC 1.3.99.1)	0.56706	0.581748	1	0.962437
EC4.1.2.9	-2.66739	96.4035	1.96314e-130	5.69487e-129	6	35	266	386	Fermentations: Lactate Xylulose-5-phosphate phosphoketolase (EC 4.1.2.9)	0.015544	0.0906736	0.689119	1
EC4.1.2.22	-2.66739	96.4035	1.96314e-130	5.69487e-129	6	35	266	386	Fermentations: Lactate Fructose-6-phosphate phosphoketolase (EC 4.1.2.22)	0.015544	0.0906736	0.689119	1
EC4.1.1.73	-2.56252	32.4625	1.9751e-130	5.69487e-129	18	29	351	322	CBSS-344610.3.peg.2335 Tartrate decarboxylase (EC 4.1.1.73)	0.0512821	0.0826211	1	0.917379
EC1.1.1.83	-2.56252	32.4625	1.9751e-130	5.69487e-129	18	29	351	322	CBSS-344610.3.peg.2335 D-malic enzyme (EC 1.1.1.83)	0.0512821	0.0826211	1	0.917379
EC1.5.1.12	0.651628	107.364	1.06181e-129	2.99035e-128	1919	1711	1281	808	PROSC Delta-1-pyrroline-5-carboxylate dehydrogenase (EC 1.5.1.12)	1	0.89161	0.667535	0.421053
EC1.3.99.16	0.99466	266.481	1.79383e-124	4.9371e-123	744	1024	572	150	N-heterocyclic aromatic compound degradation Isoquinoline 1-oxidoreductase beta subunit (EC 1.3.99.16)	0.726562	1	0.558594	0.146484
EC2.3.1.29	1.24857	66.7249	1.59183e-122	4.28378e-121	511	739	216	180	Glycine and Serine Utilization 2-amino-3-ketobutyrate coenzyme A ligase (EC 2.3.1.29)	0.691475	1	0.292287	0.243572
EC1.14.14.5	-3.97634	37.0498	5.15063e-119	1.35596e-117	6	2	289	182	Alkanesulfonates Utilization Alkanesulfonate monooxygenase (EC 1.14.14.5)	0.0207612	0.00692042	1	0.629758
EC2.7.2.4	0.525192	101.724	3.08024e-116	7.93654e-115	2053	2645	1573	1495	Ectoine biosynthesis and regulation Aspartokinase (EC 2.7.2.4) associated with ectoine biosynthesis	0.776181	1	0.594707	0.565217
EC1.8.1.2	1.45231	149.552	1.74312e-114	4.39775e-113	626	326	152	94	Inorganic Sulfur Assimilation Sulfite reductase [NADPH] hemoprotein beta-component (EC 1.8.1.2)	1	0.520767	0.242812	0.15016
EC4.1.1.47	-3.57299	45.0549	7.95286e-114	1.96549e-112	0	12	229	243	- Glyoxylate carboligase (EC 4.1.1.47)	0	0.0493827	0.942387	1
EC3.6.3.12	-3.9285	30.9823	5.2425e-113	1.26973e-111	7	1	231	218	- Potassium-transporting ATPase C chain (EC 3.6.3.12) (TC 3.A.3.7.1)	0.030303	0.004329	1	0.943723
EC2.1.1.51	2.81995	39.0398	1.67957e-112	3.98816e-111	246	225	25	6	rRNA modification Bacteria Ribosomal RNA large subunit methyltransferase F (EC 2.1.1.51)	1	0.914634	0.101626	0.0243902
EC1.1.1.157	1.0679	62.3229	2.17323e-110	5.06111e-109	592	815	279	255	Anaerobic benzoate metabolism 3-hydroxybutyryl-CoA dehydrogenase (EC 1.1.1.157)	0.72638	1	0.342331	0.312883
EC4.1.1.19	0.891159	51.2479	8.1928e-109	1.87198e-107	939	887	404	423	Acid resistance mechanisms Biosynthetic arginine decarboxylase (EC 4.1.1.19)	1	0.944622	0.430245	0.450479
EC3.2.1.21	-0.897024	157.566	1.38395e-107	3.10363e-106	451	288	1277	724	- Beta-glucosidase (EC 3.2.1.21)	0.353171	0.225529	1	0.566954
EC3.1.4.16	1.81046	91.6476	3.09867e-107	6.8227e-106	233	448	61	62	pyrimidine conversions 2&#39;,3&#39;-cyclic-nucleotide 2&#39;-phosphodiesterase (EC 3.1.4.16)	0.520089	1	0.136161	0.138393
EC4.1.1.3	1.49246	119.392	5.12076e-106	1.10736e-104	535	315	145	66	Na+ translocating decarboxylases and related biotin-dependent enzymes Oxaloacetate decarboxylase gamma chain (EC 4.1.1.3)	1	0.588785	0.271028	0.123364
EC1.1.1.34	1.30571	212.369	3.6514e-105	7.75763e-104	322	684	229	72	Isoprenoid Biosynthesis Hydroxymethylglutaryl-CoA reductase (EC 1.1.1.34)	0.47076	1	0.334795	0.105263
EC4.1.1.-	1.20516	46.8079	1.0186e-100	2.12676e-99	553	523	222	134	Experimental-Ubiquinone BiosynthesisVDC 3-polyprenyl-4-hydroxybenzoate carboxy-lyase UbiX (EC 4.1.1.-)	1	0.94575	0.401447	0.242315
EC6.2.1.1	-0.407189	60.7477	1.13662e-100	2.33295e-99	2051	2217	4006	3075	Protein Acetylation and Deacetylation in Bacteria Acetyl-coenzyme A synthetase (EC 6.2.1.1)	0.511982	0.55342	1	0.767599
EC4.3.1.12	1.86157	32.5813	1.28998e-98	2.60361e-97	280	326	54	50	PROSC Ornithine cyclodeaminase (EC 4.3.1.12)	0.858896	1	0.165644	0.153374
EC1.16.1.1	1.64968	125.523	1.84513e-93	3.66304e-92	200	460	71	69	Mercury resistance operon Mercuric ion reductase (EC 1.16.1.1)	0.434783	1	0.154348	0.15
EC2.7.2.3	-0.515604	57.5125	1.13992e-92	2.22652e-91	1036	1283	2298	1990	YgfZ Phosphoglycerate kinase (EC 2.7.2.3)	0.450827	0.558312	1	0.86597
EC1.6.1.2	-0.950186	42.7763	7.21012e-91	1.38594e-89	289	251	806	736	- NAD(P) transhydrogenase subunit beta (EC 1.6.1.2)	0.358561	0.311414	1	0.913151
EC3.2.1.26	2.47577	255.004	8.64268e-91	1.63536e-89	62	358	31	8	Sucrose-specific PTS Sucrose-6-phosphate hydrolase (EC 3.2.1.26)	0.173184	1	0.0865922	0.0223464
EC5.3.1.4	-2.41114	41.9521	5.02812e-89	9.36777e-88	15	24	222	258	COG3533 L-arabinose isomerase (EC 5.3.1.4)	0.0581395	0.0930233	0.860465	1
EC2.7.7.23	-0.637394	45.1297	5.74645e-88	1.05439e-86	707	648	1545	1285	PROSC N-acetylglucosamine-1-phosphate uridyltransferase (EC 2.7.7.23)	0.457605	0.419417	1	0.831715
EC6.4.1.4	0.522825	130.28	6.77094e-88	1.22382e-86	1545	2016	1427	904	Serine-glyoxylate cycle Methylcrotonyl-CoA carboxylase carboxyl transferase subunit (EC 6.4.1.4)	0.766369	1	0.707837	0.448413
EC1.1.1.35	0.286402	101.116	4.21298e-87	7.50282e-86	5057	5410	5043	3636	n-Phenylalkanoic acid degradation 3-hydroxyacyl-CoA dehydrogenase (EC 1.1.1.35)	0.93475	1	0.932163	0.672089
EC1.8.1.8	1.23556	79.0213	2.31645e-86	4.06553e-85	361	527	193	92	- Cytochrome c-type biogenesis protein DsbD, protein-disulfide reductase (EC 1.8.1.8)	0.685009	1	0.366224	0.174573
EC1.1.1.27	-2.90164	41.1332	3.37722e-86	5.84259e-85	18	2	216	186	Fermentations: Mixed acid L-lactate dehydrogenase (EC 1.1.1.27)	0.0833333	0.00925926	1	0.861111
EC3.4.25.1	-3.39743	34.1726	8.89959e-86	1.51794e-84	10	1	206	157	Proteasome eukaryotic proteasome subunit beta4 (EC 3.4.25.1)	0.0485437	0.00485437	1	0.762136
EC3.1.-.-	0.526603	63.0578	2.06699e-85	3.47656e-84	1598	1817	1303	924	tRNA processing Ribonuclease BN (EC 3.1.-.-)	0.879472	1	0.717116	0.508531
EC1.1.2.3	-0.722397	52.5785	6.38338e-84	1.05894e-82	528	436	1214	978	Respiratory dehydrogenases 1 L-lactate dehydrogenase (EC 1.1.2.3)	0.434926	0.359143	1	0.805601
EC1.3.1.34	1.62681	36.7659	1.32086e-83	2.16157e-82	320	279	75	55	Fatty acid degradation regulons 2,4-dienoyl-CoA reductase [NADPH] (EC 1.3.1.34)	1	0.871875	0.234375	0.171875
EC5.4.99.15	-3.45627	41.3787	1.62743e-83	2.62776e-82	0	10	212	138	Trehalose Biosynthesis Malto-oligosyltrehalose synthase (EC 5.4.99.15)	0	0.0471698	1	0.650943
EC2.3.1.47	1.63724	63.7086	6.62969e-82	1.05639e-80	216	366	71	54	Quorum-sensing in Vibrio 8-amino-7-oxononanoate synthase (EC 2.3.1.47) / CqsA	0.590164	1	0.193989	0.147541
EC2.5.1.72	-0.787452	48.0012	1.16114e-81	1.82616e-80	417	347	1026	828	Quinolinic acid and its derivatives Quinolinate synthetase (EC 2.5.1.72)	0.406433	0.338207	1	0.807018
EC4.2.1.18	1.13039	48.203	2.40727e-81	3.73743e-80	405	543	182	156	- Methylglutaconyl-CoA hydratase (EC 4.2.1.18)	0.745856	1	0.335175	0.287293
EC2.7.6.3	0.644789	73.8081	6.01819e-81	9.22535e-80	981	1304	684	640	Experimental-PTPS 2-amino-4-hydroxy-6-hydroxymethyldihydropteridine pyrophosphokinase (EC 2.7.6.3)	0.752301	1	0.52454	0.490798
EC4.1.2.25	0.636774	112.133	7.69973e-80	1.16555e-78	981	1320	615	729	Experimental-PTPS Dihydroneopterin aldolase (EC 4.1.2.25)	0.743182	1	0.465909	0.552273
EC3.2.1.55	-1.77969	63.1253	4.89281e-79	7.31505e-78	57	31	370	206	COG3533 Alpha-N-arabinofuranosidase 2 (EC 3.2.1.55)	0.154054	0.0837838	1	0.556757
EC1.1.1.85	-0.564839	41.0503	9.26183e-79	1.36781e-77	799	798	1704	1398	CBSS-344610.3.peg.2335 3-isopropylmalate dehydrogenase (EC 1.1.1.85)	0.468897	0.46831	1	0.820423
EC3.1.6.1	-0.591616	374.944	2.09539e-78	3.05725e-77	1034	396	1633	1220	Alkanesulfonate assimilation Arylsulfatase (EC 3.1.6.1)	0.63319	0.242498	1	0.747091
EC1.10.2.2	-0.946254	58.3883	2.20419e-78	3.17771e-77	263	206	656	678	Ubiquinone Menaquinone-cytochrome c reductase complexes Ubiquinol-cytochrome C reductase iron-sulfur subunit (EC 1.10.2.2)	0.387906	0.303835	0.967552	1
EC2.7.7.8	-0.359865	50.5163	5.59575e-78	7.9723e-77	2075	2233	3585	3232	Polyadenylation bacterial Polyribonucleotide nucleotidyltransferase (EC 2.7.7.8)	0.578801	0.622873	1	0.901534
EC1.14.13.-	0.65334	49.2598	1.2677e-77	1.7851e-76	1112	1029	696	534	Cinnamic Acid Degradation 3-(3-hydroxy-phenyl)propionate hydroxylase (EC 1.14.13.-)	1	0.92536	0.625899	0.480216
EC1.6.5.5	-1.0536	45.9203	2.19279e-77	3.05227e-76	143	211	627	494	- Quinone oxidoreductase (EC 1.6.5.5)	0.22807	0.336523	1	0.787879
EC1.2.1.41	-0.619304	159.862	2.62777e-76	3.61616e-75	791	461	1496	1072	PROSC Gamma-glutamyl phosphate reductase (EC 1.2.1.41)	0.528743	0.308155	1	0.716578
EC1.2.1.60	1.47882	95.9861	1.65995e-75	2.25865e-74	205	403	100	53	Central meta-cleavage pathway of aromatic compound degradation 5-carboxymethyl-2-hydroxymuconate semialdehyde dehydrogenase (EC 1.2.1.60)	0.508685	1	0.248139	0.131514
EC3.3.1.1	-0.620148	70.4504	4.27405e-74	5.75097e-73	573	638	1208	1278	Methionine Degradation Adenosylhomocysteinase (EC 3.3.1.1)	0.448357	0.499218	0.945227	1
EC5.4.2.7	1.59033	73.0114	8.38093e-74	1.10868e-72	314	228	39	83	- Phosphopentomutase (EC 5.4.2.7)	1	0.726115	0.124204	0.264331
EC1.1.1.3	0.495125	94.2177	8.42271e-74	1.10868e-72	1425	1850	1289	915	PROSC Homoserine dehydrogenase (EC 1.1.1.3)	0.77027	1	0.696757	0.494595
EC2.3.1.157	-0.652159	43.3026	1.44213e-73	1.87786e-72	560	510	1236	1032	PROSC Glucosamine-1-phosphate N-acetyltransferase (EC 2.3.1.157)	0.453074	0.412621	1	0.834951
EC1.14.13.9	3.30699	41.6532	7.65423e-73	9.86093e-72	112	160	11	0	NAD and NADP cofactor biosynthesis global Kynurenine 3-monooxygenase (EC 1.14.13.9)	0.7	1	0.06875	0
EC2.8.1.6	1.37684	36.5664	3.84049e-71	4.89562e-70	294	334	82	93	Biotin biosynthesis Experimental Biotin synthase (EC 2.8.1.6)	0.88024	1	0.245509	0.278443
EC2.7.1.90	-3.90825	27.0854	8.27871e-70	1.04433e-68	3	2	133	142	Glycolysis and Gluconeogenesis, including Archaeal enzymes Pyrophosphate--fructose 6-phosphate 1-phosphotransferase, alpha subunit (EC 2.7.1.90)	0.0211268	0.0140845	0.93662	1
EC3.4.13.-	2.00406	84.6194	4.23326e-68	5.28503e-67	116	267	36	21	Dipeptidases (EC 3.4.13.-) Xaa-Pro dipeptidase PepQ (EC 3.4.13.9)	0.434457	1	0.134831	0.0786517
EC1.14.12.19	20.0183	283.283	1.19038e-67	1.47097e-66	0	203	0	0	- 3-phenylpropionate dioxygenase, alpha subunit (EC 1.14.12.19)	0	1	0	0
EC2.3.3.9	-0.581845	105.094	1.31431e-67	1.60771e-66	766	510	1327	1194	Glyoxylate bypass Malate synthase G (EC 2.3.3.9)	0.577242	0.384326	1	0.899774
EC2.4.1.7	1.18812	37.5344	2.0201e-67	2.44634e-66	383	345	139	106	Sucrose utilization Shewanella Sucrose phosphorylase (EC 2.4.1.7)	1	0.900783	0.362924	0.276762
EC3.2.1.1	1.20479	51.0424	8.4709e-67	1.01567e-65	289	418	122	112	Trehalose Biosynthesis Alpha-amylase (EC 3.2.1.1)	0.691388	1	0.291866	0.267943
EC1.1.1.93	-2.58254	27.9251	1.76505e-66	2.09556e-65	9	14	175	161	CBSS-344610.3.peg.2335 Tartrate dehydrogenase (EC 1.1.1.93)	0.0514286	0.08	1	0.92
EC1.14.99.-	-0.748008	63.1292	6.71791e-65	7.89844e-64	331	351	964	627	- Phytoene dehydrogenase (EC 1.14.99.-)	0.343361	0.364108	1	0.650415
EC3.5.1.24	-4.68004	43.9169	2.4975e-64	2.90815e-63	0	2	164	74	Bile hydrolysis Choloylglycine hydrolase (EC 3.5.1.24)	0	0.0121951	1	0.45122
EC3.4.13.3	4.07408	78.4651	2.50056e-63	2.88398e-62	52	161	4	0	- Aminoacyl-histidine dipeptidase (Peptidase D) (EC 3.4.13.3)	0.322981	1	0.0248447	0
EC3.5.1.5	-0.622128	277.247	4.32661e-63	4.94295e-62	280	739	980	1116	G3E family of P-loop GTPases (metallocenter biosynthesis) Urease gamma subunit (EC 3.5.1.5)	0.250896	0.662186	0.878136	1
EC1.6.1.1	3.26033	37.6544	6.20134e-63	7.01853e-62	88	148	4	6	- Soluble pyridine nucleotide transhydrogenase (EC 1.6.1.1)	0.594595	1	0.027027	0.0405405
EC4.2.1.49	0.861879	179.394	3.56053e-62	3.99241e-61	352	733	218	288	Experimental - Histidine Degradation Urocanate hydratase (EC 4.2.1.49)	0.480218	1	0.297408	0.392906
EC2.7.8.5	-0.637642	39.4865	7.67581e-62	8.52789e-61	482	461	1060	910	BarA-UvrY(SirA) two-component regulatory system CDP-diacylglycerol--glycerol-3-phosphate 3-phosphatidyltransferase (EC 2.7.8.5)	0.454717	0.434906	1	0.858491
EC1.1.1.100	-0.398942	80.7746	1.12598e-60	1.2396e-59	1383	1274	2544	1828	Rhamnolipids in Pseudomonas Rhamnolipids biosynthesis 3-oxoacyl-[acyl-carrier-protein] reductase RhlG (EC 1.1.1.100)	0.543632	0.500786	1	0.718553
EC1.1.1.60	-0.589978	240.295	1.58629e-60	1.73063e-59	772	331	1181	1016	- 2-hydroxy-3-oxopropionate reductase (EC 1.1.1.60)	0.653683	0.280271	1	0.860288
EC1.13.11.6	3.07376	32.7155	1.76412e-60	1.90745e-59	93	142	6	6	Quinolinic acid and its derivatives 3-hydroxyanthranilate 3,4-dioxygenase (EC 1.13.11.6)	0.65493	1	0.0422535	0.0422535
EC5.3.3.8	1.28596	34.8547	3.37996e-60	3.62224e-59	302	278	90	87	n-Phenylalkanoic acid degradation Delta(3)-cis-delta(2)-trans-enoyl-CoA isomerase (EC 5.3.3.8)	1	0.92053	0.298013	0.288079
EC4.1.3.30	-1.21595	55.7608	4.36043e-60	4.632e-59	124	65	362	342	Propionate-CoA to Succinate Module Methylisocitrate lyase (EC 4.1.3.30)	0.342541	0.179558	1	0.944751
EC1.2.1.12	0.346672	97.9081	1.55235e-59	1.6347e-58	2235	2744	1951	1936	Redox-dependent regulation of nucleus processes NAD-dependent glyceraldehyde-3-phosphate dehydrogenase (EC 1.2.1.12)	0.814504	1	0.711006	0.705539
EC2.1.2.1	-0.258151	230.018	2.40627e-59	2.51206e-58	3369	3278	4499	5002	YrdC-YciO-Sua5 protein family Serine hydroxymethyltransferase (EC 2.1.2.1)	0.673531	0.655338	0.89944	1
EC3.5.3.6	-2.00187	66.6455	4.52379e-59	4.68232e-58	3	43	200	176	Arginine and Ornithine Degradation Arginine deiminase (EC 3.5.3.6)	0.015	0.215	1	0.88
EC1.2.1.71	3.50976	73.3995	4.96932e-59	5.09987e-58	154	58	5	2	Arginine and Ornithine Degradation Succinylglutamic semialdehyde dehydrogenase (EC 1.2.1.71)	1	0.376623	0.0324675	0.012987
EC2.7.7.6	-0.28348	87.4991	1.35298e-58	1.37686e-57	2756	2617	4020	3857	RNA polymerase chloroplast DNA-directed RNA polymerase gamma subunit (EC 2.7.7.6), chloroplast	0.685572	0.650995	1	0.959453
EC1.5.1.34	3.04352	33.8364	2.30326e-58	2.32437e-57	99	129	2	10	Pterin biosynthesis Dihydropteridine reductase (EC 1.5.1.34)	0.767442	1	0.0155039	0.0775194
EC1.4.7.1	1.04895	67.0551	1.32557e-57	1.32666e-56	286	456	143	144	- Ferredoxin-dependent glutamate synthase (EC 1.4.7.1)	0.627193	1	0.313596	0.315789
EC2.1.1.34	1.90886	35.2004	5.16283e-57	5.12474e-56	186	150	34	21	tRNA modification yeast cytoplasmic tRNA (Guanosine18-2&#39;-O-) -methyltransferase (EC 2.1.1.34)	1	0.806452	0.182796	0.112903
EC4.1.1.49	0.771957	83.9509	1.7665e-56	1.73921e-55	507	665	394	204	Serine-glyoxylate cycle Phosphoenolpyruvate carboxykinase [ATP] (EC 4.1.1.49)	0.762406	1	0.592481	0.306767
EC2.2.1.1	-0.388434	110.8	3.20978e-56	3.13471e-55	1439	1165	2128	2112	- Transketolase, N-terminal section (EC 2.2.1.1)	0.676222	0.547462	1	0.992481
EC3.5.99.2	-2.30529	65.2846	5.92978e-56	5.74477e-55	28	0	181	129	COG2363 Thiaminase II (EC 3.5.99.2)	0.154696	0	1	0.712707
EC6.3.5.5	-0.29511	55.2866	6.28622e-56	6.04176e-55	2393	2305	3692	3276	De Novo Pyrimidine Synthesis Carbamoyl-phosphate synthase small chain (EC 6.3.5.5)	0.648158	0.624323	1	0.887324
EC2.7.1.121	-5.19422	20.3062	2.4368e-55	2.32359e-54	1	0	108	91	Dihydroxyacetone kinases Phosphoenolpyruvate-dihydroxyacetone phosphotransferase (EC 2.7.1.121), subunit DhaM	0.00925926	0	1	0.842593
EC6.3.4.15	1.17789	364.832	3.16029e-55	2.98993e-54	238	362	0	204	Iojap Biotin-protein ligase (EC 6.3.4.15)	0.657459	1	0	0.563536
EC3.6.1.1	-0.614083	77.8418	3.2762e-55	3.07556e-54	426	489	877	990	- Pyrophosphate-energized proton pump (EC 3.6.1.1)	0.430303	0.493939	0.885859	1
EC5.4.2.8	-0.413724	60.2689	4.07431e-55	3.79538e-54	1184	1037	2053	1656	Perosamine Synthesis Vibrio Phosphomannomutase (EC 5.4.2.8)	0.576717	0.505114	1	0.806624
EC2.5.1.18	0.507402	52.2481	4.11558e-54	3.80455e-53	1174	1105	872	643	Glutathione: Non-redox reactions Probable glutathione S-transferase (EC 2.5.1.18), YfcG homolog	1	0.941227	0.74276	0.5477
EC2.7.1.69	-1.42335	51.3577	1.96422e-52	1.80202e-51	68	40	229	266	Experimental-yggC PTS system, mannitol-specific cryptic IIB component (EC 2.7.1.69)	0.255639	0.150376	0.860902	1
EC2.3.2.2	0.366416	59.6172	9.88127e-52	8.99716e-51	1882	2010	1729	1250	Utilization of glutathione as a sulphur source Gamma-glutamyltranspeptidase (EC 2.3.2.2)	0.936318	1	0.860199	0.621891
EC5.99.1.3	-0.221346	86.8699	1.46208e-51	1.32133e-50	3901	4060	5603	5365	Resistance to fluoroquinolones DNA gyrase subunit B (EC 5.99.1.3)	0.696234	0.724612	1	0.957523
EC4.2.2.3	1.46392	101.759	1.81558e-51	1.62126e-50	126	289	76	30	Alginate metabolism poly(beta-D-mannuronate) lyase (EC 4.2.2.3)	0.435986	1	0.262976	0.103806
EC2.3.1.61	-0.513795	40.0341	1.82074e-51	1.62126e-50	601	676	1279	1078	TCA Cycle Dihydrolipoamide succinyltransferase component (E2) of 2-oxoglutarate dehydrogenase complex (EC 2.3.1.61)	0.469898	0.528538	1	0.842846
EC6.2.1.30	2.1863	38.8465	1.38766e-50	1.22661e-49	154	104	18	14	- Phenylacetate-coenzyme A ligase (EC 6.2.1.30) PaaF	1	0.675325	0.116883	0.0909091
EC6.3.4.3	-0.597447	92.1563	2.35957e-50	2.07061e-49	495	391	1091	687	5-FCL-like protein Formate--tetrahydrofolate ligase (EC 6.3.4.3)	0.453712	0.358387	1	0.629698
EC1.6.4.-	2.44176	56.3134	9.2347e-50	8.04548e-49	149	80	6	16	- Alkyl hydroperoxide reductase protein F (EC 1.6.4.-)	1	0.536913	0.0402685	0.107383
EC1.4.1.9	1.32903	34.7265	1.02018e-49	8.82455e-49	215	240	61	72	Leucine Degradation and HMG-CoA Metabolism Leucine dehydrogenase (EC 1.4.1.9)	0.895833	1	0.254167	0.3
EC3.4.15.5	1.00871	33.8614	1.54985e-49	1.33111e-48	319	354	141	130	Protein degradation Dipeptidyl carboxypeptidase Dcp (EC 3.4.15.5)	0.90113	1	0.398305	0.367232
EC2.1.1.52	2.21534	40.3325	1.73194e-49	1.47702e-48	149	100	20	10	rRNA modification Bacteria Ribosomal RNA small subunit methyltransferase C (EC 2.1.1.52)	1	0.671141	0.134228	0.0671141
EC2.7.1.48	1.57568	44.495	5.88003e-49	4.97952e-48	143	216	53	29	pyrimidine conversions Uridine kinase (EC 2.7.1.48) [C1]	0.662037	1	0.24537	0.134259
EC3.7.1.3	0.87388	67.6125	6.03171e-49	5.0725e-48	392	437	262	120	NAD and NADP cofactor biosynthesis global Kynureninase (EC 3.7.1.3)	0.897025	1	0.599542	0.2746
EC4.3.1.17	0.920793	89.6387	7.84838e-48	6.55475e-47	263	483	173	155	Pyruvate Alanine Serine Interconversions Predicted L-serine dehydratase (EC 4.3.1.17) TdcG	0.544513	1	0.358178	0.320911
EC2.5.1.7	-0.442749	45.3764	1.12976e-47	9.37082e-47	757	888	1556	1272	Sporulation-related Hypotheticals UDP-N-acetylglucosamine 1-carboxyvinyltransferase (EC 2.5.1.7)	0.486504	0.570694	1	0.817481
EC5.1.3.4	-1.75548	68.3596	2.33663e-47	1.92494e-46	6	48	209	136	COG3533 L-ribulose-5-phosphate 4-epimerase (EC 5.1.3.4)	0.0287081	0.229665	1	0.650718
EC3.4.21.102	-0.935539	64.5116	4.66484e-47	3.81697e-46	171	114	376	426	Predicted secretion system W clustering with cell division proteins Carboxyl-terminal protease (EC 3.4.21.102)	0.401408	0.267606	0.882629	1
EC2.7.3.-	0.524408	117.941	6.32864e-47	5.14362e-46	1090	766	610	603	Resistance to Vancomycin Sensor histidine kinase VanS (EC 2.7.3.-)	1	0.702752	0.559633	0.553211
EC4.2.1.33	-0.429805	60.0276	8.59733e-47	6.94091e-46	919	804	1514	1410	Leucine Biosynthesis 3-isopropylmalate dehydratase small subunit (EC 4.2.1.33)	0.607001	0.531044	1	0.931308
EC6.3.3.3	2.3282	33.9481	1.49728e-46	1.2008e-45	109	114	6	18	Biotin biosynthesis Experimental Dethiobiotin synthetase (EC 6.3.3.3)	0.95614	1	0.0526316	0.157895
EC2.8.1.7	0.135033	148.329	2.34064e-46	1.86481e-45	11902	10922	11934	10084	tRNA modification yeast cytoplasmic Cysteine desulfurase (EC 2.8.1.7)	0.997319	0.9152	1	0.844981
EC4.1.1.32	-2.38998	30.5628	2.84041e-45	2.2482e-44	14	6	140	101	Pyruvate metabolism I: anaplerotic reactions, PEP Phosphoenolpyruvate carboxykinase [GTP] (EC 4.1.1.32)	0.1	0.0428571	1	0.721429
EC2.3.1.15	2.27837	47.8099	2.88017e-45	2.26486e-44	140	81	9	16	Glycerolipid and Glycerophospholipid Metabolism in Bacteria Glycerol-3-phosphate acyltransferase (EC 2.3.1.15)	1	0.578571	0.0642857	0.114286
EC3.2.1.14	-1.3913	30.7932	5.39031e-45	4.2114e-44	52	46	231	204	Chitin and N-acetylglucosamine utilization Chitodextrinase precursor (EC 3.2.1.14)	0.225108	0.199134	1	0.883117
EC6.3.5.4	0.552657	39.4978	6.91102e-45	5.3649e-44	816	802	544	484	- Asparagine synthetase [glutamine-hydrolyzing] (EC 6.3.5.4) AsnH	1	0.982843	0.666667	0.593137
EC2.7.1.31	-0.875778	249.663	2.35376e-44	1.81554e-43	267	48	541	294	- Glycerate kinase (EC 2.7.1.31)	0.49353	0.0887246	1	0.543438
EC4.1.1.33	1.08238	77.567	2.44937e-44	1.87734e-43	186	354	106	96	Isoprenoid Biosynthesis Diphosphomevalonate decarboxylase (EC 4.1.1.33)	0.525424	1	0.299435	0.271186
EC2.7.7.24	0.608181	93.3415	3.3955e-44	2.58613e-43	523	828	426	386	dTDP-rhamnose synthesis Glucose-1-phosphate thymidylyltransferase (EC 2.7.7.24)	0.631643	1	0.514493	0.466184
EC3.2.1.37	-1.38533	38.1488	4.63387e-44	3.50726e-43	43	54	260	168	- Beta-xylosidase (EC 3.2.1.37)	0.165385	0.207692	1	0.646154
EC1.8.1.9	-0.295627	178.962	5.98441e-44	4.50131e-43	1466	2179	2737	2672	- Thioredoxin reductase (EC 1.8.1.9), metazoan type	0.535623	0.796127	1	0.976251
EC6.1.1.23	-0.778418	36.3745	1.68297e-43	1.25807e-42	200	210	512	474	tRNA aminoacylation, Asp and Asn Aspartyl-tRNA(Asn) synthetase (EC 6.1.1.23)	0.390625	0.410156	1	0.925781
EC3.4.21.92	-0.47968	82.121	1.97787e-43	1.46945e-42	691	558	1094	1134	- ATP-dependent Clp protease proteolytic subunit (EC 3.4.21.92)	0.609347	0.492063	0.964727	1
EC2.7.9.1	-0.480191	117.652	2.14102e-43	1.58096e-42	626	619	995	1227	Pyruvate metabolism I: anaplerotic reactions, PEP Pyruvate,phosphate dikinase (EC 2.7.9.1)	0.510187	0.504482	0.810921	1
EC1.14.99.3	-2.35623	28.0781	2.6437e-43	1.94032e-42	10	10	114	119	- Heme oxygenase (EC 1.14.99.3)	0.0840336	0.0840336	0.957983	1
EC6.6.1.2	-0.855956	34.3486	3.34414e-43	2.43961e-42	166	158	456	386	Coenzyme B12 biosynthesis Aerobic cobaltochelatase CobT subunit (EC 6.6.1.2)	0.364035	0.346491	1	0.846491
EC2.7.1.16	-2.06807	31.3275	4.78238e-43	3.46794e-42	9	21	148	114	COG3533 Ribulokinase (EC 2.7.1.16)	0.0608108	0.141892	1	0.77027
EC5.3.1.5	-1.06109	99.8896	6.90848e-43	4.97986e-42	143	46	285	318	- Xylose isomerase (EC 5.3.1.5)	0.449686	0.144654	0.896226	1
EC3.4.24.70	1.82109	53.0927	8.23976e-43	5.90435e-42	168	95	21	26	Protein degradation Oligopeptidase A (EC 3.4.24.70)	1	0.565476	0.125	0.154762
EC2.3.3.13	-0.490417	42.5379	1.04448e-42	7.44036e-42	573	595	1092	1014	Leucine Biosynthesis 2-isopropylmalate synthase (EC 2.3.3.13)	0.524725	0.544872	1	0.928571
EC4.1.3.1	-0.646772	83.3683	1.58122e-42	1.1198e-41	302	317	830	475	Serine-glyoxylate cycle Isocitrate lyase (EC 4.1.3.1)	0.363855	0.381928	1	0.572289
EC1.2.7.-	0.831759	86.9159	1.66806e-42	1.17443e-41	296	478	242	130	CBSS-269799.3.peg.2220 Molybdopterin oxidoreductase, iron-sulfur binding subunit (EC 1.2.7.-)	0.619247	1	0.506276	0.271967
EC5.3.1.23	-1.15559	131.569	2.45488e-42	1.71841e-41	102	48	184	342	Omega-amidase Methylthioribose-1-phosphate isomerase (EC 5.3.1.23)	0.298246	0.140351	0.538012	1
EC4.2.1.-	0.479878	43.0187	3.29597e-42	2.29392e-41	993	949	702	625	- UDP-N-acetylglucosamine 4,6-dehydratase (EC 4.2.1.-)	1	0.95569	0.706949	0.629406
EC2.1.1.107	0.657369	40.4851	3.35325e-42	2.32045e-41	579	550	331	315	- Uroporphyrinogen-III methyltransferase (EC 2.1.1.107)	1	0.949914	0.571675	0.544041
EC3.5.4.5	1.05991	86.3905	4.03074e-42	2.77343e-41	186	342	82	120	Murein hydrolase regulation and cell death Cytidine deaminase (EC 3.5.4.5)	0.54386	1	0.239766	0.350877
EC1.5.1.10	2.91449	40.144	5.12621e-42	3.50726e-41	56	111	4	6	Lysine degradation Saccharopine dehydrogenase [NADP , L-glutamate-forming] (EC 1.5.1.10)	0.504505	1	0.036036	0.0540541
EC4.2.1.1	0.70273	53.6077	5.94464e-42	4.04436e-41	423	581	305	244	- Carbonic anhydrase (EC 4.2.1.1)	0.728055	1	0.524957	0.419966
EC2.3.3.5	-0.877076	36.5204	8.56447e-42	5.79417e-41	143	152	399	384	Propionate-CoA to Succinate Module 2-methylcitrate synthase (EC 2.3.3.5)	0.358396	0.380952	1	0.962406
EC2.6.1.81	1.15923	76.9773	9.65031e-42	6.49252e-41	296	163	91	68	PROSC Succinylornithine transaminase (EC 2.6.1.81)	1	0.550676	0.307432	0.22973
EC3.5.2.7	1.09963	115.567	1.0522e-41	7.03983e-41	186	309	148	34	Experimental - Histidine Degradation Imidazolonepropionase (EC 3.5.2.7)	0.601942	1	0.478964	0.110032
EC1.12.99.6	21.5172	61.1492	1.07101e-41	7.12635e-41	24	99	0	0	Hydrogenases Uptake hydrogenase small subunit precursor (EC 1.12.99.6)	0.242424	1	0	0
EC3.5.3.13	2.21774	56.9857	1.13601e-41	7.51751e-41	62	146	15	10	Experimental - Histidine Degradation Formiminoglutamic iminohydrolase (EC 3.5.3.13)	0.424658	1	0.10274	0.0684932
EC2.1.1.77	0.733511	48.166	1.52772e-41	1.00547e-40	397	529	260	231	tRNA modification Archaea Protein-L-isoaspartate O-methyltransferase (EC 2.1.1.77)	0.750473	1	0.491493	0.436673
EC4.1.99.3	-0.390502	40.7026	3.17424e-41	2.07784e-40	916	949	1621	1422	COG3380 COG2907 Deoxyribodipyrimidine photolyase, type II (EC 4.1.99.3)	0.565083	0.585441	1	0.877236
EC1.5.99.8	0.486019	208.226	4.6538e-41	3.02997e-40	1140	705	797	456	Respiratory dehydrogenases 1 Proline dehydrogenase (EC 1.5.99.8) (Proline oxidase)	1	0.618421	0.699123	0.4
EC6.1.1.7	-0.297279	42.2555	1.56549e-40	1.0138e-39	1603	1707	2682	2238	tRNA aminoacylation, Ala Alanyl-tRNA synthetase (EC 6.1.1.7), mitochondrial	0.597688	0.636465	1	0.834452
EC2.6.1.16	-0.292811	42.4307	1.89502e-40	1.22067e-39	1663	1749	2709	2340	PROSC Glucosamine--fructose-6-phosphate aminotransferase [isomerizing] (EC 2.6.1.16)	0.61388	0.645626	1	0.863787
EC1.17.7.1	-0.468544	163.675	5.31241e-40	3.40388e-39	752	456	1012	1119	COG1836 1-hydroxy-2-methyl-2-(E)-butenyl 4-diphosphate synthase (EC 1.17.7.1)	0.672029	0.407507	0.904379	1
EC1.-.-.-	0.535973	47.4017	9.51769e-40	6.06627e-39	722	781	575	396	- Hydrogenase-4 component G (EC 1.-.-.-)	0.924456	1	0.736236	0.507042
EC6.2.1.5	-0.375468	90.0459	1.38035e-39	8.75188e-39	1025	923	1521	1610	Serine-glyoxylate cycle Succinyl-CoA ligase [ADP-forming] beta chain (EC 6.2.1.5)	0.636646	0.573292	0.94472	1
EC6.1.1.22	0.784643	71.1788	1.5482e-39	9.76495e-39	430	358	266	131	tRNA modification Archaea Asparaginyl-tRNA synthetase (EC 6.1.1.22)	1	0.832558	0.618605	0.304651
EC2.7.1.30	-0.367172	261.761	1.97064e-39	1.2365e-38	1271	766	1519	1728	MLST Glycerol kinase (EC 2.7.1.30)	0.735532	0.443287	0.879051	1
EC1.14.12.17	1.88226	55.5769	2.48602e-39	1.55184e-38	98	134	6	33	Glutaredoxins Flavohemoprotein (Hemoglobin-like protein) (Flavohemoglobin) (Nitric oxide dioxygenase) (EC 1.14.12.17)	0.731343	1	0.0447761	0.246269
EC2.5.1.54	-0.479171	45.3147	3.61057e-39	2.24226e-38	532	592	1142	862	Common Pathway For Synthesis of Aromatic Compounds (DAHP synthase to chorismate) 2-keto-3-deoxy-D-arabino-heptulosonate-7-phosphate synthase II (EC 2.5.1.54)	0.465849	0.518389	1	0.754816
EC4.2.1.7	-1.15368	44.5425	6.25402e-39	3.86409e-38	87	51	244	239	D-Galacturonate and D-Glucuronate Utilization Altronate hydrolase (EC 4.2.1.7)	0.356557	0.209016	1	0.979508
EC3.5.99.7	2.3237	28.8991	7.51719e-39	4.62097e-38	77	108	11	9	Experimental-COG2515 1-aminocyclopropane-1-carboxylate deaminase (EC 3.5.99.7)	0.712963	1	0.101852	0.0833333
EC1.1.1.37	-0.435052	70.36	1.20458e-38	7.36739e-38	649	725	1402	942	Serine-glyoxylate cycle Malate dehydrogenase (EC 1.1.1.37)	0.46291	0.517118	1	0.671897
EC6.1.1.18	0.972354	39.6665	2.01629e-38	1.227e-37	271	275	144	84	tRNA aminoacylation, Glu and Gln Glutaminyl-tRNA synthetase (EC 6.1.1.18)	0.985455	1	0.523636	0.305455
EC5.2.1.2	0.721714	59.0779	2.10544e-38	1.27485e-37	355	521	260	210	COG3146 experimental Maleylacetoacetate isomerase (EC 5.2.1.2)	0.681382	1	0.49904	0.403071
EC3.4.17.13	1.56305	32.0694	2.47611e-38	1.49183e-37	127	154	29	36	- Muramoyltetrapeptide carboxypeptidase (EC 3.4.17.13)	0.824675	1	0.188312	0.233766
EC2.1.1.-	0.175637	112.154	2.99331e-38	1.7945e-37	5728	5534	6002	4430	Erythromycin resistance Dimethyladenosine transferase (EC 2.1.1.-)	0.954349	0.922026	1	0.738087
EC1.2.2.2	-2.86848	42.2633	3.00857e-38	1.79477e-37	0	9	115	60	Pyruvate metabolism II: acetyl-CoA, acetogenesis from pyruvate Pyruvate oxidase [ubiquinone, cytochrome] (EC 1.2.2.2)	0	0.0782609	1	0.521739
EC3.1.3.11	0.495218	107.592	3.60576e-38	2.14048e-37	891	763	481	632	Experimental-yggC Fructose-1,6-bisphosphatase, GlpX type (EC 3.1.3.11)	1	0.856341	0.539843	0.709315
EC2.4.1.15	-1.61061	58.4228	4.47102e-38	2.64117e-37	46	9	177	127	Trehalose Biosynthesis Alpha,alpha-trehalose-phosphate synthase [UDP-forming] (EC 2.4.1.15)	0.259887	0.0508475	1	0.717514
EC1.6.99.3	-0.7236	37.6575	5.64105e-38	3.31617e-37	190	233	534	429	Respiratory dehydrogenases 1 NADH dehydrogenase (EC 1.6.99.3)	0.355805	0.43633	1	0.803371
EC3.2.2.16	1.06577	120.597	7.97509e-38	4.66562e-37	319	149	68	110	- 5&#39;-methylthioadenosine nucleosidase (EC 3.2.2.16)	1	0.467085	0.213166	0.344828
EC3.6.1.40	2.68308	80.4735	8.52098e-38	4.96101e-37	124	35	6	6	- Guanosine-5&#39;-triphosphate,3&#39;-diphosphate pyrophosphatase (EC 3.6.1.40)	1	0.282258	0.0483871	0.0483871
EC4.2.3.3	2.46229	78.9314	1.18701e-37	6.87786e-37	130	40	10	6	CBSS-280355.3.peg.2835 Methylglyoxal synthase (EC 4.2.3.3)	1	0.307692	0.0769231	0.0461538
EC1.2.4.2	-0.339752	52.8262	1.61612e-37	9.31964e-37	1053	1236	1856	1694	TCA Cycle 2-oxoglutarate dehydrogenase E1 component (EC 1.2.4.2)	0.567349	0.665948	1	0.912716
EC2.7.1.11	-0.450772	62.1897	2.38261e-36	1.36746e-35	567	624	1008	1056	D-Tagatose and Galactitol Utilization 6-phosphofructokinase (EC 2.7.1.11)	0.536932	0.590909	0.954545	1
EC4.3.1.1	-2.52893	25.8767	7.51593e-36	4.2933e-35	4	9	100	80	Glutamine, Glutamate, Aspartate and Asparagine Biosynthesis Aspartate ammonia-lyase (EC 4.3.1.1)	0.04	0.09	1	0.8
EC5.4.99.16	-2.08884	26.0129	8.1316e-36	4.62318e-35	12	12	120	94	Trehalose Biosynthesis Trehalose synthase (EC 5.4.99.16)	0.1	0.1	1	0.783333
EC1.1.1.81	-0.66347	78.7081	8.73439e-36	4.94269e-35	308	179	537	507	Glycerate metabolism Hydroxypyruvate reductase (EC 1.1.1.81)	0.573557	0.333333	1	0.944134
EC5.1.1.3	0.752197	48.2395	9.87006e-36	5.55937e-35	336	423	242	153	- Glutamate racemase (EC 5.1.1.3)	0.794326	1	0.572104	0.361702
EC1.6.5.-	0.440692	58.7913	2.70549e-35	1.51683e-34	874	999	796	535	Na(+)-translocating NADH-quinone oxidoreductase and rnf-like group of electron transport complexes Na(+)-translocating NADH-quinone reductase subunit F (EC 1.6.5.-)	0.874875	1	0.796797	0.535536
EC2.7.1.36	1.07912	128.762	8.43383e-35	4.70662e-34	109	312	100	58	Isoprenoid Biosynthesis Mevalonate kinase (EC 2.7.1.36)	0.349359	1	0.320513	0.185897
EC5.1.3.9	-3.71496	26.5627	1.09761e-34	6.0973e-34	3	0	84	52	Sialic Acid Metabolism N-acetylmannosamine-6-phosphate 2-epimerase (EC 5.1.3.9)	0.0357143	0	1	0.619048
EC2.4.2.9	0.507696	52.2054	1.16291e-34	6.43053e-34	732	699	461	490	pyrimidine conversions Uracil phosphoribosyltransferase (EC 2.4.2.9)	1	0.954918	0.629781	0.669399
EC4.2.1.99	-0.536908	84.0598	1.21232e-34	6.67329e-34	467	298	757	688	Propionate-CoA to Succinate Module 2-methylisocitrate dehydratase (EC 4.2.1.99)	0.616909	0.393659	1	0.908851
EC3.5.4.3	1.15153	35.6616	1.26334e-34	6.92265e-34	199	182	61	72	Purine conversions Guanine deaminase (EC 3.5.4.3)	1	0.914573	0.306533	0.361809
EC2.4.1.227	0.571148	43.704	1.37018e-34	7.47426e-34	602	562	420	306	COG2302 UDP-N-acetylglucosamine--N-acetylmuramyl-(pentapeptide) pyrophosphoryl-undecaprenol N-acetylglucosamine transferase (EC 2.4.1.227)	1	0.933555	0.697674	0.508306
EC6.3.2.9	0.43962	73.8352	2.2172e-33	1.20405e-32	752	1022	728	534	COG2302 UDP-N-acetylmuramoylalanine--D-glutamate ligase (EC 6.3.2.9)	0.735812	1	0.712329	0.522505
EC3.5.1.1	1.07991	60.7159	3.49351e-33	1.88868e-32	141	259	79	71	Glutamine, Glutamate, Aspartate and Asparagine Biosynthesis L-asparaginase I, cytoplasmic (EC 3.5.1.1)	0.544402	1	0.305019	0.274131
EC3.2.1.73	1.36954	31.9988	4.99715e-33	2.68958e-32	154	131	41	39	Beta-Glucoside Metabolism Beta-glucanase precursor (EC 3.2.1.73)	1	0.850649	0.266234	0.253247
EC2.-.-.-	0.477201	141.26	5.38817e-33	2.8872e-32	590	925	668	370	COG0451 3-deoxy-D-manno-octulosonic-acid transferase (EC 2.-.-.-)	0.637838	1	0.722162	0.4
EC5.3.1.24	0.661036	50.3397	1.06514e-32	5.68233e-32	472	384	281	207	Auxin biosynthesis Phosphoribosylanthranilate isomerase (EC 5.3.1.24)	1	0.813559	0.595339	0.438559
EC5.4.2.3	-24.2014	17.4964	1.99419e-32	1.05919e-31	0	0	52	57	- Phosphoacetylglucosamine mutase (EC 5.4.2.3)	0	0	0.912281	1
EC4.2.1.96	-0.541191	92.9994	2.39567e-32	1.26688e-31	243	456	732	594	COG3146 experimental Pterin-4-alpha-carbinolamine dehydratase (EC 4.2.1.96)	0.331967	0.622951	1	0.811475
EC1.1.1.272	-1.55634	35.6434	2.41601e-32	1.27208e-31	35	16	144	123	coenzyme M biosynthesis L-sulfolactate dehydrogenase (EC 1.1.1.272)	0.243056	0.111111	1	0.854167
EC1.10.3.-	0.521647	113.319	2.5344e-32	1.32864e-31	769	499	415	416	Terminal cytochrome oxidases Cytochrome d ubiquinol oxidase subunit II (EC 1.10.3.-)	1	0.648895	0.539662	0.540962
EC2.3.1.109	2.62117	61.7319	3.13933e-32	1.63868e-31	102	35	4	7	Arginine and Ornithine Degradation Arginine N-succinyltransferase, alpha subunit (EC 2.3.1.109)	1	0.343137	0.0392157	0.0686275
EC2.7.8.20	22.2376	27.2633	6.05478e-32	3.14693e-31	62	31	0	0	Synthesis of osmoregulated periplasmic glucans Phosphoglycerol transferase I (EC 2.7.8.20)	1	0.5	0	0
EC3.1.1.32, EC 3.1.1.4	4.6942	23.2773	9.93635e-32	5.14227e-31	59	40	1	0	Triacylglycerol metabolism Phospholipase A1 precursor (EC 3.1.1.32, EC 3.1.1.4)	1	0.677966	0.0169492	0
EC2.7.11.5	1.55251	83.3768	1.46105e-31	7.52906e-31	168	63	34	20	Glyoxylate bypass Isocitrate dehydrogenase phosphatase (EC 2.7.11.5)/kinase (EC 3.1.3.-)	1	0.375	0.202381	0.119048
EC2.7.10.2	0.983766	62.9507	1.50385e-31	7.71679e-31	229	207	133	47	- Tyrosine-protein kinase EpsD (EC 2.7.10.2)	1	0.90393	0.580786	0.20524
EC1.5.1.7	2.2765	38.1788	2.97254e-31	1.51677e-30	96	54	9	8	Lysine degradation Saccharopine dehydrogenase [NAD+, L-lysine-forming] (EC 1.5.1.7)	1	0.5625	0.09375	0.0833333
EC4.1.1.15	-2.31683	29.0083	2.98094e-31	1.51677e-30	10	5	102	66	Acid resistance mechanisms Glutamate decarboxylase (EC 4.1.1.15)	0.0980392	0.0490196	1	0.647059
EC3.4.13.9	1.90793	29.6757	7.69078e-31	3.89688e-30	93	84	11	18	At4g38090 Xaa-Pro dipeptidase PepQ (EC 3.4.13.9)	1	0.903226	0.11828	0.193548
EC2.7.1.17	-0.85339	139.005	1.07066e-30	5.40236e-30	174	54	391	200	- Xylulose kinase (EC 2.7.1.17)	0.445013	0.138107	1	0.511509
EC1.3.1.25	20.1937	100.591	1.21289e-30	6.09463e-30	4	85	0	0	Phenylpropionate Degradation 1,2-dihydroxycyclohexa-3,5-diene-1-carboxylate dehydrogenase (EC 1.3.1.25)	0.0470588	1	0	0
EC3.2.2.9	1.06751	102.123	1.22527e-30	6.13142e-30	255	119	54	88	- S-adenosylhomocysteine nucleosidase (EC 3.2.2.9)	1	0.466667	0.211765	0.345098
EC3.5.4.2	2.30323	60.3116	1.39908e-30	6.97239e-30	38	107	4	12	Purine conversions Adenine deaminase (EC 3.5.4.2)	0.35514	1	0.0373832	0.11215
EC2.7.3.9	-0.636121	169.735	1.61927e-30	8.03663e-30	324	130	415	532	Sucrose-specific PTS Phosphoenolpyruvate-protein phosphotransferase of PTS system (EC 2.7.3.9)	0.609023	0.244361	0.780075	1
EC1.7.1.-	1.06215	141.831	2.86373e-30	1.4155e-29	280	92	66	76	tRNA modification Bacteria NADPH-dependent 7-cyano-7-deazaguanine reductase (EC 1.7.1.-)	1	0.328571	0.235714	0.271429
EC2.1.1.35	0.942632	100.462	3.56027e-30	1.75264e-29	288	156	136	55	tRNA modification yeast mitochondrial tRNA (Uracil54-C5-)-methyltransferase (EC 2.1.1.35)	1	0.541667	0.472222	0.190972
EC2.5.1.32	-0.548244	52.4517	2.02297e-29	9.91829e-29	299	315	565	608	- Phytoene synthase (EC 2.5.1.32)	0.491776	0.518092	0.929276	1
EC1.1.1.28	2.085	49.5499	2.32649e-29	1.13604e-28	105	48	13	8	Fermentations: Mixed acid D-lactate dehydrogenase (EC 1.1.1.28)	1	0.457143	0.12381	0.0761905
EC2.7.1.25	0.498422	49.089	6.30944e-29	3.06856e-28	659	562	441	378	Inorganic Sulfur Assimilation Adenylylsulfate kinase (EC 2.7.1.25)	1	0.852807	0.669196	0.573596
EC3.2.1.28	3.34752	54.1823	7.37431e-29	3.57211e-28	23	80	4	0	Trehalose Uptake and Utilization Trehalase (EC 3.2.1.28)	0.2875	1	0.05	0
EC3.2.1.20	-0.432712	112.283	1.56075e-28	7.53015e-28	630	380	918	801	- Maltodextrin glucosidase (EC 3.2.1.20)	0.686275	0.413943	1	0.872549
EC3.1.1.41	-23.064	19.2582	1.77764e-28	8.54256e-28	0	0	61	34	- Acetyl xylan esterase (EC 3.1.1.41)	0	0	1	0.557377
EC1.1.1.6	-3.2768	30.9228	2.68511e-28	1.28525e-27	4	0	50	67	Respiratory dehydrogenases 1 Glycerol dehydrogenase (EC 1.1.1.6)	0.0597015	0	0.746269	1
EC2.3.1.182	-0.724753	63.2118	3.29189e-28	1.56948e-27	112	196	337	365	Branched-Chain Amino Acid Biosynthesis (R)-citramalate synthase (EC 2.3.1.182)	0.306849	0.536986	0.923288	1
EC3.5.1.96	3.92772	24.6301	6.00956e-28	2.85395e-27	54	38	0	2	Arginine and Ornithine Degradation Succinylglutamate desuccinylase (EC 3.5.1.96)	1	0.703704	0	0.037037
EC1.17.4.2	-1.60567	41.5195	6.3521e-28	3.00484e-27	26	14	95	125	- Ribonucleotide reductase of class III (anaerobic), large subunit (EC 1.17.4.2)	0.208	0.112	0.76	1
EC2.7.6.1	-0.302022	52.5419	1.01626e-27	4.78869e-27	1009	1135	1646	1556	De Novo Purine Biosynthesis Ribose-phosphate pyrophosphokinase (EC 2.7.6.1)	0.613001	0.68955	1	0.945322
EC1.5.99.2	-1.49778	33.9104	1.25333e-27	5.88289e-27	31	17	139	98	- Dimethylglycine dehydrogenase (EC 1.5.99.2)	0.223022	0.122302	1	0.705036
EC3.6.3.14	-0.235535	56.6677	1.447e-27	6.76572e-27	1883	1738	2725	2335	V-Type ATP synthase V-type ATP synthase subunit K (EC 3.6.3.14)	0.691009	0.637798	1	0.856881
EC3.1.2.6	-0.421791	95.3952	1.4682e-27	6.83843e-27	618	412	992	742	Glutathione: Non-redox reactions SAM-dependent methyltransferase 2, in cluster with Hydroxyacylglutathione hydrolase (EC 3.1.2.6)	0.622984	0.415323	1	0.747984
EC3.5.3.1	2.73814	60.4035	1.59073e-27	7.38073e-27	24	88	2	6	Arginine and Ornithine Degradation Arginase (EC 3.5.3.1)	0.272727	1	0.0227273	0.0681818
EC3.5.2.5	-2.44467	24.6429	1.6366e-27	7.56461e-27	7	4	72	68	- Allantoinase (EC 3.5.2.5)	0.0972222	0.0555556	1	0.944444
EC4.2.1.79	-0.568016	92.0456	2.17622e-27	1.00205e-26	324	201	479	544	Propionate-CoA to Succinate Module 2-methylcitrate dehydratase FeS dependent (EC 4.2.1.79)	0.595588	0.369485	0.880515	1
EC1.7.99.7	3.54376	49.785	2.92615e-27	1.34226e-26	21	73	3	0	- Nitric-oxide reductase (EC 1.7.99.7), quinol-dependent	0.287671	1	0.0410959	0
EC2.5.1.6	-0.331412	68.4255	3.03923e-27	1.38887e-26	953	770	1450	1200	Quorum Sensing: Autoinducer-2 Synthesis S-adenosylmethionine synthetase (EC 2.5.1.6)	0.657241	0.531034	1	0.827586
EC2.7.4.7	-0.641047	141.406	3.21413e-27	1.46327e-26	294	101	444	384	COG2363 Phosphomethylpyrimidine kinase (EC 2.7.4.7)	0.662162	0.227477	1	0.864865
EC5.4.2.10	-0.372524	53.5915	4.80132e-27	2.17768e-26	669	657	1065	1060	- Phosphoglucosamine mutase (EC 5.4.2.10)	0.628169	0.616901	1	0.995305
EC2.5.1.17	0.54634	58.2143	5.98767e-27	2.70562e-26	400	565	351	266	G3E family of P-loop GTPases (metallocenter biosynthesis) Cob(I)alamin adenosyltransferase PduO (EC 2.5.1.17)	0.707965	1	0.621239	0.470796
EC2.7.2.1	0.43208	101.756	1.41833e-26	6.3851e-26	610	827	455	575	- Acetate kinase (EC 2.7.2.1)	0.737606	1	0.550181	0.695284
EC1.17.1.2	-0.529188	60.9734	3.07652e-26	1.37987e-25	345	244	568	536	polyprenyl synthesis 4-hydroxy-3-methylbut-2-enyl diphosphate reductase (EC 1.17.1.2)	0.607394	0.429577	1	0.943662
EC3.2.1.-	0.269581	68.4514	5.2825e-26	2.36056e-25	1676	1654	1389	1419	Flagellum Flagellar protein FlgJ [peptidoglycan hydrolase] (EC 3.2.1.-)	1	0.986874	0.828759	0.846659
EC3.1.26.4	-0.379594	56.5649	5.39384e-26	2.40145e-25	532	688	1016	953	Ribonuclease H Ribonuclease HIII (EC 3.1.26.4)	0.523622	0.677165	1	0.937992
EC3.5.4.4	-1.08102	58.8658	6.55825e-26	2.90917e-25	79	27	193	152	Purine conversions Adenosine deaminase (EC 3.5.4.4)	0.409326	0.139896	1	0.787565
EC3.5.1.18	-0.41477	80.3736	1.19876e-25	5.29819e-25	579	411	947	708	A Glutathione-dependent Thiol Reductase Associated with a Step in Lysine Biosynthesis N-succinyl-L,L-diaminopimelate desuccinylase (EC 3.5.1.18)	0.611404	0.434002	1	0.747624
EC3.5.1.68	2.25581	67.637	2.51295e-25	1.10661e-24	24	97	6	8	Experimental - Histidine Degradation N-formylglutamate deformylase (EC 3.5.1.68)	0.247423	1	0.0618557	0.0824742
EC2.7.1.40	0.247375	56.2189	2.54936e-25	1.11858e-24	1748	2054	1820	1458	CBSS-288000.5.peg.1793 Pyruvate kinase (EC 2.7.1.40)	0.851022	1	0.886076	0.709834
EC3.1.3.5	0.450521	39.62	4.80062e-25	2.09875e-24	637	615	493	388	pyrimidine conversions 5&#39;-nucleotidase (EC 3.1.3.5)	1	0.965463	0.77394	0.609105
EC1.3.1.43	-2.51588	35.1487	6.31481e-25	2.75081e-24	9	0	75	48	Phenylalanine and Tyrosine Branches from Chorismate Arogenate dehydrogenase (EC 1.3.1.43)	0.12	0	1	0.64
EC4.4.1.11	1.53638	27.9716	8.77876e-25	3.81042e-24	81	100	25	18	Methionine Degradation Methionine gamma-lyase (EC 4.4.1.11)	0.81	1	0.25	0.18
EC2.7.6.2	20.9677	46.0311	8.86113e-25	3.83244e-24	12	59	0	0	- Thiamin pyrophosphokinase (EC 2.7.6.2)	0.20339	1	0	0
EC1.2.4.-	-1.13587	57.8344	9.27034e-25	3.99515e-24	62	27	134	172	Acetoin, butanediol metabolism Acetoin dehydrogenase E1 component beta-subunit (EC 1.2.4.-)	0.360465	0.156977	0.77907	1
EC3.1.7.2	0.338966	82.7881	1.05679e-24	4.5382e-24	1156	907	903	720	- Guanosine-3&#39;,5&#39;-bis(diphosphate) 3&#39;-pyrophosphohydrolase (EC 3.1.7.2)	1	0.784602	0.781142	0.622837
EC3.4.24.-	-0.201048	58.8084	1.12848e-24	4.82892e-24	2240	2251	3138	2925	Metalloendopeptidases (EC 3.4.24.-) Vibriolysin, extracellular zinc protease (EC 3.4.24.25)	0.71383	0.717336	1	0.932122
EC3.4.11.18	-0.437224	36.6802	1.91333e-24	8.1586e-24	405	432	771	660	Translation termination factors bacterial Methionine aminopeptidase (EC 3.4.11.18)	0.525292	0.560311	1	0.856031
EC1.1.1.38	1.86979	63.2662	2.15961e-24	9.17647e-24	105	36	14	10	Pyruvate metabolism I: anaplerotic reactions, PEP NAD-dependent malic enzyme (EC 1.1.1.38)	1	0.342857	0.133333	0.0952381
EC2.7.1.22	1.33531	35.3789	5.34044e-24	2.26128e-23	91	119	42	19	NAD and NADP cofactor biosynthesis global Ribosylnicotinamide kinase (EC 2.7.1.22)	0.764706	1	0.352941	0.159664
EC1.5.1.9	3.17869	31.3982	6.19908e-24	2.61571e-23	28	59	1	3	Lysine degradation Saccharopine dehydrogenase (EC 1.5.1.9)	0.474576	1	0.0169492	0.0508475
EC3.2.1.141	-3.71863	21.5696	9.10205e-24	3.82729e-23	0	2	54	37	Trehalose Biosynthesis Malto-oligosyltrehalose trehalohydrolase (EC 3.2.1.141)	0	0.037037	1	0.685185
EC1.14.11.17	-0.926506	79.4141	9.2973e-24	3.89586e-23	98	44	264	132	Bile hydrolysis Alpha-ketoglutarate-dependent taurine dioxygenase (EC 1.14.11.17)	0.371212	0.166667	1	0.5
EC1.3.3.4	-19.8668	105.862	1.12909e-23	4.71492e-23	0	0	78	0	Heme and Siroheme Biosynthesis Protoporphyrinogen IX oxidase, aerobic, HemY (EC 1.3.3.4)	0	0	1	0
EC1.7.99.6	23.9097	16.0227	1.78714e-23	7.43719e-23	28	39	0	0	- Nitrous-oxide reductase (EC 1.7.99.6)	0.717949	1	0	0
EC2.5.1.9	0.49354	36.5242	1.79506e-23	7.44458e-23	500	494	356	314	riboflavin to FAD Riboflavin synthase alpha chain (EC 2.5.1.9)	1	0.988	0.712	0.628
EC1.97.1.4	-1.79804	27.2938	1.9027e-23	7.86407e-23	14	10	94	66	- Ribonucleotide reductase of class III (anaerobic), activating protein (EC 1.97.1.4)	0.148936	0.106383	1	0.702128
EC3.1.4.14	23.8947	17.013	3.78825e-23	1.55952e-22	26	40	0	0	Fatty Acid Biosynthesis FASII Acyl carrier protein phosphodiesterase (EC 3.1.4.14)	0.65	1	0	0
EC5.99.1.-	0.219083	55.7032	3.79899e-23	1.55952e-22	2100	2242	2199	1652	Resistance to fluoroquinolones Topoisomerase IV subunit B (EC 5.99.1.-)	0.936664	1	0.980821	0.736842
EC2.5.1.3	-0.61296	108.745	4.54822e-23	1.86078e-22	243	124	330	418	COG2363 Thiamin-phosphate pyrophosphorylase (EC 2.5.1.3)	0.58134	0.296651	0.789474	1
EC1.1.1.4	-3.68511	21.0614	6.00498e-23	2.4485e-22	1	1	54	34	Acetoin, butanediol metabolism 2,3-butanediol dehydrogenase, S-alcohol forming, (R)-acetoin-specific (EC 1.1.1.4)	0.0185185	0.0185185	1	0.62963
EC6.3.2.10	0.397604	87.5688	6.87711e-23	2.79469e-22	579	843	629	426	Methicillin resistance in Staphylococci UDP-N-acetylmuramoylalanyl-D-glutamyl-2,6-diaminopimelate--D-alanyl-D-alanine ligase (EC 6.3.2.10)	0.686833	1	0.746145	0.505338
EC3.1.5.1	0.430845	58.3638	7.44671e-23	3.01604e-22	520	709	492	390	Purine conversions Deoxyguanosinetriphosphate triphosphohydrolase (EC 3.1.5.1)	0.733427	1	0.693935	0.550071
EC2.5.1.10	0.250966	76.8507	8.4439e-23	3.40852e-22	1476	1831	1633	1208	Polyprenyl Diphosphate Biosynthesis Geranyltranstransferase (farnesyldiphosphate synthase) (EC 2.5.1.10)	0.806117	1	0.891862	0.659749
EC2.6.1.19	1.90659	26.7035	9.68171e-23	3.8952e-22	71	57	12	9	GABA and putrescine metabolism from cluters GABA aminotransferase (EC 2.6.1.19)	1	0.802817	0.169014	0.126761
EC6.1.1.5	-0.239717	81.0566	1.30784e-22	5.24437e-22	1526	1296	2050	1910	tRNA aminoacylation, Ile Isoleucyl-tRNA synthetase (EC 6.1.1.5), mitochondrial	0.74439	0.632195	1	0.931707
EC2.1.1.31	-0.254714	96.7812	1.65592e-22	6.61823e-22	1385	1084	1844	1673	tRNA modification yeast mitochondrial tRNA (Guanine37-N1) -methyltransferase (EC 2.1.1.31)	0.751085	0.587852	1	0.907267
EC2.1.1.13	0.482953	41.9655	1.83342e-22	7.30353e-22	465	520	333	338	Methionine Biosynthesis 5-methyltetrahydrofolate--homocysteine methyltransferase (EC 2.1.1.13)	0.894231	1	0.640385	0.65
EC2.1.1.80	1.34924	32.4212	2.28152e-22	9.05877e-22	107	85	25	30	- Chemotaxis protein methyltransferase CheR (EC 2.1.1.80)	1	0.794393	0.233645	0.280374
EC3.2.2.21	-2.61845	28.0402	2.30483e-22	9.12139e-22	3	4	70	36	DNA Repair Base Excision DNA-3-methyladenine glycosylase II (EC 3.2.2.21)	0.0428571	0.0571429	1	0.514286
EC4.2.1.82	-1.84683	40.0213	2.80821e-22	1.10773e-21	17	4	95	52	Xylose utilization Xylonate dehydratase (EC 4.2.1.82)	0.178947	0.0421053	1	0.547368
EC2.3.1.54	-0.835858	70.1244	3.03831e-22	1.19461e-21	60	110	181	252	Beta-lactamase cluster in Streptococcus Pyruvate formate-lyase (EC 2.3.1.54)	0.238095	0.436508	0.718254	1
EC2.3.1.-	0.282416	53.4046	4.04815e-22	1.58651e-21	1166	1401	1188	949	Ectoine biosynthesis and regulation L-2,4-diaminobutyric acid acetyltransferase (EC 2.3.1.-)	0.832263	1	0.847966	0.677373
EC2.5.1.47	-0.462514	38.6171	1.13472e-21	4.43275e-21	303	346	639	499	Methionine Biosynthesis Cysteine synthase (EC 2.5.1.47)	0.474178	0.541471	1	0.780908
EC2.7.1.6	-0.894171	70.8023	1.26265e-21	4.91662e-21	105	35	196	182	- Galactokinase (EC 2.7.1.6)	0.535714	0.178571	1	0.928571
EC4.2.1.9	-0.381359	49.0542	1.40054e-21	5.43609e-21	465	524	801	798	Branched-Chain Amino Acid Biosynthesis Dihydroxy-acid dehydratase (EC 4.2.1.9)	0.580524	0.654182	1	0.996255
EC1.5.5.1	-0.342003	41.9558	2.23695e-21	8.65479e-21	630	611	1077	852	Anaerobic respiratory reductases Electron transfer flavoprotein-ubiquinone oxidoreductase (EC 1.5.5.1)	0.584958	0.567317	1	0.791086
EC1.1.1.267	-0.458126	48.1604	2.26694e-21	8.74287e-21	364	289	612	528	polyprenyl synthesis 1-deoxy-D-xylulose 5-phosphate reductoisomerase (EC 1.1.1.267)	0.594771	0.472222	1	0.862745
EC2.3.1.19	-0.95328	60.8625	2.3597e-21	9.07174e-21	74	44	140	198	Acetyl-CoA fermentation to Butyrate Phosphate butyryltransferase (EC 2.3.1.19)	0.373737	0.222222	0.707071	1
EC5.5.1.1	0.775581	49.2576	2.50103e-21	9.58464e-21	168	249	132	80	- Muconate cycloisomerase (EC 5.5.1.1)	0.674699	1	0.53012	0.321285
EC3.2.2.20	0.751954	40.3069	2.63438e-21	1.00638e-20	199	239	104	124	DNA Repair Base Excision DNA-3-methyladenine glycosylase (EC 3.2.2.20)	0.832636	1	0.435146	0.518828
EC3.1.11.5	-0.356937	301.529	2.84742e-21	1.08435e-20	817	308	939	836	DNA-replication Exodeoxyribonuclease V gamma chain (EC 3.1.11.5)	0.870075	0.328009	1	0.890309
EC1.1.1.205	-0.460758	45.5727	2.94906e-21	1.11953e-20	344	297	574	548	Purine conversions Inosine-5&#39;-monophosphate dehydrogenase (EC 1.1.1.205)	0.599303	0.517422	1	0.954704
EC2.3.2.6	0.973171	32.0619	3.31033e-21	1.25275e-20	138	152	74	47	Protein degradation Leucyl/phenylalanyl-tRNA--protein transferase (EC 2.3.2.6)	0.907895	1	0.486842	0.309211
EC4.1.1.31	-0.352904	72.8588	7.95463e-21	3.00095e-20	554	573	1083	688	Fermentations: Mixed acid Phosphoenolpyruvate carboxylase (EC 4.1.1.31)	0.511542	0.529086	1	0.635272
EC4.1.1.45	1.71618	25.1743	8.43479e-21	3.17222e-20	62	69	13	13	Tryptophan catabolism 2-amino-3-carboxymuconate-6-semialdehyde decarboxylase (EC 4.1.1.45)	0.898551	1	0.188406	0.188406
EC2.2.1.7	-0.299901	121.811	8.5953e-21	3.22257e-20	841	758	1081	1302	Isoprenoid Biosynthesis 1-deoxy-D-xylulose 5-phosphate synthase (EC 2.2.1.7)	0.645929	0.582181	0.830261	1
EC1.8.2.-	2.01784	35.5343	9.97737e-21	3.72919e-20	57	52	2	14	- Sulfide dehydrogenase [flavocytochrome C] flavoprotein chain precursor (EC 1.8.2.-)	1	0.912281	0.0350877	0.245614
EC4.2.3.5	-0.315215	57.9298	1.11789e-20	4.16542e-20	780	648	1156	1005	YgfZ Chorismate synthase (EC 4.2.3.5)	0.67474	0.560554	1	0.869377
EC3.4.15.6	23.7481	17.0256	3.29087e-20	1.22247e-19	34	23	0	0	Cyanophycin Metabolism Secreted cyanophycinase CphE (EC 3.4.15.6)	1	0.676471	0	0
EC2.3.1.8	-0.270241	56.5188	4.34408e-20	1.60877e-19	1011	914	1441	1344	MLST Phosphate acetyltransferase (EC 2.3.1.8)	0.701596	0.634282	1	0.932686
EC4.2.1.39	-1.49852	32.5387	4.57594e-20	1.68947e-19	24	10	88	80	D-gluconate and ketogluconates metabolism Gluconate dehydratase (EC 4.2.1.39)	0.272727	0.113636	1	0.909091
EC4.2.1.44	-1.2922	63.7749	8.33951e-20	3.06965e-19	42	8	86	115	Inositol catabolism Inosose dehydratase (EC 4.2.1.44)	0.365217	0.0695652	0.747826	1
EC2.6.1.46	4.20995	23.1522	1.49883e-19	5.50025e-19	21	40	0	1	Ectoine biosynthesis and regulation Diaminobutyrate-pyruvate aminotransferase (EC 2.6.1.46)	0.525	1	0	0.025
EC1.1.1.22	0.235147	100.512	1.60241e-19	5.86258e-19	1346	1814	1578	1180	- UDP-glucose dehydrogenase (EC 1.1.1.22)	0.742007	1	0.869901	0.650496
EC2.6.1.45	-0.549381	43.0093	2.5843e-19	9.42646e-19	210	179	372	372	Glycerate metabolism Serine--glyoxylate aminotransferase (EC 2.6.1.45)	0.564516	0.481183	1	1
EC1.14.-.-	-0.765623	32.9632	3.26268e-19	1.18652e-18	84	95	217	208	- Lycopene beta cyclase (EC 1.14.-.-)	0.387097	0.437788	1	0.958525
EC2.7.1.73	3.21998	40.9906	3.40857e-19	1.23586e-18	52	16	2	1	Purine conversions Inosine-guanosine kinase (EC 2.7.1.73)	1	0.307692	0.0384615	0.0192308
EC3.2.1.8	0.882254	50.4096	3.82766e-19	1.38367e-18	112	190	86	52	COG3533 Endo-1,4-beta-xylanase A precursor (EC 3.2.1.8)	0.589474	1	0.452632	0.273684
EC4.2.1.22	0.360006	241.853	5.78818e-19	2.08616e-18	417	972	602	468	Methionine Degradation Cystathionine beta-synthase (EC 4.2.1.22)	0.429012	1	0.619342	0.481481
EC3.4.19.-	0.819627	35.7826	8.14356e-19	2.92637e-18	183	150	92	70	Omega peptidases (EC 3.4.19.-) Pyrrolidone-carboxylate peptidase (EC 3.4.19.3)	1	0.819672	0.502732	0.382514
EC4.4.1.8	-0.837012	38.5476	1.18028e-18	4.22877e-18	81	59	175	182	L-Cystine Uptake and Metabolism Cystathionine beta-lyase (EC 4.4.1.8)	0.445055	0.324176	0.961538	1
EC1.3.1.9	-0.358541	42.9274	1.22962e-18	4.39254e-18	481	484	780	745	At1g52510 AT4G12830 (COG0596) Enoyl-[acyl-carrier-protein] reductase [FMN] (EC 1.3.1.9), inferred for PFA pathway	0.616667	0.620513	1	0.955128
EC3.1.1.61	1.13885	54.6847	1.67465e-18	5.96472e-18	133	65	39	31	- Chemotaxis response regulator protein-glutamate methylesterase CheB (EC 3.1.1.61)	1	0.488722	0.293233	0.233083
EC3.4.17.-	0.451005	42.9023	1.74777e-18	6.20689e-18	405	495	323	310	Metallocarboxypeptidases (EC 3.4.17.-) Thermostable carboxypeptidase 1 (EC 3.4.17.19)	0.818182	1	0.652525	0.626263
EC5.-.-.-	0.387329	50.6013	2.03587e-18	7.20889e-18	551	627	530	353	tRNAmodification position 34 S-adenosylmethionine:tRNA ribosyltransferase-isomerase (EC 5.-.-.-)	0.878788	1	0.845295	0.562998
EC3.5.1.28	0.333274	49.0616	2.16113e-18	7.63012e-18	777	770	719	505	- N-acetylmuramoyl-L-alanine amidase (EC 3.5.1.28)	1	0.990991	0.925354	0.649936
EC1.1.1.103	0.731603	33.3075	4.09782e-18	1.44258e-17	186	198	100	104	Threonine degradation L-threonine 3-dehydrogenase (EC 1.1.1.103)	0.939394	1	0.505051	0.525253
EC5.1.1.8	1.91146	24.1347	7.95113e-18	2.79096e-17	51	47	10	6	Proline, 4-hydroxyproline uptake and utilization 4-hydroxyproline epimerase (EC 5.1.1.8)	1	0.921569	0.196078	0.117647
EC4.1.1.28	1.11452	78.4101	8.1702e-18	2.85957e-17	52	144	25	46	Auxin biosynthesis Aromatic-L-amino-acid decarboxylase (EC 4.1.1.28)	0.361111	1	0.173611	0.319444
EC2.5.1.49	-0.397951	36.1628	8.72507e-18	3.04497e-17	358	372	642	558	Methionine Biosynthesis O-acetylhomoserine sulfhydrylase (EC 2.5.1.49)	0.557632	0.579439	1	0.869159
EC6.1.1.16	-0.242992	50.4458	9.04786e-18	3.14855e-17	1046	1065	1523	1449	- Cysteinyl-tRNA synthetase (EC 6.1.1.16)	0.686802	0.699278	1	0.951412
EC1.13.11.3	2.37635	33.6131	1.20903e-17	4.19522e-17	23	55	5	3	Protocatechuate branch of beta-ketoadipate pathway Protocatechuate 3,4-dioxygenase beta chain (EC 1.13.11.3)	0.418182	1	0.0909091	0.0545455
EC6.3.4.5	-0.448515	56.3939	1.76399e-17	6.1034e-17	322	228	502	449	Arginine Biosynthesis extended Argininosuccinate synthase (EC 6.3.4.5)	0.641434	0.454183	1	0.894422
EC1.1.1.36	0.664487	40.8372	1.78745e-17	6.16696e-17	186	247	147	99	- Acetoacetyl-CoA reductase (EC 1.1.1.36)	0.753036	1	0.595142	0.40081
EC1.5.1.21	-2.39766	39.8913	4.55432e-17	1.56386e-16	7	0	61	24	Lysine degradation Delta 1-piperideine-2-carboxylate reductase (EC 1.5.1.21)	0.114754	0	1	0.393443
EC5.4.99.9	-1.24373	27.5026	4.55858e-17	1.56386e-16	26	21	99	81	LOS core oligosaccharide biosynthesis UDP-galactopyranose mutase (EC 5.4.99.9)	0.262626	0.212121	1	0.818182
EC4.3.1.7	3.11134	26.1586	4.82292e-17	1.64987e-16	40	21	2	1	Ethanolamine utilization Ethanolamine ammonia-lyase light chain (EC 4.3.1.7)	1	0.525	0.05	0.025
EC2.5.1.48	-0.339274	45.6982	9.76464e-17	3.33098e-16	512	455	783	716	L-Cystine Uptake and Metabolism Cystathionine gamma-synthase (EC 2.5.1.48)	0.653895	0.581098	1	0.914432
EC1.14.12.10	1.44676	86.6616	1.17548e-16	3.99861e-16	20	107	20	13	Benzoate degradation Benzoate 1,2-dioxygenase beta subunit (EC 1.14.12.10)	0.186916	1	0.186916	0.121495
EC2.3.1.168	0.290581	150.435	1.55499e-16	5.27477e-16	646	1127	769	695	Dehydrogenase complexes Dihydrolipoamide acyltransferase component of branched-chain alpha-keto acid dehydrogenase complex (EC 2.3.1.168)	0.573203	1	0.682343	0.616681
EC1.3.1.76	0.820399	30.8819	1.66541e-16	5.63356e-16	149	139	78	62	Heme and Siroheme Biosynthesis Precorrin-2 oxidase (EC 1.3.1.76)	1	0.932886	0.52349	0.416107
EC1.20.4.1	0.477713	49.2135	1.73101e-16	5.83915e-16	299	418	273	218	Arsenic resistance Arsenate reductase (EC 1.20.4.1)	0.715311	1	0.65311	0.521531
EC3.6.3.32	-2.10919	29.2249	2.69894e-16	9.07894e-16	9	1	51	40	Choline and Betaine Uptake and Betaine Biosynthesis Glycine betaine ABC transport system, ATP-binding protein OpuAA (EC 3.6.3.32)	0.176471	0.0196078	1	0.784314
EC3.5.3.19	1.3831	38.7658	3.99617e-16	1.34054e-15	84	46	18	18	- Ureidoglycolate hydrolase (EC 3.5.3.19)	1	0.547619	0.214286	0.214286
EC4.1.2.4	0.802663	56.0374	4.85777e-16	1.62507e-15	140	149	47	96	- Deoxyribose-phosphate aldolase (EC 4.1.2.4)	0.939597	1	0.315436	0.644295
EC5.4.3.2	0.897589	42.2906	6.50783e-16	2.17107e-15	137	103	72	36	Lysine fermentation Lysine 2,3-aminomutase (EC 5.4.3.2)	1	0.751825	0.525547	0.262774
EC4.99.1.4	0.785494	32.1316	6.97524e-16	2.32061e-15	157	139	79	70	Heme and Siroheme Biosynthesis Sirohydrochlorin ferrochelatase (EC 4.99.1.4)	1	0.88535	0.503185	0.44586
EC2.4.2.11	-0.526625	44.8707	7.27019e-16	2.41211e-15	158	187	390	255	Redox-dependent regulation of nucleus processes Nicotinate phosphoribosyltransferase (EC 2.4.2.11)	0.405128	0.479487	1	0.653846
EC3.4.21.-	0.664498	57.0659	7.43549e-16	2.46021e-15	232	157	140	81	Serine endopeptidase (EC 3.4.21.-) Prolyl endopeptidase (EC 3.4.21.26)	1	0.676724	0.603448	0.349138
EC3.5.2.9	-0.806125	31.787	1.00823e-15	3.32689e-15	66	61	181	133	Glutathione: Biosynthesis and gamma-glutamyl cycle Similar to 5-oxoprolinase (EC 3.5.2.9) and Methylhydantoinases A, B (EC 3.5.2.14), contradiction in experimental data (see Annotation)	0.364641	0.337017	1	0.734807
EC1.13.11.1	1.44422	34.5946	1.13598e-15	3.73823e-15	43	76	13	18	At1g24340 Catechol 1,2-dioxygenase 1 (EC 1.13.11.1)	0.565789	1	0.171053	0.236842
EC3.5.99.5	21.4662	21.4499	1.25904e-15	4.13198e-15	12	31	0	0	Tryptophan catabolism 2-aminomuconate deaminase (EC 3.5.99.5)	0.387097	1	0	0
EC2.4.2.22	-1.49485	28.6585	1.29559e-15	4.24043e-15	14	12	80	48	Purine conversions Xanthine-guanine phosphoribosyltransferase (EC 2.4.2.22)	0.175	0.15	1	0.6
EC2.7.7.4	0.312425	69.2119	1.55488e-15	5.07537e-15	789	658	571	598	Inorganic Sulfur Assimilation Sulfate adenylyltransferase, dissimilatory-type (EC 2.7.7.4)	1	0.833967	0.723701	0.757921
EC4.99.1.1	-0.341515	52.2681	2.32466e-15	7.56765e-15	479	388	707	640	At4g38090 Ferrochelatase, protoheme ferro-lyase (EC 4.99.1.1)	0.677511	0.548798	1	0.905233
EC3.5.2.14	0.437625	34.5758	2.47654e-15	8.04046e-15	380	393	301	250	- N-methylhydantoinase B (EC 3.5.2.14)	0.966921	1	0.765903	0.636132
EC3.2.1.10	-1.07325	36.2653	2.52788e-15	8.1852e-15	21	40	93	104	- Oligo-1,6-glucosidase (EC 3.2.1.10)	0.201923	0.384615	0.894231	1
EC1.14.12.18	20.4427	65.8824	2.67965e-15	8.65348e-15	0	42	0	0	Biphenyl Degradation Biphenyl dioxygenase beta subunit (EC 1.14.12.18)	0	1	0	0
EC6.2.1.25	1.1312	29.6434	4.09939e-15	1.32031e-14	68	92	29	28	- Benzoate-CoA ligase (EC 6.2.1.25)	0.73913	1	0.315217	0.304348
EC6.1.1.6	-0.365458	42.8406	4.26573e-15	1.37024e-14	384	350	664	504	tRNA aminoacylation, Lys Lysyl-tRNA synthetase (class II) (EC 6.1.1.6), mitochondrial	0.578313	0.527108	1	0.759036
EC1.7.-.-	3.94923	76.2572	4.43602e-15	1.42117e-14	0	47	0	1	- Hydroxylamine reductase (EC 1.7.-.-)	0	1	0	0.0212766
EC2.6.1.62	0.492306	33.8642	6.31549e-15	2.01796e-14	305	304	225	186	Biotin biosynthesis Experimental Adenosylmethionine-8-amino-7-oxononanoate aminotransferase (EC 2.6.1.62)	1	0.996721	0.737705	0.609836
EC3.1.4.17	1.04436	75.2171	9.64318e-15	3.07313e-14	121	54	54	14	- 3&#39;,5&#39;-cyclic-nucleotide phosphodiesterase (EC 3.1.4.17)	1	0.446281	0.446281	0.115702
EC1.4.4.2	-0.159777	100.155	1.19585e-14	3.80097e-14	1949	2160	2614	2709	Photorespiration (oxidative C2 cycle) Glycine dehydrogenase [decarboxylating] (glycine cleavage system P2 protein) (EC 1.4.4.2)	0.719454	0.797342	0.964932	1
EC1.2.1.70	0.455338	43.5953	1.22968e-14	3.89827e-14	296	388	271	208	Heme and Siroheme Biosynthesis Glutamyl-tRNA reductase (EC 1.2.1.70)	0.762887	1	0.698454	0.536082
EC2.7.7.-	0.229691	91.549	1.44329e-14	4.5635e-14	993	1400	1146	954	Phage replication DNA primase (EC 2.7.7.-)	0.709286	1	0.818571	0.681429
EC1.7.2.1	2.56718	25.6192	1.47069e-14	4.63805e-14	24	35	5	0	- Cytochrome cd1 nitrite reductase (EC:1.7.2.1)	0.685714	1	0.142857	0
EC3.6.1.13	0.637699	50.8824	1.74721e-14	5.49576e-14	225	152	109	111	Tellurite resistance: Chromosomal determinants Tellurite resistance protein TrgB / ADP-ribose pyrophosphatase (EC 3.6.1.13)	1	0.675556	0.484444	0.493333
EC3.5.1.25	-0.598386	62.6523	2.28952e-14	7.18292e-14	132	99	304	160	Sialic Acid Metabolism N-acetylglucosamine-6-phosphate deacetylase (EC 3.5.1.25)	0.434211	0.325658	1	0.526316
EC1.2.1.13	0.31496	40.9097	2.49663e-14	7.81247e-14	668	635	585	465	Redox-dependent regulation of nucleus processes NADPH-dependent glyceraldehyde-3-phosphate dehydrogenase (EC 1.2.1.13)	1	0.950599	0.875749	0.696108
EC2.4.1.64	-0.390957	110.267	3.1351e-14	9.78507e-14	186	407	510	458	Trehalose Uptake and Utilization Trehalose phosphorylase (EC 2.4.1.64)	0.364706	0.798039	1	0.898039
EC2.2.1.2	-0.382096	47.8158	3.21501e-14	1.00087e-13	308	315	490	518	- Transaldolase (EC 2.2.1.2)	0.594595	0.608108	0.945946	1
EC5.5.1.2	1.65445	25.7768	3.29695e-14	1.02374e-13	43	47	7	12	Protocatechuate branch of beta-ketoadipate pathway 3-carboxy-cis,cis-muconate cycloisomerase (EC 5.5.1.2)	0.914894	1	0.148936	0.255319
EC6.3.2.29	3.88327	32.2444	4.0111e-14	1.24231e-13	9	35	0	1	Cyanophycin Metabolism Cyanophycin synthase (EC 6.3.2.29)(EC 6.3.2.30)	0.257143	1	0	0.0285714
EC2.6.1.17	0.458413	61.7599	4.68065e-14	1.44599e-13	380	266	260	191	PROSC N-succinyl-L,L-diaminopimelate aminotransferase (EC 2.6.1.17)	1	0.7	0.684211	0.502632
EC2.7.1.107	1.22895	28.069	6.00758e-14	1.85119e-13	57	73	26	16	Glycerolipid and Glycerophospholipid Metabolism in Bacteria Diacylglycerol kinase (EC 2.7.1.107)	0.780822	1	0.356164	0.219178
EC2.7.7.10	-0.749307	36.3127	7.95115e-14	2.44387e-13	74	57	182	124	- Galactose-1-phosphate uridylyltransferase (EC 2.7.7.10)	0.406593	0.313187	1	0.681319
EC1.13.11.2	3.25608	26.6128	8.04217e-14	2.46559e-13	14	33	0	2	Central meta-cleavage pathway of aromatic compound degradation Catechol 2,3-dioxygenase (EC 1.13.11.2)	0.424242	1	0	0.0606061
EC3.2.2.23	-0.600892	31.9952	8.13871e-14	2.48888e-13	112	107	239	202	DNA Repair Base Excision Formamidopyrimidine-DNA glycosylase (EC 3.2.2.23)	0.468619	0.447699	1	0.845188
EC1.7.99.4	-0.44784	40.9004	1.2266e-13	3.7416e-13	190	229	362	362	- Respiratory nitrate reductase gamma chain (EC 1.7.99.4)	0.524862	0.632597	1	1
EC6.3.1.11	-2.12554	34.9497	1.2626e-13	3.84174e-13	0	8	50	24	GABA and putrescine metabolism from cluters Gamma-glutamyl-putrescine synthetase (EC 6.3.1.11)	0	0.16	1	0.48
EC6.3.4.2	-0.249505	64.5193	1.51673e-13	4.60342e-13	719	758	1017	1076	pyrimidine conversions CTP synthase (EC 6.3.4.2)	0.668216	0.704461	0.945167	1
EC2.2.1.6	-0.204154	61.0941	2.00935e-13	6.08332e-13	1187	1046	1580	1444	Alpha-acetolactate operon Acetolactate synthase, catabolic (EC 2.2.1.6)	0.751266	0.662025	1	0.913924
EC3.5.3.23	1.79076	74.1701	2.8202e-13	8.51687e-13	66	10	4	10	Arginine and Ornithine Degradation Succinylarginine dihydrolase (EC 3.5.3.23)	1	0.151515	0.0606061	0.151515
EC2.5.1.56	-0.416356	48.819	3.10309e-13	9.34786e-13	274	202	435	362	- N-acetylneuraminate synthase (EC 2.5.1.56)	0.629885	0.464368	1	0.832184
EC2.7.7.62	1.03806	60.6442	3.37452e-13	1.01403e-12	112	44	34	27	At1g54520 Adenosylcobinamide-phosphate guanylyltransferase (EC 2.7.7.62)	1	0.392857	0.303571	0.241071
EC1.8.4.8	0.6072	32.9145	3.39567e-13	1.01786e-12	168	201	118	104	Inorganic Sulfur Assimilation Phosphoadenylyl-sulfate reductase [thioredoxin] (EC 1.8.4.8)	0.835821	1	0.587065	0.517413
EC5.4.99.5	0.375546	55.8028	3.82663e-13	1.14421e-12	358	499	376	274	Phenylalanine and Tyrosine Branches from Chorismate Chorismate mutase II (EC 5.4.99.5)	0.717435	1	0.753507	0.549098
EC2.7.1.15	-0.291496	39.1851	4.929e-13	1.4702e-12	518	497	804	696	- Ribokinase (EC 2.7.1.15)	0.644279	0.618159	1	0.865672
EC5.4.2.1	0.223644	49.1532	5.01694e-13	1.49275e-12	1145	1075	1021	939	Glycolysis and Gluconeogenesis, including Archaeal enzymes Phosphoglycerate mutase (EC 5.4.2.1)	1	0.938865	0.891703	0.820087
EC4.1.1.77	1.73484	27.0857	5.31159e-13	1.57655e-12	31	46	11	4	- 4-oxalocrotonate decarboxylase (EC 4.1.1.77)	0.673913	1	0.23913	0.0869565
EC3.5.2.3	-0.146497	268.19	5.66739e-13	1.67805e-12	1651	2642	2743	2745	- Dihydroorotase (EC 3.5.2.3)	0.601457	0.962477	0.999271	1
EC3.1.3.12	-1.22267	43.172	6.61466e-13	1.95375e-12	26	10	91	44	Trehalose Biosynthesis Trehalose-6-phosphate phosphatase (EC 3.1.3.12)	0.285714	0.10989	1	0.483516
EC1.1.5.2	0.864799	57.0427	7.8712e-13	2.31923e-12	135	65	54	39	Respiratory dehydrogenases 1 Glucose dehydrogenase, PQQ-dependent (EC 1.1.5.2)	1	0.481481	0.4	0.288889
EC1.1.1.262	0.348893	96.1166	8.71003e-13	2.56016e-12	345	605	406	334	Pyridoxin (Vitamin B6) Biosynthesis 4-hydroxythreonine-4-phosphate dehydrogenase (EC 1.1.1.262)	0.570248	1	0.671074	0.552066
EC2.3.1.46	0.99083	29.915	9.34207e-13	2.73928e-12	73	88	30	36	Methionine Biosynthesis Homoserine O-succinyltransferase (EC 2.3.1.46)	0.829545	1	0.340909	0.409091
EC4.2.1.55	-1.21524	70.4024	1.00204e-12	2.93108e-12	0	36	68	66	- 3-hydroxybutyryl-CoA dehydratase (EC 4.2.1.55)	0	0.529412	1	0.970588
EC2.1.1.33	0.352572	90.3667	1.21672e-12	3.55049e-12	387	533	468	246	tRNA modification Bacteria tRNA (guanine46-N7-)-methyltransferase (EC 2.1.1.33)	0.726079	1	0.878049	0.461538
EC2.7.7.18	0.395764	92.5273	1.29546e-12	3.77115e-12	261	483	289	264	Iojap Nicotinate-nucleotide adenylyltransferase (EC 2.7.7.18), eukaryotic PNAT family	0.540373	1	0.598344	0.546584
EC4.3.2.2	-0.277674	63.8886	2.35547e-12	6.84047e-12	601	459	823	722	Purine conversions Adenylosuccinate lyase (EC 4.3.2.2)	0.730255	0.557716	1	0.877278
EC3.2.1.24	23.2016	15.314	2.43446e-12	7.03612e-12	12	21	0	0	COG3533 Alpha-mannosidase (EC 3.2.1.24)	0.571429	1	0	0
EC4.1.3.40	22.2016	19.4747	2.43446e-12	7.03612e-12	9	24	0	0	Experimental-Ubiquinone BiosynthesisVDC Chorismate--pyruvate lyase (EC 4.1.3.40)	0.375	1	0	0
EC2.7.8.24	2.09718	44.6644	2.44373e-12	7.04609e-12	45	14	1	7	- Phosphatidylcholine synthase (EC 2.7.8.24)	1	0.311111	0.0222222	0.155556
EC3.2.2.-	0.257627	38.7523	2.59623e-12	7.46801e-12	760	836	734	628	YggW A/G-specific adenine glycosylase (EC 3.2.2.-)	0.909091	1	0.87799	0.751196
EC6.1.1.3	-0.300667	39.2521	3.78453e-12	1.08604e-11	414	463	684	624	tRNA aminoacylation, Thr Threonyl-tRNA synthetase (EC 6.1.1.3)	0.605263	0.676901	1	0.912281
EC5.1.99.1	1.04051	36.7758	4.15174e-12	1.1886e-11	57	84	39	16	Propionyl-CoA to Succinyl-CoA Module Methylmalonyl-CoA epimerase (EC 5.1.99.1)	0.678571	1	0.464286	0.190476
EC4.2.1.75	0.80697	31.7491	6.69232e-12	1.91142e-11	90	115	49	52	Heme and Siroheme Biosynthesis Uroporphyrinogen-III synthase, divergent, Flavobacterial type (EC 4.2.1.75)	0.782609	1	0.426087	0.452174
EC1.1.1.41	1.53667	34.4735	8.23433e-12	2.3463e-11	52	28	14	5	TCA Cycle Isocitrate dehydrogenase [NAD] (EC 1.1.1.41)	1	0.538462	0.269231	0.0961538
EC2.7.1.19	1.26807	26.547	8.47481e-12	2.40915e-11	57	46	17	15	Calvin-Benson cycle Phosphoribulokinase (EC 2.7.1.19) homolog, function unknown	1	0.807018	0.298246	0.263158
EC6.2.1.3	-0.107186	156.956	8.55741e-12	2.42694e-11	3421	3917	5351	3668	n-Phenylalkanoic acid degradation Long-chain-fatty-acid--CoA ligase (EC 6.2.1.3)	0.63932	0.732013	1	0.685479
EC2.1.3.3	-0.233324	39.0384	1.04876e-11	2.96741e-11	710	733	1072	940	- Ornithine carbamoyltransferase (EC 2.1.3.3)	0.662313	0.683769	1	0.876866
EC1.1.1.284	0.487632	58.3769	1.15603e-11	3.2633e-11	249	220	214	104	Glutathione-dependent pathway of formaldehyde detoxification S-(hydroxymethyl)glutathione dehydrogenase (EC 1.1.1.284)	1	0.883534	0.859438	0.417671
EC2.3.1.41	0.153481	54.661	1.24674e-11	3.51118e-11	1843	2161	2071	1721	Phospholipid and Fatty acid biosynthesis related cluster FIG138576: 3-oxoacyl-[ACP] synthase (EC 2.3.1.41)	0.852846	1	0.958353	0.796391
EC3.6.3.19	-0.929422	45.8089	1.26711e-11	3.56026e-11	48	16	92	87	Maltose and Maltodextrin Utilization Maltose/maltodextrin transport ATP-binding protein MalK (EC 3.6.3.19)	0.521739	0.173913	1	0.945652
EC1.2.1.26	0.633758	38.3558	1.2839e-11	3.59907e-11	132	165	110	64	COG3533 2-ketoglutaric semialdehyde dehydrogenase (EC 1.2.1.26)	0.8	1	0.666667	0.387879
EC3.4.16.4	0.199274	40.3735	1.62246e-11	4.53765e-11	1196	1206	1177	996	COG0523 D-alanyl-D-alanine carboxypeptidase (EC 3.4.16.4)	0.991708	1	0.975954	0.825871
EC5.3.1.9	0.255232	59.6109	1.72706e-11	4.81907e-11	648	853	666	618	Glycolysis and Gluconeogenesis, including Archaeal enzymes Glucose-6-phosphate isomerase, archaeal II (EC 5.3.1.9)	0.759672	1	0.780774	0.724502
EC1.1.2.4	-0.621136	41.8678	1.89695e-11	5.28094e-11	59	105	189	148	Glycolate, glyoxylate interconversions D-Lactate dehydrogenase, cytochrome c-dependent (EC 1.1.2.4)	0.312169	0.555556	1	0.783069
EC6.2.1.12	2.36084	31.2875	2.24688e-11	6.24075e-11	15	33	0	5	Phytoalexin biosynthesis 4-coumarate--CoA ligase 1 (EC 6.2.1.12)	0.454545	1	0	0.151515
EC2.7.1.58	2.12346	27.3589	2.35007e-11	6.51244e-11	29	24	7	0	D-galactonate catabolism 2-dehydro-3-deoxygalactonokinase (EC 2.7.1.58)	1	0.827586	0.241379	0
EC1.8.98.1	23.1062	14.5761	2.37427e-11	6.56448e-11	18	12	0	0	H2:CoM-S-S-HTP oxidoreductase CoB--CoM heterodisulfide reductase subunit C (EC 1.8.98.1)	1	0.666667	0	0
EC1.3.3.1	-0.242279	41.3415	2.51748e-11	6.94458e-11	596	687	993	812	De Novo Pyrimidine Synthesis Dihydroorotate dehydrogenase, catalytic subunit (EC 1.3.3.1)	0.600201	0.691843	1	0.817724
EC4.1.1.39	-0.782574	46.6176	2.66085e-11	7.32337e-11	56	38	95	132	- Ribulose bisphosphate carboxylase (EC 4.1.1.39)	0.424242	0.287879	0.719697	1
EC6.1.1.11	-0.20988	54.1046	2.69277e-11	7.39444e-11	799	933	1354	1005	tRNA aminoacylation, Ser Seryl-tRNA synthetase (EC 6.1.1.11)	0.590103	0.689069	1	0.742245
EC6.3.2.-	0.492207	63.4923	2.94644e-11	8.07271e-11	255	188	198	101	Carnitine Metabolism in Microorganisms Crotonobetaine carnitine-CoA ligase (EC 6.3.2.-)	1	0.737255	0.776471	0.396078
EC6.1.1.4	-0.245827	38.9587	3.19587e-11	8.73634e-11	592	639	921	817	tRNA aminoacylation, Leu Leucyl-tRNA synthetase (EC 6.1.1.4)	0.64278	0.693811	1	0.887079
EC3.7.1.9	2.21934	58.7237	3.29477e-11	8.9864e-11	4	46	4	2	Central meta-cleavage pathway of aromatic compound degradation 2-hydroxymuconic semialdehyde hydrolase (EC 3.7.1.9)	0.0869565	1	0.0869565	0.0434783
EC5.1.3.8	-1.63131	31.1102	3.42752e-11	9.32748e-11	12	2	39	40	Sialic Acid Metabolism N-acylglucosamine 2-epimerase (EC 5.1.3.8)	0.3	0.05	0.975	1
EC3.4.21.89	0.3146	36.6458	4.02335e-11	1.09244e-10	464	516	424	366	Signal peptidase Signal peptidase I (EC 3.4.21.89)	0.899225	1	0.821705	0.709302
EC1.1.5.3	0.23694	48.8823	4.53676e-11	1.22909e-10	746	908	756	685	Respiratory dehydrogenases 1 Glycerol-3-phosphate dehydrogenase (EC 1.1.5.3)	0.821586	1	0.832599	0.754405
EC6.3.1.1	3.04352	31.0201	4.85297e-11	1.31182e-10	29	9	0	2	Glutamine, Glutamate, Aspartate and Asparagine Biosynthesis Aspartate--ammonia ligase (EC 6.3.1.1)	1	0.310345	0	0.0689655
EC6.3.1.8	2.71404	20.3918	5.57034e-11	1.50238e-10	24	17	1	2	Glutathionylspermidine and Trypanothione Similarity with glutathionylspermidine synthase (EC 6.3.1.8), group 2	1	0.708333	0.0416667	0.0833333
EC3.2.2.4	1.05295	55.9562	7.75493e-11	2.08694e-10	87	35	33	14	Purine conversions AMP nucleosidase (EC 3.2.2.4)	1	0.402299	0.37931	0.16092
EC2.7.1.4	-0.248208	46.6652	8.1414e-11	2.18608e-10	514	642	875	761	- Fructokinase (EC 2.7.1.4)	0.587429	0.733714	1	0.869714
EC3.1.1.23	0.87642	40.4704	8.30612e-11	2.22538e-10	56	105	38	36	Cannabinoid biosynthesis Monoglyceride lipase (EC 3.1.1.23)	0.533333	1	0.361905	0.342857
EC2.7.6.5	0.120819	168.256	9.32287e-11	2.49227e-10	3265	2548	3093	2595	- GTP pyrophosphokinase (EC 2.7.6.5), (p)ppGpp synthetase II	1	0.780398	0.94732	0.794793
EC2.4.1.21	0.615772	37.2245	9.63523e-11	2.5701e-10	143	142	75	95	- Glycogen synthase, ADP-glucose transglucosylase (EC 2.4.1.21)	1	0.993007	0.524476	0.664336
EC3.4.11.1	-0.391829	84.6392	1.11077e-10	2.95637e-10	280	146	360	336	Dehydrogenase complexes Cytosol aminopeptidase PepA (EC 3.4.11.1)	0.777778	0.405556	1	0.933333
EC1.5.1.20	0.221512	139.614	1.46221e-10	3.8832e-10	740	1039	1009	565	YgfZ 5,10-methylenetetrahydrofolate reductase (EC 1.5.1.20)	0.712223	1	0.971126	0.543792
EC3.4.13.19	-1.08154	45.4547	1.67398e-10	4.43585e-10	29	10	86	41	Pyrroloquinoline Quinone biosynthesis Microsomal dipeptidase (EC 3.4.13.19)	0.337209	0.116279	1	0.476744
EC4.1.3.4	0.323373	128.504	1.71423e-10	4.53259e-10	285	586	366	330	Leucine Degradation and HMG-CoA Metabolism Hydroxymethylglutaryl-CoA lyase (EC 4.1.3.4)	0.486348	1	0.624573	0.56314
EC1.1.99.14	-0.30407	155.174	1.84513e-10	4.8681e-10	433	288	435	644	Glycolate, glyoxylate interconversions Glycolate dehydrogenase (EC 1.1.99.14), subunit GlcD	0.67236	0.447205	0.675466	1
EC2.3.1.35	-0.481498	33.1511	1.91804e-10	5.04945e-10	137	126	256	214	Arginine Biosynthesis extended Glutamate N-acetyltransferase (EC 2.3.1.35)	0.535156	0.492188	1	0.835938
EC3.1.21.2	0.643132	241.831	2.13033e-10	5.59617e-10	18	237	78	70	T7-like phage core proteins T7-like phage endonuclease (EC 3.1.21.2)	0.0759494	1	0.329114	0.295359
EC1.8.7.1	-0.804471	50.4419	2.71183e-10	7.10829e-10	18	61	103	92	Inorganic Sulfur Assimilation Ferredoxin--sulfite reductase, actinobacterial type (EC 1.8.7.1)	0.174757	0.592233	1	0.893204
EC1.1.1.76	-2.38583	39.2842	3.03552e-10	7.93957e-10	0	4	12	36	Acetoin, butanediol metabolism 2,3-butanediol dehydrogenase, S-alcohol forming, (S)-acetoin-specific (EC 1.1.1.76)	0	0.111111	0.333333	1
EC4.3.1.3	0.37111	74.2839	3.38165e-10	8.8258e-10	264	391	321	178	Experimental - Histidine Degradation Histidine ammonia-lyase (EC 4.3.1.3)	0.675192	1	0.820972	0.455243
EC4.1.1.50	-0.749769	43.2575	3.71438e-10	9.67337e-10	57	35	95	120	Polyamine Metabolism S-adenosylmethionine decarboxylase proenzyme (EC 4.1.1.50), prokaryotic class 1B	0.475	0.291667	0.791667	1
EC1.17.1.4	0.203375	61.1432	4.54106e-10	1.18009e-09	1034	945	889	894	Purine Utilization Xanthine dehydrogenase, molybdenum binding subunit (EC 1.17.1.4)	1	0.913926	0.859768	0.864603
EC2.7.8.6	0.860282	27.7841	4.99842e-10	1.29616e-09	71	81	41	30	CBSS-258594.1.peg.3339 Undecaprenyl-phosphate galactosephosphotransferase (EC 2.7.8.6)	0.876543	1	0.506173	0.37037
EC4.2.1.2	-0.260629	59.8129	5.05514e-10	1.30581e-09	540	414	745	622	YgfZ Fumarate hydratase class I, aerobic (EC 4.2.1.2)	0.724832	0.555705	1	0.834899
EC6.2.1.17	-0.383822	266.191	5.0572e-10	1.30581e-09	341	73	290	381	Protein Acetylation and Deacetylation in Bacteria Propionate--CoA ligase (EC 6.2.1.17)	0.895013	0.191601	0.761155	1
EC1.6.5.2	-2.2035	36.0834	5.72642e-10	1.47547e-09	3	2	13	37	Respiratory Complex I NAD(P)H-quinone oxidoreductase subunit 3 (EC 1.6.5.2)	0.0810811	0.0540541	0.351351	1
EC1.1.1.26	-0.67344	30.7786	6.63473e-10	1.70587e-09	63	52	133	116	Glycolate, glyoxylate interconversions Glyoxylate reductase (EC 1.1.1.26)	0.473684	0.390977	1	0.87218
EC3.2.2.1	-0.559381	32.8684	6.87532e-10	1.76399e-09	87	89	198	142	Queuosine-Archaeosine Biosynthesis preQ1-regulated inosine-uridine nucleoside hydrolase (EC 3.2.2.1)	0.439394	0.449495	1	0.717172
EC5.3.1.1	-0.227775	46.2137	8.12464e-10	2.08011e-09	598	641	990	728	MLST Triosephosphate isomerase (EC 5.3.1.1)	0.60404	0.647475	1	0.735354
EC6.1.1.20	-0.209262	46.3061	9.06092e-10	2.31493e-09	718	755	1023	982	tRNA aminoacylation, Phe Phenylalanyl-tRNA synthetase beta chain (EC 6.1.1.20)	0.701857	0.738025	1	0.959922
EC6.3.5.2	-0.210341	41.2026	9.19964e-10	2.34542e-09	741	715	1060	924	Staphylococcal pathogenicity islands SaPI GMP synthase [glutamine-hydrolyzing] (EC 6.3.5.2)	0.699057	0.674528	1	0.871698
EC3.6.-.-	22.9239	14.3503	1.06848e-09	2.71835e-09	9	16	0	0	Nudix proteins (nucleoside triphosphate hydrolases) Putative Nudix hydrolase YfcD (EC 3.6.-.-)	0.5625	1	0	0
EC3.1.3.45	0.571177	59.2615	1.1205e-09	2.84117e-09	168	119	125	54	- 3-deoxy-D-manno-octulosonate 8-phosphate phosphatase (EC 3.1.3.45)	1	0.708333	0.744048	0.321429
EC6.1.1.2	-0.35367	46.4861	1.12145e-09	2.84117e-09	216	259	361	386	tRNA aminoacylation, Trp Tryptophanyl-tRNA synthetase (EC 6.1.1.2)	0.559585	0.670984	0.935233	1
EC2.7.7.42	0.253634	78.5035	1.15728e-09	2.92582e-09	701	542	636	429	- Glutamate-ammonia-ligase adenylyltransferase (EC 2.7.7.42)	1	0.773181	0.907275	0.611983
EC1.1.1.154	-0.861381	36.8749	1.24357e-09	3.13743e-09	42	20	94	68	- Ureidoglycolate dehydrogenase (EC 1.1.1.154)	0.446809	0.212766	1	0.723404
EC2.7.9.3	-0.513621	45.4594	1.24724e-09	3.14015e-09	121	86	232	150	tRNA modification Bacteria Selenide,water dikinase (EC 2.7.9.3)	0.521552	0.37069	1	0.646552
EC6.4.1.3	-0.282415	69.0723	1.48949e-09	3.73897e-09	394	366	694	419	- Propionyl-CoA carboxylase beta chain (EC 6.4.1.3)	0.567723	0.527378	1	0.603746
EC4.1.1.41	1.61167	31.5159	1.49126e-09	3.73897e-09	40	19	9	4	Na+ translocating decarboxylases and related biotin-dependent enzymes Methylmalonyl-CoA decarboxylase, beta chain (EC 4.1.1.41)	1	0.475	0.225	0.1
EC2.7.4.16	0.36416	51.2162	1.54372e-09	3.8625e-09	345	282	291	190	- Thiamine-monophosphate kinase (EC 2.7.4.16)	1	0.817391	0.843478	0.550725
EC2.6.1.66	0.774632	117.964	1.63746e-09	4.08858e-09	119	50	79	7	PROSC Valine--pyruvate aminotransferase (EC 2.6.1.66)	1	0.420168	0.663866	0.0588235
EC2.3.1.37	-0.620236	42.3437	1.81923e-09	4.53311e-09	73	59	120	151	Heme and Siroheme Biosynthesis 5-aminolevulinate synthase (EC 2.3.1.37)	0.483444	0.390728	0.794702	1
EC1.3.99.10	0.320003	42.6193	1.84364e-09	4.5845e-09	392	395	376	255	Leucine Degradation and HMG-CoA Metabolism Isovaleryl-CoA dehydrogenase (EC 1.3.99.10)	0.992405	1	0.951899	0.64557
EC3.4.21.88	-0.367942	48.3463	2.2354e-09	5.54728e-09	233	187	328	342	DNA repair, bacterial UmuCD system SOS-response repressor and protease LexA (EC 3.4.21.88)	0.681287	0.546784	0.959064	1
EC3.1.26.5	0.47571	55.0813	2.77223e-09	6.86538e-09	144	232	119	139	tRNA processing Ribonuclease P protein component (EC 3.1.26.5)	0.62069	1	0.512931	0.599138
EC1.3.99.12	0.321896	125.309	2.79709e-09	6.9128e-09	381	380	444	165	Isobutyryl-CoA to Propionyl-CoA Module Branched-chain acyl-CoA dehydrogenase (EC 1.3.99.12)	0.858108	0.855856	1	0.371622
EC5.1.1.13	-2.02118	22.6096	2.86382e-09	7.0633e-09	1	5	29	21	Glutamine, Glutamate, Aspartate and Asparagine Biosynthesis Aspartate racemase (EC 5.1.1.13)	0.0344828	0.172414	1	0.724138
EC2.1.3.2	-0.207838	50.1916	2.93755e-09	7.23042e-09	621	782	1043	864	De Novo Pyrimidine Synthesis Aspartate carbamoyltransferase (EC 2.1.3.2)	0.595398	0.74976	1	0.82838
EC3.6.3.25	-0.280055	72.6357	3.0647e-09	7.52809e-09	431	313	646	441	Inorganic Sulfur Assimilation Sulfate and thiosulfate import ATP-binding protein CysA (EC 3.6.3.25)	0.667183	0.48452	1	0.682663
EC5.4.2.6	0.868601	75.8867	3.07549e-09	7.53597e-09	28	108	41	22	Trehalose Uptake and Utilization Beta-phosphoglucomutase (EC 5.4.2.6)	0.259259	1	0.37963	0.203704
EC1.7.2.3	-2.14163	22.3779	3.08035e-09	7.53597e-09	3	2	20	27	trimethylamine N-oxide (TMAO) reductase Trimethylamine-N-oxide reductase (Cytochrome c) (EC 1.7.2.3)	0.111111	0.0740741	0.740741	1
EC2.3.1.79	-0.774192	35.1291	3.30202e-09	8.06199e-09	49	27	100	82	- Maltose O-acetyltransferase (EC 2.3.1.79)	0.49	0.27	1	0.82
EC3.1.2.20	2.87167	26.1046	3.3362e-09	8.12906e-09	24	8	1	1	- Acyl-CoA hydrolase (EC 3.1.2.20)	1	0.333333	0.0416667	0.0416667
EC3.1.3.15	0.522274	41.8392	3.9364e-09	9.57224e-09	137	176	131	74	Histidine Biosynthesis Histidinol-phosphatase [alternative form] (EC 3.1.3.15)	0.778409	1	0.744318	0.420455
EC1.11.1.5	1.86979	28.246	4.00035e-09	9.70826e-09	14	33	3	5	- Cytochrome C551 peroxidase (EC 1.11.1.5)	0.424242	1	0.0909091	0.151515
EC3.5.1.10	0.300014	78.806	4.31218e-09	1.04441e-08	423	423	460	232	COG4319 Formyltetrahydrofolate deformylase (EC 3.5.1.10)	0.919565	0.919565	1	0.504348
EC3.2.1.3	0.615645	145.152	4.87584e-09	1.17857e-08	190	43	93	46	Trehalose Biosynthesis Glucoamylase (EC 3.2.1.3)	1	0.226316	0.489474	0.242105
EC3.1.3.1	0.204773	88.3187	7.79398e-09	1.88018e-08	950	725	873	634	- Alkaline phosphatase (EC 3.1.3.1)	1	0.763158	0.918947	0.667368
EC3.1.3.25	-0.447463	36.7675	8.63199e-09	2.0782e-08	141	112	241	196	- Inositol-1-monophosphatase (EC 3.1.3.25)	0.585062	0.46473	1	0.813278
EC3.1.2.12	0.574678	48.4328	1.02594e-08	2.4651e-08	146	105	104	52	Glutathione-dependent pathway of formaldehyde detoxification S-formylglutathione hydrolase (EC 3.1.2.12)	1	0.719178	0.712329	0.356164
EC2.6.1.83	-3.33491	32.0505	1.15118e-08	2.76054e-08	1	0	6	25	Lysine Biosynthesis DAP Pathway L,L-diaminopimelate aminotransferase (EC 2.6.1.83)	0.04	0	0.24	1
EC6.1.1.24	-0.42089	42.4882	1.28171e-08	3.06748e-08	163	120	244	232	tRNA aminoacylation, Glu and Gln Glutamyl-tRNA(Gln) synthetase (EC 6.1.1.24)	0.668033	0.491803	1	0.95082
EC3.1.22.4	0.432572	58.5966	1.61535e-08	3.85836e-08	155	247	182	106	DNA-replication Crossover junction endodeoxyribonuclease RuvC (EC 3.1.22.4)	0.62753	1	0.736842	0.42915
EC2.1.1.64	-0.374756	76.1113	1.77709e-08	4.23634e-08	236	122	301	274	Experimental-Ubiquinone BiosynthesisVDC 3-demethylubiquinone-9 3-methyltransferase (EC 2.1.1.64)	0.784053	0.405316	1	0.910299
EC1.5.1.8	3.35718	21.0377	2.07932e-08	4.94707e-08	7	19	1	0	Lysine degradation Lysine ketoglutarate reductase (EC 1.5.1.8) (LOR) (LKR)	0.368421	1	0.0526316	0
EC2.4.1.-	0.212355	38.0426	2.26762e-08	5.38448e-08	730	736	710	599	- Alpha-1,4-N-acetylgalactosamine transferase PglH (EC 2.4.1.-)	0.991848	1	0.964674	0.813859
EC1.11.1.7	-0.140126	84.4159	3.04848e-08	7.22447e-08	1258	1521	1751	1779	Regulation of Oxidative Stress Response Peroxidase (EC 1.11.1.7)	0.707139	0.854975	0.984261	1
EC3.5.3.3	0.832394	46.1091	3.05567e-08	7.22739e-08	38	89	37	24	- Creatinase (EC 3.5.3.3)	0.426966	1	0.41573	0.269663
EC3.1.3.7	0.585142	60.5832	3.4198e-08	8.07287e-08	152	74	78	61	Inorganic Sulfur Assimilation 3&#39;(2&#39;),5&#39;-bisphosphate nucleotidase (EC 3.1.3.7)	1	0.486842	0.513158	0.401316
EC5.3.1.-	-0.385228	106.464	3.87202e-08	9.12261e-08	232	89	295	226	- Phosphoheptose isomerase (EC 5.3.1.-)	0.786441	0.301695	1	0.766102
EC4.4.1.21	2.23915	29.2917	3.95548e-08	9.30115e-08	24	10	0	4	Quorum-sensing in Vibrio S-ribosylhomocysteine lyase (EC 4.4.1.21) / Autoinducer-2 production protein LuxS	1	0.416667	0	0.166667
EC1.1.1.86	-0.206388	51.3717	4.35419e-08	1.02188e-07	623	589	825	820	Coenzyme A Biosynthesis Ketol-acid reductoisomerase (EC 1.1.1.86)	0.755152	0.713939	1	0.993939
EC1.1.1.290	1.12359	30.5188	4.88415e-08	1.14404e-07	49	29	17	11	Pyridoxin (Vitamin B6) Biosynthesis Erythronate-4-phosphate dehydrogenase (EC 1.1.1.290)	1	0.591837	0.346939	0.22449
EC3.5.1.78	22.7008	13.2761	4.89844e-08	1.14517e-07	12	8	0	0	Glutathionylspermidine and Trypanothione Glutathionylspermidine amidohydrolase (EC 3.5.1.78)	1	0.666667	0	0
EC1.2.1.11	-0.177339	49.8424	4.92165e-08	1.14839e-07	874	778	1170	1008	PROSC Aspartate-semialdehyde dehydrogenase (EC 1.2.1.11)	0.747009	0.664957	1	0.861538
EC2.4.2.-	-0.201611	55.4105	5.10482e-08	1.18884e-07	584	676	1000	702	Queuosine-Archaeosine Biosynthesis archaeosine tRNA-ribosyltransferase (EC 2.4.2.-) type 5	0.584	0.676	1	0.702
EC1.2.1.22	0.269105	47.9605	5.32263e-08	1.23718e-07	406	483	447	303	Glycerolipid and Glycerophospholipid Metabolism in Bacteria Aldehyde dehydrogenase B (EC 1.2.1.22)	0.84058	1	0.925466	0.627329
EC3.2.1.18	-0.813695	28.9184	5.4036e-08	1.25296e-07	28	29	86	56	- Sialidase (EC 3.2.1.18)	0.325581	0.337209	1	0.651163
EC4.1.2.14	0.3463	80.7849	5.41123e-08	1.25296e-07	341	216	273	162	- 2-dehydro-3-deoxyphosphogluconate aldolase (EC 4.1.2.14)	1	0.633431	0.800587	0.475073
EC3.5.4.16	-0.0884967	167.282	5.71076e-08	1.3198e-07	2894	3969	4491	3788	- GTP cyclohydrolase I (EC 3.5.4.16) type 2	0.6444	0.883768	1	0.843465
EC1.1.1.94	0.218298	187.221	5.95109e-08	1.37272e-07	420	888	633	528	Glycerolipid and Glycerophospholipid Metabolism in Bacteria Glycerol-3-phosphate dehydrogenase [NAD(P)+] (EC 1.1.1.94)	0.472973	1	0.712838	0.594595
EC2.4.1.187	1.94491	36.0818	6.44604e-08	1.48406e-07	28	10	0	6	Teichoic and lipoteichoic acids biosynthesis N-acetylmannosaminyltransferase (EC 2.4.1.187)	1	0.357143	0	0.214286
EC3.1.1.5	0.517791	34.0372	7.19461e-08	1.65326e-07	143	123	87	88	Synechocystis experimental Lysophospholipase L2 (EC 3.1.1.5)	1	0.86014	0.608392	0.615385
EC2.6.1.57	0.286638	43.3662	8.52216e-08	1.95461e-07	352	414	313	322	Homogentisate pathway of aromatic compound degradation Aromatic-amino-acid aminotransferase (EC 2.6.1.57)	0.850242	1	0.756039	0.777778
EC2.7.8.8	0.405874	48.0255	8.55718e-08	1.95893e-07	158	247	166	132	COG1836 CDP-diacylglycerol--serine O-phosphatidyltransferase (EC 2.7.8.8)	0.639676	1	0.672065	0.534413
EC1.7.1.4	0.34239	54.7698	8.70072e-08	1.98803e-07	215	336	234	198	- Nitrite reductase probable [NAD(P)H] subunit (EC 1.7.1.4)	0.639881	1	0.696429	0.589286
EC3.5.2.2	0.531105	119.741	1.05427e-07	2.4035e-07	172	76	44	117	Pyrimidine utilization Dihydropyrimidinase (EC 3.5.2.2)	1	0.44186	0.255814	0.680233
EC1.3.1.56	20.6495	20.7866	1.05587e-07	2.4035e-07	3	16	0	0	Naphtalene and antracene degradation Dihydrodiol dehydrogenase (EC 1.3.1.56)	0.1875	1	0	0
EC2.3.2.8	1.22895	34.4176	1.1029e-07	2.50583e-07	45	20	13	8	Protein degradation Arginine-tRNA-protein transferase (EC 2.3.2.8)	1	0.444444	0.288889	0.177778
EC3.5.1.16	0.365061	60.0947	1.55002e-07	3.51512e-07	183	288	223	138	Arginine Biosynthesis extended Acetylornithine deacetylase (EC 3.5.1.16)	0.635417	1	0.774306	0.479167
EC2.7.2.11	-0.175664	68.923	1.59609e-07	3.61282e-07	828	728	1012	1036	YggW Glutamate 5-kinase (EC 2.7.2.11)	0.799228	0.702703	0.976834	1
EC3.5.1.6	0.4287	42.7079	1.77808e-07	4.01728e-07	186	163	159	92	Pyrimidine utilization Beta-ureidopropionase (EC 3.5.1.6)	1	0.876344	0.854839	0.494624
EC5.3.1.14	-1.336	27.4151	1.83807e-07	4.14506e-07	7	8	43	20	- Predicted L-rhamnose isomerase RhaI (EC 5.3.1.14)	0.162791	0.186047	1	0.465116
EC3.1.26.3	0.200813	67.9634	2.08282e-07	4.68827e-07	718	688	781	489	tRNA processing Ribonuclease D (EC 3.1.26.3)	0.919334	0.880922	1	0.62612
EC4.3.1.4	19.5954	34.5336	2.27877e-07	5.11984e-07	18	0	0	0	Experimental - Histidine Degradation Formiminotetrahydrofolate cyclodeaminase (EC 4.3.1.4)	1	0	0	0
EC1.12.1.2	1.06252	70.7721	2.35388e-07	5.27878e-07	9	67	17	12	Hydrogenases NAD-reducing hydrogenase subunit HoxY (EC 1.12.1.2)	0.134328	1	0.253731	0.179104
EC3.5.1.-	-0.284664	65.6339	2.55528e-07	5.71986e-07	330	213	429	368	Redox-dependent regulation of nucleus processes NAD-dependent deacetylase (EC 3.5.1.-)	0.769231	0.496503	1	0.857809
EC2.4.1.8	-0.373826	65.2966	2.59674e-07	5.80194e-07	98	203	255	228	Maltose and Maltodextrin Utilization Maltose phosphorylase (EC 2.4.1.8)	0.384314	0.796078	1	0.894118
EC2.7.1.130	0.276652	43.3187	2.63429e-07	5.875e-07	341	415	369	264	COG0451 Tetraacyldisaccharide 4&#39;-kinase (EC 2.7.1.130)	0.821687	1	0.889157	0.636145
EC4.2.1.60	-0.564466	38.5212	2.65282e-07	5.90545e-07	73	47	114	119	Fatty Acid Biosynthesis FASII 3-hydroxydecanoyl-[acyl-carrier-protein] dehydratase (EC 4.2.1.60)	0.613445	0.394958	0.957983	1
EC6.3.4.4	-0.185962	54.4979	2.76552e-07	6.14503e-07	685	643	882	884	Purine conversions Adenylosuccinate synthetase (EC 6.3.4.4)	0.774887	0.727376	0.997738	1
EC6.1.1.12	-0.156074	44.9548	2.91261e-07	6.46002e-07	909	997	1279	1181	tRNA aminoacylation, Asp and Asn Aspartyl-tRNA synthetase (EC 6.1.1.12), mitochondrial	0.710711	0.779515	1	0.923378
EC3.5.4.-	0.298892	45.0852	3.16786e-07	7.01331e-07	280	366	307	222	tRNAmodification position 34 tRNA-specific adenosine-34 deaminase (EC 3.5.4.-)	0.765027	1	0.838798	0.606557
EC2.1.2.5	1.46432	21.4018	3.77483e-07	8.34182e-07	23	24	6	6	Experimental - Histidine Degradation Glutamate formiminotransferase (EC 2.1.2.5)	0.958333	1	0.25	0.25
EC5.1.3.14	-0.165668	72.5771	4.04756e-07	8.92823e-07	789	854	1026	1115	- UDP-N-acetylglucosamine 2-epimerase (EC 5.1.3.14)	0.707623	0.765919	0.920179	1
EC3.5.4.19	-0.237207	47.3722	4.09772e-07	9.02244e-07	361	412	638	444	- Phosphoribosyl-AMP cyclohydrolase (EC 3.5.4.19)	0.565831	0.645768	1	0.695925
EC2.3.3.10	0.759967	133.238	4.54343e-07	9.98564e-07	112	10	27	36	Isoprenoid Biosynthesis Hydroxymethylglutaryl-CoA synthase (EC 2.3.3.10)	1	0.0892857	0.241071	0.321429
EC4.1.2.29	-1.27147	32.9968	4.56519e-07	1.00153e-06	14	2	31	32	Inositol catabolism 5-keto-2-deoxy-D-gluconate-6 phosphate aldolase (EC 4.1.2.29)	0.4375	0.0625	0.96875	1
EC3.11.1.1	-3.11979	16.4732	5.03004e-07	1.10151e-06	0	1	12	13	- Phosphonoacetaldehyde hydrolase (EC 3.11.1.1)	0	0.0769231	0.923077	1
EC2.7.7.33	-0.821456	28.1869	5.90795e-07	1.29143e-06	20	27	57	61	dTDP-rhamnose synthesis Glucose-1-phosphate cytidylyltransferase (EC 2.7.7.33)	0.327869	0.442623	0.934426	1
EC2.7.13.3	-0.192252	78.918	6.45274e-07	1.40798e-06	629	533	737	818	- Phosphate regulon sensor protein PhoR (SphS) (EC 2.7.13.3)	0.768949	0.651589	0.900978	1
EC3.6.3.17	-20.4545	20.5719	7.41685e-07	1.61543e-06	0	0	4	15	Putative sugar ABC transporter (ytf cluster) Putative sugar ABC transport system, ATP-binding protein YtfR (EC 3.6.3.17)	0	0	0.266667	1
EC3.1.1.31	0.324146	115.676	7.45721e-07	1.62131e-06	353	168	199	217	- 6-phosphogluconolactonase (EC 3.1.1.31), eukaryotic type	1	0.475921	0.563739	0.614731
EC3.4.24.15	-2.23629	54.5892	8.91384e-07	1.93453e-06	3	0	31	0	Protein degradation Thimet oligopeptidase (EC 3.4.24.15)	0.0967742	0	1	0
EC1.7.7.1	-3.07897	22.0524	9.42266e-07	2.04129e-06	1	0	7	17	- Ferredoxin--nitrite reductase (EC 1.7.7.1)	0.0588235	0	0.411765	1
EC1.2.1.72	0.84515	65.3914	9.63654e-07	2.0839e-06	66	31	41	5	Pyridoxin (Vitamin B6) Biosynthesis D-erythrose-4-phosphate dehydrogenase (EC 1.2.1.72)	1	0.469697	0.621212	0.0757576
EC2.4.2.21	0.605898	46.978	1.10258e-06	2.38009e-06	109	57	54	46	Coenzyme B12 biosynthesis Nicotinate-nucleotide--dimethylbenzimidazole phosphoribosyltransferase (EC 2.4.2.21)	1	0.522936	0.495413	0.422018
EC1.2.1.27	-0.207074	93.9102	1.11561e-06	2.40391e-06	549	403	606	687	Inositol catabolism Methylmalonate-semialdehyde dehydrogenase [inositol] (EC 1.2.1.27)	0.799127	0.586608	0.882096	1
EC1.1.1.31	0.254721	79.3323	1.21684e-06	2.61739e-06	430	354	437	234	Isobutyryl-CoA to Propionyl-CoA Module 3-hydroxyisobutyrate dehydrogenase (EC 1.1.1.31)	0.983982	0.810069	1	0.535469
EC3.5.99.6	-0.35112	33.659	1.23095e-06	2.64305e-06	152	154	248	232	Sialic Acid Metabolism Glucosamine-6-phosphate deaminase (EC 3.5.99.6)	0.612903	0.620968	1	0.935484
EC2.3.1.12	0.151173	75.7237	1.26963e-06	2.72127e-06	1028	1080	1218	783	5-FCL-like protein Dihydrolipoamide acetyltransferase component of pyruvate dehydrogenase complex (EC 2.3.1.12)	0.844007	0.8867	1	0.642857
EC1.4.99.1	-0.219264	58.9824	1.27264e-06	2.72291e-06	342	493	598	550	Respiratory dehydrogenases 1 D-amino acid dehydrogenase small subunit (EC 1.4.99.1)	0.571906	0.824415	1	0.919732
EC2.4.2.14	-0.135615	57.9101	1.28925e-06	2.75359e-06	1009	1263	1550	1323	De Novo Purine Biosynthesis Amidophosphoribosyltransferase (EC 2.4.2.14)	0.650968	0.814839	1	0.853548
EC3.6.1.41	0.72769	53.6239	1.37396e-06	2.92934e-06	73	47	52	12	- Bis(5&#39;-nucleosyl)-tetraphosphatase, symmetrical (EC 3.6.1.41)	1	0.643836	0.712329	0.164384
EC6.5.1.2	-0.13275	51.8564	1.38164e-06	2.94053e-06	1070	1291	1615	1362	DNA Repair Base Excision DNA ligase (EC 6.5.1.2)	0.662539	0.799381	1	0.843344
EC2.7.7.56	-0.325911	49.0842	1.43957e-06	3.05846e-06	211	144	289	254	Heat shock dnaK gene cluster extended Ribonuclease PH (EC 2.7.7.56)	0.730104	0.49827	1	0.878893
EC1.3.7.2	-20.4005	22.4081	1.44938e-06	3.07391e-06	0	0	3	15	Bilin Biosynthesis 15,16-dihydrobiliverdin:ferredoxin oxidoreductase PebA (EC 1.3.7.2)	0	0	0.2	1
EC2.7.1.50	-1.36726	61.0313	1.50102e-06	3.17785e-06	0	12	10	42	COG2363 Hydroxyethylthiazole kinase (EC 2.7.1.50)	0	0.285714	0.238095	1
EC1.2.99.2	-0.23439	53.0097	1.51314e-06	3.19793e-06	400	315	568	430	CO Dehydrogenase Carbon-monoxide dehydrogenase form II, large subunit (EC 1.2.99.2)	0.704225	0.554577	1	0.757042
EC5.99.1.2	0.0992948	42.8186	1.59109e-06	3.35682e-06	2301	2374	2546	2128	pVir Plasmid of Campylobacter DNA topoisomerase I (EC 5.99.1.2)	0.903771	0.932443	1	0.835821
EC2.7.2.2	1.39836	46.9391	1.84743e-06	3.89085e-06	6	38	4	8	MLST Carbamate kinase (EC 2.7.2.2)	0.157895	1	0.105263	0.210526
EC2.5.1.1	0.166121	53.6246	2.17575e-06	4.57437e-06	747	934	882	690	Isoprenoid Biosynthesis Dimethylallyltransferase (EC 2.5.1.1)	0.799786	1	0.944325	0.738758
EC2.4.1.1	-0.233301	50.7985	2.18614e-06	4.58824e-06	317	383	475	501	- Maltodextrin phosphorylase (EC 2.4.1.1)	0.632735	0.764471	0.948104	1
EC1.2.7.1	20.4131	24.5451	2.311e-06	4.8419e-06	14	1	0	0	Pyruvate:ferredoxin oxidoreductase Pyruvate:ferredoxin oxidoreductase, gamma subunit (EC 1.2.7.1)	1	0.0714286	0	0
EC1.2.1.8	0.381999	103.699	2.52497e-06	5.28108e-06	246	103	161	102	Choline and Betaine Uptake and Betaine Biosynthesis Betaine aldehyde dehydrogenase (EC 1.2.1.8)	1	0.418699	0.654472	0.414634
EC2.7.1.12	-0.498756	41.578	2.69439e-06	5.6257e-06	51	81	150	90	- Gluconokinase (EC 2.7.1.12)	0.34	0.54	1	0.6
EC4.2.3.12	0.319111	51.3269	2.7694e-06	5.77237e-06	272	209	183	203	Experimental-PTPS 6-pyruvoyl tetrahydrobiopterin synthase (EC 4.2.3.12)	1	0.768382	0.672794	0.746324
EC6.3.2.3	-0.177456	86.0628	2.78047e-06	5.78547e-06	716	502	861	745	Glutathione: Biosynthesis and gamma-glutamyl cycle Glutathione synthetase (EC 6.3.2.3)	0.831591	0.583043	1	0.865273
EC3.4.24.55	0.658697	75.1215	2.86564e-06	5.95248e-06	101	32	53	23	DNA repair, bacterial RecBCD pathway Protease III precursor (EC 3.4.24.55)	1	0.316832	0.524752	0.227723
EC2.1.1.14	-0.530697	29.2708	2.90973e-06	6.03369e-06	52	62	115	99	Methionine Biosynthesis 5-methyltetrahydropteroyltriglutamate--homocysteine methyltransferase (EC 2.1.1.14)	0.452174	0.53913	1	0.86087
EC4.2.1.3	-0.0776333	46.3126	3.11964e-06	6.45792e-06	3176	3441	4252	3644	YgfZ Aconitate hydratase 2 (EC 4.2.1.3)	0.746943	0.809266	1	0.857008
EC3.6.1.-	-0.0985362	70.4307	3.21129e-06	6.6363e-06	2135	1920	2600	2341	Phage replication DNA helicase (EC 3.6.1.-), phage-associated	0.821154	0.738462	1	0.900385
EC3.11.1.2	-2.99196	24.5722	3.30014e-06	6.8083e-06	0	1	5	17	- Phosphonoacetate hydrolase (EC 3.11.1.2)	0	0.0588235	0.294118	1
EC4.1.1.23	0.355991	40.3028	3.65901e-06	7.53581e-06	216	168	160	137	De Novo Pyrimidine Synthesis Orotidine 5&#39;-phosphate decarboxylase (EC 4.1.1.23)	1	0.777778	0.740741	0.634259
EC2.7.1.63	-0.606188	68.1293	3.91125e-06	8.04163e-06	15	67	72	94	Glycolysis and Gluconeogenesis Polyphosphate glucokinase (EC 2.7.1.63)	0.159574	0.712766	0.765957	1
EC2.5.1.16	-0.393912	34.8919	4.03307e-06	8.27804e-06	119	96	195	157	Polyamine Metabolism Spermidine synthase (EC 2.5.1.16)	0.610256	0.492308	1	0.805128
EC3.1.2.-	0.375202	53.0088	4.29001e-06	8.79053e-06	211	133	143	118	At5g04520 AT1G06240 Acyl-CoA thioesterase II (EC 3.1.2.-)	1	0.630332	0.677725	0.559242
EC6.4.1.2	-0.196084	46.0826	5.35007e-06	1.09442e-05	498	434	655	597	Fatty Acid Biosynthesis FASII Acetyl-coenzyme A carboxyl transferase beta chain (EC 6.4.1.2)	0.760305	0.662595	1	0.91145
EC3.3.2.1	0.946379	40.5912	5.4703e-06	1.11712e-05	51	19	15	15	Siderophore assembly kit Isochorismatase (EC 3.3.2.1) of siderophore biosynthesis	1	0.372549	0.294118	0.294118
EC3.5.4.13	-0.371982	45.2466	5.7298e-06	1.16815e-05	141	95	189	189	pyrimidine conversions Deoxycytidine triphosphate deaminase (EC 3.5.4.13)	0.746032	0.502646	1	1
EC4.2.1.109	1.26669	61.3493	6.4445e-06	1.31165e-05	37	8	0	14	Omega-amidase Methylthioribulose-1-phosphate dehydratase (EC 4.2.1.109)	1	0.216216	0	0.378378
EC5.1.3.20	0.761769	62.3866	6.57953e-06	1.33688e-05	21	76	18	32	Vibrio Core Oligosaccharide Biosynthesis ADP-L-glycero-D-manno-heptose-6-epimerase (EC 5.1.3.20)	0.276316	1	0.236842	0.421053
EC4.2.1.20	-0.112827	53.6551	6.89203e-06	1.39803e-05	1397	1467	1811	1729	Auxin biosynthesis Tryptophan synthase beta chain (EC 4.2.1.20)	0.771397	0.81005	1	0.954721
EC2.1.2.11	-0.228026	35.6861	7.294e-06	1.4771e-05	317	342	504	410	Coenzyme A Biosynthesis 3-methyl-2-oxobutanoate hydroxymethyltransferase (EC 2.1.2.11)	0.628968	0.678571	1	0.813492
EC1.8.99.1	1.546	27.5386	7.73275e-06	1.56333e-05	24	10	6	2	- Sulfite reductase beta subunit (EC 1.8.99.1)	1	0.416667	0.25	0.0833333
EC2.7.1.2	0.348856	47.4484	7.91608e-06	1.59773e-05	219	152	161	128	- Glucokinase (EC 2.7.1.2)	1	0.694064	0.73516	0.584475
EC3.5.4.25	0.144794	40.6541	7.95807e-06	1.60353e-05	953	994	978	882	Riboflavin, FMN and FAD metabolism GTP cyclohydrolase II (EC 3.5.4.25)	0.958753	1	0.983903	0.887324
EC2.1.3.9	-1.66451	26.6909	8.04192e-06	1.61773e-05	6	0	22	13	Arginine Biosynthesis extended N-acetylornithine carbamoyltransferase (EC 2.1.3.9)	0.272727	0	1	0.590909
EC2.1.2.3	-0.149739	39.4178	8.7343e-06	1.7541e-05	744	817	1090	912	De Novo Purine Biosynthesis Phosphoribosylaminoimidazolecarboxamide formyltransferase (EC 2.1.2.3)	0.682569	0.749541	1	0.836697
EC6.6.1.1	-0.407411	191.503	9.11208e-06	1.82694e-05	169	16	190	117	Chlorophyll Biosynthesis Protoporphyrin IX Mg-chelatase subunit I (EC 6.6.1.1)	0.889474	0.0842105	1	0.615789
EC2.7.1.112	2.13596	29.6778	1.00998e-05	2.02164e-05	4	19	0	3	- Protein-tyrosine kinase (EC 2.7.1.112)	0.210526	1	0	0.157895
EC2.7.4.3	0.352421	49.4951	1.09057e-05	2.17934e-05	135	218	160	114	Purine conversions Adenylate kinase (EC 2.7.4.3)	0.619266	1	0.733945	0.522936
EC2.7.7.41	0.256132	41.9278	1.16946e-05	2.33313e-05	275	358	301	240	Iojap Phosphatidate cytidylyltransferase (EC 2.7.7.41)	0.768156	1	0.840782	0.670391
EC3.2.1.15	1.93166	23.4715	1.25e-05	2.48971e-05	15	10	0	4	- Polygalacturonase (EC 3.2.1.15)	1	0.666667	0	0.266667
EC1.13.11.15	1.51615	21.9011	1.34659e-05	2.67771e-05	12	21	4	4	Central meta-cleavage pathway of aromatic compound degradation 3,4-dihydroxyphenylacetate 2,3-dioxygenase (EC 1.13.11.15)	0.571429	1	0.190476	0.190476
EC2.1.-.-	2.40167	20.8117	1.35467e-05	2.68936e-05	6	14	0	2	Synthesis of osmoregulated periplasmic glucans Glucans biosynthesis protein C (EC 2.1.-.-)	0.428571	1	0	0.142857
EC2.3.1.89	1.07364	29.1698	1.36216e-05	2.6998e-05	18	35	14	6	Lysine Biosynthesis DAP Pathway 2,3,4,5-tetrahydropyridine-2,6-dicarboxylate N-acetyltransferase (EC 2.3.1.89)	0.514286	1	0.4	0.171429
EC1.14.13.82	1.78548	27.7571	1.39046e-05	2.75138e-05	21	6	3	2	Phenylpropanoid compound degradation Vanillate O-demethylase oxygenase subunit (EC 1.14.13.82)	1	0.285714	0.142857	0.0952381
EC3.1.26.12	0.17817	112.636	1.55922e-05	3.08029e-05	743	480	653	477	RNA processing and degradation, bacterial Ribonuclease E (EC 3.1.26.12)	1	0.64603	0.878869	0.641992
EC5.1.1.1	0.292788	41.8887	1.62911e-05	3.21312e-05	252	225	237	156	Pyruvate Alanine Serine Interconversions Alanine racemase, catabolic (EC 5.1.1.1)	1	0.892857	0.940476	0.619048
EC4.2.-.-	0.274325	87.6709	1.73434e-05	3.4151e-05	177	358	246	203	Central meta-cleavage pathway of aromatic compound degradation 2-oxo-hepta-3-ene-1,7-dioic acid hydratase (EC 4.2.-.-)	0.494413	1	0.687151	0.567039
EC2.7.1.71	-0.215483	77.8071	1.79648e-05	3.53171e-05	305	374	597	333	- Shikimate kinase I (EC 2.7.1.71)	0.510888	0.626466	1	0.557789
EC2.5.1.15	-0.117131	77.9791	1.86167e-05	3.65395e-05	1319	1084	1660	1323	Experimental-PTPS Dihydropteroate synthase (EC 2.5.1.15)	0.794578	0.653012	1	0.796988
EC2.7.1.39	-0.217282	36.6881	2.20664e-05	4.32402e-05	303	350	485	411	CBSS-269482.1.peg.1294 Homoserine kinase (EC 2.7.1.39)	0.624742	0.721649	1	0.847423
EC3.4.22.40	1.48538	22.3743	2.33354e-05	4.56529e-05	15	17	2	6	Protein degradation Aminopeptidase C (EC 3.4.22.40)	0.882353	1	0.117647	0.352941
EC1.17.99.1	20.19	24.4232	2.38525e-05	4.65893e-05	0	12	0	0	- 4-cresol dehydrogenase [hydroxylating] flavoprotein subunit (EC 1.17.99.1)	0	1	0	0
EC4.2.1.51	-0.193444	36.3655	2.45992e-05	4.79703e-05	394	430	599	505	Phenylalanine and Tyrosine Branches from Chorismate Prephenate dehydratase (EC 4.2.1.51)	0.657763	0.717863	1	0.843072
EC5.3.1.16	-0.223173	35.1799	3.00757e-05	5.85557e-05	299	298	444	380	Histidine Biosynthesis Phosphoribosylformimino-5-aminoimidazole carboxamide ribotide isomerase (EC 5.3.1.16)	0.673423	0.671171	1	0.855856
EC2.4.99.-	0.140514	45.8239	3.44901e-05	6.70425e-05	916	858	950	752	Lipoprotein Biosynthesis Prolipoprotein diacylglyceryl transferase (EC 2.4.99.-)	0.964211	0.903158	1	0.791579
EC1.8.1.4	0.0793694	149.951	3.56901e-05	6.9264e-05	2475	2900	2618	2864	5-FCL-like protein Dihydrolipoamide dehydrogenase (EC 1.8.1.4)	0.853448	1	0.902759	0.987586
EC2.7.7.9	0.238217	110.745	3.88893e-05	7.53518e-05	411	228	346	210	- UTP--glucose-1-phosphate uridylyltransferase (EC 2.7.7.9)	1	0.554745	0.841849	0.510949
EC3.5.3.18	0.531945	55.4635	3.90253e-05	7.54947e-05	45	103	65	31	- NG,NG-dimethylarginine dimethylaminohydrolase 1 (EC 3.5.3.18)	0.436893	1	0.631068	0.300971
EC2.7.2.8	-0.298853	34.5482	3.97447e-05	7.67636e-05	144	167	238	225	Arginine Biosynthesis extended Acetylglutamate kinase (EC 2.7.2.8)	0.605042	0.701681	1	0.945378
EC3.5.1.2	0.583589	27.4391	4.2257e-05	8.12939e-05	63	62	39	38	Glutamine, Glutamate, Aspartate and Asparagine Biosynthesis Glutaminase (EC 3.5.1.2)	1	0.984127	0.619048	0.603175
EC1.3.7.3	-21.075	16.3831	4.22916e-05	8.12939e-05	0	0	3	10	Bilin Biosynthesis Phycoerythrobilin:ferredoxin oxidoreductase PebB (EC 1.3.7.3)	0	0	0.3	1
EC2.1.1.20	-20.075	28.6957	4.22916e-05	8.12939e-05	0	0	0	13	Betaine biosynthesis from glycine Glycine N-methyltransferase (EC 2.1.1.20)	0	0	0	1
EC2.4.2.28	0.33037	70.2703	4.85387e-05	9.31542e-05	171	168	95	174	Omega-amidase 5&#39;-methylthioadenosine phosphorylase (EC 2.4.2.28)	0.982759	0.965517	0.545977	1
EC1.1.1.153	-1.13306	38.6674	4.87055e-05	9.33265e-05	14	0	27	21	Experimental-PTPS Sepiapterin reductase (EC 1.1.1.153)	0.518519	0	1	0.777778
EC1.3.1.33	-2.25229	21.8471	4.94663e-05	9.46345e-05	1	1	6	15	Chlorophyll Biosynthesis Light-dependent protochlorophyllide reductase (EC 1.3.1.33)	0.0666667	0.0666667	0.4	1
EC2.3.1.39	0.162889	39.0896	5.06374e-05	9.67221e-05	599	679	653	546	Fatty Acid Biosynthesis FASII Malonyl CoA-acyl carrier protein transacylase (EC 2.3.1.39)	0.88218	1	0.961708	0.804124
EC3.2.1.139	22.1029	13.0627	5.22104e-05	9.92571e-05	3	8	0	0	- Alpha-glucuronidase (EC 3.2.1.139)	0.375	1	0	0
EC1.15.1.2	22.1029	13.0627	5.22104e-05	9.92571e-05	3	8	0	0	Rubrerythrin Superoxide reductase (EC 1.15.1.2)	0.375	1	0	0
EC2.4.1.212	21.1029	15.8154	5.22104e-05	9.92571e-05	9	2	0	0	- Hyaluronan synthase (EC 2.4.1.212)	1	0.222222	0	0
EC1.3.1.75	-1.77272	19.0723	6.60007e-05	0.000125277	3	1	15	11	Chlorophyll Biosynthesis Divinyl protochlorophyllide a 8-vinyl-reductase (EC 1.3.1.75)	0.2	0.0666667	1	0.733333
EC1.1.99.1	-0.203594	74.0377	6.62292e-05	0.000125514	377	285	554	342	Choline and Betaine Uptake and Betaine Biosynthesis Choline dehydrogenase (EC 1.1.99.1)	0.680505	0.51444	1	0.617329
EC3.4.11.-	0.123132	39.5904	7.20618e-05	0.000136355	1039	1065	1102	952	Protein degradation Deblocking aminopeptidase (EC 3.4.11.-)	0.942831	0.966425	1	0.863884
EC3.5.4.26	0.310552	37.0986	7.32239e-05	0.000138337	157	205	150	143	Riboflavin, FMN and FAD metabolism Pyrimidine deaminase archaeal predicted (EC 3.5.4.26)	0.765854	1	0.731707	0.697561
EC2.5.1.29	0.1118	65.9622	7.34883e-05	0.00013862	1131	1401	1426	1074	Polyprenyl Diphosphate Biosynthesis Geranylgeranyl pyrophosphate synthetase (EC 2.5.1.29)	0.793128	0.982468	1	0.753156
EC2.8.1.-	0.880781	44.5062	7.90969e-05	0.000148968	46	13	13	14	- tRNA 2-thiouridine synthesizing protein E (EC 2.8.1.-)	1	0.282609	0.282609	0.304348
EC1.14.13.81	-0.824083	59.7753	8.21359e-05	0.000154451	28	1	49	24	Chlorophyll Biosynthesis Mg-protoporphyrin IX monomethyl ester oxidative cyclase (anaerobic) (EC 1.14.13.81)	0.571429	0.0204082	1	0.489796
EC3.4.23.36	0.22642	119.253	8.25327e-05	0.000154957	200	444	321	246	- Lipoprotein signal peptidase (EC 3.4.23.36)	0.45045	1	0.722973	0.554054
EC1.5.1.29	-0.586223	37.3654	8.69513e-05	0.000163	43	21	77	50	Alkanesulfonates Utilization FMN reductase (EC 1.5.1.29)	0.558442	0.272727	1	0.649351
EC1.2.1.-	-1.01895	35.8368	9.13455e-05	0.000170973	15	2	34	18	GABA and putrescine metabolism from cluters Gamma-glutamyl-aminobutyraldehyde dehydrogenase (EC 1.2.1.-)	0.441176	0.0588235	1	0.529412
EC6.3.4.13	-0.216584	36.812	9.68562e-05	0.000181008	289	266	414	347	De Novo Purine Biosynthesis Phosphoribosylamine--glycine ligase (EC 6.3.4.13)	0.698068	0.642512	1	0.838164
EC2.7.1.100	0.764829	70.61	9.79752e-05	0.000182817	62	10	15	22	Omega-amidase 5-methylthioribose kinase (EC 2.7.1.100)	1	0.16129	0.241935	0.354839
EC1.2.7.8	0.645625	29.2437	0.00010046	0.000187164	38	57	27	28	Indole-pyruvate oxidoreductase complex Indolepyruvate oxidoreductase subunit IorB (EC 1.2.7.8)	0.666667	1	0.473684	0.491228
EC6.1.1.17	0.151584	48.5633	0.000102107	0.000189941	635	714	638	642	tRNA aminoacylation, Glu and Gln Glutamyl-tRNA synthetase (EC 6.1.1.17), mitochondrial	0.889356	1	0.893557	0.89916
EC2.3.1.57	2.23915	20.1869	0.000102745	0.000190835	12	5	2	0	Polyamine Metabolism Spermidine N1-acetyltransferase (EC 2.3.1.57)	1	0.416667	0.166667	0
EC4.1.1.79	0.842659	80.1354	0.000106271	0.000197081	3	58	15	14	coenzyme M biosynthesis Sulfopyruvate decarboxylase - beta subunit (EC 4.1.1.79)	0.0517241	1	0.258621	0.241379
EC3.6.1.7	-1.7335	18.907	0.000111932	0.000207262	3	1	14	11	Pyruvate metabolism II: acetyl-CoA, acetogenesis from pyruvate Acylphosphate phosphohydrolase (EC 3.6.1.7), putative	0.214286	0.0714286	1	0.785714
EC3.4.99.-	20.0076	22.4883	0.000114676	0.000211373	10	0	0	0	Pyrroloquinoline Quinone biosynthesis Coenzyme PQQ synthesis protein F (EC 3.4.99.-)	1	0	0	0
EC1.1.99.3	20.0076	17.7905	0.000114676	0.000211373	9	1	0	0	D-gluconate and ketogluconates metabolism Gluconate 2-dehydrogenase (EC 1.1.99.3), membrane-bound, flavoprotein	1	0.111111	0	0
EC4.99.1.2	20.0076	21.5626	0.000114676	0.000211373	0	10	0	0	Mercury resistance operon Organomercurial lyase (EC 4.99.1.2)	0	1	0	0
EC3.4.24.3	1.38694	24.286	0.000117608	0.000216449	20	9	4	4	Proline, 4-hydroxyproline uptake and utilization Microbial collagenase, secreted (EC 3.4.24.3)	1	0.45	0.2	0.2
EC4.1.2.13	-0.14095	41.1434	0.000117827	0.000216522	618	709	898	789	- Fructose-bisphosphate aldolase class I (EC 4.1.2.13)	0.688196	0.789532	1	0.878619
EC3.2.1.93	1.5262	37.0739	0.000142303	0.000261104	4	21	0	6	Trehalose Uptake and Utilization Trehalose-6-phosphate hydrolase (EC 3.2.1.93)	0.190476	1	0	0.285714
EC1.1.1.47	-1.04302	93.3897	0.000154015	0.000282166	15	0	47	0	D-gluconate and ketogluconates metabolism Glucose 1-dehydrogenase (EC 1.1.1.47)	0.319149	0	1	0
EC1.11.1.15	0.205691	38.6141	0.000156966	0.000287138	324	388	358	282	- Thiol peroxidase, Tpx-type (EC 1.11.1.15)	0.835052	1	0.92268	0.726804
EC1.13.11.8	-1.47646	25.985	0.000159448	0.000290801	6	0	18	11	Central meta-cleavage pathway of aromatic compound degradation Protocatechuate 4,5-dioxygenase beta chain (EC 1.13.11.8)	0.333333	0	1	0.611111
EC5.4.99.17	-1.47646	31.4661	0.000159448	0.000290801	6	0	9	20	Carotenoids Squalene--hopene cyclase (EC 5.4.99.17)	0.3	0	0.45	1
EC4.1.2.20	-1.06852	22.2984	0.000163637	0.000297992	6	8	27	18	Glycerate metabolism 2-dehydro-3-deoxyglucarate aldolase (EC 4.1.2.20)	0.222222	0.296296	1	0.666667
EC5.1.3.13	0.233641	100.454	0.000164546	0.000299198	182	374	294	192	dTDP-rhamnose synthesis dTDP-4-dehydrorhamnose 3,5-epimerase (EC 5.1.3.13)	0.486631	1	0.786096	0.513369
EC1.1.99.8	1.30305	21.3981	0.000172798	0.000313731	14	16	3	6	Respiratory dehydrogenases 1 Methanol dehydrogenase large subunit protein (EC 1.1.99.8)	0.875	1	0.1875	0.375
EC3.1.4.-	-0.136449	42.6701	0.000174837	0.000316957	680	668	962	744	- Heme-regulated cyclic AMP phosphodiesterase (EC 3.1.4.-)	0.706861	0.694387	1	0.773389
EC1.1.1.23	-0.213848	37.7032	0.000175595	0.000317856	250	278	368	354	Histidine Biosynthesis Histidinol dehydrogenase (EC 1.1.1.23)	0.679348	0.755435	1	0.961957
EC3.4.23.43	0.5549	48.0329	0.000206007	0.00037235	79	33	39	32	Type IV pilus Leader peptidase (Prepilin peptidase) (EC 3.4.23.43)	1	0.417722	0.493671	0.405063
EC1.8.4.12	-0.154076	60.6464	0.000207665	0.000374787	556	468	776	543	Peptide methionine sulfoxide reductase Peptide methionine sulfoxide reductase MsrB (EC 1.8.4.12)	0.716495	0.603093	1	0.699742
EC1.1.1.79	-0.443026	28.8797	0.000214008	0.00038566	56	51	100	84	Glycolate, glyoxylate interconversions Glyoxylate reductase (EC 1.1.1.79)	0.56	0.51	1	0.84
EC2.4.2.3	1.41127	23.7158	0.000225527	0.000405815	18	8	3	4	pyrimidine conversions Uridine phosphorylase (EC 2.4.2.3)	1	0.444444	0.166667	0.222222
EC1.7.1.7	-0.507055	50.2002	0.000237904	0.000427451	21	57	61	82	Purine conversions GMP reductase (EC 1.7.1.7)	0.256098	0.695122	0.743902	1
EC4.6.1.2	-1.84683	23.4952	0.000243506	0.000436869	1	2	17	4	- Adenylate/guanylate cyclase (EC 4.6.1.2)	0.0588235	0.117647	1	0.235294
EC4.-.-.-	20.9023	15.8166	0.000252908	0.000451062	1	8	0	0	Chorismate: Intermediate for synthesis of Tryptophan, PAPA antibiotics, PABA, 3-hydroxyanthranilate and more. Isochorismate pyruvate-lyase (EC 4.-.-.-)	0.125	1	0	0
EC1.2.1.65	19.9023	20.1185	0.000252908	0.000451062	0	9	0	0	Naphtalene and antracene degradation Salicylaldehyde dehydrogenase (EC 1.2.1.65)	0	1	0	0
EC5.1.1.4	19.9023	20.9516	0.000252908	0.000451062	9	0	0	0	PROSC Proline racemase (EC 5.1.1.4)	1	0	0	0
EC3.1.3.73	19.9023	20.9516	0.000252908	0.000451062	9	0	0	0	Coenzyme B12 biosynthesis Alpha-ribazole-5&#39;-phosphate phosphatase (EC 3.1.3.73)	1	0	0	0
EC2.6.1.-	-0.443914	29.9215	0.000254459	0.000453161	57	47	100	79	PROSC Succinylornithine transaminase (EC 2.6.1.-)	0.57	0.47	1	0.79
EC6.3.1.5	-0.145807	39.335	0.000264894	0.000471052	567	543	768	650	NAD regulation NAD synthetase (EC 6.3.1.5)	0.738281	0.707031	1	0.846354
EC1.2.1.3	-0.0797442	45.8113	0.000271567	0.00048221	1917	1903	2438	2130	- p-cumic aldehyde dehydrogenase (CymC) [EC:1.2.1.3]	0.7863	0.780558	1	0.873667
EC2.4.2.7	-0.26128	33.6453	0.000274191	0.000486157	149	176	250	216	- Adenine phosphoribosyltransferase (EC 2.4.2.7)	0.596	0.704	1	0.864
EC4.1.2.21	-1.18185	33.6508	0.000289622	0.000512767	9	1	27	9	D-galactonate catabolism 2-dehydro-3-deoxyphosphogalactonate aldolase (EC 4.1.2.21)	0.333333	0.037037	1	0.333333
EC1.1.1.169	-0.374318	36.2446	0.000312636	0.000552704	70	77	108	128	Coenzyme A Biosynthesis 2-dehydropantoate 2-reductase (EC 1.1.1.169)	0.546875	0.601562	0.84375	1
EC3.5.1.94	-23.8127	11.0307	0.000329168	0.000578552	0	0	5	5	Putrescine utilization pathways Gamma-glutamyl-GABA hydrolase (EC 3.5.1.94)	0	0	1	1
EC1.5.99.9	-22.8127	11.7288	0.000329168	0.000578552	0	0	4	6	Serine-glyoxylate cycle Methylene tetrahydromethanopterin dehydrogenase (EC 1.5.99.9)	0	0	0.666667	1
EC1.13.12.3	-22.8127	11.7288	0.000329168	0.000578552	0	0	4	6	COG0523 Tryptophan 2-monooxygenase (EC 1.13.12.3)	0	0	0.666667	1
EC2.5.1.11	-19.8127	18.8184	0.000329168	0.000578552	0	0	1	9	Polyprenyl Diphosphate Biosynthesis Solanesyl diphosphate synthase (EC 2.5.1.11)	0	0	0.111111	1
EC3.5.3.11	0.198627	51.9376	0.000332009	0.0005827	377	309	303	318	Polyamine Metabolism Agmatinase (EC 3.5.3.11)	1	0.819629	0.803714	0.843501
EC3.1.6.6	0.181969	137.346	0.000389125	0.000681735	528	264	396	333	Choline and Betaine Uptake and Betaine Biosynthesis Choline-sulfatase (EC 3.1.6.6)	1	0.5	0.75	0.630682
EC2.7.1.56	2.11398	35.1204	0.000389563	0.000681735	15	0	2	0	- 1-phosphofructokinase (EC 2.7.1.56)	1	0	0.133333	0
EC4.2.1.12	0.321302	76.6108	0.000399353	0.000697859	172	99	152	65	Entner-Doudoroff Pathway Phosphogluconate dehydratase (EC 4.2.1.12)	1	0.575581	0.883721	0.377907
EC3.4.19.3	-1.79804	21.5335	0.000419101	0.000731313	3	0	14	6	- Pyrrolidone-carboxylate peptidase (EC 3.4.19.3)	0.214286	0	1	0.428571
EC1.1.1.25	0.138332	39.8327	0.000422502	0.000736186	635	690	716	558	At4g10620 At3g57180 At3g47450 Shikimate 5-dehydrogenase I alpha (EC 1.1.1.25)	0.886872	0.963687	1	0.77933
EC2.4.2.12	1.11068	49.3542	0.000433498	0.00075318	6	27	0	12	NAD regulation Nicotinamide phosphoribosyltransferase (EC 2.4.2.12)	0.222222	1	0	0.444444
EC1.1.1.132	1.11068	21.1996	0.000433498	0.00075318	14	19	7	5	Alginate metabolism GDP-mannose 6-dehydrogenase (EC 1.1.1.132)	0.736842	1	0.368421	0.263158
EC3.5.1.88	-0.106559	45.8942	0.000434921	0.000754569	919	1052	1271	1150	Translation termination factors bacterial Peptide deformylase (EC 3.5.1.88)	0.723053	0.827695	1	0.904799
EC5.1.3.2	0.073914	69.3126	0.000437291	0.000757595	2224	2249	2313	2274	N-linked Glycosylation in Bacteria UDP-glucose 4-epimerase (EC 5.1.3.2)	0.961522	0.97233	1	0.983139
EC4.2.1.104	-0.956972	28.4482	0.000447385	0.000773976	3	13	28	18	- Cyanate hydratase (EC 4.2.1.104)	0.107143	0.464286	1	0.642857
EC3.6.3.16	1.53417	18.7011	0.000468754	0.000809787	9	12	2	3	Arsenic resistance Arsenical pump-driving ATPase (EC 3.6.3.16)	0.75	1	0.166667	0.25
EC5.2.1.1	-2.53998	15.1455	0.00047911	0.0008265	1	0	7	7	Salicylate and gentisate catabolism Maleate cis-trans isomerase (EC 5.2.1.1)	0.142857	0	1	1
EC2.7.7.60	0.162699	57.8522	0.00051349	0.000884546	405	536	433	450	Competence or DNA damage-inducible protein CinA and related protein families 2-C-methyl-D-erythritol 4-phosphate cytidylyltransferase (EC 2.7.7.60)	0.755597	1	0.807836	0.839552
EC2.7.7.19	0.418311	55.7912	0.000522119	0.000898134	96	65	87	30	Polyadenylation bacterial Poly(A) polymerase (EC 2.7.7.19)	1	0.677083	0.90625	0.3125
EC2.7.7.59	0.164346	157.305	0.000531743	0.000913391	576	342	568	292	- [Protein-PII] uridylyltransferase (EC 2.7.7.59)	1	0.59375	0.986111	0.506944
EC1.18.1.2	-0.398093	28.9458	0.000550697	0.000944609	56	62	102	92	Inorganic Sulfur Assimilation Ferredoxin--NADP(+) reductase, actinobacterial (eukaryote-like) type (EC 1.18.1.2)	0.54902	0.607843	1	0.901961
EC2.6.1.21	0.441086	34.0634	0.000556209	0.000950734	56	89	58	45	Pyruvate Alanine Serine Interconversions D-alanine aminotransferase (EC 2.6.1.21)	0.629213	1	0.651685	0.505618
EC1.7.2.2	22.7845	10.8895	0.000560548	0.000950734	3	5	0	0	- Cytochrome c552 precursor (EC 1.7.2.2)	0.6	1	0	0
EC4.2.2.2	22.7845	10.8895	0.000560548	0.000950734	3	5	0	0	- Pectate lyase precursor (EC 4.2.2.2)	0.6	1	0	0
EC1.1.1.90	22.7845	10.8895	0.000560548	0.000950734	3	5	0	0	Salicylate ester degradation AreB (Aryl-alcohol dehydrogenase) (EC 1.1.1.90)	0.6	1	0	0
EC1.2.1.59	22.7845	10.8895	0.000560548	0.000950734	3	5	0	0	Glycolysis and Gluconeogenesis, including Archaeal enzymes NAD(P)-dependent glyceraldehyde 3-phosphate dehydrogenase archaeal (EC 1.2.1.59)	0.6	1	0	0
EC1.2.1.39	21.7845	12.5535	0.000560548	0.000950734	6	2	0	0	- Phenylacetaldehyde dehydrogenase (EC 1.2.1.39)	1	0.333333	0	0
EC1.14.13.59	20.7845	15.1516	0.000560548	0.000950734	7	1	0	0	Siderophore [Alcaligin-like] Siderophore [Alcaligin-like] biosynthetic enzyme (EC 1.14.13.59)	1	0.142857	0	0
EC1.1.1.282	19.7845	18.6625	0.000560548	0.000950734	0	8	0	0	Quinate degradation Shikimate/quinate 5-dehydrogenase I beta (EC 1.1.1.282)	0	1	0	0
EC2.7.1.92	-0.52116	105.563	0.000596182	0.00100976	63	1	61	58	Inositol catabolism 5-keto-2-deoxygluconokinase (EC 2.7.1.92)	1	0.015873	0.968254	0.920635
EC4.1.3.27	-0.113558	49.1312	0.00059935	0.0010137	869	777	1092	944	Tryptophan synthesis Anthranilate synthase, aminase component (EC 4.1.3.27)	0.795788	0.711538	1	0.864469
EC5.2.1.4	-24.7073	10.7534	0.00065704	0.00110973	0	0	5	4	Glutathione analogs: mycothiol Maleylpyruvate isomerase, mycothiol-dependent (EC 5.2.1.4)	0	0	1	0.8
EC4.2.1.24	-0.158129	45.3577	0.000711345	0.00119811	352	456	577	468	- Porphobilinogen synthase (EC 4.2.1.24)	0.610052	0.790295	1	0.811092
EC2.7.4.8	-0.158129	97.4934	0.000711345	0.00119811	397	411	691	354	MLST Guanylate kinase (EC 2.7.4.8)	0.57453	0.59479	1	0.512301
EC1.4.1.4	0.110362	60.1569	0.00076158	0.00128093	835	1037	1063	788	Proline Synthesis NADP-specific glutamate dehydrogenase (EC 1.4.1.4)	0.785513	0.975541	1	0.741298
EC5.1.3.1	-0.10952	62.3017	0.000806731	0.00135499	903	787	1197	885	A Gram-positive cluster that relates ribosomal protein L28P to a set of uncharacterized proteins Ribulose-phosphate 3-epimerase (EC 5.1.3.1)	0.754386	0.657477	1	0.739348
EC2.7.8.7	-0.342752	32.5302	0.00083401	0.00139887	77	76	116	122	Fatty Acid Biosynthesis FASII Holo-[acyl-carrier protein] synthase (EC 2.7.8.7)	0.631148	0.622951	0.95082	1
EC2.7.1.32	-1.02693	40.3649	0.000901872	0.0015106	12	0	27	10	Niacin-Choline transport and metabolism Choline kinase (EC 2.7.1.32)	0.444444	0	1	0.37037
EC2.1.2.-	-0.563607	29.005	0.00091203	0.00152551	31	19	53	44	De Novo Purine Biosynthesis Phosphoribosylglycinamide formyltransferase 2 (EC 2.1.2.-)	0.584906	0.358491	1	0.830189
EC2.5.1.62	-0.573013	61.1044	0.000928854	0.00155003	43	5	54	40	COG1836 Chlorophyll a synthase ChlG (EC 2.5.1.62)	0.796296	0.0925926	1	0.740741
EC3.5.4.22	0.739118	28.9596	0.000929247	0.00155003	26	29	22	7	Proline, 4-hydroxyproline uptake and utilization 1-pyrroline-4-hydroxy-2-carboxylate deaminase (EC 3.5.4.22)	0.896552	1	0.758621	0.241379
EC2.3.1.18	-0.8483	32.8582	0.000963496	0.00160494	14	5	35	14	Lactose utilization Galactoside O-acetyltransferase (EC 2.3.1.18)	0.4	0.142857	1	0.4
EC4.1.1.36	-0.194607	38.7185	0.000966378	0.00160753	263	235	378	290	Coenzyme A Biosynthesis Phosphopantothenoylcysteine decarboxylase (EC 4.1.1.36)	0.695767	0.621693	1	0.767196
EC4.2.99.18	-0.168657	37.4455	0.000971085	0.00161315	324	347	453	424	DNA Repair Base Excision Endonuclease III (EC 4.2.99.18)	0.715232	0.766004	1	0.935982
EC1.8.1.14	-1.42698	18.4805	0.00100131	0.00165881	3	2	13	10	CoA disulfide thiol-disulfide redox system CoA-disulfide reductase (EC 1.8.1.14)	0.230769	0.153846	1	0.769231
EC3.1.13.1	-1.42698	18.8199	0.00100131	0.00165881	3	2	14	9	RNA processing and degradation, bacterial Exoribonuclease II (EC 3.1.13.1)	0.214286	0.142857	1	0.642857
EC2.7.8.13	-0.185835	44.1767	0.00102495	0.00169564	230	313	380	342	- Phospho-N-acetylmuramoyl-pentapeptide-transferase (EC 2.7.8.13)	0.605263	0.823684	1	0.9
EC4.1.1.18	1.1287	24.4694	0.00104028	0.00171866	14	14	2	8	Lysine degradation Lysine decarboxylase 2, constitutive (EC 4.1.1.18)	1	1	0.142857	0.571429
EC3.2.1.25	0.754488	55.6939	0.00105992	0.00174872	6	46	13	14	- Beta-mannosidase (EC 3.2.1.25)	0.130435	1	0.282609	0.304348
EC1.13.11.4	0.792228	36.6581	0.00106574	0.00175389	24	24	4	20	Salicylate and gentisate catabolism Gentisate 1,2-dioxygenase (EC 1.13.11.4)	1	1	0.166667	0.833333
EC3.2.1.52	0.142981	49.7746	0.00106595	0.00175389	581	490	570	455	- Beta N-acetyl-glucosaminidase (EC 3.2.1.52)	1	0.843373	0.981067	0.783133
EC4.2.1.68	-0.950741	22.8475	0.00112481	0.00184822	9	5	20	20	L-fucose utilization temp L-fuconate dehydratase (EC 4.2.1.68)	0.45	0.25	1	1
EC4.2.2.9	19.651	17.8394	0.00125009	0.00205131	7	0	0	0	D-Galacturonate and D-Glucuronate Utilization Exopolygalacturonate lyase (EC 4.2.2.9)	1	0	0	0
EC1.1.3.15	-0.999531	23.4133	0.00133191	0.0021826	3	9	19	17	Glycolate, glyoxylate interconversions Glycolate oxidase (EC 1.1.3.15)	0.157895	0.473684	1	0.894737
EC1.17.-.-	1.97088	18.8223	0.00145018	0.0023732	3	10	1	1	Ectoine biosynthesis and regulation Ectoine hydroxylase (EC 1.17.-.-)	0.3	1	0.1	0.1
EC4.2.3.1	-0.190162	36.8511	0.00156427	0.00255645	216	264	342	299	Threonine and Homoserine Biosynthesis Threonine synthase (EC 4.2.3.1)	0.631579	0.77193	1	0.874269
EC1.1.1.215	-0.674109	35.8301	0.00159218	0.00259855	24	6	34	31	D-gluconate and ketogluconates metabolism 2-ketoaldonate reductase, broad specificity (EC 1.1.1.215) (EC 1.1.1.-)	0.705882	0.176471	1	0.911765
EC3.5.4.1	0.374493	38.4913	0.00163763	0.00266914	65	97	54	69	pyrimidine conversions Cytosine deaminase (EC 3.5.4.1)	0.670103	1	0.556701	0.71134
EC4.4.1.19	-2.38583	14.8312	0.00164124	0.00267142	1	0	6	6	coenzyme M biosynthesis Phosphosulfolactate synthase (EC 4.4.1.19)	0.166667	0	1	1
EC3.2.1.22	-0.178831	146.746	0.00165703	0.00269351	384	156	407	306	- Alpha-galactosidase precursor (EC 3.2.1.22)	0.943489	0.383292	1	0.751843
EC2.7.1.76	0.301605	44.9828	0.00167348	0.00271296	96	144	125	71	Purine conversions Deoxyadenosine kinase (EC 2.7.1.76)	0.666667	1	0.868056	0.493056
EC2.7.1.113	0.301605	44.9828	0.00167348	0.00271296	96	144	125	71	Purine conversions Deoxyguanosine kinase (EC 2.7.1.113)	0.666667	1	0.868056	0.493056
EC6.3.2.5	-0.185585	38.5701	0.00168858	0.00273378	263	235	374	288	Coenzyme A Biosynthesis Phosphopantothenoylcysteine synthetase (EC 6.3.2.5)	0.703209	0.628342	1	0.770053
EC3.5.4.10	-0.14938	36.1415	0.0017172	0.00277641	372	408	544	456	De Novo Purine Biosynthesis IMP cyclohydrolase (EC 3.5.4.10)	0.683824	0.75	1	0.838235
EC2.3.3.1	-0.0965823	54.8426	0.00173637	0.00280366	986	925	1334	990	Serine-glyoxylate cycle Citrate synthase (si) (EC 2.3.3.1)	0.73913	0.693403	1	0.742129
EC2.4.2.8	0.264928	43.8561	0.00181103	0.00291893	168	133	159	96	Purine conversions Hypoxanthine-guanine phosphoribosyltransferase (EC 2.4.2.8)	1	0.791667	0.946429	0.571429
EC1.1.1.42	0.103481	56.7525	0.00181258	0.00291893	978	844	960	854	5-FCL-like protein Isocitrate dehydrogenase [NADP] (EC 1.1.1.42)	1	0.862986	0.981595	0.873211
EC2.3.1.129	-0.247012	32.5544	0.00192809	0.00310083	137	129	208	168	KDO2-Lipid A biosynthesis Acyl-[acyl-carrier-protein]--UDP-N-acetylglucosamine O-acyltransferase (EC 2.3.1.129)	0.658654	0.620192	1	0.807692
EC1.3.99.7	0.238982	48.0518	0.00195339	0.00313734	144	216	189	124	Anaerobic benzoate metabolism Glutaryl-CoA dehydrogenase (EC 1.3.99.7)	0.666667	1	0.875	0.574074
EC2.5.1.61	0.204906	33.98	0.00203016	0.00325633	235	243	223	207	Heme and Siroheme Biosynthesis Porphobilinogen deaminase (EC 2.5.1.61)	0.967078	1	0.917695	0.851852
EC2.7.1.59	-0.679588	24.3519	0.00207536	0.00332442	15	13	30	31	Chitin and N-acetylglucosamine utilization Predicted N-acetyl-glucosamine kinase 2, ROK family (EC 2.7.1.59)	0.483871	0.419355	0.967742	1
EC2.7.4.6	-0.206027	45.9927	0.00209397	0.00334979	221	163	269	252	pyrimidine conversions Nucleoside diphosphate kinase (EC 2.7.4.6)	0.821561	0.605948	1	0.936803
EC2.7.1.144	1.30305	28.8359	0.00216518	0.00345459	14	6	0	6	Galactose-inducible PTS Tagatose-6-phosphate kinase (EC 2.7.1.144) / 1-phosphofructokinase (EC 2.7.1.56)	1	0.428571	0	0.428571
EC1.2.1.9	1.30305	20.2103	0.00216518	0.00345459	12	8	2	4	Glycolysis and Gluconeogenesis Non-phosphorylating glyceraldehyde-3-phosphate dehydrogenase (NADP) (EC 1.2.1.9)	1	0.666667	0.166667	0.333333
EC6.1.1.15	-0.152545	41.4888	0.00218808	0.00348654	378	335	513	404	tRNA aminoacylation, Pro Prolyl-tRNA synthetase (EC 6.1.1.15)	0.736842	0.653021	1	0.787524
EC5.4.2.9	-1.11731	32.2002	0.00256236	0.00407756	0	8	9	18	- Phosphoenolpyruvate phosphomutase (EC 5.4.2.9)	0	0.444444	0.5	1
EC6.5.1.4	-1.336	20.103	0.00260485	0.00413973	4	1	10	11	RNA 3&#39;-terminal phosphate cyclase RNA 3&#39;-terminal phosphate cyclase (EC 6.5.1.4)	0.363636	0.0909091	0.909091	1
EC4.1.1.51	-24.456	10.2828	0.00265924	0.00420959	0	0	4	3	Pyridoxin(Vitamin B6) Degradation Pathway 3-hydroxy-2-methylpyridine-4,5-dicarboxylate 4-decarboxylase (EC 4.1.1.51)	0	0	1	0.75
EC1.3.7.5	-21.456	11.9715	0.00265924	0.00420959	0	0	2	5	Bilin Biosynthesis Phycocyanobilin:ferredoxin oxidoreductase PcyA (EC 1.3.7.5)	0	0	0.4	1
EC6.2.1.4	-20.456	14.5022	0.00265924	0.00420959	0	0	1	6	TCA Cycle Succinyl-CoA ligase [GDP-forming] beta chain (EC 6.2.1.4)	0	0	0.166667	1
EC2.7.7.13	-1.24465	26.8877	0.00267042	0.00422177	6	0	9	14	Mannose Metabolism Mannose-1-phosphate guanylyltransferase (EC 2.7.7.13 )	0.428571	0	0.642857	1
EC4.1.3.38	0.130408	174.975	0.0027663	0.00436765	345	725	629	408	YgfZ-Iron Aminodeoxychorismate lyase (EC 4.1.3.38)	0.475862	1	0.867586	0.562759
EC1.8.99.3	1.89084	31.2678	0.00277467	0.00437516	12	0	0	2	- Sulfite reductase, dissimilatory-type gamma subunit (EC 1.8.99.3)	1	0	0	0.166667
EC1.15.1.1	-0.132118	60.756	0.00278446	0.00438489	454	461	541	612	Regulation of Oxidative Stress Response Superoxide dismutase [Mn] (EC 1.15.1.1)	0.74183	0.753268	0.883987	1
EC1.1.99.25	0.747776	38.1453	0.00279085	0.00438924	34	10	15	8	Quinate degradation Quinate/shikimate dehydrogenase [Pyrroloquinoline-quinone] (EC 1.1.99.25)	1	0.294118	0.441176	0.235294
EC2.4.1.52	19.4968	15.7007	0.0028099	0.00440355	0	6	0	0	Teichoic and lipoteichoic acids biosynthesis Poly(glycerol-phosphate) alpha-glucosyltransferase (EC 2.4.1.52)	0	1	0	0
EC4.1.1.4	19.4968	15.7007	0.0028099	0.00440355	0	6	0	0	Acetone Butanol Ethanol Synthesis Acetoacetate decarboxylase (EC 4.1.1.4)	0	1	0	0
EC1.1.1.44	-0.143661	43.6347	0.00281086	0.00440355	345	423	502	477	- 6-phosphogluconate dehydrogenase, decarboxylating (EC 1.1.1.44)	0.687251	0.842629	1	0.950199
EC2.6.1.13	0.164108	113.346	0.00284554	0.00445212	219	464	349	291	- Ornithine aminotransferase (EC 2.6.1.13)	0.471983	1	0.752155	0.627155
EC2.6.1.1	0.0558432	50.5397	0.00285207	0.0044566	2629	2961	3157	2680	PROSC Aspartate aminotransferase (EC 2.6.1.1)	0.832753	0.937916	1	0.848907
EC1.3.1.2	0.464541	26.9357	0.00296114	0.00462106	52	46	36	32	Pyrimidine utilization Dihydropyrimidine dehydrogenase [NADP+] (EC 1.3.1.2)	1	0.884615	0.692308	0.615385
EC3.1.6.2	-2.29881	14.5718	0.0030287	0.00471434	1	0	6	5	Steroid sulfates Steryl-sulfatase precursor (EC 3.1.6.2)	0.166667	0	1	0.833333
EC1.13.11.52	-2.29881	15.8192	0.0030287	0.00471434	0	1	4	7	NAD and NADP cofactor biosynthesis global Indoleamine 2,3-dioxygenase (EC 1.13.11.52)	0	0.142857	0.571429	1
EC1.1.1.133	0.212605	47.6357	0.00307999	0.00478803	180	230	230	136	dTDP-rhamnose synthesis dTDP-4-dehydrorhamnose reductase (EC 1.1.1.133)	0.782609	1	1	0.591304
EC3.6.1.22	0.362771	29.7323	0.00314032	0.00487555	66	85	62	54	Nudix proteins (nucleoside triphosphate hydrolases) NADH pyrophosphatase (EC 3.6.1.22)	0.776471	1	0.729412	0.635294
EC2.4.2.4	0.201258	43.8899	0.00314535	0.00487711	233	220	253	156	pyrimidine conversions Thymidine phosphorylase (EC 2.4.2.4)	0.920949	0.869565	1	0.616601
EC6.3.4.14	-0.137953	58.4742	0.00316398	0.00489972	462	353	534	499	Fatty Acid Biosynthesis FASII Biotin carboxylase of acetyl-CoA carboxylase (EC 6.3.4.14)	0.865169	0.661049	1	0.934457
EC6.1.1.9	-0.105373	42.3735	0.00321177	0.00496738	652	763	936	800	tRNA aminoacylation, Val Valyl-tRNA synthetase (EC 6.1.1.9), mitochondrial	0.696581	0.815171	1	0.854701
EC2.4.1.83	0.997022	22.1508	0.00330664	0.00510758	17	10	6	5	Dolichol metabolism Dolichol-phosphate mannosyltransferase (EC 2.4.1.83)	1	0.588235	0.352941	0.294118
EC1.16.3.1	0.392068	37.0891	0.0037908	0.00584797	79	47	52	42	Oxidative stress Ferroxidase (EC 1.16.3.1)	1	0.594937	0.658228	0.531646
EC1.2.1.44	1.11068	22.1139	0.00406477	0.00626265	9	13	2	6	Lignine biosynthesis Cinnamoyl-CoA reductase (EC 1.2.1.44)	0.692308	1	0.153846	0.461538
EC1.4.3.16	-0.129787	101.459	0.00417439	0.00642335	537	334	639	456	NAD regulation L-aspartate oxidase (EC 1.4.3.16)	0.840376	0.522692	1	0.713615
EC2.1.1.61	0.0739863	65.2103	0.00451094	0.00693242	1486	1426	1498	1488	tRNAmodification position 34 tRNA (5-methylaminomethyl-2-thiouridylate)-methyltransferase (EC 2.1.1.61)	0.991989	0.951936	1	0.993324
EC3.2.1.41	-0.701697	28.2215	0.00460187	0.0070632	6	16	31	18	- Pullulanase (EC 3.2.1.41)	0.193548	0.516129	1	0.580645
EC6.2.1.26	0.3841	57.8174	0.00464769	0.00712449	34	91	63	31	Menaquinone and Phylloquinone Biosynthesis O-succinylbenzoic acid--CoA ligase (EC 6.2.1.26)	0.373626	1	0.692308	0.340659
EC2.7.7.27	0.217915	42.3695	0.00469843	0.00719317	186	171	145	172	- Glucose-1-phosphate adenylyltransferase (EC 2.7.7.27)	1	0.919355	0.77957	0.924731
EC4.99.1.3	-0.96563	26.9055	0.00501042	0.00766114	9	1	15	14	Coenzyme B12 biosynthesis Sirohydrochlorin cobaltochelatase (EC 4.99.1.3)	0.6	0.0666667	1	0.933333
EC1.18.-.-	-0.22069	330.596	0.00504706	0.00770743	263	13	238	142	Chlorophyll Biosynthesis Light-independent protochlorophyllide reductase subunit N (EC 1.18.-.-)	1	0.0494297	0.904943	0.539924
EC3.4.19.5	0.76556	26.966	0.00519424	0.0079222	24	13	13	6	Protein degradation Isoaspartyl dipeptidase (EC 3.4.19.5)	1	0.541667	0.541667	0.25
EC1.2.1.28	1.56542	20.2026	0.00531714	0.00809944	9	4	3	0	Phenylpropanoid compound degradation Vanillin dehydrogenase (Hydroxybenzaldehyde dehydrogenase) (EC 1.2.1.28)	1	0.444444	0.333333	0
EC4.4.1.5	-0.226774	52.3754	0.00536039	0.00815506	162	95	196	160	Glutathione: Non-redox reactions Lactoylglutathione lyase (EC 4.4.1.5)	0.826531	0.484694	1	0.816327
EC1.13.12.4	-22.3018	10.2672	0.00540706	0.00819519	0	0	4	2	Pyruvate metabolism II: acetyl-CoA, acetogenesis from pyruvate Lactate 2-monooxygenase (EC 1.13.12.4)	0	0	1	0.5
EC3.1.3.71	-21.3018	10.9342	0.00540706	0.00819519	0	0	2	4	coenzyme M biosynthesis 2-phosphosulfolactate phosphatase (EC 3.1.3.71)	0	0	0.5	1
EC5.3.1.25	-19.3018	17.0174	0.00540706	0.00819519	0	0	0	6	L-fucose utilization L-fucose isomerase (EC 5.3.1.25)	0	0	0	1
EC2.5.1.31	-0.0993129	50.4277	0.00582675	0.00882025	666	733	994	712	COG1836 Undecaprenyl pyrophosphate synthetase (EC 2.5.1.31)	0.67002	0.737425	1	0.716298
EC2.3.1.82	23.3145	9.85587	0.00638203	0.0096247	3	2	0	0	Aminoglycoside adenylyltransferases Aminoglycoside N6&#39;-acetyltransferase (EC 2.3.1.82)	1	0.666667	0	0
EC2.7.1.20	23.3145	9.85587	0.00638203	0.0096247	3	2	0	0	Purine conversions putative Adenosine kinase (EC 2.7.1.20)	1	0.666667	0	0
EC1.3.99.20	21.3145	11.3347	0.00638203	0.0096247	4	1	0	0	- 4-hydroxybenzoyl-CoA reductase, gamma subunit (EC 1.3.99.20)	1	0.25	0	0
EC6.3.5.3	0.0739966	55.6283	0.0064615	0.00973244	1322	1355	1588	1157	De Novo Purine Biosynthesis Phosphoribosylformylglycinamidine synthase, synthetase subunit (EC 6.3.5.3)	0.832494	0.853275	1	0.728589
EC1.6.6.9	-0.81721	24.2214	0.00675301	0.0101589	10	4	17	18	trimethylamine N-oxide (TMAO) reductase Trimethylamine-N-oxide reductase (EC 1.6.6.9)	0.555556	0.222222	0.944444	1
EC3.6.3.-	0.537336	28.058	0.00723935	0.010877	38	24	22	18	Multidrug Resistance Efflux Pumps Macrolide export ATP-binding/permease protein MacB (EC 3.6.3.-)	1	0.631579	0.578947	0.473684
EC1.2.1.2	-0.126566	73.7934	0.00754379	0.0113202	377	421	637	363	- Formate dehydrogenase O gamma subunit (EC 1.2.1.2)	0.591837	0.660911	1	0.569859
EC2.7.1.-	0.132071	51.0368	0.00755303	0.0113202	437	395	483	322	- HPr kinase/phosphorylase (EC 2.7.1.-) (EC 2.7.4.-)	0.904762	0.817805	1	0.666667
EC2.4.2.19	0.14282	51.545	0.0081769	0.0122401	392	309	385	286	NAD regulation Quinolinate phosphoribosyltransferase [decarboxylating] (EC 2.4.2.19)	1	0.788265	0.982143	0.729592
EC3.6.1.17	0.407382	27.0645	0.0082183	0.0122869	52	46	38	34	pyrimidine conversions Bis(5&#39;-nucleosyl)-tetraphosphatase (asymmetrical) (EC 3.6.1.17)	1	0.884615	0.730769	0.653846
EC5.3.1.7	-0.776388	39.7788	0.00836281	0.0124875	15	0	18	18	Mannose Metabolism D-mannose isomerase (EC 5.3.1.7)	0.833333	0	1	1
EC6.2.1.13	2.17852	13.7623	0.00855561	0.012744	4	4	1	0	Pyruvate metabolism II: acetyl-CoA, acetogenesis from pyruvate Acetyl-CoA synthetase (ADP-forming) beta chain (EC 6.2.1.13)	1	1	0.25	0
EC1.14.13.20	2.17852	14.116	0.00855561	0.012744	3	5	1	0	At1g24340 2,4-dichlorophenol 6-monooxygenase (EC 1.14.13.20)	0.6	1	0.2	0
EC1.1.99.16	-0.349869	82.7125	0.00878205	0.0130652	73	17	53	88	TCA Cycle Malate:quinone oxidoreductase (EC 1.1.99.16)	0.829545	0.193182	0.602273	1
EC4.1.1.44	0.352684	30.8867	0.00881544	0.0130988	51	74	50	47	Protocatechuate branch of beta-ketoadipate pathway 4-carboxymuconolactone decarboxylase (EC 4.1.1.44)	0.689189	1	0.675676	0.635135
EC3.6.1.9	0.602986	27.8901	0.00907238	0.013464	31	17	15	14	Purine conversions Nucleotide pyrophosphatase (EC 3.6.1.9)	1	0.548387	0.483871	0.451613
EC6.3.3.2	0.135646	53.5997	0.00915554	0.0135708	311	441	410	315	Experimental - Histidine Degradation 5-formyltetrahydrofolate cyclo-ligase (EC 6.3.3.2)	0.705215	1	0.929705	0.714286
EC4.1.1.11	0.323962	46.5752	0.00930849	0.0137807	45	99	59	56	Coenzyme A Biosynthesis Aspartate 1-decarboxylase (EC 4.1.1.11)	0.454545	1	0.59596	0.565657
EC1.1.1.193	0.202832	34.1125	0.00942183	0.0139314	155	190	164	147	Riboflavin, FMN and FAD metabolism 5-amino-6-(5-phosphoribosylamino)uracil reductase (EC 1.1.1.193)	0.815789	1	0.863158	0.773684
EC3.5.1.59	-1.44136	17.0322	0.0097783	0.0144409	1	2	9	5	- N-carbamoylsarcosine amidase (EC 3.5.1.59)	0.111111	0.222222	1	0.555556
EC2.1.1.130	0.48304	55.2024	0.0098482	0.0145264	56	13	25	22	Coenzyme B12 biosynthesis Cobalt-precorrin-2 C20-methyltransferase (EC 2.1.1.130)	1	0.232143	0.446429	0.392857
EC5.3.3.4	0.227914	57.6704	0.0099019	0.0145878	172	101	147	93	Benzoate catabolism Muconolactone isomerase (EC 5.3.3.4)	1	0.587209	0.854651	0.540698
EC2.7.7.58	1.70852	26.5022	0.0099482	0.0146382	10	0	1	1	Siderophore Enterobactin 2,3-dihydroxybenzoate-AMP ligase (EC 2.7.7.58) [enterobactin] siderophore	1	0	0.1	0.1
EC2.7.1.83	-2.09814	14.1865	0.0102371	0.015045	1	0	5	4	- Pseudouridine kinase (EC 2.7.1.83)	0.2	0	1	0.8
EC3.4.11.9	0.138302	81.47	0.0102971	0.0151149	253	449	362	313	- Xaa-Pro aminopeptidase (EC 3.4.11.9)	0.563474	1	0.806236	0.697105
EC1.14.13.2	0.46994	36.5286	0.0106046	0.0155474	32	39	38	11	p-Hydroxybenzoate degradation P-hydroxybenzoate hydroxylase (EC 1.14.13.2)	0.820513	1	0.974359	0.282051
EC1.4.1.-	-22.1195	10.0084	0.0111056	0.0162623	0	0	2	3	Dehydrogenase complexes Valine dehydrogenase (EC 1.4.1.-)	0	0	0.666667	1
EC2.7.7.43	0.271924	38.2668	0.0113124	0.016545	113	76	86	73	Sialic Acid Metabolism N-Acetylneuraminate cytidylyltransferase (EC 2.7.7.43)	1	0.672566	0.761062	0.646018
EC2.7.7.21	0.0818165	59.8405	0.0114509	0.0167274	934	961	944	984	tRNA nucleotidyltransferase tRNA nucleotidyltransferase, CC-adding (EC 2.7.7.21)	0.949187	0.976626	0.95935	1
EC5.3.1.22	-0.355174	32.4615	0.0120289	0.0175506	45	35	79	47	Glycerate metabolism Hydroxypyruvate isomerase (EC 5.3.1.22)	0.56962	0.443038	1	0.594937
EC2.6.1.37	-0.670052	32.3951	0.0125936	0.0183524	6	13	13	28	- 2-aminoethylphosphonate:pyruvate aminotransferase (EC 2.6.1.37)	0.214286	0.464286	0.464286	1
EC4.4.1.1	-0.108756	76.6885	0.0127231	0.0185188	367	581	615	552	Methionine Degradation Cystathionine gamma-lyase (EC 4.4.1.1)	0.596748	0.944715	1	0.897561
EC1.3.1.83	-0.392513	112.22	0.0129343	0.0188037	63	0	59	44	Polyprenyl Diphosphate Biosynthesis Geranylgeranyl reductase (EC 1.3.1.83)	1	0	0.936508	0.698413
EC3.1.3.18	0.169533	56.163	0.0133725	0.0194174	266	175	225	186	2-phosphoglycolate salvage Phosphoglycolate phosphatase (EC 3.1.3.18)	1	0.657895	0.845865	0.699248
EC2.5.1.8	-0.0822301	69.9082	0.0135473	0.0196476	693	957	1083	895	tRNA processing tRNA delta(2)-isopentenylpyrophosphate transferase (EC 2.5.1.8)	0.639889	0.883657	1	0.826408
EC4.2.1.10	-0.117425	56.9192	0.0141027	0.0204129	448	338	520	456	Quinate degradation 3-dehydroquinate dehydratase II (EC 4.2.1.10)	0.861538	0.65	1	0.876923
EC2.6.1.85	0.073002	66.3662	0.0141087	0.0204129	1103	1130	1364	928	Experimental-Ubiquinone BiosynthesisVDC Para-aminobenzoate synthase, aminase component (EC 2.6.1.85)	0.808651	0.828446	1	0.680352
EC4.2.1.11	-0.0606313	73.4889	0.0146641	0.0210016	1389	1608	1756	1760	Serine-glyoxylate cycle Enolase (EC 4.2.1.11)	0.789205	0.913636	0.997727	1
EC3.4.14.11	21.0913	10.1331	0.0147063	0.0210016	3	1	0	0	Beta-lactamase cluster in Streptococcus Xaa-Pro dipeptidyl-peptidase (EC 3.4.14.11)	1	0.333333	0	0
EC2.7.8.12	21.0913	10.1331	0.0147063	0.0210016	3	1	0	0	Teichoic and lipoteichoic acids biosynthesis CDP-glycerol:poly(glycerophosphate) glycerophosphotransferase (EC 2.7.8.12)	1	0.333333	0	0
EC3.2.1.70	21.0913	10.1331	0.0147063	0.0210016	3	1	0	0	Fructooligosaccharides(FOS) and Raffinose Utilization Glucan 1,6-alpha-glucosidase (EC 3.2.1.70)	1	0.333333	0	0
EC1.18.1.-	20.0913	12.6279	0.0147063	0.0210016	0	4	0	0	- Nitric oxide reductase FlRd-NAD(+) reductase (EC 1.18.1.-)	0	1	0	0
EC3.5.1.90	20.0913	12.6279	0.0147063	0.0210016	0	4	0	0	Coenzyme B12 biosynthesis Adenosylcobinamide amidohydrolase (EC 3.5.1.90)	0	1	0	0
EC4.1.1.8	20.0913	12.6279	0.0147063	0.0210016	0	4	0	0	Alkaloid biosynthesis from L-lysine Oxalyl-CoA decarboxylase (EC 4.1.1.8)	0	1	0	0
EC2.7.2.15	20.0913	12.6279	0.0147063	0.0210016	0	4	0	0	Threonine anaerobic catabolism gene cluster Propionate kinase (EC 2.7.2.15)	0	1	0	0
EC2.7.2.7	20.0913	12.6279	0.0147063	0.0210016	0	4	0	0	Acetyl-CoA fermentation to Butyrate Butyrate kinase (EC 2.7.2.7)	0	1	0	0
EC1.17.1.-	20.0913	12.6279	0.0147063	0.0210016	0	4	0	0	- P-cymene monooxygenase, reductase subunit(CymAb) (EC 1.17.1.-)	0	1	0	0
EC1.1.1.261	20.0913	12.9982	0.0147063	0.0210016	4	0	0	0	Respiratory dehydrogenases 1 Glycerol-1-phosphate dehydrogenase [NAD(P)] (EC 1.1.1.261)	1	0	0	0
EC1.1.1.95	-0.0492025	59.7035	0.0150442	0.0214589	2081	2461	2828	2440	COG0277 D-3-phosphoglycerate dehydrogenase (EC 1.1.1.95)	0.735856	0.870226	1	0.862801
EC2.7.4.-	0.128598	40.3791	0.0153	0.0217979	383	339	371	330	- Uridylate kinase (EC 2.7.4.-)	1	0.885117	0.968668	0.861619
EC2.1.2.10	0.0708488	76.8761	0.0162606	0.0231393	1137	1133	1120	1215	YgfZ Aminomethyltransferase (glycine cleavage system T protein) (EC 2.1.2.10)	0.935802	0.93251	0.921811	1
EC2.1.1.37	0.360446	28.5786	0.0168661	0.0239728	52	48	36	41	DNA repair, bacterial DNA-cytosine methyltransferase (EC 2.1.1.37)	1	0.923077	0.692308	0.788462
EC2.1.1.36	2.04499	16.6186	0.0171971	0.0243861	1	6	1	0	tRNA modification Archaea tRNA (adenine57/58-N1)-methyltransferase (EC 2.1.1.36)	0.166667	1	0.166667	0
EC3.5.5.1	2.04499	13.5849	0.0171971	0.0243861	3	4	1	0	Auxin biosynthesis Nitrilase 2 (EC 3.5.5.1)	0.75	1	0.25	0
EC3.1.3.27	0.231349	33.3511	0.0173082	0.0245149	112	114	120	78	Osmotic stress cluster Phosphatidylglycerophosphatase B (EC 3.1.3.27)	0.933333	0.95	1	0.65
EC2.7.1.33	0.230726	35.2926	0.0173457	0.0245393	107	120	92	107	Coenzyme A Biosynthesis Pantothenate kinase type III, CoaX-like (EC 2.7.1.33)	0.891667	1	0.766667	0.891667
EC2.1.1.10	0.324327	29.677	0.0179585	0.0253766	65	54	47	48	Methionine Biosynthesis Homocysteine S-methyltransferase (EC 2.1.1.10)	1	0.830769	0.723077	0.738462
EC1.8.1.7	0.206053	38.7301	0.0184105	0.0259849	158	118	132	116	Glutathione: Redox cycle Glutathione reductase (EC 1.8.1.7)	1	0.746835	0.835443	0.734177
EC3.1.1.11	1.60316	17.2683	0.0186001	0.0262221	3	6	0	2	D-Galacturonate and D-Glucuronate Utilization Pectinesterase (EC 3.1.1.11)	0.5	1	0	0.333333
EC4.1.1.17	-0.171691	43.9649	0.0187934	0.0264638	155	173	198	232	Polyamine Metabolism Ornithine decarboxylase (EC 4.1.1.17)	0.668103	0.74569	0.853448	1
EC3.1.1.17	-0.498756	29.6437	0.0189547	0.0266434	23	10	34	26	Entner-Doudoroff Pathway Gluconolactonase (EC 3.1.1.17)	0.676471	0.294118	1	0.764706
EC2.7.1.45	0.12684	45.5132	0.018965	0.0266434	336	358	323	352	- 2-dehydro-3-deoxygluconate kinase (EC 2.7.1.45)	0.938547	1	0.902235	0.98324
EC1.11.1.9	-0.273048	38.5324	0.0194681	0.0273185	76	46	103	74	Glutathione: Redox cycle Glutathione peroxidase (EC 1.11.1.9)	0.737864	0.446602	1	0.718447
EC4.1.3.-	0.118499	44.5954	0.0198832	0.0278687	339	441	406	359	Cinnamic Acid Degradation 4-hydroxy-2-oxovalerate aldolase (EC 4.1.3.-)	0.768707	1	0.920635	0.814059
EC1.5.99.11	-0.81721	29.6845	0.0220595	0.0308834	9	1	18	7	Methanogenesis F420-dependent N(5),N(10)-methylenetetrahydromethanopterin reductase (EC 1.5.99.11)	0.5	0.0555556	1	0.388889
EC3.1.26.11	-0.263134	31.7203	0.0224506	0.0313946	52	74	101	80	tRNA processing Ribonuclease Z (EC 3.1.26.11)	0.514851	0.732673	1	0.792079
EC3.6.3.14, YscN,SpaL,MxiB,HrcN,EscN	-19.8964	12.1717	0.0231306	0.0323082	0	0	4	0	Type III secretion systems Type III secretion cytoplasmic ATP synthase (EC 3.6.3.14, YscN,SpaL,MxiB,HrcN,EscN)	0	0	1	0
EC1.14.13.7	0.841018	20.4215	0.0231728	0.0323298	9	12	4	6	Phenol hydroxylase Phenol hydroxylase, P4 oxygenase component DmpO (EC 1.14.13.7)	0.75	1	0.333333	0.5
EC1.1.1.58	0.753007	27.5129	0.023417	0.0326328	6	19	9	4	D-Galacturonate and D-Glucuronate Utilization Altronate oxidoreductase (EC 1.1.1.58)	0.315789	1	0.473684	0.210526
EC2.7.1.29	-0.748217	35.9265	0.0239885	0.0333908	12	0	12	16	Dihydroxyacetone kinases Putative dihydroxyacetone kinase (EC 2.7.1.29), dihydroxyacetone binding subunit	0.75	0	0.75	1
EC5.3.3.2	0.151544	34.9926	0.0248598	0.034564	222	228	246	181	polyprenyl synthesis Isopentenyl-diphosphate delta-isomerase (EC 5.3.3.2)	0.902439	0.926829	1	0.735772
EC1.4.1.21	-1.06407	18.9465	0.0250405	0.0347752	1	4	9	7	NAD and NADP cofactor biosynthesis global L-Aspartate dehydrogenase (EC 1.4.1.21)	0.111111	0.444444	1	0.777778
EC5.3.1.13	0.133165	47.9088	0.0262163	0.0363665	236	331	314	234	- Arabinose 5-phosphate isomerase (EC 5.3.1.13)	0.712991	1	0.94864	0.706949
EC1.8.99.-	0.166145	56.9736	0.0262559	0.0363797	141	229	213	133	Anaerobic respiratory reductases Anaerobic dimethyl sulfoxide reductase chain C (EC 1.8.99.-)	0.615721	1	0.930131	0.580786
EC4.1.1.37	0.135379	33.6706	0.0285275	0.039482	263	270	278	236	Heme and Siroheme Biosynthesis Uroporphyrinogen III decarboxylase (EC 4.1.1.37)	0.946043	0.971223	1	0.848921
EC6.3.4.6	0.2799	51.8787	0.0290495	0.0401587	93	40	61	50	Novel non-oxidative pathway of Uracil catabolism Urea carboxylase (EC 6.3.4.6)	1	0.430108	0.655914	0.537634
EC1.1.1.49	0.0970967	102.87	0.0293055	0.0404663	612	395	499	510	- Glucose-6-phosphate 1-dehydrogenase (EC 1.1.1.49)	1	0.645425	0.815359	0.833333
EC4.2.1.43	-0.623054	39.6644	0.0300629	0.0414649	15	2	11	24	COG3533 L-2-keto-3-deoxyarabonate dehydratase (EC 4.2.1.43)	0.625	0.0833333	0.458333	1
EC1.1.1.-	0.118734	71.459	0.0308472	0.0424983	401	267	378	277	COG3380 COG2907 Oxidoreductase, short-chain dehydrogenase/reductase family (EC 1.1.1.-)	1	0.665835	0.942643	0.690773
EC1.13.11.39	0.925759	18.9314	0.032617	0.0448854	6	10	4	3	Biphenyl Degradation Biphenyl-2,3-diol 1,2-dioxygenase (EC 1.13.11.39)	0.6	1	0.4	0.3
EC4.1.1.48	-0.11158	41.3663	0.0326891	0.0449336	352	309	426	390	Tryptophan synthesis Indole-3-glycerol phosphate synthase (EC 4.1.1.48)	0.826291	0.725352	1	0.915493
EC3.8.1.2	0.279829	31.7879	0.0329653	0.0452619	54	73	65	41	CBSS-323850.3.peg.3269 2-haloalkanoic acid dehalogenase (EC 3.8.1.2)	0.739726	1	0.890411	0.561644
EC2.4.1.11	1.89084	14.2148	0.034394	0.046696	4	2	0	1	Glycogen metabolism Glycogen [starch] synthase, eukaryotic (EC 2.4.1.11)	1	0.5	0	0.25
EC6.2.1.20	1.48538	16.2695	0.0344161	0.046696	4	4	0	2	- acyl-acyl carrier protein synthetase (EC 6.2.1.20)	1	1	0	0.5
EC1.2.1.32	1.48538	18.2872	0.0344161	0.046696	6	2	0	2	Tryptophan catabolism 2-aminomuconate semialdehyde dehydrogenase (EC 1.2.1.32)	1	0.333333	0	0.333333
EC3.6.1.11	-0.144328	35.4291	0.0344746	0.046696	197	184	276	210	- Exopolyphosphatase (EC 3.6.1.11)	0.713768	0.666667	1	0.76087
EC1.12.5.1	21.8037	8.90883	0.0346268	0.046696	1	2	0	0	Hydrogenases Quinone-reactive Ni/Fe-hydrogenase large chain (EC 1.12.5.1)	0.5	1	0	0
EC1.3.99.15	21.8037	8.90883	0.0346268	0.046696	1	2	0	0	Anaerobic benzoate metabolism Benzoyl-CoA reductase subunit BadG (EC 1.3.99.15)	0.5	1	0	0
EC4.1.1.74	19.8037	11.2912	0.0346268	0.046696	3	0	0	0	Auxin biosynthesis Indole-3-pyruvate decarboxylase (EC 4.1.1.74)	1	0	0	0
EC1.6.99.-	19.8037	11.2912	0.0346268	0.046696	3	0	0	0	Flavodoxin NAD(P)H oxidoreductase YRKL (EC 1.6.99.-)	1	0	0	0
EC3.4.24.29	19.8037	11.2912	0.0346268	0.046696	3	0	0	0	Listeria Pathogenicity Island LIPI-1 extended Zinc metalloproteinase precursor (EC 3.4.24.29)	1	0	0	0
EC1.4.99.3	19.8037	11.2912	0.0346268	0.046696	3	0	0	0	Respiratory dehydrogenases 1 Methylamine dehydrogenase heavy chain precursor (EC 1.4.99.3)	1	0	0	0
EC3.1.6.12	19.8037	11.2912	0.0346268	0.046696	3	0	0	0	eukaryotic rRNA modification and related functions Arylsulfatase B precursor (EC 3.1.6.12)	1	0	0	0
EC2.1.1.114	19.8037	11.2912	0.0346268	0.046696	3	0	0	0	Experimental-Ubiquinone BiosynthesisVDC 3,4-dihydroxy-5-hexaprenylbenzoate methyltransferase (EC 2.1.1.114)	1	0	0	0
EC1.1.1.77	19.8037	11.2912	0.0346268	0.046696	3	0	0	0	L-rhamnose utilization Lactaldehyde reductase (EC 1.1.1.77)	1	0	0	0
EC3.6.3.3	19.8037	11.2912	0.0346268	0.046696	3	0	0	0	Cobalt-zinc-cadmium resistance Cadmium-transporting ATPase (EC 3.6.3.3)	1	0	0	0
EC2.1.1.95	19.8037	11.2912	0.0346268	0.046696	3	0	0	0	Tocopherol Biosynthesis Gamma-tocopherol C-methyltransferase (EC 2.1.1.95)	1	0	0	0
EC1.1.1.50	19.8037	11.2912	0.0346268	0.046696	3	0	0	0	Phenylpropanoid compound degradation Putative 3-alpha-hydroxysteroid dehydrogenase/carbonyl reductase oxidoreductase protein (EC 1.1.1.50)	1	0	0	0
EC5.2.-.-	0.563386	33.575	0.0355398	0.0478739	12	23	5	17	Carotenoids Carotenoid cis-trans isomerase (EC 5.2.-.-)	0.521739	1	0.217391	0.73913
EC1.1.1.219	0.319624	37.1371	0.0359839	0.0484183	31	65	43	34	Tannin biosynthesis Dihydroflavonol-4-reductase (EC 1.1.1.219)	0.476923	1	0.661538	0.523077
EC5.4.1.2	0.350395	33.939	0.0360948	0.0485137	52	29	31	32	Coenzyme B12 biosynthesis Cobalt-precorrin-8x methylmutase (EC 5.4.1.2)	1	0.557692	0.596154	0.615385
EC4.4.1.15	-0.999531	32.81	0.0383205	0.0513911	3	2	15	0	Adaptation to d-cysteine D-cysteine desulfhydrase (EC 4.4.1.15)	0.2	0.133333	1	0
EC1.17.3.2	-0.999531	24.0338	0.0383205	0.0513911	0	5	11	4	Purine conversions Xanthine oxidase (EC 1.17.3.2)	0	0.454545	1	0.363636
EC3.5.1.30	0.946379	17.8225	0.0420541	0.0563357	6	8	3	3	Lysine degradation 5-aminopentanamidase (EC 3.5.1.30)	0.75	1	0.375	0.375
EC2.1.2.9	-0.0840192	78.0504	0.0421087	0.0563466	626	444	715	570	Translation initiation factors bacterial Methionyl-tRNA formyltransferase (EC 2.1.2.9)	0.875524	0.620979	1	0.797203
EC3.1.3.37	-1.2002	19.1073	0.0428431	0.0572659	1	2	3	8	Calvin-Benson cycle Sedoheptulose-1,7-bisphosphatase (EC 3.1.3.37)	0.125	0.25	0.375	1
EC4.2.3.4	-0.0682122	77.8278	0.0438437	0.0585388	909	700	1058	844	Type IV pilus 3-dehydroquinate synthase (EC 4.2.3.4)	0.859168	0.661626	1	0.797732
EC3.6.1.31	0.15676	33.5406	0.0442472	0.0590125	171	168	184	136	COG0523 Phosphoribosyl-ATP pyrophosphatase (EC 3.6.1.31)	0.929348	0.913043	1	0.73913
EC3.4.21.53	-0.0455378	88.4802	0.0453654	0.0604372	1950	1649	2175	1984	Proteolysis in bacteria, ATP-dependent ATP-dependent protease La (EC 3.4.21.53) Type II	0.896552	0.758161	1	0.912184
EC4.1.3.24	0.217562	29.8334	0.0456371	0.0607324	90	89	91	68	Serine-glyoxylate cycle Malyl-CoA lyase (EC 4.1.3.24)	0.989011	0.978022	1	0.747253
EC1.1.1.274	-0.629158	23.4796	0.0464973	0.0618092	10	4	15	14	D-gluconate and ketogluconates metabolism 2,5-diketo-D-gluconic acid reductase B (EC 1.1.1.274)	0.666667	0.266667	1	0.933333
EC2.1.1.5	-0.195599	57.0528	0.047307	0.0628167	121	57	123	116	Niacin-Choline transport and metabolism Betaine--homocysteine S-methyltransferase (EC 2.1.1.5)	0.98374	0.463415	1	0.943089
EC4.1.2.19	-0.411745	24.1478	0.047667	0.0632253	17	19	31	29	L-rhamnose utilization Predicted rhamnulose-1-phosphate aldolase (EC 4.1.2.19)	0.548387	0.612903	1	0.935484
EC2.1.1.29	-21.6087	9.1411	0.0491858	0.0649553	0	0	1	2	tRNA modification yeast cytoplasmic tRNA (cytosine-5-)-methyltransferase NCL1 (EC 2.1.1.29) (tRNA methyltransferase 4) (Multisite-specific tRNA:m5C-methyltransferase)	0	0	0.5	1
EC1.3.-.- and EC 2.1.1-	-21.6087	9.1411	0.0491858	0.0649553	0	0	1	2	Carotenoids phi-Carotenoid synthase (EC 1.3.-.- and EC 2.1.1-)	0	0	0.5	1
EC5.3.2.-	-19.6087	11.6719	0.0491858	0.0649553	0	0	0	3	Central meta-cleavage pathway of aromatic compound degradation 4-oxalocrotonate tautomerase (EC 5.3.2.-)	0	0	0	1
EC2.7.1.51	-19.6087	11.6719	0.0491858	0.0649553	0	0	0	3	L-fucose utilization L-fuculokinase (EC 2.7.1.51)	0	0	0	1
EC3.1.1.24	-0.137607	44.8307	0.0530442	0.0699745	149	203	215	231	Chloroaromatic degradation pathway Beta-ketoadipate enol-lactone hydrolase (EC 3.1.1.24)	0.645022	0.878788	0.930736	1
EC5.4.2.2	0.136632	41.7973	0.0535081	0.0705096	183	224	238	154	SeqA and Co-occurring Genes Phosphoglucomutase (EC 5.4.2.2)	0.768908	0.941176	1	0.647059
EC2.6.1.42	0.0393896	70.8204	0.0535702	0.0705147	2156	2510	2545	2408	Pyruvate Alanine Serine Interconversions Branched-chain amino acid aminotransferase (EC 2.6.1.42)	0.847151	0.986248	1	0.946169
EC5.3.1.6	0.0788441	39.2522	0.0549366	0.0722348	560	614	626	572	- Ribose 5-phosphate isomerase B (EC 5.3.1.6)	0.894569	0.980831	1	0.913738
EC3.5.1.47	0.392842	33.5957	0.0553467	0.0726951	38	17	20	21	Lysine Biosynthesis DAP Pathway N-acetyl-L,L-diaminopimelate deacetylase (EC 3.5.1.47)	1	0.447368	0.526316	0.552632
EC2.1.2.2	-0.133284	33.0014	0.0559703	0.0734345	180	187	257	206	De Novo Purine Biosynthesis Phosphoribosylglycinamide formyltransferase (EC 2.1.2.2)	0.700389	0.727626	1	0.801556
EC5.1.1.7	-0.0797156	39.9472	0.0573114	0.0751126	537	505	667	579	CBSS-84588.1.peg.1247 Diaminopimelate epimerase (EC 5.1.1.7)	0.805097	0.757121	1	0.868066
EC2.8.3.8	-0.765917	25.4566	0.0580985	0.0759798	6	2	15	4	Acetyl-CoA fermentation to Butyrate Acetyl-CoA:acetoacetyl-CoA transferase, beta subunit (EC 2.8.3.8)	0.4	0.133333	1	0.266667
EC3.5.4.27	-0.765917	28.3408	0.0580985	0.0759798	0	8	13	6	Serine-glyoxylate cycle N(5),N(10)-methenyltetrahydromethanopterin cyclohydrolase (EC 3.5.4.27)	0	0.615385	1	0.461538
EC2.4.1.182	0.160361	32.909	0.0589482	0.0770079	151	135	144	125	KDO2-Lipid A biosynthesis Lipid-A-disaccharide synthase (EC 2.4.1.182)	1	0.89404	0.953642	0.827815
EC1.5.99.1	-0.0807376	55.5052	0.0592179	0.0772769	554	446	671	526	Niacin-Choline transport and metabolism Sarcosine dehydrogenase (EC 1.5.99.1)	0.825633	0.66468	1	0.783905
EC6.3.2.13	0.0653833	60.6476	0.0595611	0.077641	705	929	937	753	Methicillin resistance in Staphylococci UDP-N-acetylmuramoylalanyl-D-glutamate--2,6-diaminopimelate ligase (EC 6.3.2.13)	0.752401	0.991462	1	0.803629
EC1.1.2.5	0.414934	70.1835	0.060042	0.0781838	43	5	9	26	Respiratory dehydrogenases 1 D-Lactate dehydrogenase (EC 1.1.2.5)	1	0.116279	0.209302	0.604651
EC1.1.1.175	-1.69268	13.7003	0.0619573	0.0805046	1	0	4	2	Xylose utilization D-xylose 1-dehydrogenase (EC 1.1.1.175)	0.25	0	1	0.5
EC1.1.1.203	-1.69268	20.4505	0.0619573	0.0805046	1	0	0	6	D-Galacturonate and D-Glucuronate Utilization Uronate dehydrogenase (EC 1.1.1.203)	0.166667	0	0	1
EC3.2.1.39	0.872271	21.7427	0.0659566	0.0856092	3	10	2	4	- Laminarinase (EC 3.2.1.39)	0.3	1	0.2	0.4
EC1.2.1.19	-0.405475	32.7073	0.0663867	0.0860752	24	8	31	22	Putrescine utilization pathways 4-aminobutyraldehyde dehydrogenase (EC 1.2.1.19)	0.774194	0.258065	1	0.709677
EC4.1.3.3	1.70852	17.7433	0.0683555	0.0885332	0	5	0	1	Sialic Acid Metabolism N-acetylneuraminate lyase (EC 4.1.3.3)	0	1	0	0.2
EC3.1.2.4	0.129463	67.0204	0.0688878	0.0891273	210	191	266	123	Isobutyryl-CoA to Propionyl-CoA Module 3-hydroxyisobutyryl-CoA hydrolase (EC 3.1.2.4)	0.789474	0.718045	1	0.462406
EC3.1.4.46	-0.108189	48.4435	0.0696724	0.0900462	291	217	341	284	- Glycerophosphoryl diester phosphodiesterase (EC 3.1.4.46)	0.853372	0.636364	1	0.832845
EC5.3.1.12	-0.319123	56.9467	0.0713728	0.0921455	9	43	29	50	- Uronate isomerase (EC 5.3.1.12)	0.18	0.86	0.58	1
EC2.4.2.17	-0.11458	48.5746	0.0717124	0.0924853	193	252	335	216	Histidine Biosynthesis ATP phosphoribosyltransferase regulatory subunit, divergent variant (EC 2.4.2.17)	0.576119	0.752239	1	0.644776
EC5.1.3.7	-0.638518	20.2388	0.0726387	0.0935803	6	5	11	12	KDO2-Lipid A biosynthesis UDP-N-acetylglucosamine 4-epimerase (EC 5.1.3.7)	0.5	0.416667	0.916667	1
EC2.7.7.3	-0.1021	50.8941	0.0796746	0.102536	230	304	314	339	Coenzyme A Biosynthesis Phosphopantetheine adenylyltransferase, type II eukaryotic (EC 2.7.7.3)	0.678466	0.896755	0.926254	1
EC1.8.4.11	-0.0623042	75.4394	0.0803346	0.103275	813	643	988	723	Peptide methionine sulfoxide reductase Peptide methionine sulfoxide reductase MsrA (EC 1.8.4.11)	0.822874	0.65081	1	0.731781
EC2.7.7.38	-0.146907	34.1562	0.080462	0.103329	109	142	172	149	KDO2-Lipid A biosynthesis 3-deoxy-manno-octulosonate cytidylyltransferase (EC 2.7.7.38)	0.633721	0.825581	1	0.866279
EC4.1.1.65	0.142639	32.6654	0.0814491	0.104486	141	164	164	128	Glycerolipid and Glycerophospholipid Metabolism in Bacteria Phosphatidylserine decarboxylase (EC 4.1.1.65)	0.859756	1	1	0.780488
EC5.1.99.-	-0.557699	23.3269	0.0829318	0.106177	10	4	14	13	- Hydantoin racemase (EC 5.1.99.-)	0.714286	0.285714	1	0.928571
EC4.3.1.19	-0.0702331	75.332	0.0829427	0.106177	570	552	829	500	Threonine degradation Threonine dehydratase, catabolic (EC 4.3.1.19)	0.687575	0.665862	1	0.603136
EC2.7.1.27	23.3982	8.00107	0.0845258	0.107522	1	1	0	0	Erythritol utilization Erythritol kinase EryA (EC 2.7.1.27)	1	1	0	0
EC2.7.1.157	23.3982	8.00107	0.0845258	0.107522	1	1	0	0	N-Acetyl-Galactosamine and Galactosamine Utilization Predicted N-acetylgalactosamine kinase, ROK-type (EC 2.7.1.157)	1	1	0	0
EC3.1.26.-	23.3982	8.00107	0.0845258	0.107522	1	1	0	0	Regulatory Intramembrane Proteolysis Pathways Endoribonuclease (EC 3.1.26.-) IRE1	1	1	0	0
EC3.6.1.45	23.3982	8.00107	0.0845258	0.107522	1	1	0	0	Nudix proteins (nucleoside triphosphate hydrolases) Uridine diphosphate glucose pyrophosphatase (EC 3.6.1.45)	1	1	0	0
EC2.4.1.56	20.3982	9.2948	0.0845258	0.107522	0	2	0	0	LOS core oligosaccharide biosynthesis Lipopolysaccharide 1,2-N-acetylglucosaminetransferase (EC 2.4.1.56)	0	1	0	0
EC4.1.2.40	20.3982	9.2948	0.0845258	0.107522	0	2	0	0	Galactose-inducible PTS Tagatose 1,6-diphosphate aldolase (EC 4.1.2.40)	0	1	0	0
EC1.3.99.3	-0.283911	26.1641	0.0875868	0.111299	31	29	50	38	Valine degradation Probable acyl-CoA dehydrogenase (EC 1.3.99.3)	0.62	0.58	1	0.76
EC2.4.-.-	0.72769	19.1411	0.0877813	0.111429	7	8	3	5	Biofilm Adhesin Biosynthesis Biofilm PGA synthesis N-glycosyltransferase PgaC (EC 2.4.-.-)	0.875	1	0.375	0.625
EC1.3.99.13	1.07991	15.6769	0.0896487	0.11368	4	4	1	2	Phenylpropanoid compound degradation Acyl coenzyme A dehydrogenase (EC 1.3.99.13)	1	1	0.25	0.5
EC2.9.1.1	-0.350444	35.3397	0.092344	0.116975	18	19	44	14	Selenocysteine metabolism L-seryl-tRNA(Sec) selenium transferase (EC 2.9.1.1)	0.409091	0.431818	1	0.318182
EC4.1.1.81	0.274022	33.5387	0.0948982	0.120085	52	29	38	30	Coenzyme B12 biosynthesis L-threonine 3-O-phosphate decarboxylase (EC 4.1.1.81)	1	0.557692	0.730769	0.576923
EC2.7.7.22	-0.0669659	59.6703	0.0950286	0.120125	523	623	810	543	Perosamine Synthesis Vibrio Mannose-1-phosphate guanylyltransferase (GDP) (EC 2.7.7.22)	0.645679	0.769136	1	0.67037
EC1.4.3.19	-0.257594	28.871	0.0962522	0.121545	28	42	51	49	- Glycine oxidase ThiO (EC 1.4.3.19)	0.54902	0.823529	1	0.960784
EC1.14.12.13	-0.91252	20.106	0.0978529	0.123437	0	4	7	4	Chlorobenzoate degradation 2-chlorobenzoate 1,2-dioxygenase beta subunit (EC 1.14.12.13)	0	0.571429	1	0.571429
EC3.4.11.5	0.171536	42.6575	0.104228	0.131343	68	118	103	70	Proline, 4-hydroxyproline uptake and utilization Proline iminopeptidase (EC 3.4.11.5)	0.576271	1	0.872881	0.59322
EC4.3.1.15	-23.2032	8.01389	0.108267	0.135027	0	0	1	1	Putative diaminopropionate ammonia-lyase cluster Putative diaminopropionate ammonia-lyase (EC 4.3.1.15)	0	0	1	1
EC3.2.1.46	-20.2032	9.06666	0.108267	0.135027	0	0	2	0	- Galactocerebrosidase precursor (EC 3.2.1.46)	0	0	1	0
EC4.2.1.36	-20.2032	9.06666	0.108267	0.135027	0	0	2	0	Lysine biosynthesis AAA pathway 2 Homoaconitase (EC 4.2.1.36)	0	0	1	0
EC5.1.1.12	-19.2032	9.73371	0.108267	0.135027	0	0	0	2	Anaerobic Oxidative Degradation of L-Ornithine Ornithine racemase (EC 5.1.1.12)	0	0	0	1
EC2.7.1.89	-19.2032	9.73371	0.108267	0.135027	0	0	0	2	- Thiamine kinase (EC 2.7.1.89)	0	0	0	1
EC6.3.2.27	-19.2032	9.73371	0.108267	0.135027	0	0	0	2	Siderophore Aerobactin Citrate:6-N-acetyl-6-N-hydroxy-L-lysine ligase, alpha subunit (EC 6.3.2.27), aerobactin biosynthesis protein IucA	0	0	0	1
EC2.3.3.14	-19.2032	9.73371	0.108267	0.135027	0	0	0	2	- Homocitrate synthase (EC 2.3.3.14)	0	0	0	1
EC3.5.2.-	-19.2032	9.73371	0.108267	0.135027	0	0	0	2	- L-2-amino-thiazoline-4-carboxylic acid hydrolase (EC 3.5.2.-)	0	0	0	1
EC1.2.1.31	-19.2032	9.73371	0.108267	0.135027	0	0	0	2	Lysine degradation L-aminoadipate-semialdehyde dehydrogenase large subunit (EC 1.2.1.31)	0	0	0	1
EC1.18.1.3	-19.2032	9.73371	0.108267	0.135027	0	0	0	2	Phenylpropionate Degradation 3-phenylpropionate dioxygenase ferredoxin--NAD(+) reductase component (EC 1.18.1.3)	0	0	0	1
EC1.1.1.264	-0.748217	18.9678	0.110453	0.137611	4	2	6	8	D-gluconate and ketogluconates metabolism L-idonate 5-dehydrogenase (EC 1.1.1.264)	0.5	0.25	0.75	1
EC2.3.1.74	-0.551507	23.5658	0.112953	0.140582	3	9	15	8	Flavanone biosynthesis Chalcone synthase (EC 2.3.1.74)	0.2	0.6	1	0.533333
EC2.6.1.82	1.19769	21.9898	0.113202	0.140603	6	0	0	2	Putrescine utilization pathways Putrescine aminotransferase (EC 2.6.1.82)	1	0	0	0.333333
EC4.2.1.41	1.19769	21.9898	0.113202	0.140603	6	0	0	2	D-galactarate, D-glucarate and D-glycerate catabolism 5-dehydro-4-deoxyglucarate dehydratase (EC 4.2.1.41)	1	0	0	0.333333
EC1.11.1.6	-0.0425477	74.2729	0.11344	0.140754	1308	1275	1461	1515	Protection from Reactive Oxygen Species Catalase (EC 1.11.1.6)	0.863366	0.841584	0.964356	1
EC2.6.1.11	-0.0587372	41.2743	0.116518	0.144425	613	709	826	722	PROSC Acetylornithine aminotransferase (EC 2.6.1.11)	0.742131	0.858354	1	0.874092
EC4.3.2.1	-0.0832407	35.161	0.119469	0.147931	317	323	409	359	Arginine Biosynthesis extended Argininosuccinate lyase (EC 4.3.2.1)	0.775061	0.789731	1	0.877751
EC2.7.7.7	-0.0177033	57.4215	0.1199	0.148314	6928	7651	8859	7526	T7-like phage core proteins T7-like phage DNA Polymerase (EC 2.7.7.7)	0.78203	0.863641	1	0.849532
EC4.6.1.1	-0.0679732	43.0868	0.121401	0.150017	430	527	597	534	- Adenylate cyclase (EC 4.6.1.1)	0.720268	0.882747	1	0.894472
EC2.3.1.51	0.12072	59.2058	0.124757	0.154007	113	214	179	141	Glycerolipid and Glycerophospholipid Metabolism in Bacteria 1-acyl-sn-glycerol-3-phosphate acyltransferase (EC 2.3.1.51)	0.528037	1	0.836449	0.658879
EC1.1.1.14	0.260011	27.2231	0.128532	0.158344	35	39	29	34	- Sorbitol dehydrogenase (EC 1.1.1.14)	0.897436	1	0.74359	0.871795
EC3.6.3.40	0.260011	30.5407	0.128532	0.158344	42	32	27	36	- Teichoic acid export ATP-binding protein TagH (EC 3.6.3.40)	1	0.761905	0.642857	0.857143
EC3.5.1.9	0.658697	35.9193	0.128897	0.158633	14	0	3	5	NAD and NADP cofactor biosynthesis global Kynurenine formamidase, bacterial (EC 3.5.1.9)	1	0	0.214286	0.357143
EC1.1.99.22	1.48538	13.3595	0.134746	0.165327	3	1	1	0	D-gluconate and ketogluconates metabolism Broad-specificity glycerol dehydrogenase (EC 1.1.99.22), subunit SldA	1	0.333333	0.333333	0
EC3.4.24.28	1.48538	13.3595	0.134746	0.165327	3	1	1	0	CBSS-265072.7.peg.546 Bacillolysin (EC 3.4.24.28)	1	0.333333	0.333333	0
EC3.7.1.5	1.48538	16.2247	0.134746	0.165327	4	0	1	0	Salicylate and gentisate catabolism Fumarylacetoacetate (FAA) hydrolase (EC 3.7.1.5)	1	0	0.25	0
EC3.1.3.48	0.123096	45.9616	0.137309	0.168301	141	154	188	100	- Low molecular weight protein tyrosine phosphatase (EC 3.1.3.48)	0.75	0.819149	1	0.531915
EC4.2.1.52	-0.0968728	38.9389	0.138459	0.169539	193	232	258	259	Lysine Biosynthesis DAP Pathway Dihydrodipicolinate synthase (EC 4.2.1.52)	0.745174	0.895753	0.996139	1
EC2.7.7.39	-0.27697	29.5098	0.145201	0.177615	15	31	36	31	Rhamnose containing glycans Glycerol-3-phosphate cytidylyltransferase (EC 2.7.7.39)	0.416667	0.861111	1	0.861111
EC1.17.4.1	-0.0265242	391.586	0.148224	0.181129	2192	3397	2963	3374	- Ribonucleotide reductase of class Ib (aerobic), beta subunit (EC 1.17.4.1)	0.645275	1	0.87224	0.993229
EC6.3.3.1	-0.0643035	52.3345	0.150289	0.183435	433	491	652	436	De Novo Purine Biosynthesis Phosphoribosylformylglycinamidine cyclo-ligase (EC 6.3.3.1)	0.66411	0.753067	1	0.668712
EC4.1.1.1	0.946379	18.0303	0.150565	0.183435	3	4	0	3	Pyruvate metabolism II: acetyl-CoA, acetogenesis from pyruvate Pyruvate decarboxylase (EC 4.1.1.1)	0.75	1	0	0.75
EC1.1.3.12	0.946379	22.9805	0.150565	0.183435	7	0	1	2	Pyridoxin(Vitamin B6) Degradation Pathway Pyridoxine 4-oxidase (EC 1.1.3.12)	1	0	0.142857	0.285714
EC2.7.1.60	-0.594066	19.446	0.158905	0.193401	3	5	7	9	Sialic Acid Metabolism N-acetylmannosamine kinase (EC 2.7.1.60)	0.333333	0.555556	0.777778	1
EC2.4.1.18	0.0655582	36.1804	0.165668	0.20143	439	441	490	420	- 1,4-alpha-glucan (glycogen) branching enzyme, GH-13-type (EC 2.4.1.18)	0.895918	0.9	1	0.857143
EC2.4.2.2	-0.288685	31.5734	0.166371	0.202082	18	20	20	36	pyrimidine conversions Pyrimidine-nucleoside phosphorylase (EC 2.4.2.2)	0.5	0.555556	0.555556	1
EC1.13.11.54	0.504546	41.9317	0.170765	0.207211	18	0	6	6	Omega-amidase 1,2-dihydroxy-3-keto-5-methylthiopentene dioxygenase (EC 1.13.11.54)	1	0	0.333333	0.333333
EC2.3.1.117	0.0839291	45.9142	0.172787	0.209455	216	308	286	246	Lysine Biosynthesis DAP Pathway 2,3,4,5-tetrahydropyridine-2,6-dicarboxylate N-succinyltransferase (EC 2.3.1.117)	0.701299	1	0.928571	0.798701
EC1.18.1.1	0.399185	32.9255	0.173167	0.209705	15	12	18	2	Rubrerythrin Rubredoxin-NAD(+) reductase (EC 1.18.1.1)	0.833333	0.666667	1	0.111111
EC2.1.1.11	-0.390467	40.497	0.174717	0.211371	18	1	20	11	Chlorophyll Biosynthesis Mg-protoporphyrin O-methyltransferase (EC 2.1.1.11)	0.9	0.05	1	0.55
EC2.7.4.14	0.105105	46.819	0.175757	0.212416	166	167	214	117	pyrimidine conversions Cytidylate kinase (EC 2.7.4.14)	0.775701	0.780374	1	0.546729
EC1.2.1.66	-0.536908	29.6368	0.183003	0.220954	9	0	11	6	Glutathione analogs: mycothiol Formaldehyde dehydrogenase MscR, NAD/mycothiol-dependent (EC 1.2.1.66)	0.818182	0	1	0.545455
EC4.1.3.36	-0.173786	31.4785	0.18453	0.222576	40	62	71	63	Anaerobic benzoate metabolism 2-ketocyclohexanecarboxyl-CoA hydrolase (EC 4.1.3.36)	0.56338	0.873239	1	0.887324
EC1.1.1.18	-0.120352	128.91	0.186901	0.225211	176	40	144	125	- Myo-inositol 2-dehydrogenase 1 (EC 1.1.1.18)	1	0.227273	0.818182	0.710227
EC4.1.1.5	-0.999531	16.229	0.190171	0.228923	0	2	2	4	Alpha-acetolactate operon Alpha-acetolactate decarboxylase (EC 4.1.1.5)	0	0.5	0.5	1
EC2.5.1.19	-0.0552076	55.8431	0.19174	0.230584	451	586	702	508	Common Pathway For Synthesis of Aromatic Compounds (DAHP synthase to chorismate) 5-Enolpyruvylshikimate-3-phosphate synthase (EC 2.5.1.19)	0.64245	0.834758	1	0.723647
EC3.1.21.-	1.01537	16.4014	0.199955	0.239549	4	1	2	0	Natural DNA Transformation in Vibrio Extracellular deoxyribonuclease Dns (EC 3.1.21.-)	1	0.25	0.5	0
EC3.4.11.7	-1.28721	16.8463	0.199987	0.239549	0	1	0	4	- Glutamyl aminopeptidase (EC 3.4.11.7)	0	0.25	0	1
EC1.1.1.5	-1.28721	16.8463	0.199987	0.239549	0	1	0	4	Acetoin, butanediol metabolism Acetoin (diacetyl) reductase (EC 1.1.1.5)	0	0.25	0	1
EC1.1.1.62	-1.28721	13.1657	0.199987	0.239549	1	0	3	1	Fatty Acid Biosynthesis FASI 3-oxoacyl-coenzyme A reductase of elongase (EC 1.1.1.62)	0.333333	0	1	0.333333
EC2.4.1.25	0.0935863	120.419	0.206855	0.247531	249	114	145	220	- 4-alpha-glucanotransferase (amylomaltase) (EC 2.4.1.25)	1	0.457831	0.582329	0.883534
EC1.1.1.57	-0.199412	38.8109	0.207589	0.248164	21	48	59	34	- D-mannonate oxidoreductase (EC 1.1.1.57)	0.355932	0.813559	1	0.576271
EC5.3.3.10	-0.219373	59.6494	0.20944	0.25013	32	24	17	60	Central meta-cleavage pathway of aromatic compound degradation 5-carboxymethyl-2-hydroxymuconate delta-isomerase (EC 5.3.3.10)	0.533333	0.4	0.283333	1
EC6.4.1.1	0.078755	76.4141	0.216892	0.258774	300	187	232	265	Pyruvate metabolism I: anaplerotic reactions, PEP Pyruvate carboxyl transferase subunit B (EC 6.4.1.1)	1	0.623333	0.773333	0.883333
EC2.3.1.16	0.0185574	269.949	0.21787	0.259686	4253	4226	5680	3510	n-Phenylalkanoic acid degradation 3-ketoacyl-CoA thiolase (EC 2.3.1.16)	0.748768	0.744014	1	0.617958
EC1.3.3.3	0.0908953	38.761	0.218641	0.260348	200	165	188	180	Heme and Siroheme Biosynthesis Coproporphyrinogen III oxidase, aerobic (EC 1.3.3.3)	1	0.825	0.94	0.9
EC1.2.7.7	19.705	7.34055	0.222554	0.26065	0	1	0	0	Ketoisovalerate oxidoreductase Ketoisovalerate oxidoreductase subunit VorA (EC 1.2.7.7)	0	1	0	0
EC4.2.1.40	19.705	7.34055	0.222554	0.26065	0	1	0	0	D-galactarate, D-glucarate and D-glycerate catabolism Glucarate dehydratase (EC 4.2.1.40)	0	1	0	0
EC3.1.26.8	19.705	7.34055	0.222554	0.26065	0	1	0	0	Ribosome biogenesis bacterial Ribonuclease M5 (EC 3.1.26.8)	0	1	0	0
EC1.4.1.16	19.705	7.34055	0.222554	0.26065	0	1	0	0	Lysine Biosynthesis DAP Pathway Meso-diaminopimelate D-dehydrogenase (EC 1.4.1.16)	0	1	0	0
EC3.4.-.-	19.705	7.34055	0.222554	0.26065	0	1	0	0	Phage capsid proteins Phage prohead protease protein (EC 3.4.-.-)	0	1	0	0
EC2.7.1.8	19.705	7.34055	0.222554	0.26065	0	1	0	0	(GlcNAc)2 Catabolic Operon Glucosamine kinase GpsK (EC 2.7.1.8)	0	1	0	0
EC1.13.11.-	19.705	7.34055	0.222554	0.26065	0	1	0	0	Cinnamic Acid Degradation 2,3-dihydroxyphenylpropionate 1,2-dioxygenase (EC 1.13.11.-)	0	1	0	0
EC2.4.1.119	19.705	7.34055	0.222554	0.26065	0	1	0	0	N-linked Glycosylation in Bacteria Oligosaccharyltransferase PglB (EC 2.4.1.119)	0	1	0	0
EC1.18.6.1	19.705	7.34055	0.222554	0.26065	0	1	0	0	- Nitrogenase (molybdenum-iron) alpha chain (EC 1.18.6.1)	0	1	0	0
EC3.4.24.78	19.705	7.43311	0.222554	0.26065	1	0	0	0	Small acid-soluble spore proteins Endopeptidase spore protease Gpr (EC 3.4.24.78)	1	0	0	0
EC3.6.3.42	19.705	7.43311	0.222554	0.26065	1	0	0	0	Synthesis of osmoregulated periplasmic glucans Beta-(1-->2)glucan export ATP-binding/permease protein NdvA (EC 3.6.3.42)	1	0	0	0
EC2.4.1.211	19.705	7.43311	0.222554	0.26065	1	0	0	0	- Lacto-N-biose phosphorylase (EC 2.4.1.211)	1	0	0	0
EC1.13.12.2	19.705	7.43311	0.222554	0.26065	1	0	0	0	Lysine degradation Lysine 2-monooxygenase (EC 1.13.12.2)	1	0	0	0
EC6.4.1.6	19.705	7.43311	0.222554	0.26065	1	0	0	0	- Acetone carboxylase, alpha subunit (EC 6.4.1.6)	1	0	0	0
EC2.8.2.11	19.705	7.43311	0.222554	0.26065	1	0	0	0	- Galactosylceramide sulfotransferase (EC 2.8.2.11)	1	0	0	0
EC3.1.1.27	19.705	7.43311	0.222554	0.26065	1	0	0	0	Pyridoxin(Vitamin B6) Degradation Pathway 4-pyridoxolactonase (EC 3.1.1.27)	1	0	0	0
EC1.5.1.30	19.705	7.43311	0.222554	0.26065	1	0	0	0	- Flavin reductase (EC 1.5.1.30)	1	0	0	0
EC2.1.1.45	0.0613405	46.1522	0.229412	0.268423	358	396	469	314	pyrimidine conversions Thymidylate synthase (EC 2.1.1.45)	0.763326	0.84435	1	0.66951
EC3.4.24.64	0.166092	30.2414	0.230012	0.268865	54	54	46	55	- Mitochondrial processing peptidase-like protein (EC 3.4.24.64)	0.981818	0.981818	0.836364	1
EC2.6.1.52	-0.0453524	83.3777	0.230987	0.269745	705	595	920	582	Pyridoxin (Vitamin B6) Biosynthesis Phosphoserine aminotransferase (EC 2.6.1.52)	0.766304	0.646739	1	0.632609
EC2.4.2.10	-0.053073	58.1254	0.234644	0.273751	406	525	643	441	De Novo Pyrimidine Synthesis Orotate phosphoribosyltransferase (EC 2.4.2.10)	0.631415	0.816485	1	0.685848
EC3.5.4.9	0.0417062	52.8827	0.240442	0.280246	808	733	831	801	Experimental - Histidine Degradation Methenyltetrahydrofolate cyclohydrolase (EC 3.5.4.9)	0.972323	0.88207	1	0.963899
EC3.6.1.23	0.0575101	54.2751	0.24503	0.285318	414	387	394	441	r1t-like streptococcal phages Deoxyuridine 5&#39;-triphosphate nucleotidohydrolase (EC 3.6.1.23)	0.938776	0.877551	0.893424	1
EC3.4.11.24	0.551066	23.7869	0.247593	0.288026	9	2	2	5	- Aminopeptidase S (Leu, Val, Phe, Tyr preference) (EC 3.4.11.24)	1	0.222222	0.222222	0.555556
EC1.4.3.10	-19.5101	7.22648	0.256109	0.292869	0	0	1	0	Putrescine utilization pathways Monoamine/putrescine oxidase (EC 1.4.3.10)	0	0	1	0
EC5.4.3.5	-19.5101	7.56	0.256109	0.292869	0	0	0	1	Anaerobic Oxidative Degradation of L-Ornithine D-Ornithine 4,5-aminomutase E subunit (EC 5.4.3.5)	0	0	0	1
EC2.7.7.58,Irp5	-19.5101	7.22648	0.256109	0.292869	0	0	1	0	Siderophore Yersiniabactin Biosynthesis iron aquisition 2,3-dihydroxybenzoate-AMP ligase (EC 2.7.7.58,Irp5)	0	0	1	0
EC2.6.1.39	-19.5101	7.22648	0.256109	0.292869	0	0	1	0	Lysine biosynthesis AAA pathway 2 Alpha-aminoadipate aminotransferase (EC 2.6.1.39)	0	0	1	0
EC2.6.1.48	-19.5101	7.56	0.256109	0.292869	0	0	0	1	Lysine degradation 5-aminovalerate aminotransferase (EC 2.6.1.48)	0	0	0	1
EC2.3.1.22	-19.5101	7.22648	0.256109	0.292869	0	0	1	0	Triacylglycerol metabolism monoacylglycerol O-acyltransferase 1 (EC 2.3.1.22)	0	0	1	0
EC1.3.1.28	-19.5101	7.22648	0.256109	0.292869	0	0	1	0	- 2,3-dihydro-2,3-dihydroxybenzoate dehydrogenase (EC 1.3.1.28)	0	0	1	0
EC5.1.3.-	-19.5101	7.56	0.256109	0.292869	0	0	0	1	Alginate metabolism Poly(beta-D-mannuronate) C5 epimerase precursor (EC 5.1.3.-)	0	0	0	1
EC1.9.3.-	-19.5101	7.56	0.256109	0.292869	0	0	0	1	Terminal cytochrome C oxidases quinol oxidase polypeptide I QoxB (EC:1.9.3.-)	0	0	0	1
EC1.1.99.10	-19.5101	7.22648	0.256109	0.292869	0	0	1	0	D-gluconate and ketogluconates metabolism Glucose dehydrogenase (EC 1.1.99.10), membrane-bound, flavoprotein	0	0	1	0
EC2.7.7.47	-19.5101	7.22648	0.256109	0.292869	0	0	1	0	Aminoglycoside adenylyltransferases Streptomycin 3&#39;&#39;-O-adenylyltransferase (EC 2.7.7.47)	0	0	1	0
EC4.2.99.20	-19.5101	7.22648	0.256109	0.292869	0	0	1	0	Menaquinone and Phylloquinone Biosynthesis 2-succinyl-6-hydroxy-2,4-cyclohexadiene-1-carboxylate synthase (EC 4.2.99.20)	0	0	1	0
EC1.2.1.50	-19.5101	7.56	0.256109	0.292869	0	0	0	1	- LuxC, acyl-CoA reductase (EC 1.2.1.50)	0	0	0	1
EC4.2.1.90	-19.5101	7.56	0.256109	0.292869	0	0	0	1	L-rhamnose utilization L-rhamnonate dehydratase (EC 4.2.1.90)	0	0	0	1
EC1.13.12.-	-19.5101	7.56	0.256109	0.292869	0	0	0	1	Siderophore Pyoverdine L-ornithine 5-monooxygenase (EC 1.13.12.-), PvdA of pyoverdin biosynthesis	0	0	0	1
EC1.1.1.87	-19.5101	7.22648	0.256109	0.292869	0	0	1	0	Lysine biosynthesis AAA pathway 2 Homoisocitrate dehydrogenase (EC 1.1.1.87)	0	0	1	0
EC3.2.1.50	-19.5101	7.56	0.256109	0.292869	0	0	0	1	Chitin and N-acetylglucosamine utilization Alpha-N-acetylglucosaminidase (EC 3.2.1.50)	0	0	0	1
EC4.2.2.6	-19.5101	7.22648	0.256109	0.292869	0	0	1	0	D-Galacturonate and D-Glucuronate Utilization Oligogalacturonate lyase (EC 4.2.2.6)	0	0	1	0
EC3.1.11.6	0.0850159	35.2423	0.257153	0.293785	185	168	205	153	DNA repair, bacterial Exodeoxyribonuclease VII small subunit (EC 3.1.11.6)	0.902439	0.819512	1	0.746341
EC3.2.1.51	-0.11905	35.4125	0.261329	0.298274	74	86	91	108	- Alpha-L-fucosidase (EC 3.2.1.51)	0.685185	0.796296	0.842593	1
EC2.7.-.-	-0.110933	30.4412	0.262631	0.299478	85	99	125	102	LOS core oligosaccharide biosynthesis Lipopolysaccharide core biosynthesis protein WaaP (EC 2.7.-.-), heptosyl-I-kinase	0.68	0.792	1	0.816
EC5.3.1.8	0.0687755	141.422	0.263978	0.300498	186	334	386	150	Alginate metabolism Mannose-6-phosphate isomerase (EC 5.3.1.8)	0.481865	0.865285	1	0.388601
EC2.7.4.9	-0.0506352	38.1929	0.264141	0.300498	448	456	591	459	pyrimidine conversions Thymidylate kinase (EC 2.7.4.9)	0.758037	0.771574	1	0.77665
EC1.1.1.271	0.0990809	34.0264	0.26427	0.300498	124	130	152	102	Colanic acid biosynthesis GDP-L-fucose synthetase (EC 1.1.1.271)	0.815789	0.855263	1	0.671053
EC3.1.6.14	-0.594066	19.1822	0.265397	0.301497	4	1	7	3	Sulfatases and sulfatase modifying factor 1 Mucin-desulfating sulfatase MdsA precursor (EC 3.1.6.14)	0.571429	0.142857	1	0.428571
EC2.7.1.26	0.0462982	41.6533	0.269923	0.306351	570	537	609	558	riboflavin to FAD Riboflavin kinase (EC 2.7.1.26)	0.935961	0.881773	1	0.916256
EC2.1.1.152	-0.431547	20.9765	0.271652	0.308025	4	6	12	5	Coenzyme B12 biosynthesis Precorrin-6A synthase (EC 2.1.1.152)	0.333333	0.5	1	0.416667
EC5.1.3.12	0.219225	26.8383	0.273316	0.309622	26	27	31	16	- UDP-glucuronate 5&#39;-epimerase (EC 5.1.3.12)	0.83871	0.870968	1	0.516129
EC3.1.1.3	0.466806	31.0649	0.277025	0.31353	1	12	2	7	Cytolysin and Lipase operon in Vibrio Lipase precursor (EC 3.1.1.3)	0.0833333	1	0.166667	0.583333
EC2.7.7.2	0.0454888	41.9375	0.278073	0.314422	571	537	609	560	riboflavin to FAD FMN adenylyltransferase, type 2 eukaryotic (EC 2.7.7.2)	0.937603	0.881773	1	0.91954
EC4.2.1.8	0.143931	42.197	0.282589	0.319231	68	46	43	66	- Mannonate dehydratase (EC 4.2.1.8)	1	0.676471	0.632353	0.970588
EC2.4.2.29	0.0376497	54.1438	0.290367	0.327711	696	835	821	807	tRNAmodification position 34 tRNA-guanine transglycosylase (EC 2.4.2.29)	0.833533	1	0.983234	0.966467
EC1.5.1.5	0.0373761	53.0568	0.294961	0.332586	799	725	824	797	5-FCL-like protein Methylenetetrahydrofolate dehydrogenase (NADP+) (EC 1.5.1.5) / Methenyltetrahydrofolate cyclohydrolase (EC 3.5.4.9)	0.96966	0.879854	1	0.967233
EC3.4.25.-	-0.0786003	83.7129	0.296079	0.333536	205	119	161	226	Proteolysis in bacteria, ATP-dependent ATP-dependent protease HslV (EC 3.4.25.-)	0.90708	0.526549	0.712389	1
EC2.3.1.101	-0.81721	14.0095	0.305918	0.344078	1	1	2	3	Methanogenesis Formylmethanofuran--tetrahydromethanopterin N-formyltransferase (EC 2.3.1.101)	0.333333	0.333333	0.666667	1
EC3.7.1.-	0.063058	41.086	0.306005	0.344078	222	296	291	246	- 2-hydroxy-6-oxo-6-phenylhexa-2,4-dienoate hydrolase (EC 3.7.1.-)	0.75	1	0.983108	0.831081
EC2.4.1.19	-0.507055	24.7347	0.308087	0.345776	6	0	4	7	Alpha-Amylase locus in Streptocococcus Cyclomaltodextrin glucanotransferase (EC 2.4.1.19)	0.857143	0	0.571429	1
EC1.1.1.140	-0.507055	28.4299	0.308087	0.345776	0	6	2	9	D-Sorbitol(D-Glucitol) and L-Sorbose Utilization Sorbitol-6-phosphate 2-dehydrogenase (EC 1.1.1.140)	0	0.666667	0.222222	1
EC1.12.7.2	0.569084	16.5644	0.310694	0.34838	3	5	3	2	Hydrogenases Periplasmic [Fe] hydrogenase large subunit (EC 1.12.7.2)	0.6	1	0.6	0.4
EC2.2.1.9	0.134483	28.3811	0.31215	0.349688	52	63	63	48	Menaquinone and Phylloquinone Biosynthesis 2-succinyl-5-enolpyruvyl-6-hydroxy-3-cyclohexene-1-carboxylic-acid synthase (EC 2.2.1.9)	0.825397	1	1	0.761905
EC6.1.1.19	0.0483588	36.6806	0.331179	0.370663	389	399	465	364	tRNA aminoacylation, Arg Arginyl-tRNA synthetase (EC 6.1.1.19), mitochondrial	0.836559	0.858065	1	0.782796
EC3.2.1.17	0.792228	18.7319	0.344807	0.385204	4	0	0	2	Phage entry and exit Phage lysozyme (EC 3.2.1.17)	1	0	0	0.5
EC2.7.8.23	0.792228	15.8668	0.344807	0.385204	3	1	0	2	- Probable carboxyvinyl-carboxyphosphonate phosphorylmutase (EC 2.7.8.23)	1	0.333333	0	0.666667
EC3.2.1.40	0.455756	17.855	0.350639	0.391359	4	6	3	4	L-rhamnose utilization Alfa-L-rhamnosidase (EC 3.2.1.40)	0.666667	1	0.5	0.666667
EC1.5.5.-	-0.999531	14.1044	0.354258	0.395033	1	0	3	0	Acetyl-CoA fermentation to Butyrate Probable electron transfer flavoprotein-quinone oxidoreductase FixC (EC 1.5.5.-)	0.333333	0	1	0
EC2.7.8.-	0.0518793	43.6769	0.363414	0.404575	257	343	330	299	Methicillin resistance in Staphylococci Undecaprenyl-phosphate N-acetylglucosaminyl 1-phosphate transferase (EC 2.7.8.-)	0.749271	1	0.962099	0.87172
EC6.1.1.14	-0.0353596	37.4056	0.363483	0.404575	609	628	768	647	tRNA aminoacylation, Gly Glycyl-tRNA synthetase beta chain (EC 6.1.1.14)	0.792969	0.817708	1	0.842448
EC1.13.11.11	-0.0576176	134.093	0.370236	0.411714	135	313	215	309	NAD and NADP cofactor biosynthesis global Tryptophan 2,3-dioxygenase (EC 1.13.11.11)	0.43131	1	0.686901	0.98722
EC4.1.2.17	-0.488706	16.6093	0.372004	0.4133	3	2	5	4	L-fucose utilization L-fuculose phosphate aldolase (EC 4.1.2.17)	0.6	0.4	1	0.8
EC2.4.1.129	0.0145816	63.1764	0.379393	0.421123	3346	3629	3932	3658	16S rRNA modification within P site of ribosome Cell division protein FtsI [Peptidoglycan synthetase] (EC 2.4.1.129)	0.850966	0.92294	1	0.930315
EC3.5.1.19	0.0668672	39.2581	0.382439	0.424115	140	196	182	165	Redox-dependent regulation of nucleus processes Nicotinamidase (EC 3.5.1.19)	0.714286	1	0.928571	0.841837
EC1.3.1.54	-0.163283	46.466	0.383949	0.4254	37	13	47	18	Coenzyme B12 biosynthesis Cobalt-precorrin-6x reductase (EC 1.3.1.54)	0.787234	0.276596	1	0.382979
EC3.6.1.15	-0.0439242	41.238	0.396134	0.4385	313	383	455	348	Heat shock dnaK gene cluster extended Nucleoside 5-triphosphatase RdgB (dHAPTP, dITP, XTP-specific) (EC 3.6.1.15)	0.687912	0.841758	1	0.764835
EC4.1.2.5	0.0519208	74.302	0.407755	0.450951	305	192	317	204	Threonine degradation Low-specificity L-threonine aldolase (EC 4.1.2.5)	0.962145	0.605678	1	0.643533
EC4.1.1.20	0.0324928	77.9827	0.409241	0.452182	573	676	613	722	CBSS-323850.3.peg.3269 Diaminopimelate decarboxylase (EC 4.1.1.20)	0.793629	0.936288	0.84903	1
EC4.2.1.6	-0.263825	24.7919	0.414676	0.457769	12	4	13	10	D-galactonate catabolism Galactonate dehydratase (EC 4.2.1.6)	0.923077	0.307692	1	0.769231
EC2.7.1.24	0.0738694	47.3546	0.420508	0.463785	90	145	150	91	Coenzyme A Biosynthesis Dephospho-CoA kinase (EC 2.7.1.24)	0.6	0.966667	1	0.606667
EC1.1.1.158	0.0407862	76.5111	0.428402	0.471912	274	459	399	378	- UDP-N-acetylenolpyruvoylglucosamine reductase (EC 1.1.1.158)	0.59695	1	0.869281	0.823529
EC3.2.1.86	0.504546	20.1606	0.429046	0.471912	4	2	0	4	Beta-Glucoside Metabolism 6-phospho-beta-glucosidase (EC 3.2.1.86)	1	0.5	0	1
EC4.2.1.42	0.504546	24.4277	0.429046	0.471912	6	0	4	0	D-galactarate, D-glucarate and D-glycerate catabolism D-galactarate dehydratase (EC 4.2.1.42)	1	0	0.666667	0
EC1.9.3.1	-0.0186026	121.562	0.433519	0.476399	1386	1961	1965	1800	Terminal cytochrome C oxidases Cytochrome c oxidase subunit CcoP (EC 1.9.3.1)	0.705344	0.997964	1	0.916031
EC3.1.3.77	0.238843	38.3684	0.433959	0.47645	18	5	4	16	Omega-amidase 2,3-diketo-5-methylthiopentyl-1-phosphate enolase-phosphatase (EC 3.1.3.77)	1	0.277778	0.222222	0.888889
EC1.3.-.-	0.0616933	32.8631	0.434664	0.476792	146	169	183	144	At4g38090 Protoporphyrinogen IX oxidase, oxygen-independent, HemG (EC 1.3.-.-)	0.797814	0.923497	1	0.786885
EC2.1.1.63	-0.0504509	38.2655	0.440788	0.483072	190	244	264	240	DNA repair, bacterial Methylated-DNA--protein-cysteine methyltransferase (EC 2.1.1.63)	0.719697	0.924242	1	0.909091
EC6.3.2.4	-0.0367415	36.7934	0.458176	0.501673	389	374	474	400	- D-alanine--D-alanine ligase B (EC 6.3.2.4)	0.820675	0.78903	1	0.843882
EC3.1.11.1	-0.0832407	47.2046	0.458625	0.501711	87	58	116	58	DNA Repair Base Excision Exodeoxyribonuclease I (EC 3.1.11.1)	0.75	0.5	1	0.5
EC3.2.1.99	0.386763	31.6799	0.471183	0.514984	0	8	0	6	COG3533 Arabinan endo-1,5-alpha-L-arabinosidase (EC 3.2.1.99)	0	1	0	0.75
EC4.2.1.84	0.138302	28.3081	0.484995	0.529602	32	20	30	20	COG0523 Cobalt-containing nitrile hydratase subunit beta (EC 4.2.1.84)	1	0.625	0.9375	0.625
EC3.1.3.3	-0.0402893	66.4324	0.487426	0.531778	224	331	396	242	Serine Biosynthesis Phosphoserine phosphatase (EC 3.1.3.3)	0.565657	0.835859	1	0.611111
EC1.14.13.1	0.0788782	40.5034	0.496841	0.541562	74	73	102	48	Salicylate ester degradation Salicylate hydroxylase (EC 1.14.13.1)	0.72549	0.715686	1	0.470588
EC3.6.1.27	0.0475357	70.4668	0.497687	0.541889	165	232	281	137	COG0451 Undecaprenyl-diphosphatase (EC 3.6.1.27)	0.587189	0.825623	1	0.487544
EC1.2.99.5	-0.306384	18.2876	0.498484	0.541889	3	5	6	6	Methanogenesis Formylmethanofuran dehydrogenase subunit B (EC 1.2.99.5)	0.5	0.833333	1	1
EC2.7.7.1	-0.306384	19.8035	0.498484	0.541889	4	4	9	3	Redox-dependent regulation of nucleus processes Nicotinamide-nucleotide adenylyltransferase (EC 2.7.7.1)	0.444444	0.444444	1	0.333333
EC5.3.3.-	-0.0734527	32.078	0.501368	0.544536	81	73	109	74	4-Hydroxyphenylacetic acid catabolic pathway 2-hydroxyhepta-2,4-diene-1,7-dioate isomerase (EC 5.3.3.-)	0.743119	0.669725	1	0.678899
EC2.4.2.30	0.792228	12.8548	0.504127	0.547041	0	2	0	1	Redox-dependent regulation of nucleus processes Poly [ADP-ribose] polymerase-1 (EC 2.4.2.30)	0	1	0	0.5
EC6.1.1.21	-0.0249718	40.7238	0.507637	0.550356	641	684	846	654	tRNA aminoacylation, His Histidyl-tRNA synthetase (EC 6.1.1.21)	0.757683	0.808511	1	0.77305
EC4.2.1.19	0.0462384	33.598	0.514741	0.557559	180	207	226	182	Histidine Biosynthesis Imidazoleglycerol-phosphate dehydratase (EC 4.2.1.19)	0.79646	0.915929	1	0.80531
EC1.1.1.46	-0.133541	66.3094	0.517079	0.559592	40	2	29	24	COG3533 L-arabinose 1-dehydrogenase (EC 1.1.1.46)	1	0.05	0.725	0.6
EC1.14.13.3	-0.128703	30.6871	0.528028	0.57093	24	19	38	16	4-Hydroxyphenylacetic acid catabolic pathway 4-hydroxyphenylacetate 3-monooxygenase (EC 1.14.13.3)	0.631579	0.5	1	0.421053
EC1.1.1.69	-0.177173	24.8438	0.529488	0.571998	12	10	11	18	D-gluconate and ketogluconates metabolism 5-keto-D-gluconate 5-reductase (EC 1.1.1.69)	0.666667	0.555556	0.611111	1
EC3.5.1.54	-0.0234319	42.2727	0.539921	0.582749	641	648	829	628	Novel non-oxidative pathway of Uracil catabolism Allophanate hydrolase (EC 3.5.1.54)	0.773221	0.781665	1	0.757539
EC1.4.1.1	-0.0383901	36.4097	0.54064	0.583005	219	256	281	264	Pyruvate Alanine Serine Interconversions Alanine dehydrogenase (EC 1.4.1.1)	0.779359	0.911032	1	0.939502
EC4.1.1.21	-0.0325167	47.6747	0.545872	0.588123	271	376	408	330	De Novo Purine Biosynthesis Phosphoribosylaminoimidazole carboxylase catalytic subunit (EC 4.1.1.21)	0.664216	0.921569	1	0.808824
EC1.5.1.3	0.0351159	47.0071	0.556031	0.598537	230	315	337	244	COG4319 Dihydrofolate reductase (EC 1.5.1.3)	0.682493	0.934718	1	0.724036
EC2.7.1.35	-0.237391	47.8914	0.564283	0.606341	0	10	0	14	PROSC Pyridoxal kinase (EC 2.7.1.35)	0	0.714286	0	1
EC1.14.11.2	-0.237391	47.8914	0.564283	0.606341	0	10	0	14	Proline, 4-hydroxyproline uptake and utilization Similar to eukaryotic Peptidyl prolyl 4-hydroxylase, alpha subunit (EC 1.14.11.2)	0	0.714286	0	1
EC1.3.99.-	-0.411745	14.5837	0.567545	0.609306	1	2	3	2	Carnitine Metabolism in Microorganisms Crotonobetainyl-CoA dehydrogenase (EC 1.3.99.-)	0.333333	0.666667	1	0.666667
EC3.1.11.2	-0.0373003	39.0967	0.568202	0.609471	210	228	245	257	DNA repair, bacterial Exodeoxyribonuclease III (EC 3.1.11.2)	0.817121	0.88716	0.953307	1
EC4.2.1.61	0.504546	14.6425	0.576027	0.61514	1	2	0	2	Fatty Acid Biosynthesis FASI 3-hydroxypalmitoyl-[acyl-carrier-protein] dehydratase of FASI (EC 4.2.1.61)	0.5	1	0	1
EC2.3.1.38	0.504546	14.6425	0.576027	0.61514	1	2	0	2	Fatty Acid Biosynthesis FASI [Acyl-carrier-protein] acetyl transferase of FASI (EC 2.3.1.38)	0.5	1	0	1
EC1.1.1.107	0.504546	15.3051	0.576027	0.61514	3	0	1	1	Pyridoxin(Vitamin B6) Degradation Pathway Pyridoxal 4-dehydrogenase (EC 1.1.1.107)	1	0	0.333333	0.333333
EC4.1.1.82	0.504546	13.9755	0.576027	0.61514	1	2	2	0	- Phosphonopyruvate decarboxylase (EC 4.1.1.82)	0.5	1	1	0
EC2.5.1.30	0.504546	16.3578	0.576027	0.61514	3	0	2	0	- Heptaprenyl diphosphate synthase component II (EC 2.5.1.30)	1	0	0.666667	0
EC4.2.1.47	-0.0378651	34.0419	0.578826	0.617584	191	211	260	201	Perosamine Synthesis Vibrio GDP-mannose 4,6-dehydratase (EC 4.2.1.47)	0.734615	0.811538	1	0.773077
EC1.3.1.10	0.125749	28.6591	0.586143	0.624841	17	21	27	10	Fatty Acid Biosynthesis FASII Enoyl-[acyl-carrier-protein] reductase [NADPH] (EC 1.3.1.10)	0.62963	0.777778	1	0.37037
EC2.5.1.-	-0.0112123	45.7026	0.591236	0.629715	2095	2253	2573	2282	- Heme O synthase, protoheme IX farnesyltransferase (EC 2.5.1.-) COX10-CtaB	0.814225	0.875632	1	0.886902
EC1.4.3.5	0.0460381	31.7532	0.597068	0.635369	119	138	143	128	Pyridoxin (Vitamin B6) Biosynthesis Pyridoxamine 5&#39;-phosphate oxidase (EC 1.4.3.5)	0.832168	0.965035	1	0.895105
EC1.5.99.3	-0.257594	20.8856	0.598901	0.636759	6	1	5	5	Lysine degradation L-pipecolate dehydrogenase (EC 1.5.99.3)	1	0.166667	0.833333	0.833333
EC2.6.1.51	0.0711721	45.8181	0.601948	0.639437	71	35	70	39	Serine-glyoxylate cycle Serine--pyruvate aminotransferase (EC 2.6.1.51)	1	0.492958	0.985915	0.549296
EC2.7.7.15	-0.594066	11.447	0.618432	0.654652	1	0	1	1	Phosphorylcholine incorporation in LPS Cholinephosphate cytidylyltransferase (EC 2.7.7.15)	1	0	1	1
EC1.1.99.4	-0.594066	11.447	0.618432	0.654652	1	0	1	1	D-gluconate and ketogluconates metabolism 2-Keto-D-gluconate dehydrogenase (EC 1.1.99.4), membrane-bound, gamma subunit	1	0	1	1
EC1.1.1.17	-0.594066	11.447	0.618432	0.654652	1	0	1	1	Mannitol Utilization Mannitol-1-phosphate 5-dehydrogenase (EC 1.1.1.17)	1	0	1	1
EC2.6.1.2	-0.594066	12.4998	0.618432	0.654652	1	0	2	0	Alanine biosynthesis Glutamate-pyruvate aminotransferase (EC 2.6.1.2)	0.5	0	1	0
EC6.3.2.12	0.0329775	34.0012	0.619553	0.655265	211	228	264	205	Folate Biosynthesis Dihydrofolate synthase (EC 6.3.2.12)	0.799242	0.863636	1	0.776515
EC4.3.1.18	0.322224	19.4385	0.629676	0.66539	0	5	2	2	Pyruvate Alanine Serine Interconversions D-serine dehydratase (EC 4.3.1.18)	0	1	0.4	0.4
EC2.7.11.1	0.281402	21.9354	0.641257	0.677038	4	2	0	5	- Serine-protein kinase rsbW (EC 2.7.11.1)	0.8	0.4	0	1
EC5.4.4.2	-0.0539951	31.2966	0.647591	0.683129	60	73	93	62	Siderophore assembly kit Isochorismate synthase (EC 5.4.4.2) of siderophore biosynthesis	0.645161	0.784946	1	0.666667
EC3.5.3.4	0.173189	24.5817	0.652819	0.687447	10	4	4	9	- Allantoicase (EC 3.5.3.4)	1	0.4	0.4	0.9
EC4.1.99.1	0.173189	27.1123	0.652819	0.687447	6	8	2	11	Aromatic amino acid degradation Tryptophanase (EC 4.1.99.1)	0.545455	0.727273	0.181818	1
EC2.7.1.21	-0.0430343	31.0596	0.653515	0.687582	102	101	120	114	pyrimidine conversions Thymidine kinase (EC 2.7.1.21)	0.85	0.841667	1	0.95
EC4.1.1.68	-0.04868	31.5288	0.654751	0.688284	81	76	108	74	Salicylate and gentisate catabolism Fumarylacetoacetate (FAA) hydrolase (EC 4.1.1.68)	0.75	0.703704	1	0.685185
EC2.7.1.23	-0.0231368	41.1632	0.655624	0.688462	317	383	451	340	NAD and NADP cofactor biosynthesis global NAD kinase (EC 2.7.1.23)	0.702882	0.849224	1	0.75388
EC1.13.99.1	0.204441	30.7197	0.656057	0.688462	10	0	3	6	Inositol catabolism Inositol oxygenase (EC 1.13.99.1)	1	0	0.3	0.6
EC6.3.2.8	0.0172322	40.9066	0.673504	0.70574	595	554	677	570	- UDP-N-acetylmuramate--alanine ligase (EC 6.3.2.8)	0.878877	0.818316	1	0.84195
EC2.3.1.1	0.0261118	43.7803	0.673688	0.70574	269	233	320	220	Arginine Biosynthesis extended N-acetylglutamate synthase (EC 2.3.1.1)	0.840625	0.728125	1	0.6875
EC4.2.1.46	0.0136139	94.9365	0.678205	0.70977	719	1063	1005	936	- dTDP-glucose 4,6-dehydratase (EC 4.2.1.46)	0.676388	1	0.945437	0.880527
EC6.3.2.2	0.0203954	59.0205	0.678706	0.70977	454	340	483	376	Glutathione: Biosynthesis and gamma-glutamyl cycle Glutathione biosynthesis bifunctional protein gshF (EC 6.3.2.2)(EC 6.3.2.3)	0.939959	0.703934	1	0.778468
EC1.1.1.40	-0.0163393	42.0664	0.683492	0.713589	563	614	677	644	Pyruvate metabolism I: anaplerotic reactions, PEP NADP-dependent malic enzyme (EC 1.1.1.40)	0.83161	0.906942	1	0.951256
EC2.7.1.5	-0.237391	22.1548	0.683537	0.713589	0	5	2	5	- Rhamnulokinase (EC 2.7.1.5)	0	1	0.4	1
EC5.3.99.-	0.0692279	25.6419	0.688765	0.718427	34	32	36	32	- Inosose isomerase (EC 5.3.99.-)	0.944444	0.888889	1	0.888889
EC6.1.1.10	0.0135099	43.6256	0.689394	0.718465	807	872	944	885	tRNA aminoacylation, Met Methionyl-tRNA synthetase (EC 6.1.1.10), mitochondrial	0.854873	0.923729	1	0.9375
EC1.2.1.20	-0.114493	22.464	0.695854	0.724573	12	9	12	14	Lysine degradation Glutarate-semialdehyde dehydrogenase (EC 1.2.1.20)	0.857143	0.642857	0.857143	1
EC3.1.13.-	0.0565212	60.1834	0.698535	0.72674	56	36	77	19	tRNA processing Ribonuclease T (EC 3.1.13.-)	0.727273	0.467532	1	0.246753
EC2.3.1.30	0.0161176	58.6013	0.70603	0.733908	585	467	647	496	Conserved gene cluster possibly involved in RNA metabolism Serine acetyltransferase (EC 2.3.1.30)	0.904173	0.721793	1	0.766615
EC6.3.2.17	0.0244849	33.8245	0.711833	0.739305	211	228	265	208	Folate Biosynthesis Folylpolyglutamate synthase (EC 6.3.2.17)	0.796226	0.860377	1	0.784906
EC2.4.2.18	-0.0144551	110.286	0.715161	0.742125	481	725	838	513	Auxin biosynthesis Anthranilate phosphoribosyltransferase (EC 2.4.2.18)	0.573986	0.865155	1	0.612172
EC1.8.4.10	-0.0533877	27.3071	0.7179	0.74433	38	47	55	44	Inorganic Sulfur Assimilation Adenylyl-sulfate reductase [thioredoxin] (EC 1.8.4.10)	0.690909	0.854545	1	0.8
EC2.1.1.133	0.0657444	55.4102	0.718885	0.744713	49	10	29	32	Coenzyme B12 biosynthesis Cobalt-precorrin-4 C11-methyltransferase (EC 2.1.1.133)	1	0.204082	0.591837	0.653061
EC6.3.2.1	0.0198482	39.1177	0.732653	0.758328	296	274	355	262	Coenzyme A Biosynthesis Pantoate--beta-alanine ligase (EC 6.3.2.1)	0.833803	0.771831	1	0.738028
EC3.5.3.9	-0.306384	15.9661	0.735033	0.760141	0	2	3	0	- Allantoate amidohydrolase (EC 3.5.3.9)	0	0.666667	1	0
EC1.5.1.2	0.0106473	232.234	0.751251	0.775872	598	1100	1177	678	YggW Pyrroline-5-carboxylate reductase (EC 1.5.1.2)	0.508071	0.934579	1	0.576041
EC1.3.1.12	-0.017946	58.2487	0.751526	0.775872	233	355	383	278	Phenylalanine and Tyrosine Branches from Chorismate Prephenate dehydrogenase (EC 1.3.1.12)	0.608355	0.926893	1	0.725849
EC1.2.1.38	-0.0209219	55.0494	0.760611	0.784582	165	235	206	245	Arginine Biosynthesis extended N-acetyl-gamma-glutamyl-phosphate reductase (EC 1.2.1.38)	0.673469	0.959184	0.840816	1
EC2.7.1.148	-0.0169181	81.6778	0.770681	0.794294	350	211	372	258	polyprenyl synthesis 4-diphosphocytidyl-2-C-methyl-D-erythritol kinase (EC 2.7.1.148)	0.94086	0.567204	1	0.693548
EC5.3.1.17	0.0990809	23.8054	0.772728	0.795726	12	5	11	6	D-Galacturonate and D-Glucuronate Utilization 4-deoxy-L-threo-5-hexosulose-uronate ketol-isomerase (EC 5.3.1.17)	1	0.416667	0.916667	0.5
EC2.8.1.1	0.0207683	46.0374	0.777627	0.800091	155	201	239	146	- Thiosulfate sulfurtransferase, rhodanese (EC 2.8.1.1)	0.648536	0.841004	1	0.610879
EC1.1.1.125	-0.0550698	24.8972	0.779362	0.801195	23	25	33	23	D-Galacturonate and D-Glucuronate Utilization 2-deoxy-D-gluconate 3-dehydrogenase (EC 1.1.1.125)	0.69697	0.757576	1	0.69697
EC3.5.3.8	0.0306131	36.6079	0.804106	0.825931	49	78	84	52	Experimental - Histidine Degradation Formiminoglutamase (EC 3.5.3.8)	0.583333	0.928571	1	0.619048
EC3.2.1.135	0.0155056	69.9873	0.820116	0.841661	261	152	261	188	- Neopullulanase (EC 3.2.1.135)	1	0.582375	1	0.720307
EC2.8.3.6	-0.0235215	36.6324	0.827855	0.848885	84	77	116	66	Chloroaromatic degradation pathway 3-oxoadipate CoA-transferase subunit B (EC 2.8.3.6)	0.724138	0.663793	1	0.568966
EC6.3.2.6	0.00878014	43.5575	0.83806	0.858621	464	573	611	524	De Novo Purine Biosynthesis Phosphoribosylaminoimidazole-succinocarboxamide synthase (EC 6.3.2.6)	0.759411	0.937807	1	0.85761
EC3.1.1.15	0.0990809	19.9762	0.84295	0.862902	3	5	2	6	COG3533 L-arabinolactonase (EC 3.1.1.15)	0.5	0.833333	0.333333	1
EC4.6.1.12	-0.0113761	82.0135	0.846604	0.86591	271	277	246	366	polyprenyl synthesis 2-C-methyl-D-erythritol 2,4-cyclodiphosphate synthase (EC 4.6.1.12)	0.740437	0.756831	0.672131	1
EC1.3.1.26	0.0100695	48.8263	0.85105	0.869723	311	355	346	382	CBSS-280355.3.peg.2835 Dihydrodipicolinate reductase (EC 1.3.1.26)	0.814136	0.929319	0.905759	1
EC3.5.2.10	-0.0493391	23.0807	0.856457	0.87451	15	10	15	14	COG0523 Creatinine amidohydrolase (EC 3.5.2.10)	1	0.666667	1	0.933333
EC2.5.1.55	0.00810908	45.6286	0.866761	0.884286	426	393	447	450	A Gammaproteobacteria Cluster Relating to Translation 2-Keto-3-deoxy-D-manno-octulosonate-8-phosphate synthase (EC 2.5.1.55)	0.946667	0.873333	0.993333	1
EC3.5.3.12	-0.0178405	86.4587	0.882794	0.899885	105	24	79	66	Polyamine Metabolism Agmatine deiminase (EC 3.5.3.12)	1	0.228571	0.752381	0.628571
EC5.1.3.3	0.0198315	32.7679	0.888029	0.904268	59	38	59	46	Maltose and Maltodextrin Utilization Aldose 1-epimerase (EC 5.1.3.3)	1	0.644068	1	0.779661
EC2.1.2.8	0.0990809	19.3979	0.888587	0.904268	4	0	1	3	pyrimidine conversions Deoxycytidylate 5-hydroxymethyltransferase (EC 2.1.2.8)	1	0	0.25	0.75
EC3.2.1.4	-0.0832407	22.8733	0.89054	0.905494	3	2	0	6	- Endoglucanase (EC 3.2.1.4)	0.5	0.333333	0	1
EC5.4.3.8	-0.00527159	53.3458	0.895017	0.90916	523	668	677	645	PROSC Glutamate-1-semialdehyde aminotransferase (EC 5.4.3.8)	0.772526	0.986706	1	0.952733
EC2.6.1.44	-0.0129583	56.2683	0.895647	0.90916	124	70	139	78	Pyruvate Alanine Serine Interconversions L-alanine:glyoxylate aminotransferase (EC 2.6.1.44)	0.892086	0.503597	1	0.561151
EC3.1.1.29	-0.00594403	48.4699	0.897412	0.910189	462	432	489	504	Translation termination factors bacterial Peptidyl-tRNA hydrolase (EC 3.1.1.29)	0.916667	0.857143	0.970238	1
EC2.6.99.2	0.00887891	49.5702	0.905937	0.918067	202	137	188	183	Pyridoxin (Vitamin B6) Biosynthesis Pyridoxine 5&#39;-phosphate synthase (EC 2.6.99.2)	1	0.678218	0.930693	0.905941
EC6.1.1.1	-0.00553422	37.619	0.917179	0.928682	311	360	418	327	tRNA aminoacylation, Tyr Tyrosyl-tRNA synthetase (EC 6.1.1.1)	0.744019	0.861244	1	0.782297
EC4.2.1.28	0.0990809	15.0285	0.92109	0.931863	0	2	0	2	Propanediol utilization Propanediol dehydratase medium subunit (EC 4.2.1.28)	0	1	0	1
EC2.7.7.25	-0.0344505	21.4005	0.924974	0.935011	6	8	6	10	tRNA nucleotidyltransferase tRNA nucleotidyltransferase, A-adding (EC 2.7.7.25)	0.6	0.8	0.6	1
EC4.1.2.-	-0.00896062	45.7391	0.936708	0.946083	49	100	82	84	4-Hydroxyphenylacetic acid catabolic pathway 2,4-dihydroxyhept-2-ene-1,7-dioic acid aldolase (EC 4.1.2.-)	0.49	1	0.82	0.84
EC1.1.1.30	-0.00740262	32.1653	0.942861	0.948858	85	93	96	102	- D-beta-hydroxybutyrate dehydrogenase (EC 1.1.1.30)	0.833333	0.911765	0.941176	1
EC3.2.1.80	0.0990809	10.6596	0.944157	0.948858	1	0	1	0	Fructose and Mannose Inducible PTS Fructanase (EC 3.2.1.80), FruA / Levanase (EC 3.2.1.65)	1	0	1	0
EC4.1.99.-	0.0990809	10.567	0.944157	0.948858	0	1	1	0	YgfZ Spore photoproduct lyase (EC 4.1.99.-)	0	1	1	0
EC1.17.99.2	0.0990809	10.9005	0.944157	0.948858	0	1	0	1	Anaerobic toluene and ethylbenzene degradation Ethylbenzene dehydrogenase beta subunit (EC 1.17.99.2)	0	1	0	1
EC1.14.15.7	0.0990809	10.9931	0.944157	0.948858	1	0	0	1	CBSS-344610.3.peg.2335 Choline monooxygenase, beta subunit (EC 1.14.15.7)	1	0	0	1
EC1.4.3.20	0.0990809	10.9931	0.944157	0.948858	1	0	0	1	Marinocine, a broad-spectrum antibacterial protein Lysine-epsilon oxidase (EC 1.4.3.20) antimicrobial protein LodA	1	0	0	1
EC3.5.1.87	-0.0187022	33.4202	0.946839	0.950047	20	4	15	12	- N-carbamoyl-L-amino acid hydrolase (EC 3.5.1.87)	1	0.2	0.75	0.6
EC4.1.1.7	-0.0344505	17.0582	0.946909	0.950047	3	4	5	3	Benzoate degradation Benzoylformate decarboxylase (EC 4.1.1.7)	0.6	0.8	1	0.6
EC4.2.1.25	-0.0085498	49.4921	0.967161	0.969563	34	10	15	34	COG3533 L-arabonate dehydratase (EC 4.2.1.25)	1	0.294118	0.441176	1
EC2.6.1.9	0.00248072	36.3145	0.968192	0.969794	225	268	304	239	COG3146 experimental Histidinol-phosphate aminotransferase (EC 2.6.1.9) @ Aromatic-amino-acid aminotransferase (EC 2.6.1.57)	0.740132	0.881579	1	0.786184
EC3.2.1.31	-0.00627965	47.4824	0.984578	0.985392	14	4	20	0	- Beta-glucuronidase (EC 3.2.1.31)	0.7	0.2	1	0
EC3.1.1.-	-0.000174095	31.2236	0.998921	0.998921	54	61	79	48	- Intracellular PHB depolymerase (EC 3.1.1.-)	0.683544	0.772152	1	0.607595

## Sheet: KEGG KO
ID	Coefficient	AIC	P-value	Adjusted P-value (BH)	PolS1	PolS2	PriS1	PriS2	Annotation	PolS1	PolS2	PriS1	PriS2
KO02010	-0.365376	62.678	0	0	9492	8713	18563	16107	KO02010 microcin C transport system ATP-binding protein	0.51134	0.469375	1	0.867694
KO00780	1.52289	66.8719	1.03812e-177	1.34436e-175	587	676	150	214	KO00780 BirA family transcriptional regulator, biotin operon	0.868343	1	0.221893	0.316568
KO02020	0.311734	226.377	9.04816e-153	7.81158e-151	8191	6348	7579	6489	KO02020 DSF synthase	1	0.774997	0.925284	0.792211
KO00280	0.43649	115.476	2.64539e-112	1.71289e-110	2603	3155	2614	2304	KO00280 methylglutaconyl-CoA hydratase [EC:4.2.1.18]	0.82504	1	0.828526	0.730269
KO00290	-0.388952	49.2102	4.96924e-109	2.57407e-107	2466	2280	4889	4365	KO00290 alanine-synthesizing transaminase [EC:2.6.1.66 2.6.1.2]	0.504398	0.466353	1	0.892821
KO00643	1.06775	46.6595	4.2512e-105	1.8351e-103	596	619	333	219	KO00643 2-hydroxymuconate-semialdehyde hydrolase [EC:3.7.1.9]	0.962843	1	0.537964	0.353796
KO05016	-0.718727	75.3184	9.66461e-102	3.5759e-100	573	533	1446	1553	KO05016 AP-2 complex subunit mu-1	0.368963	0.343207	0.931101	1
KO00330	0.289192	71.4932	3.98883e-97	1.29138e-95	5540	5006	5790	4647	KO00330 proline dehydrogenase / delta 1-pyrroline-5-carboxylate	0.956822	0.864594	1	0.802591
KO00190	-0.31037	141.656	3.52571e-96	1.01462e-94	3326	3484	6079	6196	KO00190 NADH dehydrogenase I subunit C/D [EC:1.6.5.3]	0.536798	0.562298	0.981117	1
KO00540	0.457929	79.0434	1.83076e-85	4.74166e-84	1846	2154	1847	1497	KO00540 ADP-L-glycero-D-manno-heptose 6-epimerase [EC:5.1.3.20]	0.85701	1	0.857474	0.694986
KO04974	2.08516	42.8938	5.23362e-85	1.23228e-83	247	167	33	35	KO04974 solute carrier family 36 (proton-coupled amino acid	1	0.676113	0.133603	0.1417
KO00940	-0.592743	83.2085	2.54149e-84	5.48539e-83	807	619	1975	1434	KO00940 peroxiredoxin 6, 1-Cys peroxiredoxin [EC:1.11.1.7 1.11.1.15	0.408608	0.313418	1	0.726076
KO03450	-1.30121	34.8974	2.25039e-80	4.48347e-79	105	95	542	429	KO03450 DNA repair protein RAD50 [EC:3.6.-.-]	0.193727	0.175277	1	0.791513
KO03050	-2.53461	35.474	5.0561e-77	9.35378e-76	21	6	239	211	KO03050 proteasome-associated ATPase	0.0878661	0.0251046	1	0.882845
KO02030	0.76613	133.676	8.49417e-75	1.46666e-73	919	525	468	419	KO02030 two-component system, chemotaxis family, CheB/CheR fusion	1	0.571273	0.509249	0.45593
KO05111	0.788653	94.1842	3.01966e-74	4.88807e-73	729	638	545	276	KO05111 two component system, response regulator FlrC	1	0.875171	0.747599	0.378601
KO00920	0.753366	55.5367	1.5713e-51	2.39393e-50	578	433	362	267	KO00920 sulfite dehydrogenase [EC:1.8.2.1]	1	0.749135	0.626298	0.461938
KO00360	0.59331	85.0237	9.92204e-51	1.42767e-49	624	862	604	481	KO00360 2-enoate reductase [EC:1.3.1.31]	0.723898	1	0.700696	0.558005
KO00250	-0.211045	62.7242	1.42609e-50	1.94398e-49	4231	3746	6932	6087	KO00250 carbamoyl-phosphate synthase / aspartate	0.610358	0.540392	1	0.878102
KO00460	0.624414	48.4718	2.09851e-48	2.71757e-47	632	665	540	378	KO00460 aspartate--ammonia ligase [EC:6.3.1.1]	0.950376	1	0.81203	0.568421
KO00270	-0.348004	42.828	3.81057e-47	4.6997e-46	1325	1230	2545	2237	KO00270 O-succinylhomoserine sulfhydrylase [EC:2.5.1.-]	0.520629	0.483301	1	0.878978
KO00196	-2.53586	105.714	1.85906e-46	2.18862e-45	15	1	77	190	KO00196 light-harvesting complex II chlorophyll a/b binding protein	0.0789474	0.00526316	0.405263	1
KO00640	-0.543706	76.5972	2.24491e-45	2.52796e-44	498	418	986	1099	KO00640 phosphotransacylase	0.453139	0.380346	0.897179	1
KO00561	-1.39019	48.3631	4.98304e-43	5.37753e-42	57	31	214	253	KO00561 propionaldehyde dehydrogenase	0.225296	0.12253	0.84585	1
KO00362	0.61925	45.6959	4.40234e-41	4.56083e-40	520	589	448	341	KO00362 4-oxalmesaconate hydratase [EC:4.2.1.83]	0.882852	1	0.760611	0.578947
KO00410	-1.02502	72.4213	3.66605e-40	3.65195e-39	133	47	366	297	KO00410 aldehyde dehydrogenase family 7 member A1 [EC:1.2.1.31	0.363388	0.128415	1	0.811475
KO00592	3.87154	28.3984	1.56978e-36	1.50583e-35	70	39	2	1	KO00592 alpha-dioxygenase [EC:1.-.-.-]	1	0.557143	0.0285714	0.0142857
KO00591	1.95278	57.3462	8.8469e-35	8.18338e-34	57	119	10	23	KO00591 delta12-fatty acid dehydrogenase [EC:1.14.99.33]	0.478992	1	0.0840336	0.193277
KO00633	0.727655	46.3091	1.65982e-33	1.48239e-32	370	313	266	170	KO00633 sulfite reductase, dissimilatory-type beta subunit	1	0.845946	0.718919	0.459459
KO00970	-0.115391	55.4938	2.10237e-33	1.81505e-32	9028	9083	14481	12381	KO00970 bifunctional glutamyl/prolyl-tRNA synthetase [EC:6.1.1.17	0.623438	0.627236	1	0.854982
KO00040	-0.528202	46.6467	2.24007e-33	1.87154e-32	397	312	885	704	KO00040 L-gulonate 3-dehydrogenase [EC:1.1.1.45]	0.448588	0.352542	1	0.79548
KO00440	1.35469	40.0696	5.76012e-33	4.6621e-32	119	142	34	55	KO00440 phosphonopyruvate decarboxylase [EC:4.1.1.82]	0.838028	1	0.239437	0.387324
KO02040	0.240624	129.403	1.41817e-31	1.11305e-30	2441	2210	2907	1925	KO02040 chemotaxis protein MotB	0.839697	0.760234	1	0.662195
KO00860	0.186805	107.269	2.64065e-30	2.01155e-29	3994	3208	4260	3636	KO00860 chlorophyll(ide) b reductase [EC:1.1.1.294]	0.937559	0.753052	1	0.853521
KO00930	0.356569	159.595	1.59e-29	1.1766e-28	1160	925	1254	675	KO00930 enoyl-CoA hydratase / long-chain 3-hydroxyacyl-CoA	0.92504	0.73764	1	0.538278
KO00562	-0.650948	343.344	2.9847e-28	2.14733e-27	342	27	480	455	KO00562 6-phospho-5-dehydro-2-deoxy-D-gluconate aldolase	0.7125	0.05625	1	0.947917
KO00627	0.97792	41.9939	8.87463e-27	6.21224e-26	140	196	86	81	KO00627 2,3-dihydroxybenzoate decarboxylase [EC:4.1.1.46]	0.714286	1	0.438776	0.413265
KO00130	0.273003	52.9346	1.72737e-25	1.17734e-24	1433	1490	1659	1281	KO00130 1,4-dihydroxy-2-naphthoyl-CoA thioesterase [EC:3.1.2.-]	0.863773	0.898131	1	0.772152
KO00230	0.151736	47.1514	1.80915e-25	1.20146e-24	4578	4345	5492	4640	KO00230 ADP-sugar pyrophosphatase [EC:3.6.1.13 3.6.1.-]	0.833576	0.791151	1	0.844865
KO00621	1.06133	101.692	2.01464e-24	1.30448e-23	70	199	77	46	KO00621 cis-2,3-dihydrobiphenyl-2,3-diol dehydrogenase [EC:1.3.1.56]	0.351759	1	0.386935	0.231156
KO00626	0.398747	85.0169	2.0739e-24	1.3101e-23	627	762	757	475	KO00626 alcohol dehydrogenase [EC:1.1.1.1]	0.822835	1	0.993438	0.62336
KO00480	0.216819	70.5914	2.72876e-24	1.68273e-23	2340	1945	2386	2173	KO00480 ribonucleoside-diphosphate reductase subunit M1	0.980721	0.815172	1	0.910729
KO00232	-2.86535	24.005	5.42839e-23	3.26966e-22	4	1	68	48	KO00232 urate oxidase [EC:1.7.3.3]	0.0588235	0.0147059	1	0.705882
KO00120	-4.26449	21.1919	8.86901e-23	5.22062e-22	0	1	58	36	KO00120 choloylglycine hydrolase [EC:3.5.1.24]	0	0.0172414	1	0.62069
KO00564	0.240766	42.7391	1.39681e-22	8.03944e-22	1623	1627	1839	1537	KO00564 S-adenosylmethionine-diacylgycerolhomoserine-N-methlytransfe	0.882545	0.88472	1	0.83578
KO00364	4.40594	93.1251	1.64153e-22	9.24251e-22	1	61	0	1	KO00364 2-chlorobenzoate 1,2-dioxygenase [EC:1.14.12.13]	0.0163934	1	0	0.0163934
KO00100	-1.4284	32.4551	2.27761e-20	1.25511e-19	14	23	123	81	KO00100 delta24-sterol reductase [EC:1.3.1.72]	0.113821	0.186992	1	0.658537
KO00650	-0.420084	47.2259	2.53599e-20	1.36838e-19	310	385	763	635	KO00650 trans-2-enoyl-CoA reductase (NAD+) [EC:1.3.1.44]	0.406291	0.504587	1	0.832241
KO00600	-0.734691	41.2336	5.39191e-20	2.85001e-19	110	82	313	216	KO00600 neutral ceramidase [EC:3.5.1.23]	0.351438	0.261981	1	0.690096
KO00760	-0.193462	42.2602	1.94936e-19	1.00977e-18	1772	1707	3008	2571	KO00760 maleamate amidohydrolase [EC:3.5.1.107]	0.589096	0.567487	1	0.854721
KO03070	0.138178	91.1419	8.22754e-19	4.1783e-18	4211	3498	4816	4057	KO03070 secretion monitor	0.874377	0.726329	1	0.8424
KO00550	0.142559	89.5879	1.25815e-18	6.26656e-18	3374	3806	4506	3722	KO00550 penicillin-binding protein 2X [EC:2.3.2.-]	0.748779	0.844652	1	0.82601
KO03020	-0.144518	64.9821	1.86058e-18	9.09229e-18	3098	2934	4733	4478	KO03020 DNA-directed RNA polymerase subunit B [EC:2.7.7.6]	0.654553	0.619903	1	0.946123
KO05120	0.596748	52.1123	4.61944e-18	2.21562e-17	224	268	157	201	KO05120 urease subunit gamma/beta [EC:3.5.1.5]	0.835821	1	0.585821	0.75
KO03010	-0.108106	49.088	6.31725e-18	2.97485e-17	5473	5151	8360	7283	KO03010 small subunit ribosomal protein S9e	0.654665	0.616148	1	0.871172
KO04910	0.506363	54.4659	2.71598e-17	1.25614e-16	345	279	223	274	KO04910 acetyl-CoA carboxylase / biotin carboxylase [EC:6.4.1.2	1	0.808696	0.646377	0.794203
KO00053	-0.975723	29.248	5.74193e-17	2.60905e-16	38	43	150	134	KO00053 GDP-L-galactose phosphorylase [EC:2.7.7.69]	0.253333	0.286667	1	0.893333
KO00052	-0.801698	67.6192	6.56453e-17	2.9314e-16	99	31	221	162	KO00052 beta-galactosidase [EC:3.2.1.23]	0.447964	0.140271	1	0.733032
KO00195	-0.17831	74.1457	1.17236e-16	5.14648e-16	1871	1613	2789	2714	KO00195 cytochrome c6	0.67085	0.578343	1	0.973109
KO00965	1.59542	59.2028	4.96738e-16	2.11144e-15	28	69	4	22	KO00965 aromatic-L-amino-acid decarboxylase [EC:4.1.1.28]	0.405797	1	0.057971	0.318841
KO00740	0.272076	41.1643	4.9729e-16	2.11144e-15	872	906	947	843	KO00740 riboflavin kinase / FMN adenylyltransferase [EC:2.7.1.26	0.920803	0.956705	1	0.89018
KO05211	-0.473816	53.9912	6.17742e-16	2.58057e-15	191	217	404	462	KO05211 hypoxia-inducible factor 1 beta	0.41342	0.469697	0.874459	1
KO03013	0.481824	35.6762	9.21242e-16	3.78733e-15	327	288	277	225	KO03013 aladin	1	0.880734	0.847095	0.688073
KO00642	0.54902	45.4561	2.70977e-15	1.09661e-14	213	260	218	143	KO00642 acetyl-CoA acyltransferase [EC:2.3.1.16]	0.819231	1	0.838462	0.55
KO00450	-0.161357	51.2866	8.77244e-15	3.49548e-14	1916	1842	3021	2815	KO00450 cystathione beta-lyase [EC:4.4.1.8]	0.634227	0.609732	1	0.931811
KO04626	-0.227988	85.5126	3.67614e-14	1.44261e-13	1023	715	1529	1356	KO04626 sulfotransferase	0.669065	0.467626	1	0.886854
KO00622	1.83343	32.4514	4.59859e-14	1.77766e-13	23	48	9	6	KO00622 2,3-dihydroxy-p-cumate-3,4-dioxygenase [EC:1.13.11.-]	0.479167	1	0.1875	0.125
KO00620	-0.204059	61.0619	6.28949e-14	2.39555e-13	1176	978	1960	1531	KO00620 dihydrolipoamide dehydrogenase-binding protein of pyruvate	0.6	0.49898	1	0.781122
KO05010	0.30525	39.8317	6.47872e-14	2.43187e-13	607	619	666	528	KO05010 serine/threonine-protein kinase/endoribonuclease IRE1	0.911411	0.929429	1	0.792793
KO05146	1.43148	27.1868	7.02851e-14	2.60055e-13	45	50	12	18	KO05146 Ras-related protein Rab-7A	0.9	1	0.24	0.36
KO01051	-0.305846	54.5736	4.44593e-13	1.62183e-12	470	381	755	772	KO01051 transketolase [EC:2.2.1.1]	0.608808	0.493523	0.977979	1
KO00430	-0.249933	39.5099	4.71086e-13	1.6946e-12	683	623	1190	1026	KO00430 taurine dehydrogenase large subunit [EC:1.4.2.-]	0.57395	0.523529	1	0.862185
KO03060	0.392648	42.5034	1.06194e-12	3.76772e-12	317	380	338	284	KO03060 signal recognition particle receptor subunit alpha	0.834211	1	0.889474	0.747368
KO03430	0.157754	44.7055	1.22585e-12	4.29047e-12	1905	1934	2356	1977	KO03430 DNA mismatch repair protein PMS2	0.808574	0.820883	1	0.839134
KO00910	0.238952	96.4074	4.72798e-12	1.63273e-11	683	965	910	805	KO00910 ammonia monooxygenase subunit B [EC:1.13.12.-]	0.707772	1	0.943005	0.834197
KO04122	0.22723	42.9252	5.9626e-12	2.03199e-11	955	840	1008	882	KO04122 alkyl hydroperoxide reductase 1 [EC:1.11.1.15]	0.947421	0.833333	1	0.875
KO03420	-0.141453	47.2188	4.5939e-11	1.54522e-10	1866	1691	2869	2546	KO03420 DNA excision repair protein ERCC-1	0.650401	0.589404	1	0.887417
KO00140	-1.14467	27.62	6.57891e-11	2.18453e-10	21	12	75	62	KO00140 3-oxo-5-alpha-steroid 4-dehydrogenase 1 [EC:1.3.99.5]	0.28	0.16	1	0.826667
KO00010	0.509114	35.2765	1.95501e-10	6.40947e-10	193	157	158	120	KO00010 alcohol dehydrogenase	1	0.813472	0.818653	0.621762
KO00500	0.178699	46.0789	2.81822e-10	9.124e-10	1269	1115	1434	1201	KO00500 glucose-1,6-bisphosphate synthase [EC:2.7.1.106]	0.884937	0.777545	1	0.837517
KO00071	0.294103	51.7734	3.35271e-10	1.07204e-09	408	514	493	415	KO00071 3,2-trans-enoyl-CoA isomerase, mitochondrial [EC:5.3.3.8]	0.793774	1	0.959144	0.807393
KO00906	-0.301773	46.7084	7.23061e-10	2.28381e-09	364	270	606	527	KO00906 4,4&#39;-diaponeurosporene oxidase [EC:1.-.-.-]	0.60066	0.445545	1	0.869637
KO00260	-0.0916249	62.5604	7.47509e-10	2.33259e-09	3841	3749	6122	4871	KO00260 L-2,4-diaminobutyrate decarboxylase [EC:4.1.1.86]	0.627409	0.612382	1	0.795655
KO04964	-0.414345	34.1975	1.02319e-09	3.15484e-09	163	150	349	277	KO04964 phosphoenolpyruvate carboxykinase (GTP) [EC:4.1.1.32]	0.467049	0.429799	1	0.793696
KO00051	-0.284447	36.0953	8.62248e-09	2.62732e-08	328	300	587	516	KO00051 L-rhamnonate dehydratase [EC:4.2.1.90]	0.558773	0.511073	1	0.879046
KO00340	0.127969	112.785	1.16919e-08	3.52118e-08	1628	2082	2316	1998	KO00340 phosphoribosyl-ATP pyrophosphohydrolase / phosphoribosyl-AMP	0.702936	0.898964	1	0.862694
KO00473	0.73272	35.1723	1.62777e-08	4.8459e-08	60	88	45	49	KO00473 D-alanine transaminase [EC:2.6.1.21]	0.681818	1	0.511364	0.556818
KO00790	0.180634	44.4721	2.11125e-08	6.2138e-08	911	931	1138	894	KO00790 para-aminobenzoate synthetase [EC:2.6.1.85]	0.800527	0.818102	1	0.785589
KO00524	-0.639507	30.2754	2.22564e-08	6.47685e-08	56	43	130	118	KO00524 glucokinase [EC:2.7.1.2]	0.430769	0.330769	1	0.907692
KO03440	0.0736498	50.8687	3.28617e-08	9.45685e-08	5177	5064	6874	5699	KO03440 ribonuclease HI / DNA polymerase III subunit epsilon	0.753128	0.736689	1	0.829066
KO04210	1.50747	21.8795	3.62336e-07	1.03126e-06	18	23	6	6	KO04210 programmed cell death 8 (apoptosis-inducing factor)	0.782609	1	0.26087	0.26087
KO00253	0.194472	58.5614	4.10111e-07	1.15455e-06	736	571	721	701	KO00253 FADH2 O2-dependent halogenase II [EC:1.14.14.-]	1	0.775815	0.97962	0.952446
KO00630	-0.119017	104.29	4.66211e-07	1.29837e-06	1705	1271	2262	2168	KO00630 (3S)-malyl-CoA thioesterase	0.753758	0.561892	1	0.958444
KO04146	0.159489	42.3975	4.88402e-07	1.3457e-06	926	960	1167	958	KO04146 peroxisomal membrane protein 2	0.793488	0.822622	1	0.820908
KO00960	0.986548	66.6155	1.02183e-06	2.7579e-06	59	10	11	23	KO00960 tropine dehydrogenase [EC:1.1.1.206]	1	0.169492	0.186441	0.389831
KO00520	-0.0707522	58.4436	1.02223e-06	2.7579e-06	3960	4144	6230	5265	KO00520 CDP-paratose 2-epimerase [EC:5.1.3.10]	0.635634	0.665169	1	0.845104
KO00830	1.37741	39.7366	1.22208e-06	3.26308e-06	9	33	11	3	KO00830 retinol dehydrogenase 11 [EC:1.1.1.-]	0.272727	1	0.333333	0.0909091
KO00020	0.850252	33.1233	1.3701e-06	3.62098e-06	56	29	27	21	KO00020 isocitrate dehydrogenase (NAD+) [EC:1.1.1.41]	1	0.517857	0.482143	0.375
KO00300	0.0921256	54.4859	1.82012e-06	4.76172e-06	2413	2513	3102	2835	KO00300 N-succinyldiaminopimelate aminotransferase [EC:2.6.1.17]	0.777885	0.810123	1	0.913926
KO00770	-0.0875988	54.3283	3.16118e-06	8.18746e-06	2394	2374	3560	3318	KO00770 pantoate ligase / cytidylate kinase [EC:6.3.2.1 2.7.4.14]	0.672472	0.666854	1	0.932022
KO00311	0.277021	43.1889	3.58535e-06	9.19412e-06	271	290	335	227	KO00311 isopenicillin-N N-acyltransferase [EC:2.3.1.164]	0.808955	0.865672	1	0.677612
KO00401	0.152159	56.2945	3.6783e-06	9.33999e-06	803	945	1089	895	KO00401 chorismate mutase / prephenate dehydrogenase [EC:5.4.99.5	0.737374	0.867769	1	0.821855
KO04930	0.265535	38.4299	4.17465e-06	1.04974e-05	280	319	333	274	KO04930 FKBP12-rapamycin complex-associated protein	0.840841	0.957958	1	0.822823
KO04940	-0.165146	45.6923	1.53296e-05	3.81765e-05	535	578	886	849	KO04940 protein tyrosine phosphatase, receptor type, N [EC:3.1.3.48]	0.603837	0.65237	1	0.958239
KO00982	-0.165273	52.6834	2.63292e-05	6.49453e-05	556	494	953	684	KO00982 alcohol dehydrogenase, propanol-preferring [EC:1.1.1.1]	0.583421	0.518363	1	0.717733
KO00710	-0.0889017	51.2013	3.17281e-05	7.75242e-05	1819	1869	2773	2554	KO00710 fructose-1,6-bisphosphatase II /	0.655968	0.673999	1	0.921024
KO02060	0.242245	76.1474	4.18589e-05	0.000101322	363	201	317	268	KO02060 PTS system, 2-O-A-mannosyl-D-glycerate-specific IIC	1	0.553719	0.873278	0.738292
KO00511	0.359491	53.6853	6.36691e-05	0.000152688	165	93	145	93	KO00511 evolved beta-galactosidase subunit alpha [EC:3.2.1.23]	1	0.563636	0.878788	0.563636
KO05014	0.426032	82.8588	0.000167288	0.0003975	124	44	53	92	KO05014 mitochondrial import receptor subunit TOM40	1	0.354839	0.427419	0.741935
KO04722	-2.49379	23.0747	0.000502101	0.00118222	1	0	3	13	KO04722 ankyrin repeat-rich membrane spanning protein	0.0769231	0	0.230769	1
KO00030	0.129187	55.5282	0.00057821	0.00134916	750	576	836	704	KO00030 gluconate 2-dehydrogenase gamma chain [EC:1.1.99.3]	0.897129	0.688995	1	0.842105
KO00061	0.078469	57.5818	0.000583653	0.0013497	1667	1836	2258	2022	KO00061 malonate decarboxylase epsilon subunit [EC:2.3.1.39]	0.738264	0.813109	1	0.895483
KO04614	1.19509	35.2146	0.000695432	0.00159395	17	8	0	10	KO04614 cathepsin A (carboxypeptidase C) [EC:3.4.16.5]	1	0.470588	0	0.588235
KO04011	0.328073	40.9276	0.000962372	0.00218644	127	81	117	81	KO04011 cell wall integrity and stress response component	1	0.637795	0.92126	0.637795
KO00521	0.100237	107.773	0.00141975	0.00319752	774	1093	1242	990	KO00521 L-glutamine:scyllo-inosose aminotransferase [EC:2.6.1.50]	0.623188	0.880032	1	0.797101
KO04340	1.74514	18.256	0.00171113	0.00382055	9	4	1	2	KO04340 casein kinase 1, alpha [EC:2.7.11.1]	1	0.444444	0.111111	0.222222
KO05144	0.911325	22.1863	0.00174744	0.00386827	15	17	11	6	KO05144 thrombospondin-related anonymous protein	0.882353	1	0.647059	0.352941
KO00625	0.104962	66.6537	0.00177276	0.00389107	732	906	1089	860	KO00625 methanol dehydrogenase (cytochrome c) subunit 1 [EC:1.1.2.7]	0.672176	0.831956	1	0.789715
KO03022	1.98355	20.9605	0.00192422	0.004188	9	2	0	2	KO03022 transcription initiation factor TFIID subunit D6	1	0.222222	0	0.222222
KO00670	-0.0504048	45.7665	0.00337009	0.00727378	2933	2869	4390	3674	KO00670 dihydrofolate reductase / thymidylate synthase [EC:1.5.1.3	0.668109	0.653531	1	0.836902
KO00720	0.0678192	49.1641	0.00352268	0.00754028	1785	1574	2245	1903	KO00720 succinyl-CoA:(S)- malate CoA transferase subunit B	0.7951	0.701114	1	0.847661
KO00791	-0.232023	45.8231	0.00392406	0.00830553	95	148	208	197	KO00791 hydroxyatrazine ethylaminohydrolase [EC:3.5.99.3]	0.456731	0.711538	1	0.947115
KO00980	-0.690598	23.2572	0.00394433	0.00830553	10	12	30	28	KO00980 microsomal epoxide hydrolase [EC:3.3.2.9]	0.333333	0.4	1	0.933333
KO03410	-0.0953081	42.1404	0.00437198	0.0091318	727	774	1161	1021	KO03410 AraC family transcriptional regulator, regulatory protein of	0.626184	0.666667	1	0.879414
KO00350	0.11578	38.316	0.00738167	0.0152948	486	508	618	552	KO00350 5-oxopent-3-ene-1,2,5-tricarboxylate decarboxylase /	0.786408	0.822006	1	0.893204
KO04075	21.2718	9.97584	0.00943874	0.0192491	3	1	0	0	KO04075 mitogen-activated protein kinase 6 [EC:2.7.11.24]	1	0.333333	0	0
KO04730	21.2718	9.97584	0.00943874	0.0192491	3	1	0	0	KO04730 guanylate cyclase soluble subunit beta [EC:4.6.1.2]	1	0.333333	0	0
KO05322	0.789628	33.14	0.0135985	0.0275156	21	4	6	9	KO05322 histone H4	1	0.190476	0.285714	0.428571
KO04720	1.2904	16.4495	0.017564	0.035107	6	5	2	2	KO04720 protein phosphatase 1, catalytic subunit [EC:3.1.3.16]	1	0.833333	0.333333	0.333333
KO05110	1.04094	20.1971	0.0176213	0.035107	10	5	5	2	KO05110 protein transport protein SEC61 subunit alpha	1	0.5	0.5	0.2
KO05142	0.371584	36.0343	0.0225724	0.0446279	52	27	46	26	KO05142 calreticulin	1	0.519231	0.884615	0.5
KO05130	0.758375	39.9502	0.0286401	0.0561953	20	1	5	8	KO05130 nucleolin	1	0.05	0.25	0.4
KO00563	1.19509	22.4128	0.0319614	0.0622406	9	1	2	2	KO00563 phosphatidylinositol glycan, class Z [EC:2.4.1.-]	1	0.111111	0.222222	0.222222
KO00523	-20.7168	10.3576	0.0337475	0.0647453	0	0	1	3	KO00523 NDP-4-keto-2,6-dideoxyhexose 3-C-methyltransferase	0	0	0.333333	1
KO00565	-20.7168	10.3576	0.0337475	0.0647453	0	0	1	3	KO00565 phospholipase C [EC:3.1.4.3]	0	0	0.333333	1
KO04745	-1.80064	13.9939	0.035512	0.0676295	0	1	4	4	KO04745 sn1-specific diacylglycerol lipase alpha [EC:3.1.1.-]	0	0.25	1	1
KO05223	-22.4291	8.82146	0.0659686	0.120323	0	0	2	1	KO05223 3-phosphoinositide dependent protein kinase-1 [EC:2.7.11.1]	0	0	1	0.5
KO05410	-21.4291	9.11864	0.0659686	0.120323	0	0	1	2	KO05410 5&#39;-AMP-activated protein kinase, catalytic alpha subunit	0	0	0.5	1
KO04020	-21.4291	9.11864	0.0659686	0.120323	0	0	1	2	KO04020 calcium/calmodulin-dependent 3&#39;,5&#39;-cyclic nucleotide	0	0	0.5	1
KO04510	-19.4291	11.613	0.0659686	0.120323	0	0	0	3	KO04510 tenascin	0	0	0	1
KO00514	-19.4291	11.613	0.0659686	0.120323	0	0	0	3	KO00514 alpha 1,2-mannosyltransferase [EC:2.4.1.-]	0	0	0	1
KO04973	-19.4291	10.7215	0.0659686	0.120323	0	0	3	0	KO04973 solute carrier family 5 (sodium/glucose cotransporter),	0	0	1	0
KO00534	23.5786	8.0005	0.0664368	0.12033	1	1	0	0	KO00534 alpha-1,4-N-acetylglucosaminyltransferase EXTL3	1	1	0	0
KO04115	0.258183	33.804	0.0727079	0.130773	37	59	58	40	KO04115 ribonucleoside-diphosphate reductase subunit M2	0.627119	1	0.983051	0.677966
KO04114	0.817799	22.93	0.0786077	0.14041	10	2	3	4	KO04114 protein phosphatase 2 (formerly 2A), regulatory subunit B&#39;	1	0.2	0.3	0.4
KO04010	-1.22528	21.2261	0.0792786	0.140638	1	1	1	8	KO04010 Ras-specific guanine nucleotide-releasing factor 2	0.125	0.125	0.125	1
KO00590	0.76431	20.9512	0.0831223	0.146454	9	4	6	2	KO00590 leukotriene-A4 hydrolase [EC:3.3.2.6]	1	0.444444	0.666667	0.222222
KO01040	-0.063907	45.3158	0.0855959	0.149793	629	604	990	747	KO01040 acyl-CoA thioesterase YciA [EC:3.1.2.-]	0.635354	0.610101	1	0.754545
KO04920	1.6651	13.5162	0.0907677	0.156726	3	1	0	1	KO04920 calcium/calmodulin-dependent protein kinase kinase	1	0.333333	0	0.333333
KO00351	1.6651	13.2191	0.0907677	0.156726	3	1	1	0	KO00351 [EC:1.2.-.-]	1	0.333333	0.333333	0
KO03040	-0.256341	47.1951	0.0973933	0.167052	51	14	60	51	KO03040 splicing factor, arginine/serine-rich 1/9	0.85	0.233333	1	0.85
KO04975	-1.51296	16.3739	0.100096	0.170559	1	0	1	5	KO04975 aspartate aminotransferase, mitchondrial [EC:2.6.1.1]	0.2	0	0.2	1
KO00363	0.121296	33.3565	0.101136	0.171204	180	160	221	177	KO00363 esterase / lipase [EC:3.1.1.-]	0.81448	0.723982	1	0.800905
KO04141	-0.224588	27.9506	0.107621	0.180999	42	39	67	67	KO04141 SEL1 protein	0.626866	0.58209	1	1
KO00380	0.0496494	46.4726	0.113775	0.190114	869	956	1237	1058	KO00380 indolepyruvate decarboxylase [EC:4.1.1.74]	0.702506	0.772838	1	0.855295
KO00624	0.0752696	58.0008	0.116235	0.192979	361	432	579	393	KO00624 4-(2-carboxyphenyl)-2-oxobut-3-enoate aldolase [EC:4.1.2.34]	0.623489	0.746114	1	0.678756
KO00903	0.130644	32.078	0.12126	0.200041	132	131	172	133	KO00903 limonene-1,2-epoxide hydrolase [EC:3.3.2.8]	0.767442	0.761628	1	0.773256
KO04740	1.19509	16.1993	0.12935	0.211797	4	1	2	0	KO04740 protein kinase, cGMP-dependent [EC:2.7.11.12]	1	0.25	0.5	0
KO05140	-20.0237	9.10014	0.133293	0.211797	0	0	2	0	KO05140 Janus kinase 2 [EC:2.7.10.2]	0	0	1	0
KO04950	-19.0237	9.69451	0.133293	0.211797	0	0	0	2	KO04950 class B basic helix-loop-helix protein 8	0	0	0	1
KO00905	-19.0237	9.69451	0.133293	0.211797	0	0	0	2	KO00905 probable steroid reductase DET2 [EC:1.3.99.-]	0	0	0	1
KO05213	-19.0237	9.69451	0.133293	0.211797	0	0	0	2	KO05213 DNA mismatch repair protein MLH1	0	0	0	1
KO04912	-19.0237	9.69451	0.133293	0.211797	0	0	0	2	KO04912 phospholipase D [EC:3.1.4.4]	0	0	0	1
KO05100	-0.488453	21.6917	0.135403	0.213838	7	6	18	10	KO05100 adhesin/invasin	0.388889	0.333333	1	0.555556
KO00510	0.158785	28.9547	0.159122	0.249773	77	72	92	76	KO00510 beta-1,4-N-acetylglucosaminyltransferase [EC:2.4.1.141]	0.836957	0.782609	1	0.826087
KO00660	-1.33064	13.4014	0.166736	0.260149	0	1	2	3	KO00660 methylaspartate mutase [EC:5.4.99.1]	0	0.333333	0.666667	1
KO04320	0.838418	19.8618	0.170548	0.264503	3	4	0	4	KO04320 c-ets proto-oncogene protein	0.75	1	0	1
KO05020	-0.228446	25.8965	0.173178	0.266486	28	28	52	41	KO05020 heat shock 70kDa protein 5	0.538462	0.538462	1	0.788462
KO00750	0.0420761	41.493	0.173885	0.266486	919	953	1283	1089	KO00750 glutamine amidotransferase [EC:2.6.-.-]	0.71629	0.74279	1	0.848792
KO00400	0.0237533	52.3213	0.183016	0.277094	2756	2827	3956	3249	KO00400 chorismate mutase / prephenate dehydratase [EC:5.4.99.5	0.696663	0.714611	1	0.821284
KO04971	19.8855	7.35479	0.194332	0.277094	1	0	0	0	KO04971 myosin-light-chain kinase [EC:2.7.11.18]	1	0	0	0
KO05214	19.8855	7.35479	0.194332	0.277094	1	0	0	0	KO05214 calcium/calmodulin-dependent protein kinase (CaM kinase) II	1	0	0	0
KO04514	19.8855	7.35479	0.194332	0.277094	1	0	0	0	KO04514 neuroligin	1	0	0	0
KO00512	19.8855	7.35479	0.194332	0.277094	1	0	0	0	KO00512 beta-1,3-galactosyl-O-glycosyl-glycoprotein	1	0	0	0
KO05216	19.8855	7.35479	0.194332	0.277094	1	0	0	0	KO05216 nucleoprotein TPR	1	0	0	0
KO04744	19.8855	7.35479	0.194332	0.277094	1	0	0	0	KO04744 rhodopsin kinase [EC:2.7.11.14]	1	0	0	0
KO05200	19.8855	7.35479	0.194332	0.277094	1	0	0	0	KO05200 fibroblast growth factor	1	0	0	0
KO04621	19.8855	7.35479	0.194332	0.277094	1	0	0	0	KO04621 hemolysin	1	0	0	0
KO04013	19.8855	7.4183	0.194332	0.277094	0	1	0	0	KO04013 Ras GTPase-activating protein 3	0	1	0	0
KO00531	19.8855	7.4183	0.194332	0.277094	0	1	0	0	KO00531 hyaluronoglucosaminidase [EC:3.2.1.35]	0	1	0	0
KO05222	19.8855	7.4183	0.194332	0.277094	0	1	0	0	KO05222 cyclin-dependent kinase 2 [EC:2.7.11.22]	0	1	0	0
KO04145	1.37741	12.2292	0.194715	0.277094	1	2	1	0	KO04145 macrophage receptor with collagenous structure	0.5	1	0.5	0
KO00310	-0.0533088	60.8661	0.2088	0.295515	408	544	720	607	KO00310 glutarate semialdehyde dehydrogenase [EC:1.2.1.20]	0.566667	0.755556	1	0.843056
KO04070	-0.0650607	36.0087	0.223171	0.313993	311	286	465	377	KO04070 phospholipase C, delta [EC:3.1.4.11]	0.668817	0.615054	1	0.810753
KO03015	0.311592	40.0628	0.224281	0.313993	26	5	11	19	KO03015 elongation factor 1 alpha-like protein	1	0.192308	0.423077	0.730769
KO05219	0.145271	45.7832	0.234664	0.326763	71	55	101	43	KO05219 thymidine phosphorylase [EC:2.4.2.4]	0.70297	0.544554	1	0.425743
KO03018	0.0173559	64.8653	0.237189	0.328513	3982	4234	5660	5011	KO03018 ATP-dependent RNA helicase DHX36 [EC:3.6.4.13]	0.703534	0.748057	1	0.885336
KO00361	0.101215	31.9826	0.241372	0.332529	127	120	150	145	KO00361 2,4-dichlorophenol 6-monooxygenase [EC:1.14.13.20]	0.846667	0.8	1	0.966667
KO04140	0.971949	17.7851	0.244681	0.334934	4	0	2	0	KO04140 GABA(A) receptor-associated protein (autophagy-related	1	0	0.5	0
KO04612	-0.596667	19.0856	0.245704	0.334934	4	1	5	7	KO04612 heat shock 70kDa protein 4	0.571429	0.142857	0.714286	1
KO04622	0.421903	32.1611	0.264904	0.359216	14	1	5	8	KO04622 ATP-dependent RNA helicase [EC:3.6.4.13]	1	0.0714286	0.357143	0.571429
KO05416	-0.414345	39.1948	0.275116	0.364426	10	0	4	16	KO05416 myosin heavy chain	0.625	0	0.25	1
KO04380	-1.10749	12.6678	0.275755	0.364426	0	1	2	2	KO04380 tartrate-resistant acid phosphatase type 5 [EC:3.1.3.2]	0	0.5	1	1
KO04360	-0.702027	22.8615	0.277898	0.364426	3	0	1	7	KO04360 proto-oncogene tyrosine-protein kinase Fes/Fps [EC:2.7.10.2]	0.428571	0	0.142857	1
KO05150	0.479473	18.256	0.284527	0.364426	6	5	4	5	KO05150 phosphatidylglycerol lysyltransferase [EC:2.3.2.3]	1	0.833333	0.666667	0.833333
KO04270	-19.3305	7.24322	0.288446	0.364426	0	0	1	0	KO04270 novel protein kinase C [EC:2.7.11.13]	0	0	1	0
KO00522	-19.3305	7.24322	0.288446	0.364426	0	0	1	0	KO00522 O-methyltransferase [EC:2.1.1.-]	0	0	1	0
KO04711	-19.3305	7.24322	0.288446	0.364426	0	0	1	0	KO04711 period circadian protein	0	0	1	0
KO04742	-19.3305	7.24322	0.288446	0.364426	0	0	1	0	KO04742 guanine nucleotide binding protein (G protein), beta 1	0	0	1	0
KO04150	-19.3305	7.5404	0.288446	0.364426	0	0	0	1	KO04150 calcium binding protein 39	0	0	0	1
KO04512	-19.3305	7.5404	0.288446	0.364426	0	0	0	1	KO04512 MFS transporter, VNT family, synaptic vesicle glycoprotein 2	0	0	0	1
KO00062	-19.3305	7.5404	0.288446	0.364426	0	0	0	1	KO00062 mitochondrial trans-2-enoyl-CoA reductase [EC:1.3.1.38]	0	0	0	1
KO04970	-19.3305	7.5404	0.288446	0.364426	0	0	0	1	KO04970 muscarinic acetylcholine receptor M3	0	0	0	1
KO05131	-19.3305	7.5404	0.288446	0.364426	0	0	0	1	KO05131 proto-oncogene tyrosine-protein kinase ABL1 [EC:2.7.10.2]	0	0	0	1
KO05221	-19.3305	7.5404	0.288446	0.364426	0	0	0	1	KO05221 p70 ribosomal S6 kinase [EC:2.7.11.1]	0	0	0	1
KO05160	0.566484	23.7002	0.290894	0.365736	7	1	1	5	KO05160 eukaryotic translation initiation factor 2-alpha kinase	1	0.142857	0.142857	0.714286
KO00603	-0.137134	50.7891	0.297415	0.372128	71	24	82	62	KO00603 alpha-galactosidase [EC:3.2.1.22]	0.865854	0.292683	1	0.756098
KO00730	0.0283429	41.0345	0.332691	0.414264	1067	1013	1407	1265	KO00730 hydroxymethylpyrimidine kinase / phosphomethylpyrimidine	0.758351	0.719972	1	0.899076
KO05143	0.0485311	61.0622	0.338597	0.418972	422	277	472	408	KO05143 procyclin	0.894068	0.586864	1	0.864407
KO04111	0.343341	28.8933	0.339707	0.418972	14	2	7	8	KO04111 maintenance of ploidy protein MOB1 (MPS1 binder 1)	1	0.142857	0.5	0.571429
KO04976	0.171557	27.3375	0.365702	0.448895	32	21	35	24	KO04976 ATP-binding cassette, subfamily G (WHITE), member 2	0.914286	0.6	1	0.685714
KO04966	0.971949	11.2437	0.410722	0.501778	1	1	1	0	KO04966 solute carrier family 4 (anion exchanger), member 1	1	1	1	0
KO04120	0.194245	30.4155	0.414567	0.504098	20	14	12	25	KO04120 E3 ubiquitin-protein ligase HERC4 [EC:6.3.2.19]	0.8	0.56	0.48	1
KO00680	-0.0133935	87.1369	0.421026	0.50956	3150	3150	4826	3612	KO00680 F420-non-reducing hydrogenase subunit A [EC:1.12.99.-]	0.652714	0.652714	1	0.748446
KO05215	0.0422482	51.1744	0.425774	0.512909	286	351	472	335	KO05215 3-oxo-5-alpha-steroid 4-dehydrogenase 2 [EC:1.3.99.5]	0.605932	0.743644	1	0.709746
KO00623	0.0236145	48.2493	0.444694	0.533221	894	967	1245	1157	KO00623 4-cresol dehydrogenase (hydroxylating) [EC:1.17.99.1]	0.718072	0.776707	1	0.929317
KO00904	-0.81981	14.9678	0.451704	0.533437	1	0	0	3	KO00904 momilactone-A synthase [EC:1.1.1.295]	0.333333	0	0	1
KO04530	-0.81981	12.1762	0.451704	0.533437	1	0	2	1	KO04530 Ras-related protein Rab-13	0.5	0	1	0.5
KO05220	-0.81981	14.0763	0.451704	0.533437	1	0	3	0	KO05220 C-terminal binding protein	0.333333	0	1	0
KO04972	0.566484	17.5064	0.455172	0.533437	4	0	2	1	KO04972 Ras-related protein Rab-8A	1	0	0.5	0.25
KO05210	0.566484	15.0945	0.455172	0.533437	3	1	1	2	KO05210 DNA mismatch repair protein MSH6	1	0.333333	0.333333	0.666667
KO04113	-0.0534732	34.5695	0.474008	0.55301	158	149	214	214	KO04113 serine/threonine-protein kinase RIM15 [EC:2.7.11.1]	0.738318	0.696262	1	1
KO00983	0.0196353	40.379	0.485155	0.563475	1149	1092	1547	1357	KO00983 uridine monophosphate synthetase [EC:2.4.2.10 4.1.1.23]	0.742728	0.705882	1	0.877182
KO04623	-0.280814	18.7095	0.521662	0.60286	4	4	9	5	KO04623 receptor-interacting serine/threonine-protein kinase 3	0.444444	0.444444	1	0.555556
KO03320	-0.0184356	54.5112	0.52372	0.60286	979	1104	1550	1254	KO03320 ubiquitin C	0.631613	0.712258	1	0.809032
KO04144	-0.191201	32.332	0.558692	0.640271	14	1	12	12	KO04144 IQ motif and SEC7 domain-containing protein	1	0.0714286	0.857143	0.857143
KO00900	-0.0132796	42.5734	0.571156	0.651671	1590	1585	2307	1945	KO00900 trans,polycis-decaprenyl diphosphate synthase [EC:2.5.1.86]	0.689207	0.687039	1	0.843086
KO04666	-0.260194	26.5147	0.580496	0.659423	7	0	4	8	KO04666 myosin X	0.875	0	0.5	1
KO00941	0.0964807	28.9756	0.597795	0.676109	35	20	38	28	KO00941 caffeoyl-CoA O-methyltransferase [EC:2.1.1.104]	0.921053	0.526316	1	0.736842
KO05012	-0.126663	23.4617	0.602231	0.678164	15	13	20	22	KO05012 ubiquitin-conjugating enzyme E2 J1 [EC:6.3.2.19]	0.681818	0.590909	0.909091	1
KO00072	-0.05767	36.6256	0.621865	0.697243	48	77	90	85	KO00072 acetoacetate decarboxylase [EC:4.1.1.4]	0.533333	0.855556	1	0.944444
KO04062	-0.414345	17.4279	0.6255	0.698296	1	1	0	4	KO04062 G protein-coupled receptor kinase [EC:2.7.11.16]	0.25	0.25	0	1
KO04112	-0.00816442	73.288	0.644384	0.716289	2832	2761	3768	3684	KO04112 diguanylate cyclase	0.751592	0.732749	1	0.977707
KO04142	0.0250508	38.636	0.647577	0.716762	324	268	418	345	KO04142 sulfatase modifying factor 1	0.77512	0.641148	1	0.825359
KO00908	-0.0325496	43.8777	0.651041	0.71753	140	194	255	201	KO00908 tRNA dimethylallyltransferase [EC:2.5.1.75]	0.54902	0.760784	1	0.788235
KO05212	0.278802	17.0823	0.659854	0.724162	4	1	2	3	KO05212 Rho guanine nucleotide exchange factor 6	1	0.25	0.5	0.75
KO05145	0.0408436	36.2314	0.665263	0.727018	91	110	122	133	KO05145 calcium-dependent protein kinase [EC:2.7.11.1]	0.684211	0.827068	0.917293	1
KO01053	-0.0437138	51.6134	0.699652	0.761386	82	52	127	58	KO01053 pyochelin synthetase	0.645669	0.409449	1	0.456693
KO04712	0.0803513	40.6367	0.703339	0.762196	9	32	21	29	KO04712 pseudo-response regulator 5	0.28125	1	0.65625	0.90625
KO04962	-0.126663	21.3312	0.71247	0.768874	6	8	9	12	KO04962 dynein intermediate chain, cytosolic	0.5	0.666667	0.75	1
KO00281	0.0339074	68.2058	0.725803	0.771721	84	107	176	68	KO00281 isohexenylglutaconyl-CoA hydratase [EC:4.2.1.57]	0.477273	0.607955	1	0.386364
KO05414	-0.414345	13.0493	0.730006	0.771721	1	0	0	2	KO05414 tropomyosin 1	0.5	0	0	1
KO04540	-0.414345	13.1128	0.730006	0.771721	0	1	0	2	KO04540 casein kinase 1, delta [EC:2.7.11.1]	0	0.5	0	1
KO05217	-0.414345	12.5184	0.730006	0.771721	0	1	2	0	KO05217 fused [EC:2.7.11.1]	0	0.5	1	0
KO00601	-0.414345	11.3658	0.730006	0.771721	1	0	1	1	KO00601 beta-1,4-galactosyltransferase 4 [EC:2.4.1.90 2.4.1.-]	1	0	1	1
KO05340	-0.0309558	30.9788	0.76039	0.800573	88	80	131	98	KO05340 ATP-binding cassette, subfamily B (MDR/TAP), member 3	0.671756	0.610687	1	0.748092
KO04310	0.278802	10.9587	0.843964	0.881398	0	1	0	1	KO04310 transducin (beta)-like 1	0	1	0	1
KO04370	0.278802	10.6615	0.843964	0.881398	0	1	1	0	KO04370 mitogen-activated protein kinase-activated protein kinase 3	0	1	1	0
KO04080	0.0556587	39.1482	0.868345	0.903219	3	13	3	17	KO04080 coatomer protein complex, subunit alpha (xenin)	0.176471	0.764706	0.176471	1
KO04710	0.0964807	18.7955	0.873614	0.905064	3	2	1	5	KO04710 casein kinase 1, epsilon [EC:2.7.11.1]	0.6	0.4	0.2	1
KO04914	-0.0466202	22.7859	0.897958	0.926579	9	4	7	11	KO04914 polo-like kinase 1 [EC:2.7.11.21]	0.818182	0.363636	0.636364	1
KO03030	0.00421927	53.3116	0.916189	0.941639	490	605	766	675	KO03030 ribonuclease H2 subunit A [EC:3.1.26.4]	0.639687	0.789817	1	0.881201
KO04330	-0.05767	19.1967	0.921423	0.943275	1	4	2	5	KO04330 histone acetyltransferase [EC:2.3.1.48]	0.2	0.8	0.4	1
KO00785	0.00720628	33.2061	0.927376	0.944891	133	149	197	173	KO00785 lipoyltransferase 1 [EC:6.-.-.-]	0.675127	0.756345	1	0.878173
KO04110	0.0556587	18.6249	0.933947	0.944891	0	4	3	2	KO04110 cyclin H	0	1	0.75	0.5
KO00513	0.0556587	22.3816	0.933947	0.944891	4	0	5	0	KO00513 alpha-1,6-mannosyltransferase [EC:2.4.1.130]	0.8	0	1	0
KO00240	0.000857735	246.189	0.949732	0.957123	4194	5300	6408	6128	KO00240 UMP-CMP kinase [EC:2.7.4.- 2.7.4.14]	0.654494	0.827091	1	0.956305
KO04810	-0.00887985	17.4138	0.990722	0.990722	3	0	1	3	KO04810 IQ motif containing GTPase activating protein	1	0	0.333333	1
KO04130	-0.00887985	16.3057	0.990722	0.990722	3	0	2	2	KO04130 synaptobrevin homolog YKT6	1	0	0.666667	0.666667

## Sheet: COG
ID	Coefficient	AIC	P-value	Adjusted P-value (BH)	PolS1	PolS2	PriS1	PriS2	Annotation	PolS1	PolS2	PriS1	PriS2
COG3696	2.77083	35.7779	0	0	1316	1393	82	71	COG3696:Putative silver efflux pump	0.944724	1	0.0588658	0.0509691
COG2200	2.70784	33.1636	4.884284e-319	1.005674e-315	795	801	46	50	COG2200:FOG: EAL domain	0.992509	1	0.0574282	0.062422
COG2199	2.50281	36.7927	3.67282e-295	5.04156e-292	789	782	50	66	COG2199:FOG: GGDEF domain	1	0.991128	0.0633714	0.0836502
COG1175	-1.69705	81.5259	1.288e-232	1.326e-229	211	115	755	850	COG1175:ABC-type sugar transport systems, permease components	0.248235	0.135294	0.888235	1
COG0395	-1.50752	97.7631	2.59579e-195	2.13789e-192	259	123	745	811	COG0395:ABC-type sugar transport system, permease component	0.319359	0.151665	0.918619	1
COG0841	0.681647	46.6379	5.93702e-145	4.07477e-142	2155	2062	1038	886	COG0841:Cation/multidrug efflux pump	1	0.956845	0.481671	0.411137
COG0583	0.967232	64.4705	5.87838e-144	3.45817e-141	1319	1084	437	387	COG0583:Transcriptional regulator	1	0.821835	0.331312	0.293404
COG0642	0.887661	45.4786	2.10529e-133	1.0837e-130	1323	1214	507	435	COG0642:Signal transduction histidine kinase	1	0.917611	0.38322	0.328798
COG3706	2.22592	31.5482	1.17958e-124	5.39722e-122	370	359	41	30	COG3706:Response regulator containing a CheY-like receiver domain and a GGDEF domain	1	0.97027	0.110811	0.0810811
COG2217	1.03003	96.8455	1.51964e-124	6.25788e-122	770	1118	305	303	COG2217:Cation transport ATPase	0.68873	1	0.272809	0.27102
COG1653	-1.642	91.0569	5.14425e-123	1.92582e-120	144	44	440	436	COG1653:ABC-type sugar transport system, periplasmic component	0.327273	0.1	1	0.990909
COG2409	-3.5278	38.5241	2.05913e-118	7.06626e-116	11	3	195	235	COG2409:Predicted drug exporters of the RND superfamily	0.0468085	0.012766	0.829787	1
COG2141	-1.29266	91.1226	2.91486e-116	9.23339e-114	236	107	626	501	COG2141:Coenzyme F420-dependent N5,N10-methylene tetrahydromethanopterin reductase and related flavin-dependent oxidoreductases	0.376997	0.170927	1	0.800319
COG1484	5.18772	23.082	3.33222e-108	9.80149e-106	188	209	1	1	COG1484:DNA replication protein	0.899522	1	0.00478469	0.00478469
COG3537	-1.5917	68.3264	1.55952e-104	4.28141e-102	51	123	366	405	COG3537:Putative alpha-1,2-mannosidase	0.125926	0.303704	0.903704	1
COG2838	1.98099	32.1591	1.41309e-99	3.63693e-97	332	319	37	44	COG2838:Monomeric isocitrate dehydrogenase	1	0.960843	0.111446	0.13253
COG2204	0.772398	45.132	2.84669e-96	6.8957e-94	1173	1095	521	424	COG2204:Response regulator containing CheY-like receiver, AAA-type ATPase, and DNA-binding domains	1	0.933504	0.44416	0.361466
COG5323	3.12517	294.708	4.45818e-96	9.90299e-94	53	376	9	8	COG5323:Uncharacterized conserved protein	0.140957	1	0.0239362	0.0212766
COG2902	2.57108	33.9864	4.56913e-96	9.90299e-94	265	228	13	21	COG2902:NAD-specific glutamate dehydrogenase	1	0.860377	0.0490566	0.0792453
COG4191	1.98478	31.6113	1.18006e-91	2.42974e-89	305	292	34	40	COG4191:Signal transduction histidine kinase regulating C4-dicarboxylate transport system	1	0.957377	0.111475	0.131148
COG3328	4.58521	26.7901	1.05543e-86	2.06965e-84	144	182	1	2	COG3328:Transposase and inactivated derivatives	0.791209	1	0.00549451	0.010989
COG1172	-1.76352	47.2678	1.29812e-86	2.42985e-84	71	36	268	295	COG1172:Ribose/xylose/arabinose/galactoside ABC-type transport systems, permease components	0.240678	0.122034	0.908475	1
COG3278	3.18746	72.9496	1.91944e-85	3.43664e-83	121	255	6	8	COG3278:Cbb3-type cytochrome oxidase, subunit 1	0.47451	1	0.0235294	0.0313725
COG1129	-1.28452	84.5572	6.84442e-83	1.17439e-80	178	69	411	394	COG1129:ABC-type sugar transport system, ATPase component	0.43309	0.167883	1	0.958637
COG2801	1.81761	33.1485	3.51655e-82	5.79247e-80	307	280	50	36	COG2801:Transposase and inactivated derivatives	1	0.912052	0.162866	0.117264
COG0286	2.26334	32.6188	4.01634e-82	6.36127e-80	222	247	17	27	COG0286:Type I restriction-modification system methyltransferase subunit	0.898785	1	0.0688259	0.109312
COG3333	-1.11236	48.1669	8.06179e-82	1.22957e-79	211	144	498	476	COG3333:Uncharacterized protein conserved in bacteria	0.423695	0.289157	1	0.955823
COG2183	3.06941	33.4801	1.3122e-79	1.92987e-77	159	199	4	11	COG2183:Transcriptional accessory protein	0.798995	1	0.0201005	0.0552764
COG0531	-1.99106	33.2456	6.18931e-77	8.78882e-75	40	26	217	219	COG0531:Amino acid transporters	0.182648	0.118721	0.990868	1
COG2195	3.56688	82.7227	4.31389e-76	5.92153e-74	90	224	6	2	COG2195:Di- and tripeptidases	0.401786	1	0.0267857	0.00892857
COG2208	-1.69896	33.1347	8.59696e-76	1.14201e-73	53	51	286	227	COG2208:Serine phosphatase RsbU, regulator of sigma subunit	0.185315	0.178322	1	0.793706
COG0348	3.75062	50.9154	2.30248e-70	2.96301e-68	99	184	1	5	COG0348:Polyferredoxin	0.538043	1	0.00543478	0.0271739
COG0765	-1.29115	84.0891	2.23299e-69	2.7865e-67	142	61	293	373	COG0765:ABC-type amino acid transport system, permease component	0.380697	0.163539	0.785523	1
COG3459	-2.41189	29.5493	1.12353e-68	1.3608e-66	15	17	154	168	COG3459:Cellobiose phosphorylase	0.0892857	0.10119	0.916667	1
COG2182	-2.85105	26.6399	1.36476e-68	1.60573e-66	7	11	150	131	COG2182:Maltose-binding periplasmic proteins/domains	0.0466667	0.0733333	1	0.873333
COG1316	-3.51257	27.1245	2.5097e-67	2.87082e-65	5	3	113	129	COG1316:Transcriptional regulator	0.0387597	0.0232558	0.875969	1
COG2194	3.26077	41.1289	5.66301e-67	6.30278e-65	109	180	5	5	COG2194:Predicted membrane-associated, metal-dependent hydrolase	0.605556	1	0.0277778	0.0277778
COG4644	5.38173	135.239	7.29631e-67	7.9069e-65	40	201	0	1	COG4644:Transposase and inactivated derivatives, TnpA family	0.199005	1	0	0.00497512
COG3264	1.54946	44.5143	2.0242e-66	2.13735e-64	249	320	44	65	COG3264:Small-conductance mechanosensitive channel	0.778125	1	0.1375	0.203125
COG4584	4.32377	27.3048	4.86086e-66	5.00425e-64	107	144	1	2	COG4584:Transposase and inactivated derivatives	0.743056	1	0.00694444	0.0138889
COG3436	4.69684	34.3452	1.6191e-65	1.62621e-63	147	96	0	2	COG3436:Transposase and inactivated derivatives	1	0.653061	0	0.0136054
COG2252	-1.45273	76.2634	1.84767e-65	1.81159e-63	107	32	264	272	COG2252:Permeases	0.393382	0.117647	0.970588	1
COG0610	2.12878	34.7903	1.57268e-63	1.50612e-61	165	217	19	22	COG0610:Type I site-specific restriction-modification system, R (restriction) subunit and related helicases	0.760369	1	0.0875576	0.101382
COG0840	1.25906	123.08	5.00963e-62	4.68856e-60	459	236	67	111	COG0840:Methyl-accepting chemotaxis protein	1	0.514161	0.145969	0.24183
COG3973	-4.04465	24.3968	2.66138e-61	2.43545e-59	1	3	116	90	COG3973:Superfamily I DNA and RNA helicases	0.00862069	0.0258621	1	0.775862
COG1566	1.151	35.4971	3.27924e-60	2.93564e-58	359	405	120	98	COG1566:Multidrug resistance efflux pump	0.88642	1	0.296296	0.241975
COG1615	-3.29947	43.929	2.40073e-59	2.10345e-57	9	0	91	129	COG1615:Uncharacterized conserved protein	0.0697674	0	0.705426	1
COG1940	-1.41555	42.9291	2.92591e-57	2.51019e-55	84	46	244	239	COG1940:Transcriptional regulator/sugar kinase	0.344262	0.188525	1	0.979508
[truncated: 4,070 more rows]

## Sheet: PFAM
ID	Coefficient	AIC	P-value	Adjusted P-value (BH)	PolS1	PolS2	PriS1	PriS2	Annotation	PolS1	PolS2	PriS1	PriS2
[truncated: 10,123 more rows]

[truncated: 2 more sheets: SEED LEVEL2, SEED LEVEL3]
