# Supplementary material for: Phylogenetic and Functional Metagenomic Profiling for Assessing Microbial Biodiversity in Environmental Monitoring
Source: PLoS One. 2012 Aug 27;7(8):e43630. doi: 10.1371/journal.pone.0043630 (PMC3428334; doi:10.1371/journal.pone.0043630)
Supplement: Data S6 — Complete table describing sample differences by pathway annotation against COG, SEED and KEGG (ShotgunFunctionalizeR analysis). (XLS) [file pone.0043630.s006.xls]

## Sheet: SEED EC Pathways
Category ID	Category size	Gene families found	Coefficient	AIC	P-value	Adjusted P-value (BH)	Category
24	58	27	0.21952	3748.42	0	0	Tryptophan metabolism
62	34	28	0.3227	9853.45	0	0	Valine, leucine and isoleucine degradation
73	21	10	1.24582	1417.93	0	0	Styrene degradation
85	16	11	-0.348202	2335.09	0	0	Oxidative phosphorylation
123	30	18	0.215014	5373.37	0	0	Fatty acid metabolism
149	44	23	0.233528	3641.02	0	0	Benzoate degradation via CoA ligation
72	70	26	0.297924	7162.36	1.28741318706746e-316	2.92426709845637e-315	Tyrosine metabolism
124	6	6	0.387398	1117.52	4.12798e-299	8.20436e-298	Synthesis and degradation of ketone bodies
15	32	23	-0.205384	7105.32	2.50715e-257	4.4293e-256	Glutamate metabolism
77	18	15	-0.27902	1946.89	1.96614e-255	3.12617e-254	Valine, leucine and isoleucine biosynthesis
12	54	29	0.197837	3231.67	1.27382e-229	1.84124e-228	Lysine degradation
95	52	35	0.159593	12737.2	3.58837e-229	4.7546e-228	Butanoate metabolism
109	12	6	1.13394	706.381	3.01585e-224	3.68862e-223	Biotin metabolism
16	42	29	-0.218389	4901.63	4.34902e-208	4.93925e-207	Alanine and aspartate metabolism
23	22	18	-0.210572	2907.44	6.21394e-204	6.58677e-203	Citrate cycle (TCA cycle)
82	18	7	0.221106	1132.89	5.99141e-194	5.95396e-193	alpha-Linolenic acid metabolism
147	21	9	0.254984	758.045	2.12374e-191	1.98632e-190	Caprolactam degradation
151	58	29	-0.260397	3752.16	2.06309e-189	1.8224e-188	Glyoxylate and dicarboxylate metabolism
1	13	11	-0.241099	1962.71	1.03371e-184	8.65053e-184	Reductive carboxylate cycle (CO2 fixation)
102	7	3	0.211108	886.365	5.3801e-168	4.27718e-167	Fatty acid elongation in mitochondria
33	22	10	0.236596	1256.23	1.65877e-167	1.25592e-166	Limonene and pinene degradation
61	12	5	0.209901	956.259	2.72371e-166	1.9685e-165	Geraniol degradation
37	41	27	-0.245436	2771.59	4.96806e-157	3.43444e-156	Aminosugars metabolism
129	22	12	0.752612	436.223	2.12473e-132	1.40763e-131	Toluene and xylene degradation
8	28	10	-0.392751	1648.02	5.85812e-131	3.72576e-130	Sphingolipid metabolism
106	63	42	-0.132222	9011.32	5.93571e-124	3.62991e-123	Glycine, serine and threonine metabolism
135	19	3	-0.490046	375.483	8.34938e-112	4.91686e-111	Retinol metabolism
142	47	16	0.239189	3101.55	3.63985e-110	2.06692e-109	Phenylalanine metabolism
45	51	32	0.213775	4777.48	3.03129e-108	1.66198e-107	Arginine and proline metabolism
131	13	5	1.00848	214.149	5.23456e-94	2.77432e-93	Fluorene degradation
11	14	2	1.45836	433.22	4.1892e-93	2.14865e-92	Penicillin and cephalosporin biosynthesis
14	42	31	-0.118758	5674.55	1.1115e-82	5.52276e-82	Glycolysis / Gluconeogenesis
96	40	25	0.158364	2950.37	6.94049e-82	3.34405e-81	Histidine metabolism
117	15	7	0.143545	1683.72	2.68789e-76	1.25698e-75	Biosynthesis of unsaturated fatty acids
89	37	19	-0.222881	3200.93	1.72777e-73	7.84902e-73	Galactose metabolism
126	13	7	0.723235	440.235	2.97362e-72	1.31335e-71	Biphenyl degradation
19	58	30	-0.1468	6317.73	1.22096e-70	5.24685e-70	Nitrogen metabolism
80	8	6	-0.428255	945.817	5.09954e-69	2.13376e-68	N-Glycan degradation
56	22	21	-0.137647	1690.56	2.48665e-67	1.01379e-66	Aminoacyl-tRNA biosynthesis
145	9	2	0.497982	185.049	3.43785e-64	1.36655e-63	Bisphenol A degradation
114	9	3	0.196302	210.76	4.97546e-63	1.92951e-62	Anthocyanin biosynthesis
148	2	2	-0.388082	215.266	8.34983e-63	3.16101e-62	Biosynthesis of ansamycins
146	10	4	1.10142	341.524	1.42014e-62	5.2512e-62	Fluorobenzoate degradation
47	6	3	0.207067	299.999	2.54823e-61	9.20838e-61	Insect hormone biosynthesis
99	3	3	0.364726	136.886	2.82001e-59	9.96402e-59	Biosynthesis of type II polyketide backbone
157	39	17	-0.20008	2799.48	2.21775e-58	7.6657e-58	Glycerolipid metabolism
2	32	15	0.145369	2650.19	1.89245e-55	6.40213e-55	beta-Alanine metabolism
104	25	22	-0.123045	4082.91	2.47308e-55	8.19207e-55	Carbon fixation in photosynthetic organisms
150	8	7	0.433197	946.447	2.65265e-53	8.60759e-53	Trinitrotoluene degradation
143	24	7	0.353807	567.999	2.73279e-53	8.69028e-53	gamma-Hexachlorocyclohexane degradation
29	19	10	0.135751	1679.78	5.77462e-53	1.80032e-52	Carotenoid biosynthesis - General
43	17	3	-0.28813	182.449	1.39377e-47	4.26171e-47	C5-Branched dibasic acid metabolism
22	31	29	0.140349	2683.34	8.34117e-47	2.50235e-46	Lysine biosynthesis
84	29	3	0.339813	131.582	1.10592e-46	3.25632e-46	Arachidonic acid metabolism
118	12	4	0.343664	302.742	3.03664e-45	8.77864e-45	D-Glutamine and D-glutamate metabolism
133	40	30	-0.136368	3911.05	7.12024e-45	2.02164e-44	Methionine metabolism
137	22	9	0.354663	862.235	8.73161e-45	2.43566e-44	1,4-Dichlorobenzene degradation
134	8	8	0.272011	345.553	2.14546e-43	5.88153e-43	Biosynthesis of siderophore group nonribosomal peptides
28	3	3	0.435123	334.882	2.00253e-42	5.39666e-42	Brassinosteroid biosynthesis
75	4	3	-0.202415	1160.32	2.15632e-39	5.71426e-39	3-Chloroacrylic acid degradation
91	64	33	-0.143131	2973.23	9.81694e-39	2.55884e-38	Fructose and mannose metabolism
130	11	3	1.8108	126.398	2.97608e-35	7.6322e-35	Carbazole degradation
76	47	32	0.0713998	8454.85	3.81942e-34	9.63948e-34	Propanoate metabolism
18	22	18	0.13052	1316.71	8.61543e-34	2.14039e-33	Lipopolysaccharide biosynthesis
127	65	44	-0.0660218	11152.6	1.64098e-33	4.01408e-33	Pyruvate metabolism
94	38	4	0.19953	634.058	2.80905e-33	6.76725e-33	Alkaloid biosynthesis I
67	15	9	0.153894	406.757	6.41678e-32	1.52279e-31	Aminophosphonate metabolism
108	33	6	0.244793	334.559	6.7023e-32	1.56715e-31	Glycan structures - biosynthesis 2
125	21	9	0.139229	1148.89	1.01326e-31	2.33491e-31	Naphthalene and anthracene degradation
46	7	2	-0.222734	932.258	3.48367e-31	7.80145e-31	Metabolism of xenobiotics by cytochrome P450
48	9	2	-0.222734	932.258	3.48367e-31	7.80145e-31	Drug metabolism - cytochrome P450
74	3	2	-0.241091	85.5087	9.17917e-30	2.02707e-29	Photosynthesis
128	29	7	0.720255	409.28	1.11953e-29	2.43842e-29	2,4-Dichlorobenzoate degradation
132	26	13	-0.128282	1611.08	7.53644e-28	1.61932e-27	Cysteine metabolism
35	67	44	0.116604	4428.38	1.01001e-27	2.14122e-27	Porphyrin and chlorophyll metabolism
144	50	26	0.126429	2732.69	2.64668e-27	5.53714e-27	Benzoate degradation via hydroxylation
107	46	18	0.119198	2484.6	2.61316e-26	5.39601e-26	Biosynthesis of steroids
54	39	31	-0.0957603	3787.11	2.38849e-25	4.86885e-25	Pentose phosphate pathway
59	34	17	0.109973	2014.35	9.73655e-25	1.95963e-24	Nucleotide sugars metabolism
141	16	10	0.0890871	1422.52	1.51386e-23	3.00879e-23	Thiamine metabolism
58	5	4	0.227502	448.404	1.91847e-23	3.76588e-23	Polyketide sugar unit biosynthesis
105	18	7	-0.121699	1643.48	6.40107e-23	1.24118e-22	Cyanoamino acid metabolism
70	14	3	0.274489	115.743	3.83019e-22	7.33734e-22	Alkaloid biosynthesis II
159	40	19	0.094102	2225.04	4.1782e-21	7.90874e-21	Glutathione metabolism
92	12	3	-0.224346	581.104	1.02148e-20	1.91076e-20	Atrazine degradation
30	17	5	0.134165	338.411	8.87256e-20	1.64039e-19	Terpenoid biosynthesis
60	14	7	0.181742	643.46	1.92498e-19	3.51806e-19	Streptomycin biosynthesis
3	33	17	-0.0843395	2434.7	2.96029e-17	5.34871e-17	Methane metabolism
155	30	4	-0.449947	302.084	5.57181e-17	9.95412e-17	Inositol phosphate metabolism
93	25	20	0.0731923	2285.88	1.60588e-16	2.83705e-16	Folate biosynthesis
65	24	17	-0.0733054	1797.02	1.93252e-15	3.3766e-15	One carbon pool by folate
136	17	10	0.109498	2113.9	4.30304e-15	7.43678e-15	1- and 2-Methylnaphthalene degradation
63	27	18	-0.0858434	1155.51	1.83675e-13	3.14025e-13	Pantothenate and CoA biosynthesis
153	51	18	0.109345	1643.17	8.1775e-13	1.38321e-12	Glycerophospholipid metabolism
4	30	14	-0.108244	3271.89	1.30165e-12	2.17856e-12	Sulfur metabolism
42	14	9	0.096303	463.484	3.49637e-12	5.79086e-12	Riboflavin metabolism
6	14	2	0.172382	83.8542	9.5637e-12	1.56766e-11	Glycosphingolipid biosynthesis - neo-lactoseries
10	17	13	-0.0623941	2220.31	1.22522e-11	1.98785e-11	Peptidoglycan biosynthesis
69	56	29	-0.0864938	3045.75	4.29835e-10	6.90341e-10	Pentose and glucuronate interconversions
27	21	2	0.168438	220.514	8.54178e-10	1.35814e-09	Diterpenoid biosynthesis
41	18	6	0.0969275	979.294	1.14062e-09	1.79564e-09	Taurine and hypotaurine metabolism
81	26	3	0.222906	69.9931	3.45401e-09	5.38419e-09	N-Glycan biosynthesis
5	12	4	0.120332	308.654	3.76571e-09	5.81309e-09	Glycosphingolipid biosynthesis - globoseries
26	9	4	0.0734713	433.821	1.89747e-08	2.90094e-08	Ethylbenzene degradation
25	52	34	-0.0524064	4463.81	2.61348e-08	3.95756e-08	Urea cycle and metabolism of amino groups
116	25	2	0.209395	83.9726	2.85514e-08	4.2827e-08	Flavone and flavonol biosynthesis
64	25	11	-0.0964284	1485.86	3.43086e-08	5.09819e-08	Glycan structures - degradation
9	27	7	0.0610876	1767.76	5.61478e-08	8.2662e-08	Androgen and estrogen metabolism
154	28	3	0.11788	232.038	6.56336e-08	9.57408e-08	Ether lipid metabolism
36	15	7	-0.0963135	1269.5	7.89536e-08	1.14124e-07	Glycosaminoglycan degradation
78	4	2	0.163039	85.1986	2.50532e-07	3.58871e-07	High-mannose type N-glycan biosynthesis
110	52	4	0.154193	122.613	5.07516e-07	7.20492e-07	Glycan structures - biosynthesis 1
156	8	2	0.170675	75.7982	1.46664e-06	2.06367e-06	Glycosylphosphatidylinositol(GPI)-anchor biosynthesis
86	47	23	0.0476975	3698.9	0.000160618	0.00022402	Nicotinate and nicotinamide metabolism
90	43	21	0.0483085	1947.99	0.000485863	0.000671759	Ascorbate and aldarate metabolism
49	22	15	0.0593323	1316.71	0.000745811	0.00102227	Drug metabolism - other enzymes
138	6	5	0.0527623	349.011	0.00113163	0.00153786	Novobiocin biosynthesis
119	8	3	0.412376	52.5789	0.00115293	0.00155352	D-Arginine and D-ornithine metabolism
88	22	18	0.0261781	3404.09	0.00190175	0.002541	Selenoamino acid metabolism
21	26	13	0.0728077	623.036	0.00208102	0.00273589	Vitamin B6 metabolism
68	26	9	-0.030265	2144.98	0.00208203	0.00273589	Bile acid biosynthesis
152	5	3	-0.0643303	117.994	0.00282976	0.00368796	1,2-Dichloroethane degradation
120	6	3	0.10997	131.466	0.00390689	0.00505037	D-Alanine metabolism
100	73	36	-0.0317053	5293.89	0.00411395	0.00527514	Starch and sucrose metabolism
50	15	13	0.0263474	2739.07	0.00457386	0.00581795	Ubiquinone biosynthesis
139	34	27	0.0196877	3742.34	0.0136349	0.017206	Phenylalanine, tyrosine and tryptophan biosynthesis
51	10	2	-1.06407	30.1531	0.0250405	0.0313499	Caffeine metabolism
122	7	2	0.12023	78.1655	0.0287374	0.0356972	Tetrachloroethene degradation
121	23	3	0.0951516	206.867	0.0318537	0.0392615	Phosphatidylinositol signaling system
66	11	5	-0.0257554	1306.47	0.0910644	0.111379	Glycosphingolipid biosynthesis - ganglioseries
52	100	68	0.00724491	9857.62	0.134711	0.163504	Purine metabolism
113	19	2	0.176042	64.0025	0.204395	0.246203	Flavonoid biosynthesis
112	30	7	0.0204931	1862.02	0.217063	0.259496	Phenylpropanoid biosynthesis
71	10	5	0.0179703	929.244	0.509364	0.604394	1,1,1-Trichloro-2,2-bis(4-chlorophenyl)ethane (DDT) degradation
103	20	11	0.00707462	1270.39	0.522477	0.615362	Fatty acid biosynthesis
158	65	38	-0.0028526	7489.7	0.578161	0.675938	Pyrimidine metabolism
55	7	6	-0.00620446	719.409	0.776154	0.900792	Inositol metabolism
7	9	1	NA	NA	NA	NA	Glycosphingolipid biosynthesis - lactoseries
13	1	1	NA	NA	NA	NA	beta-Lactam resistance
17	3	1	NA	NA	NA	NA	Tetracycline biosynthesis
20	15	1	NA	NA	NA	NA	C21-Steroid hormone metabolism
31	24	1	NA	NA	NA	NA	Indole and ipecac alkaloid biosynthesis
32	16	0	NA	NA	NA	NA	Monoterpenoid biosynthesis
34	8	1	NA	NA	NA	NA	Zeatin biosynthesis
38	7	1	NA	NA	NA	NA	Keratan sulfate biosynthesis
39	12	0	NA	NA	NA	NA	Chondroitin sulfate biosynthesis
40	9	1	NA	NA	NA	NA	Heparan sulfate biosynthesis
44	4	0	NA	NA	NA	NA	Clavulanic acid biosynthesis
53	1	0	NA	NA	NA	NA	Puromycin biosynthesis
57	2	0	NA	NA	NA	NA	Biosynthesis of 12-, 14- and 16-membered macrolides
79	8	1	NA	NA	NA	NA	O-Glycan biosynthesis
83	12	1	NA	NA	NA	NA	Linoleic acid metabolism
87	1	1	NA	NA	NA	NA	Photosynthesis - antenna proteins
97	1	1	NA	NA	NA	NA	Biosynthesis of vancomycin group antibiotics
98	2	1	NA	NA	NA	NA	Biosynthesis of type II polyketide products
101	3	0	NA	NA	NA	NA	Acridone alkaloid biosynthesis
111	4	0	NA	NA	NA	NA	Lipoic acid metabolism
115	18	1	NA	NA	NA	NA	Isoflavonoid biosynthesis
140	2	0	NA	NA	NA	NA	Benzoxazinone biosynthesis

## Sheet: KEGG EC Pathways
Category ID	Category size	Gene families found	Coefficient	AIC	P-value	Adjusted P-value (BH)	Category
109	12	4	1.77561	131.952	1.37751e-198	2.19024e-196	Biotin metabolism
62	34	26	0.288722	3096.84	2.846e-128	2.26257e-126	Valine, leucine and isoleucine degradation
73	21	16	0.772472	1061.39	3.84549e-100	2.03811e-98	Styrene degradation
85	16	14	-0.226145	2096.69	6.40835e-99	2.54732e-97	Oxidative phosphorylation
142	47	23	0.409275	1454.52	2.91998e-86	9.28552e-85	Phenylalanine metabolism
153	51	26	0.456443	1250.99	1.70219e-81	4.5108e-80	Glycerophospholipid metabolism
149	44	26	0.276338	1713.33	2.70392e-81	6.14176e-80	Benzoate degradation via CoA ligation
136	17	12	0.465429	736.448	4.1341e-78	8.21653e-77	1- and 2-Methylnaphthalene degradation
77	18	15	-0.226503	1569.83	4.55487e-75	8.04694e-74	Valine, leucine and isoleucine biosynthesis
50	15	11	-0.299766	1450.86	1.36015e-74	2.16264e-73	Ubiquinone biosynthesis
18	22	14	0.447792	1026.72	4.5861e-74	6.62901e-73	Lipopolysaccharide biosynthesis
72	70	30	0.318508	2447.13	6.2908e-69	8.33532e-68	Tyrosine metabolism
26	9	4	0.757611	160.378	6.56842e-65	8.03368e-64	Ethylbenzene degradation
127	65	41	-0.181291	3797.12	5.87029e-58	6.66697e-57	Pyruvate metabolism
117	15	13	0.311801	1335.61	3.92588e-56	4.16143e-55	Biosynthesis of unsaturated fatty acids
28	3	3	0.511384	203.902	1.30935e-55	1.30116e-54	Brassinosteroid biosynthesis
112	30	7	-0.475419	780.681	1.72432e-55	1.61274e-54	Phenylpropanoid biosynthesis
61	12	9	0.351193	642.896	1.85353e-53	1.63728e-52	Geraniol degradation
159	40	21	0.263612	1510.7	7.87106e-52	6.58683e-51	Glutathione metabolism
129	22	15	0.694094	625.129	3.44592e-50	2.73951e-49	Toluene and xylene degradation
83	12	5	0.780312	268.599	1.75891e-45	1.33174e-44	Linoleic acid metabolism
137	22	14	0.548104	545.877	1.71539e-44	1.23976e-43	1,4-Dichlorobenzene degradation
147	21	10	0.325985	848.809	6.61692e-44	4.5743e-43	Caprolactam degradation
33	22	14	0.263569	742.835	1.88276e-43	1.24733e-42	Limonene and pinene degradation
99	3	3	0.604044	297.393	7.45983e-42	4.74445e-41	Biosynthesis of type II polyketide backbone
70	14	8	0.677973	332.497	9.07015e-41	5.54675e-40	Alkaloid biosynthesis II
155	30	13	-0.655342	588.47	1.30861e-39	7.70623e-39	Inositol phosphate metabolism
124	6	6	0.408028	359.625	5.61744e-38	3.14314e-37	Synthesis and degradation of ketone bodies
146	10	6	1.15328	186.392	5.73276e-38	3.14314e-37	Fluorobenzoate degradation
45	51	38	0.204807	3432.59	2.7376e-37	1.45093e-36	Arginine and proline metabolism
130	11	8	1.19626	305.496	4.31726e-36	2.21434e-35	Carbazole degradation
114	9	3	0.452992	302.983	5.64785e-35	2.80627e-34	Anthocyanin biosynthesis
68	26	12	0.234945	1169.04	1.38257e-33	6.66149e-33	Bile acid biosynthesis
23	22	16	-0.151332	1551.32	1.98947e-33	9.30369e-33	Citrate cycle (TCA cycle)
108	33	4	0.690692	257.745	7.86147e-33	3.57135e-32	Glycan structures - biosynthesis 2
27	21	4	0.594433	182.03	9.35019e-33	4.12967e-32	Diterpenoid biosynthesis
69	56	32	-0.296179	1495.21	1.15464e-30	4.96185e-30	Pentose and glucuronate interconversions
96	40	26	0.174091	2239.71	8.33815e-30	3.48886e-29	Histidine metabolism
145	9	4	0.468189	124.648	2.31005e-29	9.41789e-29	Bisphenol A degradation
123	30	19	0.158802	1562.18	6.49828e-29	2.58307e-28	Fatty acid metabolism
154	28	9	0.486317	376.494	1.42972e-28	5.54454e-28	Ether lipid metabolism
12	54	21	0.170907	1770.3	2.01308e-28	7.62093e-28	Lysine degradation
66	11	4	0.396349	443.25	4.14429e-28	1.53243e-27	Glycosphingolipid biosynthesis - ganglioseries
134	8	6	0.411599	304.213	1.95933e-27	7.08029e-27	Biosynthesis of siderophore group nonribosomal peptides
84	29	10	0.425768	268.146	7.50478e-27	2.65169e-26	Arachidonic acid metabolism
143	24	14	0.336498	602.275	2.79013e-26	9.64415e-26	gamma-Hexachlorocyclohexane degradation
144	50	34	0.306611	1419.02	4.40925e-26	1.49164e-25	Benzoate degradation via hydroxylation
106	63	49	-0.104872	4140.58	6.52741e-26	2.16221e-25	Glycine, serine and threonine metabolism
126	13	8	1.15633	399.606	1.40798e-25	4.56877e-25	Biphenyl degradation
29	19	14	0.209564	880.364	5.78684e-25	1.84021e-24	Carotenoid biosynthesis - General
93	25	13	0.286858	577.055	2.2202e-22	6.92179e-22	Folate biosynthesis
122	7	3	0.560721	71.2948	1.5942e-20	4.87457e-20	Tetrachloroethene degradation
94	38	4	0.425515	220.331	2.88439e-20	8.65317e-20	Alkaloid biosynthesis I
59	34	18	0.195906	871.373	4.27605e-19	1.25906e-18	Nucleotide sugars metabolism
43	17	6	-0.229368	150.217	3.40337e-18	9.83883e-18	C5-Branched dibasic acid metabolism
116	25	2	0.989828	108.377	5.25307e-18	1.4915e-17	Flavone and flavonol biosynthesis
58	5	4	0.320854	254.428	2.27566e-17	6.34789e-17	Polyketide sugar unit biosynthesis
103	20	13	0.164248	1062.57	3.81765e-17	1.04656e-16	Fatty acid biosynthesis
74	3	3	-0.17881	91.0169	7.33817e-17	1.97757e-16	Photosynthesis
132	26	13	-0.18401	952.321	9.37593e-17	2.48462e-16	Cysteine metabolism
11	14	6	0.460757	312.558	1.73088e-16	4.51163e-16	Penicillin and cephalosporin biosynthesis
131	13	9	0.649216	244.523	2.07641e-16	5.32498e-16	Fluorene degradation
65	24	15	-0.169047	859.854	2.13333e-16	5.38413e-16	One carbon pool by folate
86	47	19	-0.166044	1915.77	3.45755e-16	8.58985e-16	Nicotinate and nicotinamide metabolism
47	6	3	0.302623	209.935	5.7929e-16	1.41703e-15	Insect hormone biosynthesis
150	8	3	0.508144	300.263	1.94226e-15	4.67907e-15	Trinitrotoluene degradation
81	26	7	0.645195	160.557	5.56426e-15	1.32047e-14	N-Glycan biosynthesis
16	42	26	-0.0989107	2661.54	6.29748e-15	1.4725e-14	Alanine and aspartate metabolism
15	32	23	-0.0936085	2301.7	8.02724e-15	1.84976e-14	Glutamate metabolism
102	7	4	0.217394	303.47	1.43498e-14	3.25946e-14	Fatty acid elongation in mitochondria
133	40	26	-0.11974	1838.99	1.57112e-14	3.51842e-14	Methionine metabolism
82	18	12	0.189578	918.495	2.46323e-14	5.43964e-14	alpha-Linolenic acid metabolism
156	8	3	0.850502	154.014	3.1866e-14	6.94068e-14	Glycosylphosphatidylinositol(GPI)-anchor biosynthesis
1	13	11	-0.105135	976.049	7.11247e-14	1.52822e-13	Reductive carboxylate cycle (CO2 fixation)
128	29	10	0.65429	398.835	1.32759e-13	2.8145e-13	2,4-Dichlorobenzoate degradation
42	14	6	0.211606	232.587	1.61381e-13	3.37626e-13	Riboflavin metabolism
24	58	31	0.105363	1904.2	2.38033e-13	4.91523e-13	Tryptophan metabolism
4	30	15	-0.178197	1280.16	7.13586e-13	1.45462e-12	Sulfur metabolism
148	2	2	-0.294464	115.18	1.1551e-12	2.32483e-12	Biosynthesis of ansamycins
118	12	4	0.265695	211.626	1.21216e-12	2.40918e-12	D-Glutamine and D-glutamate metabolism
19	58	38	-0.0922099	3550.97	1.09787e-11	2.15508e-11	Nitrogen metabolism
56	22	21	-0.0665529	1448.48	2.06323e-11	4.00065e-11	Aminoacyl-tRNA biosynthesis
78	4	2	0.567593	152.768	2.89082e-11	5.53783e-11	High-mannose type N-glycan biosynthesis
105	18	8	-0.1529	1406.85	6.88218e-11	1.3027e-10	Cyanoamino acid metabolism
158	65	42	-0.0571567	3151.66	8.42983e-11	1.57687e-10	Pyrimidine metabolism
151	58	29	-0.107708	1847.45	1.02626e-10	1.89738e-10	Glyoxylate and dicarboxylate metabolism
110	52	7	0.483638	221.429	6.69283e-10	1.22317e-09	Glycan structures - biosynthesis 1
20	15	3	-1.19954	77.126	7.06303e-10	1.27616e-09	C21-Steroid hormone metabolism
3	33	15	0.145671	830.844	2.31717e-09	4.13967e-09	Methane metabolism
107	46	17	0.264841	641.71	4.89434e-09	8.64666e-09	Biosynthesis of steroids
119	8	2	0.730627	41.7731	1.64295e-08	2.87064e-08	D-Arginine and D-ornithine metabolism
63	27	15	-0.10103	635.53	2.47775e-08	4.2822e-08	Pantothenate and CoA biosynthesis
35	67	41	0.0854352	2378.72	4.86511e-08	8.31777e-08	Porphyrin and chlorophyll metabolism
22	31	22	-0.0936573	906.932	1.36792e-07	2.31382e-07	Lysine biosynthesis
10	17	8	0.112442	1076.91	1.49732e-07	2.50604e-07	Peptidoglycan biosynthesis
51	10	3	-0.844111	147.93	7.92409e-07	1.31243e-06	Caffeine metabolism
95	52	35	0.0597088	3239.8	8.64377e-07	1.41686e-06	Butanoate metabolism
135	19	10	0.203764	513.184	1.11176e-06	1.80377e-06	Retinol metabolism
5	12	4	0.247312	224.356	1.1812e-06	1.89709e-06	Glycosphingolipid biosynthesis - globoseries
92	12	5	-0.273347	225.227	6.36589e-06	1.01218e-05	Atrazine degradation
104	25	21	-0.0709864	1579.36	7.54126e-06	1.18719e-05	Carbon fixation in photosynthetic organisms
55	7	5	-0.190395	411.562	1.01668e-05	1.58482e-05	Inositol metabolism
2	32	18	0.0750755	1688.33	8.27127e-05	0.000127683	beta-Alanine metabolism
138	6	5	0.122483	251.225	0.00022814	0.00034879	Novobiocin biosynthesis
67	15	10	0.132262	532.184	0.000477962	0.000723771	Aminophosphonate metabolism
141	16	9	0.108719	445.388	0.000622005	0.000933007	Thiamine metabolism
14	42	31	-0.0359514	2690.76	0.00247141	0.00367248	Glycolysis / Gluconeogenesis
30	17	3	0.156438	123.829	0.00255899	0.0037674	Terpenoid biosynthesis
71	10	6	-0.153959	278.497	0.00280031	0.00408485	1,1,1-Trichloro-2,2-bis(4-chlorophenyl)ethane (DDT) degradation
76	47	32	-0.0369241	3567.18	0.00346725	0.00501175	Propanoate metabolism
9	27	12	-0.0839884	453.816	0.00429546	0.00615295	Androgen and estrogen metabolism
100	73	48	-0.0471936	3418.8	0.00454242	0.00644862	Starch and sucrose metabolism
91	64	39	0.0497189	1865.59	0.00624428	0.0087862	Fructose and mannose metabolism
90	43	23	0.0637237	896.407	0.00641641	0.0089492	Ascorbate and aldarate metabolism
75	4	3	-0.0817845	185.844	0.00920627	0.0127287	3-Chloroacrylic acid degradation
49	22	18	0.0631552	954.698	0.00974836	0.013362	Drug metabolism - other enzymes
139	34	25	0.0330196	1340.99	0.0142696	0.019392	Phenylalanine, tyrosine and tryptophan biosynthesis
36	15	9	-0.110664	332.6	0.0150106	0.0202262	Glycosaminoglycan degradation
8	28	15	-0.0698106	893.234	0.0443195	0.0592169	Sphingolipid metabolism
125	21	10	0.0507389	513.044	0.072155	0.0956054	Naphthalene and anthracene degradation
41	18	11	-0.0406985	922.983	0.133443	0.175351	Taurine and hypotaurine metabolism
157	39	23	0.0315118	1376.09	0.146415	0.19082	Glycerolipid metabolism
48	9	6	-0.0621576	350.029	0.158394	0.204753	Drug metabolism - cytochrome P450
21	26	10	0.0419588	660.285	0.175322	0.224808	Vitamin B6 metabolism
152	5	3	0.0417543	113.62	0.20053	0.255074	1,2-Dichloroethane degradation
121	23	10	-0.0622501	283.094	0.234778	0.296042	Phosphatidylinositol signaling system
54	39	31	0.0190618	1923.79	0.236461	0.296042	Pentose phosphate pathway
88	22	18	-0.0194542	1733.82	0.244394	0.303583	Selenoamino acid metabolism
64	25	15	-0.0447404	631.889	0.264886	0.325881	Glycan structures - degradation
120	6	2	0.0652956	99.9734	0.266443	0.325881	D-Alanine metabolism
37	41	26	-0.0235974	1068.39	0.318884	0.387042	Aminosugars metabolism
25	52	39	0.0134746	3067.69	0.369701	0.445322	Urea cycle and metabolism of amino groups
52	100	69	-0.005362	5085.5	0.508963	0.608459	Purine metabolism
89	37	20	-0.0121326	970.443	0.611619	0.725727	Galactose metabolism
80	8	7	-0.016262	414.37	0.707895	0.833743	N-Glycan degradation
113	19	3	0.0411582	93.2799	0.775116	0.906202	Flavonoid biosynthesis
111	4	3	0.0184017	175.865	0.816108	0.947161	Lipoic acid metabolism
46	7	6	0.00346734	311.734	0.939358	1	Metabolism of xenobiotics by cytochrome P450
60	14	10	-0.00141908	766.292	0.95998	1	Streptomycin biosynthesis
6	14	1	NA	NA	NA	NA	Glycosphingolipid biosynthesis - neo-lactoseries
7	9	1	NA	NA	NA	NA	Glycosphingolipid biosynthesis - lactoseries
13	1	1	NA	NA	NA	NA	beta-Lactam resistance
17	3	1	NA	NA	NA	NA	Tetracycline biosynthesis
31	24	1	NA	NA	NA	NA	Indole and ipecac alkaloid biosynthesis
32	16	0	NA	NA	NA	NA	Monoterpenoid biosynthesis
34	8	0	NA	NA	NA	NA	Zeatin biosynthesis
38	7	1	NA	NA	NA	NA	Keratan sulfate biosynthesis
39	12	0	NA	NA	NA	NA	Chondroitin sulfate biosynthesis
40	9	1	NA	NA	NA	NA	Heparan sulfate biosynthesis
44	4	0	NA	NA	NA	NA	Clavulanic acid biosynthesis
53	1	0	NA	NA	NA	NA	Puromycin biosynthesis
57	2	0	NA	NA	NA	NA	Biosynthesis of 12-, 14- and 16-membered macrolides
79	8	1	NA	NA	NA	NA	O-Glycan biosynthesis
87	1	1	NA	NA	NA	NA	Photosynthesis - antenna proteins
97	1	1	NA	NA	NA	NA	Biosynthesis of vancomycin group antibiotics
98	2	1	NA	NA	NA	NA	Biosynthesis of type II polyketide products
101	3	1	NA	NA	NA	NA	Acridone alkaloid biosynthesis
115	18	1	NA	NA	NA	NA	Isoflavonoid biosynthesis
140	2	0	NA	NA	NA	NA	Benzoxazinone biosynthesis

## Sheet: COG Categories
Category ID	Category size	Gene families found	Coefficient	AIC	P-value	Adjusted P-value (BH)	Category
59	229	213	-0.392859	14772.7	0	0	Carbohydrate transport and metabolism
72	152	141	0.486033	11279.7	0	0	Signal transduction mechanisms
5	15	15	-0.566614	559.658	1.21518e-124	3.11895e-123	NADH:Ubiquinone oxidreductase subunits
57	270	258	-0.122083	18072.5	5.81274e-124	1.11895e-122	Amino acid transport and metabolism
40	26	25	-0.250141	1302.05	3.50125e-106	5.39193e-105	Aminoacyl-tRNA synthetases and alternate systems
55	258	239	-0.129587	15839.3	4.8286e-100	6.19671e-99	Energy production and conversion
7	16	16	-0.261684	1377.83	2.14109e-82	2.3552e-81	TCA cycle
64	238	203	0.135243	12176.3	5.02045e-82	4.83218e-81	Replication, recombination and repair
74	46	45	0.259044	3788.1	4.15669e-80	3.55628e-79	Defense mechanisms
11	10	10	-0.285726	669.073	3.97368e-65	3.05974e-64	Leucine biosyntehsis
66	96	85	0.275742	3540.4	1.1419e-64	7.99331e-64	Cell motility
62	245	206	-0.103768	8480.5	4.76363e-59	3.05666e-58	Translation, ribosomal structure and biogenesis
18	18	18	-0.238909	673.109	5.65974e-48	3.35231e-47	Purine biosynthesis
71	1347	966	0.113528	35799.7	2.00247e-44	1.10136e-43	Function unknown
3	2	2	-0.622285	79.5107	3.0557e-42	1.56859e-41	Glyoxylate bypass
4	7	7	0.502489	248.997	6.46002e-37	3.10889e-36	NA+-transporting NADH:Ubiquinone oxireductase
68	212	207	0.102269	15116.7	8.81598e-37	3.99312e-36	Inorganic ion transport and metabolism
63	230	189	0.101338	9858.24	1.12963e-34	4.83229e-34	Transcription
2	9	9	-0.322992	355.742	3.45401e-34	1.39978e-33	F0F1-type ATP synthase subunits
17	6	6	-0.22694	335.356	7.16105e-34	2.757e-33	Valine biosynthesis
42	32	28	-0.253587	804.112	7.34221e-32	2.69214e-31	Ribosomal proteins - small subunit
41	51	42	-0.220024	1178.63	8.77593e-32	3.07158e-31	Ribosomal proteins - large subunit
43	22	20	-0.198808	742.301	1.1497e-30	3.849e-30	Translation factors and enzymes involved in
27	6	5	0.389323	321.308	7.06727e-30	2.26742e-29	Biotin biosynthesis
16	17	16	-0.198229	679.823	3.27296e-23	1.00807e-22	Trypotophan biosynthesis
8	11	11	-0.18255	669.042	7.89708e-21	2.33875e-20	Arginine biosynthesis
53	25	22	-0.490166	427.208	2.11787e-20	6.03985e-20	RNA processing and modification
10	6	6	-0.185841	370.397	5.87734e-20	1.61627e-19	Isoleucine biosynthesis
73	158	131	0.114457	4741.38	1.06513e-19	2.8281e-19	Intracellular trafficking, secretion, and
58	95	91	-0.0815617	4708.46	4.46017e-18	1.14478e-17	Nucleotide transport and metabolism
65	188	176	0.0649257	9533.39	6.72673e-18	1.67083e-17	Cell wall/membrane/envelope biogenesis
51	9	9	-0.208814	337.415	1.98302e-17	4.77164e-17	Preprotein translocase subunits
9	12	12	-0.195939	422.67	4.63762e-17	1.08211e-16	Histidine biosynthesis
46	69	67	0.111684	4377.05	1.7203e-15	3.89597e-15	Transcriptional regulators
26	9	9	-0.215946	472.289	3.14008e-15	6.90818e-15	Pentose phosphate pathway
20	14	14	-0.144795	584.725	9.27213e-14	1.9832e-13	Pyrimidine biosynthesis
22	9	8	-0.179787	533.989	2.86656e-13	5.96554e-13	Thymidylate biosynthesis
70	701	612	0.041167	27073.2	1.12267e-12	2.27487e-12	General function prediction only
52	8	8	-0.296605	218.426	1.24715e-11	2.46232e-11	Multisubunit NA+/H+ antiporter
29	9	9	-0.194745	331.486	2.867e-11	5.51898e-11	Coenzyme A biosynthesis
45	15	11	-0.124817	577.927	3.20434e-11	6.01792e-11	DNA-dependent RNA polymerase subunits
13	14	13	-0.151783	549.111	5.38349e-11	9.86973e-11	Phenylalanine/tyrosine biosynthesis
34	8	8	-0.19521	379.438	2.39189e-10	4.28316e-10	Pyridoxal phosphate biosynthesis
24	14	14	0.122067	1085.97	2.13936e-09	3.74389e-09	Gluconeogenesis
33	7	7	-0.210598	280.276	1.26869e-08	2.17088e-08	NAD biosynthesis
19	5	5	0.288457	227.227	6.74557e-08	1.12915e-07	Purine salvage
32	16	15	-0.104869	584.39	1.5654e-07	2.56458e-07	Menaquinone biosynthesis
23	4	4	-0.163726	197.232	2.61548e-07	4.19566e-07	Entner-Doudoroff pathway
31	14	14	0.113723	748.748	3.59727e-07	5.65285e-07	Heme biosynthesis
38	5	5	-0.178114	216.897	5.29607e-07	8.15594e-07	Deoxyxylulose pathway of terpenoid biosynthesis
44	11	9	-0.173083	275.254	1.37232e-06	2.07193e-06	Basal transription factors
77	12	11	-0.413533	290.219	3.15698e-06	4.67476e-06	Cytoskeleton
12	10	10	-0.0915662	682.613	1.35027e-05	1.96171e-05	Methionine biosynthesis
48	8	7	-0.0904572	342.971	0.00026668	0.000380266	DNA polymerase III subunits
25	14	14	0.0735786	1056.27	0.000304292	0.000426008	Glycolysis
61	94	89	0.028503	5426.72	0.000630601	0.000867076	Lipid transport and metabolism
30	9	8	0.104015	282.988	0.0010022	0.00135385	FAD biosynthesis
49	9	9	0.0872461	383.676	0.00114262	0.00151693	Lipid A biosynthesis
21	10	10	0.0791942	627.621	0.00148316	0.00193565	Pyrimidine salvage
6	7	7	-0.0754603	307.994	0.00196374	0.00252013	Pyruvate decraboxylation
37	15	14	-0.0562547	784.244	0.00835433	0.0105456	Ubiquinone biosynthesis
50	33	31	-0.0555508	1299.71	0.0110621	0.0137384	Flagellum structure and biogenesis
28	18	18	0.0971238	815.339	0.0146234	0.017873	Cobalamin biosynthesis
35	7	6	0.0918551	210.304	0.0172479	0.0207514	Riboflavin biosynthesis
39	13	13	0.032827	835.617	0.0211302	0.0250312	Fatty acid biosyntheis
47	26	23	-0.025204	1745.78	0.040919	0.0477388	Basal replication machinery
56	72	58	-0.0255596	1976.78	0.132759	0.152573	Cell cycle control, cell division, chromosome
69	88	80	0.0157225	4772.43	0.176308	0.199642	Secondary metabolites biosynthesis, transport and
15	5	5	0.0364748	195.17	0.231546	0.258392	Threonine biosynthesis
60	179	161	0.00493638	8038.91	0.525204	0.577724	Coenzyme transport and metabolism
36	10	10	-0.0229009	578.181	0.565719	0.613526	Thiamine biosynthesis
67	203	176	0.00458108	8227.05	0.585195	0.625834	Posttranslational modification, protein turnover,
14	5	5	0.0151072	398.028	0.625641	0.659922	Proline biosynthesis
54	19	17	-0.0301978	296.711	0.640027	0.665975	Chromatin structure and dynamics
1	9	7	-0.0633305	99.8464	0.697337	0.715932	Archael/Vacuolar-type H+ ATPase subunits
