# Supplementary material for: Phylogenetic and Functional Metagenomic Profiling for Assessing Microbial Biodiversity in Environmental Monitoring
Source: PLoS One. 2012 Aug 27;7(8):e43630. doi: 10.1371/journal.pone.0043630 (PMC3428334; doi:10.1371/journal.pone.0043630)
Supplement: Data S7 — ShotgunFunctionalizeR analysis comparing the COG functional annotation of two pristine or the two polluted samples. (XLS) [file pone.0043630.s007.xls]

## Sheet: COG PriS1 vs PriS2
Family ID	GeneFamily	Metagenome 1	Metagenome 2	Total Count	P-value	Adjusted P-value (BH)	Annotation
1359	COG0749	493	679	1172	6.66761e-12	2.74572e-08	DNA polymerase I - 3'-5' exonuclease and polymerase domains
3414	COG5410	16	75	91	1.96062e-11	4.03692e-08	Uncharacterized protein conserved in bacteria
1746	COG5178	254	380	634	1.49031e-09	2.0457e-06	U5 snRNP spliceosome subunit
1974	COG5362	11	53	64	1.56873e-08	1.61501e-05	Phage-related terminase
1714	COG0086	598	744	1342	3.49721e-08	2.8803e-05	DNA-directed RNA polymerase, beta' subunit/160 kD subunit
3786	COG1154	364	480	844	2.04519e-07	0.000140369	Deoxyxylulose-5-phosphate synthase
3940	COG1020	15	52	67	1.22976e-06	0.00072345	Non-ribosomal peptide synthetase modules and related proteins
826	COG2317	12	44	56	4.97478e-06	0.00251876	Zn-dependent carboxypeptidase
3550	COG4907	94	156	250	5.50482e-06	0.00251876	Predicted membrane protein
3200	COG1219	337	430	767	6.81453e-06	0.00280623	ATP-dependent protease Clp, ATPase subunit
2261	COG1351	86	145	231	7.55063e-06	0.00282668	Predicted alternative thymidylate synthase
1432	COG0209	665	768	1433	1.70277e-05	0.00584333	Ribonucleotide reductase, alpha subunit
2738	COG0403	242	320	562	2.06927e-05	0.0065548	Glycine cleavage system protein P (pyridoxal-binding), N-terminal domain
862	COG5108	5	28	33	2.38581e-05	0.00694889	Mitochondrial DNA-directed RNA polymerase
2005	COG0022	211	284	495	2.86329e-05	0.00694889	Pyruvate/2-oxoglutarate dehydrogenase complex, dehydrogenase (E1) component, eukaryotic type, beta subunit
2484	COG3321	16	47	63	2.86499e-05	0.00694889	Polyketide synthase modules and related proteins
1483	COG4675	2	21	23	2.86879e-05	0.00694889	Microcystin-dependent protein
2990	COG1008	196	267	463	3.03947e-05	0.00694889	NADH:ubiquinone oxidoreductase subunit 4 (chain M)
2588	COG0765	293	373	666	3.20614e-05	0.00694889	ABC-type amino acid transport system, permease component
3288	COG1175	755	850	1605	5.21408e-05	0.0107358	ABC-type sugar transport systems, permease components
3881	COG1674	337	415	752	7.10731e-05	0.0139371	DNA segregation ATPase FtsK/SpoIIIE and related proteins
2492	COG1220	145	205	350	7.72029e-05	0.014451	ATP-dependent protease HslVU (ClpYQ), ATPase subunit
3551	COG0843	474	556	1030	0.000101967	0.0182565	Heme/copper-type cytochrome/quinol oxidases, subunit 1
3150	COG0305	352	427	779	0.00012483	0.0214187	Replicative DNA helicase
1099	COG0180	226	292	518	0.000131325	0.0216318	Tryptophanyl-tRNA synthetase
3016	COG1543	0	13	13	0.000139035	0.0219194	Uncharacterized conserved protein
1559	COG0840	67	111	178	0.000143717	0.0219194	Methyl-accepting chemotaxis protein
1944	COG0050	356	428	784	0.000195753	0.0282989	GTPases - translation elongation factors
2284	COG0182	51	90	141	0.000199288	0.0282989	Predicted translation initiation factor 2B subunit, eIF-2B alpha/beta/delta family
3710	COG0005	57	97	154	0.00023064	0.0316591	Purine nucleoside phosphorylase
1192	COG1523	182	240	422	0.000263161	0.0349579	Type II secretory pathway, pullulanase PulA and related glycosidases
3842	COG0270	99	146	245	0.000306858	0.0394887	Site-specific DNA methylase
3133	COG0019	324	390	714	0.000361085	0.045059	Diaminopimelate decarboxylase
45	COG0377	81	124	205	0.000387019	0.0468749	NADH:ubiquinone oxidoreductase 20 kD subunit and related Fe-S oxidoreductases
3742	COG0114	236	296	532	0.000403029	0.0474192	Fumarase
1114	COG1053	617	689	1306	0.000469391	0.0536931	Succinate dehydrogenase/fumarate reductase, flavoprotein subunit
2905	COG3889	309	372	681	0.000494413	0.0548131	Predicted solute binding protein
3100	COG1005	148	199	347	0.000505803	0.0548131	NADH:ubiquinone oxidoreductase subunit 1 (chain H)
2113	COG1293	1	14	15	0.000552319	0.0583192	Predicted RNA-binding protein homologous to eukaryotic snRNP
1337	COG1494	54	90	144	0.000587677	0.0588946	Fructose-1,6-bisphosphatase/sedoheptulose 1,7-bisphosphatase and related proteins
1318	COG1586	35	66	101	0.000604267	0.0588946	S-adenosylmethionine decarboxylase
3847	COG4398	0	11	11	0.000606459	0.0588946	Uncharacterized protein conserved in bacteria
3211	COG0205	139	188	327	0.000614975	0.0588946	6-phosphofructokinase
2283	COG1001	6	24	30	0.000634887	0.0594196	Adenine deaminase
2971	COG0112	322	383	705	0.000707162	0.0647132	Glycine/serine hydroxymethyltransferase
928	COG0804	138	186	324	0.000730278	0.0653757	Urea amidohydrolase (urease) alpha subunit
940	COG3526	4	20	24	0.000753933	0.0660574	Uncharacterized protein conserved in bacteria
539	COG3845	126	172	298	0.000829827	0.0711923	ABC-type uncharacterized transport systems, ATPase components
2514	COG0553	97	139	236	0.000882393	0.0724487	Superfamily II DNA/RNA helicases, SNF2 family
3221	COG2831	10	30	40	0.000887681	0.0724487	Hemolysin activation/secretion protein
884	COG0395	745	811	1556	0.000897252	0.0724487	ABC-type sugar transport system, permease component
682	COG0417	87	127	214	0.000994387	0.0787478	DNA polymerase elongation subunit (family B)
3901	COG2949	6	23	29	0.00107184	0.0832797	Uncharacterized membrane protein
1089	COG0085	878	941	1819	0.00110403	0.0841927	DNA-directed RNA polymerase, beta subunit/140 kD subunit
3691	COG0074	249	302	551	0.00131818	0.0986956	Succinyl-CoA synthetase, alpha subunit
1838	COG2145	3	17	20	0.00137826	0.101352	Hydroxyethylthiazole kinase, sugar kinase family
1278	COG1080	92	131	223	0.00145908	0.105412	Phosphoenolpyruvate-protein kinase (PTS system EI component in bacteria)
1469	COG3808	426	484	910	0.00152777	0.108472	Inorganic pyrophosphatase
2770	COG1615	91	129	220	0.00175958	0.122229	Uncharacterized conserved protein
1671	COG3926	11	30	41	0.00179298	0.122229	Putative secretion activating protein
3803	COG3773	33	60	93	0.00181239	0.122229	Cell wall hydrolyses involved in spore germination
2647	COG1087	218	267	485	0.00184027	0.122229	UDP-glucose 4-epimerase
3502	COG1744	79	115	194	0.00187851	0.122789	Uncharacterized ABC-type transport system, periplasmic component/surface lipoprotein
348	COG0605	115	155	270	0.00211611	0.136159	Superoxide dismutase
863	COG4663	244	293	537	0.0022494	0.142508	TRAP-type mannitol/chloroaromatic compound transport system, periplasmic component
1772	COG0595	212	259	471	0.00235617	0.147011	Predicted hydrolase of the metallo-beta-lactamase superfamily
3465	COG3598	2	14	16	0.00245108	0.147515	RecA-family ATPase
1828	COG3728	3	16	19	0.00246951	0.147515	Phage terminase, small subunit
79	COG1398	7	23	30	0.00250753	0.147515	Fatty-acid desaturase
4041	COG3458	7	23	30	0.00250753	0.147515	Acetyl esterase (deacetylase)
2848	COG0234	109	147	256	0.00275274	0.159659	Co-chaperonin GroES (HSP10)
1222	COG0245	49	78	127	0.00297412	0.170103	2C-methyl-D-erythritol 2,4-cyclodiphosphate synthase
1271	COG5013	127	166	293	0.00319583	0.179894	Nitrate reductase alpha subunit
497	COG0499	358	408	766	0.00323268	0.179894	S-adenosylhomocysteine hydrolase
1203	COG1290	242	288	530	0.00336874	0.184966	Cytochrome b subunit of the bc complex
1859	COG0459	457	508	965	0.003419	0.185256	Chaperonin GroEL (HSP60 family)
2237	COG0623	248	294	542	0.00348791	0.186535	Enoyl-[acyl-carrier-protein] reductase (NADH)
206	COG0863	59	89	148	0.0036657	0.19353	DNA modification methylase
1529	COG0044	390	439	829	0.00386973	0.201716	Dihydroorotase and related cyclic amidohydrolases
4064	COG0422	21	42	63	0.00405784	0.207596	Thiamine biosynthesis protein ThiC
3899	COG4457	1	11	12	0.00408336	0.207596	Uncharacterized protein conserved in bacteria, putative virulence factor
546	COG3325	93	127	220	0.00427629	0.213009	Chitinase
3362	COG1438	9	25	34	0.00429328	0.213009	Arginine repressor
3398	COG1048	427	475	902	0.00452601	0.221882	Aconitase A
1248	COG0381	156	195	351	0.00473807	0.227762	UDP-N-acetylglucosamine 2-epimerase
2518	COG1294	38	63	101	0.00475657	0.227762	Cytochrome bd-type quinol oxidase, subunit 2
3147	COG0745	649	695	1344	0.00539598	0.253421	Response regulators consisting of a CheY-like receiver domain and a winged-helix DNA-binding domain
3141	COG2987	70	100	170	0.00541551	0.253421	Urocanate hydratase
1195	COG2409	195	235	430	0.00575951	0.264832	Predicted drug exporters of the RND superfamily
1736	COG0177	132	168	300	0.00583345	0.264832	Predicted EndoIII-related endonuclease
1782	COG0467	5	18	23	0.00585229	0.264832	RecA-superfamily ATPases implicated in signal transduction
3919	COG1211	59	87	146	0.00592695	0.265295	4-diphosphocytidyl-2-methyl-D-erithritol synthase
355	COG0055	410	455	865	0.0060756	0.269025	F0F1-type ATP synthase, beta subunit
287	COG1640	48	74	122	0.00618388	0.270906	4-alpha-glucanotransferase
908	COG1158	307	350	657	0.00640855	0.277794	Transcription termination factor
1654	COG0133	252	293	545	0.0068487	0.293781	Tryptophan synthase beta chain
2013	COG0104	298	340	638	0.00704076	0.297413	Adenylosuccinate synthase
323	COG0468	230	270	500	0.00707783	0.297413	RecA/RadA recombinase
2959	COG2992	46	71	117	0.00728681	0.303038	Uncharacterized FlgJ-related protein
782	COG4294	17	35	52	0.00735887	0.303038	UV damage repair endonuclease
3524	COG0448	53	79	132	0.00762757	0.310993	ADP-glucose pyrophosphorylase
790	COG4716	67	95	162	0.00770386	0.311024	Myosin-crossreactive antigen
1295	COG4171	1	10	11	0.00786804	0.314569	ABC-type antimicrobial peptide transport system, permease component
410	COG0475	29	50	79	0.00837883	0.331769	Kef-type K+ transport systems, membrane components
1563	COG0514	203	240	443	0.00921972	0.361589	Superfamily II DNA helicase
593	COG1413	5	17	22	0.0097095	0.377205	FOG: HEAT repeat
2224	COG3108	11	26	37	0.00982804	0.378242	Uncharacterized protein conserved in bacteria
1912	COG0108	123	155	278	0.0102339	0.383301	3,4-dihydroxy-2-butanone 4-phosphate synthase
3187	COG4597	123	155	278	0.0102339	0.383301	ABC-type amino acid transport system, permease component
3380	COG3038	20	38	58	0.0102387	0.383301	Cytochrome B561
626	COG4630	28	48	76	0.010532	0.390729	Xanthine dehydrogenase, iron-sulfur cluster and FAD-binding subunit A
2289	COG3537	366	405	771	0.0108829	0.400141	Putative alpha-1,2-mannosidase
3636	COG0362	82	110	192	0.0111301	0.40532	6-phosphogluconate dehydrogenase
4013	COG0554	251	288	539	0.0112206	0.40532	Glycerol kinase
1117	COG3867	0	7	7	0.0115387	0.407783	Arabinogalactan endo-1,4-beta-galactosidase
3948	COG3272	0	7	7	0.0115387	0.407783	Uncharacterized conserved protein
3014	COG1922	4	15	19	0.0115859	0.407783	Teichoic acid biosynthesis proteins
1447	COG1974	156	189	345	0.0120212	0.419519	SOS-response transcriptional repressors (RecA-mediated autopeptidases)
733	COG0574	248	284	532	0.0125555	0.434482	Phosphoenolpyruvate synthase/pyruvate phosphate dikinase
516	COG0416	89	117	206	0.012707	0.436063	Fatty acid/phospholipid biosynthesis enzyme
109	COG0767	48	71	119	0.013005	0.4426	ABC-type transport system involved in resistance to organic solvents, permease component
222	COG3349	16	32	48	0.0134147	0.450143	Uncharacterized conserved protein
3337	COG0719	394	431	825	0.0134453	0.450143	ABC-type transport system involved in Fe-S cluster assembly, permease component
117	COG0290	105	134	239	0.0135731	0.45017	Translation initiation factor 3 (IF-3)
2122	COG3794	20	37	57	0.0142829	0.45017	Plastocyanin
2702	COG0274	20	37	57	0.0142829	0.45017	Deoxyribose-phosphate aldolase
286	COG0021	472	508	980	0.0144502	0.45017	Transketolase
1290	COG2166	51	74	125	0.0144594	0.45017	SufE protein probably involved in Fe-S center assembly
2436	COG3200	217	251	468	0.0145472	0.45017	3-deoxy-D-arabino-heptulosonate 7-phosphate (DAHP) synthase
43	COG1875	98	126	224	0.0146717	0.45017	Predicted ATPase related to phosphate starvation-inducible protein PhoH
607	COG4310	11	25	36	0.0147007	0.45017	Uncharacterized protein conserved in bacteria with an aminopeptidase-like domain
965	COG3023	59	83	142	0.0147445	0.45017	Negative regulator of beta-lactamase expression
188	COG5322	2	11	13	0.0149562	0.45017	Predicted dehydrogenase
513	COG4421	2	11	13	0.0149562	0.45017	Capsular polysaccharide biosynthesis protein
2227	COG0368	2	11	13	0.0149562	0.45017	Cobalamin-5-phosphate synthase
2029	COG0826	1	9	10	0.0150538	0.45017	Collagenase and related proteases
3844	COG0260	278	313	591	0.0150996	0.45017	Leucyl aminopeptidase
35	COG1312	14	29	43	0.0151952	0.45017	D-mannonate dehydratase
1309	COG0311	14	29	43	0.0151952	0.45017	Predicted glutamine amidotransferase involved in pyridoxine biosynthesis
1227	COG0444	288	323	611	0.015343	0.451029	ABC-type dipeptide/oligopeptide/nickel transport system, ATPase component
2859	COG0181	172	204	376	0.0154432	0.451029	Porphobilinogen deaminase
578	COG3533	61	85	146	0.0155706	0.451547	Uncharacterized protein conserved in bacteria
2397	COG0058	92	119	211	0.0160558	0.462361	Glucan phosphorylase
389	COG4354	7	19	26	0.0164251	0.469713	Predicted bile acid beta-glucosidase
2208	COG0426	12	26	38	0.0170217	0.483415	Uncharacterized flavoproteins
666	COG0525	541	574	1115	0.0175673	0.493954	Valyl-tRNA synthetase
1008	COG0208	326	360	686	0.0177382	0.493954	Ribonucleotide reductase, beta subunit
2856	COG1249	652	683	1335	0.0177526	0.493954	Pyruvate/2-oxoglutarate dehydrogenase complex, dihydrolipoamide dehydrogenase (E3) component, and related enzymes
1	COG3264	44	65	109	0.018159	0.501333	Small-conductance mechanosensitive channel
3331	COG1089	153	183	336	0.0182613	0.501333	GDP-D-mannose dehydratase
3544	COG1282	305	338	643	0.0194033	0.520011	NAD/NADP transhydrogenase beta subunit
1500	COG5361	13	27	40	0.0194131	0.520011	Uncharacterized conserved protein
3206	COG2939	4	14	18	0.0194201	0.520011	Carboxypeptidase C (cathepsin A)
2322	COG0764	141	170	311	0.0194644	0.520011	3-hydroxymyristoyl/3-hydroxydecanoyl-(acyl carrier protein) dehydratases
16	COG2895	107	134	241	0.019573	0.520011	GTPases - Sulfate adenylate transferase subunit 1
2276	COG0312	202	233	435	0.0201545	0.532027	Predicted Zn-dependent proteases and their inactivated homologs
1663	COG1899	64	87	151	0.0206788	0.542392	Deoxyhypusine synthase
3372	COG4174	17	32	49	0.0210526	0.548699	ABC-type uncharacterized transport system, permease component
531	COG0445	390	422	812	0.0216405	0.557188	NAD/FAD-utilizing enzyme apparently involved in cell division
2517	COG0484	389	421	810	0.0216489	0.557188	DnaJ-class molecular chaperone with C-terminal Zn finger domain
899	COG1217	439	470	909	0.0229732	0.574558	Predicted membrane GTPase involved in stress response
561	COG2067	3	12	15	0.0232234	0.574558	Long-chain fatty acid transport protein
1851	COG1774	3	12	15	0.0232234	0.574558	Uncharacterized homolog of PSP1
3057	COG2819	3	12	15	0.0232234	0.574558	Predicted hydrolase of the alpha/beta superfamily
3151	COG0002	148	176	324	0.0235666	0.574558	Acetylglutamate semialdehyde dehydrogenase
2150	COG0666	61	83	144	0.0237478	0.574558	FOG: Ankyrin repeat
97	COG4539	0	6	6	0.0240988	0.574558	Predicted membrane protein
2359	COG2933	0	6	6	0.0240988	0.574558	Predicted SAM-dependent methyltransferase
2370	COG3344	0	6	6	0.0240988	0.574558	Retron-type reverse transcriptase
3026	COG2994	0	6	6	0.0240988	0.574558	ACP:hemolysin acyltransferase (hemolysin-activating protein)
3273	COG5614	0	6	6	0.0240988	0.574558	Bacteriophage head-tail adaptor
3440	COG5158	0	6	6	0.0240988	0.574558	Proteins involved in synaptic transmission and general secretion, Sec1 family
3155	COG0821	223	253	476	0.0241376	0.574558	Enzyme involved in the deoxyxylulose pathway of isoprenoid biosynthesis
2335	COG0343	184	213	397	0.0243951	0.57735	Queuine/archaeosine tRNA-ribosyltransferase
2434	COG3727	12	25	37	0.0248521	0.581482	DNA G:T-mismatch repair endonuclease
3349	COG5511	12	25	37	0.0248521	0.581482	Bacteriophage capsid protein
825	COG0649	191	220	411	0.0249971	0.581571	NADH:ubiquinone oxidoreductase 49 kD subunit 7
3494	COG2373	5	15	20	0.02584	0.597804	Large extracellular alpha-helical protein
562	COG3484	56	77	133	0.0260349	0.598948	Predicted proteasome-type protease
718	COG1623	24	40	64	0.026385	0.603473	Predicted nucleic-acid-binding protein (contains the HHH domain)
639	COG0376	319	349	668	0.0265247	0.603473	Catalase (peroxidase I)
1965	COG1625	2	10	12	0.0267914	0.606193	Fe-S oxidoreductase, related to NifB/MoaA family
2250	COG2160	50	70	120	0.02769	0.623101	L-arabinose isomerase
2496	COG3864	13	26	39	0.0279811	0.626228	Uncharacterized protein conserved in bacteria
2760	COG2768	1	8	9	0.0285608	0.629959	Uncharacterized Fe-S center protein
3253	COG3488	1	8	9	0.0285608	0.629959	Predicted thiol oxidoreductase
2791	COG0740	272	301	573	0.0288717	0.629959	Protease subunit of ATP-dependent Clp proteases
657	COG0272	364	393	757	0.0289058	0.629959	NAD-dependent DNA ligase (contains BRCT domain type II)
542	COG2256	83	106	189	0.0289127	0.629959	ATPase related to the helicase subunit of the Holliday junction resolvase
19	COG0541	315	344	659	0.0292788	0.634579	Signal recognition particle GTPase
1319	COG5184	14	27	41	0.0311342	0.671261	Alpha-tubulin suppressor and related RCC1 domain-containing proteins
2622	COG1573	77	99	176	0.0317947	0.675396	Uracil-DNA glycosylase
3760	COG0785	47	66	113	0.0318177	0.675396	Cytochrome c biogenesis protein
1210	COG4252	18	32	50	0.0318891	0.675396	Predicted transmembrane sensor domain
429	COG0383	4	13	17	0.0321461	0.675396	Alpha-mannosidase
2960	COG3186	4	13	17	0.0321461	0.675396	Phenylalanine-4-hydroxylase
659	COG0586	81	103	184	0.0336115	0.702599	Uncharacterized membrane-associated protein
1323	COG0803	71	92	163	0.034906	0.725974	ABC-type metal ion transport system, periplasmic component/surface adhesin
1108	COG1172	268	295	563	0.0355204	0.731905	Ribose/xylose/arabinose/galactoside ABC-type transport systems, permease components
2807	COG0007	61	81	142	0.0355916	0.731905	Uroporphyrinogen-III methylase
2220	COG1376	12	24	36	0.0359021	0.731905	Uncharacterized protein conserved in bacteria
2857	COG1799	12	24	36	0.0359021	0.731905	Uncharacterized protein conserved in bacteria
2307	COG2605	20	34	54	0.0369103	0.746207	Predicted kinase related to galactokinase and mevalonate kinase
1498	COG1882	53	72	125	0.036966	0.746207	Pyruvate-formate lyase
501	COG0087	158	183	341	0.0372172	0.747612	Ribosomal protein L3
853	COG0756	76	97	173	0.0375549	0.750733	dUTPase
2443	COG2268	31	47	78	0.0378336	0.752652	Uncharacterized protein conserved in bacteria
3579	COG0628	169	194	363	0.0386217	0.764636	Predicted permease
2378	COG0556	531	554	1085	0.0389236	0.766925	Helicase subunit of the DNA excision repair complex
3455	COG3220	3	11	14	0.0395124	0.774819	Uncharacterized protein conserved in bacteria
3736	COG0775	17	30	47	0.0405806	0.791995	Nucleoside phosphorylase
3245	COG0271	40	57	97	0.0408698	0.793877	Stress-induced morphogen (activity unknown)
2032	COG4370	5	14	19	0.041356	0.795812	Uncharacterized protein conserved in bacteria
3718	COG5368	5	14	19	0.041356	0.795812	Uncharacterized protein conserved in bacteria
3461	COG2853	72	92	164	0.042557	0.815115	Surface lipoprotein
956	COG0470	61	80	141	0.0432809	0.823924	ATPase involved in DNA replication
133	COG0156	166	190	356	0.043417	0.823924	7-keto-8-aminopelargonate synthetase and related enzymes
723	COG0579	93	114	207	0.0453739	0.854003	Predicted dehydrogenase
978	COG0056	430	453	883	0.0454169	0.854003	F0F1-type ATP synthase, alpha subunit
1720	COG3571	8	18	26	0.0461877	0.86455	Predicted hydrolase of the alpha/beta-hydrolase fold
3773	COG1501	79	99	178	0.0464806	0.866096	Alpha-glucosidases, family 31 of glycosyl hydrolases
4019	COG0559	306	330	636	0.0475001	0.881106	Branched-chain amino acid ABC-type transport system, permease components
1020	COG1003	286	310	596	0.047956	0.885573	Glycine cleavage system protein P (pyridoxal-binding), C-terminal domain
3318	COG1146	31	46	77	0.0487657	0.896504	Ferredoxin
937	COG1122	39	55	94	0.0499238	0.897242	ABC-type cobalt transport system, ATPase component
3265	COG2928	48	65	113	0.0502553	0.897242	Uncharacterized conserved protein
963	COG3730	0	5	5	0.050331	0.897242	Phosphotransferase system sorbitol-specific component IIC
1101	COG2367	0	5	5	0.050331	0.897242	Beta-lactamase class A
1617	COG2318	0	5	5	0.050331	0.897242	Uncharacterized protein conserved in bacteria
1750	COG4458	0	5	5	0.050331	0.897242	Uncharacterized protein conserved in bacteria, putative virulence factor
3720	COG5077	0	5	5	0.050331	0.897242	Ubiquitin carboxyl-terminal hydrolase
452	COG0094	135	157	292	0.0506777	0.899529	Ribosomal protein L5
1461	COG1009	328	351	679	0.0512199	0.904078	NADH:ubiquinone oxidoreductase subunit 5 (chain L)/Multisubunit Na+/H+ antiporter, MnhA subunit
1710	COG1134	74	93	167	0.0521359	0.904078	ABC-type polysaccharide/polyol phosphate transport system, ATPase component
1796	COG2192	203	226	429	0.0522636	0.904078	Predicted carbamoyl transferase, NodU family
3895	COG1077	205	228	433	0.052365	0.904078	Actin-like ATPase involved in cell morphogenesis
2279	COG0071	113	134	247	0.0524084	0.904078	Molecular chaperone (small heat shock protein)
3037	COG1030	4	12	16	0.0524708	0.904078	Membrane-bound serine protease (ClpP class)
3774	COG3409	4	12	16	0.0524708	0.904078	Putative peptidoglycan-binding domain-containing protein
3589	COG4420	9	19	28	0.0529575	0.908663	Predicted membrane protein
1860	COG0612	160	182	342	0.0548187	0.936694	Predicted Zn-dependent peptidases
3624	COG0092	172	194	366	0.0562019	0.95636	Ribosomal protein S3
629	COG2942	44	60	104	0.056756	0.961816	N-acyl-D-glucosamine 2-epimerase
4090	COG1502	45	61	106	0.0580521	0.979748	Phosphatidylserine/phosphatidylglycerophosphate/cardiolipin synthases and related enzymes
2901	COG4635	7	16	23	0.0597257	0.998869	Flavodoxin
46	COG1185	569	585	1154	0.0597853	0.998869	Polyribonucleotide nucleotidyltransferase (polynucleotide phosphorylase)
1918	COG1143	71	89	160	0.0599128	0.998869	Formate hydrogenlyase subunit 6/NADH:ubiquinone oxidoreductase 23 kD subunit (chain I)
83	COG0193	112	132	244	0.060184	0.999345	Peptidyl-tRNA hydrolase
3470	COG0421	38	53	91	0.0609049	1	Spermidine synthase
3885	COG0861	116	136	252	0.0613831	1	Membrane protein TerC, possibly involved in tellurium resistance
2503	COG1879	160	181	341	0.0619498	1	ABC-type sugar transport system, periplasmic component
2609	COG1201	163	184	347	0.0623074	1	Lhr-like helicases
3813	COG0299	94	113	207	0.062604	1	Folate-dependent phosphoribosylglycinamide formyltransferase PurN
3428	COG1554	167	188	355	0.0627469	1	Trehalose and maltose hydrolases (possible phosphorylases)
2956	COG0001	183	204	387	0.0641191	1	Glutamate-1-semialdehyde aminotransferase
2935	COG2199	50	66	116	0.0641825	1	FOG: GGDEF domain
220	COG1034	229	250	479	0.065426	1	NADH dehydrogenase/NADH:ubiquinone oxidoreductase 75 kD subunit (chain G)
1494	COG4096	11	21	32	0.0660976	1	Type I site-specific restriction-modification system, R (restriction) subunit and related helicases
200	COG3579	3	10	13	0.0662424	1	Aminopeptidase C
1730	COG5646	3	10	13	0.0662424	1	Uncharacterized conserved protein
3555	COG4244	3	10	13	0.0662424	1	Predicted membrane protein
1932	COG0329	330	350	680	0.066539	1	Dihydrodipicolinate synthase/N-acetylneuraminate lyase
1523	COG0581	138	158	296	0.0665807	1	ABC-type phosphate transport system, permease component
1186	COG2251	26	39	65	0.0667778	1	Predicted nuclease (RecB family)
333	COG5000	107	126	233	0.06767	1	Signal transduction histidine kinase involved in nitrogen fixation and metabolism regulation
3969	COG1268	44	59	103	0.0700785	1	Uncharacterized conserved protein
1881	COG0046	443	460	903	0.0707554	1	Phosphoribosylformylglycinamidine (FGAM) synthase, synthetase domain
2504	COG1189	36	50	86	0.0723404	1	Predicted rRNA methylase
2091	COG1597	76	93	169	0.0745999	1	Sphingosine kinase and enzymes related to eukaryotic diacylglycerol kinase
3252	COG1760	48	63	111	0.0755775	1	L-serine deaminase
454	COG0350	62	78	140	0.0766406	1	Methylated DNA-protein cysteine methyltransferase
3479	COG1755	9	18	27	0.0772118	1	Uncharacterized protein conserved in bacteria
1894	COG1173	275	294	569	0.0773097	1	ABC-type dipeptide/oligopeptide/nickel transport systems, permease components
697	COG3839	469	484	953	0.0779179	1	ABC-type sugar transport systems, ATPase components
1573	COG1435	82	99	181	0.0783104	1	Thymidine kinase
2474	COG1763	13	23	36	0.078508	1	Molybdopterin-guanine dinucleotide biosynthesis protein
3071	COG0631	65	81	146	0.079299	1	Serine/threonine protein phosphatase
2214	COG0109	170	189	359	0.0794386	1	Polyprenyltransferase (cytochrome oxidase assembly factor)
1045	COG0656	115	133	248	0.0804798	1	Aldo/keto reductases, related to diketogulonate reductase
3352	COG1176	86	103	189	0.08054	1	ABC-type spermidine/putrescine transport system, permease component I
412	COG1174	41	55	96	0.0811955	1	ABC-type proline/glycine betaine transport systems, permease component
3088	COG2385	32	45	77	0.0815863	1	Sporulation protein and related proteins
1364	COG2947	53	68	121	0.0817992	1	Uncharacterized conserved protein
149	COG3563	2	8	10	0.0825886	1	Capsule polysaccharide export protein
315	COG4487	2	8	10	0.0825886	1	Uncharacterized protein conserved in bacteria
1106	COG2911	2	8	10	0.0825886	1	Uncharacterized protein conserved in bacteria
1970	COG1039	2	8	10	0.0825886	1	Ribonuclease HIII
175	COG2823	33	46	79	0.0838397	1	Predicted periplasmic or secreted lipoprotein
2869	COG2309	4	11	15	0.0843072	1	Leucyl aminopeptidase (aminopeptidase T)
3493	COG2183	4	11	15	0.0843072	1	Transcriptional accessory protein
1712	COG3185	14	24	38	0.0844018	1	4-hydroxyphenylpyruvate dioxygenase and related hemolysins
596	COG1079	96	113	209	0.0853479	1	Uncharacterized ABC-type transport system, permease component
2153	COG0289	142	160	302	0.0862189	1	Dihydrodipicolinate reductase
3307	COG0136	232	250	482	0.088058	1	Aspartate-semialdehyde dehydrogenase
301	COG0777	158	176	334	0.0880682	1	Acetyl-CoA carboxylase beta subunit
3891	COG0217	160	178	338	0.0882355	1	Uncharacterized conserved protein
3791	COG1186	172	190	362	0.0889827	1	Protein chain release factor B
3505	COG0761	173	191	364	0.0890266	1	Penicillin tolerance protein
1768	COG1893	107	124	231	0.0895376	1	Ketopantoate reductase
269	COG1953	15	25	40	0.0900807	1	Cytosine/uracil/thiamine/allantoin permeases
2488	COG0281	294	311	605	0.0902834	1	Malic enzyme
1576	COG0037	82	98	180	0.0914696	1	Predicted ATPase of the PP-loop superfamily implicated in cell cycle control
1266	COG2390	37	50	87	0.0922687	1	Transcriptional regulator, contains sigma factor-related N-terminal domain
27	COG0567	634	641	1275	0.0924793	1	2-oxoglutarate dehydrogenase complex, dehydrogenase (E1) component, and related enzymes
130	COG3628	11	20	31	0.0933855	1	Phage baseplate assembly protein W
801	COG3761	11	20	31	0.0933855	1	NADH:ubiquinone oxidoreductase 17.2 kD subunit
1557	COG0097	121	138	259	0.0935029	1	Ribosomal protein L6P/L9E
2684	COG0480	699	703	1402	0.095286	1	Translation elongation factors (GTPases)
3226	COG3764	22	33	55	0.0958555	1	Sortase (surface protein transpeptidase)
4079	COG0798	52	66	118	0.097233	1	Arsenite efflux pump ACR3 and related permeases
3420	COG0546	94	110	204	0.0976152	1	Predicted phosphatases
321	COG2079	208	225	433	0.0985874	1	Uncharacterized protein involved in propionate catabolism
115	COG2343	1	6	7	0.0994597	1	Uncharacterized protein conserved in bacteria
514	COG4360	1	6	7	0.0994597	1	ATP adenylyltransferase (5',5'''-P-1,P-4-tetraphosphate phosphorylase II)
745	COG3204	1	6	7	0.0994597	1	Uncharacterized protein conserved in bacteria
1435	COG3248	1	6	7	0.0994597	1	Nucleoside-binding outer membrane protein
2364	COG3941	1	6	7	0.0994597	1	Mu-like prophage protein
3395	COG3093	1	6	7	0.0994597	1	Plasmid maintenance system antidote protein
841	COG3179	23	34	57	0.0995803	1	Predicted chitinase
3531	COG0385	72	87	159	0.0998137	1	Predicted Na+-dependent transporter
2879	COG4430	8	16	24	0.10047	1	Uncharacterized protein conserved in bacteria
2440	COG0286	17	27	44	0.100793	1	Type I restriction-modification system methyltransferase subunit
144	COG3957	102	118	220	0.100822	1	Phosphoketolase
2495	COG3012	12	21	33	0.100939	1	Uncharacterized protein conserved in bacteria
2586	COG5243	5	12	17	0.10125	1	HRD ubiquitin ligase complex, ER membrane component
3295	COG1716	43	56	99	0.103283	1	FOG: FHA domain
492	COG3525	77	92	169	0.103331	1	N-acetyl-beta-hexosaminidase
700	COG0173	432	444	876	0.103724	1	Aspartyl-tRNA synthetase
76	COG0539	313	328	641	0.103747	1	Ribosomal protein S1
3196	COG1316	113	129	242	0.104274	1	Transcriptional regulator
448	COG5019	0	4	4	0.105117	1	Septin family protein
1035	COG5301	0	4	4	0.105117	1	Phage-related tail fibre protein
1120	COG5347	0	4	4	0.105117	1	GTPase-activating protein that regulates ARFs (ADP-ribosylation factors), involved in ARF-mediated vesicular transport
1253	COG3619	0	4	4	0.105117	1	Predicted membrane protein
1792	COG3064	0	4	4	0.105117	1	Membrane protein involved in colicin uptake
2306	COG3613	0	4	4	0.105117	1	Nucleoside 2-deoxyribosyltransferase
2381	COG5599	0	4	4	0.105117	1	Protein tyrosine phosphatase
2415	COG4802	0	4	4	0.105117	1	Ferredoxin-thioredoxin reductase, catalytic subunit
2761	COG3538	0	4	4	0.105117	1	Uncharacterized conserved protein
3059	COG3092	0	4	4	0.105117	1	Uncharacterized protein conserved in bacteria
3105	COG1306	0	4	4	0.105117	1	Uncharacterized conserved protein
3357	COG1687	0	4	4	0.105117	1	Predicted branched-chain amino acid permeases (azaleucine resistance)
603	COG0568	446	457	903	0.107972	1	DNA-directed RNA polymerase, sigma subunit (sigma70/sigma32)
658	COG0724	13	22	35	0.108138	1	RNA-binding proteins (RRM domain)
4057	COG0164	138	154	292	0.108948	1	Ribonuclease HII
496	COG3524	3	9	12	0.109186	1	Capsule polysaccharide export protein
2459	COG1620	3	9	12	0.109186	1	L-lactate permease
3640	COG2149	3	9	12	0.109186	1	Predicted membrane protein
1343	COG0185	88	103	191	0.109665	1	Ribosomal protein S19
3172	COG2908	180	196	376	0.110424	1	Uncharacterized protein conserved in bacteria
2498	COG4108	90	105	195	0.110633	1	Peptide chain release factor RF-3
552	COG0768	604	609	1213	0.111383	1	Cell division protein FtsI/penicillin-binding protein 2
3286	COG4567	68	82	150	0.113751	1	Response regulator consisting of a CheY-like receiver domain and a Fis-type HTH domain
796	COG0232	99	114	213	0.114395	1	dGTP triphosphohydrolase
3978	COG0588	99	114	213	0.114395	1	Phosphoglycerate mutase 1
1618	COG2225	382	394	776	0.114912	1	Malate synthase
900	COG5426	20	30	50	0.115304	1	Uncharacterized membrane protein
3583	COG1946	71	85	156	0.116137	1	Acyl-CoA thioesterase
849	COG0786	6	13	19	0.116968	1	Na+/glutamate symporter
2184	COG1562	74	88	162	0.118334	1	Phytoene/squalene synthetase
1941	COG2127	54	67	121	0.119178	1	Uncharacterized conserved protein
3746	COG1352	29	40	69	0.119337	1	Methylase of chemotaxis methyl-accepting proteins
235	COG3876	15	24	39	0.121503	1	Uncharacterized protein conserved in bacteria
3548	COG1904	15	24	39	0.121503	1	Glucuronate isomerase
2406	COG1007	170	185	355	0.122956	1	NADH:ubiquinone oxidoreductase subunit 2 (chain N)
2804	COG0617	167	182	349	0.123057	1	tRNA nucleotidyltransferase/poly(A) polymerase
373	COG1212	163	178	341	0.123152	1	CMP-2-keto-3-deoxyoctulosonic acid synthetase
3271	COG2132	82	96	178	0.123367	1	Putative multicopper oxidases
3213	COG1463	22	32	54	0.124008	1	ABC-type transport system involved in resistance to organic solvents, periplasmic component
2854	COG1193	31	42	73	0.125021	1	Mismatch repair ATPase (MutS family)
537	COG0067	339	351	690	0.125271	1	Glutamate synthase domain 1
2243	COG5525	16	25	41	0.127694	1	Bacteriophage tail assembly protein
3902	COG0450	32	43	75	0.127711	1	Peroxiredoxin
2507	COG3960	62	75	137	0.127928	1	Glyoxylate carboligase
2689	COG1192	232	246	478	0.127974	1	ATPases involved in chromosome partitioning
3933	COG0344	45	57	102	0.12892	1	Predicted membrane protein
119	COG1136	451	459	910	0.130643	1	ABC-type antimicrobial peptide transport system, ATPase component
180	COG0698	65	78	143	0.130711	1	Ribose 5-phosphate isomerase RpiB
38	COG3772	7	14	21	0.131472	1	Phage-related lysozyme (muraminidase)
3840	COG0199	66	79	145	0.131584	1	Ribosomal protein S14
2094	COG4395	24	34	58	0.132	1	Uncharacterized protein conserved in bacteria
3262	COG0465	475	482	957	0.132046	1	ATP-dependent Zn proteases
151	COG5447	4	10	14	0.133067	1	Uncharacterized conserved protein
2226	COG1324	4	10	14	0.133067	1	Uncharacterized protein involved in tolerance to divalent cations
1845	COG1120	107	121	228	0.133148	1	ABC-type cobalamin/Fe3+-siderophores transport systems, ATPase components
1646	COG0168	259	272	531	0.13405	1	Trk-type K+ transport systems, membrane components
177	COG0643	70	83	153	0.134824	1	Chemotaxis protein histidine kinase and related kinases
794	COG5360	35	46	81	0.135213	1	Uncharacterized protein conserved in bacteria
2110	COG3590	72	85	157	0.136301	1	Predicted metalloendopeptidase
3315	COG0776	136	150	286	0.137188	1	Bacterial nucleoid DNA-binding protein
3571	COG3459	154	168	322	0.137312	1	Cellobiose phosphorylase
2604	COG0578	147	161	308	0.137427	1	Glycerol-3-phosphate dehydrogenase
3376	COG3662	12	20	32	0.138865	1	Uncharacterized protein conserved in bacteria
623	COG3803	26	36	62	0.139337	1	Uncharacterized protein conserved in bacteria
1502	COG4725	2	7	9	0.141399	1	Transcriptional activator, adenine-specific DNA methyltransferase
2317	COG3740	2	7	9	0.141399	1	Phage head maturation protease
2082	COG0601	385	394	779	0.141419	1	ABC-type dipeptide/oligopeptide/nickel transport systems, permease components
1840	COG0527	310	321	631	0.143281	1	Aspartokinases
2366	COG5023	8	15	23	0.144821	1	Tubulin
3850	COG3550	8	15	23	0.144821	1	Uncharacterized protein related to capsule biosynthesis enzymes
67	COG2115	87	100	187	0.144839	1	Xylose isomerase
3735	COG2239	256	268	524	0.1466	1	Mg/Co/Ni transporter MgtE (contains CBS domain)
358	COG2902	13	21	34	0.147036	1	NAD-specific glutamate dehydrogenase
1247	COG3162	13	21	34	0.147036	1	Predicted membrane protein
2109	COG0242	170	183	353	0.151035	1	N-formylmethionyl-tRNA deformylase
1134	COG0060	619	618	1237	0.151339	1	Isoleucyl-tRNA synthetase
880	COG0504	352	361	713	0.152067	1	CTP synthase (UTP-ammonia lyase)
2476	COG3853	30	40	70	0.152258	1	Uncharacterized protein involved in tellurite resistance
2050	COG0469	234	246	480	0.152272	1	Pyruvate kinase
4036	COG2095	44	55	99	0.153348	1	Multiple antibiotic transporter
748	COG1044	138	151	289	0.153502	1	UDP-3-O-[3-hydroxymyristoyl] glucosamine N-acyltransferase
272	COG1850	21	30	51	0.1543	1	Ribulose 1,5-bisphosphate carboxylase, large subunit
244	COG3908	5	11	16	0.154347	1	Uncharacterized protein conserved in bacteria
2559	COG2820	5	11	16	0.154347	1	Uridine phosphorylase
2766	COG3419	5	11	16	0.154347	1	Tfp pilus assembly protein, tip-associated adhesin PilY1
101	COG2937	14	22	36	0.154699	1	Glycerol-3-phosphate O-acyltransferase
2581	COG0059	266	277	543	0.156282	1	Ketol-acid reductoisomerase
655	COG3710	9	16	25	0.157098	1	DNA-binding winged-HTH domains
1095	COG0520	301	311	612	0.157586	1	Selenocysteine lyase
2340	COG3785	32	42	74	0.15794	1	Uncharacterized conserved protein
42	COG5352	34	44	78	0.163163	1	Uncharacterized protein conserved in bacteria
758	COG1206	34	44	78	0.163163	1	NAD(FAD)-utilizing enzyme possibly involved in translation
2996	COG1480	23	32	55	0.163177	1	Predicted membrane-associated HD superfamily hydrolase
407	COG2022	84	96	180	0.164709	1	Uncharacterized enzyme of thiazole biosynthesis
2244	COG2805	52	63	115	0.165143	1	Tfp pilus assembly protein, pilus retraction ATPase PilT
331	COG3958	35	45	80	0.165614	1	Transketolase, C-terminal subunit
831	COG0683	313	322	635	0.165616	1	ABC-type branched-chain amino acid transport systems, periplasmic component
1953	COG0509	87	99	186	0.165908	1	Glycine cleavage system H protein (lipoate-binding)
4076	COG0187	796	785	1581	0.166211	1	Type IIA topoisomerase (DNA gyrase/topo II, topoisomerase IV), B subunit
1540	COG1116	166	178	344	0.16757	1	ABC-type nitrate/sulfonate/bicarbonate transport system, ATPase component
2265	COG0105	92	104	196	0.1676	1	Nucleoside diphosphate kinase
2899	COG1071	228	239	467	0.167722	1	Pyruvate/2-oxoglutarate dehydrogenase complex, dehydrogenase (E1) component, eukaryotic type, alpha subunit
3005	COG4337	10	17	27	0.168392	1	Uncharacterized protein conserved in bacteria
2409	COG1410	222	233	455	0.169511	1	Methionine synthase I, cobalamin-binding domain
1191	COG0010	144	156	300	0.170668	1	Arginase/agmatinase/formimionoglutamate hydrolase, arginase family
2660	COG1140	57	68	125	0.17093	1	Nitrate reductase beta subunit
2546	COG0528	134	146	280	0.171482	1	Uridylate kinase
3825	COG1208	120	132	252	0.171745	1	Nucleoside-diphosphate-sugar pyrophosphorylase involved in lipopolysaccharide biosynthesis/translation initiation factor 2B, gamma/epsilon subunits (eIF-2Bgamma/eIF-2Bepsilon)
2334	COG0141	358	365	723	0.172655	1	Histidinol dehydrogenase
2727	COG2357	26	35	61	0.174922	1	Uncharacterized protein conserved in bacteria
1762	COG2988	3	8	11	0.176451	1	Succinylglutamate desuccinylase
2084	COG4530	3	8	11	0.176451	1	Uncharacterized protein conserved in bacteria
2596	COG3033	3	8	11	0.176451	1	Tryptophanase
2852	COG3931	3	8	11	0.176451	1	Predicted N-formylglutamate amidohydrolase
3433	COG4586	3	8	11	0.176451	1	ABC-type uncharacterized transport system, ATPase component
3864	COG3143	3	8	11	0.176451	1	Chemotaxis protein
4117	COG3743	3	8	11	0.176451	1	Uncharacterized conserved protein
3738	COG0667	598	595	1193	0.177302	1	Predicted oxidoreductases (related to aryl-alcohol dehydrogenases)
2821	COG0166	194	205	399	0.177618	1	Glucose-6-phosphate isomerase
18	COG1903	11	18	29	0.178789	1	Cobalamin biosynthesis protein CbiD
94	COG2407	11	18	29	0.178789	1	L-fucose isomerase and related proteins
2267	COG1739	11	18	29	0.178789	1	Uncharacterized conserved protein
2573	COG0813	11	18	29	0.178789	1	Purine-nucleoside phosphorylase
2943	COG2190	11	18	29	0.178789	1	Phosphotransferase system IIA components
664	COG2060	67	78	145	0.179688	1	K+-transporting ATPase, A chain
3298	COG3497	18	26	44	0.180928	1	Phage tail sheath protein FI
1794	COG1156	1	5	6	0.181492	1	Archaeal/vacuolar-type H+-ATPase subunit B
2004	COG2031	1	5	6	0.181492	1	Short chain fatty acids transporter
2615	COG4956	1	5	6	0.181492	1	Integral membrane protein (PIN domain superfamily)
2619	COG2931	1	5	6	0.181492	1	RTX toxins and related Ca2+-binding proteins
2643	COG0348	1	5	6	0.181492	1	Polyferredoxin
3224	COG3283	1	5	6	0.181492	1	Transcriptional regulator of aromatic amino acids metabolism
3576	COG4219	1	5	6	0.181492	1	Antirepressor regulating drug resistance, predicted signal transduction N-terminal membrane component
3818	COG4803	28	37	65	0.181831	1	Predicted membrane protein
2052	COG1061	169	180	349	0.184192	1	DNA or RNA helicases of superfamily II
1545	COG1139	29	38	67	0.185039	1	Uncharacterized conserved protein containing a ferredoxin-like domain
1826	COG0737	79	90	169	0.18647	1	5'-nucleotidase/2',3'-cyclic phosphodiesterase and related esterases
1199	COG1780	19	27	46	0.186526	1	Protein involved in ribonucleotide reduction
53	COG4330	7	13	20	0.190156	1	Predicted membrane protein
640	COG3686	7	13	20	0.190156	1	Predicted membrane protein
1490	COG1227	7	13	20	0.190156	1	Inorganic pyrophosphatase/exopolyphosphatase
673	COG5319	31	40	71	0.191002	1	Uncharacterized protein conserved in bacteria
3584	COG5265	124	135	259	0.192118	1	ABC-type transport system involved in Fe-S cluster assembly, permease and ATPase components
2012	COG3507	122	133	255	0.192266	1	Beta-xylosidase
1854	COG0476	121	132	253	0.192331	1	Dinucleotide-utilizing enzymes involved in molybdopterin and thiamine biosynthesis family 2
2266	COG0669	107	118	225	0.192477	1	Phosphopantetheine adenylyltransferase
2668	COG0695	110	121	231	0.192577	1	Glutaredoxin and related proteins
3421	COG1486	32	41	73	0.193774	1	Alpha-galactosidases/6-phospho-beta-glucosidases, family 4 of glycosyl hydrolases
3566	COG0158	33	42	75	0.196414	1	Fructose-1,6-bisphosphatase
2979	COG0126	297	304	601	0.198891	1	3-phosphoglycerate kinase
3649	COG0832	34	43	77	0.19893	1	Urea amidohydrolase (urease) beta subunit
2523	COG2252	264	272	536	0.19896	1	Permeases
1080	COG2610	56	66	122	0.199189	1	H+/gluconate symporter and related permeases
1423	COG3476	22	30	52	0.201415	1	Tryptophan-rich sensory protein (mitochondrial benzodiazepine receptor homolog)
3229	COG0532	426	428	854	0.202748	1	Translation initiation factor 2 (IF-2; GTPase)
3098	COG1164	60	70	130	0.202844	1	Oligoendopeptidase F
3163	COG3004	168	178	346	0.20298	1	Na+/H+ antiporter
125	COG0429	14	21	35	0.205383	1	Predicted hydrolase of the alpha/beta-hydrolase fold
369	COG0701	14	21	35	0.205383	1	Predicted permeases
1059	COG2508	4	9	13	0.205808	1	Regulator of polyketide synthase expression
1103	COG5342	4	9	13	0.205808	1	Invasion protein B, involved in pathogenesis
1485	COG5405	64	74	138	0.205904	1	ATP-dependent protease HslVU (ClpYQ), peptidase subunit
210	COG0573	145	155	300	0.209624	1	ABC-type phosphate transport system, permease component
3162	COG2203	39	48	87	0.209855	1	FOG: GAF domain
4092	COG0823	197	206	403	0.211208	1	Periplasmic component of the Tol biopolymer transport system
451	COG0408	137	147	284	0.211595	1	Coproporphyrinogen III oxidase
1353	COG3211	77	87	164	0.212607	1	Predicted phosphatase
1426	COG0686	233	241	474	0.213064	1	Alanine dehydrogenase
2417	COG1280	128	138	266	0.213515	1	Putative threonine efflux protein
1489	COG0753	41	50	91	0.213546	1	Catalase
2203	COG0080	127	137	264	0.213706	1	Ribosomal protein L11
392	COG0646	125	135	260	0.214072	1	Methionine synthase I (cobalamin-dependent), methyltransferase domain
3270	COG4536	97	107	204	0.216326	1	Putative Mg2+ and Co2+ transporter CorB
3826	COG0100	105	115	220	0.216346	1	Ribosomal protein S11
112	COG1475	103	113	216	0.216402	1	Predicted transcriptional regulators
307	COG0755	100	110	210	0.216411	1	ABC-type transport system involved in cytochrome c biogenesis, permease component
1793	COG0498	225	233	458	0.216814	1	Threonine synthase
1501	COG0462	259	266	525	0.217237	1	Phosphoribosylpyrophosphate synthetase
2611	COG3508	9	15	24	0.218739	1	Homogentisate 1,2-dioxygenase
3260	COG0482	178	187	365	0.218933	1	Predicted tRNA(5-methylaminomethyl-2-thiouridylate) methyltransferase, contains the PP-loop ATPase domain
174	COG4242	0	3	3	0.21954	1	Cyanophycinase and related exopeptidases
855	COG4726	0	3	3	0.21954	1	Tfp pilus assembly protein PilX
1553	COG4328	0	3	3	0.21954	1	Uncharacterized protein conserved in bacteria
1568	COG5329	0	3	3	0.21954	1	Phosphoinositide polyphosphatase (Sac family)
1627	COG3530	0	3	3	0.21954	1	Uncharacterized protein conserved in bacteria
1665	COG4570	0	3	3	0.21954	1	Holliday junction resolvase
1757	COG3963	0	3	3	0.21954	1	Phospholipid N-methyltransferase
1799	COG1483	0	3	3	0.21954	1	Predicted ATPase (AAA+ superfamily)
1994	COG1535	0	3	3	0.21954	1	Isochorismate hydrolase
2219	COG5026	0	3	3	0.21954	1	Hexokinase
2260	COG5383	0	3	3	0.21954	1	Uncharacterized protein conserved in bacteria
2910	COG0375	0	3	3	0.21954	1	Zn finger protein HypA/HybF (possibly regulating hydrogenase expression)
3247	COG1102	0	3	3	0.21954	1	Cytidylate kinase
3359	COG5120	0	3	3	0.21954	1	Membrane protein involved in Golgi transport
3642	COG3445	0	3	3	0.21954	1	Acid-induced glycyl radical enzyme
3653	COG5189	0	3	3	0.21954	1	Putative transcriptional repressor regulating G2/M transition
3725	COG3330	0	3	3	0.21954	1	Uncharacterized protein conserved in bacteria
3764	COG2502	0	3	3	0.21954	1	Asparagine synthetase A
3817	COG3045	0	3	3	0.21954	1	Uncharacterized protein conserved in bacteria
3824	COG1644	0	3	3	0.21954	1	DNA-directed RNA polymerase, subunit N (RpoN/RPB10)
3839	COG1979	0	3	3	0.21954	1	Uncharacterized oxidoreductases, Fe-dependent alcohol dehydrogenase family
3867	COG5411	0	3	3	0.21954	1	Phosphatidylinositol 5-phosphate phosphatase
4027	COG3081	0	3	3	0.21954	1	Nucleoid-associated protein
1072	COG5398	27	35	62	0.22105	1	Heme oxygenase
343	COG0316	172	181	353	0.221328	1	Uncharacterized conserved protein
487	COG4264	48	57	105	0.224015	1	Siderophore synthetase component
3124	COG0277	457	456	913	0.224204	1	FAD/FMN-containing dehydrogenases
1388	COG2815	51	60	111	0.227526	1	Uncharacterized protein conserved in bacteria
668	COG0278	54	63	117	0.230553	1	Glutaredoxin-related protein
3142	COG4857	5	10	15	0.230588	1	Predicted kinase
3557	COG4266	5	10	15	0.230588	1	Allantoicase
1680	COG0641	10	16	26	0.230883	1	Arylsulfatase regulator (Fe-S oxidoreductase)
2037	COG3797	10	16	26	0.230883	1	Uncharacterized protein conserved in bacteria
2991	COG3820	57	66	123	0.233153	1	Uncharacterized protein conserved in bacteria
798	COG2802	60	69	129	0.235375	1	Uncharacterized protein, similar to the N-terminal domain of Lon protease
2371	COG1126	339	342	681	0.236565	1	ABC-type polar amino acid transport system, ATPase component
257	COG1963	2	6	8	0.236931	1	Uncharacterized protein conserved in bacteria
2524	COG3463	2	6	8	0.236931	1	Predicted membrane protein
2826	COG5001	2	6	8	0.236931	1	Predicted signal transduction protein containing a membrane domain, an EAL and a GGDEF domain
2994	COG5379	2	6	8	0.236931	1	S-adenosylmethionine:diacylglycerol 3-amino-3-carboxypropyl transferase
3220	COG3055	2	6	8	0.236931	1	Uncharacterized protein conserved in bacteria
3422	COG3732	2	6	8	0.236931	1	Phosphotransferase system sorbitol-specific component IIBC
3491	COG1836	2	6	8	0.236931	1	Predicted membrane protein
3605	COG3854	2	6	8	0.236931	1	Uncharacterized protein conserved in bacteria
4034	COG4533	2	6	8	0.236931	1	ABC-type uncharacterized transport system, periplasmic component
1151	COG0379	183	191	374	0.236999	1	Quinolinate synthase
447	COG4973	33	41	74	0.238294	1	Site-specific recombinase XerC
2015	COG1957	69	78	147	0.240163	1	Inosine-uridine nucleoside N-ribohydrolase
3	COG1894	305	309	614	0.241107	1	NADH:ubiquinone oxidoreductase, NADH-binding (51 kD) subunit
3990	COG0064	331	334	665	0.241413	1	Asp-tRNAAsn/Glu-tRNAGln amidotransferase B subunit (PET112 homolog)
3535	COG0621	450	448	898	0.241624	1	2-methylthioadenine synthetase
1583	COG2082	11	17	28	0.241835	1	Precorrin isomerase
1555	COG0419	75	84	159	0.2421	1	ATPase involved in DNA repair
3308	COG1274	77	86	163	0.242564	1	Phosphoenolpyruvate carboxykinase (GTP)
2539	COG0580	104	113	217	0.242684	1	Glycerol uptake facilitator and related permeases (Major Intrinsic Protein Family)
4017	COG0222	80	89	169	0.24311	1	Ribosomal protein L7/L12
4056	COG1754	96	105	201	0.243596	1	Uncharacterized C-terminal domain of topoisomerase IA
3861	COG0033	87	96	183	0.243772	1	Phosphoglucomutase
3011	COG1420	91	100	191	0.24382	1	Transcriptional regulator of heat shock gene
2285	COG3588	90	99	189	0.243828	1	Fructose-1,6-bisphosphate aldolase
62	COG0169	161	169	330	0.247611	1	Shikimate 5-dehydrogenase
1950	COG4564	6	11	17	0.251692	1	Signal transduction histidine kinase
3283	COG3591	6	11	17	0.251692	1	V8-like Glu-specific endopeptidase
2141	COG2205	185	192	377	0.257272	1	Osmosensitive K+ channel histidine kinase
742	COG4733	13	19	32	0.260725	1	Phage-related protein, tail component
769	COG3327	13	19	32	0.260725	1	Phenylacetic acid-responsive transcriptional repressor
2962	COG1013	13	19	32	0.260725	1	Pyruvate:ferredoxin oxidoreductase and related 2-oxoacid:ferredoxin oxidoreductases, beta subunit
3916	COG1015	13	19	32	0.260725	1	Phosphopentomutase
600	COG5126	24	31	55	0.260885	1	Ca2+-binding protein (EF-Hand superfamily)
108	COG4608	118	126	244	0.266536	1	ABC-type oligopeptide transport system, ATPase component
1813	COG2816	52	60	112	0.266624	1	NTP pyrophosphohydrolases containing a Zn-finger, probably nucleic-acid-binding
202	COG2870	115	123	238	0.267647	1	ADP-heptose synthase, bifunctional sugar kinase/adenylyltransferase
915	COG1328	115	123	238	0.267647	1	Oxygen-sensitive ribonucleoside-triphosphate reductase
1634	COG0297	26	33	59	0.268032	1	Glycogen synthase
1637	COG1451	26	33	59	0.268032	1	Predicted metal-dependent hydrolase
2186	COG0458	595	584	1179	0.268386	1	Carbamoylphosphate synthase large subunit (split gene in MJ)
3069	COG0516	234	239	473	0.268458	1	IMP dehydrogenase/GMP reductase
1938	COG3660	55	63	118	0.26886	1	Predicted nucleoside-diphosphate-sugar epimerase
1734	COG3734	14	20	34	0.268894	1	2-keto-3-deoxy-galactonokinase
3146	COG5545	7	12	19	0.269822	1	Predicted P-loop ATPase and inactivated derivatives
684	COG0210	553	544	1097	0.270106	1	Superfamily I DNA and RNA helicases
3500	COG3486	27	34	61	0.271263	1	Lysine/ornithine N-monooxygenase
3216	COG4764	61	69	130	0.272172	1	Uncharacterized protein conserved in bacteria
551	COG0358	228	233	461	0.27254	1	DNA primase (bacterial type)
2663	COG0106	158	165	323	0.272869	1	Phosphoribosylformimino-5-aminoimidazole carboxamide ribonucleotide (ProFAR) isomerase
2711	COG1692	94	102	196	0.27384	1	Uncharacterized protein conserved in bacteria
2295	COG2148	72	80	152	0.275183	1	Sugar transferases involved in lipopolysaccharide synthesis
1790	COG0619	15	21	36	0.276339	1	ABC-type cobalt transport system, permease component CbiQ and related transporters
2842	COG3733	15	21	36	0.276339	1	Cu2+-containing amine oxidase
406	COG2898	29	36	65	0.277117	1	Uncharacterized conserved protein
2630	COG1653	440	436	876	0.27728	1	ABC-type sugar transport system, periplasmic component
238	COG4951	3	7	10	0.278623	1	Uncharacterized protein conserved in bacteria
360	COG4627	3	7	10	0.278623	1	Uncharacterized protein conserved in bacteria
587	COG3801	3	7	10	0.278623	1	Uncharacterized protein conserved in bacteria
1516	COG3558	3	7	10	0.278623	1	Uncharacterized protein conserved in bacteria
1921	COG1867	3	7	10	0.278623	1	N2,N2-dimethylguanosine tRNA methyltransferase
2540	COG4678	3	7	10	0.278623	1	Muramidase (phage lambda lysozyme)
3364	COG4227	3	7	10	0.278623	1	Antirestriction protein
3522	COG2604	3	7	10	0.278623	1	Uncharacterized protein conserved in bacteria
3611	COG0463	183	189	372	0.281205	1	Glycosyltransferases involved in cell wall biogenesis
1474	COG4239	16	22	38	0.283138	1	ABC-type uncharacterized transport system, permease component
3099	COG1320	16	22	38	0.283138	1	Multisubunit Na+/H+ antiporter, MnhG subunit
3537	COG3669	16	22	38	0.283138	1	Alpha-L-fucosidase
147	COG1624	8	13	21	0.285518	1	Uncharacterized conserved protein
843	COG3425	8	13	21	0.285518	1	3-hydroxy-3-methylglutaryl CoA synthase
2759	COG2832	8	13	21	0.285518	1	Uncharacterized protein conserved in bacteria
3685	COG0175	131	138	269	0.288293	1	3'-phosphoadenosine 5'-phosphosulfate sulfotransferase (PAPS reductase)/FAD synthetase and related enzymes
4113	COG0351	129	136	265	0.2894	1	Hydroxymethylpyrimidine/phosphomethylpyrimidine kinase
1307	COG1222	36	43	79	0.292497	1	ATP-dependent 26S proteasome regulatory subunit
1998	COG1063	228	232	460	0.293799	1	Threonine dehydrogenase and related Zn-dependent dehydrogenases
847	COG2838	37	44	81	0.294172	1	Monomeric isocitrate dehydrogenase
1899	COG0812	159	165	324	0.297599	1	UDP-N-acetylmuramate dehydrogenase
1258	COG0107	192	197	389	0.298497	1	Imidazoleglycerol-phosphate synthase
1310	COG1942	9	14	23	0.299201	1	Uncharacterized protein, 4-oxalocrotonate tautomerase homolog
3274	COG4447	9	14	23	0.299201	1	Uncharacterized protein related to plant photosystem II stability/assembly factor
1527	COG1694	19	25	44	0.300294	1	Predicted pyrophosphatase
2390	COG1816	107	114	221	0.300861	1	Adenosine deaminase
2547	COG1121	148	154	302	0.305278	1	ABC-type Mn/Zn transport systems, ATPase component
777	COG0855	381	378	759	0.306115	1	Polyphosphate kinase
4033	COG2264	49	56	105	0.307376	1	Ribosomal protein L11 methylase
3489	COG1113	50	57	107	0.308031	1	Gamma-aminobutyrate permease and related permeases
1392	COG0103	86	93	179	0.309427	1	Ribosomal protein S9
382	COG2116	21	27	48	0.30953	1	Formate/nitrite family of transporters
2914	COG0369	21	27	48	0.30953	1	Sulfite reductase, alpha subunit (flavoprotein)
3607	COG0615	21	27	48	0.30953	1	Cytidylyltransferase
1396	COG2234	53	60	113	0.309687	1	Predicted aminopeptidases
66	COG3134	4	8	12	0.310983	1	Predicted outer membrane lipoprotein
677	COG3642	4	8	12	0.310983	1	Mn2+-dependent serine/threonine protein kinase
1810	COG4884	4	8	12	0.310983	1	Uncharacterized protein conserved in bacteria
2277	COG3083	4	8	12	0.310983	1	Predicted hydrolase of alkaline phosphatase superfamily
2318	COG3934	4	8	12	0.310983	1	Endo-beta-mannanase
3475	COG2961	4	8	12	0.310983	1	Protein involved in catabolism of external DNA
2194	COG3814	10	15	25	0.3112	1	Uncharacterized protein conserved in bacteria
1071	COG0211	73	80	153	0.312382	1	Ribosomal protein L27
2649	COG0781	64	71	135	0.312611	1	Transcription termination factor
2772	COG3027	22	28	50	0.313607	1	Uncharacterized protein conserved in bacteria
346	COG3019	23	29	52	0.317365	1	Predicted metal-binding protein
1644	COG0202	252	254	506	0.317903	1	DNA-directed RNA polymerase, alpha subunit/40 kD subunit
2473	COG1505	129	135	264	0.318619	1	Serine proteases of the peptidase family S9A
2654	COG2230	196	200	396	0.319687	1	Cyclopropane fatty acid synthase and related methyltransferases
2408	COG0134	127	133	260	0.320018	1	Indole-3-glycerol phosphate synthase
2567	COG0747	426	420	846	0.32069	1	ABC-type dipeptide transport system, periplasmic component
861	COG0119	542	530	1072	0.321401	1	Isopropylmalate/homocitrate/citramalate synthases
1625	COG2339	11	16	27	0.32178	1	Predicted membrane protein
2000	COG3777	11	16	27	0.32178	1	Uncharacterized conserved protein
1042	COG0129	705	684	1389	0.322053	1	Dihydroxyacid dehydratase/phosphogluconate dehydratase
517	COG0805	123	129	252	0.322805	1	Sec-independent protein secretion pathway component TatC
251	COG3503	1	4	5	0.324263	1	Predicted membrane protein
549	COG2036	1	4	5	0.324263	1	Histones H3 and H4
599	COG4211	1	4	5	0.324263	1	ABC-type glucose/galactose transport system, permease component
701	COG4229	1	4	5	0.324263	1	Predicted enolase-phosphatase
1171	COG3570	1	4	5	0.324263	1	Streptomycin 6-kinase
1183	COG2943	1	4	5	0.324263	1	Membrane glycosyltransferase
1291	COG2836	1	4	5	0.324263	1	Uncharacterized conserved protein
1381	COG1697	1	4	5	0.324263	1	DNA topoisomerase VI, subunit A
2189	COG3896	1	4	5	0.324263	1	Chloramphenicol 3-O-phosphotransferase
2541	COG5481	1	4	5	0.324263	1	Uncharacterized conserved small protein containing a coiled-coil domain
3302	COG0814	1	4	5	0.324263	1	Amino acid permeases
3348	COG5533	1	4	5	0.324263	1	Ubiquitin C-terminal hydrolase
3392	COG3155	1	4	5	0.324263	1	Uncharacterized protein involved in an early stage of isoprenoid biosynthesis
3908	COG4821	1	4	5	0.324263	1	Uncharacterized protein containing SIS (Sugar ISomerase) phosphosugar binding domain
959	COG0382	120	126	246	0.324885	1	4-hydroxybenzoate polyprenyltransferase and related prenyltransferases
1125	COG2860	26	32	58	0.326986	1	Predicted membrane protein
584	COG1809	12	17	29	0.331151	1	Uncharacterized conserved protein
3228	COG0338	12	17	29	0.331151	1	Site-specific DNA methylase
1729	COG0178	778	752	1530	0.332789	1	Excinuclease ATPase subunit
686	COG1088	205	208	413	0.336715	1	dTDP-D-glucose 4,6-dehydratase
889	COG2202	5	9	14	0.336741	1	FOG: PAS/PAC domain
1182	COG3655	5	9	14	0.336741	1	Predicted transcriptional regulator
2613	COG3374	5	9	14	0.336741	1	Predicted membrane protein
594	COG0088	102	108	210	0.336977	1	Ribosomal protein L4
121	COG0407	203	206	409	0.33858	1	Uroporphyrinogen-III decarboxylase
2669	COG3378	31	37	68	0.338696	1	Predicted ATPase
1033	COG4191	34	40	74	0.343768	1	Signal transduction histidine kinase regulating C4-dicarboxylate transport system
7	COG0122	91	97	188	0.343778	1	3-methyladenine DNA glycosylase/8-oxoguanine DNA glycosylase
526	COG0651	91	97	188	0.343778	1	Formate hydrogenlyase subunit 3/Multisubunit Na+/H+ antiporter, MnhD subunit
1093	COG2135	88	94	182	0.345506	1	Uncharacterized conserved protein
1201	COG2207	88	94	182	0.345506	1	AraC-type DNA-binding domain-containing proteins
2103	COG0616	131	136	267	0.3481	1	Periplasmic serine proteases (ClpP class)
2875	COG1981	83	89	172	0.348226	1	Predicted membrane protein
692	COG0531	217	219	436	0.350399	1	Amino acid transporters
2945	COG2873	432	424	856	0.350641	1	O-acetylhomoserine sulfhydrylase
3951	COG3956	76	82	158	0.351612	1	Protein containing tetrapyrrole methyltransferase domain and MazG-like (predicted pyrophosphatase) domain
647	COG0371	42	48	90	0.352341	1	Glycerol dehydrogenase and related enzymes
2085	COG0759	67	73	140	0.354964	1	Uncharacterized conserved protein
3453	COG2217	305	303	608	0.35531	1	Cation transport ATPase
3313	COG0282	65	71	136	0.355509	1	Acetate kinase
3939	COG4913	65	71	136	0.355509	1	Uncharacterized protein conserved in bacteria
598	COG2274	347	343	690	0.355537	1	ABC-type bacteriocin/lantibiotic exporters, contain an N-terminal double-glycine peptidase domain
930	COG1788	53	59	112	0.356561	1	Acyl CoA:acetate/3-ketoacid CoA transferase, alpha subunit
2182	COG1329	59	65	124	0.356573	1	Transcriptional regulators, similar to M. xanthus CarD
702	COG3828	58	64	122	0.356655	1	Uncharacterized protein conserved in bacteria
3618	COG0254	58	64	122	0.356655	1	Ribosomal protein L31
1978	COG2170	57	63	120	0.356705	1	Uncharacterized conserved protein
1704	COG2980	6	10	16	0.357655	1	Rare lipoprotein B
1809	COG3608	6	10	16	0.357655	1	Predicted deacylase
1949	COG4100	6	10	16	0.357655	1	Cystathionine beta-lyase family protein involved in aluminum resistance
2680	COG0717	119	124	243	0.358498	1	Deoxycytidine deaminase
462	COG4581	153	157	310	0.358848	1	Superfamily II RNA helicase
1969	COG0723	118	123	241	0.359368	1	Rieske Fe-S protein
2494	COG2877	178	181	359	0.363064	1	3-deoxy-D-manno-octulosonic acid (KDO) 8-phosphate synthase
1242	COG1253	339	335	674	0.363523	1	Hemolysins and related proteins containing CBS domains
1666	COG0148	296	294	590	0.364454	1	Enolase
1578	COG1392	17	22	39	0.364918	1	Phosphate transport regulator (distant homolog of PhoU)
3188	COG0332	251	251	502	0.364981	1	3-oxoacyl-[acyl-carrier-protein] synthase III
1214	COG0048	111	116	227	0.365464	1	Ribosomal protein S12
1180	COG0143	315	312	627	0.366811	1	Methionyl-tRNA synthetase
1923	COG0078	200	202	402	0.367804	1	Ornithine carbamoyltransferase
936	COG0440	108	113	221	0.368073	1	Acetolactate synthase, small (regulatory) subunit
1211	COG2113	138	142	280	0.373768	1	ABC-type proline/glycine betaine transport systems, periplasmic components
1233	COG2169	19	24	43	0.374119	1	Adenosine deaminase
3070	COG1429	242	242	484	0.374588	1	Cobalamin biosynthesis protein CobN and related Mg-chelatases
40	COG4762	7	11	18	0.374907	1	Uncharacterized protein conserved in bacteria
1141	COG3840	7	11	18	0.374907	1	ABC-type thiamine transport system, ATPase component
493	COG0176	136	140	276	0.375806	1	Transaldolase
998	COG3899	20	25	45	0.378059	1	Predicted ATPase
1170	COG2013	20	25	45	0.378059	1	Uncharacterized conserved protein
1441	COG2721	162	165	327	0.379961	1	Altronate dehydratase
314	COG4231	90	95	185	0.38347	1	Indolepyruvate ferredoxin oxidoreductase, alpha and beta subunits
245	COG5462	2	5	7	0.386571	1	Predicted secreted (periplasmic) protein
491	COG2144	2	5	7	0.386571	1	Selenophosphate synthetase-related proteins
737	COG3556	2	5	7	0.386571	1	Predicted membrane protein
1394	COG5437	2	5	7	0.386571	1	Predicted secreted protein
1928	COG4318	2	5	7	0.386571	1	Uncharacterized protein conserved in bacteria
2667	COG1223	2	5	7	0.386571	1	Predicted ATPase (AAA+ superfamily)
2395	COG0009	125	129	254	0.387221	1	Putative translation factor (SUA5)
1924	COG1204	8	12	20	0.389322	1	Superfamily II helicase
2290	COG0257	8	12	20	0.389322	1	Ribosomal protein L36
2264	COG1496	82	87	169	0.389988	1	Uncharacterized conserved protein
635	COG0677	204	205	409	0.390843	1	UDP-N-acetyl-D-mannosaminuronate dehydrogenase
706	COG0090	224	224	448	0.394893	1	Ribosomal protein L2
2368	COG2032	26	31	57	0.394917	1	Cu/Zn superoxide dismutase
961	COG0186	75	80	155	0.395366	1	Ribosomal protein S17
3031	COG0201	329	324	653	0.395779	1	Preprotein translocase subunit SecY
3696	COG1099	27	32	59	0.396857	1	Predicted metal-dependent hydrolases with the TIM-barrel fold
461	COG0334	221	221	442	0.398429	1	Glutamate dehydrogenase/leucine dehydrogenase
4088	COG0276	221	221	442	0.398429	1	Protoheme ferro-lyase (ferrochelatase)
3665	COG3231	28	33	61	0.398604	1	Aminoglycoside phosphotransferase
1858	COG1721	69	74	143	0.399619	1	Uncharacterized conserved protein (some members contain a von Willebrand factor type A (vWA) domain)
1088	COG3542	9	13	22	0.401489	1	Uncharacterized conserved protein
2346	COG4695	9	13	22	0.401489	1	Phage-related protein
950	COG0352	66	71	137	0.401579	1	Thiamine monophosphate synthase
969	COG0099	111	115	226	0.40221	1	Ribosomal protein S13
2655	COG0609	142	145	287	0.402576	1	ABC-type Fe3+-siderophore transport system, permease component
1823	COG1319	64	69	133	0.402812	1	Aerobic-type carbon monoxide dehydrogenase, middle subunit CoxM/CutM homologs
839	COG0144	110	114	224	0.403298	1	tRNA and rRNA cytosine-C5-methylases
3711	COG0852	63	68	131	0.403403	1	NADH:ubiquinone oxidoreductase 27 kD subunit
2127	COG0464	109	113	222	0.404389	1	ATPases of the AAA+ class
739	COG1042	61	66	127	0.40453	1	Acyl-CoA synthetase (NDP forming)
1207	COG2608	33	38	71	0.404953	1	Copper chaperone
1747	COG1729	57	62	119	0.406533	1	Uncharacterized protein conserved in bacteria
3998	COG4292	55	60	115	0.40739	1	Predicted membrane protein
3604	COG0684	54	59	113	0.407776	1	Demethylmenaquinone methyltransferase
2722	COG1521	52	57	109	0.408458	1	Putative transcriptional regulator, homolog of Bvg accessory factor
3732	COG2111	39	44	83	0.408709	1	Multisubunit Na+/H+ antiporter, MnhB subunit
367	COG0027	40	45	85	0.409033	1	Formate-dependent phosphoribosylglycinamide formyltransferase (GAR transformylase)
2223	COG3226	40	45	85	0.409033	1	Uncharacterized protein conserved in bacteria
1143	COG1135	48	53	101	0.409402	1	ABC-type metal ion transport system, ATPase component
882	COG2258	47	52	99	0.409537	1	Uncharacterized protein conserved in bacteria
3501	COG0521	47	52	99	0.409537	1	Molybdopterin biosynthesis enzymes
2358	COG0275	187	188	375	0.411251	1	Predicted S-adenosylmethionine-dependent methyltransferase involved in cell envelope biogenesis
3762	COG4666	160	162	322	0.413802	1	TRAP-type uncharacterized transport system, fused permease components
3040	COG0248	229	228	457	0.415971	1	Exopolyphosphatase
1579	COG3952	11	15	26	0.420724	1	Predicted membrane protein
3023	COG2229	11	15	26	0.420724	1	Predicted GTPase
1659	COG0443	543	525	1068	0.421045	1	Molecular chaperone
2447	COG1251	246	244	490	0.421627	1	NAD(P)H-nitrite reductase
2658	COG0479	221	220	441	0.426178	1	Succinate dehydrogenase/fumarate reductase, Fe-S protein subunit
2682	COG1216	122	125	247	0.427001	1	Predicted glycosyltransferases
704	COG4427	3	6	9	0.427995	1	Uncharacterized protein conserved in bacteria
768	COG2045	3	6	9	0.427995	1	Phosphosulfolactate phosphohydrolase and related enzymes
1982	COG0132	3	6	9	0.427995	1	Dethiobiotin synthetase
2067	COG5040	3	6	9	0.427995	1	14-3-3 family protein
2087	COG4966	3	6	9	0.427995	1	Tfp pilus assembly protein PilW
2501	COG2119	3	6	9	0.427995	1	Predicted membrane protein
3186	COG1795	3	6	9	0.427995	1	Uncharacterized conserved protein
3261	COG5076	3	6	9	0.427995	1	Transcription factor involved in chromatin remodeling, contains bromodomain
273	COG3024	12	16	28	0.428374	1	Uncharacterized protein conserved in bacteria
2129	COG0774	147	149	296	0.430536	1	UDP-3-O-acyl-N-acetylglucosamine deacetylase
628	COG2896	117	120	237	0.433409	1	Molybdenum cofactor biosynthesis enzyme
2072	COG0489	193	193	386	0.433776	1	ATPases involved in chromosome partitioning
1901	COG4559	13	17	30	0.434995	1	ABC-type hemin transport system, ATPase component
3975	COG2161	13	17	30	0.434995	1	Antitoxin of toxin-antitoxin stability system
2713	COG0550	389	379	768	0.43625	1	Topoisomerase IA
2502	COG0439	113	116	229	0.438624	1	Biotin carboxylase
1855	COG1027	78	82	160	0.438764	1	Aspartate ammonia-lyase
616	COG3975	14	18	32	0.440747	1	Predicted protease with the C-terminal PDZ domain
3907	COG1057	75	79	154	0.442063	1	Nicotinic acid mononucleotide adenylyltransferase
3538	COG1995	163	164	327	0.442855	1	Pyridoxal phosphate biosynthesis protein
1032	COG4288	15	19	34	0.445755	1	Uncharacterized protein conserved in bacteria
2043	COG2940	15	19	34	0.445755	1	Proteins containing SET domain
1686	COG5500	16	20	36	0.450123	1	Predicted integral membrane protein
2071	COG1883	16	20	36	0.450123	1	Na+-transporting methylmalonyl-CoA/oxaloacetate decarboxylase, beta subunit
911	COG0084	157	158	315	0.451335	1	Mg-dependent DNase
3181	COG3145	17	21	38	0.453937	1	Alkylated DNA repair protein
1886	COG0226	155	156	311	0.454218	1	ABC-type phosphate transport system, periplasmic component
2584	COG0538	280	275	555	0.456441	1	Isocitrate dehydrogenases
3905	COG4158	18	22	40	0.457268	1	Predicted ABC-type sugar transport system, permease component
4061	COG1073	18	22	40	0.457268	1	Hydrolases of the alpha/beta superfamily
525	COG5283	4	7	11	0.457424	1	Phage-related tail protein
3333	COG1783	4	7	11	0.457424	1	Phage terminase large subunit
3954	COG3724	4	7	11	0.457424	1	Succinylarginine dihydrolase
57	COG5175	0	2	2	0.458513	1	Transcriptional repressor
69	COG3294	0	2	2	0.458513	1	Uncharacterized conserved protein
72	COG2602	0	2	2	0.458513	1	Beta-lactamase class D
184	COG4220	0	2	2	0.458513	1	Phage DNA packaging protein, Nu1 subunit of terminase
366	COG4986	0	2	2	0.458513	1	ABC-type anion transport system, duplicated permease component
483	COG1811	0	2	2	0.458513	1	Uncharacterized membrane protein, possible Na+ channel or pump
494	COG3575	0	2	2	0.458513	1	Uncharacterized protein conserved in bacteria
630	COG5176	0	2	2	0.458513	1	Splicing factor (branch point binding protein)
645	COG1590	0	2	2	0.458513	1	Uncharacterized conserved protein
746	COG5474	0	2	2	0.458513	1	Uncharacterized conserved protein
795	COG3085	0	2	2	0.458513	1	Uncharacterized protein conserved in bacteria
811	COG3208	0	2	2	0.458513	1	Predicted thioesterase involved in non-ribosomal peptide biosynthesis
891	COG1151	0	2	2	0.458513	1	6Fe-6S prismane cluster-containing protein
1004	COG3757	0	2	2	0.458513	1	Lyzozyme M1 (1,4-beta-N-acetylmuramidase)
1011	COG5460	0	2	2	0.458513	1	Uncharacterized conserved protein
1031	COG5484	0	2	2	0.458513	1	Uncharacterized conserved protein
1138	COG4634	0	2	2	0.458513	1	Uncharacterized protein conserved in bacteria
1216	COG1141	0	2	2	0.458513	1	Ferredoxin
1317	COG3720	0	2	2	0.458513	1	Putative heme degradation protein
1322	COG2861	0	2	2	0.458513	1	Uncharacterized protein conserved in bacteria
1360	COG1964	0	2	2	0.458513	1	Predicted Fe-S oxidoreductases
1378	COG3436	0	2	2	0.458513	1	Transposase and inactivated derivatives
1379	COG4245	0	2	2	0.458513	1	Uncharacterized protein encoded in toxicity protection region of plasmid R478, contains von Willebrand factor (vWF) domain
1402	COG5071	0	2	2	0.458513	1	26S proteasome regulatory complex component
1427	COG3334	0	2	2	0.458513	1	Uncharacterized conserved protein
1431	COG4834	0	2	2	0.458513	1	Uncharacterized protein conserved in bacteria
1439	COG3042	0	2	2	0.458513	1	Putative hemolysin
1481	COG5471	0	2	2	0.458513	1	Uncharacterized conserved protein
1506	COG4542	0	2	2	0.458513	1	Protein involved in propanediol utilization, and related proteins (includes coumermycin biosynthetic protein), possible kinase
1564	COG4745	0	2	2	0.458513	1	Predicted membrane-bound mannosyltransferase
1609	COG3304	0	2	2	0.458513	1	Predicted membrane protein
1640	COG4170	0	2	2	0.458513	1	ABC-type antimicrobial peptide transport system, ATPase component
1645	COG2250	0	2	2	0.458513	1	Uncharacterized conserved protein related to C-terminal domain of eukaryotic chaperone, SACSIN
1651	COG5163	0	2	2	0.458513	1	Protein required for biogenesis of the 60S ribosomal subunit
1766	COG3698	0	2	2	0.458513	1	Predicted periplasmic protein
1781	COG5069	0	2	2	0.458513	1	Ca2+-binding actin-bundling protein fimbrin/plastin (EF-Hand superfamily)
2041	COG3689	0	2	2	0.458513	1	Predicted membrane protein
2228	COG3722	0	2	2	0.458513	1	Transcriptional regulator
2316	COG1871	0	2	2	0.458513	1	Chemotaxis protein; stimulates methylation of MCP proteins
2337	COG3549	0	2	2	0.458513	1	Plasmid maintenance system killer protein
2388	COG3296	0	2	2	0.458513	1	Uncharacterized protein conserved in bacteria
2471	COG3713	0	2	2	0.458513	1	Outer membrane protein V
2510	COG2852	0	2	2	0.458513	1	Uncharacterized protein conserved in bacteria
2623	COG2102	0	2	2	0.458513	1	Predicted ATPases of PP-loop superfamily
2634	COG4381	0	2	2	0.458513	1	Mu-like prophage protein gp46
2637	COG4676	0	2	2	0.458513	1	Uncharacterized protein conserved in bacteria
2736	COG2302	0	2	2	0.458513	1	Uncharacterized conserved protein, contains S4-like domain
2796	COG1455	0	2	2	0.458513	1	Phosphotransferase system cellobiose-specific component IIC
2797	COG5048	0	2	2	0.458513	1	FOG: Zn-finger
2809	COG3078	0	2	2	0.458513	1	Uncharacterized protein conserved in bacteria
2850	COG4694	0	2	2	0.458513	1	Uncharacterized protein conserved in bacteria
2933	COG2056	0	2	2	0.458513	1	Predicted permease
2968	COG1767	0	2	2	0.458513	1	Triphosphoribosyl-dephospho-CoA synthetase
3067	COG5236	0	2	2	0.458513	1	Uncharacterized conserved protein, contains RING Zn-finger
3079	COG1153	0	2	2	0.458513	1	Formylmethanofuran dehydrogenase subunit D
3108	COG4580	0	2	2	0.458513	1	Maltoporin (phage lambda and maltose receptor)
3122	COG4120	0	2	2	0.458513	1	ABC-type uncharacterized transport system, permease component
3217	COG5306	0	2	2	0.458513	1	Uncharacterized conserved protein
3266	COG2238	0	2	2	0.458513	1	Ribosomal protein S19E (S16A)
3410	COG4748	0	2	2	0.458513	1	Uncharacterized conserved protein
3510	COG3126	0	2	2	0.458513	1	Uncharacterized protein conserved in bacteria
3534	COG2984	0	2	2	0.458513	1	ABC-type uncharacterized transport system, periplasmic component
3549	COG3930	0	2	2	0.458513	1	Uncharacterized protein conserved in bacteria
3560	COG4606	0	2	2	0.458513	1	ABC-type enterochelin transport system, permease component
3612	COG4128	0	2	2	0.458513	1	Zonula occludens toxin
3637	COG4076	0	2	2	0.458513	1	Predicted RNA methylase
3709	COG5593	0	2	2	0.458513	1	Nucleic-acid-binding protein possibly involved in ribosomal biogenesis
3778	COG3506	0	2	2	0.458513	1	Uncharacterized conserved protein
3814	COG5041	0	2	2	0.458513	1	Casein kinase II, beta subunit
3835	COG1708	0	2	2	0.458513	1	Predicted nucleotidyltransferases
3858	COG5181	0	2	2	0.458513	1	U2 snRNP spliceosome subunit
3973	COG4380	0	2	2	0.458513	1	Uncharacterized protein conserved in bacteria
3981	COG4714	0	2	2	0.458513	1	Uncharacterized membrane-anchored protein conserved in bacteria
4015	COG3120	0	2	2	0.458513	1	Uncharacterized protein conserved in bacteria
4047	COG5080	0	2	2	0.458513	1	Rab GTPase interacting factor, Golgi membrane protein
4054	COG1288	0	2	2	0.458513	1	Predicted membrane protein
4107	COG4326	0	2	2	0.458513	1	Sporulation control protein
1487	COG3380	53	57	110	0.464413	1	Predicted NAD/FAD-dependent oxidoreductase
3017	COG1118	21	25	46	0.464911	1	ABC-type sulfate/molybdate transport systems, ATPase component
3198	COG4949	21	25	46	0.464911	1	Uncharacterized membrane-anchored protein conserved in bacteria
1984	COG2235	52	56	108	0.465282	1	Arginine deiminase
2281	COG0330	347	338	685	0.466551	1	Membrane protease subunits, stomatin/prohibitin homologs
260	COG2813	22	26	48	0.466819	1	16S RNA G1207 methylase RsmC
1945	COG2514	22	26	48	0.466819	1	Predicted ring-cleavage extradiol dioxygenase
1849	COG1637	23	27	50	0.468464	1	Predicted nuclease of the RecB family
2756	COG4208	23	27	50	0.468464	1	ABC-type sulfate transport system, permease component
3599	COG3010	23	27	50	0.468464	1	Putative N-acetylmannosamine-6-phosphate epimerase
991	COG2200	46	50	96	0.469982	1	FOG: EAL domain
505	COG0837	45	49	94	0.470663	1	Glucokinase
2527	COG1638	249	245	494	0.472768	1	TRAP-type C4-dicarboxylate transport system, periplasmic component
1926	COG1703	39	43	82	0.473898	1	Putative periplasmic protein kinase ArgK and related GTPases of G3E family
1288	COG0441	463	447	910	0.474063	1	Threonyl-tRNA synthetase
3282	COG0095	29	33	62	0.474127	1	Lipoate-protein ligase A
1668	COG2607	38	42	80	0.474264	1	Predicted ATPase (AAA+ superfamily)
3989	COG1032	38	42	80	0.474264	1	Fe-S oxidoreductase
752	COG3030	33	37	70	0.475083	1	Protein affecting phage T7 exclusion by the F plasmid
833	COG3947	5	8	13	0.479264	1	Response regulator containing CheY-like receiver and SARP domains
2984	COG0127	113	115	228	0.479444	1	Xanthosine triphosphate pyrophosphatase
3593	COG0365	913	868	1781	0.484238	1	Acyl-coenzyme A synthetases/AMP-(fatty) acid ligases
2024	COG2233	133	134	267	0.487975	1	Xanthine/uracil permeases
2644	COG0752	130	131	261	0.492895	1	Glycyl-tRNA synthetase, alpha subunit
3941	COG1825	74	77	151	0.493586	1	Ribosomal protein L25 (general stress protein Ctc)
2855	COG4177	291	284	575	0.494225	1	ABC-type branched-chain amino acid transport system, permease component
2751	COG1826	73	76	149	0.495083	1	Sec-independent protein secretion pathway components
2	COG5508	6	9	15	0.49597	1	Uncharacterized conserved small protein
2254	COG5207	6	9	15	0.49597	1	Isopeptidase T
2425	COG3602	6	9	15	0.49597	1	Uncharacterized protein conserved in bacteria
4118	COG0592	233	229	462	0.496945	1	DNA polymerase sliding clamp subunit (PCNA homolog)
1698	COG0372	377	365	742	0.497676	1	Citrate synthase
2105	COG0012	232	228	460	0.498517	1	Predicted GTPase, probable translation factor
325	COG1205	125	126	251	0.501283	1	Distinct helicase family with a unique C-terminal domain including a metal-binding cysteine cluster
442	COG1805	99	101	200	0.502143	1	Na+-transporting NADH:ubiquinone oxidoreductase, subunit NqrB
2486	COG2723	190	188	378	0.502429	1	Beta-glucosidase/6-phospho-beta-glucosidase/beta-galactosidase
2612	COG0705	68	71	139	0.50261	1	Uncharacterized membrane protein (homolog of Drosophila rhomboid)
2566	COG0224	247	242	489	0.50488	1	F0F1-type ATP synthase, gamma subunit
2435	COG0045	318	309	627	0.507449	1	Succinyl-CoA synthetase, beta subunit
432	COG0714	370	358	728	0.507562	1	MoxR-like ATPases
3843	COG0466	486	467	953	0.508354	1	ATP-dependent Lon protease, bacterial type
128	COG2513	144	144	288	0.508405	1	PEP phosphonomutase and related enzymes
2101	COG0772	352	341	693	0.508751	1	Bacterial cell division membrane protein
1144	COG2920	7	10	17	0.509029	1	Dissimilatory sulfite reductase (desulfoviridin), gamma subunit
1355	COG5416	7	10	17	0.509029	1	Uncharacterized integral membrane protein
3204	COG3199	7	10	17	0.509029	1	Uncharacterized conserved protein
3889	COG3822	7	10	17	0.509029	1	ABC-type sugar transport system, auxiliary component
1739	COG0171	165	164	329	0.509597	1	NAD synthase
2462	COG1940	244	239	483	0.509649	1	Transcriptional regulator/sugar kinase
2671	COG0197	119	120	239	0.511674	1	Ribosomal protein L16/L10E
2055	COG2049	62	65	127	0.511707	1	Allophanate hydrolase subunit 1
134	COG1403	58	61	119	0.517778	1	Restriction endonuclease
443	COG1106	8	11	19	0.519399	1	Predicted ATPases
535	COG0306	114	115	229	0.520622	1	Phosphate/sulphate permeases
500	COG0118	179	177	356	0.521104	1	Glutamine amidotransferase
1546	COG0117	87	89	176	0.523017	1	Pyrimidine deaminase
3032	COG1252	197	194	391	0.524299	1	NADH dehydrogenase, FAD-containing subunit
4104	COG0206	253	247	500	0.525045	1	Cell division GTPase
3702	COG2065	53	56	109	0.525321	1	Pyrimidine operon attenuation protein/uracil phosphoribosyltransferase
335	COG5473	9	12	21	0.527726	1	Predicted integral membrane protein
3375	COG5002	154	153	307	0.529057	1	Signal transduction histidine kinase
1074	COG0411	268	261	529	0.530069	1	ABC-type branched-chain amino acid transport systems, ATPase component
1848	COG1279	49	52	101	0.531267	1	Lysine efflux permease
2269	COG4129	10	13	23	0.534464	1	Predicted membrane protein
2598	COG2833	10	13	23	0.534464	1	Uncharacterized protein conserved in bacteria
2704	COG2206	10	13	23	0.534464	1	HD-GYP domain
2927	COG3856	10	13	23	0.534464	1	Uncharacterized conserved protein (small basic protein)
2801	COG1682	80	82	162	0.535862	1	ABC-type polysaccharide/polyol phosphate export systems, permease component
719	COG0544	170	168	338	0.537239	1	FKBP-type peptidyl-prolyl cis-trans isomerase (trigger factor)
330	COG0708	227	222	449	0.537989	1	Exonuclease III
274	COG2927	11	14	25	0.539942	1	DNA polymerase III, chi subunit
308	COG4832	11	14	25	0.539942	1	Uncharacterized conserved protein
3112	COG3311	11	14	25	0.539942	1	Predicted transcriptional regulator
3320	COG1469	11	14	25	0.539942	1	Uncharacterized conserved protein
3194	COG0364	148	147	295	0.54021	1	Glucose-6-phosphate 1-dehydrogenase
3434	COG0125	77	79	156	0.541528	1	Thymidylate kinase
1044	COG0361	76	78	154	0.543439	1	Translation initiation factor 1 (IF-1)
3819	COG0496	76	78	154	0.543439	1	Predicted acid phosphatase
3926	COG2854	40	43	83	0.543976	1	ABC-type transport system involved in resistance to organic solvents, auxiliary component
1023	COG0296	146	145	291	0.544018	1	1,4-alpha-glucan branching enzyme
1373	COG0016	241	235	476	0.545332	1	Phenylalanyl-tRNA synthetase alpha subunit
2463	COG0294	185	182	367	0.545776	1	Dihydropteroate synthase and related enzymes
2320	COG1038	204	200	404	0.545794	1	Pyruvate carboxylase
2196	COG2326	74	76	150	0.547294	1	Uncharacterized conserved protein
935	COG2905	37	40	77	0.547841	1	Predicted signal-transduction protein containing cAMP-binding and CBS domains
1425	COG3090	73	75	148	0.549239	1	TRAP-type C4-dicarboxylate transport system, small permease component
460	COG4779	35	38	73	0.550255	1	ABC-type enterobactin transport system, permease component
510	COG0083	35	38	73	0.550255	1	Homoserine kinase
3628	COG2027	35	38	73	0.550255	1	D-alanyl-D-alanine carboxypeptidase (penicillin-binding protein 4)
1112	COG0674	14	17	31	0.550973	1	Pyruvate:ferredoxin oxidoreductase and related 2-oxoacid:ferredoxin oxidoreductases, alpha subunit
2831	COG3572	120	120	240	0.553138	1	Gamma-glutamylcysteine synthetase
774	COG0640	71	73	144	0.553164	1	Predicted transcriptional regulators
2686	COG4106	31	34	65	0.554546	1	Trans-aconitate methyltransferase
3865	COG0540	199	195	394	0.554969	1	Aspartate carbamoyltransferase, catalytic chain
484	COG2259	16	19	35	0.555217	1	Predicted membrane protein
3507	COG0587	920	870	1790	0.556179	1	DNA polymerase III, alpha subunit
1200	COG3333	498	476	974	0.557466	1	Uncharacterized protein conserved in bacteria
1795	COG5424	18	21	39	0.557794	1	Pyrroloquinoline quinone (Coenzyme PQQ) biosynthesis protein C
239	COG4823	27	30	57	0.557813	1	Abortive infection bacteriophage resistance protein
295	COG4804	26	29	55	0.55841	1	Uncharacterized conserved protein
730	COG5006	26	29	55	0.55841	1	Predicted permease, DMT superfamily
1264	COG1182	19	22	41	0.558599	1	Acyl carrier protein phosphodiesterase
2093	COG0610	19	22	41	0.558599	1	Type I site-specific restriction-modification system, R (restriction) subunit and related helicases
1678	COG1247	25	28	53	0.558898	1	Sortase and related acyltransferases
1590	COG2109	20	23	43	0.55914	1	ATP:corrinoid adenosyltransferase
2794	COG3920	24	27	51	0.559263	1	Signal transduction histidine kinase
70	COG4558	22	25	47	0.559559	1	ABC-type hemin transport system, periplasmic component
3036	COG0295	22	25	47	0.559559	1	Cytidine deaminase
3292	COG0029	177	174	351	0.5609	1	Aspartate oxidase
2185	COG2761	67	69	136	0.561155	1	Predicted dithiol-disulfide isomerase involved in polyketide biosynthesis
61	COG1782	1	3	4	0.562807	1	Predicted metal-dependent RNase, consists of a metallo-beta-lactamase domain and an RNA-binding KH domain
99	COG3513	1	3	4	0.562807	1	Uncharacterized protein conserved in bacteria
114	COG4945	1	3	4	0.562807	1	Membrane-anchored protein predicted to be involved in regulation of amylopullulanase
327	COG3287	1	3	4	0.562807	1	Uncharacterized conserved protein
363	COG3547	1	3	4	0.562807	1	Transposase and inactivated derivatives
536	COG2843	1	3	4	0.562807	1	Putative enzyme of poly-gamma-glutamate biosynthesis (capsule formation)
799	COG5307	1	3	4	0.562807	1	SEC7 domain proteins
838	COG2222	1	3	4	0.562807	1	Predicted phosphosugar isomerases
1100	COG1368	1	3	4	0.562807	1	Phosphoglycerol transferase and related proteins, alkaline phosphatase superfamily
1456	COG4605	1	3	4	0.562807	1	ABC-type enterochelin transport system, permease component
1525	COG3704	1	3	4	0.562807	1	Type IV secretory pathway, VirB6 components
1550	COG4196	1	3	4	0.562807	1	Uncharacterized protein conserved in bacteria
1831	COG1297	1	3	4	0.562807	1	Predicted membrane protein
1915	COG3768	1	3	4	0.562807	1	Predicted membrane protein
2423	COG1299	1	3	4	0.562807	1	Phosphotransferase system, fructose-specific IIC component
2728	COG2140	1	3	4	0.562807	1	Thermophilic glucose-6-phosphate isomerase and related metalloenzymes
2763	COG3481	1	3	4	0.562807	1	Predicted HD-superfamily hydrolase
2773	COG3070	1	3	4	0.562807	1	Regulator of competence-specific genes
2777	COG5025	1	3	4	0.562807	1	Transcription factor of the Forkhead/HNF3 family
2830	COG5266	1	3	4	0.562807	1	ABC-type Co2+ transport system, periplasmic component
2916	COG1662	1	3	4	0.562807	1	Transposase and inactivated derivatives, IS1 family
2981	COG2718	1	3	4	0.562807	1	Uncharacterized conserved protein
3490	COG4639	1	3	4	0.562807	1	Predicted kinase
3587	COG5238	1	3	4	0.562807	1	Ran GTPase-activating protein (RanGAP) involved in mRNA processing and transport
3609	COG5576	1	3	4	0.562807	1	Homeodomain-containing transcription factor
3712	COG3320	1	3	4	0.562807	1	Putative dehydrogenase domain of multifunctional non-ribosomal peptide synthetases and related enzymes
4032	COG0170	1	3	4	0.562807	1	Dolichol kinase
1330	COG0742	92	93	185	0.563578	1	N6-adenine-specific methylase
2396	COG5009	365	351	716	0.565705	1	Membrane carboxypeptidase/penicillin-binding protein
2452	COG0165	297	287	584	0.568716	1	Argininosuccinate lyase
1905	COG1129	411	394	805	0.569387	1	ABC-type sugar transport system, ATPase component
345	COG1702	209	204	413	0.570698	1	Phosphate starvation-inducible protein PhoH, predicted ATPase
3896	COG2216	88	89	177	0.572112	1	High-affinity K+ transport system, ATPase chain B
581	COG0839	59	61	120	0.577723	1	NADH:ubiquinone oxidoreductase subunit 6 (chain J)
3663	COG3962	149	147	296	0.578345	1	Acetolactate synthase
3370	COG3181	205	200	405	0.578388	1	Uncharacterized protein conserved in bacteria
2816	COG1384	168	165	333	0.578765	1	Lysyl-tRNA synthetase (class I)
342	COG0689	106	106	212	0.582681	1	RNase PH
2908	COG1330	83	84	167	0.583143	1	Exonuclease V gamma subunit
11	COG4631	53	55	108	0.590676	1	Xanthine dehydrogenase, molybdopterin-binding subunit B
1935	COG0449	459	438	897	0.592203	1	Glucosamine 6-phosphate synthetase, contains amidotransferase and phosphosugar isomerase domains
3264	COG0495	667	632	1299	0.596455	1	Leucyl-tRNA synthetase
71	COG1043	140	138	278	0.59768	1	Acyl-[acyl carrier protein]--UDP-N-acetylglucosamine O-acyltransferase
1230	COG1511	99	99	198	0.598624	1	Predicted membrane protein
1187	COG0167	175	171	346	0.602693	1	Dihydroorotate dehydrogenase
2031	COG0681	47	49	96	0.604082	1	Signal peptidase I
611	COG1524	45	47	92	0.608648	1	Uncharacterized proteins of the AP superfamily
1375	COG2146	45	47	92	0.608648	1	Ferredoxin subunits of nitrite reductase and ring-hydroxylating dioxygenases
265	COG0190	190	185	375	0.608753	1	5,10-methylene-tetrahydrofolate dehydrogenase/Methenyl tetrahydrofolate cyclohydrolase
120	COG5262	2	4	6	0.609805	1	Histone H2A
135	COG1518	2	4	6	0.609805	1	Uncharacterized protein predicted to be involved in DNA repair
1215	COG5457	2	4	6	0.609805	1	Uncharacterized conserved small protein
2326	COG3883	2	4	6	0.609805	1	Uncharacterized protein conserved in bacteria
2414	COG2520	2	4	6	0.609805	1	Predicted methyltransferase
3418	COG3821	2	4	6	0.609805	1	Predicted membrane protein
3481	COG5064	2	4	6	0.609805	1	Karyopherin (importin) alpha
3527	COG3851	2	4	6	0.609805	1	Signal transduction histidine kinase, glucose-6-phosphate specific
3614	COG3940	2	4	6	0.609805	1	Predicted beta-xylosidase
3651	COG0121	2	4	6	0.609805	1	Predicted glutamine amidotransferase
3750	COG5028	2	4	6	0.609805	1	Vesicle coat complex COPII, subunit SEC24/subunit SFB2/subunit SFB3
3542	COG0292	113	112	225	0.614644	1	Ribosomal protein L20
2558	COG0135	92	92	184	0.615474	1	Phosphoribosylanthranilate isomerase
4101	COG1905	92	92	184	0.615474	1	NADH:ubiquinone oxidoreductase 24 kD subunit
2762	COG0331	186	181	367	0.617289	1	(acyl-carrier-protein) S-malonyltransferase
1140	COG1446	41	43	84	0.617915	1	Asparaginase
88	COG0091	90	90	180	0.62047	1	Ribosomal protein L22
1499	COG0503	89	89	178	0.623001	1	Adenine/guanine phosphoribosyltransferases and related PRPP-binding proteins
3488	COG1595	330	316	646	0.625606	1	DNA-directed RNA polymerase specialized sigma subunit, sigma24 homolog
2124	COG0111	392	374	766	0.626003	1	Phosphoglycerate dehydrogenase and related dehydrogenases
2744	COG1843	37	39	76	0.627336	1	Flagellar hook capping protein
338	COG0069	526	499	1025	0.628993	1	Glutamate synthase domain 2
2726	COG1178	145	142	287	0.629168	1	ABC-type Fe3+ transport system, permease component
1992	COG3494	35	37	72	0.632091	1	Uncharacterized protein conserved in bacteria
2177	COG1082	179	174	353	0.632712	1	Sugar phosphate isomerases/epimerases
3317	COG1022	403	384	787	0.633435	1	Long-chain acyl-CoA synthetases (AMP-forming)
787	COG2154	62	63	125	0.63476	1	Pterin-4a-carbinolamine dehydratase
9	COG0676	3	5	8	0.635972	1	Uncharacterized enzymes related to aldose 1-epimerase
669	COG4967	3	5	8	0.635972	1	Tfp pilus assembly protein PilV
1185	COG3167	3	5	8	0.635972	1	Tfp pilus assembly protein PilO
1190	COG0716	3	5	8	0.635972	1	Flavodoxins
1391	COG3668	3	5	8	0.635972	1	Plasmid stabilization system protein
1694	COG3585	3	5	8	0.635972	1	Molybdopterin-binding protein
3149	COG1269	3	5	8	0.635972	1	Archaeal/vacuolar-type H+-ATPase subunit I
3706	COG2826	3	5	8	0.635972	1	Transposase and inactivated derivatives, IS30 family
3796	COG3487	3	5	8	0.635972	1	Uncharacterized iron-regulated protein
4114	COG4864	3	5	8	0.635972	1	Uncharacterized protein conserved in bacteria
3462	COG1516	33	35	68	0.636863	1	Flagellin-specific chaperone FliS
3517	COG3879	32	34	66	0.639252	1	Uncharacterized protein conserved in bacteria
4099	COG1112	82	82	164	0.641357	1	Superfamily I DNA and RNA helicases and helicase subunits
3931	COG4696	30	32	62	0.644026	1	Uncharacterized protein conserved in bacteria
693	COG4172	81	81	162	0.644077	1	ABC-type uncharacterized transport system, duplicated ATPase component
3267	COG3239	120	118	238	0.645208	1	Fatty acid desaturase
2888	COG4215	56	57	113	0.651444	1	ABC-type arginine transport system, permease component
802	COG2516	4	6	10	0.652052	1	Biotin synthase-related enzyme
857	COG1657	4	6	10	0.652052	1	Squalene cyclase
1129	COG5665	4	6	10	0.652052	1	CCR4-NOT transcriptional regulation complex, NOT5 subunit
1748	COG3188	4	6	10	0.652052	1	P pilus assembly protein, porin PapC
2282	COG0434	4	6	10	0.652052	1	Predicted TIM-barrel enzyme
2336	COG3360	4	6	10	0.652052	1	Uncharacterized conserved protein
2413	COG3624	26	28	54	0.653481	1	Uncharacterized enzyme of phosphonate metabolism
65	COG0816	77	77	154	0.655221	1	Predicted endonuclease involved in recombination (possible Holliday junction resolvase in Mycoplasmas and B. subtilis)
3532	COG4874	25	27	52	0.655804	1	Uncharacterized protein conserved in bacteria containing a pentein-type domain
1585	COG0542	781	735	1516	0.657156	1	ATPases with chaperone activity, ATP-binding subunit
964	COG3247	24	26	50	0.6581	1	Uncharacterized conserved protein
2740	COG1734	75	75	150	0.660961	1	DnaK suppressor protein
1455	COG3190	5	7	12	0.662441	1	Flagellar biogenesis protein
3174	COG2899	5	7	12	0.662441	1	Uncharacterized protein conserved in bacteria
3338	COG5256	5	7	12	0.662441	1	Translation elongation factor EF-1alpha (GTPase)
1175	COG4123	22	24	46	0.662585	1	Predicted O-methyltransferase
3988	COG4243	22	24	46	0.662585	1	Predicted membrane protein
2536	COG0396	166	161	327	0.663138	1	ABC-type transport system involved in Fe-S cluster assembly, ATPase component
1702	COG0378	52	53	105	0.663166	1	Ni2+-binding GTPase involved in regulation of expression and maturation of urease and hydrogenase
2782	COG0736	52	53	105	0.663166	1	Phosphopantetheinyl transferase (holo-ACP synthase)
2998	COG0215	325	310	635	0.664346	1	Cysteinyl-tRNA synthetase
3880	COG2910	20	22	42	0.666866	1	Putative NADH-flavin reductase
4085	COG2907	147	143	290	0.667822	1	Predicted NAD/FAD-binding protein
3371	COG2110	19	21	40	0.6689	1	Predicted phosphatase homologous to the C-terminal domain of histone macroH2A1
4001	COG0622	19	21	40	0.6689	1	Predicted phosphoesterase
169	COG1920	6	8	14	0.669294	1	Uncharacterized conserved protein
1503	COG1241	6	8	14	0.669294	1	Predicted ATPase involved in replication control, Cdc46/Mcm family
1871	COG0310	6	8	14	0.669294	1	ABC-type Co2+ transport system, permease component
2373	COG3237	6	8	14	0.669294	1	Uncharacterized protein conserved in bacteria
2552	COG5458	6	8	14	0.669294	1	Uncharacterized conserved protein
2719	COG4099	6	8	14	0.669294	1	Predicted peptidase
3888	COG1564	6	8	14	0.669294	1	Thiamine pyrophosphokinase
4026	COG3278	6	8	14	0.669294	1	Cbb3-type cytochrome oxidase, subunit 1
1465	COG2176	49	50	99	0.67231	1	DNA polymerase III, alpha subunit (gram-positive type)
1421	COG5540	7	9	16	0.673804	1	RING-finger-containing ubiquitin ligase
3244	COG0672	7	9	16	0.673804	1	High-affinity Fe2+/Pb2+ permease
309	COG3970	16	18	34	0.674368	1	Fumarylacetoacetate (FAA) hydrolase family protein
2308	COG3979	16	18	34	0.674368	1	Uncharacterized protein contain chitin-binding domain type 3
3728	COG1366	90	89	179	0.675457	1	Anti-anti-sigma regulatory factor (antagonist of anti-sigma factor)
1292	COG3850	15	17	32	0.675895	1	Signal transduction histidine kinase, nitrate/nitrite-specific
1357	COG3394	15	17	32	0.675895	1	Uncharacterized protein conserved in bacteria
579	COG4321	8	10	18	0.676682	1	Uncharacterized protein related to arylsulfate sulfotransferase involved in siderophore biosynthesis
2138	COG3837	8	10	18	0.676682	1	Uncharacterized conserved protein, contains double-stranded beta-helix domain
2151	COG4592	8	10	18	0.676682	1	ABC-type Fe2+-enterobactin transport system, periplasmic component
2392	COG3187	8	10	18	0.676682	1	Heat shock protein
2548	COG4454	14	16	30	0.677216	1	Uncharacterized copper-binding protein
3690	COG1069	14	16	30	0.677216	1	Ribulose kinase
4024	COG5277	14	16	30	0.677216	1	Actin and related proteins
36	COG4555	13	15	28	0.678282	1	ABC-type Na+ transport system, ATPase component
2183	COG1639	13	15	28	0.678282	1	Predicted signal transduction protein
2934	COG4148	13	15	28	0.678282	1	ABC-type molybdate transport system, ATPase component
303	COG1507	9	11	20	0.678383	1	Uncharacterized conserved protein
3930	COG4553	9	11	20	0.678383	1	Poly-beta-hydroxyalkanoate depolymerase
2066	COG4982	10	12	22	0.679211	1	3-oxoacyl-[acyl-carrier protein] reductase
2784	COG4785	10	12	22	0.679211	1	Lipoprotein NlpI, contains TPR repeats
154	COG1346	11	13	24	0.679376	1	Putative effector of murein hydrolase
440	COG3369	11	13	24	0.679376	1	Uncharacterized conserved protein
588	COG3224	11	13	24	0.679376	1	Uncharacterized protein conserved in bacteria
2519	COG4549	11	13	24	0.679376	1	Uncharacterized protein conserved in bacteria
3327	COG0735	176	170	346	0.679607	1	Fe2+/Zn2+ uptake regulation proteins
1803	COG0317	465	440	905	0.680684	1	Guanosine polyphosphate pyrophosphohydrolases/synthetases
2475	COG1770	331	315	646	0.682389	1	Protease II
2049	COG4992	360	342	702	0.684259	1	Ornithine/acetylornithine aminotransferase
1224	COG4143	45	46	91	0.685022	1	ABC-type thiamine transport system, periplasmic component
1133	COG0766	372	353	725	0.689727	1	UDP-N-acetylglucosamine enolpyruvyl transferase
2499	COG0694	65	65	130	0.691556	1	Thioredoxin-like proteins and domains
2400	COG2270	84	83	167	0.693521	1	Permeases of the major facilitator superfamily
353	COG0626	370	351	721	0.693571	1	Cystathionine beta-lyases/cystathionine gamma-synthases
4078	COG0691	102	100	202	0.694777	1	tmRNA-binding protein
1063	COG1605	42	43	85	0.694988	1	Chorismate mutase
3558	COG0221	42	43	85	0.694988	1	Inorganic pyrophosphatase
2721	COG4425	41	42	83	0.698399	1	Predicted membrane protein
2944	COG0015	293	279	572	0.698521	1	Adenylosuccinate lyase
434	COG0353	152	147	299	0.698857	1	Recombinational DNA repair protein (RecF pathway)
2980	COG0035	62	62	124	0.701435	1	Uracil phosphoribosyltransferase
761	COG0250	151	146	297	0.701539	1	Transcription antiterminator
3272	COG0757	117	114	231	0.702437	1	3-dehydroquinate dehydratase II
2508	COG0018	305	290	595	0.704887	1	Arginyl-tRNA synthetase
3301	COG0113	226	216	442	0.712333	1	Delta-aminolevulinic acid dehydratase
1940	COG1160	194	186	380	0.714791	1	Predicted GTPases
3917	COG0399	388	367	755	0.715339	1	Predicted pyridoxal phosphate-dependent enzyme apparently involved in regulation of cell wall biogenesis
4116	COG0712	95	93	188	0.716279	1	F0F1-type ATP synthase, delta subunit (mitochondrial oligomycin sensitivity protein)
1885	COG0634	35	36	71	0.719923	1	Hypoxanthine-guanine phosphoribosyltransferase
612	COG5373	127	123	250	0.72264	1	Predicted membrane protein
2165	COG0280	251	239	490	0.72501	1	Phosphotransacetylase
1787	COG1846	190	182	372	0.725026	1	Transcriptional regulators
1464	COG0492	411	388	799	0.726537	1	Thioredoxin reductase
2530	COG1797	33	34	67	0.727549	1	Cobyrinic acid a,c-diamide synthase
3107	COG0063	33	34	67	0.727549	1	Predicted sugar kinase
1719	COG2344	32	33	65	0.731457	1	AT-rich DNA-binding protein
2692	COG0072	364	344	708	0.734386	1	Phenylalanyl-tRNA synthetase beta subunit
1726	COG3816	31	32	63	0.735432	1	Uncharacterized protein conserved in bacteria
2815	COG3959	31	32	63	0.735432	1	Transketolase, N-terminal subunit
1975	COG1278	186	178	364	0.735504	1	Cold shock proteins
280	COG4166	89	87	176	0.735912	1	ABC-type oligopeptide transport system, periplasmic component
2205	COG1209	138	133	271	0.738198	1	dTDP-glucose pyrophosphorylase
3189	COG0263	184	176	360	0.740836	1	Glutamate 5-kinase
3223	COG0760	51	51	102	0.74113	1	Parvulin-like peptidyl-prolyl isomerase
1815	COG1732	29	30	59	0.743597	1	Periplasmic glycine betaine/choline-binding (lipo)protein of an ABC-type transport system (osmoprotectant binding protein)
1092	COG0438	555	521	1076	0.74595	1	Glycosyltransferase
3730	COG1259	28	29	57	0.747794	1	Uncharacterized conserved protein
2291	COG0801	85	83	168	0.749696	1	7,8-dihydro-6-hydroxymethylpterin-pyrophosphokinase
2532	COG2518	85	83	168	0.749696	1	Protein-L-isoaspartate carboxylmethyltransferase
3355	COG3825	67	66	133	0.751551	1	Uncharacterized protein conserved in bacteria
1021	COG3347	27	28	55	0.752072	1	Uncharacterized conserved protein
1808	COG4260	27	28	55	0.752072	1	Putative virion core protein (lumpy skin disease virus)
2537	COG2365	27	28	55	0.752072	1	Protein tyrosine/serine phosphatase
1284	COG0321	101	98	199	0.752438	1	Lipoate-protein ligase B
3412	COG0834	254	241	495	0.753099	1	ABC-type amino acid transport/signal transduction systems, periplasmic component/domain
556	COG0196	162	155	317	0.759424	1	FAD synthase
1898	COG1058	82	80	162	0.760435	1	Predicted nucleotide-utilizing enzyme related to molybdopterin-biosynthesis enzyme MoeA
2139	COG2321	25	26	51	0.76089	1	Predicted metalloprotease
2961	COG5183	25	26	51	0.76089	1	Protein involved in mRNA turnover and stability
1468	COG0780	24	25	49	0.76544	1	Enzyme related to GTP cyclohydrolase I
2006	COG5059	24	25	49	0.76544	1	Kinesin-like protein
3666	COG0658	24	25	49	0.76544	1	Predicted membrane metal-binding protein
2097	COG0336	190	181	371	0.765634	1	tRNA-(guanine-N1)-methyltransferase
2618	COG2364	63	62	125	0.767052	1	Predicted membrane protein
907	COG1137	128	123	251	0.768929	1	ABC-type (unclassified) transport system, ATPase component
3356	COG2909	44	44	88	0.769984	1	ATP-dependent transcriptional regulator
2391	COG4176	247	234	481	0.770262	1	ABC-type proline/glycine betaine transport system, permease component
2010	COG0486	246	233	479	0.772761	1	Predicted GTPase
86	COG2847	22	23	45	0.774849	1	Uncharacterized protein conserved in bacteria
1610	COG2156	22	23	45	0.774849	1	K+-transporting ATPase, c chain
1789	COG0802	61	60	121	0.775128	1	Predicted ATPase or kinase
1265	COG1338	77	75	152	0.779177	1	Flagellar biosynthesis pathway, component FliP
1403	COG4757	21	22	43	0.779722	1	Predicted alpha/beta hydrolase
3569	COG1131	738	689	1427	0.780944	1	ABC-type multidrug transport system, ATPase component
2522	COG1012	1699	1577	3276	0.781445	1	NAD-dependent aldehyde dehydrogenases
1683	COG4775	256	242	498	0.783716	1	Outer membrane protein/protective antigen OMA87
3382	COG2348	20	21	41	0.784717	1	Uncharacterized protein involved in methicillin resistance
48	COG0253	168	160	328	0.785943	1	Diaminopimelate epimerase
726	COG2223	91	88	179	0.787773	1	Nitrate/nitrite transporter
1314	COG3243	40	40	80	0.788122	1	Poly(3-hydroxyalkanoate) synthetase
1589	COG0483	254	240	494	0.788733	1	Archaeal fructose-1,6-bisphosphatase and related enzymes of inositol monophosphatase family
2788	COG0081	152	145	297	0.789337	1	Ribosomal protein L1
945	COG4702	19	20	39	0.789843	1	Uncharacterized conserved protein
1981	COG3502	19	20	39	0.789843	1	Uncharacterized protein conserved in bacteria
96	COG0130	105	101	206	0.794073	1	Pseudouridine synthase
1368	COG0077	179	170	349	0.796865	1	Prephenate dehydratase
242	COG0682	149	142	291	0.798724	1	Prolipoprotein diacylglyceryltransferase
2061	COG2171	178	169	347	0.799809	1	Tetrahydrodipicolinate N-succinyltransferase
178	COG0598	54	53	107	0.805363	1	Mg2+ and Co2+ transporters
1996	COG2764	54	53	107	0.805363	1	Uncharacterized protein conserved in bacteria
3246	COG2371	16	17	33	0.806113	1	Urease accessory protein UreE
3254	COG1896	16	17	33	0.806113	1	Predicted hydrolases of HD superfamily
757	COG0793	289	272	561	0.806698	1	Periplasmic protease
771	COG4119	15	16	31	0.811876	1	Predicted NTP pyrophosphohydrolase
2135	COG4320	15	16	31	0.811876	1	Uncharacterized protein conserved in bacteria
3812	COG2087	15	16	31	0.811876	1	Adenosyl cobinamide kinase/adenosyl cobinamide phosphate guanylyltransferase
2175	COG0797	35	35	70	0.812935	1	Lipoproteins
2641	COG0337	202	191	393	0.813616	1	3-dehydroquinate synthetase
1878	COG1181	173	164	337	0.814806	1	D-alanine-D-alanine ligase and related ATP-grasp enzymes
2137	COG0537	144	137	281	0.814829	1	Diadenosine tetraphosphate (Ap4A) hydrolase and other HIT family hydrolases
387	COG4336	14	15	29	0.817836	1	Uncharacterized conserved protein
1053	COG1010	14	15	29	0.817836	1	Precorrin-3B methylase
3694	COG2972	14	15	29	0.817836	1	Predicted signal transduction protein with a C-terminal ATPase domain
56	COG2103	51	50	101	0.819399	1	Predicted sugar phosphate isomerase
2705	COG1738	51	50	101	0.819399	1	Uncharacterized conserved protein
1466	COG0328	113	108	221	0.820021	1	Ribonuclease HI
2545	COG0265	352	330	682	0.820533	1	Trypsin-like serine proteases, typically periplasmic, contain C-terminal PDZ domain
268	COG4770	487	455	942	0.82097	1	Acetyl/propionyl-CoA carboxylase, alpha subunit
3938	COG0065	433	405	838	0.821341	1	3-isopropylmalate dehydratase large subunit
3533	COG3638	82	79	161	0.822983	1	ABC-type phosphate/phosphonate transport system, ATPase component
2810	COG2011	33	33	66	0.823662	1	ABC-type metal ion transport system, permease component
3103	COG1327	112	107	219	0.823673	1	Predicted transcriptional regulator, consists of a Zn-ribbon and ATP-cone domains
624	COG4970	13	14	27	0.824013	1	Tfp pilus assembly protein FimT
2389	COG0718	50	49	99	0.824242	1	Uncharacterized protein conserved in bacteria
3192	COG0436	775	721	1496	0.827502	1	Aspartate/tyrosine/aromatic aminotransferase
1942	COG1263	49	48	97	0.829173	1	Phosphotransferase system IIC components, glucose/maltose/N-acetylglucosamine-specific
354	COG0857	32	32	64	0.829224	1	BioD-like N-terminal domain of phosphotransacetylase
425	COG3396	12	13	25	0.83043	1	Uncharacterized conserved protein
3608	COG5387	12	13	25	0.83043	1	Chaperone required for the assembly of the mitochondrial F1-ATPase
1673	COG4626	11	12	23	0.837116	1	Phage terminase-like protein, large subunit
2735	COG3529	11	12	23	0.837116	1	Predicted nucleic-acid-binding protein containing a Zn-ribbon domain
502	COG5185	62	60	122	0.843179	1	Protein involved in chromosome segregation, interacts with SMC proteins
3143	COG0392	10	11	21	0.844105	1	Predicted integral membrane protein
3328	COG1300	10	11	21	0.844105	1	Uncharacterized membrane protein
1154	COG3189	9	10	19	0.85144	1	Uncharacterized conserved protein
1552	COG1254	9	10	19	0.85144	1	Acylphosphatases
3022	COG2329	9	10	19	0.85144	1	Uncharacterized enzyme involved in biosynthesis of extracellular polysaccharides
2299	COG1735	28	28	56	0.853007	1	Predicted metal-dependent hydrolase with the TIM-barrel fold
3581	COG2094	28	28	56	0.853007	1	3-methyladenine DNA glycosylase
1814	COG0082	270	253	523	0.854834	1	Chorismate synthase
332	COG0671	44	43	87	0.855283	1	Membrane-associated phospholipid phosphatase
2939	COG0555	44	43	87	0.855283	1	ABC-type sulfate transport system, permease component
879	COG4886	8	9	17	0.859175	1	Leucine-rich repeat (LRR) protein
1511	COG1837	8	9	17	0.859175	1	Predicted RNA-binding protein (contains KH domain)
2009	COG3858	8	9	17	0.859175	1	Predicted glycosyl hydrolase
2734	COG3342	8	9	17	0.859175	1	Uncharacterized conserved protein
3699	COG0393	43	42	85	0.860827	1	Uncharacterized conserved protein
2385	COG4826	26	26	52	0.865977	1	Serine protease inhibitor
524	COG4446	7	8	15	0.86738	1	Uncharacterized protein conserved in bacteria
1538	COG2996	7	8	15	0.86738	1	Uncharacterized protein conserved in bacteria
1824	COG3555	7	8	15	0.86738	1	Aspartyl/asparaginyl beta-hydroxylase and related dioxygenases
2156	COG3712	7	8	15	0.86738	1	Fe2+-dicitrate sensor, membrane component
3230	COG2198	7	8	15	0.86738	1	FOG: HPt domain
947	COG1317	6	7	13	0.876147	1	Flagellar biosynthesis/type III secretory pathway protein
1835	COG3523	6	7	13	0.876147	1	Uncharacterized protein conserved in bacteria
2650	COG1712	6	7	13	0.876147	1	Predicted dinucleotide-utilizing enzyme
3255	COG0727	6	7	13	0.876147	1	Predicted Fe-S-cluster oxidoreductase
3837	COG2855	70	67	137	0.876358	1	Predicted membrane protein
28	COG2945	84	80	164	0.878006	1	Predicted hydrolase of the alpha/beta superfamily
685	COG0410	353	329	682	0.880583	1	ABC-type branched-chain amino acid transport systems, ATPase component
1173	COG0373	97	92	189	0.882867	1	Glutamyl-tRNA reductase
3448	COG1985	97	92	189	0.882867	1	Pyrimidine reductase, riboflavin biosynthesis
470	COG3914	39	38	77	0.884265	1	Predicted O-linked N-acetylglucosamine transferase, SPINDLY family
2695	COG0420	39	38	77	0.884265	1	DNA repair exonuclease
3049	COG1169	39	38	77	0.884265	1	Isochorismate synthase
942	COG4985	5	6	11	0.885606	1	ABC-type phosphate transport system, auxiliary component
1345	COG5096	5	6	11	0.885606	1	Vesicle coat complex, various subunits
1558	COG2073	5	6	11	0.885606	1	Cobalamin biosynthesis protein CbiG
1715	COG3117	5	6	11	0.885606	1	Uncharacterized protein conserved in bacteria
2606	COG4520	5	6	11	0.885606	1	Surface antigen
2656	COG0490	5	6	11	0.885606	1	Putative regulatory, ligand-binding protein related to C-terminal domains of K+ channels
2657	COG3069	5	6	11	0.885606	1	C4-dicarboxylate transporter
2906	COG1881	5	6	11	0.885606	1	Phospholipid-binding protein
3664	COG4880	5	6	11	0.885606	1	Secreted protein containing C-terminal beta-propeller domain distantly related to WD-40 repeats
4020	COG3434	5	6	11	0.885606	1	Predicted signal transduction protein containing EAL and modified HD-GYP domains
478	COG1858	23	23	46	0.887113	1	Cytochrome c peroxidase
1662	COG2876	23	23	46	0.887113	1	3-deoxy-D-arabino-heptulosonate 7-phosphate (DAHP) synthase
2561	COG3001	38	37	75	0.890473	1	Fructosamine-3-kinase
3154	COG2201	38	37	75	0.890473	1	Chemotaxis response regulator containing a CheY-like receiver domain and a methylesterase domain
974	COG4760	52	50	102	0.894657	1	Predicted membrane protein
1054	COG2212	22	22	44	0.894687	1	Multisubunit Na+/H+ antiporter, MnhF subunit
1157	COG4402	22	22	44	0.894687	1	Uncharacterized protein conserved in bacteria
2572	COG3191	22	22	44	0.894687	1	L-aminopeptidase/D-esterase
3135	COG1124	22	22	44	0.894687	1	ABC-type dipeptide/oligopeptide/nickel transport system, ATPase component
98	COG3782	4	5	9	0.895943	1	Uncharacterized protein conserved in bacteria
288	COG3857	4	5	9	0.895943	1	ATP-dependent nuclease, subunit B
544	COG4691	4	5	9	0.895943	1	Plasmid stability protein
1062	COG2993	4	5	9	0.895943	1	Cbb3-type cytochrome oxidase, cytochrome c subunit
1347	COG1910	4	5	9	0.895943	1	Periplasmic molybdate-binding protein/domain
1541	COG2304	4	5	9	0.895943	1	Uncharacterized protein containing a von Willebrand factor type A (vWA) domain
1613	COG1813	4	5	9	0.895943	1	Predicted transcription factor, homolog of eukaryotic MBF1
2060	COG3869	4	5	9	0.895943	1	Arginine kinase
2331	COG3182	4	5	9	0.895943	1	Uncharacterized iron-regulated membrane protein
3219	COG1094	4	5	9	0.895943	1	Predicted RNA-binding protein (contains KH domains)
3801	COG1563	4	5	9	0.895943	1	Predicted subunit of the Multisubunit Na+/H+ antiporter
3841	COG0477	4	5	9	0.895943	1	Permeases of the major facilitator superfamily
1893	COG1684	66	63	129	0.896187	1	Flagellar biosynthesis pathway, component FliR
1842	COG1575	37	36	73	0.896836	1	1,4-dihydroxy-2-naphthoate octaprenyltransferase
896	COG2353	65	62	127	0.901331	1	Uncharacterized conserved protein
2419	COG3290	36	35	71	0.903363	1	Signal transduction histidine kinase regulating citrate/malate metabolism
619	COG5271	92	87	179	0.904717	1	AAA ATPase containing von Willebrand factor type A (vWA) domain
3882	COG0670	92	87	179	0.904717	1	Integral membrane protein, interacts with FtsH
165	COG4279	3	4	7	0.90745	1	Uncharacterized conserved protein
809	COG1405	3	4	7	0.90745	1	Transcription initiation factor TFIIIB, Brf1 subunit/Transcription initiation factor TFIIB
1156	COG0301	3	4	7	0.90745	1	Thiamine biosynthesis ATP pyrophosphatase
1877	COG5640	3	4	7	0.90745	1	Secreted trypsin-like serine protease
2309	COG3266	3	4	7	0.90745	1	Uncharacterized protein conserved in bacteria
2383	COG2263	3	4	7	0.90745	1	Predicted RNA methylase
2672	COG1470	3	4	7	0.90745	1	Predicted membrane protein
2864	COG3122	3	4	7	0.90745	1	Uncharacterized protein conserved in bacteria
3065	COG3451	3	4	7	0.90745	1	Type IV secretory pathway, VirB4 components
3655	COG3813	3	4	7	0.90745	1	Uncharacterized protein conserved in bacteria
3708	COG1982	3	4	7	0.90745	1	Arginine/lysine/ornithine decarboxylases
3868	COG5377	3	4	7	0.90745	1	Phage-related protein, predicted endonuclease
3963	COG3717	3	4	7	0.90745	1	5-keto 4-deoxyuronate isomerase
1551	COG4974	303	282	585	0.907472	1	Site-specific recombinase XerD
2056	COG3046	250	233	483	0.909879	1	Uncharacterized protein related to deoxyribodipyrimidine photolyase
650	COG2998	35	34	69	0.910063	1	ABC-type tungstate transport system, permease component
2564	COG0859	130	122	252	0.914921	1	ADP-heptose:LPS heptosyltransferase
583	COG3238	34	33	67	0.916948	1	Uncharacterized protein conserved in bacteria
3667	COG1333	48	46	94	0.917994	1	ResB protein required for cytochrome c biosynthesis
926	COG0137	350	325	675	0.919499	1	Argininosuccinate synthase
324	COG2178	2	3	5	0.920624	1	Predicted RNA-binding protein of the translin family
352	COG4723	2	3	5	0.920624	1	Phage-related protein, tail component
865	COG2824	2	3	5	0.920624	1	Uncharacterized Zn-ribbon-containing protein involved in phosphonate metabolism
878	COG4789	2	3	5	0.920624	1	Type III secretory pathway, component EscV
892	COG3008	2	3	5	0.920624	1	Paraquat-inducible protein B
895	COG2985	2	3	5	0.920624	1	Predicted permease
924	COG4813	2	3	5	0.920624	1	Trehalose utilization protein
1354	COG1791	2	3	5	0.920624	1	Uncharacterized conserved protein, contains double-stranded beta-helix domain
1597	COG4222	2	3	5	0.920624	1	Uncharacterized protein conserved in bacteria
1641	COG3227	2	3	5	0.920624	1	Zinc metalloprotease (elastase)
1745	COG5032	2	3	5	0.920624	1	Phosphatidylinositol kinase and protein kinases of the PI-3 kinase family
2064	COG2746	2	3	5	0.920624	1	Aminoglycoside N3'-acetyltransferase
2116	COG5244	2	3	5	0.920624	1	Dynactin complex subunit involved in mitotic spindle partitioning in anaphase B
2213	COG1720	2	3	5	0.920624	1	Uncharacterized conserved protein
2221	COG5517	2	3	5	0.920624	1	Small subunit of phenylpropionate dioxygenase
2428	COG3932	2	3	5	0.920624	1	Uncharacterized ABC-type transport system, permease components
2625	COG5147	2	3	5	0.920624	1	Myb superfamily proteins, including transcription factors and mRNA splicing factors
2710	COG3587	2	3	5	0.920624	1	Restriction endonuclease
2885	COG3965	2	3	5	0.920624	1	Predicted Co/Zn/Cd cation transporters
2887	COG4930	2	3	5	0.920624	1	Predicted ATP-dependent Lon-type protease
3008	COG1823	2	3	5	0.920624	1	Predicted Na+/dicarboxylate symporter
3087	COG5531	2	3	5	0.920624	1	SWIB-domain-containing proteins implicated in chromatin remodeling
3256	COG3106	2	3	5	0.920624	1	Predicted ATPase
3329	COG3643	2	3	5	0.920624	1	Glutamate formiminotransferase
3366	COG3694	2	3	5	0.920624	1	ABC-type uncharacterized transport system, permease component
3602	COG3457	2	3	5	0.920624	1	Predicted amino acid racemase
3656	COG4964	2	3	5	0.920624	1	Flp pilus assembly protein, secretin CpaC
3779	COG1864	2	3	5	0.920624	1	DNA/RNA endonuclease G, NUC1
3831	COG1988	2	3	5	0.920624	1	Predicted membrane-bound metal-dependent hydrolases
3890	COG3714	2	3	5	0.920624	1	Predicted membrane protein
3949	COG4731	2	3	5	0.920624	1	Uncharacterized protein conserved in bacteria
3987	COG3551	2	3	5	0.920624	1	Uncharacterized protein conserved in bacteria
3992	COG1310	2	3	5	0.920624	1	Predicted metal-dependent protease of the PAD1/JAB1 superfamily
4080	COG1803	2	3	5	0.920624	1	Methylglyoxal synthase
3748	COG0057	400	371	771	0.922686	1	Glyceraldehyde-3-phosphate dehydrogenase/erythrose-4-phosphate dehydrogenase
357	COG1970	33	32	65	0.924029	1	Large-conductance mechanosensitive channel
3183	COG3448	47	45	92	0.924127	1	CBS-domain-containing membrane protein
3377	COG0713	60	57	117	0.928304	1	NADH:ubiquinone oxidoreductase subunit 11 or 4L (chain K)
851	COG2919	18	18	36	0.928384	1	Septum formation initiator
403	COG1666	46	44	90	0.930391	1	Uncharacterized protein conserved in bacteria
975	COG3534	46	44	90	0.930391	1	Alpha-L-arabinofuranosidase
475	COG0079	307	285	592	0.930978	1	Histidinol-phosphate/aromatic aminotransferase and cobyric acid decarboxylase
3060	COG0831	32	31	63	0.931318	1	Urea amidohydrolase (urease) gamma subunit
971	COG2807	72	68	140	0.936125	1	Cyanate permease
63	COG5391	1	2	3	0.936461	1	Phox homology (PX) domain protein
213	COG1017	1	2	3	0.936461	1	Hemoglobin-like flavoprotein
415	COG5515	1	2	3	0.936461	1	Uncharacterized conserved small protein
423	COG5388	1	2	3	0.936461	1	Uncharacterized protein conserved in bacteria
480	COG1669	1	2	3	0.936461	1	Predicted nucleotidyltransferases
503	COG4652	1	2	3	0.936461	1	Uncharacterized protein conserved in bacteria
512	COG4071	1	2	3	0.936461	1	Uncharacterized protein conserved in archaea
638	COG4736	1	2	3	0.936461	1	Cbb3-type cytochrome oxidase, subunit 3
707	COG5595	1	2	3	0.936461	1	Zn-ribbon-containing, possibly nucleic-acid-binding protein
772	COG5222	1	2	3	0.936461	1	Uncharacterized conserved protein, contains RING Zn-finger
805	COG5240	1	2	3	0.936461	1	Vesicle coat complex COPI, gamma subunit
868	COG2770	1	2	3	0.936461	1	FOG: HAMP domain
877	COG0549	1	2	3	0.936461	1	Carbamate kinase
886	COG3066	1	2	3	0.936461	1	DNA mismatch repair protein
989	COG5333	1	2	3	0.936461	1	Cdk activating kinase (CAK)/RNA polymerase II transcription initiation/nucleotide excision repair factor TFIIH/TFIIK, cyclin H subunit
1065	COG5038	1	2	3	0.936461	1	Ca2+-dependent lipid-binding protein, contains C2 domain
1068	COG1548	1	2	3	0.936461	1	Predicted transcriptional regulator/sugar kinase
1090	COG4718	1	2	3	0.936461	1	Phage-related protein
1107	COG5082	1	2	3	0.936461	1	Arginine methyltransferase-interacting protein, contains RING Zn-finger
1122	COG3981	1	2	3	0.936461	1	Predicted acetyltransferase
1275	COG4502	1	2	3	0.936461	1	Uncharacterized protein conserved in bacteria
1327	COG5425	1	2	3	0.936461	1	Usg protein, probable subunit of phosphoribosylanthranilate isomerase
1332	COG0500	1	2	3	0.936461	1	SAM-dependent methyltransferases
1349	COG2859	1	2	3	0.936461	1	Uncharacterized protein conserved in bacteria
1406	COG5061	1	2	3	0.936461	1	Oxidoreductin, endoplasmic reticulum membrane-associated protein involved in disulfide bond formation
1581	COG3044	1	2	3	0.936461	1	Predicted ATPase of the ABC class
1693	COG1422	1	2	3	0.936461	1	Predicted membrane protein
1711	COG5624	1	2	3	0.936461	1	Transcription initiation factor TFIID, subunit TAF12 (also component of histone acetyltransferase SAGA)
1797	COG5468	1	2	3	0.936461	1	Predicted secreted (periplasmic) protein
2070	COG3379	1	2	3	0.936461	1	Uncharacterized conserved protein
2126	COG5466	1	2	3	0.936461	1	Predicted small metal-binding protein
2136	COG3021	1	2	3	0.936461	1	Uncharacterized protein conserved in bacteria
2187	COG4963	1	2	3	0.936461	1	Flp pilus assembly protein, ATPase CpaE
2233	COG3490	1	2	3	0.936461	1	Uncharacterized protein conserved in bacteria
2330	COG1111	1	2	3	0.936461	1	ERCC4-like helicases
2398	COG3596	1	2	3	0.936461	1	Predicted GTPase
2563	COG4628	1	2	3	0.936461	1	Uncharacterized conserved protein
2699	COG5206	1	2	3	0.936461	1	Glycosylphosphatidylinositol transamidase (GPIT), subunit GPI8
2703	COG5650	1	2	3	0.936461	1	Predicted integral membrane protein
2714	COG1341	1	2	3	0.936461	1	Predicted GTPase or GTP-binding protein
2769	COG1727	1	2	3	0.936461	1	Ribosomal protein L18E
2786	COG5400	1	2	3	0.936461	1	Uncharacterized protein conserved in bacteria
2884	COG4677	1	2	3	0.936461	1	Pectin methylesterase
2886	COG0700	1	2	3	0.936461	1	Uncharacterized membrane protein
3035	COG4584	1	2	3	0.936461	1	Transposase and inactivated derivatives
3090	COG3527	1	2	3	0.936461	1	Alpha-acetolactate decarboxylase
3306	COG5020	1	2	3	0.936461	1	Mannosyltransferase
3340	COG3328	1	2	3	0.936461	1	Transposase and inactivated derivatives
3495	COG5113	1	2	3	0.936461	1	Ubiquitin fusion degradation protein 2
3554	COG3472	1	2	3	0.936461	1	Uncharacterized conserved protein
3561	COG1041	1	2	3	0.936461	1	Predicted DNA modification methylase
3592	COG1315	1	2	3	0.936461	1	Predicted polymerase, most proteins contain PALM domain, HD hydrolase domain and Zn-ribbon domain
3633	COG4412	1	2	3	0.936461	1	Uncharacterized protein conserved in bacteria
3638	COG4842	1	2	3	0.936461	1	Uncharacterized protein conserved in bacteria
4049	COG4690	1	2	3	0.936461	1	Dipeptidase
4069	COG4130	1	2	3	0.936461	1	Predicted sugar epimerase
4094	COG3880	1	2	3	0.936461	1	Uncharacterized protein with conserved CXXC pairs
3045	COG0569	228	212	440	0.936751	1	K+ transport systems, NAD-binding component
3066	COG3568	45	43	88	0.93679	1	Metal-dependent hydrolase
3177	COG0255	45	43	88	0.93679	1	Ribosomal protein L29
819	COG0024	292	271	563	0.936912	1	Methionine aminopeptidase
2555	COG3288	266	247	513	0.938106	1	NAD/NADP transhydrogenase alpha subunit
1856	COG0380	98	92	190	0.938259	1	Trehalose-6-phosphate synthase
214	COG0307	110	103	213	0.943051	1	Riboflavin synthase alpha chain
2146	COG0115	314	291	605	0.946253	1	Branched-chain amino acid aminotransferase/4-amino-4-deoxychorismate lyase
2329	COG1230	70	66	136	0.946764	1	Co/Zn/Cd efflux system component
2036	COG0366	440	407	847	0.947523	1	Glycosidases
2140	COG4091	56	53	109	0.951565	1	Predicted homoserine dehydrogenase
3176	COG0472	260	241	501	0.955472	1	UDP-N-acetylmuramyl pentapeptide phosphotransferase/UDP-N-acetylglucosamine-1-phosphate transferase
68	COG1690	42	40	82	0.956876	1	Uncharacterized conserved protein
110	COG3678	0	1	1	0.957615	1	P pilus assembly/Cpx signaling pathway, periplasmic inhibitor/zinc-resistance associated protein
145	COG4744	0	1	1	0.957615	1	Uncharacterized conserved protein
183	COG1497	0	1	1	0.957615	1	Predicted transcriptional regulator
208	COG2369	0	1	1	0.957615	1	Uncharacterized protein, homolog of phage Mu protein gp30
228	COG4377	0	1	1	0.957615	1	Predicted membrane protein
240	COG3755	0	1	1	0.957615	1	Uncharacterized protein conserved in bacteria
276	COG4814	0	1	1	0.957615	1	Uncharacterized protein with an alpha/beta hydrolase fold
326	COG3716	0	1	1	0.957615	1	Phosphotransferase system, mannose/fructose/N-acetylgalactosamine-specific component IID
334	COG4928	0	1	1	0.957615	1	Predicted P-loop ATPase
340	COG4568	0	1	1	0.957615	1	Transcriptional antiterminator
364	COG1336	0	1	1	0.957615	1	Uncharacterized protein predicted to be involved in DNA repair (RAMP superfamily)
375	COG3110	0	1	1	0.957615	1	Uncharacterized protein conserved in bacteria
394	COG2979	0	1	1	0.957615	1	Uncharacterized protein conserved in bacteria
399	COG3036	0	1	1	0.957615	1	Uncharacterized protein conserved in bacteria
421	COG5092	0	1	1	0.957615	1	N-myristoyl transferase
426	COG2007	0	1	1	0.957615	1	Ribosomal protein S8E
444	COG0430	0	1	1	0.957615	1	RNA 3'-terminal phosphate cyclase
457	COG2100	0	1	1	0.957615	1	Predicted Fe-S oxidoreductase
467	COG3273	0	1	1	0.957615	1	Uncharacterized conserved protein
476	COG1552	0	1	1	0.957615	1	Ribosomal protein L40E
498	COG5036	0	1	1	0.957615	1	SPX domain-containing protein involved in vacuolar polyphosphate accumulation
534	COG5030	0	1	1	0.957615	1	Clathrin adaptor complex, small subunit
563	COG3811	0	1	1	0.957615	1	Uncharacterized protein conserved in bacteria
572	COG3499	0	1	1	0.957615	1	Phage protein U
580	COG4461	0	1	1	0.957615	1	Uncharacterized protein conserved in bacteria, putative lipoprotein
609	COG5351	0	1	1	0.957615	1	Uncharacterized protein conserved in bacteria
632	COG1114	0	1	1	0.957615	1	Branched-chain amino acid permeases
654	COG3545	0	1	1	0.957615	1	Predicted esterase of the alpha/beta hydrolase fold
661	COG1676	0	1	1	0.957615	1	tRNA splicing endonuclease
731	COG4190	0	1	1	0.957615	1	Predicted transcriptional regulator
743	COG3053	0	1	1	0.957615	1	Citrate lyase synthetase
751	COG4295	0	1	1	0.957615	1	Uncharacterized protein conserved in bacteria
793	COG4934	0	1	1	0.957615	1	Predicted protease
800	COG1036	0	1	1	0.957615	1	Archaeal flavoproteins
808	COG4070	0	1	1	0.957615	1	Predicted peptidyl-prolyl cis-trans isomerase (rotamase), cyclophilin family
812	COG3504	0	1	1	0.957615	1	Type IV secretory pathway, VirB9 components
824	COG3489	0	1	1	0.957615	1	Predicted periplasmic lipoprotein
835	COG1873	0	1	1	0.957615	1	Uncharacterized conserved protein
845	COG3868	0	1	1	0.957615	1	Uncharacterized conserved protein
854	COG5385	0	1	1	0.957615	1	Uncharacterized protein conserved in bacteria
858	COG5143	0	1	1	0.957615	1	Synaptobrevin/VAMP-like protein
867	COG1713	0	1	1	0.957615	1	Predicted HD superfamily hydrolase involved in NAD metabolism
869	COG4688	0	1	1	0.957615	1	Uncharacterized protein conserved in bacteria
890	COG3160	0	1	1	0.957615	1	Regulator of sigma D
905	COG4735	0	1	1	0.957615	1	Uncharacterized protein conserved in bacteria
923	COG3946	0	1	1	0.957615	1	Type IV secretory pathway, VirJ component
932	COG3471	0	1	1	0.957615	1	Predicted periplasmic/secreted protein
938	COG1776	0	1	1	0.957615	1	Chemotaxis protein CheC, inhibitor of MCP methylation
949	COG5293	0	1	1	0.957615	1	Uncharacterized protein conserved in bacteria
954	COG5564	0	1	1	0.957615	1	Predicted TIM-barrel enzyme, possibly a dioxygenase
958	COG5290	0	1	1	0.957615	1	IkappaB kinase complex, IKAP component
968	COG3802	0	1	1	0.957615	1	Uncharacterized protein conserved in bacteria
1007	COG5594	0	1	1	0.957615	1	Uncharacterized integral membrane protein
1018	COG2075	0	1	1	0.957615	1	Ribosomal protein L24E
1043	COG3923	0	1	1	0.957615	1	Primosomal replication protein N''
1096	COG3482	0	1	1	0.957615	1	Uncharacterized conserved protein
1116	COG3184	0	1	1	0.957615	1	Uncharacterized protein conserved in bacteria
1184	COG3855	0	1	1	0.957615	1	Uncharacterized protein conserved in bacteria
1205	COG4248	0	1	1	0.957615	1	Uncharacterized protein with protein kinase and helix-hairpin-helix DNA-binding domains
1208	COG3077	0	1	1	0.957615	1	DNA-damage-inducible protein J
1223	COG1440	0	1	1	0.957615	1	Phosphotransferase system cellobiose-specific component IIB
1232	COG3322	0	1	1	0.957615	1	Predicted periplasmic ligand-binding sensor domain
1267	COG3910	0	1	1	0.957615	1	Predicted ATPase
1281	COG3420	0	1	1	0.957615	1	Nitrous oxidase accessory protein
1285	COG3600	0	1	1	0.957615	1	Uncharacterized phage-associated protein
1286	COG5194	0	1	1	0.957615	1	Component of SCF ubiquitin ligase and anaphase-promoting complex
1294	COG5139	0	1	1	0.957615	1	Uncharacterized conserved protein
1296	COG1372	0	1	1	0.957615	1	Intein/homing endonuclease
1334	COG5371	0	1	1	0.957615	1	Golgi nucleoside diphosphatase
1386	COG5610	0	1	1	0.957615	1	Predicted hydrolase (HAD superfamily)
1405	COG5339	0	1	1	0.957615	1	Uncharacterized protein conserved in bacteria
1419	COG3014	0	1	1	0.957615	1	Uncharacterized protein conserved in bacteria
1422	COG5607	0	1	1	0.957615	1	Uncharacterized conserved protein
1457	COG2442	0	1	1	0.957615	1	Uncharacterized conserved protein
1486	COG4168	0	1	1	0.957615	1	ABC-type antimicrobial peptide transport system, permease component
1495	COG1203	0	1	1	0.957615	1	Predicted helicases
1524	COG1781	0	1	1	0.957615	1	Aspartate carbamoyltransferase, regulatory subunit
1528	COG1933	0	1	1	0.957615	1	Archaeal DNA polymerase II, large subunit
1575	COG1924	0	1	1	0.957615	1	Activator of 2-hydroxyglutaryl-CoA dehydratase (HSP70-class ATPase domain)
1577	COG2016	0	1	1	0.957615	1	Predicted RNA-binding protein (contains PUA domain)
1592	COG5436	0	1	1	0.957615	1	Predicted integral membrane protein
1596	COG5516	0	1	1	0.957615	1	Conserved protein containing a Zn-ribbon-like motif, possibly RNA-binding
1599	COG1750	0	1	1	0.957615	1	Archaeal serine proteases
1621	COG4289	0	1	1	0.957615	1	Uncharacterized protein conserved in bacteria
1636	COG1821	0	1	1	0.957615	1	Predicted ATP-utilizing enzyme (ATP-grasp superfamily)
1660	COG4646	0	1	1	0.957615	1	DNA methylase
1723	COG3295	0	1	1	0.957615	1	Uncharacterized protein conserved in bacteria
1728	COG2964	0	1	1	0.957615	1	Uncharacterized protein conserved in bacteria
1743	COG4403	0	1	1	0.957615	1	Lantibiotic modifying enzyme
1776	COG5414	0	1	1	0.957615	1	TATA-binding protein-associated factor
1861	COG1337	0	1	1	0.957615	1	Uncharacterized protein predicted to be involved in DNA repair (RAMP superfamily)
1873	COG1242	0	1	1	0.957615	1	Predicted Fe-S oxidoreductase
1890	COG3260	0	1	1	0.957615	1	Ni,Fe-hydrogenase III small subunit
1896	COG1938	0	1	1	0.957615	1	Archaeal enzymes of ATP-grasp superfamily
1929	COG3721	0	1	1	0.957615	1	Putative heme iron utilization protein
1951	COG4758	0	1	1	0.957615	1	Predicted membrane protein
1976	COG5106	0	1	1	0.957615	1	Uncharacterized conserved protein
1977	COG5611	0	1	1	0.957615	1	Predicted nucleic-acid-binding protein, contains PIN domain
2035	COG3013	0	1	1	0.957615	1	Uncharacterized conserved protein
2058	COG5657	0	1	1	0.957615	1	CAS/CSE protein involved in chromosome segregation
2079	COG3766	0	1	1	0.957615	1	Predicted membrane protein
2089	COG5103	0	1	1	0.957615	1	Cell division control protein, negative regulator of transcription
2121	COG5497	0	1	1	0.957615	1	Predicted secreted protein
2128	COG1854	0	1	1	0.957615	1	LuxS protein involved in autoinducer AI2 synthesis
2133	COG4098	0	1	1	0.957615	1	Superfamily II DNA/RNA helicase required for DNA uptake (late competence protein)
2148	COG3404	0	1	1	0.957615	1	Methenyl tetrahydrofolate cyclohydrolase
2158	COG3847	0	1	1	0.957615	1	Flp pilus assembly protein, pilin Flp
2168	COG5191	0	1	1	0.957615	1	Uncharacterized conserved protein, contains HAT (Half-A-TPR) repeat
2180	COG4899	0	1	1	0.957615	1	Uncharacterized protein conserved in bacteria
2190	COG3305	0	1	1	0.957615	1	Predicted membrane protein
2218	COG0390	0	1	1	0.957615	1	ABC-type uncharacterized transport system, permease component
2240	COG3072	0	1	1	0.957615	1	Adenylate cyclase
2242	COG4300	0	1	1	0.957615	1	Predicted permease, cadmium resistance protein
2280	COG4978	0	1	1	0.957615	1	Transcriptional regulator, effector-binding domain/component
2294	COG5208	0	1	1	0.957615	1	CCAAT-binding factor, subunit C
2369	COG4644	0	1	1	0.957615	1	Transposase and inactivated derivatives, TnpA family
2377	COG4340	0	1	1	0.957615	1	Uncharacterized protein conserved in bacteria
2393	COG3560	0	1	1	0.957615	1	Predicted oxidoreductase related to nitroreductase
2410	COG3881	0	1	1	0.957615	1	Uncharacterized protein conserved in bacteria
2418	COG3512	0	1	1	0.957615	1	Uncharacterized protein conserved in bacteria
2432	COG3417	0	1	1	0.957615	1	Collagen-binding surface adhesin SpaP (antigen I/II family)
2433	COG1798	0	1	1	0.957615	1	Diphthamide biosynthesis methyltransferase
2448	COG4997	0	1	1	0.957615	1	Uncharacterized conserved protein
2477	COG3567	0	1	1	0.957615	1	Uncharacterized protein conserved in bacteria
2478	COG4950	0	1	1	0.957615	1	Uncharacterized protein conserved in bacteria
2538	COG1394	0	1	1	0.957615	1	Archaeal/vacuolar-type H+-ATPase subunit D
2544	COG5573	0	1	1	0.957615	1	Predicted nucleic-acid-binding protein, contains PIN domain
2549	COG4861	0	1	1	0.957615	1	Uncharacterized protein conserved in bacteria
2578	COG5190	0	1	1	0.957615	1	TFIIF-interacting CTD phosphatases, including NLI-interacting factor
2590	COG5063	0	1	1	0.957615	1	CCCH-type Zn-finger protein
2639	COG3047	0	1	1	0.957615	1	Outer membrane protein W
2642	COG4981	0	1	1	0.957615	1	Enoyl reductase domain of yeast-type FAS1
2673	COG5070	0	1	1	0.957615	1	Nucleotide-sugar transporter
2687	COG5571	0	1	1	0.957615	1	Autotransporter protein or domain, integral membrane beta-barrel involved in protein secretion
2691	COG5384	0	1	1	0.957615	1	U3 small nucleolar ribonucleoprotein component
2789	COG4712	0	1	1	0.957615	1	Uncharacterized protein conserved in bacteria
2800	COG5518	0	1	1	0.957615	1	Bacteriophage capsid portal protein
2877	COG1515	0	1	1	0.957615	1	Deoxyinosine 3'endonuclease (endonuclease V)
2890	COG1184	0	1	1	0.957615	1	Translation initiation factor 2B subunit, eIF-2B alpha/beta/delta family
2895	COG4619	0	1	1	0.957615	1	ABC-type uncharacterized transport system, ATPase component
2917	COG4807	0	1	1	0.957615	1	Uncharacterized protein conserved in bacteria
2937	COG0710	0	1	1	0.957615	1	3-dehydroquinate dehydratase
2949	COG4422	0	1	1	0.957615	1	Bacteriophage protein gp37
3028	COG1029	0	1	1	0.957615	1	Formylmethanofuran dehydrogenase subunit B
3034	COG2431	0	1	1	0.957615	1	Predicted membrane protein
3047	COG2167	0	1	1	0.957615	1	Ribosomal protein L39E
3111	COG3270	0	1	1	0.957615	1	Uncharacterized conserved protein
3127	COG5093	0	1	1	0.957615	1	Uncharacterized conserved protein
3129	COG3363	0	1	1	0.957615	1	Archaeal IMP cyclohydrolase
3166	COG3065	0	1	1	0.957615	1	Starvation-inducible outer membrane lipoprotein
3235	COG4390	0	1	1	0.957615	1	Uncharacterized protein conserved in bacteria
3243	COG4093	0	1	1	0.957615	1	Uncharacterized protein conserved in bacteria
3250	COG3068	0	1	1	0.957615	1	Uncharacterized protein conserved in bacteria
3290	COG0856	0	1	1	0.957615	1	Orotate phosphoribosyltransferase homologs
3354	COG4043	0	1	1	0.957615	1	Uncharacterized conserved protein
3387	COG0864	0	1	1	0.957615	1	Predicted transcriptional regulators containing the CopG/Arc/MetJ DNA-binding domain and a metal-binding domain
3393	COG4961	0	1	1	0.957615	1	Flp pilus assembly protein TadG
3406	COG4865	0	1	1	0.957615	1	Glutamate mutase epsilon subunit
3427	COG1895	0	1	1	0.957615	1	Uncharacterized conserved protein related to C-terminal domain of eukaryotic chaperone, SACSIN
3473	COG3937	0	1	1	0.957615	1	Uncharacterized conserved protein
3496	COG5227	0	1	1	0.957615	1	Ubiquitin-like protein (sentrin)
3546	COG3675	0	1	1	0.957615	1	Predicted lipase
3556	COG5578	0	1	1	0.957615	1	Predicted integral membrane protein
3610	COG5555	0	1	1	0.957615	1	Cytolysin, a secreted calcineurin-like phosphatase
3620	COG5035	0	1	1	0.957615	1	Cell cycle control protein
3639	COG3447	0	1	1	0.957615	1	Predicted integral membrane sensor domain
3721	COG2990	0	1	1	0.957615	1	Uncharacterized protein conserved in bacteria
3741	COG5231	0	1	1	0.957615	1	Vacuolar H+-ATPase V1 sector, subunit H
3747	COG3403	0	1	1	0.957615	1	Uncharacterized conserved protein
3757	COG3498	0	1	1	0.957615	1	Phage tail tube protein FII
3775	COG0269	0	1	1	0.957615	1	3-hexulose-6-phosphate synthase and related proteins
3808	COG5409	0	1	1	0.957615	1	EXS domain-containing protein
3828	COG3949	0	1	1	0.957615	1	Uncharacterized membrane protein
3830	COG5241	0	1	1	0.957615	1	Nucleotide excision repair endonuclease NEF1, RAD10 subunit
3833	COG0298	0	1	1	0.957615	1	Hydrogenase maturation factor
3857	COG5463	0	1	1	0.957615	1	Predicted integral membrane protein
3874	COG4031	0	1	1	0.957615	1	Predicted metal-binding protein
3894	COG2107	0	1	1	0.957615	1	Predicted periplasmic solute-binding protein
3903	COG5011	0	1	1	0.957615	1	Uncharacterized protein conserved in bacteria
3914	COG5086	0	1	1	0.957615	1	Uncharacterized conserved protein
3937	COG5532	0	1	1	0.957615	1	Uncharacterized conserved protein
3961	COG3113	0	1	1	0.957615	1	Predicted NTP binding protein (contains STAS domain)
3968	COG3708	0	1	1	0.957615	1	Uncharacterized protein conserved in bacteria
4007	COG3913	0	1	1	0.957615	1	Uncharacterized protein conserved in bacteria
4022	COG2973	0	1	1	0.957615	1	Trp operon repressor
4037	COG4633	0	1	1	0.957615	1	Uncharacterized protein conserved in bacteria
4050	COG3416	0	1	1	0.957615	1	Uncharacterized protein conserved in bacteria
4070	COG4906	0	1	1	0.957615	1	Predicted membrane protein
4073	COG5579	0	1	1	0.957615	1	Uncharacterized conserved protein
1759	COG4213	68	64	132	0.95772	1	ABC-type xylose transport system, periplasmic component
2193	COG2827	15	15	30	0.958457	1	Predicted endonuclease containing a URI domain
1846	COG0013	635	586	1221	0.959661	1	Alanyl-tRNA synthetase
1477	COG1271	67	63	130	0.963322	1	Cytochrome bd-type quinol oxidase, subunit 1
2997	COG1961	41	39	80	0.963892	1	Site-specific recombinases, DNA invertase Pin homologs
1370	COG0131	155	144	299	0.96828	1	Imidazoleglycerol-phosphate dehydratase
2614	COG3541	14	14	28	0.969744	1	Predicted nucleotidyltransferase
3405	COG2872	14	14	28	0.969744	1	Predicted metal-dependent hydrolases related to alanyl-tRNA synthetase HxxxH domain
90	COG5022	27	26	53	0.97146	1	Myosin heavy chain
842	COG1430	27	26	53	0.97146	1	Uncharacterized conserved protein
2589	COG2089	154	143	297	0.972098	1	Sialic acid synthase
2631	COG1055	65	61	126	0.974789	1	Na+/H+ antiporter NhaD and related arsenite permeases
1454	COG4988	77	72	149	0.978458	1	ABC-type transport system involved in cytochrome bd biosynthesis, ATPase and permease components
2341	COG4618	26	25	51	0.980366	1	ABC-type protease/lipase transport system, ATPase and permease components
2422	COG3673	26	25	51	0.980366	1	Uncharacterized conserved protein
1050	COG0513	500	461	961	0.980788	1	Superfamily II DNA and RNA helicases
3771	COG3972	13	13	26	0.981831	1	Superfamily I DNA and RNA helicases
3845	COG1357	51	48	99	0.983137	1	Uncharacterized low-complexity proteins
694	COG0238	63	59	122	0.986625	1	Ribosomal protein S18
1784	COG0418	63	59	122	0.986625	1	Dihydroorotase
3929	COG1018	63	59	122	0.986625	1	Flavodoxin reductases (ferredoxin-NADPH reductases) family 1
1085	COG0473	460	424	884	0.987048	1	Isocitrate/isopropylmalate dehydrogenase
2837	COG1454	224	207	431	0.989155	1	Alcohol dehydrogenase, class IV
3927	COG0008	360	332	692	0.989546	1	Glutamyl- and glutaminyl-tRNA synthetases
2305	COG4767	25	24	49	0.989621	1	Glycopeptide antibiotics resistance protein
2315	COG1119	25	24	49	0.989621	1	ABC-type molybdenum transport system, ATPase component/photorepair protein PhrA
2403	COG2096	50	47	97	0.989831	1	Uncharacterized conserved protein
2338	COG0188	889	818	1707	0.992946	1	Type IIA topoisomerase (DNA gyrase/topo II, topoisomerase IV), A subunit
2542	COG0214	37	35	72	0.993802	1	Pyridoxine biosynthesis enzyme
3745	COG0707	136	126	262	0.994132	1	UDP-N-acetylglucosamine:LPS N-acetylglucosamine transferase
1543	COG3620	12	12	24	0.994856	1	Predicted transcriptional regulator with C-terminal CBS domains
2907	COG0433	12	12	24	0.994856	1	Predicted ATPase
3180	COG1950	12	12	24	0.994856	1	Predicted membrane protein
2057	COG0502	24	23	47	0.999259	1	Biotin synthase and related enzymes
3519	COG4284	24	23	47	0.999259	1	UDP-glucose pyrophosphorylase
4	COG0731	1	1	2	1	1	Fe-S oxidoreductases
5	COG0239	44	21	65	1	1	Integral membrane protein possibly involved in chromosome condensation
6	COG3125	0	0	0	1	1	Heme/copper-type cytochrome/quinol oxidase, subunit 4
8	COG4125	1	0	1	1	1	Predicted membrane protein
10	COG3150	15	9	24	1	1	Predicted esterase
12	COG4104	5	1	6	1	1	Uncharacterized conserved protein
13	COG5210	3	1	4	1	1	GTPase-activating protein
14	COG5349	15	4	19	1	1	Uncharacterized protein conserved in bacteria
15	COG1133	121	107	228	1	1	ABC-type long-chain fatty acid transport system, fused permease and ATPase components
17	COG5528	6	2	8	1	1	Predicted integral membrane protein
20	COG5066	0	0	0	1	1	VAMP-associated protein involved in inositol metabolism
21	COG3911	8	4	12	1	1	Predicted ATPase
22	COG1051	165	142	307	1	1	ADP-ribose pyrophosphatase
23	COG1758	54	50	104	1	1	DNA-directed RNA polymerase, subunit K/omega
24	COG2941	102	69	171	1	1	Ubiquinone biosynthesis protein COQ7
25	COG2048	0	0	0	1	1	Heterodisulfide reductase, subunit B
26	COG3096	1	1	2	1	1	Uncharacterized protein involved in chromosome partitioning
29	COG3233	2	0	2	1	1	Predicted deacetylase
30	COG4067	30	14	44	1	1	Uncharacterized protein conserved in archaea
31	COG2978	26	19	45	1	1	Putative p-aminobenzoyl-glutamate transporter
32	COG4469	0	0	0	1	1	Competence protein
33	COG1987	39	26	65	1	1	Flagellar biosynthesis pathway, component FliQ
34	COG3842	341	297	638	1	1	ABC-type spermidine/putrescine transport systems, ATPase components
37	COG3539	1	0	1	1	1	P pilus assembly protein, pilin FimA
39	COG1461	8	7	15	1	1	Predicted kinase related to dihydroxyacetone kinase
41	COG3470	3	0	3	1	1	Uncharacterized protein probably involved in high-affinity Fe2+ transport
44	COG4383	0	0	0	1	1	Mu-like prophage protein gp29
47	COG0068	3	3	6	1	1	Hydrogenase maturation factor
49	COG0699	2	0	2	1	1	Predicted GTPases (dynamin-related)
50	COG3139	12	3	15	1	1	Uncharacterized protein conserved in bacteria
51	COG1115	204	95	299	1	1	Na+/alanine symporter
52	COG5179	1	1	2	1	1	Transcription initiation factor TFIID, subunit TAF1
54	COG5005	0	0	0	1	1	Mu-like prophage protein gpG
55	COG0145	152	104	256	1	1	N-methylhydantoinase A/acetone carboxylase, beta subunit
58	COG2440	23	19	42	1	1	Ferredoxin-like protein
59	COG2307	49	35	84	1	1	Uncharacterized protein conserved in bacteria
60	COG3331	0	0	0	1	1	Penicillin-binding protein-related factor A, putative recombinase
64	COG3516	3	3	6	1	1	Uncharacterized protein conserved in bacteria
73	COG0446	127	89	216	1	1	Uncharacterized NAD(FAD)-dependent dehydrogenases
74	COG1449	6	4	10	1	1	Alpha-amylase/alpha-mannosidase
75	COG4254	10	6	16	1	1	Uncharacterized protein conserved in bacteria
77	COG1442	7	6	13	1	1	Lipopolysaccharide biosynthesis proteins, LPS:glycosyltransferases
78	COG3324	65	49	114	1	1	Predicted enzyme related to lactoylglutathione lyase
80	COG4603	92	82	174	1	1	ABC-type uncharacterized transport system, permease component
81	COG3738	0	0	0	1	1	Uncharacterized protein conserved in bacteria
82	COG4137	21	11	32	1	1	ABC-type uncharacterized transport system, permease component
84	COG2335	63	47	110	1	1	Secreted and surface protein containing fasciclin-like repeats
85	COG5099	2	0	2	1	1	RNA-binding protein of the Puf family, translational repressor
87	COG0279	90	62	152	1	1	Phosphoheptose isomerase
89	COG1838	43	32	75	1	1	Tartrate dehydratase beta subunit/Fumarate hydratase class I, C-terminal domain
91	COG4692	1	0	1	1	1	Predicted neuraminidase (sialidase)
92	COG1283	8	4	12	1	1	Na+/phosphate symporter
93	COG5027	1	1	2	1	1	Histone acetyltransferase (MYST family)
95	COG2002	2	0	2	1	1	Regulators of stationary/sporulation gene expression
100	COG3025	9	8	17	1	1	Uncharacterized conserved protein
102	COG0347	104	82	186	1	1	Nitrogen regulatory protein PII
103	COG0389	242	215	457	1	1	Nucleotidyltransferase/DNA polymerase involved in DNA repair
104	COG2842	0	0	0	1	1	Uncharacterized ATPase, putative transposase
105	COG5239	0	0	0	1	1	mRNA deadenylase, exonuclease subunit and related nucleases
106	COG1267	43	34	77	1	1	Phosphatidylglycerophosphatase A and related proteins
107	COG3082	0	0	0	1	1	Uncharacterized protein conserved in bacteria
111	COG4259	0	0	0	1	1	Uncharacterized protein conserved in bacteria
113	COG1024	895	541	1436	1	1	Enoyl-CoA hydratase/carnithine racemase
116	COG3483	53	42	95	1	1	Tryptophan 2,3-dioxygenase (vermilion)
118	COG2070	159	99	258	1	1	Dioxygenases related to 2-nitropropane dioxygenase
122	COG4640	0	0	0	1	1	Predicted membrane protein
123	COG3338	3	2	5	1	1	Carbonic anhydrase
124	COG2066	37	29	66	1	1	Glutaminase
126	COG4460	1	1	2	1	1	Uncharacterized protein conserved in bacteria
127	COG0203	124	101	225	1	1	Ribosomal protein L17
129	COG3892	14	9	23	1	1	Uncharacterized protein conserved in bacteria
131	COG0733	170	133	303	1	1	Na+-dependent transporters of the SNF family
132	COG0189	196	150	346	1	1	Glutathione synthase/Ribosomal protein S6 modification enzyme (glutaminyl transferase)
136	COG3846	85	58	143	1	1	Type IV secretory pathway, TrbL components
137	COG2738	40	25	65	1	1	Predicted Zn-dependent protease
138	COG3745	1	1	2	1	1	Flp pilus assembly protein CpaB
139	COG4750	3	3	6	1	1	CTP:phosphocholine cytidylyltransferase involved in choline phosphorylation for cell surface LPS epitopes
140	COG3789	0	0	0	1	1	Uncharacterized protein conserved in bacteria
141	COG4286	0	0	0	1	1	Uncharacterized conserved protein related to MYG1 family
142	COG1255	0	0	0	1	1	Uncharacterized protein conserved in archaea
143	COG5282	49	41	90	1	1	Uncharacterized conserved protein
146	COG2856	2	0	2	1	1	Predicted Zn peptidase
148	COG4365	9	9	18	1	1	Uncharacterized protein conserved in bacteria
150	COG0511	100	73	173	1	1	Biotin carboxyl carrier protein
152	COG3225	23	9	32	1	1	ABC-type uncharacterized transport system involved in gliding motility, auxiliary component
153	COG3205	14	8	22	1	1	Predicted membrane protein
155	COG1436	0	0	0	1	1	Archaeal/vacuolar-type H+-ATPase subunit F
156	COG2240	19	16	35	1	1	Pyridoxal/pyridoxine/pyridoxamine kinase
157	COG4672	4	3	7	1	1	Phage-related protein
158	COG4281	2	0	2	1	1	Acyl-CoA-binding protein
159	COG5118	2	0	2	1	1	Transcription initiation factor TFIIIB, Bdp1 subunit
160	COG2085	55	46	101	1	1	Predicted dinucleotide-binding enzymes
161	COG0505	265	242	507	1	1	Carbamoylphosphate synthase small subunit
162	COG0123	197	179	376	1	1	Deacetylases, including yeast histone deacetylase and acetoin utilization protein
163	COG3280	66	46	112	1	1	Maltooligosyl trehalose synthase
164	COG1166	35	28	63	1	1	Arginine decarboxylase (spermidine biosynthesis)
166	COG3105	11	4	15	1	1	Uncharacterized protein conserved in bacteria
167	COG0051	106	93	199	1	1	Ribosomal protein S10
168	COG4270	11	9	20	1	1	Predicted membrane protein
170	COG0049	163	114	277	1	1	Ribosomal protein S7
171	COG3683	2	0	2	1	1	ABC-type uncharacterized transport system, periplasmic component
172	COG2989	13	8	21	1	1	Uncharacterized protein conserved in bacteria
173	COG1679	19	3	22	1	1	Uncharacterized conserved protein
176	COG4459	0	0	0	1	1	Periplasmic nitrate reductase system, NapE component
179	COG4221	642	474	1116	1	1	Short-chain alcohol dehydrogenase of unknown specificity
181	COG0247	248	224	472	1	1	Fe-S oxidoreductase
182	COG0860	89	65	154	1	1	N-acetylmuramoyl-L-alanine amidase
185	COG3240	2	1	3	1	1	Phospholipase/lecithinase/hemolysin
186	COG2009	50	46	96	1	1	Succinate dehydrogenase/fumarate reductase, cytochrome b subunit
187	COG1198	358	312	670	1	1	Primosomal protein N' (replication factor Y) - superfamily II helicase
189	COG1045	139	120	259	1	1	Serine acetyltransferase
190	COG2210	0	0	0	1	1	Uncharacterized conserved protein
191	COG0006	418	341	759	1	1	Xaa-Pro aminopeptidase
192	COG4734	0	0	0	1	1	Antirestriction protein
193	COG1388	27	17	44	1	1	FOG: LysM repeat
194	COG0518	207	177	384	1	1	GMP synthase - Glutamine amidotransferase domain
195	COG4150	1	0	1	1	1	ABC-type sulfate transport system, periplasmic component
196	COG1934	27	24	51	1	1	Uncharacterized protein conserved in bacteria
197	COG0725	39	29	68	1	1	ABC-type molybdate transport system, periplasmic component
198	COG3917	86	56	142	1	1	2-hydroxychromene-2-carboxylate isomerase
199	COG4379	0	0	0	1	1	Mu-like prophage tail protein gpP
201	COG1912	18	12	30	1	1	Uncharacterized conserved protein
203	COG0261	117	85	202	1	1	Ribosomal protein L21
204	COG4548	6	5	11	1	1	Nitric oxide reductase activation protein
205	COG4323	10	7	17	1	1	Predicted membrane protein
207	COG3255	2	0	2	1	1	Putative sterol carrier protein
209	COG3685	0	0	0	1	1	Uncharacterized protein conserved in bacteria
211	COG2035	66	32	98	1	1	Predicted membrane protein
212	COG5051	1	0	1	1	1	Ribosomal protein L36E
215	COG0632	78	57	135	1	1	Holliday junction resolvasome, DNA-binding subunit
216	COG4329	8	6	14	1	1	Predicted membrane protein
217	COG1947	110	102	212	1	1	4-diphosphocytidyl-2C-methyl-D-erythritol 2-phosphate synthase
218	COG0230	20	10	30	1	1	Ribosomal protein L34
219	COG0259	122	110	232	1	1	Pyridoxamine-phosphate oxidase
221	COG5336	28	22	50	1	1	Uncharacterized protein conserved in bacteria
223	COG2040	91	68	159	1	1	Homocysteine/selenocysteine methylase (S-methylmethionine-dependent)
224	COG3640	0	0	0	1	1	CO dehydrogenase maturation factor
225	COG3791	149	99	248	1	1	Uncharacterized conserved protein
226	COG2609	521	451	972	1	1	Pyruvate dehydrogenase complex, dehydrogenase (E1) component
227	COG2814	323	282	605	1	1	Arabinose efflux permease
229	COG1484	1	1	2	1	1	DNA replication protein
230	COG3467	11	11	22	1	1	Predicted flavin-nucleotide-binding protein
231	COG0524	357	324	681	1	1	Sugar kinases, ribokinase family
232	COG4665	142	111	253	1	1	TRAP-type mannitol/chloroaromatic compound transport system, small permease component
233	COG2906	9	5	14	1	1	Bacterioferritin-associated ferredoxin
234	COG3711	2	0	2	1	1	Transcriptional antiterminator
236	COG2257	10	3	13	1	1	Uncharacterized homolog of the cytoplasmic domain of flagellar protein FhlB
237	COG4290	0	0	0	1	1	Guanyl-specific ribonuclease Sa
241	COG3653	156	83	239	1	1	N-acyl-D-aspartate/D-glutamate deacylase
243	COG1078	30	25	55	1	1	HD superfamily phosphohydrolases
246	COG3696	82	71	153	1	1	Putative silver efflux pump
247	COG5501	12	6	18	1	1	Predicted secreted protein
248	COG5328	15	8	23	1	1	Uncharacterized protein conserved in bacteria
249	COG3386	118	90	208	1	1	Gluconolactonase
250	COG2106	0	0	0	1	1	Uncharacterized conserved protein
252	COG1298	223	196	419	1	1	Flagellar biosynthesis pathway, component FlhA
253	COG3460	3	2	5	1	1	Uncharacterized enzyme of phenylacetate metabolism
254	COG0014	268	201	469	1	1	Gamma-glutamyl phosphate reductase
255	COG5132	0	0	0	1	1	Cell cycle control protein, G10 family
256	COG0827	0	0	0	1	1	Adenine-specific DNA methylase
258	COG3407	18	8	26	1	1	Mevalonate pyrophosphate decarboxylase
259	COG2175	267	140	407	1	1	Probable taurine catabolism dioxygenase
261	COG1787	1	1	2	1	1	Predicted endonuclease distantly related to archaeal Holliday junction resolvase and Mrr-like restriction enzymes
262	COG3009	1	0	1	1	1	Uncharacterized protein conserved in bacteria
263	COG1266	2	2	4	1	1	Predicted metal-dependent membrane protease
264	COG5137	0	0	0	1	1	Histone chaperone involved in gene silencing
266	COG3241	7	5	12	1	1	Azurin
267	COG3945	0	0	0	1	1	Uncharacterized conserved protein
270	COG0637	145	125	270	1	1	Predicted phosphatase/phosphohexomutase
271	COG3762	4	2	6	1	1	Predicted membrane protein
275	COG0743	172	145	317	1	1	1-deoxy-D-xylulose 5-phosphate reductoisomerase
277	COG0227	76	65	141	1	1	Ribosomal protein L28
278	COG1741	165	134	299	1	1	Pirin-related protein
279	COG0787	162	126	288	1	1	Alanine racemase
281	COG0534	305	245	550	1	1	Na+-driven multidrug efflux pump
282	COG0493	424	356	780	1	1	NADPH-dependent glutamate synthase beta chain and related oxidoreductases
283	COG0102	113	88	201	1	1	Ribosomal protein L13
284	COG0585	10	6	16	1	1	Uncharacterized conserved protein
285	COG2332	61	55	116	1	1	Cytochrome c-type biogenesis protein CcmE
289	COG3326	0	0	0	1	1	Predicted membrane protein
290	COG4372	7	7	14	1	1	Uncharacterized protein conserved in bacteria with the myosin-like domain
291	COG5248	1	0	1	1	1	Transcription initiation factor TFIID, subunit TAF13
292	COG2386	44	30	74	1	1	ABC-type transport system involved in cytochrome c biogenesis, permease component
293	COG2411	0	0	0	1	1	Uncharacterized conserved protein
294	COG2181	28	26	54	1	1	Nitrate reductase gamma subunit
296	COG4664	401	365	766	1	1	TRAP-type mannitol/chloroaromatic compound transport system, large permease component
297	COG1592	53	42	95	1	1	Rubrerythrin
298	COG1977	19	12	31	1	1	Molybdopterin converting factor, small subunit
299	COG0820	187	161	348	1	1	Predicted Fe-S-cluster redox enzyme
300	COG3491	90	75	165	1	1	Isopenicillin N synthase and related dioxygenases
302	COG2236	87	73	160	1	1	Predicted phosphoribosyltransferases
304	COG0792	33	29	62	1	1	Predicted endonuclease distantly related to archaeal Holliday junction resolvase
305	COG1861	27	23	50	1	1	Spore coat polysaccharide biosynthesis protein F, CMP-KDO synthetase homolog
306	COG1232	42	26	68	1	1	Protoporphyrinogen oxidase
310	COG5612	3	0	3	1	1	Predicted integral membrane protein
311	COG4161	1	0	1	1	1	ABC-type arginine transport system, ATPase component
312	COG3178	54	28	82	1	1	Predicted phosphotransferase related to Ser/Thr protein kinases
313	COG1830	29	18	47	1	1	DhnA-type fructose-1,6-bisphosphate aldolase and related enzymes
316	COG4540	0	0	0	1	1	Phage P2 baseplate assembly protein gpV
317	COG1229	7	5	12	1	1	Formylmethanofuran dehydrogenase subunit A
318	COG5273	3	2	5	1	1	Uncharacterized protein containing DHHC-type Zn finger
319	COG0794	102	85	187	1	1	Predicted sugar phosphate isomerase involved in capsule formation
320	COG4399	4	2	6	1	1	Uncharacterized protein conserved in bacteria
322	COG4859	0	0	0	1	1	Uncharacterized protein conserved in bacteria
328	COG4960	0	0	0	1	1	Flp pilus assembly protein, protease CpaA
329	COG5639	0	0	0	1	1	Uncharacterized conserved small protein
336	COG4715	1	0	1	1	1	Uncharacterized conserved protein
337	COG5258	4	2	6	1	1	GTPase
339	COG2155	0	0	0	1	1	Uncharacterized conserved protein
341	COG5448	2	0	2	1	1	Uncharacterized conserved protein
344	COG1345	93	60	153	1	1	Flagellar capping protein
347	COG5308	3	3	6	1	1	Nuclear pore complex subunit
349	COG1167	213	181	394	1	1	Transcriptional regulators containing a DNA-binding HTH domain and an aminotransferase domain (MocR family) and their eukaryotic orthologs
350	COG0179	213	180	393	1	1	2-keto-4-pentenoate hydratase/2-oxohepta-3-ene-1,7-dioic acid hydratase (catechol pathway)
351	COG4529	3	2	5	1	1	Uncharacterized protein conserved in bacteria
356	COG3209	2	1	3	1	1	Rhs family protein
359	COG4905	0	0	0	1	1	Predicted membrane protein
361	COG1526	42	39	81	1	1	Uncharacterized protein required for formate dehydrogenase activity
362	COG3843	0	0	0	1	1	Type IV secretory pathway, VirD2 components (relaxase)
365	COG2010	42	24	66	1	1	Cytochrome c, mono- and diheme variants
368	COG3672	4	1	5	1	1	Predicted periplasmic protein
370	COG3400	0	0	0	1	1	Uncharacterized protein conserved in bacteria
371	COG3332	6	5	11	1	1	Uncharacterized conserved protein
372	COG1574	258	91	349	1	1	Predicted metal-dependent hydrolase with the TIM-barrel fold
374	COG4993	75	58	133	1	1	Glucose dehydrogenase
376	COG4230	74	49	123	1	1	Delta 1-pyrroline-5-carboxylate dehydrogenase
377	COG3593	2	2	4	1	1	Predicted ATP-dependent endonuclease of the OLD family
378	COG2195	6	2	8	1	1	Di- and tripeptidases
379	COG1719	3	0	3	1	1	Predicted hydrocarbon binding protein (contains V4R domain)
380	COG4263	0	0	0	1	1	Nitrous oxide reductase
381	COG1724	1	1	2	1	1	Predicted periplasmic or secreted lipoprotein
383	COG3629	5	3	8	1	1	DNA-binding transcriptional activator of the SARP family
384	COG4845	0	0	0	1	1	Chloramphenicol O-acetyltransferase
385	COG0456	183	144	327	1	1	Acetyltransferases
386	COG3087	22	10	32	1	1	Cell division protein
388	COG2857	129	112	241	1	1	Cytochrome c1
390	COG2015	76	46	122	1	1	Alkyl sulfatase and related hydrolases
391	COG0183	610	480	1090	1	1	Acetyl-CoA acetyltransferase
393	COG0367	155	141	296	1	1	Asparagine synthase (glutamine-hydrolyzing)
395	COG4547	158	139	297	1	1	Cobalamin biosynthesis protein CobT (nicotinate-mononucleotide:5, 6-dimethylbenzimidazole phosphoribosyltransferase)
396	COG5567	1	0	1	1	1	Predicted small periplasmic lipoprotein
397	COG2316	1	1	2	1	1	Predicted hydrolase (HD superfamily)
398	COG5088	0	0	0	1	1	Rad5p-binding protein
400	COG1144	1	0	1	1	1	Pyruvate:ferredoxin oxidoreductase and related 2-oxoacid:ferredoxin oxidoreductases, delta subunit
401	COG0613	57	30	87	1	1	Predicted metal-dependent phosphoesterases (PHP family)
402	COG1091	158	104	262	1	1	dTDP-4-dehydrorhamnose reductase
404	COG1180	42	34	76	1	1	Pyruvate-formate lyase-activating enzyme
405	COG1373	8	5	13	1	1	Predicted ATPase (AAA+ superfamily)
408	COG3246	88	66	154	1	1	Uncharacterized conserved protein
409	COG3301	0	0	0	1	1	Formate-dependent nitrite reductase, membrane component
411	COG2342	7	6	13	1	1	Predicted extracellular endo alpha-1,4 polygalactosaminidase or related polysaccharide hydrolase
413	COG1399	33	24	57	1	1	Predicted metal-binding, possibly nucleic acid-binding protein
414	COG5253	3	1	4	1	1	Phosphatidylinositol-4-phosphate 5-kinase
416	COG0359	117	76	193	1	1	Ribosomal protein L9
417	COG2322	9	9	18	1	1	Predicted membrane protein
418	COG1525	65	53	118	1	1	Micrococcal nuclease (thermonuclease) homologs
419	COG3874	1	0	1	1	1	Uncharacterized conserved protein
420	COG1611	93	72	165	1	1	Predicted Rossmann fold nucleotide-binding protein
422	COG4083	1	0	1	1	1	Predicted membrane protein
424	COG2124	225	128	353	1	1	Cytochrome P450
427	COG4305	1	0	1	1	1	Endoglucanase C-terminal domain/subunit and related proteins
428	COG4359	0	0	0	1	1	Uncharacterized conserved protein, possibly involved in methylthioadenosine recycling
430	COG3969	1	1	2	1	1	Predicted phosphoadenosine phosphosulfate sulfotransferase
431	COG4680	1	1	2	1	1	Uncharacterized protein conserved in bacteria
433	COG3142	21	19	40	1	1	Uncharacterized protein involved in copper resistance
435	COG3426	0	0	0	1	1	Butyrate kinase
436	COG5107	1	0	1	1	1	Pre-mRNA 3'-end processing (cleavage and polyadenylation) factor
437	COG0061	128	101	229	1	1	Predicted sugar kinase
438	COG1416	7	5	12	1	1	Uncharacterized conserved protein
439	COG1868	81	50	131	1	1	Flagellar motor switch protein
441	COG1714	14	12	26	1	1	Predicted membrane protein/domain
445	COG4409	34	27	61	1	1	Neuraminidase (sialidase)
446	COG1649	33	27	60	1	1	Uncharacterized protein conserved in bacteria
449	COG0394	144	100	244	1	1	Protein-tyrosine-phosphatase
450	COG1304	351	278	629	1	1	L-lactate dehydrogenase (FMN-dependent) and related alpha-hydroxy acid dehydrogenases
453	COG3049	36	28	64	1	1	Penicillin V acylase and related amidases
455	COG4850	34	28	62	1	1	Uncharacterized conserved protein
456	COG3063	69	48	117	1	1	Tfp pilus assembly protein PilF
458	COG5469	3	2	5	1	1	Predicted metal-binding protein
459	COG3617	1	0	1	1	1	Prophage antirepressor
463	COG1609	650	552	1202	1	1	Transcriptional regulators
464	COG2057	49	33	82	1	1	Acyl CoA:acetate/3-ketoacid CoA transferase, beta subunit
465	COG3607	27	23	50	1	1	Predicted lactoylglutathione lyase
466	COG5601	1	0	1	1	1	General negative regulator of transcription subunit
468	COG1100	12	9	21	1	1	GTPase SAR1 and related small G proteins
469	COG4887	0	0	0	1	1	Uncharacterized metal-binding protein conserved in archaea
471	COG2358	93	72	165	1	1	TRAP-type uncharacterized transport system, periplasmic component
472	COG1150	0	0	0	1	1	Heterodisulfide reductase, subunit C
473	COG5058	2	0	2	1	1	Protein transporter of the TRAM (translocating chain-associating membrane) superfamily, longevity assurance factor
474	COG1056	4	2	6	1	1	Nicotinamide mononucleotide adenylyltransferase
477	COG1262	155	130	285	1	1	Uncharacterized conserved protein
479	COG2406	0	0	0	1	1	Protein distantly related to bacterial ferritins
481	COG3157	2	2	4	1	1	Hemolysin-coregulated protein (uncharacterized)
482	COG2716	9	7	16	1	1	Glycine cleavage system regulatory protein
485	COG2801	50	36	86	1	1	Transposase and inactivated derivatives
486	COG4911	0	0	0	1	1	Uncharacterized conserved protein
488	COG0665	755	578	1333	1	1	Glycine/D-amino acid oxidases (deaminating)
489	COG3312	2	2	4	1	1	F0F1-type ATP synthase, subunit I
490	COG3279	47	39	86	1	1	Response regulator of the LytR/AlgR family
495	COG1588	1	0	1	1	1	RNase P/RNase MRP subunit p29
499	COG1842	32	22	54	1	1	Phage shock protein A (IM30), suppresses sigma54-dependent transcription
504	COG4112	0	0	0	1	1	Predicted phosphoesterase (MutT family)
506	COG2030	105	88	193	1	1	Acyl dehydratase
[truncated: 2,119 more rows]

## Sheet: COG PolS1 vs PolS2
Family ID	GeneFamily	Metagenome 1	Metagenome 2	Total Count	P-value	Adjusted P-value (BH)	Annotation
1716	COG5323	53	376	429	4.10768e-62	1.69154e-58	Uncharacterized conserved protein
862	COG5108	28	232	260	8.1057e-42	1.66896e-38	Mitochondrial DNA-directed RNA polymerase
2221	COG5517	5	148	153	4.09174e-38	5.61659e-35	Small subunit of phenylpropionate dioxygenase
1359	COG0749	547	1001	1548	1.38136e-32	1.42211e-29	DNA polymerase I - 3'-5' exonuclease and polymerase domains
2369	COG4644	40	201	241	1.60475e-27	1.32167e-24	Transposase and inactivated derivatives, TnpA family
38	COG3772	26	149	175	1.47311e-22	1.01104e-19	Phage-related lysozyme (muraminidase)
2261	COG1351	107	297	404	2.16357e-22	1.2728e-19	Predicted alternative thymidylate synthase
3453	COG2217	770	1118	1888	8.13473e-17	4.18735e-14	Cation transport ATPase
632	COG1114	9	80	89	1.35764e-15	6.21196e-13	Branched-chain amino acid permeases
378	COG2195	90	224	314	8.97598e-15	3.61649e-12	Di- and tripeptidases
3025	COG0474	78	205	283	9.66038e-15	3.61649e-12	Cation transport ATPase
551	COG0358	192	367	559	3.11146e-14	1.06775e-11	DNA primase (bacterial type)
3803	COG3773	42	140	182	7.74276e-14	2.45267e-11	Cell wall hydrolyses involved in spore germination
3141	COG2987	138	286	424	1.79424e-13	5.27763e-11	Urocanate hydratase
4089	COG4638	178	340	518	2.8987e-13	7.9579e-11	Phenylpropionate dioxygenase and related ring-hydroxylating dioxygenases, large terminal subunit
2856	COG1249	781	1080	1861	4.44637e-13	1.14438e-10	Pyruvate/2-oxoglutarate dehydrogenase complex, dihydrolipoamide dehydrogenase (E3) component, and related enzymes
2196	COG2326	67	176	243	7.9336e-13	1.9218e-10	Uncharacterized conserved protein
2997	COG1961	122	257	379	1.25299e-12	2.86655e-10	Site-specific recombinases, DNA invertase Pin homologs
4026	COG3278	121	255	376	1.50022e-12	3.25153e-10	Cbb3-type cytochrome oxidase, subunit 1
3931	COG4696	9	67	76	2.80922e-12	5.78418e-10	Uncharacterized protein conserved in bacteria
3494	COG2373	78	184	262	2.15157e-11	4.21913e-09	Large extracellular alpha-helical protein
1215	COG5457	21	88	109	3.69498e-11	6.91633e-09	Uncharacterized conserved small protein
3043	COG3968	51	136	187	2.13873e-10	3.82926e-08	Uncharacterized protein related to glutamine synthetase
372	COG1574	247	403	650	3.05071e-10	5.23451e-08	Predicted metal-dependent hydrolase with the TIM-barrel fold
3024	COG0535	38	113	151	4.37376e-10	7.20447e-08	Predicted Fe-S oxidoreductases
3060	COG0831	3	42	45	6.46951e-10	9.95567e-08	Urea amidohydrolase (urease) gamma subunit
2600	COG1884	293	457	750	6.52751e-10	9.95567e-08	Methylmalonyl-CoA mutase, N-terminal domain/subunit
3428	COG1554	76	171	247	6.81787e-10	1.00271e-07	Trehalose and maltose hydrolases (possible phosphorylases)
3363	COG1033	201	340	541	8.43762e-10	1.19814e-07	Predicted exporters of the RND superfamily
3078	COG1960	1421	1743	3164	8.91834e-10	1.22419e-07	Acyl-CoA dehydrogenases
2484	COG3321	42	115	157	2.79108e-09	3.70764e-07	Polyketide synthase modules and related proteins
2548	COG4454	11	59	70	3.11459e-09	4.00809e-07	Uncharacterized copper-binding protein
357	COG1970	34	101	135	3.9756e-09	4.96107e-07	Large-conductance mechanosensitive channel
1527	COG1694	21	78	99	4.47803e-09	5.26872e-07	Predicted pyrophosphatase
2840	COG3293	21	78	99	4.47803e-09	5.26872e-07	Transposase and inactivated derivatives
3822	COG2839	0	28	28	6.05093e-09	6.92159e-07	Uncharacterized protein conserved in bacteria
490	COG3279	144	257	401	7.62067e-09	8.4816e-07	Response regulator of the LytR/AlgR family
1062	COG2993	78	165	243	1.27336e-08	1.37992e-06	Cbb3-type cytochrome oxidase, cytochrome c subunit
928	COG0804	59	136	195	1.96349e-08	2.07324e-06	Urea amidohydrolase (urease) alpha subunit
686	COG1088	176	294	470	2.34881e-08	2.4181e-06	dTDP-D-glucose 4,6-dehydratase
345	COG1702	170	286	456	2.53359e-08	2.54472e-06	Phosphate starvation-inducible protein PhoH, predicted ATPase
2289	COG3537	51	123	174	2.76408e-08	2.71011e-06	Putative alpha-1,2-mannosidase
3532	COG4874	55	128	183	3.9825e-08	3.81394e-06	Uncharacterized protein conserved in bacteria containing a pentein-type domain
982	COG1257	71	151	222	4.55151e-08	4.25809e-06	Hydroxymethylglutaryl-CoA reductase
1432	COG0209	655	857	1512	4.65309e-08	4.25809e-06	Ribonucleotide reductase, alpha subunit
3773	COG1501	36	98	134	5.06517e-08	4.53443e-06	Alpha-glucosidases, family 31 of glycosyl hydrolases
1119	COG0596	393	553	946	6.35051e-08	5.56412e-06	Predicted hydrolases or acyltransferases (alpha/beta hydrolase superfamily)
3415	COG0374	15	61	76	6.95652e-08	5.96812e-06	Ni,Fe-hydrogenase I large subunit
4019	COG0559	197	315	512	8.33618e-08	7.00579e-06	Branched-chain amino acid ABC-type transport system, permease components
3203	COG1621	46	111	157	1.35061e-07	1.11236e-05	Beta-fructosidases (levanase/invertase)
873	COG0791	17	63	80	1.60053e-07	1.24363e-05	Cell wall-associated hydrolases (invasion-associated proteins)
2355	COG2414	17	63	80	1.60053e-07	1.24363e-05	Aldehyde:ferredoxin oxidoreductase
936	COG0440	49	115	164	1.63079e-07	1.24363e-05	Acetolactate synthase, small (regulatory) subunit
3140	COG0614	49	115	164	1.63079e-07	1.24363e-05	ABC-type Fe3+-hydroxamate transport system, periplasmic component
2447	COG1251	207	324	531	1.75506e-07	1.31406e-05	NAD(P)H-nitrite reductase
1004	COG3757	5	38	43	1.95144e-07	1.435e-05	Lyzozyme M1 (1,4-beta-N-acetylmuramidase)
1351	COG5587	11	51	62	2.05307e-07	1.48326e-05	Uncharacterized conserved protein
1380	COG0635	276	407	683	2.19618e-07	1.55929e-05	Coproporphyrinogen III oxidase and related Fe-S oxidoreductases
2643	COG0348	99	184	283	2.55812e-07	1.78548e-05	Polyferredoxin
116	COG3483	21	69	90	2.69816e-07	1.82148e-05	Tryptophan 2,3-dioxygenase (vermilion)
1022	COG4953	21	69	90	2.69816e-07	1.82148e-05	Membrane carboxypeptidase/penicillin-binding protein PbpC
617	COG0160	151	251	402	3.22251e-07	2.14037e-05	4-aminobutyrate aminotransferase and related aminotransferases
891	COG1151	1	26	27	3.46291e-07	2.25042e-05	6Fe-6S prismane cluster-containing protein
133	COG0156	315	451	766	3.49749e-07	2.25042e-05	7-keto-8-aminopelargonate synthetase and related enzymes
2852	COG3931	15	57	72	4.75987e-07	3.01556e-05	Predicted N-formylglutamate amidohydrolase
1050	COG0513	868	1076	1944	5.02623e-07	3.13606e-05	Superfamily II DNA and RNA helicases
3535	COG0621	484	645	1129	5.2231e-07	3.21026e-05	2-methylthioadenine synthetase
831	COG0683	176	280	456	5.70491e-07	3.45483e-05	ABC-type branched-chain amino acid transport systems, periplasmic component
1687	COG2366	186	292	478	6.26983e-07	3.74191e-05	Protein related to penicillin acylase
1001	COG0530	96	176	272	7.62708e-07	4.4869e-05	Ca2+/Na+ antiporter
2668	COG0695	107	190	297	8.89e-07	5.1562e-05	Glutaredoxin and related proteins
2412	COG0309	9	44	53	9.37579e-07	5.36243e-05	Hydrogenase maturation factor
315	COG4487	3	30	33	1.14458e-06	6.4567e-05	Uncharacterized protein conserved in bacteria
2146	COG0115	328	459	787	1.22553e-06	6.81989e-05	Branched-chain amino acid aminotransferase/4-amino-4-deoxychorismate lyase
1984	COG2235	1	24	25	1.30543e-06	7.16768e-05	Arginine deiminase
1968	COG1898	61	126	187	1.3924e-06	7.54461e-05	dTDP-4-dehydrorhamnose 3,5-epimerase and related enzymes
748	COG1044	182	282	464	1.82559e-06	9.76336e-05	UDP-3-O-[3-hydroxymyristoyl] glucosamine N-acyltransferase
3934	COG4585	57	119	176	2.12353e-06	0.000112112	Signal transduction histidine kinase
2453	COG3256	7	38	45	2.47076e-06	0.000127254	Nitric oxide reductase large subunit
2220	COG1376	71	138	209	2.48838e-06	0.000127254	Uncharacterized protein conserved in bacteria
646	COG2715	1	23	24	2.52911e-06	0.000127254	Uncharacterized membrane protein, required for spore maturation in B.subtilis.
1985	COG0191	155	247	402	2.53396e-06	0.000127254	Fructose/tagatose bisphosphate aldolase
565	COG3281	0	19	19	3.31237e-06	0.000162385	Uncharacterized protein, probably involved in trehalose biosynthesis
2212	COG2312	0	19	19	3.31237e-06	0.000162385	Erythromycin esterase homolog
598	COG2274	370	501	871	3.64102e-06	0.00017557	ABC-type bacteriocin/lantibiotic exporters, contain an N-terminal double-glycine peptidase domain
1210	COG4252	13	49	62	3.66658e-06	0.00017557	Predicted transmembrane sensor domain
2814	COG1916	3	28	31	3.85425e-06	0.000182435	Uncharacterized homolog of PrgY (pheromone shutdown protein)
2304	COG3267	36	86	122	4.71071e-06	0.00022044	Type II secretory pathway, component ExeA (predicted ATPase)
1387	COG0829	24	67	91	5.29242e-06	0.000244879	Urease accessory protein UreH
921	COG0664	228	332	560	5.64891e-06	0.000258469	cAMP-binding proteins - catabolite gene activator and regulatory subunit of cAMP-dependent protein kinases
3390	COG3562	17	55	72	6.09572e-06	0.000275848	Capsule polysaccharide export protein
3855	COG2315	23	65	88	6.16942e-06	0.000276149	Uncharacterized protein conserved in bacteria
3244	COG0672	7	36	43	7.19991e-06	0.000318809	High-affinity Fe2+/Pb2+ permease
816	COG1740	9	40	49	7.32598e-06	0.00032094	Ni,Fe-hydrogenase I small subunit
2768	COG4977	226	328	554	7.59349e-06	0.000329158	Transcriptional regulator containing an amidase domain and an AraC-type DNA-binding HTH domain
2145	COG3566	1	21	22	9.446e-06	0.000396372	Uncharacterized protein conserved in bacteria
2451	COG4032	1	21	22	9.446e-06	0.000396372	Predicted thiamine-pyrophosphate-binding protein
2563	COG4628	32	78	110	9.52743e-06	0.000396372	Uncharacterized conserved protein
1191	COG0010	197	292	489	9.5694e-06	0.000396372	Arginase/agmatinase/formimionoglutamate hydrolase, arginase family
4079	COG0798	82	148	230	9.62536e-06	0.000396372	Arsenite efflux pump ACR3 and related permeases
1064	COG3275	86	153	239	1.03647e-05	0.000422592	Putative regulator of cell autolysis
3958	COG2077	19	57	76	1.11021e-05	0.000448221	Peroxiredoxin
3569	COG1131	353	474	827	1.12111e-05	0.000448225	ABC-type multidrug transport system, ATPase component
144	COG3957	3	26	29	1.2819e-05	0.000507581	Phosphoketolase
577	COG3478	0	17	17	1.34479e-05	0.000522438	Predicted nucleic-acid-binding protein containing a Zn-ribbon domain
2894	COG4405	0	17	17	1.34479e-05	0.000522438	Uncharacterized protein conserved in bacteria
2793	COG0624	438	568	1006	1.65475e-05	0.000636846	Acetylornithine deacetylase/Succinyl-diaminopimelate desuccinylase and related deacylases
538	COG3719	11	42	53	1.77582e-05	0.000677113	Ribonuclease I
2652	COG2131	26	67	93	1.84443e-05	0.000680842	Deoxycytidylate deaminase
2917	COG4807	26	67	93	1.84443e-05	0.000680842	Uncharacterized protein conserved in bacteria
3165	COG3424	5	30	35	1.85173e-05	0.000680842	Predicted naringenin-chalcone synthase
3655	COG3813	5	30	35	1.85173e-05	0.000680842	Uncharacterized protein conserved in bacteria
1087	COG0370	144	224	368	1.9123e-05	0.000689643	Fe2+ transport system protein B
432	COG0714	330	444	774	1.91796e-05	0.000689643	MoxR-like ATPases
2930	COG4942	84	148	232	1.929e-05	0.000689643	Membrane-bound metallopeptidase
1563	COG0514	365	484	849	1.94266e-05	0.000689643	Superfamily II DNA helicase
2283	COG1001	55	109	164	1.97229e-05	0.000693227	Adenine deaminase
1137	COG2194	109	180	289	2.02266e-05	0.000693227	Predicted membrane-associated, metal-dependent hydrolase
1681	COG1512	7	34	41	2.06403e-05	0.000693227	Beta-propeller domains of methanol dehydrogenase type
2887	COG4930	7	34	41	2.06403e-05	0.000693227	Predicted ATP-dependent Lon-type protease
2902	COG5588	7	34	41	2.06403e-05	0.000693227	Uncharacterized conserved protein
2921	COG5395	7	34	41	2.06403e-05	0.000693227	Predicted membrane protein
643	COG0258	213	307	520	2.07059e-05	0.000693227	5'-3' exonuclease (including N-terminal domain of PolI)
3409	COG0240	155	236	391	2.60817e-05	0.000866164	Glycerol-3-phosphate dehydrogenase
437	COG0061	82	144	226	2.76276e-05	0.000908243	Predicted sugar kinase
3603	COG4591	313	422	735	2.77899e-05	0.000908243	ABC-type transport system, involved in lipoprotein release, permease component
1661	COG4251	67	124	191	2.89097e-05	0.000937402	Bacteriophytochrome (light-regulated signal transduction histidine kinase)
635	COG0677	151	230	381	3.27473e-05	0.00105354	UDP-N-acetyl-D-mannosaminuronate dehydrogenase
833	COG3947	17	51	68	3.43359e-05	0.00109553	Response regulator containing CheY-like receiver and SARP domains
271	COG3762	1	19	20	3.50129e-05	0.00109553	Predicted membrane protein
1933	COG2848	1	19	20	3.50129e-05	0.00109553	Uncharacterized conserved protein
2821	COG0166	265	365	630	3.51167e-05	0.00109553	Glucose-6-phosphate isomerase
417	COG2322	13	44	57	3.71836e-05	0.00115129	Predicted membrane protein
852	COG1835	26	65	91	3.93549e-05	0.00120943	Predicted acyltransferases
1702	COG0378	32	74	106	4.00922e-05	0.00122167	Ni2+-binding GTPase involved in regulation of expression and maturation of urease and hydrogenase
47	COG0068	30	71	101	4.03467e-05	0.00122167	Hydrogenase maturation factor
1529	COG0044	313	419	732	4.36554e-05	0.00130851	Dihydroorotase and related cyclic amidohydrolases
191	COG0006	378	493	871	4.385e-05	0.00130851	Xaa-Pro aminopeptidase
2205	COG1209	146	222	368	4.82106e-05	0.00142828	dTDP-glucose pyrophosphorylase
2005	COG0022	242	336	578	5.03787e-05	0.00148185	Pyruvate/2-oxoglutarate dehydrogenase complex, dehydrogenase (E1) component, eukaryotic type, beta subunit
2829	COG3129	53	103	156	5.20356e-05	0.00151973	Predicted SAM-dependent methyltransferase
3538	COG1995	144	219	363	5.404e-05	0.00156716	Pyridoxal phosphate biosynthesis protein
360	COG4627	0	15	15	5.4597e-05	0.00157224	Uncharacterized protein conserved in bacteria
1088	COG3542	5	28	33	5.56193e-05	0.00157959	Uncharacterized conserved protein
1588	COG4582	5	28	33	5.56193e-05	0.00157959	Uncharacterized protein conserved in bacteria
2477	COG3567	7	32	39	5.81127e-05	0.0016391	Uncharacterized protein conserved in bacteria
885	COG2986	124	194	318	5.93525e-05	0.0016521	Histidine ammonia-lyase
1859	COG0459	372	484	856	5.93762e-05	0.0016521	Chaperonin GroEL (HSP60 family)
2378	COG0556	338	445	783	6.32105e-05	0.00174698	Helicase subunit of the DNA excision repair complex
314	COG4231	113	180	293	6.39955e-05	0.00174934	Indolepyruvate ferredoxin oxidoreductase, alpha and beta subunits
1683	COG4775	270	367	637	6.41453e-05	0.00174934	Outer membrane protein/protective antigen OMA87
2498	COG4108	224	313	537	6.9863e-05	0.00189274	Peptide chain release factor RF-3
3367	COG0031	255	349	604	7.10253e-05	0.00191165	Cysteine synthase
3469	COG2308	36	78	114	7.53036e-05	0.00201364	Uncharacterized conserved protein
1008	COG0208	228	317	545	7.82303e-05	0.0020784	Ribonucleotide reductase, beta subunit
1038	COG1999	109	174	283	8.01576e-05	0.00211596	Uncharacterized protein SCO1/SenC/PrrC, involved in biogenesis of respiratory and photosynthetic systems
1017	COG0589	94	155	249	8.27702e-05	0.00215726	Universal stress protein UspA and related nucleotide-binding proteins
2096	COG1215	94	155	249	8.27702e-05	0.00215726	Glycosyltransferases, probably involved in cell wall biogenesis
545	COG2869	53	101	154	9.34505e-05	0.00242031	Na+-transporting NADH:ubiquinone oxidoreductase, subunit NqrC
910	COG3118	211	296	507	9.42258e-05	0.00242514	Thioredoxin domain-containing protein
672	COG1004	259	351	610	0.000107293	0.00274429	Predicted UDP-glucose 6-dehydrogenase
650	COG2998	34	74	108	0.000109353	0.00274583	ABC-type tungstate transport system, permease component
1030	COG4152	34	74	108	0.000109353	0.00274583	ABC-type uncharacterized transport system, ATPase component
1633	COG3682	34	74	108	0.000109353	0.00274583	Predicted transcriptional regulator
3317	COG1022	292	388	680	0.000122312	0.00305261	Long-chain acyl-CoA synthetases (AMP-forming)
3117	COG0607	170	246	416	0.000124436	0.00308691	Rhodanese-related sulfurtransferase
513	COG4421	1	17	18	0.000128601	0.00311517	Capsular polysaccharide biosynthesis protein
588	COG3224	1	17	18	0.000128601	0.00311517	Uncharacterized protein conserved in bacteria
2870	COG3663	1	17	18	0.000128601	0.00311517	G:T/U mismatch-specific DNA glycosylase
4010	COG3440	1	17	18	0.000128601	0.00311517	Predicted restriction endonuclease
1680	COG0641	19	51	70	0.000129778	0.00312529	Arylsulfatase regulator (Fe-S oxidoreductase)
333	COG5000	119	184	303	0.000134489	0.00321993	Signal transduction histidine kinase involved in nitrogen fixation and metabolism regulation
3649	COG0832	9	34	43	0.000140594	0.00334662	Urea amidohydrolase (urease) beta subunit
2134	COG1177	113	176	289	0.000153265	0.00362726	ABC-type spermidine/putrescine transport system, permease component II
64	COG3516	7	30	37	0.000160378	0.00377392	Uncharacterized protein conserved in bacteria
1261	COG2808	30	67	97	0.000164304	0.00384434	Transcriptional regulator
2403	COG2096	53	99	152	0.000165737	0.00385595	Uncharacterized conserved protein
2389	COG0718	26	61	87	0.000170592	0.00392458	Uncharacterized protein conserved in bacteria
3558	COG0221	26	61	87	0.000170592	0.00392458	Inorganic pyrophosphatase
2664	COG0599	51	96	147	0.000180974	0.00414028	Uncharacterized homolog of gamma-carboxymuconolactone decarboxylase subunit
2341	COG4618	82	136	218	0.000203049	0.00459908	ABC-type protease/lipase transport system, ATPase and permease components
861	COG0119	366	468	834	0.000203262	0.00459908	Isopropylmalate/homocitrate/citramalate synthases
1826	COG0737	159	230	389	0.00021239	0.00477936	5'-nucleotidase/2',3'-cyclic phosphodiesterase and related esterases
1207	COG2608	53	98	151	0.000219658	0.00488122	Copper chaperone
2910	COG0375	0	13	13	0.000221658	0.00488122	Zn finger protein HypA/HybF (possibly regulating hydrogenase expression)
3631	COG5626	0	13	13	0.000221658	0.00488122	Uncharacterized conserved small protein
4081	COG4877	0	13	13	0.000221658	0.00488122	Uncharacterized protein conserved in bacteria
685	COG0410	207	286	493	0.000229703	0.00503147	ABC-type branched-chain amino acid transport systems, ATPase component
3693	COG4912	3	21	24	0.000241919	0.00527102	Predicted DNA alkylation repair enzyme
2954	COG0397	186	261	447	0.000248525	0.00538644	Uncharacterized conserved protein
3337	COG0719	280	369	649	0.0002647	0.00570699	ABC-type transport system involved in Fe-S cluster assembly, permease component
3508	COG4598	17	46	63	0.000269181	0.00577338	ABC-type histidine transport system, ATPase component
2240	COG3072	11	36	47	0.000285583	0.00609342	Adenylate cyclase
1411	COG4662	23	55	78	0.000294774	0.00625711	ABC-type tungstate transport system, periplasmic component
3265	COG2928	30	65	95	0.000323449	0.00683059	Uncharacterized conserved protein
3885	COG0861	26	59	85	0.000345993	0.00726939	Membrane protein TerC, possibly involved in tellurium resistance
2907	COG0433	15	42	57	0.000373458	0.0078066	Predicted ATPase
1270	COG0047	132	194	326	0.000429934	0.0089126	Phosphoribosylformylglycinamidine (FGAM) synthase, glutamine amidotransferase domain
2225	COG3318	7	28	35	0.000432861	0.0089126	Predicted metal-binding protein related to the C-terminal domain of SecA
3548	COG1904	7	28	35	0.000432861	0.0089126	Glucuronate isomerase
1240	COG4645	1	15	16	0.000467106	0.00956987	Uncharacterized protein conserved in bacteria
2183	COG1639	59	103	162	0.000481567	0.00981729	Predicted signal transduction protein
2956	COG0001	186	257	443	0.000487077	0.00988071	Glutamate-1-semialdehyde aminotransferase
2052	COG1061	220	296	516	0.000510862	0.010286	DNA or RNA helicases of superfamily II
785	COG4569	13	38	51	0.000512054	0.010286	Acetaldehyde dehydrogenase (acetylating)
2034	COG0687	136	197	333	0.000601348	0.0120211	Spermidine/putrescine-binding periplasmic protein
2626	COG4198	23	53	76	0.000605207	0.0120398	Uncharacterized conserved protein
2682	COG1216	117	174	291	0.00063054	0.0124835	Predicted glycosyltransferases
1020	COG1003	226	301	527	0.000678567	0.0133701	Glycine cleavage system protein P (pyridoxal-binding), C-terminal domain
3208	COG2152	11	34	45	0.000690099	0.0135173	Predicted glycosylase
2329	COG1230	220	294	514	0.000692604	0.0135173	Co/Zn/Cd efflux system component
1978	COG2170	3	19	22	0.000757693	0.0145803	Uncharacterized conserved protein
2946	COG4373	3	19	22	0.000757693	0.0145803	Mu-like prophage FluMu protein gp28
3520	COG1243	3	19	22	0.000757693	0.0145803	Histone acetyltransferase
204	COG4548	5	23	28	0.000795097	0.0151584	Nitric oxide reductase activation protein
691	COG4671	5	23	28	0.000795097	0.0151584	Predicted glycosyl transferase
655	COG3710	15	40	55	0.000836698	0.0157574	DNA-binding winged-HTH domains
1170	COG2013	15	40	55	0.000836698	0.0157574	Uncharacterized conserved protein
3150	COG0305	351	440	791	0.000837996	0.0157574	Replicative DNA helicase
1371	COG0402	182	249	431	0.000843032	0.01578	Cytosine deaminase and related metal-dependent hydrolases
604	COG3754	0	11	11	0.000899909	0.0161598	Lipopolysaccharide biosynthesis protein
940	COG3526	0	11	11	0.000899909	0.0161598	Uncharacterized protein conserved in bacteria
1090	COG4718	0	11	11	0.000899909	0.0161598	Phage-related protein
1701	COG4185	0	11	11	0.000899909	0.0161598	Uncharacterized protein conserved in bacteria
2159	COG3375	0	11	11	0.000899909	0.0161598	Uncharacterized conserved protein
2300	COG2703	0	11	11	0.000899909	0.0161598	Hemerythrin
2861	COG5502	0	11	11	0.000899909	0.0161598	Uncharacterized conserved protein
3890	COG3714	0	11	11	0.000899909	0.0161598	Predicted membrane protein
1795	COG5424	9	30	39	0.000905909	0.0161598	Pyrroloquinoline quinone (Coenzyme PQQ) biosynthesis protein C
319	COG0794	84	132	216	0.000906489	0.0161598	Predicted sugar phosphate isomerase involved in capsule formation
3414	COG5410	84	132	216	0.000906489	0.0161598	Uncharacterized protein conserved in bacteria
2880	COG1066	230	303	533	0.000988722	0.0175498	Predicted ATP-dependent serine protease
2738	COG0403	219	290	509	0.00106044	0.018742	Glycine cleavage system protein P (pyridoxal-binding), N-terminal domain
4118	COG0592	199	267	466	0.00108236	0.0190476	DNA polymerase sliding clamp subunit (PCNA homolog)
2346	COG4695	71	115	186	0.00108901	0.0190831	Phage-related protein
3559	COG2936	53	92	145	0.00110945	0.0193589	Predicted acyl esterases
992	COG3302	7	26	33	0.00113951	0.0197165	DMSO reductase anchor subunit
3888	COG1564	7	26	33	0.00113951	0.0197165	Thiamine pyrophosphokinase
3391	COG0428	44	80	124	0.00117669	0.0202745	Predicted divalent heavy-metal cations transporter
3991	COG0447	65	107	172	0.00120972	0.020724	Dihydroxynaphthoic acid synthase
327	COG3287	23	51	74	0.00121749	0.020724	Uncharacterized conserved protein
1852	COG1393	90	138	228	0.00121974	0.020724	Arsenate reductase and related proteins, glutaredoxin family
363	COG3547	73	117	190	0.00122291	0.020724	Transposase and inactivated derivatives
1097	COG1626	17	42	59	0.001273	0.0213968	Neutral trehalase
3373	COG4325	17	42	59	0.001273	0.0213968	Predicted membrane protein
92	COG1283	36	69	105	0.00127839	0.0214	Na+/phosphate symporter
1464	COG0492	244	317	561	0.00128727	0.0214615	Thioredoxin reductase
2806	COG1321	26	55	81	0.00134445	0.0223244	Mn-dependent transcriptional regulator
2957	COG0243	224	294	518	0.00135503	0.0223672	Anaerobic dehydrogenases, typically selenocysteine-containing
3252	COG1760	97	146	243	0.00135789	0.0223672	L-serine deaminase
3369	COG0249	426	518	944	0.00141674	0.0232436	Mismatch repair ATPase (MutS family)
2231	COG0161	416	507	923	0.00142614	0.0232737	Adenosylmethionine-8-amino-7-oxononanoate aminotransferase
1647	COG1522	318	399	717	0.00142988	0.0232737	Transcriptional regulators
561	COG2067	61	101	162	0.00151619	0.0245813	Long-chain fatty acid transport protein
1660	COG4646	1	13	14	0.0016731	0.0267048	DNA methylase
3806	COG3528	1	13	14	0.0016731	0.0267048	Uncharacterized protein conserved in bacteria
3833	COG0298	1	13	14	0.0016731	0.0267048	Hydrogenase maturation factor
3946	COG4226	1	13	14	0.0016731	0.0267048	Uncharacterized protein encoded in hypervariable junctions of pilus gene clusters
148	COG4365	28	57	85	0.00174598	0.0276536	Uncharacterized protein conserved in bacteria
967	COG4653	28	57	85	0.00174598	0.0276536	Predicted phage phi-C31 gp36 major capsid-like protein
2323	COG3307	15	38	53	0.00183002	0.0287779	Lipid A core - O-antigen ligase and related enzymes
59	COG2307	19	44	63	0.00183094	0.0287779	Uncharacterized protein conserved in bacteria
1	COG3264	249	320	569	0.00184369	0.028868	Small-conductance mechanosensitive channel
874	COG3485	44	78	122	0.00203044	0.0315523	Protocatechuate 3,4-dioxygenase beta subunit
3780	COG3329	44	78	122	0.00203044	0.0315523	Predicted permease
2973	COG3439	5	21	26	0.00220549	0.0340141	Uncharacterized conserved protein
1166	COG1814	9	28	37	0.00221196	0.0340141	Uncharacterized membrane protein
243	COG1078	30	59	89	0.00221365	0.0340141	HD superfamily phosphohydrolases
2522	COG1012	1909	2073	3982	0.00228407	0.0349657	NAD-dependent aldehyde dehydrogenases
1926	COG1703	117	167	284	0.00237658	0.0362473	Putative periplasmic protein kinase ArgK and related GTPases of G3E family
1111	COG3770	23	49	72	0.0023969	0.0362884	Murein endopeptidase
4109	COG1231	23	49	72	0.0023969	0.0362884	Monoamine oxidase
1945	COG2514	21	46	67	0.00251703	0.037829	Predicted ring-cleavage extradiol dioxygenase
2380	COG2982	21	46	67	0.00251703	0.037829	Uncharacterized protein involved in outer membrane biogenesis
2747	COG0481	341	419	760	0.00270696	0.0405355	Membrane GTPase LepA
2252	COG0043	111	159	270	0.00280613	0.0418683	3-polyprenyl-4-hydroxybenzoate decarboxylase and related decarboxylases
622	COG3450	7	24	31	0.00291662	0.0433597	Predicted enzyme of the cupin superfamily
2713	COG0550	476	565	1041	0.00300061	0.0444094	Topoisomerase IA
408	COG3246	92	136	228	0.0030088	0.0444094	Uncharacterized conserved protein
639	COG0376	322	397	719	0.00307344	0.0449468	Catalase (peroxidase I)
1490	COG1227	61	98	159	0.00308639	0.0449468	Inorganic pyrophosphatase/exopolyphosphatase
1991	COG0431	61	98	159	0.00308639	0.0449468	Predicted flavoprotein
993	COG1108	103	149	252	0.00308886	0.0449468	ABC-type Mn2+/Zn2+ transport systems, permease components
3352	COG1176	122	171	293	0.00332166	0.0480148	ABC-type spermidine/putrescine transport system, permease component I
1498	COG1882	23	48	71	0.00333468	0.0480148	Pyruvate-formate lyase
3007	COG2340	23	48	71	0.00333468	0.0480148	Uncharacterized protein with SCP/PR1 domains
455	COG4850	0	9	9	0.00365353	0.0515248	Uncharacterized conserved protein
1797	COG5468	0	9	9	0.00365353	0.0515248	Predicted secreted (periplasmic) protein
2416	COG1993	0	9	9	0.00365353	0.0515248	Uncharacterized conserved protein
2836	COG4283	0	9	9	0.00365353	0.0515248	Uncharacterized conserved protein
3411	COG4650	0	9	9	0.00365353	0.0515248	Sigma54-dependent transcription regulator containing an AAA-type ATPase domain and a DNA-binding domain
4005	COG3961	0	9	9	0.00365353	0.0515248	Pyruvate decarboxylase and related thiamine pyrophosphate-requiring enzymes
273	COG3024	11	30	41	0.00372666	0.0520217	Uncharacterized protein conserved in bacteria
1104	COG3456	11	30	41	0.00372666	0.0520217	Uncharacterized conserved protein, contains FHA domain
3800	COG3358	11	30	41	0.00372666	0.0520217	Uncharacterized conserved protein
2928	COG3971	69	107	176	0.00377851	0.0525672	2-keto-4-pentenoate hydratase
2710	COG3587	24	49	73	0.00379316	0.0525933	Restriction endonuclease
1884	COG1808	15	36	51	0.00389998	0.053893	Predicted membrane protein
2409	COG1410	295	365	660	0.00400131	0.0551083	Methionine synthase I, cobalamin-binding domain
1291	COG2836	36	65	101	0.00402489	0.0552484	Uncharacterized conserved protein
2295	COG2148	151	203	354	0.00431898	0.0590883	Sugar transferases involved in lipopolysaccharide synthesis
3929	COG1018	195	253	448	0.00433431	0.0591017	Flavodoxin reductases (ferredoxin-NADPH reductases) family 1
2382	COG1917	51	84	135	0.00435364	0.0591693	Uncharacterized conserved protein, contains double-stranded beta-helix domain
361	COG1526	59	94	153	0.00437071	0.0592059	Uncharacterized protein required for formate dehydrogenase activity
3735	COG2239	249	313	562	0.00457795	0.0618098	Mg/Co/Ni transporter MgtE (contains CBS domain)
1505	COG4276	7	23	30	0.00461187	0.061849	Uncharacterized conserved protein
3064	COG4922	7	23	30	0.00461187	0.061849	Uncharacterized protein conserved in bacteria
3089	COG1959	78	117	195	0.00462591	0.061849	Predicted transcriptional regulator
3792	COG0590	99	142	241	0.0047102	0.0627722	Cytosine/adenosine deaminases
1140	COG1446	94	136	230	0.00477504	0.063431	Asparaginase
2931	COG0320	170	224	394	0.0047959	0.063439	Lipoate synthase
3836	COG2197	365	440	805	0.00480645	0.063439	Response regulator containing a CheY-like receiver domain and an HTH DNA-binding domain
3476	COG0600	117	163	280	0.00483171	0.0635686	ABC-type nitrate/sulfonate/bicarbonate transport system, permease component
1063	COG1605	32	59	91	0.00491723	0.0642372	Chorismate mutase
826	COG2317	53	86	139	0.00492603	0.0642372	Zn-dependent carboxypeptidase
2053	COG3391	21	44	65	0.00492932	0.0642372	Uncharacterized conserved protein
3324	COG0152	124	171	295	0.00495474	0.0643647	Phosphoribosylaminoimidazolesuccinocarboxamide (SAICAR) synthase
782	COG4294	9	26	35	0.00524225	0.0678855	UV damage repair endonuclease
1314	COG3243	103	146	249	0.00537263	0.0691517	Poly(3-hydroxyalkanoate) synthetase
3990	COG0064	161	213	374	0.00537361	0.0691517	Asp-tRNAAsn/Glu-tRNAGln amidotransferase B subunit (PET112 homolog)
402	COG1091	121	167	288	0.00540531	0.0693429	dTDP-4-dehydrorhamnose reductase
882	COG2258	13	32	45	0.00568867	0.0725366	Uncharacterized protein conserved in bacteria
475	COG0079	247	309	556	0.00571517	0.0725366	Histidinol-phosphate/aromatic aminotransferase and cobyric acid decarboxylase
930	COG1788	105	148	253	0.00572051	0.0725366	Acyl CoA:acetate/3-ketoacid CoA transferase, alpha subunit
2164	COG1235	69	105	174	0.00580471	0.0725366	Metal-dependent hydrolases of the beta-lactamase superfamily I
2093	COG0610	165	217	382	0.00582783	0.0725366	Type I site-specific restriction-modification system, R (restriction) subunit and related helicases
240	COG3755	1	11	12	0.00588605	0.0725366	Uncharacterized protein conserved in bacteria
1431	COG4834	1	11	12	0.00588605	0.0725366	Uncharacterized protein conserved in bacteria
2438	COG1513	1	11	12	0.00588605	0.0725366	Cyanate lyase
2994	COG5379	1	11	12	0.00588605	0.0725366	S-adenosylmethionine:diacylglycerol 3-amino-3-carboxypropyl transferase
3992	COG1310	1	11	12	0.00588605	0.0725366	Predicted metal-dependent protease of the PAD1/JAB1 superfamily
98	COG3782	5	19	24	0.00593134	0.0725366	Uncharacterized protein conserved in bacteria
1625	COG2339	5	19	24	0.00593134	0.0725366	Predicted membrane protein
2978	COG4246	5	19	24	0.00593134	0.0725366	Uncharacterized protein conserved in bacteria
4016	COG3259	5	19	24	0.00593134	0.0725366	Coenzyme F420-reducing hydrogenase, alpha subunit
4075	COG1380	5	19	24	0.00593134	0.0725366	Putative effector of murein hydrolase LrgA
201	COG1912	28	53	81	0.0059537	0.0725366	Uncharacterized conserved protein
2766	COG3419	28	53	81	0.0059537	0.0725366	Tfp pilus assembly protein, tip-associated adhesin PilY1
620	COG0324	138	186	324	0.00599237	0.0727923	tRNA delta(2)-isopentenylpyrophosphate transferase
3069	COG0516	167	219	386	0.00606169	0.0734177	IMP dehydrogenase/GMP reductase
4074	COG0303	199	255	454	0.00611336	0.0738265	Molybdopterin biosynthesis enzyme
3071	COG0631	57	90	147	0.00618204	0.0744376	Serine/threonine protein phosphatase
1474	COG4239	49	80	129	0.00622609	0.074532	ABC-type uncharacterized transport system, permease component
2645	COG1305	49	80	129	0.00622609	0.074532	Transglutaminase-like enzymes, putative cysteine proteases
180	COG0698	42	71	113	0.00644403	0.0769175	Ribose 5-phosphate isomerase RpiB
3331	COG1089	130	176	306	0.00681311	0.0808769	GDP-D-mannose dehydratase
383	COG3629	3	15	18	0.00687395	0.0808769	DNA-binding transcriptional activator of the SARP family
2336	COG3360	3	15	18	0.00687395	0.0808769	Uncharacterized conserved protein
2529	COG4225	3	15	18	0.00687395	0.0808769	Predicted unsaturated glucuronyl hydrolase involved in regulation of bacterial surface properties, and related proteins
3410	COG4748	3	15	18	0.00687395	0.0808769	Uncharacterized conserved protein
1375	COG2146	36	63	99	0.00694085	0.0814314	Ferredoxin subunits of nitrite reductase and ring-hydroxylating dioxygenases
1037	COG2954	19	40	59	0.00730772	0.085492	Uncharacterized protein conserved in bacteria
4090	COG1502	80	117	197	0.00747763	0.087232	Phosphatidylserine/phosphatidylglycerophosphate/cardiolipin synthases and related enzymes
1242	COG1253	195	249	444	0.00750149	0.0872631	Hemolysins and related proteins containing CBS domains
1353	COG3211	61	94	155	0.00758121	0.0874494	Predicted phosphatase
3802	COG0846	61	94	155	0.00758121	0.0874494	NAD-dependent protein deacetylases, SIR2 family
3995	COG1386	61	94	155	0.00758121	0.0874494	Predicted transcriptional regulator containing the HTH domain
2775	COG0508	664	755	1419	0.00761395	0.0875817	Pyruvate/2-oxoglutarate dehydrogenase complex, dihydrolipoamide acyltransferase (E2) component, and related enzymes
2046	COG1086	232	290	522	0.00767606	0.0880501	Predicted nucleoside-diphosphate sugar epimerases
1126	COG3800	53	84	137	0.00785167	0.0898144	Predicted transcriptional regulator
1363	COG5527	15	34	49	0.00808057	0.0919221	Protein involved in initiation of plasmid replication
1943	COG4782	15	34	49	0.00808057	0.0919221	Uncharacterized protein conserved in bacteria
42	COG5352	11	28	39	0.00828365	0.0937145	Uncharacterized protein conserved in bacteria
1182	COG3655	11	28	39	0.00828365	0.0937145	Predicted transcriptional regulator
1180	COG0143	290	353	643	0.0084309	0.095119	Methionyl-tRNA synthetase
794	COG5360	32	57	89	0.00861438	0.0966594	Uncharacterized protein conserved in bacteria
2193	COG2827	32	57	89	0.00861438	0.0966594	Predicted endonuclease containing a URI domain
3710	COG0005	84	121	205	0.00864655	0.0967567	Purine nucleoside phosphorylase
2794	COG3920	40	67	107	0.00930784	0.103875	Signal transduction histidine kinase
1808	COG4260	21	42	63	0.00941132	0.104745	Putative virion core protein (lumpy skin disease virus)
726	COG2223	71	105	176	0.00954925	0.105994	Nitrate/nitrite transporter
1049	COG1188	24	46	70	0.00965276	0.106284	Ribosome-associated heat shock protein implicated in the recycling of the 50S subunit (S4 paralog)
1733	COG4674	24	46	70	0.00965276	0.106284	Uncharacterized ABC-type transport system, ATPase component
2401	COG3128	24	46	70	0.00965276	0.106284	Uncharacterized iron-regulated protein
3210	COG1054	146	192	338	0.00968893	0.106397	Predicted sulfurtransferase
338	COG0069	416	488	904	0.00973809	0.106653	Glutamate synthase domain 2
3484	COG0345	132	176	308	0.00978502	0.106883	Pyrroline-5-carboxylate reductase
1995	COG0142	341	407	748	0.009871	0.107536	Geranylgeranyl pyrophosphate synthase
1899	COG0812	119	161	280	0.00994644	0.108072	UDP-N-acetylmuramate dehydrogenase
1894	COG1173	215	269	484	0.0100556	0.108971	ABC-type dipeptide/oligopeptide/nickel transport systems, permease components
1315	COG2884	103	142	245	0.0108469	0.11719	Predicted ATPase involved in cell division
386	COG3087	17	36	53	0.0108709	0.11719	Cell division protein
3936	COG2509	80	115	195	0.0109829	0.118088	Uncharacterized FAD-dependent dehydrogenases
3221	COG2831	7	21	28	0.0112336	0.120156	Hemolysin activation/secretion protein
3712	COG3320	7	21	28	0.0112336	0.120156	Putative dehydrogenase domain of multifunctional non-ribosomal peptide synthetases and related enzymes
3291	COG0663	111	151	262	0.0113128	0.120689	Carbonic anhydrases/acetyltransferases, isoleucine patch superfamily
2256	COG4799	399	468	867	0.0114605	0.121949	Acetyl-CoA carboxylase, carboxyltransferase component (subunits alpha and beta)
1982	COG0132	36	61	97	0.0117312	0.124464	Dethiobiotin synthetase
2844	COG4784	23	44	67	0.0117573	0.124464	Putative Zn-dependent protease
872	COG5557	13	30	43	0.0119768	0.124951	Polysulphide reductase
1316	COG3522	13	30	43	0.0119768	0.124951	Uncharacterized protein conserved in bacteria
1534	COG4965	13	30	43	0.0119768	0.124951	Flp pilus assembly protein TadB
1550	COG4196	9	24	33	0.0120157	0.124951	Uncharacterized protein conserved in bacteria
2732	COG4870	9	24	33	0.0120157	0.124951	Cysteine protease
3577	COG1289	9	24	33	0.0120157	0.124951	Predicted membrane protein
3755	COG1715	9	24	33	0.0120157	0.124951	Restriction endonuclease
3656	COG4964	30	53	83	0.0126285	0.130993	Flp pilus assembly protein, secretin CpaC
3188	COG0332	288	347	635	0.0127927	0.132362	3-oxoacyl-[acyl-carrier-protein] synthase III
666	COG0525	491	565	1056	0.0128568	0.132693	Valyl-tRNA synthetase
349	COG1167	170	217	387	0.0129131	0.13294	Transcriptional regulators containing a DNA-binding HTH domain and an aminotransferase domain (MocR family) and their eukaryotic orthologs
1512	COG0437	69	101	170	0.0131569	0.135112	Fe-S-cluster-containing hydrogenase components 1
1536	COG1349	92	128	220	0.0133782	0.136704	Transcriptional regulators of sugar metabolism
3182	COG1607	92	128	220	0.0133782	0.136704	Acyl-CoA hydrolase
304	COG0792	46	73	119	0.0134368	0.136962	Predicted endonuclease distantly related to archaeal Holliday junction resolvase
3941	COG1825	55	84	139	0.0135571	0.137848	Ribosomal protein L25 (general stress protein Ctc)
3744	COG2812	182	230	412	0.0135947	0.137889	DNA polymerase III, gamma/tau subunits
2837	COG1454	126	167	293	0.0136454	0.138063	Alcohol dehydrogenase, class IV
4055	COG0679	99	136	235	0.0136792	0.138066	Predicted permeases
2457	COG1428	65	96	161	0.0137456	0.138397	Deoxynucleoside kinases
1962	COG0028	666	749	1415	0.0139375	0.139987	Thiamine pyrophosphate-requiring enzymes [acetolactate synthase, pyruvate dehydrogenase (cytochrome), glyoxylate carboligase, phosphonopyruvate decarboxylase]
2639	COG3047	19	38	57	0.0140208	0.140481	Outer membrane protein W
2362	COG0207	169	215	384	0.0145431	0.143972	Thymidylate synthase
1092	COG0438	422	490	912	0.0145676	0.143972	Glycosyltransferase
25	COG2048	0	7	7	0.014833	0.143972	Heterodisulfide reductase, subunit B
898	COG1101	0	7	7	0.014833	0.143972	ABC-type uncharacterized transport system, ATPase component
1824	COG3555	0	7	7	0.014833	0.143972	Aspartyl/asparaginyl beta-hydroxylase and related dioxygenases
1880	COG4815	0	7	7	0.014833	0.143972	Uncharacterized protein conserved in bacteria
2364	COG3941	0	7	7	0.014833	0.143972	Mu-like prophage protein
2466	COG5054	0	7	7	0.014833	0.143972	Mitochondrial sulfhydryl oxidase involved in the biogenesis of cytosolic Fe/S proteins
3090	COG3527	0	7	7	0.014833	0.143972	Alpha-acetolactate decarboxylase
3122	COG4120	0	7	7	0.014833	0.143972	ABC-type uncharacterized transport system, permease component
3180	COG1950	0	7	7	0.014833	0.143972	Predicted membrane protein
3374	COG2958	0	7	7	0.014833	0.143972	Uncharacterized protein conserved in bacteria
3479	COG1755	0	7	7	0.014833	0.143972	Uncharacterized protein conserved in bacteria
1323	COG0803	67	98	165	0.0148587	0.143972	ABC-type metal ion transport system, periplasmic component/surface adhesin
553	COG1360	155	199	354	0.0152264	0.147078	Flagellar motor protein
418	COG1525	40	65	105	0.0152507	0.147078	Micrococcal nuclease (thermonuclease) homologs
446	COG1649	5	17	22	0.015383	0.147319	Uncharacterized protein conserved in bacteria
1184	COG3855	5	17	22	0.015383	0.147319	Uncharacterized protein conserved in bacteria
2392	COG3187	5	17	22	0.015383	0.147319	Heat shock protein
1446	COG0020	111	149	260	0.0156443	0.149474	Undecaprenyl pyrophosphate synthase
365	COG2010	80	113	193	0.0159308	0.151715	Cytochrome c, mono- and diheme variants
1288	COG0441	301	359	660	0.0159526	0.151715	Threonyl-tRNA synthetase
2139	COG2321	15	32	47	0.0162383	0.15337	Predicted metalloprotease
2646	COG2524	15	32	47	0.0162383	0.15337	Predicted transcriptional regulator, contains C-terminal CBS domains
3860	COG2706	15	32	47	0.0162383	0.15337	3-carboxymuconate cyclase
3035	COG4584	107	144	251	0.0167255	0.15761	Transposase and inactivated derivatives
34	COG3842	307	365	672	0.0167673	0.157644	ABC-type spermidine/putrescine transport systems, ATPase components
1975	COG1278	153	196	349	0.0169102	0.158624	Cold shock proteins
2352	COG1652	34	57	91	0.0170322	0.159406	Uncharacterized protein containing LysM domain
1244	COG3577	24	44	68	0.0174323	0.162412	Predicted aspartyl protease
2683	COG3011	24	44	68	0.0174323	0.162412	Uncharacterized protein conserved in bacteria
3607	COG0615	21	40	61	0.017488	0.162563	Cytidylyltransferase
3730	COG1259	11	26	37	0.0177995	0.164401	Uncharacterized conserved protein
3811	COG1633	11	26	37	0.0177995	0.164401	Uncharacterized conserved protein
1972	COG1228	382	445	827	0.0178054	0.164401	Imidazolonepropionase and related amidohydrolases
1110	COG5449	9	23	32	0.0179417	0.165288	Uncharacterized conserved protein
2926	COG3135	28	49	77	0.0185421	0.170059	Uncharacterized protein involved in benzoate metabolism
3666	COG0658	28	49	77	0.0185421	0.170059	Predicted membrane metal-binding protein
3274	COG4447	48	74	122	0.0186967	0.171095	Uncharacterized protein related to plant photosystem II stability/assembly factor
2279	COG0071	86	119	205	0.0190492	0.173935	Molecular chaperone (small heat shock protein)
1080	COG2610	44	69	113	0.0191169	0.174167	H+/gluconate symporter and related permeases
877	COG0549	3	13	16	0.0196797	0.177332	Carbamate kinase
2557	COG1941	3	13	16	0.0196797	0.177332	Coenzyme F420-reducing hydrogenase, gamma subunit
3093	COG4249	3	13	16	0.0196797	0.177332	Uncharacterized protein containing caspase domain
3347	COG4339	3	13	16	0.0196797	0.177332	Uncharacterized protein conserved in bacteria
4073	COG5579	3	13	16	0.0196797	0.177332	Uncharacterized conserved protein
3531	COG0385	88	121	209	0.0201298	0.180472	Predicted Na+-dependent transporter
745	COG3204	1	9	10	0.0202162	0.180472	Uncharacterized protein conserved in bacteria
1208	COG3077	1	9	10	0.0202162	0.180472	DNA-damage-inducible protein J
3451	COG4624	1	9	10	0.0202162	0.180472	Iron only hydrogenase large subunit, C-terminal domain
211	COG2035	76	107	183	0.0202472	0.180472	Predicted membrane protein
1268	COG4149	55	82	137	0.0207075	0.18416	ABC-type molybdate transport system, permease component
371	COG3332	26	46	72	0.0207504	0.18416	Uncharacterized conserved protein
2061	COG2171	149	190	339	0.0208455	0.184606	Tetrahydrodipicolinate N-succinyltransferase
3482	COG2173	17	34	51	0.0209798	0.184821	D-alanyl-D-alanine dipeptidase
3608	COG5387	17	34	51	0.0209798	0.184821	Chaperone required for the assembly of the mitochondrial F1-ATPase
3223	COG0760	103	138	241	0.0210045	0.184821	Parvulin-like peptidyl-prolyl isomerase
1227	COG0444	217	265	482	0.0211869	0.186014	ABC-type dipeptide/oligopeptide/nickel transport system, ATPase component
3438	COG5012	23	42	65	0.0212303	0.186014	Predicted cobalamin binding protein
757	COG0793	368	428	796	0.0214023	0.187123	Periplasmic protease
3781	COG0853	38	61	99	0.0219059	0.19112	Aspartate 1-decarboxylase
2701	COG1587	80	111	191	0.0228147	0.198627	Uroporphyrinogen-III synthase
1499	COG0503	69	98	167	0.0234304	0.203558	Adenine/guanine phosphoribosyltransferases and related PRPP-binding proteins
1057	COG0451	447	511	958	0.0235037	0.203765	Nucleoside-diphosphate-sugar epimerases
1570	COG1678	59	86	145	0.0242685	0.209953	Putative transcriptional regulator
2995	COG5482	13	28	41	0.0243785	0.210237	Uncharacterized conserved protein
1724	COG1250	438	501	939	0.0244034	0.210237	3-hydroxyacyl-CoA dehydrogenase
2426	COG4783	209	255	464	0.024462	0.210301	Putative Zn-dependent protease, contains TPR repeats
3416	COG0830	32	53	85	0.0247374	0.212227	Urease accessory protein UreF
2899	COG1071	224	271	495	0.0255232	0.218512	Pyruvate/2-oxoglutarate dehydrogenase complex, dehydrogenase (E1) component, eukaryotic type, alpha subunit
2049	COG4992	286	338	624	0.0259185	0.221436	Ornithine/acetylornithine aminotransferase
589	COG1132	643	716	1359	0.0259894	0.221583	ABC-type multidrug transport system, ATPase and permease components
2125	COG0608	194	238	432	0.0261477	0.22203	Single-stranded DNA-specific exonuclease
524	COG4446	7	19	26	0.0263114	0.22203	Uncharacterized protein conserved in bacteria
1117	COG3867	7	19	26	0.0263114	0.22203	Arabinogalactan endo-1,4-beta-galactosidase
1964	COG3759	7	19	26	0.0263114	0.22203	Predicted membrane protein
3109	COG2064	7	19	26	0.0263114	0.22203	Flp pilus assembly protein TadC
787	COG2154	42	65	107	0.0271582	0.228706	Pterin-4a-carbinolamine dehydratase
3264	COG0495	461	524	985	0.0272211	0.228768	Leucyl-tRNA synthetase
1898	COG1058	74	103	177	0.0273505	0.229129	Predicted nucleotide-utilizing enzyme related to molybdopterin-biosynthesis enzyme MoeA
2030	COG0149	132	169	301	0.027431	0.229129	Triosephosphate isomerase
3842	COG0270	132	169	301	0.027431	0.229129	Site-specific DNA methylase
3493	COG2183	159	199	358	0.0276063	0.230127	Transcriptional accessory protein
2868	COG3257	34	55	89	0.0280348	0.233227	Uncharacterized protein, possibly involved in glyoxylate utilization
657	COG0272	355	411	766	0.0283236	0.235054	NAD-dependent DNA ligase (contains BRCT domain type II)
2709	COG0668	161	201	362	0.0283686	0.235054	Small-conductance mechanosensitive channel
2762	COG0331	182	224	406	0.028869	0.238664	(acyl-carrier-protein) S-malonyltransferase
3340	COG3328	144	182	326	0.0289202	0.238664	Transposase and inactivated derivatives
535	COG0306	105	138	243	0.0299726	0.246854	Phosphate/sulphate permeases
3488	COG1595	488	551	1039	0.0305772	0.250847	DNA-directed RNA polymerase specialized sigma subunit, sigma24 homolog
1409	COG0409	24	42	66	0.0306401	0.250847	Hydrogenase maturation factor
2270	COG2346	24	42	66	0.0306401	0.250847	Truncated hemoglobins
2979	COG0126	188	230	418	0.0309325	0.252738	3-phosphoglycerate kinase
3065	COG3451	55	80	135	0.0311022	0.253621	Type IV secretory pathway, VirB4 components
2400	COG2270	107	140	247	0.0311924	0.253855	Permeases of the major facilitator superfamily
1228	COG3034	21	38	59	0.0315682	0.256406	Uncharacterized protein conserved in bacteria
1530	COG0139	67	94	161	0.0318409	0.256597	Phosphoribosyl-AMP cyclohydrolase
2001	COG3206	67	94	161	0.0318409	0.256597	Uncharacterized protein involved in exopolysaccharide biosynthesis
2271	COG4656	67	94	161	0.0318409	0.256597	Predicted NADH:ubiquinone oxidoreductase, subunit RnfC
3018	COG2185	67	94	161	0.0318409	0.256597	Methylmalonyl-CoA mutase, C-terminal domain/subunit (cobalamin-binding)
121	COG0407	213	257	470	0.031955	0.257013	Uroporphyrinogen-III decarboxylase
946	COG0769	203	246	449	0.0323506	0.259687	UDP-N-acetylmuramyl tripeptide synthase
2334	COG0141	292	342	634	0.0329108	0.263671	Histidinol dehydrogenase
590	COG0315	57	82	139	0.0334397	0.267388	Molybdenum cofactor biosynthesis enzyme
994	COG2963	69	96	165	0.0338086	0.269813	Transposase and inactivated derivatives
2520	COG0659	561	626	1187	0.0345992	0.275589	Sulfate permease and related transporters (MFS superfamily)
1787	COG1846	149	186	335	0.0353965	0.281396	Transcriptional regulators
1860	COG0612	432	490	922	0.0355148	0.281477	Predicted Zn-dependent peptidases
468	COG1100	26	44	70	0.0356009	0.281477	GTPase SAR1 and related small G proteins
734	COG1984	84	113	197	0.0356119	0.281477	Allophanate hydrolase subunit 2
988	COG4681	30	49	79	0.0359386	0.282973	Uncharacterized protein conserved in bacteria
1369	COG3751	30	49	79	0.0359386	0.282973	Predicted proline hydroxylase
43	COG1875	151	188	339	0.0363567	0.285719	Predicted ATPase related to phosphate starvation-inducible protein PhoH
1989	COG3944	11	24	35	0.0368316	0.2889	Capsular polysaccharide biosynthesis protein
846	COG3492	23	40	63	0.0372674	0.291586	Uncharacterized protein conserved in bacteria
2875	COG1981	86	115	201	0.0373156	0.291586	Predicted membrane protein
1413	COG1646	5	15	20	0.0382129	0.298032	Predicted phosphate-binding enzymes, TIM-barrel fold
3617	COG0070	155	192	347	0.0382879	0.298052	Glutamate synthase domain 3
1986	COG1696	40	61	101	0.0385136	0.299243	Predicted membrane protein involved in D-alanine export
2886	COG0700	9	21	30	0.0387958	0.300303	Uncharacterized membrane protein
3452	COG2501	9	21	30	0.0387958	0.300303	Uncharacterized conserved protein
2597	COG1866	236	280	516	0.0392135	0.302967	Phosphoenolpyruvate carboxykinase (ATP)
699	COG4962	51	74	125	0.0399488	0.308069	Flp pilus assembly protein, ATPase CpaF
1700	COG3383	226	269	495	0.0400438	0.308225	Uncharacterized anaerobic dehydrogenase
817	COG2130	105	136	241	0.0404402	0.310695	Putative NADP-dependent oxidoreductases
3285	COG1363	63	88	151	0.0406487	0.311716	Cellulase M and related proteins
3737	COG0252	90	119	209	0.0407613	0.311998	L-asparaginase/archaeal Glu-tRNAGln amidotransferase subunit D
1469	COG3808	219	261	480	0.0419106	0.3202	Inorganic pyrophosphatase
1420	COG2849	42	63	105	0.0421514	0.321443	Uncharacterized protein conserved in bacteria
2024	COG2233	78	105	183	0.0429206	0.326705	Xanthine/uracil permeases
739	COG1042	109	140	249	0.0434187	0.328673	Acyl-CoA synthetase (NDP forming)
1173	COG0373	109	140	249	0.0434187	0.328673	Glutamyl-tRNA reductase
1858	COG1721	109	140	249	0.0434187	0.328673	Uncharacterized conserved protein (some members contain a von Willebrand factor type A (vWA) domain)
603	COG0568	407	461	868	0.0436474	0.329798	DNA-directed RNA polymerase, sigma subunit (sigma70/sigma32)
4066	COG0101	170	207	377	0.0456247	0.344107	Pseudouridylate synthase
682	COG0417	130	163	293	0.0457691	0.344468	DNA polymerase elongation subunit (family B)
4014	COG2717	44	65	109	0.0458399	0.344468	Predicted membrane protein
1646	COG0168	274	319	593	0.0468405	0.351347	Trk-type K+ transport systems, membrane components
562	COG3484	19	34	53	0.0471216	0.351534	Predicted proteasome-type protease
3321	COG4139	19	34	53	0.0471216	0.351534	ABC-type cobalamin transport system, permease component
3516	COG3614	19	34	53	0.0471216	0.351534	Predicted periplasmic ligand-binding sensor domain
353	COG0626	355	405	760	0.0474842	0.353513	Cystathionine beta-lyases/cystathionine gamma-synthases
1501	COG0462	197	236	433	0.0475856	0.353513	Phosphoribosylpyrophosphate synthetase
384	COG4845	13	26	39	0.0478109	0.353513	Chloramphenicol O-acetyltransferase
554	COG4946	13	26	39	0.0478109	0.353513	Uncharacterized protein related to the periplasmic component of the Tol biopolymer transport system
3051	COG0728	153	188	341	0.0478161	0.353513	Uncharacterized membrane protein, putative virulence factor
2112	COG1968	115	146	261	0.0479269	0.353697	Uncharacterized bacitracin resistance protein
4045	COG0815	144	178	322	0.0484945	0.3572	Apolipoprotein N-acyltransferase
3448	COG1985	99	128	227	0.0486499	0.3572	Pyrimidine reductase, riboflavin biosynthesis
1274	COG0618	51	73	124	0.0486618	0.3572	Exopolyphosphatase-related proteins
3478	COG0314	46	67	113	0.0495678	0.363203	Molybdopterin converting factor, large subunit
758	COG1206	36	55	91	0.0497647	0.363353	NAD(FAD)-utilizing enzyme possibly involved in translation
1958	COG3201	36	55	91	0.0497647	0.363353	Nicotinamide mononucleotide transporter
3313	COG0282	101	130	231	0.0504199	0.367485	Acetate kinase
615	COG5278	11	23	34	0.0521674	0.378048	Predicted periplasmic ligand-binding sensor domain
1115	COG2932	11	23	34	0.0521674	0.378048	Predicted transcriptional regulator
3967	COG2323	11	23	34	0.0521674	0.378048	Predicted membrane protein
2752	COG5441	24	40	64	0.0523281	0.378048	Uncharacterized conserved protein
2962	COG1013	24	40	64	0.0523281	0.378048	Pyruvate:ferredoxin oxidoreductase and related 2-oxoacid:ferredoxin oxidoreductases, beta subunit
206	COG0863	122	153	275	0.0532243	0.380999	DNA modification methylase
3702	COG2065	48	69	117	0.0533252	0.380999	Pyrimidine operon attenuation protein/uracil phosphoribosyltransferase
3950	COG3173	88	115	203	0.0533498	0.380999	Predicted aminoglycoside phosphotransferase
3917	COG0399	382	432	814	0.0537257	0.380999	Predicted pyridoxal phosphate-dependent enzyme apparently involved in regulation of cell wall biogenesis
158	COG4281	3	11	14	0.0538468	0.380999	Acyl-CoA-binding protein
230	COG3467	3	11	14	0.0538468	0.380999	Predicted flavin-nucleotide-binding protein
320	COG4399	3	11	14	0.0538468	0.380999	Uncharacterized protein conserved in bacteria
1011	COG5460	3	11	14	0.0538468	0.380999	Uncharacterized conserved protein
2014	COG3335	3	11	14	0.0538468	0.380999	Transposase and inactivated derivatives
2084	COG4530	3	11	14	0.0538468	0.380999	Uncharacterized protein conserved in bacteria
2638	COG4189	3	11	14	0.0538468	0.380999	Predicted transcriptional regulator
2949	COG4422	3	11	14	0.0538468	0.380999	Bacteriophage protein gp37
3333	COG1783	38	57	95	0.0544994	0.384296	Phage terminase large subunit
3641	COG3367	38	57	95	0.0544994	0.384296	Uncharacterized conserved protein
3636	COG0362	124	155	279	0.0547417	0.385344	6-phosphogluconate dehydrogenase
382	COG2116	21	36	57	0.0552478	0.388243	Formate/nitrite family of transporters
2755	COG0318	1099	1174	2273	0.0567501	0.398121	Acyl-CoA synthetases (AMP-forming)/AMP-acid ligases II
3	COG1894	170	205	375	0.0574398	0.399979	NADH:ubiquinone oxidoreductase, NADH-binding (51 kD) subunit
119	COG1136	326	372	698	0.0575273	0.399979	ABC-type antimicrobial peptide transport system, ATPase component
2361	COG0729	63	86	149	0.0580977	0.399979	Outer membrane protein
1067	COG0424	172	207	379	0.0585713	0.399979	Nucleotide-binding protein implicated in inhibition of septum formation
438	COG1416	7	17	24	0.0588919	0.399979	Uncharacterized conserved protein
1617	COG2318	7	17	24	0.0588919	0.399979	Uncharacterized protein conserved in bacteria
3083	COG3901	7	17	24	0.0588919	0.399979	Regulator of nitric oxide reductase transcription
3972	COG0845	197	234	431	0.0589654	0.399979	Membrane-fusion protein
1906	COG4704	15	28	43	0.059162	0.399979	Uncharacterized protein conserved in bacteria
1662	COG2876	40	59	99	0.0592662	0.399979	3-deoxy-D-arabino-heptulosonate 7-phosphate (DAHP) synthase
3674	COG3222	40	59	99	0.0592662	0.399979	Uncharacterized protein conserved in bacteria
2881	COG2391	26	42	68	0.0593948	0.399979	Predicted transporter component
428	COG4359	0	5	5	0.0602203	0.399979	Uncharacterized conserved protein, possibly involved in methylthioadenosine recycling
747	COG1389	0	5	5	0.0602203	0.399979	DNA topoisomerase VI, subunit B
995	COG5514	0	5	5	0.0602203	0.399979	Uncharacterized conserved protein
1035	COG5301	0	5	5	0.0602203	0.399979	Phage-related tail fibre protein
1101	COG2367	0	5	5	0.0602203	0.399979	Beta-lactamase class A
1157	COG4402	0	5	5	0.0602203	0.399979	Uncharacterized protein conserved in bacteria
1518	COG3212	0	5	5	0.0602203	0.399979	Predicted membrane protein
1664	COG4954	0	5	5	0.0602203	0.399979	Uncharacterized protein conserved in bacteria
2260	COG5383	0	5	5	0.0602203	0.399979	Uncharacterized protein conserved in bacteria
2569	COG4572	0	5	5	0.0602203	0.399979	Putative cation transport regulator
2839	COG5622	0	5	5	0.0602203	0.399979	Protein required for attachment to host cells
2985	COG4849	0	5	5	0.0602203	0.399979	Uncharacterized protein conserved in bacteria
3234	COG5608	0	5	5	0.0602203	0.399979	Conserved secreted protein
3431	COG3659	0	5	5	0.0602203	0.399979	Carbohydrate-selective porin
3640	COG2149	0	5	5	0.0602203	0.399979	Predicted membrane protein
3671	COG1613	0	5	5	0.0602203	0.399979	ABC-type sulfate transport system, periplasmic component
3720	COG5077	0	5	5	0.0602203	0.399979	Ubiquitin carboxyl-terminal hydrolase
3824	COG1644	0	5	5	0.0602203	0.399979	DNA-directed RNA polymerase, subunit N (RpoN/RPB10)
3853	COG4468	0	5	5	0.0602203	0.399979	Galactose-1-phosphate uridyltransferase
3899	COG4457	0	5	5	0.0602203	0.399979	Uncharacterized protein conserved in bacteria, putative virulence factor
4048	COG4700	0	5	5	0.0602203	0.399979	Uncharacterized protein conserved in bacteria containing a divergent form of TPR repeats
27	COG0567	497	551	1048	0.060505	0.401223	2-oxoglutarate dehydrogenase complex, dehydrogenase (E1) component, and related enzymes
722	COG3104	176	211	387	0.0608314	0.402739	Dipeptide/tripeptide permease
1306	COG1301	165	199	364	0.0612444	0.404823	Na+/H+-dicarboxylate symporters
112	COG1475	144	176	320	0.0619977	0.409145	Predicted transcriptional regulators
1798	COG0604	441	492	933	0.0624143	0.411236	NADPH:quinone reductase and related Zn-dependent oxidoreductases
3760	COG0785	53	74	127	0.0627912	0.412399	Cytochrome c biogenesis protein
3940	COG1020	53	74	127	0.0627912	0.412399	Non-ribosomal peptide synthetase modules and related proteins
3021	COG0771	219	257	476	0.0631695	0.414223	UDP-N-acetylmuramoylalanine-D-glutamate ligase
2827	COG0594	42	61	103	0.06405	0.419329	RNase P protein component
246	COG3696	1316	1393	2709	0.0649475	0.42453	Putative silver efflux pump
2445	COG3823	28	44	72	0.0665093	0.425967	Glutamine cyclotransferase
2801	COG1682	28	44	72	0.0665093	0.425967	ABC-type polysaccharide/polyol phosphate export systems, permease component
3623	COG3703	28	44	72	0.0665093	0.425967	Uncharacterized protein involved in cation transport
933	COG1566	359	405	764	0.0668024	0.425967	Multidrug resistance efflux pump
3907	COG1057	84	109	193	0.0669649	0.425967	Nicotinic acid mononucleotide adenylyltransferase
110	COG3678	1	7	8	0.0671327	0.425967	P pilus assembly/Cpx signaling pathway, periplasmic inhibitor/zinc-resistance associated protein
156	COG2240	1	7	8	0.0671327	0.425967	Pyridoxal/pyridoxine/pyridoxamine kinase
429	COG0383	1	7	8	0.0671327	0.425967	Alpha-mannosidase
1197	COG4186	1	7	8	0.0671327	0.425967	Predicted phosphoesterase or phosphohydrolase
1456	COG4605	1	7	8	0.0671327	0.425967	ABC-type enterochelin transport system, permease component
1567	COG1773	1	7	8	0.0671327	0.425967	Rubredoxin
1855	COG1027	1	7	8	0.0671327	0.425967	Aspartate ammonia-lyase
2246	COG4957	1	7	8	0.0671327	0.425967	Predicted transcriptional regulator
2248	COG2026	1	7	8	0.0671327	0.425967	Cytotoxic translational repressor of toxin-antitoxin stability system
2274	COG5658	1	7	8	0.0671327	0.425967	Predicted integral membrane protein
2383	COG2263	1	7	8	0.0671327	0.425967	Predicted RNA methylase
2955	COG4453	1	7	8	0.0671327	0.425967	Uncharacterized protein conserved in bacteria
3788	COG2975	1	7	8	0.0671327	0.425967	Uncharacterized protein conserved in bacteria
4110	COG3871	1	7	8	0.0671327	0.425967	Uncharacterized stress protein (general stress protein 26)
56	COG2103	44	63	107	0.068838	0.436115	Predicted sugar phosphate isomerase
732	COG0560	103	130	233	0.0691397	0.437354	Phosphoserine phosphatase
134	COG1403	34	51	85	0.0707379	0.446777	Restriction endonuclease
4000	COG0384	51	71	122	0.0711874	0.448928	Predicted epimerase, PhzC/PhzF homolog
987	COG2885	322	365	687	0.0723697	0.455686	Outer membrane protein and related peptidoglycan-associated (lipo)proteins
1325	COG3746	30	46	76	0.0736312	0.461869	Phosphate-selective porin
3457	COG1404	30	46	76	0.0736312	0.461869	Subtilisin-like serine proteases
1940	COG1160	199	234	433	0.0736881	0.461869	Predicted GTPases
1466	COG0328	59	80	139	0.0741642	0.464146	Ribonuclease HI
3271	COG2132	188	222	410	0.0750367	0.468894	Putative multicopper oxidases
2977	COG0547	182	215	397	0.0794116	0.492788	Anthranilate phosphoribosyltransferase
1540	COG1116	157	188	345	0.0795476	0.492788	ABC-type nitrate/sulfonate/bicarbonate transport system, ATPase component
219	COG0259	113	140	253	0.0795514	0.492788	Pyridoxamine-phosphate oxidase
1162	COG3844	134	163	297	0.0795864	0.492788	Kynureninase
2767	COG0076	134	163	297	0.0795864	0.492788	Glutamate decarboxylase and related PLP-dependent proteins
1388	COG2815	9	19	28	0.0801571	0.492788	Uncharacterized protein conserved in bacteria
1399	COG3943	9	19	28	0.0801571	0.492788	Virulence protein
1872	COG1918	9	19	28	0.0801571	0.492788	Fe2+ transport system protein A
2419	COG3290	9	19	28	0.0801571	0.492788	Signal transduction histidine kinase regulating citrate/malate metabolism
2429	COG3758	9	19	28	0.0801571	0.492788	Uncharacterized protein conserved in bacteria
1396	COG2234	146	176	322	0.0801767	0.492788	Predicted aminopeptidases
969	COG0099	78	101	179	0.0810295	0.497287	Ribosomal protein S13
941	COG0739	261	299	560	0.0820166	0.502596	Membrane proteins related to metalloendopeptidases
3667	COG1333	19	32	51	0.0821614	0.502735	ResB protein required for cytochrome c biosynthesis
1361	COG0526	117	144	261	0.0836633	0.511165	Thiol-disulfide isomerase and thioredoxins
2313	COG0563	119	146	265	0.0857056	0.522868	Adenylate kinase and related kinases
1897	COG0654	436	482	918	0.0873147	0.531896	2-polyprenyl-6-methoxyphenol hydroxylase and related FAD-dependent oxidoreductases
2021	COG0715	101	126	227	0.0881172	0.535992	ABC-type nitrate/sulfonate/bicarbonate transport systems, periplasmic components
277	COG0227	40	57	97	0.0891689	0.538639	Ribosomal protein L28
2604	COG0578	244	280	524	0.0893537	0.538639	Glycerol-3-phosphate dehydrogenase
803	COG0460	199	232	431	0.0899746	0.538639	Homoserine dehydrogenase
3273	COG5614	13	24	37	0.0899956	0.538639	Bacteriophage head-tail adaptor
317	COG1229	5	13	18	0.0901219	0.538639	Formylmethanofuran dehydrogenase subunit A
332	COG0671	5	13	18	0.0901219	0.538639	Membrane-associated phospholipid phosphatase
824	COG3489	5	13	18	0.0901219	0.538639	Predicted periplasmic lipoprotein
1873	COG1242	5	13	18	0.0901219	0.538639	Predicted Fe-S oxidoreductase
1946	COG2187	5	13	18	0.0901219	0.538639	Uncharacterized protein conserved in bacteria
2850	COG4694	5	13	18	0.0901219	0.538639	Uncharacterized protein conserved in bacteria
3705	COG1585	5	13	18	0.0901219	0.538639	Membrane protein implicated in regulation of membrane protease activity
3880	COG2910	5	13	18	0.0901219	0.538639	Putative NADH-flavin reductase
2571	COG1162	103	128	231	0.0905519	0.540424	Predicted GTPases
2072	COG0489	217	251	468	0.0917988	0.54669	ATPases involved in chromosome partitioning
911	COG0084	174	205	379	0.0918673	0.54669	Mg-dependent DNase
3509	COG0288	86	109	195	0.0929822	0.552526	Carbonic anhydrase
2855	COG4177	176	207	383	0.0932876	0.553542	ABC-type branched-chain amino acid transport system, permease component
3838	COG3340	21	34	55	0.09354	0.554242	Peptidase E
2132	COG0685	97	121	218	0.0953245	0.564003	5,10-methylenetetrahydrofolate reductase
2903	COG1490	88	111	199	0.0959223	0.566726	D-Tyr-tRNAtyr deacylase
2165	COG0280	245	280	525	0.0981602	0.579117	Phosphotransacetylase
210	COG0573	57	76	133	0.0994292	0.584093	ABC-type phosphate transport system, permease component
1974	COG5362	57	76	133	0.0994292	0.584093	Phage-related terminase
2374	COG3893	57	76	133	0.0994292	0.584093	Inactivated superfamily I helicase
14	COG5349	11	21	32	0.10115	0.590202	Uncharacterized protein conserved in bacteria
1034	COG3809	11	21	32	0.10115	0.590202	Uncharacterized protein conserved in bacteria
2506	COG2215	11	21	32	0.10115	0.590202	ABC-type uncharacterized transport system, permease component
2705	COG1738	44	61	105	0.101186	0.590202	Uncharacterized conserved protein
3036	COG0295	44	61	105	0.101186	0.590202	Cytidine deaminase
3651	COG0121	51	69	120	0.102144	0.594951	Predicted glutamine amidotransferase
2726	COG1178	161	190	351	0.102319	0.595128	ABC-type Fe3+ transport system, permease component
1025	COG2224	115	140	255	0.104841	0.608936	Isocitrate lyase
3423	COG1014	28	42	70	0.105574	0.612329	Pyruvate:ferredoxin oxidoreductase and related 2-oxoacid:ferredoxin oxidoreductases, gamma subunit
341	COG5448	15	26	41	0.106575	0.616396	Uncharacterized conserved protein
1299	COG1647	15	26	41	0.106575	0.616396	Esterase/lipase
2055	COG2049	46	63	109	0.107082	0.617922	Allophanate hydrolase subunit 1
3742	COG0114	167	196	363	0.107156	0.617922	Fumarase
3159	COG0184	53	71	124	0.107289	0.617922	Ribosomal protein S15P/S13E
281	COG0534	439	482	921	0.107663	0.619214	Na+-driven multidrug efflux pump
896	COG2353	61	80	141	0.108495	0.622257	Uncharacterized conserved protein
1520	COG0572	61	80	141	0.108495	0.622257	Uridine kinase
3902	COG0450	144	171	315	0.110305	0.631763	Peroxiredoxin
1538	COG2996	55	73	128	0.112367	0.642675	Uncharacterized protein conserved in bacteria
76	COG0539	276	311	587	0.113435	0.647886	Ribosomal protein S1
626	COG4630	101	124	225	0.114475	0.652922	Xanthine dehydrogenase, iron-sulfur cluster and FAD-binding subunit A
1793	COG0498	192	222	414	0.114968	0.654823	Threonine synthase
3870	COG2871	178	207	385	0.115801	0.65786	Na+-transporting NADH:ubiquinone oxidoreductase, subunit NqrF
147	COG1624	36	51	87	0.11598	0.65786	Uncharacterized conserved protein
1842	COG1575	36	51	87	0.11598	0.65786	1,4-dihydroxy-2-naphthoate octaprenyltransferase
2532	COG2518	126	151	277	0.117406	0.665031	Protein-L-isoaspartate carboxylmethyltransferase
2631	COG1055	74	94	168	0.118116	0.668135	Na+/H+ antiporter NhaD and related arsenite permeases
478	COG1858	128	153	281	0.119632	0.675782	Cytochrome c peroxidase
377	COG3593	13	23	36	0.121422	0.681223	Predicted ATP-dependent endonuclease of the OLD family
1542	COG2104	13	23	36	0.121422	0.681223	Sulfur transfer protein involved in thiamine biosynthesis
1626	COG2740	13	23	36	0.121422	0.681223	Predicted nucleic-acid-binding protein implicated in transcription termination
3144	COG3921	13	23	36	0.121422	0.681223	Uncharacterized protein conserved in bacteria
3682	COG1828	13	23	36	0.121422	0.681223	Phosphoribosylformylglycinamidine (FGAM) synthase, PurS component
696	COG1256	76	96	172	0.121946	0.683229	Flagellar hook-associated protein
2368	COG2032	17	28	45	0.122632	0.683645	Cu/Zn superoxide dismutase
2474	COG1763	17	28	45	0.122632	0.683645	Molybdopterin-guanine dinucleotide biosynthesis protein
3675	COG3265	17	28	45	0.122632	0.683645	Gluconate kinase
3910	COG0040	107	130	237	0.122684	0.683645	ATP phosphoribosyltransferase
1912	COG0108	132	157	289	0.124029	0.689275	3,4-dihydroxy-2-butanone 4-phosphate synthase
2658	COG0479	132	157	289	0.124029	0.689275	Succinate dehydrogenase/fumarate reductase, Fe-S protein subunit
153	COG3205	7	15	22	0.125001	0.690018	Predicted membrane protein
1981	COG3502	7	15	22	0.125001	0.690018	Uncharacterized protein conserved in bacteria
3219	COG1094	7	15	22	0.125001	0.690018	Predicted RNA-binding protein (contains KH domains)
3669	COG1725	7	15	22	0.125001	0.690018	Predicted transcriptional regulators
4084	COG3784	7	15	22	0.125001	0.690018	Uncharacterized protein conserved in bacteria
3743	COG0096	88	109	197	0.126133	0.695337	Ribosomal protein S8
1102	COG2423	122	146	268	0.126854	0.697993	Predicted ornithine cyclodeaminase, mu-crystallin homolog
2867	COG1364	99	121	220	0.126954	0.697993	N-acetylglutamate synthase (N-acetylornithine aminotransferase)
2971	COG0112	286	320	606	0.127764	0.701507	Glycine/serine hydroxymethyltransferase
2509	COG1538	355	392	747	0.128593	0.705121	Outer membrane protein
2171	COG2159	40	55	95	0.13106	0.71579	Predicted metal-dependent hydrolase of the TIM-barrel fold
3596	COG0746	40	55	95	0.13106	0.71579	Molybdopterin-guanine dinucleotide biosynthesis protein A
4053	COG1476	40	55	95	0.13106	0.71579	Predicted transcriptional regulators
2996	COG1480	34	48	82	0.132513	0.721342	Predicted membrane-associated HD superfamily hydrolase
1845	COG1120	140	165	305	0.132602	0.721342	ABC-type cobalamin/Fe3+-siderophores transport systems, ATPase components
3151	COG0002	140	165	305	0.132602	0.721342	Acetylglutamate semialdehyde dehydrogenase
1352	COG0825	169	196	365	0.132926	0.72215	Acetyl-CoA carboxylase alpha subunit
1465	COG2176	73	92	165	0.134357	0.728002	DNA polymerase III, alpha subunit (gram-positive type)
3107	COG0063	73	92	165	0.134357	0.728002	Predicted sugar kinase
3804	COG0758	142	167	309	0.134699	0.728897	Predicted Rossmann fold nucleotide-binding protein involved in DNA uptake
1248	COG0381	144	169	313	0.136777	0.733857	UDP-N-acetylglucosamine 2-epimerase
2464	COG4181	49	65	114	0.137546	0.733857	Predicted ABC-type transport system involved in lysophospholipase L1 biosynthesis, ATPase component
3970	COG1619	49	65	114	0.137546	0.733857	Uncharacterized proteins, homologs of microcin C7 resistance protein MccF
1971	COG4269	19	30	49	0.138075	0.733857	Predicted membrane protein
2100	COG2971	19	30	49	0.138075	0.733857	Predicted N-acetylglucosamine kinase
3922	COG3300	19	30	49	0.138075	0.733857	MHYT domain (predicted integral membrane sensor domain)
258	COG3407	42	57	99	0.138355	0.733857	Mevalonate pyrophosphate decarboxylase
423	COG5388	3	9	12	0.13897	0.733857	Uncharacterized protein conserved in bacteria
729	COG1926	3	9	12	0.13897	0.733857	Predicted phosphoribosyltransferases
1136	COG3393	3	9	12	0.13897	0.733857	Predicted acetyltransferase
1310	COG1942	3	9	12	0.13897	0.733857	Uncharacterized protein, 4-oxalocrotonate tautomerase homolog
1643	COG3510	3	9	12	0.13897	0.733857	Cephalosporin hydroxylase
2760	COG2768	3	9	12	0.13897	0.733857	Uncharacterized Fe-S center protein
2789	COG4712	3	9	12	0.13897	0.733857	Uncharacterized protein conserved in bacteria
3268	COG5338	3	9	12	0.13897	0.733857	Uncharacterized protein conserved in bacteria
3304	COG0639	3	9	12	0.13897	0.733857	Diadenosine tetraphosphatase and related serine/threonine protein phosphatases
3868	COG5377	3	9	12	0.13897	0.733857	Phage-related protein, predicted endonuclease
742	COG4733	24	36	60	0.139001	0.733857	Phage-related protein, tail component
2437	COG4133	24	36	60	0.139001	0.733857	ABC-type transport system involved in cytochrome c biogenesis, ATPase component
1551	COG4974	447	486	933	0.141477	0.745967	Site-specific recombinase XerD
2587	COG1488	51	67	118	0.143676	0.756596	Nicotinic acid phosphoribosyltransferase
3769	COG0356	126	149	275	0.147118	0.77373	F0F1-type ATP synthase, subunit a
403	COG1666	26	38	64	0.15103	0.791323	Uncharacterized protein conserved in bacteria
663	COG3695	26	38	64	0.15103	0.791323	Predicted methylated DNA-protein cysteine methyltransferase
1935	COG0449	338	372	710	0.151039	0.791323	Glucosamine 6-phosphate synthetase, contains amidotransferase and phosphosugar isomerase domains
3580	COG0034	228	257	485	0.151387	0.792138	Glutamine phosphoribosylpyrophosphate amidotransferase
1732	COG0557	366	401	767	0.151907	0.793851	Exoribonuclease R
613	COG4531	82	101	183	0.152349	0.795149	ABC-type Zn2+ transport system, periplasmic component/surface adhesin
1264	COG1182	21	32	53	0.152861	0.796794	Acyl carrier protein phosphodiesterase
2397	COG0058	105	126	231	0.153051	0.796794	Glucan phosphorylase
1350	COG1733	63	80	143	0.15352	0.798228	Predicted transcriptional regulators
2239	COG5470	55	71	126	0.155556	0.807792	Uncharacterized conserved protein
108	COG4608	84	103	187	0.156182	0.809005	ABC-type oligopeptide transport system, ATPase component
3202	COG1183	84	103	187	0.156182	0.809005	Phosphatidylserine synthase
283	COG0102	74	92	166	0.15695	0.810293	Ribosomal protein L13
1125	COG2860	74	92	166	0.15695	0.810293	Predicted membrane protein
1924	COG1204	9	17	26	0.157218	0.810293	Superfamily II helicase
2913	COG1819	9	17	26	0.157218	0.810293	Glycosyl transferases, related to UDP-glucuronosyltransferase
1811	COG0162	219	247	466	0.158317	0.814939	Tyrosyl-tRNA synthetase
2740	COG1734	86	105	191	0.159957	0.82235	DnaK suppressor protein
1373	COG0016	169	194	363	0.161226	0.827222	Phenylalanyl-tRNA synthetase alpha subunit
125	COG0429	57	73	130	0.161306	0.827222	Predicted hydrolase of the alpha/beta-hydrolase fold
449	COG0394	111	132	243	0.161885	0.828875	Protein-tyrosine-phosphatase
2577	COG0200	99	119	218	0.162551	0.828875	Ribosomal protein L15
2696	COG3214	28	40	68	0.162608	0.828875	Uncharacterized protein conserved in bacteria
3206	COG2939	28	40	68	0.162608	0.828875	Carboxypeptidase C (cathepsin A)
4076	COG0187	828	874	1702	0.162635	0.828875	Type IIA topoisomerase (DNA gyrase/topo II, topoisomerase IV), B subunit
1736	COG0177	140	163	303	0.163617	0.832849	Predicted EndoIII-related endonuclease
178	COG0598	78	96	174	0.165471	0.841244	Mg2+ and Co2+ transporters
1676	COG3153	23	34	57	0.16698	0.846825	Predicted acetyltransferase
2929	COG4188	23	34	57	0.16698	0.846825	Predicted dienelactone hydrolase
2622	COG1573	69	86	155	0.16825	0.851171	Uracil-DNA glycosylase
2883	COG3741	69	86	155	0.16825	0.851171	N-formylglutamate amidohydrolase
552	COG0768	553	592	1145	0.169567	0.856783	Cell division protein FtsI/penicillin-binding protein 2
373	COG1212	117	138	255	0.170383	0.856956	CMP-2-keto-3-deoxyoctulosonic acid synthetase
137	COG2738	36	49	85	0.170434	0.856956	Predicted Zn-dependent protease
1410	COG1179	36	49	85	0.170434	0.856956	Dinucleotide-utilizing enzymes involved in molybdopterin and thiamine biosynthesis family 1
3576	COG4219	36	49	85	0.170434	0.856956	Antirepressor regulating drug resistance, predicted signal transduction N-terminal membrane component
2594	COG0461	92	111	203	0.170932	0.858411	Orotate phosphoribosyltransferase
196	COG1934	30	42	72	0.173737	0.870377	Uncharacterized protein conserved in bacteria
1322	COG2861	30	42	72	0.173737	0.870377	Uncharacterized protein conserved in bacteria
2518	COG1294	94	113	207	0.174476	0.873017	Cytochrome bd-type quinol oxidase, subunit 2
2511	COG0548	151	174	325	0.175728	0.877845	Acetylglutamate kinase
693	COG4172	121	142	263	0.175867	0.877845	ABC-type uncharacterized transport system, duplicated ATPase component
4028	COG0293	73	90	163	0.1776	0.88542	23S rRNA methylase
3980	COG0150	153	176	329	0.177853	0.885607	Phosphoribosylaminoimidazole (AIR) synthetase
1812	COG2068	38	51	89	0.17938	0.891057	Uncharacterized MobA-related protein
2888	COG4215	38	51	89	0.17938	0.891057	ABC-type arginine transport system, permease component
325	COG1205	15	24	39	0.183816	0.906299	Distinct helicase family with a unique C-terminal domain including a metal-binding cysteine cluster
523	COG2510	15	24	39	0.183816	0.906299	Predicted membrane protein
1376	COG3707	15	24	39	0.183816	0.906299	Response regulator with putative antiterminator output domain
1706	COG3788	15	24	39	0.183816	0.906299	Uncharacterized relative of glutathione S-transferase, MAPEG superfamily
3647	COG3144	15	24	39	0.183816	0.906299	Flagellar hook-length control protein
1367	COG0138	336	367	703	0.184223	0.906299	AICAR transformylase/IMP cyclohydrolase PurH (only IMP cyclohydrolase domain in Aful)
2388	COG3296	32	44	76	0.184429	0.906299	Uncharacterized protein conserved in bacteria
2446	COG3284	32	44	76	0.184429	0.906299	Transcriptional activator of acetoin/glycerol metabolism
3254	COG1896	32	44	76	0.184429	0.906299	Predicted hydrolases of HD superfamily
440	COG3369	11	19	30	0.186543	0.915595	Uncharacterized conserved protein
2692	COG0072	303	332	635	0.194355	0.952803	Phenylalanyl-tRNA synthetase beta subunit
2536	COG0396	107	126	233	0.196195	0.960444	ABC-type transport system involved in Fe-S cluster assembly, ATPase component
3794	COG4103	42	55	97	0.19638	0.960444	Uncharacterized protein conserved in bacteria
2185	COG2761	82	99	181	0.197335	0.96066	Predicted dithiol-disulfide isomerase involved in polyketide biosynthesis
1710	COG1134	51	65	116	0.198009	0.96066	ABC-type polysaccharide/polyol phosphate transport system, ATPase component
2572	COG3191	51	65	116	0.198009	0.96066	L-aminopeptidase/D-esterase
637	COG0597	61	76	137	0.199437	0.96066	Lipoprotein signal peptidase
1253	COG3619	5	11	16	0.199457	0.96066	Predicted membrane protein
1478	COG3018	5	11	16	0.199457	0.96066	Uncharacterized protein conserved in bacteria
1607	COG1986	5	11	16	0.199457	0.96066	Uncharacterized conserved protein
1697	COG5281	5	11	16	0.199457	0.96066	Phage-related minor tail protein
1839	COG0401	5	11	16	0.199457	0.96066	Uncharacterized homolog of Blt101
2037	COG3797	5	11	16	0.199457	0.96066	Uncharacterized protein conserved in bacteria
2233	COG3490	5	11	16	0.199457	0.96066	Uncharacterized protein conserved in bacteria
2337	COG3549	5	11	16	0.199457	0.96066	Plasmid maintenance system killer protein
4043	COG4095	5	11	16	0.199457	0.96066	Uncharacterized conserved protein
1679	COG1749	84	101	185	0.201487	0.969302	Flagellar hook protein FlgE
4023	COG0576	111	130	241	0.20244	0.972753	Molecular chaperone GrpE (heat shock protein)
115	COG2343	17	26	43	0.20416	0.974046	Uncharacterized protein conserved in bacteria
1500	COG5361	17	26	43	0.20416	0.974046	Uncharacterized conserved protein
2476	COG3853	17	26	43	0.20416	0.974046	Uncharacterized protein involved in tellurite resistance
3362	COG1438	17	26	43	0.20416	0.974046	Arginine repressor
1100	COG1368	44	57	101	0.204453	0.974046	Phosphoglycerol transferase and related proteins, alkaline phosphatase superfamily
1073	COG1482	36	48	84	0.204556	0.974046	Phosphomannose isomerase
2440	COG0286	222	247	469	0.204562	0.974046	Type I restriction-modification system methyltransferase subunit
1917	COG1238	74	90	164	0.205362	0.974046	Predicted membrane protein
628	COG2896	146	167	313	0.207091	0.974046	Molybdenum cofactor biosynthesis enzyme
425	COG3396	76	92	168	0.210018	0.974046	Uncharacterized conserved protein
3173	COG2356	55	69	124	0.211206	0.974046	Endonuclease I
17	COG5528	1	5	6	0.211886	0.974046	Predicted integral membrane protein
72	COG2602	1	5	6	0.211886	0.974046	Beta-lactamase class D
208	COG2369	1	5	6	0.211886	0.974046	Uncharacterized protein, homolog of phage Mu protein gp30
351	COG4529	1	5	6	0.211886	0.974046	Uncharacterized protein conserved in bacteria
548	COG5263	1	5	6	0.211886	0.974046	FOG: Glucan-binding domain (YG repeat)
555	COG3514	1	5	6	0.211886	0.974046	Uncharacterized protein conserved in bacteria
597	COG2977	1	5	6	0.211886	0.974046	Phosphopantetheinyl transferase component of siderophore synthetase
810	COG5654	1	5	6	0.211886	0.974046	Uncharacterized conserved protein
1243	COG3671	1	5	6	0.211886	0.974046	Predicted membrane protein
1338	COG5652	1	5	6	0.211886	0.974046	Predicted integral membrane protein
1358	COG3831	1	5	6	0.211886	0.974046	Uncharacterized conserved protein
1435	COG3248	1	5	6	0.211886	0.974046	Nucleoside-binding outer membrane protein
1581	COG3044	1	5	6	0.211886	0.974046	Predicted ATPase of the ABC class
1948	COG5403	1	5	6	0.211886	0.974046	Uncharacterized conserved protein
1994	COG1535	1	5	6	0.211886	0.974046	Isochorismate hydrolase
2278	COG2731	1	5	6	0.211886	0.974046	Beta-galactosidase, beta subunit
2999	COG5302	1	5	6	0.211886	0.974046	Post-segregation antitoxin (ccd killing mechanism protein) encoded by the F plasmid
3104	COG5279	1	5	6	0.211886	0.974046	Uncharacterized protein involved in cytokinesis, contains TGc (transglutaminase/protease-like) domain
3386	COG4938	1	5	6	0.211886	0.974046	Uncharacterized conserved protein
3696	COG1099	1	5	6	0.211886	0.974046	Predicted metal-dependent hydrolases with the TIM-barrel fold
3962	COG5042	1	5	6	0.211886	0.974046	Purine nucleoside permease
3968	COG3708	1	5	6	0.211886	0.974046	Uncharacterized protein conserved in bacteria
4103	COG3661	1	5	6	0.211886	0.974046	Alpha-glucuronidase
1508	COG1559	103	121	224	0.212446	0.974046	Predicted periplasmic solute-binding protein
2050	COG0469	284	311	595	0.212555	0.974046	Pyruvate kinase
841	COG3179	13	21	34	0.213117	0.974046	Predicted chitinase
1169	COG2893	13	21	34	0.213117	0.974046	Phosphotransferase system, mannose/fructose-specific component IIA
1304	COG1807	13	21	34	0.213117	0.974046	4-amino-4-deoxy-L-arabinose transferase and related glycosyltransferases of PMT family
1586	COG4898	13	21	34	0.213117	0.974046	Uncharacterized protein conserved in bacteria
1620	COG2189	13	21	34	0.213117	0.974046	Adenine specific DNA methylase Mod
1805	COG1105	13	21	34	0.213117	0.974046	Fructose-1-phosphate kinase and related fructose-6-phosphate kinase (PfkB)
1828	COG3728	13	21	34	0.213117	0.974046	Phage terminase, small subunit
3796	COG3487	13	21	34	0.213117	0.974046	Uncharacterized iron-regulated protein
3192	COG0436	630	666	1296	0.215419	0.983476	Aspartate/tyrosine/aromatic aminotransferase
2327	COG0302	121	140	261	0.217224	0.989784	GTP cyclohydrolase I
1885	COG0634	57	71	128	0.217522	0.989784	Hypoxanthine-guanine phosphoribosyltransferase
3839	COG1979	57	71	128	0.217522	0.989784	Uncharacterized oxidoreductases, Fe-dependent alcohol dehydrogenase family
5	COG0239	48	61	109	0.219797	0.999031	Integral membrane protein possibly involved in chromosome condensation
368	COG3672	19	28	47	0.223022	1	Predicted periplasmic protein
903	COG4889	19	28	47	0.223022	1	Predicted helicase
3622	COG5520	19	28	47	0.223022	1	O-Glycosyl hydrolase
2238	COG1489	82	98	180	0.223383	1	DNA-binding protein, stimulates sugar fermentation
407	COG2022	59	73	132	0.223657	1	Uncharacterized enzyme of thiazole biosynthesis
1459	COG1897	59	73	132	0.223657	1	Homoserine trans-succinylase
388	COG2857	96	113	209	0.224763	1	Cytochrome c1
1809	COG3608	96	113	209	0.224763	1	Predicted deacylase
3256	COG3106	71	86	157	0.226153	1	Predicted ATPase
3315	COG0776	165	186	351	0.227688	1	Bacterial nucleoid DNA-binding protein
3687	COG1668	26	36	62	0.22941	1	ABC-type Na+ efflux pump, permease component
2396	COG5009	324	351	675	0.232809	1	Membrane carboxypeptidase/penicillin-binding protein
113	COG1024	876	914	1790	0.234909	1	Enoyl-CoA hydratase/carnithine racemase
801	COG3761	15	23	38	0.2372	1	NADH:ubiquinone oxidoreductase 17.2 kD subunit
3465	COG3598	15	23	38	0.2372	1	RecA-family ATPase
330	COG0708	197	219	416	0.237723	1	Exonuclease III
3301	COG0113	197	219	416	0.237723	1	Delta-aminolevulinic acid dehydratase
1084	COG1670	180	201	381	0.242312	1	Acetyltransferases, including N-acetylases of ribosomal proteins
3799	COG0750	140	159	299	0.242367	1	Predicted membrane-associated Zn-dependent proteases 1
1377	COG1362	28	38	66	0.242643	1	Aspartyl aminopeptidase
3955	COG0194	107	124	231	0.243868	1	Guanylate kinase
32	COG4469	0	3	3	0.244488	1	Competence protein
93	COG5027	0	3	3	0.244488	1	Histone acetyltransferase (MYST family)
234	COG3711	0	3	3	0.244488	1	Transcriptional antiterminator
256	COG0827	0	3	3	0.244488	1	Adenine-specific DNA methylase
409	COG3301	0	3	3	0.244488	1	Formate-dependent nitrite reductase, membrane component
419	COG3874	0	3	3	0.244488	1	Uncharacterized conserved protein
453	COG3049	0	3	3	0.244488	1	Penicillin V acylase and related amidases
494	COG3575	0	3	3	0.244488	1	Uncharacterized protein conserved in bacteria
503	COG4652	0	3	3	0.244488	1	Uncharacterized protein conserved in bacteria
541	COG3592	0	3	3	0.244488	1	Uncharacterized conserved protein
667	COG2704	0	3	3	0.244488	1	Anaerobic C4-dicarboxylate transporter
724	COG3196	0	3	3	0.244488	1	Uncharacterized protein conserved in bacteria
780	COG3553	0	3	3	0.244488	1	Uncharacterized protein conserved in bacteria
1032	COG4288	0	3	3	0.244488	1	Uncharacterized protein conserved in bacteria
1086	COG4869	0	3	3	0.244488	1	Propanediol utilization protein
1138	COG4634	0	3	3	0.244488	1	Uncharacterized protein conserved in bacteria
1198	COG5153	0	3	3	0.244488	1	Putative lipase essential for disintegration of autophagic bodies inside the vacuole
1312	COG1779	0	3	3	0.244488	1	C4-type Zn-finger protein
1422	COG5607	0	3	3	0.244488	1	Uncharacterized conserved protein
1440	COG3976	0	3	3	0.244488	1	Uncharacterized protein conserved in bacteria
1475	COG3835	0	3	3	0.244488	1	Sugar diacid utilization regulator
1674	COG1441	0	3	3	0.244488	1	O-succinylbenzoate synthase
1684	COG4655	0	3	3	0.244488	1	Predicted membrane protein
1752	COG3767	0	3	3	0.244488	1	Uncharacterized low-complexity protein
1838	COG2145	0	3	3	0.244488	1	Hydroxyethylthiazole kinase, sugar kinase family
1977	COG5611	0	3	3	0.244488	1	Predicted nucleic-acid-binding protein, contains PIN domain
2019	COG3048	0	3	3	0.244488	1	D-serine dehydratase
2027	COG5663	0	3	3	0.244488	1	Uncharacterized conserved protein
2080	COG4711	0	3	3	0.244488	1	Predicted membrane protein
2107	COG3421	0	3	3	0.244488	1	Uncharacterized protein conserved in bacteria
2180	COG4899	0	3	3	0.244488	1	Uncharacterized protein conserved in bacteria
2222	COG2401	0	3	3	0.244488	1	ABC-type ATPase fused to a predicted acetyltransferase domain
2249	COG4314	0	3	3	0.244488	1	Predicted lipoprotein involved in nitrous oxide reduction
2269	COG4129	0	3	3	0.244488	1	Predicted membrane protein
2384	COG2012	0	3	3	0.244488	1	DNA-directed RNA polymerase, subunit H, RpoH/RPB5
2398	COG3596	0	3	3	0.244488	1	Predicted GTPase
2519	COG4549	0	3	3	0.244488	1	Uncharacterized protein conserved in bacteria
2543	COG4909	0	3	3	0.244488	1	Propanediol dehydratase, large subunit
2550	COG1890	0	3	3	0.244488	1	Ribosomal protein S3AE
2568	COG1556	0	3	3	0.244488	1	Uncharacterized conserved protein
2769	COG1727	0	3	3	0.244488	1	Ribosomal protein L18E
2797	COG5048	0	3	3	0.244488	1	FOG: Zn-finger
2812	COG5274	0	3	3	0.244488	1	Cytochrome b involved in lipid metabolism
2813	COG3041	0	3	3	0.244488	1	Uncharacterized protein conserved in bacteria
2920	COG1395	0	3	3	0.244488	1	Predicted transcriptional regulator
3072	COG1614	0	3	3	0.244488	1	CO dehydrogenase/acetyl-CoA synthase beta subunit
3278	COG4926	0	3	3	0.244488	1	Phage-related protein
3293	COG4724	0	3	3	0.244488	1	Endo-beta-N-acetylglucosaminidase D
3357	COG1687	0	3	3	0.244488	1	Predicted branched-chain amino acid permeases (azaleucine resistance)
3486	COG4689	0	3	3	0.244488	1	Acetoacetate decarboxylase
3490	COG4639	0	3	3	0.244488	1	Predicted kinase
3536	COG3461	0	3	3	0.244488	1	Uncharacterized conserved protein
3658	COG4287	0	3	3	0.244488	1	PhoPQ-activated pathogenicity-related protein
3661	COG5656	0	3	3	0.244488	1	Importin, protein involved in nuclear import
3707	COG4271	0	3	3	0.244488	1	Predicted nucleotide-binding protein containing TIR -like domain
3851	COG5615	0	3	3	0.244488	1	Predicted integral membrane protein
4011	COG3218	0	3	3	0.244488	1	ABC-type uncharacterized transport system, auxiliary component
374	COG4993	184	205	389	0.245991	1	Glucose dehydrogenase
2551	COG0026	184	205	389	0.245991	1	Phosphoribosylaminoimidazole carboxylase (NCAIR synthetase)
827	COG0052	144	163	307	0.247219	1	Ribosomal protein S2
3597	COG1663	126	144	270	0.24754	1	Tetraacyldisaccharide-1-P 4'-kinase
1483	COG4675	7	13	20	0.249207	1	Microcystin-dependent protein
1495	COG1203	7	13	20	0.249207	1	Predicted helicases
2181	COG5116	7	13	20	0.249207	1	26S proteasome regulatory complex component
2623	COG2102	7	13	20	0.249207	1	Predicted ATPases of PP-loop superfamily
3539	COG4525	7	13	20	0.249207	1	ABC-type taurine transport system, ATPase component
229	COG1484	188	209	397	0.249584	1	DNA replication protein
2593	COG0116	128	146	274	0.250285	1	Predicted N6-adenine-specific DNA methylase
1963	COG1195	130	148	278	0.252985	1	Recombinational DNA repair ATPase (RecF pathway)
2848	COG0234	97	113	210	0.253244	1	Co-chaperonin GroES (HSP10)
1027	COG0770	220	242	462	0.255871	1	UDP-N-acetylmuramyl pentapeptide synthase
2552	COG5458	23	32	55	0.256787	1	Uncharacterized conserved protein
2545	COG0265	311	336	647	0.257673	1	Trypsin-like serine proteases, typically periplasmic, contain C-terminal PDZ domain
2224	COG3108	49	61	110	0.259891	1	Uncharacterized protein conserved in bacteria
2863	COG2354	49	61	110	0.259891	1	Uncharacterized protein conserved in bacteria
3598	COG3258	49	61	110	0.259891	1	Cytochrome c
1796	COG2192	101	117	218	0.260443	1	Predicted carbamoyl transferase, NodU family
511	COG3705	40	51	91	0.263087	1	ATP phosphoribosyltransferase involved in histidine biosynthesis
3572	COG4659	40	51	91	0.263087	1	Predicted NADH:ubiquinone oxidoreductase, subunit RnfG
2074	COG3175	61	74	135	0.263155	1	Cytochrome oxidase assembly factor
3009	COG2935	61	74	135	0.263155	1	Putative arginyl-tRNA:protein arginylyltransferase
61	COG1782	32	42	74	0.266933	1	Predicted metal-dependent RNase, consists of a metallo-beta-lactamase domain and an RNA-binding KH domain
30	COG4067	63	76	139	0.269055	1	Uncharacterized protein conserved in archaea
4101	COG1905	63	76	139	0.269055	1	NADH:ubiquinone oxidoreductase 24 kD subunit
1654	COG0133	245	267	512	0.273231	1	Tryptophan synthase beta chain
3786	COG1154	345	370	715	0.273271	1	Deoxyxylulose-5-phosphate synthase
2078	COG0198	53	65	118	0.274312	1	Ribosomal protein L24
1916	COG3836	65	78	143	0.274774	1	2,4-dihydroxyhept-2-ene-1,7-dioic acid aldolase
3279	COG0405	434	461	895	0.275442	1	Gamma-glutamyltransferase
2527	COG1638	249	271	520	0.275807	1	TRAP-type C4-dicarboxylate transport system, periplasmic component
3253	COG3488	34	44	78	0.278096	1	Predicted thiol oxidoreductase
3513	COG0561	34	44	78	0.278096	1	Predicted hydrolases of the HAD superfamily
3672	COG0732	34	44	78	0.278096	1	Restriction endonuclease S subunits
2203	COG0080	96	111	207	0.280293	1	Ribosomal protein L11
1993	COG3346	44	55	99	0.280663	1	Uncharacterized conserved protein
2711	COG1692	44	55	99	0.280663	1	Uncharacterized protein conserved in bacteria
3181	COG3145	44	55	99	0.280663	1	Alkylated DNA repair protein
694	COG0238	55	67	122	0.281133	1	Ribosomal protein S18
385	COG0456	153	171	324	0.281138	1	Acetyltransferases
500	COG0118	153	171	324	0.281138	1	Glutamine amidotransferase
2725	COG4445	82	96	178	0.283161	1	Hydroxylase for synthesis of 2-methylthio-cis-ribozeatin in tRNA
3820	COG2086	138	155	293	0.288457	1	Electron transfer flavoprotein, beta subunit
3335	COG1233	184	203	387	0.288834	1	Phytoene dehydrogenase and related proteins
865	COG2824	46	57	103	0.288887	1	Uncharacterized Zn-ribbon-containing protein involved in phosphonate metabolism
2	COG5508	9	15	24	0.290466	1	Uncharacterized conserved small protein
135	COG1518	9	15	24	0.290466	1	Uncharacterized protein predicted to be involved in DNA repair
1041	COG1401	9	15	24	0.290466	1	GTPase subunit of restriction endonuclease
1622	COG0003	9	15	24	0.290466	1	Oxyanion-translocating ATPase
2734	COG3342	9	15	24	0.290466	1	Uncharacterized conserved protein
3119	COG1275	9	15	24	0.290466	1	Tellurite resistance protein and related permeases
3915	COG0124	244	265	509	0.292085	1	Histidyl-tRNA synthetase
3006	COG0427	59	71	130	0.294063	1	Acetyl-CoA hydrolase
3066	COG3568	38	48	86	0.298698	1	Metal-dependent hydrolase
1368	COG0077	170	188	358	0.29899	1	Prephenate dehydratase
96	COG0130	128	144	272	0.302234	1	Pseudouridine synthase
117	COG0290	109	124	233	0.302905	1	Translation initiation factor 3 (IF-3)
109	COG0767	119	134	253	0.318297	1	ABC-type transport system involved in resistance to organic solvents, permease component
700	COG0173	374	397	771	0.318318	1	Aspartyl-tRNA synthetase
2925	COG1049	290	311	601	0.318594	1	Aconitase B
539	COG3845	165	182	347	0.318828	1	ABC-type uncharacterized transport systems, ATPase components
1185	COG3167	24	32	56	0.321787	1	Tfp pilus assembly protein PilO
1804	COG2091	24	32	56	0.321787	1	Phosphopantetheinyl transferase
1868	COG2887	24	32	56	0.321787	1	RecB family exonuclease
3912	COG1006	24	32	56	0.321787	1	Multisubunit Na+/H+ antiporter, MnhC subunit
3133	COG0019	343	365	708	0.324006	1	Diaminopimelate decarboxylase
21	COG3911	17	24	41	0.324936	1	Predicted ATPase
430	COG3969	17	24	41	0.324936	1	Predicted phosphoadenosine phosphosulfate sulfotransferase
735	COG4969	17	24	41	0.324936	1	Tfp pilus assembly protein, major pilin PilA
1627	COG3530	17	24	41	0.324936	1	Uncharacterized protein conserved in bacteria
3645	COG3219	17	24	41	0.324936	1	Uncharacterized protein conserved in bacteria
138	COG3745	11	17	28	0.325164	1	Flp pilus assembly protein CpaB
460	COG4779	11	17	28	0.325164	1	ABC-type enterobactin transport system, permease component
973	COG3073	11	17	28	0.325164	1	Negative regulator of sigma E activity
1414	COG2929	11	17	28	0.325164	1	Uncharacterized protein conserved in bacteria
3515	COG3100	11	17	28	0.325164	1	Uncharacterized protein conserved in bacteria
1585	COG0542	883	912	1795	0.329761	1	ATPases with chaperone activity, ATP-binding subunit
171	COG3683	3	7	10	0.331738	1	ABC-type uncharacterized transport system, periplasmic component
262	COG3009	3	7	10	0.331738	1	Uncharacterized protein conserved in bacteria
336	COG4715	3	7	10	0.331738	1	Uncharacterized conserved protein
578	COG3533	3	7	10	0.331738	1	Uncharacterized protein conserved in bacteria
1028	COG4313	3	7	10	0.331738	1	Protein involved in meta-pathway of phenol degradation
1287	COG2122	3	7	10	0.331738	1	Uncharacterized conserved protein
1313	COG5467	3	7	10	0.331738	1	Uncharacterized conserved protein
2596	COG3033	3	7	10	0.331738	1	Tryptophanase
2721	COG4425	3	7	10	0.331738	1	Predicted membrane protein
3038	COG3171	3	7	10	0.331738	1	Uncharacterized protein conserved in bacteria
3143	COG0392	3	7	10	0.331738	1	Predicted integral membrane protein
3512	COG1948	3	7	10	0.331738	1	ERCC4-type nuclease
953	COG2901	26	34	60	0.336569	1	Factor for inversion stimulation Fis, transcriptional activator
4117	COG3743	26	34	60	0.336569	1	Uncharacterized conserved protein
775	COG0488	970	999	1969	0.337271	1	ATPase components of ABC transporters with duplicated ATPase domains
1412	COG1062	186	203	389	0.338427	1	Zn-dependent alcohol dehydrogenases, class III
1099	COG0180	188	205	393	0.34014	1	Tryptophanyl-tRNA synthetase
220	COG1034	136	151	287	0.34118	1	NADH dehydrogenase/NADH:ubiquinone oxidoreductase 75 kD subunit (chain G)
1959	COG0054	94	107	201	0.341409	1	Riboflavin synthase beta-chain
132	COG0189	259	278	537	0.342951	1	Glutathione synthase/Ribosomal protein S6 modification enzyme (glutaminyl transferase)
346	COG3019	78	90	168	0.34485	1	Predicted metal-binding protein
1252	COG2050	194	211	405	0.345137	1	Uncharacterized protein, possibly involved in aromatic compounds catabolism
788	COG3197	19	26	45	0.345211	1	Uncharacterized protein, possibly involved in nitrogen fixation
1109	COG1408	49	59	108	0.345716	1	Predicted phosphohydrolases
1979	COG3667	49	59	108	0.345716	1	Uncharacterized protein involved in copper resistance
3765	COG1477	140	155	295	0.346045	1	Membrane-associated lipoprotein involved in thiamine biosynthesis
2567	COG0747	355	376	731	0.347254	1	ABC-type dipeptide transport system, periplasmic component
983	COG1593	357	378	735	0.348008	1	TRAP-type C4-dicarboxylate transport system, large permease component
3863	COG0241	80	92	172	0.349359	1	Histidinol phosphatase and related phosphatases
1731	COG1462	28	36	64	0.350244	1	Uncharacterized protein involved in formation of curli polymers
2012	COG3507	28	36	64	0.350244	1	Beta-xylosidase
3948	COG3272	28	36	64	0.350244	1	Uncharacterized conserved protein
892	COG3008	51	61	112	0.353029	1	Paraquat-inducible protein B
146	COG2856	13	19	32	0.354753	1	Predicted Zn peptidase
1593	COG2244	13	19	32	0.354753	1	Membrane protein involved in the export of O-antigen and teichoic acid
1910	COG1493	13	19	32	0.354753	1	Serine kinase of the HPr protein, regulates carbohydrate metabolism
970	COG0744	245	263	508	0.356974	1	Membrane carboxypeptidase (penicillin-binding protein)
2742	COG1359	40	49	89	0.358742	1	Uncharacterized conserved protein
3320	COG1469	53	63	116	0.360024	1	Uncharacterized conserved protein
1655	COG0811	215	232	447	0.361072	1	Biopolymer transport proteins
1201	COG2207	253	271	524	0.36169	1	AraC-type DNA-binding domain-containing proteins
2210	COG1322	132	146	278	0.366454	1	Uncharacterized protein conserved in bacteria
1893	COG1684	55	65	120	0.366721	1	Flagellar biosynthesis pathway, component FliR
3385	COG0517	71	82	153	0.368121	1	FOG: CBS domain
3662	COG2151	71	82	153	0.368121	1	Predicted metal-sulfur cluster biosynthetic enzyme
2291	COG0801	111	124	235	0.370101	1	7,8-dihydro-6-hydroxymethylpterin-pyrophosphokinase
3518	COG2255	197	213	410	0.373076	1	Holliday junction resolvasome, helicase subunit
3464	COG2351	32	40	72	0.374739	1	Transthyretin-like protein
3487	COG3569	32	40	72	0.374739	1	Topoisomerase IB
3646	COG1190	238	255	493	0.37615	1	Lysyl-tRNA synthetase (class II)
2109	COG0242	169	184	353	0.376557	1	N-formylmethionyl-tRNA deformylase
1557	COG0097	117	130	247	0.378917	1	Ribosomal protein L6P/L9E
3044	COG0751	205	221	426	0.379088	1	Glycyl-tRNA synthetase, beta subunit
97	COG4539	23	30	53	0.380044	1	Predicted membrane protein
1276	COG4583	23	30	53	0.380044	1	Sarcosine oxidase gamma subunit
3298	COG3497	15	21	36	0.380305	1	Phage tail sheath protein FI
4037	COG4633	15	21	36	0.380305	1	Uncharacterized protein conserved in bacteria
3272	COG0757	97	109	206	0.382854	1	3-dehydroquinate dehydratase II
2547	COG1121	121	134	255	0.38447	1	ABC-type Mn/Zn transport systems, ATPase component
454	COG0350	61	71	132	0.385203	1	Methylated DNA-protein cysteine methyltransferase
3829	COG3172	34	42	76	0.385754	1	Predicted ATPase/kinase involved in NAD metabolism
497	COG0499	257	274	531	0.387056	1	S-adenosylhomocysteine hydrolase
3613	COG1397	17	23	40	0.402617	1	ADP-ribosylglycohydrolase
853	COG0756	88	99	187	0.405138	1	dUTPase
2610	COG1561	111	123	234	0.405223	1	Uncharacterized stress-induced protein
3797	COG0146	111	123	234	0.405223	1	N-methylhydantoinase B/acetone carboxylase, alpha subunit
1695	COG0285	207	222	429	0.406942	1	Folylpolyglutamate synthase
168	COG4270	5	9	14	0.407847	1	Predicted membrane protein
579	COG4321	5	9	14	0.407847	1	Uncharacterized protein related to arylsulfate sulfotransferase involved in siderophore biosynthesis
1275	COG4502	5	9	14	0.407847	1	Uncharacterized protein conserved in bacteria
1390	COG0680	5	9	14	0.407847	1	Ni,Fe-hydrogenase maturation factor
1802	COG3832	5	9	14	0.407847	1	Uncharacterized conserved protein
1954	COG2519	5	9	14	0.407847	1	tRNA(1-methyladenosine) methyltransferase and related methyltransferases
2148	COG3404	5	9	14	0.407847	1	Methenyl tetrahydrofolate cyclohydrolase
2360	COG1479	5	9	14	0.407847	1	Uncharacterized conserved protein
3063	COG5477	5	9	14	0.407847	1	Predicted small integral membrane protein
3227	COG3774	5	9	14	0.407847	1	Mannosyltransferase OCH1 and related enzymes
3585	COG3319	5	9	14	0.407847	1	Thioesterase domains of type I polyketide synthases or non-ribosomal peptide synthetases
3402	COG2951	172	186	358	0.408145	1	Membrane-bound lytic murein transglycosylase B
2338	COG0188	766	788	1554	0.409594	1	Type IIA topoisomerase (DNA gyrase/topo II, topoisomerase IV), A subunit
1739	COG0171	144	157	301	0.412151	1	NAD synthase
1331	COG0497	215	230	445	0.412297	1	ATPase involved in DNA repair
3100	COG1005	94	105	199	0.416052	1	NADH:ubiquinone oxidoreductase subunit 1 (chain H)
1740	COG0566	270	286	556	0.417516	1	rRNA methylases
2602	COG1236	74	84	158	0.418512	1	Predicted exonuclease of the beta-lactamase fold involved in RNA processing
355	COG0055	332	349	681	0.420039	1	F0F1-type ATP synthase, beta subunit
2137	COG0537	124	136	260	0.422808	1	Diadenosine tetraphosphate (Ap4A) hydrolase and other HIT family hydrolases
767	COG0400	78	88	166	0.427271	1	Predicted esterase
442	COG1805	163	176	339	0.430657	1	Na+-transporting NADH:ubiquinone oxidoreductase, subunit NqrB
3375	COG5002	203	217	420	0.431822	1	Signal transduction histidine kinase
420	COG1611	132	144	276	0.432388	1	Predicted Rossmann fold nucleotide-binding protein
2105	COG0012	165	178	343	0.432419	1	Predicted GTPase, probable translation factor
3134	COG0073	134	146	280	0.434653	1	EMAP domain
2621	COG0796	82	92	174	0.435451	1	Glutamate racemase
3578	COG1726	169	182	351	0.435848	1	Na+-transporting NADH:ubiquinone oxidoreductase, subunit NqrA
1194	COG0652	263	278	541	0.438852	1	Peptidyl-prolyl cis-trans isomerase (rotamase) - cyclophilin family
3704	COG0809	186	199	385	0.449137	1	S-adenosylmethionine:tRNA-ribosyltransferase-isomerase (queuine synthetase)
2803	COG0360	49	57	106	0.449656	1	Ribosomal protein S6
307	COG0755	71	80	151	0.458127	1	ABC-type transport system involved in cytochrome c biogenesis, permease component
369	COG0701	71	80	151	0.458127	1	Predicted permeases
467	COG3273	7	11	18	0.461129	1	Uncharacterized conserved protein
844	COG2182	7	11	18	0.461129	1	Maltose-binding periplasmic proteins/domains
1594	COG4386	7	11	18	0.461129	1	Mu-like prophage tail sheath protein gpL
1771	COG0697	7	11	18	0.461129	1	Permeases of the drug/metabolite transporter (DMT) superfamily
2250	COG2160	7	11	18	0.461129	1	L-arabinose isomerase
2700	COG1149	7	11	18	0.461129	1	MinD superfamily P-loop ATPase containing an inserted ferredoxin domain
3689	COG3897	7	11	18	0.461129	1	Predicted methyltransferase
3942	COG3236	7	11	18	0.461129	1	Uncharacterized protein conserved in bacteria
557	COG1443	53	61	114	0.462623	1	Isopentenyldiphosphate isomerase
2086	COG0140	53	61	114	0.462623	1	Phosphoribosyl-ATP pyrophosphohydrolase
3344	COG1544	53	61	114	0.462623	1	Ribosome-associated protein Y (PSrp-1)
484	COG2259	24	30	54	0.462677	1	Predicted membrane protein
2098	COG2922	24	30	54	0.462677	1	Uncharacterized protein conserved in bacteria
2553	COG4566	24	30	54	0.462677	1	Response regulator
2038	COG0795	211	224	435	0.465521	1	Predicted permeases
3461	COG2853	101	111	212	0.467907	1	Surface lipoprotein
611	COG1524	55	63	118	0.468631	1	Uncharacterized proteins of the AP superfamily
2729	COG1802	174	186	360	0.471383	1	Transcriptional regulators
3982	COG1612	105	115	220	0.473643	1	Uncharacterized protein required for cytochrome oxidase assembly
2565	COG2186	138	149	287	0.474177	1	Transcriptional regulators
2101	COG0772	365	380	745	0.47459	1	Bacterial cell division membrane protein
624	COG4970	26	32	58	0.476112	1	Tfp pilus assembly protein FimT
1578	COG1392	26	32	58	0.476112	1	Phosphate transport regulator (distant homolog of PhoU)
3692	COG5569	26	32	58	0.476112	1	Uncharacterized conserved protein
3935	COG3752	26	32	58	0.476112	1	Predicted membrane protein
4001	COG0622	26	32	58	0.476112	1	Predicted phosphoesterase
1051	COG0696	293	307	600	0.476403	1	Phosphoglyceromutase
1400	COG0536	184	196	380	0.47856	1	Predicted GTPase
2934	COG4148	59	67	126	0.47981	1	ABC-type molybdate transport system, ATPase component
3286	COG4567	59	67	126	0.47981	1	Response regulator consisting of a CheY-like receiver domain and a Fis-type HTH domain
3041	COG0287	113	123	236	0.484199	1	Prephenate dehydrogenase
78	COG3324	42	49	91	0.484293	1	Predicted enzyme related to lactoylglutathione lyase
518	COG1200	318	332	650	0.484748	1	RecG-like helicase
1813	COG2816	61	69	130	0.485018	1	NTP pyrophosphohydrolases containing a Zn-finger, probably nucleic-acid-binding
2182	COG1329	28	34	62	0.488324	1	Transcriptional regulators, similar to M. xanthus CarD
2991	COG3820	28	34	62	0.488324	1	Uncharacterized protein conserved in bacteria
668	COG0278	44	51	95	0.491719	1	Glutaredoxin-related protein
2015	COG1957	44	51	95	0.491719	1	Inosine-uridine nucleoside N-ribohydrolase
348	COG0605	90	99	189	0.494194	1	Superoxide dismutase
410	COG0475	90	99	189	0.494194	1	Kef-type K+ transport systems, membrane components
2129	COG0774	161	172	333	0.494541	1	UDP-3-O-acyl-N-acetylglucosamine deacetylase
2395	COG0009	161	172	333	0.494541	1	Putative translation factor (SUA5)
662	COG0039	165	176	341	0.497612	1	Malate/lactate dehydrogenases
1391	COG3668	30	36	66	0.499479	1	Plasmid stabilization system protein
3153	COG1886	30	36	66	0.499479	1	Flagellar motor switch/type III secretory pathway protein
568	COG1723	9	13	22	0.500894	1	Uncharacterized conserved protein
3724	COG3402	9	13	22	0.500894	1	Uncharacterized conserved protein
2153	COG0289	128	138	266	0.501225	1	Dihydrodipicolinate reductase
1768	COG1893	96	105	201	0.503365	1	Ketopantoate reductase
1688	COG0323	230	242	472	0.504654	1	DNA mismatch repair enzyme (predicted ATPase)
3477	COG1419	48	55	103	0.505292	1	Flagellar GTP-binding protein
2581	COG0059	232	244	476	0.505581	1	Ketol-acid reductoisomerase
939	COG2143	32	38	70	0.509712	1	Thioredoxin-related protein
922	COG1261	19	24	43	0.510529	1	Flagellar basal body P-ring biosynthesis protein
1671	COG3926	19	24	43	0.510529	1	Putative secretion activating protein
2422	COG3673	19	24	43	0.510529	1	Uncharacterized conserved protein
3125	COG1109	441	455	896	0.511855	1	Phosphomannomutase
1741	COG0300	449	463	912	0.51305	1	Short-chain dehydrogenases of various substrate specificities
4052	COG1914	74	82	156	0.513852	1	Mn2+ and Fe2+ transporters of the NRAMP family
461	COG0334	259	271	530	0.516804	1	Glutamate dehydrogenase/leucine dehydrogenase
1164	COG4867	34	40	74	0.519136	1	Uncharacterized protein with a von Willebrand factor type A (vWA) domain
2461	COG1923	34	40	74	0.519136	1	Uncharacterized host factor I protein
2834	COG1495	34	40	74	0.519136	1	Disulfide bond formation protein DsbB
3567	COG1600	149	159	308	0.520381	1	Uncharacterized Fe-S protein
2936	COG4535	78	86	164	0.521288	1	Putative Mg2+ and Co2+ transporter CorC
1961	COG1902	384	397	781	0.524558	1	NADH:flavin oxidoreductases, Old Yellow Enzyme family
1791	COG4121	80	88	168	0.524798	1	Uncharacterized conserved protein
1021	COG3347	21	26	47	0.526246	1	Uncharacterized conserved protein
3311	COG1863	21	26	47	0.526246	1	Multisubunit Na+/H+ antiporter, MnhE subunit
2959	COG2992	36	42	78	0.527847	1	Uncharacterized FlgJ-related protein
1054	COG2212	11	15	26	0.531913	1	Multisubunit Na+/H+ antiporter, MnhF subunit
1103	COG5342	11	15	26	0.531913	1	Invasion protein B, involved in pathogenesis
2227	COG0368	11	15	26	0.531913	1	Cobalamin-5-phosphate synthase
2694	COG5389	11	15	26	0.531913	1	Uncharacterized protein conserved in bacteria
4078	COG0691	88	96	184	0.537609	1	tmRNA-binding protein
3895	COG1077	242	253	495	0.539074	1	Actin-like ATPase involved in cell morphogenesis
1909	COG0778	176	186	362	0.539277	1	Nitroreductase
335	COG5473	23	28	51	0.540162	1	Predicted integral membrane protein
1003	COG4277	23	28	51	0.540162	1	Predicted DNA-binding protein with the Helix-hairpin-helix motif
1443	COG1237	23	28	51	0.540162	1	Metal-dependent hydrolases of the beta-lactamase superfamily II
1329	COG2829	40	46	86	0.543433	1	Outer membrane phospholipase A
1265	COG1338	97	105	202	0.55003	1	Flagellar biosynthesis pathway, component FliP
1789	COG0802	67	74	141	0.553095	1	Predicted ATPase or kinase
815	COG1309	290	301	591	0.554276	1	Transcriptional regulator
2417	COG1280	205	215	420	0.554583	1	Putative threonine efflux protein
1846	COG0013	441	453	894	0.555658	1	Alanyl-tRNA synthetase
840	COG1994	13	17	30	0.556905	1	Zn-dependent proteases
1539	COG3147	13	17	30	0.556905	1	Uncharacterized protein conserved in bacteria
1749	COG1284	13	17	30	0.556905	1	Uncharacterized conserved protein
2187	COG4963	13	17	30	0.556905	1	Flp pilus assembly protein, ATPase CpaE
2896	COG2221	13	17	30	0.556905	1	Dissimilatory sulfite reductase (desulfoviridin), alpha and beta subunits
3627	COG3161	13	17	30	0.556905	1	4-hydroxybenzoate synthetase (chorismate lyase)
3260	COG0482	211	221	432	0.557258	1	Predicted tRNA(5-methylaminomethyl-2-thiouridylate) methyltransferase, contains the PP-loop ATPase domain
3826	COG0100	103	111	214	0.557341	1	Ribosomal protein S11
1900	COG2209	105	113	218	0.559628	1	Na+-transporting NADH:ubiquinone oxidoreductase, subunit NqrE
2987	COG5505	71	78	149	0.56067	1	Predicted integral membrane protein
2206	COG2081	228	238	466	0.564096	1	Predicted flavoproteins
2854	COG1193	73	80	153	0.564217	1	Mismatch repair ATPase (MutS family)
2974	COG0262	73	80	153	0.564217	1	Dihydrofolate reductase
3211	COG0205	113	121	234	0.568103	1	6-phosphofructokinase
2452	COG0165	245	255	500	0.569985	1	Argininosuccinate lyase
106	COG1267	49	55	104	0.571624	1	Phosphatidylglycerophosphatase A and related proteins
2091	COG1597	51	57	108	0.576881	1	Sphingosine kinase and enzymes related to eukaryotic diacylglycerol kinase
3611	COG0463	270	280	550	0.577236	1	Glycosyltransferases involved in cell wall biogenesis
1236	COG1534	15	19	34	0.577541	1	Predicted RNA-binding protein containing KH domain, possibly ribosomal protein
2787	COG1127	124	132	256	0.57824	1	ABC-type transport system involved in resistance to organic solvents, ATPase component
908	COG1158	276	286	562	0.578763	1	Transcription termination factor
3349	COG5511	53	59	112	0.58184	1	Bacteriophage capsid protein
71	COG1043	132	140	272	0.58469	1	Acyl-[acyl carrier protein]--UDP-N-acetylglucosamine O-acyltransferase
3442	COG1622	132	140	272	0.58469	1	Heme/copper-type cytochrome/quinol oxidases, subunit 2
880	COG0504	307	317	624	0.585568	1	CTP synthase (UTP-ammonia lyase)
2774	COG3263	55	61	116	0.586526	1	NhaP-type Na+/H+ and K+/H+ antiporters with a unique C-terminal domain
3372	COG4174	55	61	116	0.586526	1	ABC-type uncharacterized transport system, permease component
2690	COG0042	328	338	666	0.589301	1	tRNA-dihydrouridine synthase
1574	COG1187	343	353	696	0.591608	1	16S rRNA uridine-516 pseudouridylate synthase and related pseudouridylate synthases
774	COG0640	94	101	195	0.594009	1	Predicted transcriptional regulators
1881	COG0046	368	378	746	0.594884	1	Phosphoribosylformylglycinamidine (FGAM) synthase, synthetase domain
938	COG1776	17	21	38	0.594913	1	Chemotaxis protein CheC, inhibitor of MCP methylation
1565	COG4589	17	21	38	0.594913	1	Predicted CDP-diglyceride synthetase/phosphatidate cytidylyltransferase
2356	COG2891	17	21	38	0.594913	1	Cell shape-determining protein
3022	COG2329	17	21	38	0.594913	1	Uncharacterized enzyme involved in biosynthesis of extracellular polysaccharides
3840	COG0199	59	65	124	0.59516	1	Ribosomal protein S14
2114	COG1972	151	159	310	0.597538	1	Nucleoside permease
3341	COG1529	405	415	820	0.598648	1	Aerobic-type carbon monoxide dehydrogenase, large subunit CoxL/CutL homologs
1071	COG0211	61	67	128	0.599146	1	Ribosomal protein L27
3189	COG0263	159	167	326	0.602094	1	Glutamate 5-kinase
11	COG4631	161	169	330	0.603166	1	Xanthine dehydrogenase, molybdopterin-binding subunit B
488	COG0665	653	663	1316	0.605351	1	Glycine/D-amino acid oxidases (deaminating)
2647	COG1087	267	276	543	0.605942	1	UDP-glucose 4-epimerase
1289	COG3531	19	23	42	0.609765	1	Predicted protein-disulfide isomerase
3199	COG3215	19	23	42	0.609765	1	Tfp pilus assembly protein PilZ
948	COG2267	178	186	364	0.611327	1	Lysophospholipase
224	COG3640	1	3	4	0.613936	1	CO dehydrogenase maturation factor
303	COG1507	1	3	4	0.613936	1	Uncharacterized conserved protein
359	COG4905	1	3	4	0.613936	1	Predicted membrane protein
443	COG1106	1	3	4	0.613936	1	Predicted ATPases
530	COG3583	1	3	4	0.613936	1	Uncharacterized protein conserved in bacteria
670	COG5574	1	3	4	0.613936	1	RING-finger-containing E3 ubiquitin ligase
681	COG3252	1	3	4	0.613936	1	Methenyltetrahydromethanopterin cyclohydrolase
1107	COG5082	1	3	4	0.613936	1	Arginine methyltransferase-interacting protein, contains RING Zn-finger
1120	COG5347	1	3	4	0.613936	1	GTPase-activating protein that regulates ARFs (ADP-ribosylation factors), involved in ARF-mediated vesicular transport
1297	COG2324	1	3	4	0.613936	1	Predicted membrane protein
1415	COG5642	1	3	4	0.613936	1	Uncharacterized conserved protein
1445	COG3756	1	3	4	0.613936	1	Uncharacterized protein conserved in bacteria
1653	COG3973	1	3	4	0.613936	1	Superfamily I DNA and RNA helicases
1672	COG3594	1	3	4	0.613936	1	Fucose 4-O-acetylase and related acetyltransferases
1758	COG5397	1	3	4	0.613936	1	Uncharacterized conserved protein
1799	COG1483	1	3	4	0.613936	1	Predicted ATPase (AAA+ superfamily)
2162	COG5304	1	3	4	0.613936	1	Uncharacterized protein conserved in bacteria
2211	COG2445	1	3	4	0.613936	1	Uncharacterized conserved protein
2229	COG5605	1	3	4	0.613936	1	Predicted small integral membrane protein
2268	COG1342	1	3	4	0.613936	1	Predicted DNA-binding proteins
2330	COG1111	1	3	4	0.613936	1	ERCC4-like helicases
2348	COG4021	1	3	4	0.613936	1	Uncharacterized conserved protein
2489	COG1445	1	3	4	0.613936	1	Phosphotransferase system fructose-specific component IIB
2582	COG3676	1	3	4	0.613936	1	Transposase and inactivated derivatives
2667	COG1223	1	3	4	0.613936	1	Predicted ATPase (AAA+ superfamily)
2672	COG1470	1	3	4	0.613936	1	Predicted membrane protein
2805	COG5524	1	3	4	0.613936	1	Bacteriorhodopsin
2830	COG5266	1	3	4	0.613936	1	ABC-type Co2+ transport system, periplasmic component
2892	COG5637	1	3	4	0.613936	1	Predicted integral membrane protein
2919	COG1907	1	3	4	0.613936	1	Predicted archaeal sugar kinases
2961	COG5183	1	3	4	0.613936	1	Protein involved in mRNA turnover and stability
2968	COG1767	1	3	4	0.613936	1	Triphosphoribosyl-dephospho-CoA synthetase
3030	COG3285	1	3	4	0.613936	1	Predicted eukaryotic-type DNA primase
3130	COG1827	1	3	4	0.613936	1	Predicted small molecule binding protein (contains 3H domain)
3319	COG4932	1	3	4	0.613936	1	Predicted outer membrane protein
3328	COG1300	1	3	4	0.613936	1	Uncharacterized membrane protein
3338	COG5256	1	3	4	0.613936	1	Translation elongation factor EF-1alpha (GTPase)
3433	COG4586	1	3	4	0.613936	1	ABC-type uncharacterized transport system, ATPase component
3511	COG3385	1	3	4	0.613936	1	FOG: Transposase and inactivated derivatives
3600	COG1913	1	3	4	0.613936	1	Predicted Zn-dependent proteases
3866	COG5380	1	3	4	0.613936	1	Lipase chaperone
4112	COG4575	1	3	4	0.613936	1	Uncharacterized conserved protein
493	COG0176	117	124	241	0.616065	1	Transaldolase
1998	COG1063	121	128	249	0.619139	1	Threonine dehydrogenase and related Zn-dependent dehydrogenases
2671	COG0197	121	128	249	0.619139	1	Ribosomal protein L16/L10E
3819	COG0496	121	128	249	0.619139	1	Predicted acid phosphatase
832	COG0817	74	80	154	0.620776	1	Holliday junction resolvasome, endonuclease subunit
197	COG0725	44	49	93	0.626931	1	ABC-type molybdate transport system, periplasmic component
1241	COG0789	230	238	468	0.628542	1	Predicted transcriptional regulators
4039	COG1040	80	86	166	0.628783	1	Predicted amidophosphoribosyltransferases
2744	COG1843	46	51	97	0.63198	1	Flagellar hook capping protein
3713	COG0236	84	90	174	0.633581	1	Acyl carrier protein
471	COG2358	86	92	178	0.635836	1	TRAP-type uncharacterized transport system, periplasmic component
33	COG1987	24	28	52	0.639005	1	Flagellar biosynthesis pathway, component FliQ
154	COG1346	24	28	52	0.639005	1	Putative effector of murein hydrolase
413	COG1399	24	28	52	0.639005	1	Predicted metal-binding, possibly nucleic acid-binding protein
395	COG4547	90	96	186	0.640083	1	Cobalamin biosynthesis protein CobT (nicotinate-mononucleotide:5, 6-dimethylbenzimidazole phosphoribosyltransferase)
1214	COG0048	97	103	200	0.646767	1	Ribosomal protein S12
2258	COG2188	97	103	200	0.646767	1	Transcriptional regulators
3927	COG0008	476	484	960	0.648844	1	Glutamyl- and glutaminyl-tRNA synthetases
825	COG0649	105	111	216	0.653411	1	NADH:ubiquinone oxidoreductase 49 kD subunit 7
1712	COG3185	105	111	216	0.653411	1	4-hydroxyphenylpyruvate dioxygenase and related hemolysins
80	COG4603	107	113	220	0.654928	1	ABC-type uncharacterized transport system, permease component
3099	COG1320	28	32	60	0.656747	1	Multisubunit Na+/H+ antiporter, MnhG subunit
4057	COG0164	124	130	254	0.665924	1	Ribonuclease HII
2598	COG2833	32	36	68	0.671071	1	Uncharacterized protein conserved in bacteria
3077	COG2890	136	142	278	0.672036	1	Methylase of polypeptide chain release factors
1082	COG3007	69	74	143	0.672287	1	Uncharacterized paraquat-inducible protein B
991	COG2200	795	801	1596	0.673766	1	FOG: EAL domain
4056	COG1754	71	76	147	0.674732	1	Uncharacterized C-terminal domain of topoisomerase IA
2644	COG0752	147	153	300	0.676717	1	Glycyl-tRNA synthetase, alpha subunit
842	COG1430	34	38	72	0.677247	1	Uncharacterized conserved protein
2073	COG5616	34	38	72	0.677247	1	Predicted integral membrane protein
3629	COG0471	149	155	304	0.677487	1	Di- and tricarboxylate transporters
2534	COG0836	163	169	332	0.68228	1	Mannose-1-phosphate guanylyltransferase
3327	COG0735	163	169	332	0.68228	1	Fe2+/Zn2+ uptake regulation proteins
2317	COG3740	36	40	76	0.68288	1	Phage head maturation protease
1479	COG1560	174	180	354	0.685411	1	Lauroyl/myristoyl acyltransferase
2358	COG0275	178	184	362	0.68643	1	Predicted S-adenosylmethionine-dependent methyltransferase involved in cell envelope biogenesis
792	COG1862	38	42	80	0.688039	1	Preprotein translocase subunit YajC
194	COG0518	186	192	378	0.6883	1	GMP synthase - Glutamine amidotransferase domain
1829	COG1589	40	44	84	0.692779	1	Cell division septal protein
2025	COG4448	40	44	84	0.692779	1	L-asparaginase II
2267	COG1739	40	44	84	0.692779	1	Uncharacterized conserved protein
3791	COG1186	220	226	446	0.694198	1	Protein chain release factor B
65	COG0816	94	99	193	0.695944	1	Predicted endonuclease involved in recombination (possible Holliday junction resolvase in Mycoplasmas and B. subtilis)
3521	COG2515	94	99	193	0.695944	1	1-aminocyclopropane-1-carboxylate deaminase
783	COG1272	42	46	88	0.697149	1	Predicted membrane protein, hemolysin III homolog
3719	COG1834	42	46	88	0.697149	1	N-Dimethylarginine dimethylaminohydrolase
2266	COG0669	96	101	197	0.697331	1	Phosphopantetheine adenylyltransferase
2574	COG0773	439	445	884	0.697756	1	UDP-N-acetylmuramate-alanine ligase
46	COG1185	411	417	828	0.698861	1	Polyribonucleotide nucleotidyltransferase (polynucleotide phosphorylase)
1095	COG0520	372	378	750	0.69995	1	Selenocysteine lyase
957	COG0455	44	48	92	0.701189	1	ATPases involved in chromosome partitioning
391	COG0183	837	841	1678	0.706493	1	Acetyl-CoA acetyltransferase
123	COG3338	3	5	8	0.710427	1	Carbonic anhydrase
136	COG3846	3	5	8	0.710427	1	Type IV secretory pathway, TrbL components
245	COG5462	3	5	8	0.710427	1	Predicted secreted (periplasmic) protein
459	COG3617	3	5	8	0.710427	1	Prophage antirepressor
689	COG3875	3	5	8	0.710427	1	Uncharacterized conserved protein
868	COG2770	3	5	8	0.710427	1	FOG: HAMP domain
1072	COG5398	3	5	8	0.710427	1	Heme oxygenase
1250	COG2005	3	5	8	0.710427	1	N-terminal domain of molybdenum-binding protein
1347	COG1910	3	5	8	0.710427	1	Periplasmic molybdate-binding protein/domain
1504	COG1142	3	5	8	0.710427	1	Fe-S-cluster-containing hydrogenase components 2
1547	COG4319	3	5	8	0.710427	1	Ketosteroid isomerase homolog
1575	COG1924	3	5	8	0.710427	1	Activator of 2-hydroxyglutaryl-CoA dehydratase (HSP70-class ATPase domain)
1692	COG3515	3	5	8	0.710427	1	Uncharacterized protein conserved in bacteria
2286	COG1155	3	5	8	0.710427	1	Archaeal/vacuolar-type H+-ATPase subunit A
2450	COG2184	3	5	8	0.710427	1	Protein involved in cell division
2541	COG5481	3	5	8	0.710427	1	Uncharacterized conserved small protein containing a coiled-coil domain
3303	COG5568	3	5	8	0.710427	1	Uncharacterized small protein
3343	COG4576	3	5	8	0.710427	1	Carbon dioxide concentrating mechanism/carboxysome shell protein
3534	COG2984	3	5	8	0.710427	1	ABC-type uncharacterized transport system, periplasmic component
3545	COG3431	3	5	8	0.710427	1	Predicted membrane protein
3686	COG5316	3	5	8	0.710427	1	Uncharacterized conserved protein
1256	COG0818	53	57	110	0.716109	1	Diacylglycerol kinase
2825	COG3517	53	57	110	0.716109	1	Uncharacterized protein conserved in bacteria
1023	COG0296	146	151	297	0.719037	1	1,4-alpha-glucan branching enzyme
1449	COG2193	61	65	126	0.726063	1	Bacterioferritin (cytochrome b1)
3262	COG0465	390	395	785	0.726143	1	ATP-dependent Zn proteases
560	COG3627	21	24	45	0.728171	1	Uncharacterized enzyme of phosphonate metabolism
2387	COG2062	67	71	138	0.732077	1	Phosphohistidine phosphatase SixA
526	COG0651	69	73	142	0.733859	1	Formate hydrogenlyase subunit 3/Multisubunit Na+/H+ antiporter, MnhD subunit
1444	COG3232	23	26	49	0.73586	1	5-carboxymethyl-2-hydroxymuconate isomerase
2963	COG1075	23	26	49	0.73586	1	Predicted acetyltransferases and hydrolases with the alpha/beta hydrolase fold
3284	COG3916	23	26	49	0.73586	1	N-acyl-L-homoserine lactone synthetase
3384	COG3967	23	26	49	0.73586	1	Short-chain dehydrogenase involved in D-alanine esterification of lipoteichoic acid and wall teichoic acid (D-alanine transfer protein)
2816	COG1384	74	78	152	0.7379	1	Lysyl-tRNA synthetase (class I)
527	COG2001	80	84	164	0.742075	1	Uncharacterized protein conserved in bacteria
321	COG2079	84	88	172	0.744512	1	Uncharacterized protein involved in propionate catabolism
2751	COG1826	86	90	176	0.74564	1	Sec-independent protein secretion pathway components
4086	COG1546	86	90	176	0.74564	1	Uncharacterized protein (competence- and mitomycin-induced)
616	COG3975	88	92	180	0.746711	1	Predicted protease with the C-terminal PDZ domain
1448	COG0053	88	92	180	0.746711	1	Predicted Co/Zn/Cd cation transporters
4064	COG0422	103	107	210	0.753247	1	Thiamine biosynthesis protein ThiC
1980	COG0788	105	109	214	0.75395	1	Formyltetrahydrofolate hydrolase
99	COG3513	5	7	12	0.754448	1	Uncharacterized protein conserved in bacteria
107	COG3082	5	7	12	0.754448	1	Uncharacterized protein conserved in bacteria
1152	COG3410	5	7	12	0.754448	1	Uncharacterized conserved protein
1516	COG3558	5	7	12	0.754448	1	Uncharacterized protein conserved in bacteria
1877	COG5640	5	7	12	0.754448	1	Secreted trypsin-like serine protease
2591	COG3392	5	7	12	0.754448	1	Adenine-specific DNA methylase
2835	COG3315	5	7	12	0.754448	1	O-Methyltransferase involved in polyketide biosynthesis
2906	COG1881	5	7	12	0.754448	1	Phospholipid-binding protein
2976	COG4455	5	7	12	0.754448	1	Protein of avirulence locus involved in temperature-dependent protein secretion
3017	COG1118	5	7	12	0.754448	1	ABC-type sulfate/molybdate transport systems, ATPase component
3342	COG4701	5	7	12	0.754448	1	Uncharacterized protein conserved in bacteria
3365	COG4952	5	7	12	0.754448	1	Predicted sugar isomerase
3652	COG5443	5	7	12	0.754448	1	Flagellar biosynthesis regulator FlbT
2706	COG1331	109	113	222	0.755258	1	Highly conserved protein containing a thioredoxin domain
1219	COG3292	113	117	230	0.756445	1	Predicted periplasmic ligand-binding sensor domain
2984	COG0127	113	117	230	0.756445	1	Xanthosine triphosphate pyrophosphatase
3305	COG2360	115	119	234	0.756996	1	Leu/Phe-tRNA-protein transferase
2124	COG0111	345	349	694	0.757333	1	Phosphoglycerate dehydrogenase and related dehydrogenases
4046	COG1530	343	347	690	0.75751	1	Ribonucleases G and E
3503	COG0237	117	121	238	0.757521	1	Dephospho-CoA kinase
2322	COG0764	134	138	272	0.761075	1	3-hydroxymyristoyl/3-hydroxydecanoyl-(acyl carrier protein) dehydratases
1339	COG1845	136	140	276	0.761401	1	Heme/copper-type cytochrome/quinol oxidase, subunit 3
907	COG1137	138	142	280	0.761711	1	ABC-type (unclassified) transport system, ATPase component
2689	COG1192	276	280	556	0.76275	1	ATPases involved in chromosome partitioning
2945	COG2873	251	255	506	0.764196	1	O-acetylhomoserine sulfhydrylase
3412	COG0834	163	167	330	0.764402	1	ABC-type amino acid transport/signal transduction systems, periplasmic component/domain
3062	COG3829	242	246	488	0.764617	1	Transcriptional regulator containing PAS, AAA-type ATPase, and DNA-binding domains
1878	COG1181	172	176	348	0.764942	1	D-alanine-D-alanine ligase and related ATP-grasp enzymes
749	COG0519	176	180	356	0.765124	1	GMP synthase, PP-ATPase domain/subunit
3045	COG0569	228	232	460	0.765142	1	K+ transport systems, NAD-binding component
2441	COG1194	178	182	360	0.765202	1	A/G-specific DNA glycosylase
1426	COG0686	220	224	444	0.765362	1	Alanine dehydrogenase
1879	COG0533	188	192	380	0.765483	1	Metal-dependent proteases with possible chaperone activity
2608	COG0824	203	207	410	0.765596	1	Predicted thioesterase
233	COG2906	7	9	16	0.780445	1	Bacterioferritin-associated ferredoxin
586	COG4278	7	9	16	0.780445	1	Uncharacterized conserved protein
1186	COG2251	7	9	16	0.780445	1	Predicted nuclease (RecB family)
1831	COG1297	7	9	16	0.780445	1	Predicted membrane protein
2653	COG4765	7	9	16	0.780445	1	Uncharacterized protein conserved in bacteria
2676	COG3242	7	9	16	0.780445	1	Uncharacterized protein conserved in bacteria
2718	COG4485	7	9	16	0.780445	1	Predicted membrane protein
2819	COG3680	7	9	16	0.780445	1	Uncharacterized protein conserved in bacteria
2884	COG4677	7	9	16	0.780445	1	Pectin methylesterase
1075	COG4968	48	51	99	0.78355	1	Tfp pilus assembly protein PilE
140	COG3789	9	11	20	0.797813	1	Uncharacterized protein conserved in bacteria
174	COG4242	9	11	20	0.797813	1	Cyanophycinase and related exopeptidases
289	COG3326	9	11	20	0.797813	1	Predicted membrane protein
1053	COG1010	9	11	20	0.797813	1	Precorrin-3B methylase
1212	COG3518	9	11	20	0.797813	1	Uncharacterized protein conserved in bacteria
1938	COG3660	9	11	20	0.797813	1	Predicted nucleoside-diphosphate-sugar epimerase
3132	COG3350	9	11	20	0.797813	1	Uncharacterized conserved protein
3395	COG3093	9	11	20	0.797813	1	Plasmid maintenance system antidote protein
3570	COG5276	9	11	20	0.797813	1	Uncharacterized conserved protein
3690	COG1069	9	11	20	0.797813	1	Ribulose kinase
3241	COG1509	71	74	145	0.798487	1	Lysine 2,3-aminomutase
1944	COG0050	426	428	854	0.802086	1	GTPases - translation elongation factors
2494	COG2877	194	197	391	0.804428	1	3-deoxy-D-manno-octulosonic acid (KDO) 8-phosphate synthase
3928	COG1207	146	149	295	0.807473	1	N-acetylglucosamine-1-phosphate uridyltransferase (contains nucleotidyltransferase and I-patch acetyltransferase domains)
58	COG2440	11	13	24	0.810291	1	Ferredoxin-like protein
130	COG3628	11	13	24	0.810291	1	Phage baseplate assembly protein W
680	COG3455	11	13	24	0.810291	1	Uncharacterized protein conserved in bacteria
879	COG4886	11	13	24	0.810291	1	Leucine-rich repeat (LRR) protein
1127	COG2965	11	13	24	0.810291	1	Primosomal replication protein N
1486	COG4168	11	13	24	0.810291	1	ABC-type antimicrobial peptide transport system, permease component
1847	COG5486	11	13	24	0.810291	1	Predicted metal-binding integral membrane protein
2218	COG0390	11	13	24	0.810291	1	ABC-type uncharacterized transport system, permease component
3528	COG1937	11	13	24	0.810291	1	Uncharacterized protein conserved in bacteria
2517	COG0484	374	376	750	0.810838	1	DnaJ-class molecular chaperone with C-terminal Zn finger domain
75	COG4254	13	15	28	0.819695	1	Uncharacterized protein conserved in bacteria
356	COG3209	13	15	28	0.819695	1	Rhs family protein
606	COG4167	13	15	28	0.819695	1	ABC-type antimicrobial peptide transport system, ATPase component
714	COG3276	13	15	28	0.819695	1	Selenocysteine-specific translation elongation factor
1765	COG2944	13	15	28	0.819695	1	Predicted transcriptional regulator
4061	COG1073	13	15	28	0.819695	1	Hydrolases of the alpha/beta superfamily
1436	COG0593	297	299	596	0.824481	1	ATPase involved in DNA replication initiation
288	COG3857	15	17	32	0.827024	1	ATP-dependent nuclease, subunit B
1394	COG5437	15	17	32	0.827024	1	Predicted secreted protein
2948	COG5465	15	17	32	0.827024	1	Uncharacterized conserved protein
3571	COG3459	15	17	32	0.827024	1	Cellobiose phosphorylase
4009	COG3297	15	17	32	0.827024	1	Type II secretory pathway, component PulL
2314	COG0151	270	272	542	0.829457	1	Phosphoribosylamine-glycine ligase
1514	COG4392	17	19	36	0.832881	1	Predicted membrane protein
1657	COG3781	17	19	36	0.832881	1	Predicted membrane protein
1689	COG3520	17	19	36	0.832881	1	Uncharacterized protein conserved in bacteria
3945	COG1148	17	19	36	0.832881	1	Heterodisulfide reductase, subunit A and related polyferredoxins
2335	COG0343	244	246	490	0.834335	1	Queuine/archaeosine tRNA-ribosyltransferase
1105	COG3103	19	21	40	0.83765	1	SH3 domain protein
2087	COG4966	19	21	40	0.83765	1	Tfp pilus assembly protein PilW
3466	COG4094	19	21	40	0.83765	1	Predicted membrane protein
4021	COG3168	19	21	40	0.83765	1	Tfp pilus assembly protein PilP
213	COG1017	21	23	44	0.841591	1	Hemoglobin-like flavoprotein
1419	COG3014	21	23	44	0.841591	1	Uncharacterized protein conserved in bacteria
2365	COG3039	21	23	44	0.841591	1	Transposase and inactivated derivatives, IS5 family
279	COG0787	205	207	412	0.841768	1	Alanine racemase
1187	COG0167	186	188	374	0.845409	1	Dihydroorotate dehydrogenase
433	COG3142	24	26	50	0.846333	1	Uncharacterized protein involved in copper resistance
1337	COG1494	24	26	50	0.846333	1	Fructose-1,6-bisphosphatase/sedoheptulose 1,7-bisphosphatase and related proteins
55	COG0145	178	180	358	0.846938	1	N-methylhydantoinase A/acetone carboxylase, beta subunit
1923	COG0078	178	180	358	0.846938	1	Ornithine carbamoyltransferase
1428	COG1695	26	28	54	0.848893	1	Predicted transcriptional regulators
1526	COG1011	165	167	332	0.849406	1	Predicted hydrolase (HAD superfamily)
186	COG2009	28	30	58	0.851076	1	Succinate dehydrogenase/fumarate reductase, cytochrome b subunit
1344	COG0267	28	30	58	0.851076	1	Ribosomal protein L33
1668	COG2607	28	30	58	0.851076	1	Predicted ATPase (AAA+ superfamily)
2822	COG3166	28	30	58	0.851076	1	Tfp pilus assembly protein PilN
3112	COG3311	28	30	58	0.851076	1	Predicted transcriptional regulator
3728	COG1366	28	30	58	0.851076	1	Anti-anti-sigma regulatory factor (antagonist of anti-sigma factor)
3850	COG3550	28	30	58	0.851076	1	Uncharacterized protein related to capsule biosynthesis enzymes
591	COG0848	146	148	294	0.852943	1	Biopolymer transport protein
1600	COG1225	146	148	294	0.852943	1	Peroxiredoxin
2120	COG4565	30	32	62	0.852945	1	Response regulator of citrate/malate metabolism
3949	COG4731	30	32	62	0.852945	1	Uncharacterized protein conserved in bacteria
506	COG2030	138	140	278	0.854391	1	Acyl dehydratase
1408	COG3026	32	34	66	0.854552	1	Negative regulator of sigma E activity
575	COG0406	134	136	270	0.855103	1	Fructose-2,6-bisphosphatase
1807	COG0688	134	136	270	0.855103	1	Phosphatidylserine decarboxylase
496	COG3524	34	36	70	0.855938	1	Capsule polysaccharide export protein
202	COG2870	128	130	258	0.856149	1	ADP-heptose synthase, bifunctional sugar kinase/adenylyltransferase
3566	COG0158	128	130	258	0.856149	1	Fructose-1,6-bisphosphatase
4068	COG0229	128	130	258	0.856149	1	Conserved domain frequently associated with peptide methionine sulfoxide reductase
1016	COG0038	124	126	250	0.856832	1	Chloride channel protein EriC
1039	COG1925	36	38	74	0.857135	1	Phosphotransferase system, HPr-related proteins
1663	COG1899	36	38	74	0.857135	1	Deoxyhypusine synthase
2879	COG4430	36	38	74	0.857135	1	Uncharacterized protein conserved in bacteria
3529	COG3217	36	38	74	0.857135	1	Uncharacterized Fe-S protein
778	COG0741	122	124	246	0.857167	1	Soluble lytic murein transglycosylase and related regulatory proteins (some contain LysM/invasin domains)
574	COG1794	38	40	78	0.858169	1	Aspartate racemase
2495	COG3012	38	40	78	0.858169	1	Uncharacterized protein conserved in bacteria
3425	COG1766	113	115	228	0.858627	1	Flagellar biosynthesis/type III secretory pathway lipoprotein
2559	COG2820	42	44	86	0.859831	1	Uridine phosphorylase
3198	COG4949	42	44	86	0.859831	1	Uncharacterized membrane-anchored protein conserved in bacteria
1066	COG4327	44	46	90	0.860493	1	Predicted membrane protein
2617	COG1409	44	46	90	0.860493	1	Predicted phosphohydrolases
2717	COG3665	46	48	94	0.86106	1	Uncharacterized conserved protein
3444	COG0575	46	48	94	0.86106	1	CDP-diglyceride synthetase
918	COG0810	96	98	194	0.861061	1	Periplasmic protein TonB, links inner and outer membranes
1083	COG1765	94	96	190	0.86131	1	Predicted redox protein, regulator of disulfide bond formation
2722	COG1521	92	94	186	0.861549	1	Putative transcriptional regulator, homolog of Bvg accessory factor
3813	COG0299	92	94	186	0.861549	1	Folate-dependent phosphoribosylglycinamide formyltransferase PurN
175	COG2823	51	53	104	0.862127	1	Predicted periplasmic or secreted lipoprotein
3497	COG0678	84	86	170	0.862387	1	Peroxiredoxin
3856	COG3067	53	55	108	0.862437	1	Na+/H+ antiporter
1093	COG2135	55	57	112	0.862689	1	Uncharacterized conserved protein
2499	COG0694	55	57	112	0.862689	1	Thioredoxin-like proteins and domains
1637	COG1451	78	80	158	0.862866	1	Predicted metal-dependent hydrolase
2420	COG4122	59	61	120	0.863045	1	Predicted O-methyltransferase
3103	COG1327	59	61	120	0.863045	1	Predicted transcriptional regulator, consists of a Zn-ribbon and ATP-cone domains
2661	COG1354	61	63	124	0.863158	1	Uncharacterized conserved protein
2918	COG0603	61	63	124	0.863158	1	Predicted PP-loop superfamily ATPase
1460	COG1161	63	65	128	0.863233	1	Predicted GTPases
889	COG2202	69	71	140	0.863259	1	FOG: PAS/PAC domain
1044	COG0361	67	69	136	0.86328	1	Translation initiation factor 1 (IF-1)
2488	COG0281	374	374	748	0.868154	1	Malic enzyme
2492	COG1220	147	148	295	0.898723	1	ATP-dependent protease HslVU (ClpYQ), ATPase subunit
3909	COG0415	434	432	866	0.907644	1	Deoxyribodipyrimidine photolyase
265	COG0190	215	215	430	0.916054	1	5,10-methylene-tetrahydrofolate dehydrogenase/Methenyl tetrahydrofolate cyclohydrolase
1814	COG0082	215	215	430	0.916054	1	Chorismate synthase
4088	COG0276	207	207	414	0.919073	1	Protoheme ferro-lyase (ferrochelatase)
3722	COG1508	201	201	402	0.921395	1	DNA-directed RNA polymerase specialized sigma subunit, sigma54 homolog
2935	COG2199	789	782	1571	0.926952	1	FOG: GGDEF domain
1150	COG0558	73	74	147	0.92835	1	Phosphatidylglycerophosphate synthase
1290	COG2166	73	74	147	0.92835	1	SufE protein probably involved in Fe-S center assembly
4115	COG0304	534	530	1064	0.929644	1	3-oxoacyl-(acyl-carrier-protein) synthase
3445	COG3000	163	163	326	0.937499	1	Sterol desaturase
24	COG2941	48	49	97	0.941719	1	Ubiquinone biosynthesis protein COQ7
287	COG1640	48	49	97	0.941719	1	4-alpha-glucanotransferase
16	COG2895	151	151	302	0.943202	1	GTPases - Sulfate adenylate transferase subunit 1
2807	COG0007	140	140	280	0.948764	1	Uroporphyrinogen-III methylase
3032	COG1252	134	134	268	0.951952	1	NADH dehydrogenase, FAD-containing subunit
3565	COG0066	128	128	256	0.955263	1	3-isopropylmalate dehydratase small subunit
248	COG5328	23	24	47	0.959302	1	Uncharacterized protein conserved in bacteria
659	COG0586	23	24	47	0.959302	1	Uncharacterized membrane-associated protein
1193	COG0251	197	196	393	0.963306	1	Putative translation initiation inhibitor, yjgF family
1284	COG0321	113	113	226	0.96416	1	Lipoate-protein ligase B
3483	COG1853	109	109	218	0.966705	1	Conserved protein/domain typically associated with flavoprotein oxygenases, DIM6/NTAB family
866	COG0491	267	265	532	0.96745	1	Zn-dependent hydrolases, including glyoxylases
2276	COG0312	267	265	532	0.96745	1	Predicted Zn-dependent proteases and their inactivated homologs
4106	COG1651	107	107	214	0.968009	1	Protein-disulfide isomerase
684	COG0210	561	555	1116	0.969791	1	Superfamily I DNA and RNA helicases
2435	COG0045	261	259	520	0.970183	1	Succinyl-CoA synthetase, beta subunit
3269	COG4786	99	99	198	0.973453	1	Flagellar basal body rod protein
260	COG2813	96	96	192	0.975598	1	16S RNA G1207 methylase RsmC
3670	COG0523	96	96	192	0.975598	1	Putative GTPases (G3E family)
2209	COG3748	94	94	188	0.977062	1	Predicted membrane protein
1649	COG0341	170	169	339	0.977804	1	Preprotein translocase subunit SecF
2057	COG0502	90	90	180	0.980078	1	Biotin synthase and related enzymes
3097	COG1539	84	84	168	0.984845	1	Dihydroneopterin aldolase
60	COG3331	0	1	1	0.992596	1	Penicillin-binding protein-related factor A, putative recombinase
155	COG1436	0	1	1	0.992596	1	Archaeal/vacuolar-type H+-ATPase subunit F
176	COG4459	0	1	1	0.992596	1	Periplasmic nitrate reductase system, NapE component
185	COG3240	0	1	1	0.992596	1	Phospholipase/lecithinase/hemolysin
192	COG4734	0	1	1	0.992596	1	Antirestriction protein
308	COG4832	0	1	1	0.992596	1	Uncharacterized conserved protein
322	COG4859	0	1	1	0.992596	1	Uncharacterized protein conserved in bacteria
328	COG4960	0	1	1	0.992596	1	Flp pilus assembly protein, protease CpaA
339	COG2155	0	1	1	0.992596	1	Uncharacterized conserved protein
370	COG3400	0	1	1	0.992596	1	Uncharacterized protein conserved in bacteria
426	COG2007	0	1	1	0.992596	1	Ribosomal protein S8E
435	COG3426	0	1	1	0.992596	1	Butyrate kinase
469	COG4887	0	1	1	0.992596	1	Uncharacterized metal-binding protein conserved in archaea
491	COG2144	0	1	1	0.992596	1	Selenophosphate synthetase-related proteins
519	COG5196	0	1	1	0.992596	1	ER lumen protein retaining receptor
522	COG4253	0	1	1	0.992596	1	Uncharacterized protein conserved in bacteria
621	COG5075	0	1	1	0.992596	1	Uncharacterized conserved protein
652	COG2052	0	1	1	0.992596	1	Uncharacterized protein conserved in bacteria
674	COG3468	0	1	1	0.992596	1	Type V secretory pathway, adhesin AidA
695	COG1658	0	1	1	0.992596	1	Small primase-like proteins (Toprim domain)
793	COG4934	0	1	1	0.992596	1	Predicted protease
800	COG1036	0	1	1	0.992596	1	Archaeal flavoproteins
805	COG5240	0	1	1	0.992596	1	Vesicle coat complex COPI, gamma subunit
813	COG4833	0	1	1	0.992596	1	Predicted glycosyl hydrolase
932	COG3471	0	1	1	0.992596	1	Predicted periplasmic/secreted protein
990	COG4858	0	1	1	0.992596	1	Uncharacterized membrane-bound protein conserved in bacteria
996	COG4648	0	1	1	0.992596	1	Predicted membrane protein
1002	COG1412	0	1	1	0.992596	1	Uncharacterized proteins of PilT N-term./Vapc superfamily
1026	COG4499	0	1	1	0.992596	1	Predicted membrane protein
1052	COG5651	0	1	1	0.992596	1	PPE-repeat proteins
1055	COG1930	0	1	1	0.992596	1	ABC-type cobalt transport system, periplasmic component
1079	COG2033	0	1	1	0.992596	1	Desulfoferrodoxin
1091	COG2061	0	1	1	0.992596	1	ACT-domain-containing protein, predicted allosteric regulator of homoserine dehydrogenase
1129	COG5665	0	1	1	0.992596	1	CCR4-NOT transcriptional regulation complex, NOT5 subunit
1172	COG5232	0	1	1	0.992596	1	Preprotein translocase subunit Sec62
1282	COG4517	0	1	1	0.992596	1	Uncharacterized protein conserved in bacteria
1300	COG4109	0	1	1	0.992596	1	Predicted transcriptional regulator containing CBS domains
1327	COG5425	0	1	1	0.992596	1	Usg protein, probable subunit of phosphoribosylanthranilate isomerase
1332	COG0500	0	1	1	0.992596	1	SAM-dependent methyltransferases
1346	COG1569	0	1	1	0.992596	1	Predicted nucleic acid-binding protein, contains PIN domain
1439	COG3042	0	1	1	0.992596	1	Putative hemolysin
1452	COG1955	0	1	1	0.992596	1	Archaeal flagella assembly protein J
1484	COG5617	0	1	1	0.992596	1	Predicted integral membrane protein
1488	COG4063	0	1	1	0.992596	1	Tetrahydromethanopterin S-methyltransferase, subunit A
1491	COG3900	0	1	1	0.992596	1	Predicted periplasmic protein
1492	COG5623	0	1	1	0.992596	1	Pre-mRNA cleavage and polyadenylation factor IA/II complex, subunit CLP1
1497	COG1891	0	1	1	0.992596	1	Uncharacterized protein conserved in archaea
1506	COG4542	0	1	1	0.992596	1	Protein involved in propanediol utilization, and related proteins (includes coumermycin biosynthetic protein), possible kinase
1532	COG1969	0	1	1	0.992596	1	Ni,Fe-hydrogenase I cytochrome b subunit
1561	COG4197	0	1	1	0.992596	1	Uncharacterized protein conserved in bacteria, prophage-related
1610	COG2156	0	1	1	0.992596	1	K+-transporting ATPase, c chain
1691	COG3261	0	1	1	0.992596	1	Ni,Fe-hydrogenase III large subunit
1693	COG1422	0	1	1	0.992596	1	Predicted membrane protein
1694	COG3585	0	1	1	0.992596	1	Molybdopterin-binding protein
1725	COG3097	0	1	1	0.992596	1	Uncharacterized protein conserved in bacteria
1728	COG2964	0	1	1	0.992596	1	Uncharacterized protein conserved in bacteria
1785	COG5450	0	1	1	0.992596	1	Transcription regulator of the Arc/MetJ class
1827	COG5350	0	1	1	0.992596	1	Predicted protein tyrosine phosphatase
1841	COG5140	0	1	1	0.992596	1	Ubiquitin fusion-degradation protein
1861	COG1337	0	1	1	0.992596	1	Uncharacterized protein predicted to be involved in DNA repair (RAMP superfamily)
1890	COG3260	0	1	1	0.992596	1	Ni,Fe-hydrogenase III small subunit
1895	COG3790	0	1	1	0.992596	1	Predicted membrane protein
1973	COG1353	0	1	1	0.992596	1	Predicted hydrolase of the HD superfamily (permuted catalytic motifs)
2016	COG2136	0	1	1	0.992596	1	Predicted exosome subunit/U3 small nucleolar ribonucleoprotein (snoRNP) component, contains IMP4 domain
2116	COG5244	0	1	1	0.992596	1	Dynactin complex subunit involved in mitotic spindle partitioning in anaphase B
2143	COG2521	0	1	1	0.992596	1	Predicted archaeal methyltransferase
2219	COG5026	0	1	1	0.992596	1	Hexokinase
2259	COG4309	0	1	1	0.992596	1	Uncharacterized conserved protein
2292	COG4132	0	1	1	0.992596	1	ABC-type uncharacterized transport system, permease component
2455	COG4574	0	1	1	0.992596	1	Serine protease inhibitor ecotin
2467	COG4955	0	1	1	0.992596	1	Uncharacterized protein conserved in bacteria
2507	COG3960	0	1	1	0.992596	1	Glyoxylate carboligase
2512	COG2150	0	1	1	0.992596	1	Predicted regulator of amino acid metabolism, contains ACT domain
2549	COG4861	0	1	1	0.992596	1	Uncharacterized protein conserved in bacteria
2633	COG2452	0	1	1	0.992596	1	Predicted site-specific integrase-resolvase
2634	COG4381	0	1	1	0.992596	1	Mu-like prophage protein gp46
2657	COG3069	0	1	1	0.992596	1	C4-dicarboxylate transporter
2743	COG0387	0	1	1	0.992596	1	Ca2+/H+ antiporter
2764	COG3903	0	1	1	0.992596	1	Predicted ATPase
2773	COG3070	0	1	1	0.992596	1	Regulator of competence-specific genes
2846	COG3815	0	1	1	0.992596	1	Predicted membrane protein
2941	COG4991	0	1	1	0.992596	1	Uncharacterized protein with a bacterial SH3 domain homologue
2958	COG2214	0	1	1	0.992596	1	DnaJ-class molecular chaperone
2969	COG4385	0	1	1	0.992596	1	Bacteriophage P2-related tail formation protein
3003	COG4915	0	1	1	0.992596	1	5-bromo-4-chloroindolyl phosphate hydrolysis protein
3015	COG5628	0	1	1	0.992596	1	Predicted acetyltransferase
3138	COG4357	0	1	1	0.992596	1	Uncharacterized conserved protein
3164	COG4908	0	1	1	0.992596	1	Uncharacterized protein containing a NRPS condensation (elongation) domain
3225	COG2231	0	1	1	0.992596	1	Uncharacterized protein related to Endonuclease III
3232	COG5220	0	1	1	0.992596	1	Cdk activating kinase (CAK)/RNA polymerase II transcription initiation/nucleotide excision repair factor TFIIH, subunit TFB3
3276	COG3401	0	1	1	0.992596	1	Fibronectin type 3 domain-containing protein
3306	COG5020	0	1	1	0.992596	1	Mannosyltransferase
3326	COG2019	0	1	1	0.992596	1	Archaeal adenylate kinase
3334	COG4925	0	1	1	0.992596	1	Uncharacterized conserved protein
3383	COG4389	0	1	1	0.992596	1	Site-specific recombinase
3406	COG4865	0	1	1	0.992596	1	Glutamate mutase epsilon subunit
3436	COG2404	0	1	1	0.992596	1	Predicted phosphohydrolase (DHH superfamily)
3440	COG5158	0	1	1	0.992596	1	Proteins involved in synaptic transmission and general secretion, Sec1 family
3446	COG3753	0	1	1	0.992596	1	Uncharacterized protein conserved in bacteria
3449	COG1777	0	1	1	0.992596	1	Predicted transcriptional regulators
3541	COG3890	0	1	1	0.992596	1	Phosphomevalonate kinase
3562	COG3357	0	1	1	0.992596	1	Predicted transcriptional regulator containing an HTH domain fused to a Zn-ribbon
3612	COG4128	0	1	1	0.992596	1	Zonula occludens toxin
3638	COG4842	0	1	1	0.992596	1	Uncharacterized protein conserved in bacteria
3653	COG5189	0	1	1	0.992596	1	Putative transcriptional repressor regulating G2/M transition
3654	COG2054	0	1	1	0.992596	1	Uncharacterized archaeal kinase related to aspartokinases, uridylate kinases
3665	COG3231	0	1	1	0.992596	1	Aminoglycoside phosphotransferase
3698	COG1103	0	1	1	0.992596	1	Archaea-specific pyridoxal phosphate-dependent enzymes
3818	COG4803	0	1	1	0.992596	1	Predicted membrane protein
3903	COG5011	0	1	1	0.992596	1	Uncharacterized protein conserved in bacteria
3923	COG4625	0	1	1	0.992596	1	Uncharacterized protein with a C-terminal OMP (outer membrane protein) domain
3925	COG1707	0	1	1	0.992596	1	ACT domain-containing protein
3959	COG4113	0	1	1	0.992596	1	Predicted nucleic acid-binding protein, contains PIN domain
3971	COG4924	0	1	1	0.992596	1	Uncharacterized protein conserved in bacteria
3988	COG4243	0	1	1	0.992596	1	Predicted membrane protein
4004	COG3062	0	1	1	0.992596	1	Uncharacterized protein involved in formation of periplasmic nitrate reductase
4044	COG1601	0	1	1	0.992596	1	Translation initiation factor 2, beta subunit (eIF-2beta)/eIF-5 N-terminal domain
4047	COG5080	0	1	1	0.992596	1	Rab GTPase interacting factor, Golgi membrane protein
4051	COG5393	0	1	1	0.992596	1	Predicted membrane protein
3434	COG0125	71	71	142	0.996398	1	Thymidylate kinase
1139	COG0225	209	207	416	0.996774	1	Peptide methionine sulfoxide reductase
1566	COG0219	69	69	138	0.998356	1	Predicted rRNA methylase (SpoU class)
3216	COG4764	69	69	138	0.998356	1	Uncharacterized protein conserved in bacteria
4	COG0731	7	0	7	1	1	Fe-S oxidoreductases
6	COG3125	5	1	6	1	1	Heme/copper-type cytochrome/quinol oxidase, subunit 4
7	COG0122	55	44	99	1	1	3-methyladenine DNA glycosylase/8-oxoguanine DNA glycosylase
8	COG4125	17	13	30	1	1	Predicted membrane protein
9	COG0676	55	21	76	1	1	Uncharacterized enzymes related to aldose 1-epimerase
10	COG3150	53	30	83	1	1	Predicted esterase
12	COG4104	15	11	26	1	1	Uncharacterized conserved protein
13	COG5210	5	0	5	1	1	GTPase-activating protein
15	COG1133	21	13	34	1	1	ABC-type long-chain fatty acid transport system, fused permease and ATPase components
18	COG1903	23	9	32	1	1	Cobalamin biosynthesis protein CbiD
19	COG0541	270	257	527	1	1	Signal recognition particle GTPase
20	COG5066	1	0	1	1	1	VAMP-associated protein involved in inositol metabolism
22	COG1051	172	146	318	1	1	ADP-ribose pyrophosphatase
23	COG1758	23	23	46	1	1	DNA-directed RNA polymerase, subunit K/omega
26	COG3096	1	1	2	1	1	Uncharacterized protein involved in chromosome partitioning
28	COG2945	57	44	101	1	1	Predicted hydrolase of the alpha/beta superfamily
29	COG3233	0	0	0	1	1	Predicted deacetylase
31	COG2978	159	73	232	1	1	Putative p-aminobenzoyl-glutamate transporter
35	COG1312	26	23	49	1	1	D-mannonate dehydratase
36	COG4555	44	26	70	1	1	ABC-type Na+ transport system, ATPase component
37	COG3539	0	0	0	1	1	P pilus assembly protein, pilin FimA
39	COG1461	5	0	5	1	1	Predicted kinase related to dihydroxyacetone kinase
40	COG4762	0	0	0	1	1	Uncharacterized protein conserved in bacteria
41	COG3470	0	0	0	1	1	Uncharacterized protein probably involved in high-affinity Fe2+ transport
44	COG4383	7	5	12	1	1	Mu-like prophage protein gp29
45	COG0377	53	53	106	1	1	NADH:ubiquinone oxidoreductase 20 kD subunit and related Fe-S oxidoreductases
48	COG0253	161	132	293	1	1	Diaminopimelate epimerase
49	COG0699	0	0	0	1	1	Predicted GTPases (dynamin-related)
50	COG3139	19	1	20	1	1	Uncharacterized protein conserved in bacteria
51	COG1115	388	326	714	1	1	Na+/alanine symporter
52	COG5179	0	0	0	1	1	Transcription initiation factor TFIID, subunit TAF1
53	COG4330	3	0	3	1	1	Predicted membrane protein
54	COG5005	3	3	6	1	1	Mu-like prophage protein gpG
57	COG5175	0	0	0	1	1	Transcriptional repressor
62	COG0169	203	161	364	1	1	Shikimate 5-dehydrogenase
63	COG5391	0	0	0	1	1	Phox homology (PX) domain protein
66	COG3134	5	1	6	1	1	Predicted outer membrane lipoprotein
67	COG2115	74	30	104	1	1	Xylose isomerase
68	COG1690	19	17	36	1	1	Uncharacterized conserved protein
69	COG3294	0	0	0	1	1	Uncharacterized conserved protein
70	COG4558	36	19	55	1	1	ABC-type hemin transport system, periplasmic component
73	COG0446	103	98	201	1	1	Uncharacterized NAD(FAD)-dependent dehydrogenases
74	COG1449	9	1	10	1	1	Alpha-amylase/alpha-mannosidase
77	COG1442	11	0	11	1	1	Lipopolysaccharide biosynthesis proteins, LPS:glycosyltransferases
79	COG1398	76	74	150	1	1	Fatty-acid desaturase
81	COG3738	13	7	20	1	1	Uncharacterized protein conserved in bacteria
82	COG4137	48	40	88	1	1	ABC-type uncharacterized transport system, permease component
83	COG0193	140	124	264	1	1	Peptidyl-tRNA hydrolase
84	COG2335	103	59	162	1	1	Secreted and surface protein containing fasciclin-like repeats
85	COG5099	0	0	0	1	1	RNA-binding protein of the Puf family, translational repressor
86	COG2847	65	57	122	1	1	Uncharacterized protein conserved in bacteria
87	COG0279	63	32	95	1	1	Phosphoheptose isomerase
88	COG0091	73	53	126	1	1	Ribosomal protein L22
89	COG1838	65	36	101	1	1	Tartrate dehydratase beta subunit/Fumarate hydratase class I, C-terminal domain
90	COG5022	21	17	38	1	1	Myosin heavy chain
91	COG4692	5	0	5	1	1	Predicted neuraminidase (sialidase)
94	COG2407	3	1	4	1	1	L-fucose isomerase and related proteins
95	COG2002	1	0	1	1	1	Regulators of stationary/sporulation gene expression
100	COG3025	19	17	36	1	1	Uncharacterized conserved protein
101	COG2937	128	119	247	1	1	Glycerol-3-phosphate O-acyltransferase
102	COG0347	128	101	229	1	1	Nitrogen regulatory protein PII
103	COG0389	305	251	556	1	1	Nucleotidyltransferase/DNA polymerase involved in DNA repair
104	COG2842	5	1	6	1	1	Uncharacterized ATPase, putative transposase
105	COG5239	1	0	1	1	1	mRNA deadenylase, exonuclease subunit and related nucleases
111	COG4259	1	0	1	1	1	Uncharacterized protein conserved in bacteria
114	COG4945	0	0	0	1	1	Membrane-anchored protein predicted to be involved in regulation of amylopullulanase
118	COG2070	194	144	338	1	1	Dioxygenases related to 2-nitropropane dioxygenase
120	COG5262	5	1	6	1	1	Histone H2A
122	COG4640	3	0	3	1	1	Predicted membrane protein
124	COG2066	69	65	134	1	1	Glutaminase
126	COG4460	0	0	0	1	1	Uncharacterized protein conserved in bacteria
127	COG0203	92	86	178	1	1	Ribosomal protein L17
128	COG2513	84	55	139	1	1	PEP phosphonomutase and related enzymes
129	COG3892	19	0	19	1	1	Uncharacterized protein conserved in bacteria
131	COG0733	213	151	364	1	1	Na+-dependent transporters of the SNF family
139	COG4750	9	3	12	1	1	CTP:phosphocholine cytidylyltransferase involved in choline phosphorylation for cell surface LPS epitopes
141	COG4286	57	17	74	1	1	Uncharacterized conserved protein related to MYG1 family
142	COG1255	1	0	1	1	1	Uncharacterized protein conserved in archaea
143	COG5282	5	0	5	1	1	Uncharacterized conserved protein
145	COG4744	0	0	0	1	1	Uncharacterized conserved protein
149	COG3563	48	48	96	1	1	Capsule polysaccharide export protein
150	COG0511	97	46	143	1	1	Biotin carboxyl carrier protein
151	COG5447	15	9	24	1	1	Uncharacterized conserved protein
152	COG3225	9	9	18	1	1	ABC-type uncharacterized transport system involved in gliding motility, auxiliary component
157	COG4672	7	7	14	1	1	Phage-related protein
159	COG5118	1	0	1	1	1	Transcription initiation factor TFIIIB, Bdp1 subunit
160	COG2085	7	0	7	1	1	Predicted dinucleotide-binding enzymes
161	COG0505	251	222	473	1	1	Carbamoylphosphate synthase small subunit
162	COG0123	224	176	400	1	1	Deacetylases, including yeast histone deacetylase and acetoin utilization protein
163	COG3280	5	3	8	1	1	Maltooligosyl trehalose synthase
164	COG1166	170	103	273	1	1	Arginine decarboxylase (spermidine biosynthesis)
165	COG4279	0	0	0	1	1	Uncharacterized conserved protein
166	COG3105	11	11	22	1	1	Uncharacterized protein conserved in bacteria
167	COG0051	63	49	112	1	1	Ribosomal protein S10
169	COG1920	5	1	6	1	1	Uncharacterized conserved protein
170	COG0049	128	76	204	1	1	Ribosomal protein S7
172	COG2989	46	46	92	1	1	Uncharacterized protein conserved in bacteria
173	COG1679	1	1	2	1	1	Uncharacterized conserved protein
177	COG0643	142	123	265	1	1	Chemotaxis protein histidine kinase and related kinases
179	COG4221	626	557	1183	1	1	Short-chain alcohol dehydrogenase of unknown specificity
181	COG0247	211	197	408	1	1	Fe-S oxidoreductase
182	COG0860	128	113	241	1	1	N-acetylmuramoyl-L-alanine amidase
183	COG1497	1	0	1	1	1	Predicted transcriptional regulator
184	COG4220	3	3	6	1	1	Phage DNA packaging protein, Nu1 subunit of terminase
187	COG1198	378	365	743	1	1	Primosomal protein N' (replication factor Y) - superfamily II helicase
188	COG5322	0	0	0	1	1	Predicted dehydrogenase
189	COG1045	149	130	279	1	1	Serine acetyltransferase
190	COG2210	3	3	6	1	1	Uncharacterized conserved protein
193	COG1388	73	63	136	1	1	FOG: LysM repeat
195	COG4150	5	0	5	1	1	ABC-type sulfate transport system, periplasmic component
198	COG3917	76	63	139	1	1	2-hydroxychromene-2-carboxylate isomerase
199	COG4379	1	1	2	1	1	Mu-like prophage tail protein gpP
200	COG3579	7	3	10	1	1	Aminopeptidase C
203	COG0261	74	49	123	1	1	Ribosomal protein L21
205	COG4323	21	3	24	1	1	Predicted membrane protein
207	COG3255	21	9	30	1	1	Putative sterol carrier protein
209	COG3685	7	1	8	1	1	Uncharacterized protein conserved in bacteria
212	COG5051	0	0	0	1	1	Ribosomal protein L36E
214	COG0307	170	146	316	1	1	Riboflavin synthase alpha chain
215	COG0632	99	88	187	1	1	Holliday junction resolvasome, DNA-binding subunit
216	COG4329	0	0	0	1	1	Predicted membrane protein
217	COG1947	130	96	226	1	1	4-diphosphocytidyl-2C-methyl-D-erythritol 2-phosphate synthase
218	COG0230	11	3	14	1	1	Ribosomal protein L34
221	COG5336	15	5	20	1	1	Uncharacterized protein conserved in bacteria
222	COG3349	26	11	37	1	1	Uncharacterized conserved protein
223	COG2040	80	57	137	1	1	Homocysteine/selenocysteine methylase (S-methylmethionine-dependent)
225	COG3791	107	88	195	1	1	Uncharacterized conserved protein
226	COG2609	293	221	514	1	1	Pyruvate dehydrogenase complex, dehydrogenase (E1) component
227	COG2814	228	196	424	1	1	Arabinose efflux permease
228	COG4377	0	0	0	1	1	Predicted membrane protein
231	COG0524	334	311	645	1	1	Sugar kinases, ribokinase family
232	COG4665	94	67	161	1	1	TRAP-type mannitol/chloroaromatic compound transport system, small permease component
235	COG3876	55	46	101	1	1	Uncharacterized protein conserved in bacteria
236	COG2257	21	11	32	1	1	Uncharacterized homolog of the cytoplasmic domain of flagellar protein FhlB
237	COG4290	1	0	1	1	1	Guanyl-specific ribonuclease Sa
238	COG4951	13	9	22	1	1	Uncharacterized protein conserved in bacteria
239	COG4823	7	5	12	1	1	Abortive infection bacteriophage resistance protein
241	COG3653	113	30	143	1	1	N-acyl-D-aspartate/D-glutamate deacylase
242	COG0682	209	146	355	1	1	Prolipoprotein diacylglyceryltransferase
244	COG3908	3	0	3	1	1	Uncharacterized protein conserved in bacteria
247	COG5501	17	9	26	1	1	Predicted secreted protein
249	COG3386	82	44	126	1	1	Gluconolactonase
250	COG2106	1	1	2	1	1	Uncharacterized conserved protein
251	COG3503	21	11	32	1	1	Predicted membrane protein
252	COG1298	195	165	360	1	1	Flagellar biosynthesis pathway, component FlhA
253	COG3460	21	15	36	1	1	Uncharacterized enzyme of phenylacetate metabolism
254	COG0014	182	126	308	1	1	Gamma-glutamyl phosphate reductase
255	COG5132	1	0	1	1	1	Cell cycle control protein, G10 family
257	COG1963	0	0	0	1	1	Uncharacterized protein conserved in bacteria
259	COG2175	151	46	197	1	1	Probable taurine catabolism dioxygenase
261	COG1787	1	1	2	1	1	Predicted endonuclease distantly related to archaeal Holliday junction resolvase and Mrr-like restriction enzymes
263	COG1266	7	0	7	1	1	Predicted metal-dependent membrane protease
264	COG5137	1	0	1	1	1	Histone chaperone involved in gene silencing
266	COG3241	11	9	20	1	1	Azurin
267	COG3945	1	1	2	1	1	Uncharacterized conserved protein
268	COG4770	507	490	997	1	1	Acetyl/propionyl-CoA carboxylase, alpha subunit
269	COG1953	21	9	30	1	1	Cytosine/uracil/thiamine/allantoin permeases
270	COG0637	90	86	176	1	1	Predicted phosphatase/phosphohexomutase
272	COG1850	36	17	53	1	1	Ribulose 1,5-bisphosphate carboxylase, large subunit
274	COG2927	42	40	82	1	1	DNA polymerase III, chi subunit
275	COG0743	144	128	272	1	1	1-deoxy-D-xylulose 5-phosphate reductoisomerase
276	COG4814	0	0	0	1	1	Uncharacterized protein with an alpha/beta hydrolase fold
278	COG1741	138	134	272	1	1	Pirin-related protein
280	COG4166	142	128	270	1	1	ABC-type oligopeptide transport system, periplasmic component
282	COG0493	330	305	635	1	1	NADPH-dependent glutamate synthase beta chain and related oxidoreductases
284	COG0585	73	59	132	1	1	Uncharacterized conserved protein
285	COG2332	59	46	105	1	1	Cytochrome c-type biogenesis protein CcmE
286	COG0021	365	272	637	1	1	Transketolase
290	COG4372	1	0	1	1	1	Uncharacterized protein conserved in bacteria with the myosin-like domain
291	COG5248	0	0	0	1	1	Transcription initiation factor TFIID, subunit TAF13
292	COG2386	61	42	103	1	1	ABC-type transport system involved in cytochrome c biogenesis, permease component
293	COG2411	1	0	1	1	1	Uncharacterized conserved protein
294	COG2181	9	5	14	1	1	Nitrate reductase gamma subunit
295	COG4804	9	1	10	1	1	Uncharacterized conserved protein
296	COG4664	366	234	600	1	1	TRAP-type mannitol/chloroaromatic compound transport system, large permease component
297	COG1592	26	24	50	1	1	Rubrerythrin
298	COG1977	30	26	56	1	1	Molybdopterin converting factor, small subunit
299	COG0820	230	199	429	1	1	Predicted Fe-S-cluster redox enzyme
300	COG3491	151	80	231	1	1	Isopenicillin N synthase and related dioxygenases
301	COG0777	199	159	358	1	1	Acetyl-CoA carboxylase beta subunit
302	COG2236	44	26	70	1	1	Predicted phosphoribosyltransferases
305	COG1861	13	5	18	1	1	Spore coat polysaccharide biosynthesis protein F, CMP-KDO synthetase homolog
306	COG1232	24	17	41	1	1	Protoporphyrinogen oxidase
309	COG3970	3	3	6	1	1	Fumarylacetoacetate (FAA) hydrolase family protein
310	COG5612	0	0	0	1	1	Predicted integral membrane protein
311	COG4161	0	0	0	1	1	ABC-type arginine transport system, ATPase component
312	COG3178	96	88	184	1	1	Predicted phosphotransferase related to Ser/Thr protein kinases
313	COG1830	19	5	24	1	1	DhnA-type fructose-1,6-bisphosphate aldolase and related enzymes
316	COG4540	1	1	2	1	1	Phage P2 baseplate assembly protein gpV
318	COG5273	5	3	8	1	1	Uncharacterized protein containing DHHC-type Zn finger
323	COG0468	220	213	433	1	1	RecA/RadA recombinase
324	COG2178	0	0	0	1	1	Predicted RNA-binding protein of the translin family
326	COG3716	1	0	1	1	1	Phosphotransferase system, mannose/fructose/N-acetylgalactosamine-specific component IID
329	COG5639	1	0	1	1	1	Uncharacterized conserved small protein
331	COG3958	67	57	124	1	1	Transketolase, C-terminal subunit
334	COG4928	15	5	20	1	1	Predicted P-loop ATPase
337	COG5258	0	0	0	1	1	GTPase
340	COG4568	1	1	2	1	1	Transcriptional antiterminator
342	COG0689	107	82	189	1	1	RNase PH
343	COG0316	186	163	349	1	1	Uncharacterized conserved protein
344	COG1345	42	34	76	1	1	Flagellar capping protein
347	COG5308	1	0	1	1	1	Nuclear pore complex subunit
350	COG0179	278	272	550	1	1	2-keto-4-pentenoate hydratase/2-oxohepta-3-ene-1,7-dioic acid hydratase (catechol pathway)
352	COG4723	5	1	6	1	1	Phage-related protein, tail component
354	COG0857	53	32	85	1	1	BioD-like N-terminal domain of phosphotransacetylase
358	COG2902	265	228	493	1	1	NAD-specific glutamate dehydrogenase
362	COG3843	3	0	3	1	1	Type IV secretory pathway, VirD2 components (relaxase)
364	COG1336	0	0	0	1	1	Uncharacterized protein predicted to be involved in DNA repair (RAMP superfamily)
366	COG4986	0	0	0	1	1	ABC-type anion transport system, duplicated permease component
367	COG0027	38	28	66	1	1	Formate-dependent phosphoribosylglycinamide formyltransferase (GAR transformylase)
375	COG3110	3	0	3	1	1	Uncharacterized protein conserved in bacteria
376	COG4230	211	155	366	1	1	Delta 1-pyrroline-5-carboxylate dehydrogenase
379	COG1719	0	0	0	1	1	Predicted hydrocarbon binding protein (contains V4R domain)
380	COG4263	21	19	40	1	1	Nitrous oxide reductase
381	COG1724	3	0	3	1	1	Predicted periplasmic or secreted lipoprotein
387	COG4336	23	19	42	1	1	Uncharacterized conserved protein
389	COG4354	1	1	2	1	1	Predicted bile acid beta-glucosidase
390	COG2015	97	32	129	1	1	Alkyl sulfatase and related hydrolases
392	COG0646	188	178	366	1	1	Methionine synthase I (cobalamin-dependent), methyltransferase domain
393	COG0367	267	209	476	1	1	Asparagine synthase (glutamine-hydrolyzing)
394	COG2979	5	1	6	1	1	Uncharacterized protein conserved in bacteria
396	COG5567	1	0	1	1	1	Predicted small periplasmic lipoprotein
397	COG2316	1	0	1	1	1	Predicted hydrolase (HD superfamily)
398	COG5088	1	0	1	1	1	Rad5p-binding protein
399	COG3036	9	0	9	1	1	Uncharacterized protein conserved in bacteria
400	COG1144	1	0	1	1	1	Pyruvate:ferredoxin oxidoreductase and related 2-oxoacid:ferredoxin oxidoreductases, delta subunit
401	COG0613	46	44	90	1	1	Predicted metal-dependent phosphoesterases (PHP family)
404	COG1180	19	11	30	1	1	Pyruvate-formate lyase-activating enzyme
405	COG1373	13	13	26	1	1	Predicted ATPase (AAA+ superfamily)
406	COG2898	13	5	18	1	1	Uncharacterized conserved protein
411	COG2342	5	0	5	1	1	Predicted extracellular endo alpha-1,4 polygalactosaminidase or related polysaccharide hydrolase
412	COG1174	7	3	10	1	1	ABC-type proline/glycine betaine transport systems, permease component
414	COG5253	3	0	3	1	1	Phosphatidylinositol-4-phosphate 5-kinase
415	COG5515	13	7	20	1	1	Uncharacterized conserved small protein
416	COG0359	99	94	193	1	1	Ribosomal protein L9
421	COG5092	0	0	0	1	1	N-myristoyl transferase
422	COG4083	0	0	0	1	1	Predicted membrane protein
424	COG2124	324	217	541	1	1	Cytochrome P450
427	COG4305	1	0	1	1	1	Endoglucanase C-terminal domain/subunit and related proteins
431	COG4680	5	3	8	1	1	Uncharacterized protein conserved in bacteria
434	COG0353	136	130	266	1	1	Recombinational DNA repair protein (RecF pathway)
436	COG5107	0	0	0	1	1	Pre-mRNA 3'-end processing (cleavage and polyadenylation) factor
439	COG1868	69	63	132	1	1	Flagellar motor switch protein
441	COG1714	17	1	18	1	1	Predicted membrane protein/domain
444	COG0430	5	0	5	1	1	RNA 3'-terminal phosphate cyclase
445	COG4409	9	7	16	1	1	Neuraminidase (sialidase)
447	COG4973	113	71	184	1	1	Site-specific recombinase XerC
448	COG5019	0	0	0	1	1	Septin family protein
450	COG1304	176	167	343	1	1	L-lactate dehydrogenase (FMN-dependent) and related alpha-hydroxy acid dehydrogenases
451	COG0408	184	167	351	1	1	Coproporphyrinogen III oxidase
452	COG0094	138	123	261	1	1	Ribosomal protein L5
456	COG3063	105	76	181	1	1	Tfp pilus assembly protein PilF
457	COG2100	1	1	2	1	1	Predicted Fe-S oxidoreductase
458	COG5469	11	0	11	1	1	Predicted metal-binding protein
462	COG4581	65	46	111	1	1	Superfamily II RNA helicase
463	COG1609	457	384	841	1	1	Transcriptional regulators
464	COG2057	134	115	249	1	1	Acyl CoA:acetate/3-ketoacid CoA transferase, beta subunit
[truncated: 2,119 more rows]
